# Supplementary material for: Aspergillus fumigatus Challenged by Human Dendritic Cells: Metabolic and Regulatory Pathway Responses Testify a Tight Battle
Source: Front Cell Infect Microbiol. 2019 May 22;9:168. doi: 10.3389/fcimb.2019.00168 (PMC6540932; doi:10.3389/fcimb.2019.00168)
Supplement: Supplementary file 1 [file Table_1.xlsx]

## Sheet: Sheet1
Supplementary Table 1: List of the reactions comprising the metabolic model developed for Aspergillus fumigatus
Protein	Annotation	Reaction	KEGG pathway
AFUA_8G06520	peptidyl-arginine deiminase domain protein	Agmatine + H2O -> N-Carbamoylputrescine + Ammonia	afm00330 : Arginine and proline metabolism, afm01100 : Metabolic pathways
AFUA_6G08750	delta-1-pyrroline-5-carboxylate dehydrogenase PrnC	L-Glutamate_5-semialdehyde + NAD+ + H2O -> L-Glutamate + NADH + H+	afm00250 : Alanine, aspartate and glutamate metabolism, afm00330 : Arginine and proline metabolism, afm01100 : Metabolic pathways
AFUA_5G09720	flavin containing polyamine oxidase	Spermidine + Oxygen + H2O -> 1,3-Diaminopropane + 4-Aminobutyraldehyde + Hydrogen_peroxide	afm00330 : Arginine and proline metabolism, afm00410 : beta-Alanine metabolism, afm01100 : Metabolic pathways
AFUA_6G03510	flavin containing polyamine oxidase	Spermidine + Oxygen + H2O -> 1,3-Diaminopropane + 4-Aminobutyraldehyde + Hydrogen_peroxide	afm00330 : Arginine and proline metabolism, afm00410 : beta-Alanine metabolism, afm01100 : Metabolic pathways
AFUA_5G03670	S-adenosylmethionine decarboxylase proenzyme	S-Adenosyl-L-methionine + H+ -> S-Adenosylmethioninamine + CO2	afm00270 : Cysteine and methionine metabolism, afm00330 : Arginine and proline metabolism, afm01100 : Metabolic pathways
AFUA_4G08010	ornithine decarboxylase	L-Ornithine -> Putrescine + CO2	afm00330 : Arginine and proline metabolism, afm00480 : Glutathione metabolism, afm01100 : Metabolic pathways, afm01110 : Biosynthesis of secondary metabolites, afm01130 : Biosynthesis of antibiotics
AFUA_7G08450	ornithine decarboxylase	L-Ornithine -> Putrescine + CO2	afm00330 : Arginine and proline metabolism, afm00480 : Glutathione metabolism, afm01100 : Metabolic pathways, afm01110 : Biosynthesis of secondary metabolites, afm01130 : Biosynthesis of antibiotics
AFUA_8G06540	ornithine decarboxylase	L-Ornithine -> Putrescine + CO2	afm00330 : Arginine and proline metabolism, afm00480 : Glutathione metabolism, afm01100 : Metabolic pathways, afm01110 : Biosynthesis of secondary metabolites, afm01130 : Biosynthesis of antibiotics
AFUA_3G11980	oxidoreductase, 2OG-Fe(II) oxygenase family family	L-Proline + 2-Oxoglutarate + Oxygen -> Hydroxyproline + Succinate + CO2	afm00330 : Arginine and proline metabolism, afm01100 : Metabolic pathways
AFUA_3G11430	arginase	L-Arginine + H2O -> L-Ornithine + Urea	afm00220 : Arginine biosynthesis, afm00330 : Arginine and proline metabolism, afm01100 : Metabolic pathways, afm01110 : Biosynthesis of secondary metabolites, afm01130 : Biosynthesis of antibiotics, afm01230 : Biosynthesis of amino acids
AFUA_3G02310	pyrroline-5-carboxylate reductase	L-Proline + NAD+ -> (S)-1-Pyrroline-5-carboxylate + NADH + H+	afm00330 : Arginine and proline metabolism, afm01100 : Metabolic pathways, afm01110 : Biosynthesis of secondary metabolites, afm01130 : Biosynthesis of antibiotics, afm01230 : Biosynthesis of amino acids
AFUA_5G14770	pyrroline-5-carboxylate reductase	L-Proline + NAD+ -> (S)-1-Pyrroline-5-carboxylate + NADH + H+	afm00330 : Arginine and proline metabolism, afm01100 : Metabolic pathways, afm01110 : Biosynthesis of secondary metabolites, afm01130 : Biosynthesis of antibiotics, afm01230 : Biosynthesis of amino acids
AFUA_2G07570	glutamate 5-kinase	ATP + L-Glutamate -> ADP + L-Glutamyl_5-phosphate	afm00330 : Arginine and proline metabolism, afm00332 : Carbapenem biosynthesis, afm01100 : Metabolic pathways, afm01130 : Biosynthesis of antibiotics, afm01230 : Biosynthesis of amino acids
AFUA_2G07350	gamma-glutamyl phosphate reductase	L-Glutamate_5-semialdehyde + Orthophosphate + NADP+ -> L-Glutamyl_5-phosphate + NADPH + H+	afm00330 : Arginine and proline metabolism, afm00332 : Carbapenem biosynthesis, afm01100 : Metabolic pathways, afm01110 : Biosynthesis of secondary metabolites, afm01130 : Biosynthesis of antibiotics, afm01230 : Biosynthesis of amino acids
AFUA_2G05750	agmatinase	Agmatine + H2O -> Putrescine + Urea	afm00330 : Arginine and proline metabolism, afm01100 : Metabolic pathways
AFUA_5G13180	agmatinase	Agmatine + H2O -> Putrescine + Urea	afm00330 : Arginine and proline metabolism, afm01100 : Metabolic pathways
AFUA_2G05000	proline iminopeptidase	Peptide + H2O -> L-Proline + Peptide	afm00330 : Arginine and proline metabolism
AFUA_1G14880	N-acylethanolamine amidohydrolase	4-Guanidinobutanamide + H2O -> 4-Guanidinobutanoate + Ammonia	afm00330 : Arginine and proline metabolism, afm00360 : Phenylalanine metabolism, afm00380 : Tryptophan metabolism
AFUA_5G00470	general amidase GmdB	4-Guanidinobutanamide + H2O -> 4-Guanidinobutanoate + Ammonia	afm00330 : Arginine and proline metabolism, afm00360 : Phenylalanine metabolism, afm00380 : Tryptophan metabolism
AFUA_5G09140	amidase	4-Guanidinobutanamide + H2O -> 4-Guanidinobutanoate + Ammonia	afm00330 : Arginine and proline metabolism, afm00360 : Phenylalanine metabolism, afm00380 : Tryptophan metabolism
AFUA_6G08000	general amidase GmdA	4-Guanidinobutanamide + H2O -> 4-Guanidinobutanoate + Ammonia	afm00330 : Arginine and proline metabolism, afm00360 : Phenylalanine metabolism, afm00380 : Tryptophan metabolism
AFUA_6G14410	amidase family protein	4-Guanidinobutanamide + H2O -> 4-Guanidinobutanoate + Ammonia	afm00330 : Arginine and proline metabolism, afm00360 : Phenylalanine metabolism, afm00380 : Tryptophan metabolism
AFUA_8G05220	acetamidase	4-Guanidinobutanamide + H2O -> 4-Guanidinobutanoate + Ammonia	afm00330 : Arginine and proline metabolism, afm00360 : Phenylalanine metabolism, afm00380 : Tryptophan metabolism
AFUA_1G13490	spermidine synthase	S-Adenosylmethioninamine + Putrescine -> 5'-Methylthioadenosine + Spermidine	afm00270 : Cysteine and methionine metabolism, afm00330 : Arginine and proline metabolism, afm00410 : beta-Alanine metabolism, afm00480 : Glutathione metabolism, afm01100 : Metabolic pathways
AFUA_1G05050	cytosine deaminase	Creatinine + H2O -> N-Methylhydantoin + Ammonia	afm00240 : Pyrimidine metabolism, afm00330 : Arginine and proline metabolism, afm01100 : Metabolic pathways
AFUA_1G04160	aspartate aminotransferase	L-erythro-4-Hydroxyglutamate + 2-Oxoglutarate -> (4R)-4-Hydroxy-2-oxoglutarate + L-Glutamate	afm00220 : Arginine biosynthesis, afm00250 : Alanine, aspartate and glutamate metabolism, afm00270 : Cysteine and methionine metabolism, afm00330 : Arginine and proline metabolism, afm00350 : Tyrosine metabolism, afm00360 : Phenylalanine metabolism, afm00400 : Phenylalanine, tyrosine and tryptophan biosynthesis, afm01100 : Metabolic pathways, afm01110 : Biosynthesis of secondary metabolites, afm0…
AFUA_2G09650	aspartate transaminase	L-erythro-4-Hydroxyglutamate + 2-Oxoglutarate -> (4R)-4-Hydroxy-2-oxoglutarate + L-Glutamate	afm00220 : Arginine biosynthesis, afm00250 : Alanine, aspartate and glutamate metabolism, afm00270 : Cysteine and methionine metabolism, afm00330 : Arginine and proline metabolism, afm00350 : Tyrosine metabolism, afm00360 : Phenylalanine metabolism, afm00400 : Phenylalanine, tyrosine and tryptophan biosynthesis, afm01100 : Metabolic pathways, afm01110 : Biosynthesis of secondary metabolites, afm0…
AFUA_4G10410	aspartate aminotransferase	L-erythro-4-Hydroxyglutamate + 2-Oxoglutarate -> (4R)-4-Hydroxy-2-oxoglutarate + L-Glutamate	afm00220 : Arginine biosynthesis, afm00250 : Alanine, aspartate and glutamate metabolism, afm00270 : Cysteine and methionine metabolism, afm00330 : Arginine and proline metabolism, afm00350 : Tyrosine metabolism, afm00360 : Phenylalanine metabolism, afm00400 : Phenylalanine, tyrosine and tryptophan biosynthesis, afm01100 : Metabolic pathways, afm01110 : Biosynthesis of secondary metabolites, afm0…
AFUA_6G02490	aspartate transaminase	L-erythro-4-Hydroxyglutamate + 2-Oxoglutarate -> (4R)-4-Hydroxy-2-oxoglutarate + L-Glutamate	afm00220 : Arginine biosynthesis, afm00250 : Alanine, aspartate and glutamate metabolism, afm00270 : Cysteine and methionine metabolism, afm00330 : Arginine and proline metabolism, afm00350 : Tyrosine metabolism, afm00360 : Phenylalanine metabolism, afm00400 : Phenylalanine, tyrosine and tryptophan biosynthesis, afm01100 : Metabolic pathways, afm01110 : Biosynthesis of secondary metabolites, afm0…
AFUA_6G08780	proline utilization protein PrnX	L-Ornithine <-> L-Proline + Ammonia	afm00330 : Arginine and proline metabolism, afm01110 : Biosynthesis of secondary metabolites, afm01130 : Biosynthesis of antibiotics, afm01230 : Biosynthesis of amino acids
AFUA_4G09140	L-ornithine aminotransferase Car2	L-Ornithine + 2-Oxoglutarate <-> L-Glutamate_5-semialdehyde + L-Glutamate	afm00330 : Arginine and proline metabolism, afm01100 : Metabolic pathways, afm01110 : Biosynthesis of secondary metabolites, afm01130 : Biosynthesis of antibiotics
AFUA_8G02150	acetylornithine aminotransferase	L-Ornithine + 2-Oxoglutarate <-> L-Glutamate_5-semialdehyde + L-Glutamate	afm00330 : Arginine and proline metabolism, afm01100 : Metabolic pathways, afm01110 : Biosynthesis of secondary metabolites, afm01130 : Biosynthesis of antibiotics
AFUA_1G17020	UDP-glucose dehydrogenase	UDP-glucose + H2O + NAD+ -> UDP-glucuronate + NADH + H+	afm00040 : Pentose and glucuronate interconversions, afm00053 : Ascorbate and aldarate metabolism, afm00520 : Amino sugar and nucleotide sugar metabolism, afm01100 : Metabolic pathways
AFUA_8G00920	UDP-glucose dehydrogenase Ugd1	UDP-glucose + H2O + NAD+ -> UDP-glucuronate + NADH + H+	afm00040 : Pentose and glucuronate interconversions, afm00053 : Ascorbate and aldarate metabolism, afm00520 : Amino sugar and nucleotide sugar metabolism, afm01100 : Metabolic pathways
AFUA_2G10230	inositol oxygenase	myo-Inositol + Oxygen -> D-Glucuronate + H2O	afm00053 : Ascorbate and aldarate metabolism, afm00562 : Inositol phosphate metabolism
AFUA_3G11120	glutamate decarboxylase	L-Aspartate -> beta-Alanine + CO2	afm00250 : Alanine, aspartate and glutamate metabolism, afm00410 : beta-Alanine metabolism, afm00430 : Taurine and hypotaurine metabolism, afm00650 : Butanoate metabolism, afm01100 : Metabolic pathways, afm01110 : Biosynthesis of secondary metabolites
AFUA_6G13490	glutamate decarboxylase	L-Aspartate -> beta-Alanine + CO2	afm00250 : Alanine, aspartate and glutamate metabolism, afm00410 : beta-Alanine metabolism, afm00430 : Taurine and hypotaurine metabolism, afm00650 : Butanoate metabolism, afm01100 : Metabolic pathways, afm01110 : Biosynthesis of secondary metabolites
AFUA_8G06020	glutamate decarboxylase	L-Aspartate -> beta-Alanine + CO2	afm00250 : Alanine, aspartate and glutamate metabolism, afm00410 : beta-Alanine metabolism, afm00430 : Taurine and hypotaurine metabolism, afm00650 : Butanoate metabolism, afm01100 : Metabolic pathways, afm01110 : Biosynthesis of secondary metabolites
AFUA_5G11040	pantoate--beta-alanine ligase	ATP + (R)-Pantoate + beta-Alanine -> AMP + Diphosphate + Pantothenate	afm00410 : beta-Alanine metabolism, afm00770 : Pantothenate and CoA biosynthesis, afm01100 : Metabolic pathways, afm01110 : Biosynthesis of secondary metabolites
AFUA_1G17190	long-chain-fatty-acid-CoA ligase	ATP + Hexadecanoic_acid + CoA -> AMP + Palmitoyl-CoA + Diphosphate	afm00061 : Fatty acid biosynthesis, afm00071 : Fatty acid degradation, afm01100 : Metabolic pathways, afm01212 : Fatty acid metabolism, afm04146 : Peroxisome
AFUA_2G09910	fatty acid activator Faa4	ATP + Hexadecanoic_acid + CoA -> AMP + Palmitoyl-CoA + Diphosphate	afm00061 : Fatty acid biosynthesis, afm00071 : Fatty acid degradation, afm01100 : Metabolic pathways, afm01212 : Fatty acid metabolism, afm04146 : Peroxisome
AFUA_5G04270	AMP-binding enzyme	ATP + Hexadecanoic_acid + CoA -> AMP + Palmitoyl-CoA + Diphosphate	afm00061 : Fatty acid biosynthesis, afm00071 : Fatty acid degradation, afm01100 : Metabolic pathways, afm01212 : Fatty acid metabolism, afm04146 : Peroxisome
AFUA_3G04220	fatty acid synthase beta subunit	Acetyl-CoA + Acyl-carrier_protein -> CoA + Acetyl-[acyl-carrier_protein]	afm00061 : Fatty acid biosynthesis, afm01100 : Metabolic pathways, afm01212 : Fatty acid metabolism
AFUA_3G04210	fatty acid synthase alpha subunit FasA	Acetyl-[acyl-carrier_protein] + Malonyl-[acyl-carrier_protein] -> Acetoacetyl-[acp] + CO2 + Acyl-carrier_protein	afm00061 : Fatty acid biosynthesis, afm01100 : Metabolic pathways, afm01212 : Fatty acid metabolism
AFUA_2G05760	beta-ketoacyl synthase (Cem1)	Acetyl-[acyl-carrier_protein] + Malonyl-[acyl-carrier_protein] -> Acetoacetyl-[acp] + CO2 + Acyl-carrier_protein	afm00061 : Fatty acid biosynthesis, afm00780 : Biotin metabolism, afm01100 : Metabolic pathways, afm01212 : Fatty acid metabolism
AFUA_2G08670	acetyl-CoA carboxylase	ATP + Acetyl-CoA + HCO3- <-> ADP + Orthophosphate + Malonyl-CoA	afm00061 : Fatty acid biosynthesis, afm00254 : Aflatoxin biosynthesis, afm00620 : Pyruvate metabolism, afm00640 : Propanoate metabolism, afm01100 : Metabolic pathways, afm01110 : Biosynthesis of secondary metabolites, afm01212 : Fatty acid metabolism
AFUA_4G05850	malonyl CoA-acyl carrier protein transacylase	Malonyl-CoA + Acyl-carrier_protein <-> CoA + Malonyl-[acyl-carrier_protein]	afm00061 : Fatty acid biosynthesis, afm01100 : Metabolic pathways, afm01212 : Fatty acid metabolism
AFUA_1G14380	3-ketoacyl-acyl carrier protein reductase	(3R)-3-Hydroxybutanoyl-[acyl-carrier_protein] + NADP+ <-> Acetoacetyl-[acp] + NADPH + H+	afm00061 : Fatty acid biosynthesis, afm00780 : Biotin metabolism, afm01040 : Biosynthesis of unsaturated fatty acids, afm01100 : Metabolic pathways, afm01212 : Fatty acid metabolism
AFUA_2G17560	conidial pigment biosynthesis 1,3,6,8-tetrahydroxynaphthalene reductase Arp2	(3R)-3-Hydroxybutanoyl-[acyl-carrier_protein] + NADP+ <-> Acetoacetyl-[acp] + NADPH + H+	afm00061 : Fatty acid biosynthesis, afm00780 : Biotin metabolism, afm01040 : Biosynthesis of unsaturated fatty acids, afm01100 : Metabolic pathways, afm01212 : Fatty acid metabolism
AFUA_3G10540	3-oxoacyl-(acyl-carrier-protein) reductase	(3R)-3-Hydroxybutanoyl-[acyl-carrier_protein] + NADP+ <-> Acetoacetyl-[acp] + NADPH + H+	afm00061 : Fatty acid biosynthesis, afm00780 : Biotin metabolism, afm01040 : Biosynthesis of unsaturated fatty acids, afm01100 : Metabolic pathways, afm01212 : Fatty acid metabolism
AFUA_7G04980	3-ketoacyl-acyl carrier protein reductase	(3R)-3-Hydroxybutanoyl-[acyl-carrier_protein] + NADP+ <-> Acetoacetyl-[acp] + NADPH + H+	afm00061 : Fatty acid biosynthesis, afm00780 : Biotin metabolism, afm01040 : Biosynthesis of unsaturated fatty acids, afm01100 : Metabolic pathways, afm01212 : Fatty acid metabolism
AFUA_5G06500	acyl-CoA dehydrogenase family protein	Butanoyl-CoA + FAD -> FADH2 + Crotonoyl-CoA	afm00071 : Fatty acid degradation, afm00280 : Valine, leucine and isoleucine degradation, afm00410 : beta-Alanine metabolism, afm00640 : Propanoate metabolism, afm01100 : Metabolic pathways, afm01110 : Biosynthesis of secondary metabolites, afm01130 : Biosynthesis of antibiotics, afm01200 : Carbon metabolism, afm01212 : Fatty acid metabolism
AFUA_7G06510	acyl-CoA dehydrogenase	Butanoyl-CoA + FAD -> FADH2 + Crotonoyl-CoA	afm00071 : Fatty acid degradation, afm00280 : Valine, leucine and isoleucine degradation, afm00410 : beta-Alanine metabolism, afm00640 : Propanoate metabolism, afm01100 : Metabolic pathways, afm01110 : Biosynthesis of secondary metabolites, afm01130 : Biosynthesis of antibiotics, afm01200 : Carbon metabolism, afm01212 : Fatty acid metabolism
AFUA_7G06090	fatty-acyl coenzyme A oxidase (Pox1)	Butanoyl-CoA + FAD -> FADH2 + Crotonoyl-CoA	afm00071 : Fatty acid degradation, afm00592 : alpha-Linolenic acid metabolism, afm01040 : Biosynthesis of unsaturated fatty acids, afm01100 : Metabolic pathways, afm01110 : Biosynthesis of secondary metabolites, afm01212 : Fatty acid metabolism, afm04146 : Peroxisome
AFUA_7G06100	acyl-CoA dehydrogenasea family protein	Butanoyl-CoA + FAD -> FADH2 + Crotonoyl-CoA	afm00071 : Fatty acid degradation, afm00592 : alpha-Linolenic acid metabolism, afm01040 : Biosynthesis of unsaturated fatty acids, afm01100 : Metabolic pathways, afm01110 : Biosynthesis of secondary metabolites, afm01212 : Fatty acid metabolism, afm04146 : Peroxisome
AFUA_3G06040	glutaryl-CoA dehydrogenase	Glutaryl-CoA + FAD -> FADH2 + Crotonoyl-CoA + CO2	afm00071 : Fatty acid degradation, afm00310 : Lysine degradation, afm00380 : Tryptophan metabolism, afm01100 : Metabolic pathways, afm01130 : Biosynthesis of antibiotics
AFUA_1G04390	cytochrome P450 monooxygenase	Reduced_flavoprotein + Fatty_acid + Oxygen -> alpha-Hydroxy_fatty_acid + Oxidized_flavoprotein + H2O	afm00071 : Fatty acid degradation, afm00380 : Tryptophan metabolism
AFUA_3G09220	P450 family fatty acid hydroxylase	Reduced_flavoprotein + Fatty_acid + Oxygen -> alpha-Hydroxy_fatty_acid + Oxidized_flavoprotein + H2O	afm00071 : Fatty acid degradation, afm00380 : Tryptophan metabolism
AFUA_5G02620	P450 family sporulation-specific N-formyltyrosine oxidase Dit2	Reduced_flavoprotein + Fatty_acid + Oxygen -> alpha-Hydroxy_fatty_acid + Oxidized_flavoprotein + H2O	afm00071 : Fatty acid degradation, afm00380 : Tryptophan metabolism
AFUA_6G14200	acetyl-CoA-acetyltransferase	Acetyl-CoA <-> CoA + Acetoacetyl-CoA	afm00071 : Fatty acid degradation, afm00072 : Synthesis and degradation of ketone bodies, afm00280 : Valine, leucine and isoleucine degradation, afm00310 : Lysine degradation, afm00380 : Tryptophan metabolism, afm00620 : Pyruvate metabolism, afm00630 : Glyoxylate and dicarboxylate metabolism, afm00640 : Propanoate metabolism, afm00650 : Butanoate metabolism, afm00900 : Terpenoid backbone biosynth…
AFUA_8G04000	acetyl-CoA acetyltransferase	Acetyl-CoA <-> CoA + Acetoacetyl-CoA	afm00071 : Fatty acid degradation, afm00072 : Synthesis and degradation of ketone bodies, afm00280 : Valine, leucine and isoleucine degradation, afm00310 : Lysine degradation, afm00380 : Tryptophan metabolism, afm00620 : Pyruvate metabolism, afm00630 : Glyoxylate and dicarboxylate metabolism, afm00640 : Propanoate metabolism, afm00650 : Butanoate metabolism, afm00900 : Terpenoid backbone biosynth…
AFUA_4G10950	3-ketoacyl-coA thiolase peroxisomal A precursor	Acetyl-CoA + Butanoyl-CoA <-> CoA + 3-Oxohexanoyl-CoA	afm00071 : Fatty acid degradation, afm00280 : Valine, leucine and isoleucine degradation, afm00592 : alpha-Linolenic acid metabolism, afm01040 : Biosynthesis of unsaturated fatty acids, afm01100 : Metabolic pathways, afm01110 : Biosynthesis of secondary metabolites, afm01130 : Biosynthesis of antibiotics, afm01212 : Fatty acid metabolism, afm04146 : Peroxisome
AFUA_7G04080	3-ketoacyl-CoA thiolase (POT1)	Acetyl-CoA + Butanoyl-CoA <-> CoA + 3-Oxohexanoyl-CoA	afm00071 : Fatty acid degradation, afm00280 : Valine, leucine and isoleucine degradation, afm00592 : alpha-Linolenic acid metabolism, afm01040 : Biosynthesis of unsaturated fatty acids, afm01100 : Metabolic pathways, afm01110 : Biosynthesis of secondary metabolites, afm01130 : Biosynthesis of antibiotics, afm01212 : Fatty acid metabolism, afm04146 : Peroxisome
AFUA_2G10920	enoyl-CoA hydratase/isomerase family protein	(S)-3-Hydroxybutanoyl-CoA <-> Crotonoyl-CoA + H2O	afm00062 : Fatty acid elongation, afm00071 : Fatty acid degradation, afm00280 : Valine, leucine and isoleucine degradation, afm00310 : Lysine degradation, afm00380 : Tryptophan metabolism, afm00410 : beta-Alanine metabolism, afm00640 : Propanoate metabolism, afm00650 : Butanoate metabolism, afm01100 : Metabolic pathways, afm01110 : Biosynthesis of secondary metabolites, afm01130 : Biosynthesis of…
AFUA_6G04040	peroxisomal D3,D2-enoyl-CoA isomerase	cis,cis-3,6-Dodecadienoyl-CoA <-> trans,cis-Lauro-2,6-dienoyl-CoA	afm00071 : Fatty acid degradation, afm04146 : Peroxisome
AFUA_1G16370	molybdenum cofactor biosynthesis protein (MoaC), putative	GTP + H2O -> Precursor_Z + Diphosphate	afm00790 : Folate biosynthesis, afm01100 : Metabolic pathways, afm04122 : Sulfur relay system
AFUA_1G16380	molybdopterin cofactor biosynthetic protein	GTP + H2O -> Precursor_Z + Diphosphate	afm00790 : Folate biosynthesis, afm01100 : Metabolic pathways, afm04122 : Sulfur relay system
AFUA_2G03110	alkaline phosphatase Pho8	7,8-Dihydroneopterin_3'-triphosphate + 3_H2O ->-Amino-4-hydroxy-6-(D-erythro-1,2,3-trihydroxypropyl)-7,8-dihydropteridine + Orthophosphate	afm00790 : Folate biosynthesis, afm01100 : Metabolic pathways
AFUA_5G03860	alkaline phosphatase family protein	7,8-Dihydroneopterin_3'-triphosphate + 3_H2O ->-Amino-4-hydroxy-6-(D-erythro-1,2,3-trihydroxypropyl)-7,8-dihydropteridine + Orthophosphate	afm00790 : Folate biosynthesis, afm01100 : Metabolic pathways
AFUA_6G08710	alkaline phosphatase	7,8-Dihydroneopterin_3'-triphosphate + 3_H2O ->-Amino-4-hydroxy-6-(D-erythro-1,2,3-trihydroxypropyl)-7,8-dihydropteridine + Orthophosphate	afm00790 : Folate biosynthesis, afm01100 : Metabolic pathways
AFUA_2G08890	dihydrofolate reductase	Tetrahydrofolate + NAD+ -> Folate + NADH + H+	afm00670 : One carbon pool by folate, afm00790 : Folate biosynthesis, afm01100 : Metabolic pathways
AFUA_3G06620	dihydrofolate reductase	Tetrahydrofolate + NAD+ -> Folate + NADH + H+	afm00670 : One carbon pool by folate, afm00790 : Folate biosynthesis, afm01100 : Metabolic pathways
AFUA_2G09840	folic acid synthesis protein	2-Amino-4-hydroxy-6-hydroxymethyl-7,8-dihydropteridine + 4-Aminobenzoate -> Dihydropteroate + H2O	afm00790 : Folate biosynthesis, afm01100 : Metabolic pathways
AFUA_3G07370	molybdopterin synthase large subunit CnxH	Precursor_Z + Sulfur_donor -> Molybdopterin	afm00790 : Folate biosynthesis, afm01100 : Metabolic pathways, afm04122 : Sulfur relay system
AFUA_3G13710	GTP cyclohydrolase I	GTP + H2O -> Formamidopyrimidine_nucleoside_triphosphate	afm00790 : Folate biosynthesis, afm01100 : Metabolic pathways
AFUA_5G03140	GTP cyclohydrolase I	GTP + H2O -> Formamidopyrimidine_nucleoside_triphosphate	afm00790 : Folate biosynthesis, afm01100 : Metabolic pathways
AFUA_4G06740	dihydrofolate synthetase Fol3	ATP + Dihydropteroate + L-Glutamate -> ADP + Orthophosphate + Dihydrofolate	afm00790 : Folate biosynthesis, afm01100 : Metabolic pathways
AFUA_6G04820	para-aminobenzoate synthase PabaA	Chorismate + L-Glutamine -> 4-Amino-4-deoxychorismate + L-Glutamate	afm00790 : Folate biosynthesis
AFUA_4G08060	tetrahydrofolylpolyglutamate synthase (Met7)	ATP + Tetrahydrofolate + L-Glutamate <-> ADP + Orthophosphate + THF-L-glutamate	afm00790 : Folate biosynthesis, afm01100 : Metabolic pathways
AFUA_6G09440	tetrahydrofolylpolyglutamate synthase	ATP + Tetrahydrofolate + L-Glutamate <-> ADP + Orthophosphate + THF-L-glutamate	afm00790 : Folate biosynthesis, afm01100 : Metabolic pathways
AFUA_8G04160	folylpolyglutamate synthetase	ATP + Tetrahydrofolate + L-Glutamate <-> ADP + Orthophosphate + THF-L-glutamate	afm00790 : Folate biosynthesis, afm01100 : Metabolic pathways
AFUA_5G11290	D-amino acid oxidase	Glycine + H2O + Oxygen -> Glyoxylate + Ammonia + Hydrogen_peroxide	afm00260 : Glycine, serine and threonine metabolism, afm00311 : Penicillin and cephalosporin biosynthesis, afm00330 : Arginine and proline metabolism, afm00472 : D-Arginine and D-ornithine metabolism, afm01100 : Metabolic pathways, afm01130 : Biosynthesis of antibiotics, afm04146 : Peroxisome
AFUA_5G13940	FAD dependent oxidoreductase superfamily	Glycine + H2O + Oxygen -> Glyoxylate + Ammonia + Hydrogen_peroxide	afm00260 : Glycine, serine and threonine metabolism, afm00311 : Penicillin and cephalosporin biosynthesis, afm00330 : Arginine and proline metabolism, afm00472 : D-Arginine and D-ornithine metabolism, afm01100 : Metabolic pathways, afm01130 : Biosynthesis of antibiotics, afm04146 : Peroxisome
AFUA_6G10230	FAD dependent oxidoreductase superfamily	Glycine + H2O + Oxygen -> Glyoxylate + Ammonia + Hydrogen_peroxide	afm00260 : Glycine, serine and threonine metabolism, afm00311 : Penicillin and cephalosporin biosynthesis, afm00330 : Arginine and proline metabolism, afm00472 : D-Arginine and D-ornithine metabolism, afm01100 : Metabolic pathways, afm01130 : Biosynthesis of antibiotics, afm04146 : Peroxisome
AFUA_5G05590	aspartokinase	ATP + L-Aspartate -> ADP + 4-Phospho-L-aspartate	afm00260 : Glycine, serine and threonine metabolism, afm00261 : Monobactam biosynthesis, afm00270 : Cysteine and methionine metabolism, afm00300 : Lysine biosynthesis, afm01100 : Metabolic pathways, afm01110 : Biosynthesis of secondary metabolites, afm01130 : Biosynthesis of antibiotics, afm01210 : 2-Oxocarboxylic acid metabolism, afm01230 : Biosynthesis of amino acids
AFUA_3G06550	phosphoserine phosphatase	O-Phospho-L-serine + H2O -> L-Serine + Orthophosphate	afm00260 : Glycine, serine and threonine metabolism, afm00680 : Methane metabolism, afm01100 : Metabolic pathways, afm01130 : Biosynthesis of antibiotics, afm01200 : Carbon metabolism, afm01230 : Biosynthesis of amino acids
AFUA_2G16610	N,N-dimethylglycine oxidase	Sarcosine + H2O + Oxygen -> Glycine + Formaldehyde + Hydrogen_peroxide	afm00260 : Glycine, serine and threonine metabolism, afm01100 : Metabolic pathways
AFUA_3G01180	sarcosine oxidase	Sarcosine + H2O + Oxygen -> Glycine + Formaldehyde + Hydrogen_peroxide	afm00260 : Glycine, serine and threonine metabolism, afm01100 : Metabolic pathways
AFUA_8G06440	fructosyl amino acid oxidase	Sarcosine + H2O + Oxygen -> Glycine + Formaldehyde + Hydrogen_peroxide	afm00260 : Glycine, serine and threonine metabolism, afm00310 : Lysine degradation, afm01100 : Metabolic pathways, afm04146 : Peroxisome
AFUA_4G01150	N,N-dimethylglycine oxidase	Sarcosine + Electron-transferring_flavoprotein + H2O -> Glycine + Formaldehyde + Reduced_electron-transferring_flavoprotein	afm00260 : Glycine, serine and threonine metabolism, afm01100 : Metabolic pathways
AFUA_5G06270	5-aminolevulinic acid synthase HemA	Succinyl-CoA + Glycine -> 5-Aminolevulinate + CoA + CO2	afm00260 : Glycine, serine and threonine metabolism, afm00860 : Porphyrin and chlorophyll metabolism, afm01100 : Metabolic pathways
AFUA_2G07620	cystathionine beta-synthase	L-Serine + Hydrogen_sulfide -> L-Cysteine + H2O	afm00260 : Glycine, serine and threonine metabolism, afm00270 : Cysteine and methionine metabolism, afm01100 : Metabolic pathways, afm01130 : Biosynthesis of antibiotics, afm01230 : Biosynthesis of amino acids
AFUA_1G06150	L-serine dehydratase	L-Threonine -> 2-Oxobutanoate + Ammonia	afm00260 : Glycine, serine and threonine metabolism, afm00270 : Cysteine and methionine metabolism, afm00290 : Valine, leucine and isoleucine biosynthesis, afm01100 : Metabolic pathways, afm01110 : Biosynthesis of secondary metabolites, afm01130 : Biosynthesis of antibiotics, afm01200 : Carbon metabolism, afm01230 : Biosynthesis of amino acids
AFUA_3G14470	Pyridoxal-phosphate dependent enzyme	L-Threonine -> 2-Oxobutanoate + Ammonia	afm00260 : Glycine, serine and threonine metabolism, afm00290 : Valine, leucine and isoleucine biosynthesis, afm01100 : Metabolic pathways, afm01110 : Biosynthesis of secondary metabolites, afm01130 : Biosynthesis of antibiotics, afm01200 : Carbon metabolism, afm01230 : Biosynthesis of amino acids
AFUA_4G07810	L-serine dehydratase	L-Threonine -> 2-Oxobutanoate + Ammonia	afm00260 : Glycine, serine and threonine metabolism, afm00270 : Cysteine and methionine metabolism, afm00290 : Valine, leucine and isoleucine biosynthesis, afm01100 : Metabolic pathways, afm01110 : Biosynthesis of secondary metabolites, afm01130 : Biosynthesis of antibiotics, afm01200 : Carbon metabolism, afm01230 : Biosynthesis of amino acids
AFUA_4G08140	threonine dehydratase, biosynthetic	L-Threonine -> 2-Oxobutanoate + Ammonia	afm00260 : Glycine, serine and threonine metabolism, afm00290 : Valine, leucine and isoleucine biosynthesis, afm01100 : Metabolic pathways, afm01110 : Biosynthesis of secondary metabolites, afm01130 : Biosynthesis of antibiotics, afm01200 : Carbon metabolism, afm01230 : Biosynthesis of amino acids
AFUA_1G11370	versicolorin B synthase	Choline + Acceptor -> Betaine_aldehyde + Reduced_acceptor	afm00260 : Glycine, serine and threonine metabolism, afm01100 : Metabolic pathways
AFUA_2G01770	GMC oxidoreductase	Choline + Acceptor -> Betaine_aldehyde + Reduced_acceptor	afm00260 : Glycine, serine and threonine metabolism, afm01100 : Metabolic pathways
AFUA_2G15020	GMC oxidoreductase	Choline + Acceptor -> Betaine_aldehyde + Reduced_acceptor	afm00260 : Glycine, serine and threonine metabolism, afm01100 : Metabolic pathways
AFUA_3G08070	GMC oxidoreductase	Choline + Acceptor -> Betaine_aldehyde + Reduced_acceptor	afm00260 : Glycine, serine and threonine metabolism, afm01100 : Metabolic pathways
AFUA_5G00630	choline dehydrogenase	Choline + Acceptor -> Betaine_aldehyde + Reduced_acceptor	afm00260 : Glycine, serine and threonine metabolism, afm01100 : Metabolic pathways
AFUA_3G08980	threonine synthase Thr4	O-Phospho-L-homoserine + H2O -> L-Threonine + Orthophosphate	afm00260 : Glycine, serine and threonine metabolism, afm00750 : Vitamin B6 metabolism, afm01100 : Metabolic pathways, afm01110 : Biosynthesis of secondary metabolites, afm01230 : Biosynthesis of amino acids
AFUA_4G03890	hypothetical protein	ATP + D-Glycerate -> ADP + 3-Phospho-D-glycerate	afm00260 : Glycine, serine and threonine metabolism, afm00561 : Glycerolipid metabolism, afm00630 : Glyoxylate and dicarboxylate metabolism, afm01100 : Metabolic pathways, afm01110 : Biosynthesis of secondary metabolites, afm01130 : Biosynthesis of antibiotics, afm01200 : Carbon metabolism
AFUA_5G05820	homoserine kinase	ATP + L-Homoserine -> ADP + O-Phospho-L-homoserine	afm00260 : Glycine, serine and threonine metabolism, afm01100 : Metabolic pathways, afm01110 : Biosynthesis of secondary metabolites, afm01230 : Biosynthesis of amino acids
AFUA_4G13680	phosphatidylserine synthase	CDP-diacylglycerol + L-Serine -> CMP + Phosphatidylserine	afm00260 : Glycine, serine and threonine metabolism, afm00564 : Glycerophospholipid metabolism, afm01100 : Metabolic pathways, afm01110 : Biosynthesis of secondary metabolites
AFUA_3G06830	aspartate-semialdehyde dehydrogenase	L-Aspartate_4-semialdehyde + Orthophosphate + NADP+ -> 4-Phospho-L-aspartate + NADPH + H+	afm00260 : Glycine, serine and threonine metabolism, afm00261 : Monobactam biosynthesis, afm00270 : Cysteine and methionine metabolism, afm00300 : Lysine biosynthesis, afm01100 : Metabolic pathways, afm01110 : Biosynthesis of secondary metabolites, afm01130 : Biosynthesis of antibiotics, afm01210 : 2-Oxocarboxylic acid metabolism, afm01230 : Biosynthesis of amino acids
AFUA_3G00100	flavin-containing amine oxidase	Aminoacetone + H2O + Oxygen -> Methylglyoxal + Ammonia + Hydrogen_peroxide	afm00260 : Glycine, serine and threonine metabolism, afm00330 : Arginine and proline metabolism, afm00340 : Histidine metabolism, afm00350 : Tyrosine metabolism, afm00360 : Phenylalanine metabolism, afm00380 : Tryptophan metabolism, afm01100 : Metabolic pathways, afm01110 : Biosynthesis of secondary metabolites
AFUA_1G13440	amine oxidase	Aminoacetone + H2O + Oxygen -> Methylglyoxal + Ammonia + Hydrogen_peroxide	afm00260 : Glycine, serine and threonine metabolism, afm00350 : Tyrosine metabolism, afm00360 : Phenylalanine metabolism, afm00410 : beta-Alanine metabolism, afm01100 : Metabolic pathways, afm01110 : Biosynthesis of secondary metabolites
AFUA_3G00680	copper amine oxidase	Aminoacetone + H2O + Oxygen -> Methylglyoxal + Ammonia + Hydrogen_peroxide	afm00260 : Glycine, serine and threonine metabolism, afm00350 : Tyrosine metabolism, afm00360 : Phenylalanine metabolism, afm00410 : beta-Alanine metabolism, afm01100 : Metabolic pathways, afm01110 : Biosynthesis of secondary metabolites
AFUA_3G14590	copper amine oxidase	Aminoacetone + H2O + Oxygen -> Methylglyoxal + Ammonia + Hydrogen_peroxide	afm00260 : Glycine, serine and threonine metabolism, afm00350 : Tyrosine metabolism, afm00360 : Phenylalanine metabolism, afm00410 : beta-Alanine metabolism, afm01100 : Metabolic pathways, afm01110 : Biosynthesis of secondary metabolites
AFUA_5G01470	peroxisomal copper amine oxidase	Aminoacetone + H2O + Oxygen -> Methylglyoxal + Ammonia + Hydrogen_peroxide	afm00260 : Glycine, serine and threonine metabolism, afm00350 : Tyrosine metabolism, afm00360 : Phenylalanine metabolism, afm00410 : beta-Alanine metabolism, afm01100 : Metabolic pathways, afm01110 : Biosynthesis of secondary metabolites
AFUA_5G07360	peroxisomal copper amine oxidase	Aminoacetone + H2O + Oxygen -> Methylglyoxal + Ammonia + Hydrogen_peroxide	afm00260 : Glycine, serine and threonine metabolism, afm00350 : Tyrosine metabolism, afm00360 : Phenylalanine metabolism, afm00410 : beta-Alanine metabolism, afm01100 : Metabolic pathways, afm01110 : Biosynthesis of secondary metabolites
AFUA_7G04180	amine oxidase	Aminoacetone + H2O + Oxygen -> Methylglyoxal + Ammonia + Hydrogen_peroxide	afm00260 : Glycine, serine and threonine metabolism, afm00350 : Tyrosine metabolism, afm00360 : Phenylalanine metabolism, afm00410 : beta-Alanine metabolism, afm01100 : Metabolic pathways, afm01110 : Biosynthesis of secondary metabolites
AFUA_7G08470	peroxisomal copper amine oxidase	Aminoacetone + H2O + Oxygen -> Methylglyoxal + Ammonia + Hydrogen_peroxide	afm00260 : Glycine, serine and threonine metabolism, afm00350 : Tyrosine metabolism, afm00360 : Phenylalanine metabolism, afm00410 : beta-Alanine metabolism, afm01100 : Metabolic pathways, afm01110 : Biosynthesis of secondary metabolites
AFUA_1G00470	betaine aldehyde dehydrogenase	Betaine_aldehyde + NAD+ + H2O -> Betaine + NADH + H+	afm00260 : Glycine, serine and threonine metabolism, afm01100 : Metabolic pathways
AFUA_8G04080	betaine aldehyde dehydrogenase (BadH)	Betaine_aldehyde + NAD+ + H2O -> Betaine + NADH + H+	afm00260 : Glycine, serine and threonine metabolism, afm01100 : Metabolic pathways
AFUA_2G13250	bifunctional tryptophan synthase TRPB	L-Serine + Indoleglycerol_phosphate -> L-Tryptophan + D-Glyceraldehyde_3-phosphate + H2O	afm00260 : Glycine, serine and threonine metabolism, afm00400 : Phenylalanine, tyrosine and tryptophan biosynthesis, afm01100 : Metabolic pathways, afm01110 : Biosynthesis of secondary metabolites, afm01230 : Biosynthesis of amino acids
AFUA_6G13520	tryptophan synthase	L-Serine + Indoleglycerol_phosphate -> L-Tryptophan + D-Glyceraldehyde_3-phosphate + H2O	afm00260 : Glycine, serine and threonine metabolism, afm00400 : Phenylalanine, tyrosine and tryptophan biosynthesis, afm01100 : Metabolic pathways, afm01110 : Biosynthesis of secondary metabolites, afm01230 : Biosynthesis of amino acids
AFUA_4G03760	glycine dehydrogenase	Glycine + Lipoylprotein -> S-Aminomethyldihydrolipoylprotein + CO2	afm00260 : Glycine, serine and threonine metabolism, afm00630 : Glyoxylate and dicarboxylate metabolism, afm01100 : Metabolic pathways, afm01110 : Biosynthesis of secondary metabolites, afm01130 : Biosynthesis of antibiotics, afm01200 : Carbon metabolism
AFUA_1G10780	glycine cleavage system T protein	S-Aminomethyldihydrolipoylprotein + Tetrahydrofolate -> Dihydrolipoylprotein + 5,10-Methylenetetrahydrofolate + Ammonia	afm00260 : Glycine, serine and threonine metabolism, afm00630 : Glyoxylate and dicarboxylate metabolism, afm00670 : One carbon pool by folate, afm01100 : Metabolic pathways, afm01110 : Biosynthesis of secondary metabolites, afm01130 : Biosynthesis of antibiotics, afm01200 : Carbon metabolism
AFUA_3G11640	homoserine dehydrogenase	L-Homoserine + NAD+ -> L-Aspartate_4-semialdehyde + NADH + H+	afm00260 : Glycine, serine and threonine metabolism, afm00270 : Cysteine and methionine metabolism, afm00300 : Lysine biosynthesis, afm01100 : Metabolic pathways, afm01110 : Biosynthesis of secondary metabolites, afm01130 : Biosynthesis of antibiotics, afm01230 : Biosynthesis of amino acids
AFUA_4G03722	hypothetical protein	D-Serine <-> Pyruvate + Ammonia	-
AFUA_1G09470	aminotransferase, class V	Glycine + 2-Oxoglutarate <-> Glyoxylate + L-Glutamate	afm00250 : Alanine, aspartate and glutamate metabolism, afm00260 : Glycine, serine and threonine metabolism, afm00630 : Glyoxylate and dicarboxylate metabolism, afm00680 : Methane metabolism, afm01100 : Metabolic pathways, afm01110 : Biosynthesis of secondary metabolites, afm01130 : Biosynthesis of antibiotics, afm01200 : Carbon metabolism, afm04146 : Peroxisome
AFUA_2G14930	alanine racemase	L-Threonine <-> Glycine + Acetaldehyde	afm00260 : Glycine, serine and threonine metabolism, afm01100 : Metabolic pathways, afm01110 : Biosynthesis of secondary metabolites, afm01130 : Biosynthesis of antibiotics, afm01230 : Biosynthesis of amino acids
AFUA_7G06540	threonine aldolase	L-Threonine <-> Glycine + Acetaldehyde	afm00260 : Glycine, serine and threonine metabolism, afm01100 : Metabolic pathways, afm01110 : Biosynthesis of secondary metabolites, afm01130 : Biosynthesis of antibiotics, afm01230 : Biosynthesis of amino acids
AFUA_2G07810	cytosolic hydroxymethyltransferase	5,10-Methylenetetrahydrofolate + Glycine + H2O <-> Tetrahydrofolate + L-Serine	afm00260 : Glycine, serine and threonine metabolism, afm00460 : Cyanoamino acid metabolism, afm00630 : Glyoxylate and dicarboxylate metabolism, afm00670 : One carbon pool by folate, afm00680 : Methane metabolism, afm01100 : Metabolic pathways, afm01110 : Biosynthesis of secondary metabolites, afm01130 : Biosynthesis of antibiotics, afm01200 : Carbon metabolism, afm01230 : Biosynthesis of amino ac…
AFUA_3G09320	serine hydroxymethyltransferase	5,10-Methylenetetrahydrofolate + Glycine + H2O <-> Tetrahydrofolate + L-Serine	afm00260 : Glycine, serine and threonine metabolism, afm00460 : Cyanoamino acid metabolism, afm00630 : Glyoxylate and dicarboxylate metabolism, afm00670 : One carbon pool by folate, afm00680 : Methane metabolism, afm01100 : Metabolic pathways, afm01110 : Biosynthesis of secondary metabolites, afm01130 : Biosynthesis of antibiotics, afm01200 : Carbon metabolism, afm01230 : Biosynthesis of amino ac…
AFUA_8G04340	cystathionine gamma-lyase	L-Cystathionine + H2O <-> L-Cysteine + Ammonia + 2-Oxobutanoate	afm00260 : Glycine, serine and threonine metabolism, afm00270 : Cysteine and methionine metabolism, afm00450 : Selenocompound metabolism, afm01100 : Metabolic pathways, afm01130 : Biosynthesis of antibiotics, afm01230 : Biosynthesis of amino acids
AFUA_1G13630	D-isomer specific 2-hydroxyacid dehydrogenase family protein	D-Glycerate + NAD+ <-> Hydroxypyruvate + NADH + H+	afm00260 : Glycine, serine and threonine metabolism, afm00630 : Glyoxylate and dicarboxylate metabolism, afm00680 : Methane metabolism, afm01100 : Metabolic pathways, afm01110 : Biosynthesis of secondary metabolites, afm01130 : Biosynthesis of antibiotics, afm01200 : Carbon metabolism
AFUA_6G10090	D-isomer specific 2-hydroxyacid dehydrogenase family protein	D-Glycerate + NAD+ <-> Hydroxypyruvate + NADH + H+	afm00260 : Glycine, serine and threonine metabolism, afm00630 : Glyoxylate and dicarboxylate metabolism, afm00680 : Methane metabolism, afm01100 : Metabolic pathways, afm01110 : Biosynthesis of secondary metabolites, afm01130 : Biosynthesis of antibiotics, afm01200 : Carbon metabolism
AFUA_1G14400	hydroxyisocaproate dehydrogenase	3-Phospho-D-glycerate + NAD+ <-> 3-Phosphonooxypyruvate + NADH + H+	afm00260 : Glycine, serine and threonine metabolism, afm00680 : Methane metabolism, afm01100 : Metabolic pathways, afm01130 : Biosynthesis of antibiotics, afm01200 : Carbon metabolism, afm01230 : Biosynthesis of amino acids
AFUA_2G04490	D-3-phosphoglycerate dehydrogenase	3-Phospho-D-glycerate + NAD+ <-> 3-Phosphonooxypyruvate + NADH + H+	afm00260 : Glycine, serine and threonine metabolism, afm00680 : Methane metabolism, afm01100 : Metabolic pathways, afm01130 : Biosynthesis of antibiotics, afm01200 : Carbon metabolism, afm01230 : Biosynthesis of amino acids
AFUA_4G11840	glyoxylate reductase	3-Phospho-D-glycerate + NAD+ <-> 3-Phosphonooxypyruvate + NADH + H+	afm00260 : Glycine, serine and threonine metabolism, afm00680 : Methane metabolism, afm01100 : Metabolic pathways, afm01130 : Biosynthesis of antibiotics, afm01200 : Carbon metabolism, afm01230 : Biosynthesis of amino acids
AFUA_5G05500	D-3-phosphoglycerate dehydrogenase	3-Phospho-D-glycerate + NAD+ <-> 3-Phosphonooxypyruvate + NADH + H+	afm00260 : Glycine, serine and threonine metabolism, afm00680 : Methane metabolism, afm01100 : Metabolic pathways, afm01130 : Biosynthesis of antibiotics, afm01200 : Carbon metabolism, afm01230 : Biosynthesis of amino acids
AFUA_6G04970	phosphoserine aminotransferase	O-Phospho-L-serine + 2-Oxoglutarate <-> 3-Phosphonooxypyruvate + L-Glutamate	afm00260 : Glycine, serine and threonine metabolism, afm00680 : Methane metabolism, afm00750 : Vitamin B6 metabolism, afm01100 : Metabolic pathways, afm01130 : Biosynthesis of antibiotics, afm01200 : Carbon metabolism, afm01230 : Biosynthesis of amino acids
AFUA_3G11070	pyruvate decarboxylase PdcA	Pyruvate + Thiamin_diphosphate -> 2-(alpha-Hydroxyethyl)thiamine_diphosphate + CO2	afm00010 : Glycolysis / Gluconeogenesis, afm01100 : Metabolic pathways, afm01110 : Biosynthesis of secondary metabolites
AFUA_5G14810	pyruvate decarboxylase	Pyruvate + Thiamin_diphosphate -> 2-(alpha-Hydroxyethyl)thiamine_diphosphate + CO2	afm00010 : Glycolysis / Gluconeogenesis, afm01100 : Metabolic pathways, afm01110 : Biosynthesis of secondary metabolites
AFUA_6G00750	pyruvate decarboxylase	Pyruvate + Thiamin_diphosphate -> 2-(alpha-Hydroxyethyl)thiamine_diphosphate + CO2	afm00010 : Glycolysis / Gluconeogenesis, afm01100 : Metabolic pathways, afm01110 : Biosynthesis of secondary metabolites
AFUA_1G06960	pyruvate dehydrogenase E1 component alpha subunit, putative	Pyruvate + Thiamin_diphosphate -> 2-(alpha-Hydroxyethyl)thiamine_diphosphate + CO2	afm00010 : Glycolysis / Gluconeogenesis, afm00020 : Citrate cycle (TCA cycle), afm00620 : Pyruvate metabolism, afm01100 : Metabolic pathways, afm01110 : Biosynthesis of secondary metabolites, afm01130 : Biosynthesis of antibiotics, afm01200 : Carbon metabolism
AFUA_2G04870	pyruvate dehydrogenase E1 component alpha subunit, putative	Pyruvate + Thiamin_diphosphate -> 2-(alpha-Hydroxyethyl)thiamine_diphosphate + CO2	afm00010 : Glycolysis / Gluconeogenesis, afm00020 : Citrate cycle (TCA cycle), afm00620 : Pyruvate metabolism, afm01100 : Metabolic pathways, afm01110 : Biosynthesis of secondary metabolites, afm01130 : Biosynthesis of antibiotics, afm01200 : Carbon metabolism
AFUA_3G04170	pyruvate dehydrogenase E1 beta subunit PdbA	Pyruvate + Thiamin_diphosphate -> 2-(alpha-Hydroxyethyl)thiamine_diphosphate + CO2	afm00010 : Glycolysis / Gluconeogenesis, afm00020 : Citrate cycle (TCA cycle), afm00620 : Pyruvate metabolism, afm01100 : Metabolic pathways, afm01110 : Biosynthesis of secondary metabolites, afm01130 : Biosynthesis of antibiotics, afm01200 : Carbon metabolism
AFUA_6G07430	pyruvate kinase	ATP + Pyruvate -> ADP + Phosphoenolpyruvate	afm00010 : Glycolysis / Gluconeogenesis, afm00230 : Purine metabolism, afm00620 : Pyruvate metabolism, afm01100 : Metabolic pathways, afm01110 : Biosynthesis of secondary metabolites, afm01130 : Biosynthesis of antibiotics, afm01200 : Carbon metabolism, afm01230 : Biosynthesis of amino acids
AFUA_4G11080	acetyl-coenzyme A synthetase FacA	ATP + Acetate + CoA -> AMP + Diphosphate + Acetyl-CoA	afm00010 : Glycolysis / Gluconeogenesis, afm00620 : Pyruvate metabolism, afm00640 : Propanoate metabolism, afm00680 : Methane metabolism, afm01100 : Metabolic pathways, afm01110 : Biosynthesis of secondary metabolites, afm01130 : Biosynthesis of antibiotics, afm01200 : Carbon metabolism
AFUA_6G07720	phosphoenolpyruvate carboxykinase AcuF	ATP + Oxaloacetate -> ADP + Phosphoenolpyruvate + CO2	afm00010 : Glycolysis / Gluconeogenesis, afm00020 : Citrate cycle (TCA cycle), afm00620 : Pyruvate metabolism, afm01100 : Metabolic pathways, afm01110 : Biosynthesis of secondary metabolites, afm01130 : Biosynthesis of antibiotics, afm01200 : Carbon metabolism
AFUA_2G00450	hexokinase	ATP + beta-D-Glucose -> ADP + beta-D-Glucose_6-phosphate	afm00010 : Glycolysis / Gluconeogenesis, afm00051 : Fructose and mannose metabolism, afm00052 : Galactose metabolism, afm00500 : Starch and sucrose metabolism, afm00520 : Amino sugar and nucleotide sugar metabolism, afm01100 : Metabolic pathways, afm01110 : Biosynthesis of secondary metabolites, afm01130 : Biosynthesis of antibiotics, afm01200 : Carbon metabolism
AFUA_2G05910	hexokinase Kxk	ATP + beta-D-Glucose -> ADP + beta-D-Glucose_6-phosphate	afm00010 : Glycolysis / Gluconeogenesis, afm00051 : Fructose and mannose metabolism, afm00052 : Galactose metabolism, afm00500 : Starch and sucrose metabolism, afm00520 : Amino sugar and nucleotide sugar metabolism, afm01100 : Metabolic pathways, afm01110 : Biosynthesis of secondary metabolites, afm01130 : Biosynthesis of antibiotics, afm01200 : Carbon metabolism
AFUA_2G16330	glucokinase	ATP + beta-D-Glucose -> ADP + beta-D-Glucose_6-phosphate	afm00010 : Glycolysis / Gluconeogenesis, afm00051 : Fructose and mannose metabolism, afm00052 : Galactose metabolism, afm00500 : Starch and sucrose metabolism, afm00520 : Amino sugar and nucleotide sugar metabolism, afm01100 : Metabolic pathways, afm01110 : Biosynthesis of secondary metabolites, afm01130 : Biosynthesis of antibiotics, afm01200 : Carbon metabolism
AFUA_6G02230	glucokinase GlkA	ATP + beta-D-Glucose -> ADP + beta-D-Glucose_6-phosphate	afm00010 : Glycolysis / Gluconeogenesis, afm00051 : Fructose and mannose metabolism, afm00052 : Galactose metabolism, afm00500 : Starch and sucrose metabolism, afm00520 : Amino sugar and nucleotide sugar metabolism, afm01100 : Metabolic pathways, afm01110 : Biosynthesis of secondary metabolites, afm01130 : Biosynthesis of antibiotics, afm01200 : Carbon metabolism
AFUA_6G03980	hexokinase	ATP + beta-D-Glucose -> ADP + beta-D-Glucose_6-phosphate	afm00010 : Glycolysis / Gluconeogenesis, afm00051 : Fructose and mannose metabolism, afm00052 : Galactose metabolism, afm00500 : Starch and sucrose metabolism, afm00520 : Amino sugar and nucleotide sugar metabolism, afm01100 : Metabolic pathways, afm01110 : Biosynthesis of secondary metabolites, afm01130 : Biosynthesis of antibiotics, afm01200 : Carbon metabolism
AFUA_7G04040	hexokinase	ATP + beta-D-Glucose -> ADP + beta-D-Glucose_6-phosphate	afm00010 : Glycolysis / Gluconeogenesis, afm00051 : Fructose and mannose metabolism, afm00052 : Galactose metabolism, afm00500 : Starch and sucrose metabolism, afm00520 : Amino sugar and nucleotide sugar metabolism, afm01100 : Metabolic pathways, afm01110 : Biosynthesis of secondary metabolites, afm01130 : Biosynthesis of antibiotics, afm01200 : Carbon metabolism
AFUA_4G00960	6-phosphofructokinase alpha subunit	ATP + beta-D-Fructose_6-phosphate -> ADP + beta-D-Fructose_1,6-bisphosphate	afm00010 : Glycolysis / Gluconeogenesis, afm00030 : Pentose phosphate pathway, afm00051 : Fructose and mannose metabolism, afm00052 : Galactose metabolism, afm00680 : Methane metabolism, afm01100 : Metabolic pathways, afm01110 : Biosynthesis of secondary metabolites, afm01130 : Biosynthesis of antibiotics, afm01200 : Carbon metabolism, afm01230 : Biosynthesis of amino acids, afm03018 : RNA degrad…
AFUA_4G11310	fructose-1,6-bisphosphatase Fbp1	beta-D-Fructose_1,6-bisphosphate + H2O -> beta-D-Fructose_6-phosphate + Orthophosphate	afm00010 : Glycolysis / Gluconeogenesis, afm00030 : Pentose phosphate pathway, afm00051 : Fructose and mannose metabolism, afm00680 : Methane metabolism, afm01100 : Metabolic pathways, afm01110 : Biosynthesis of secondary metabolites, afm01130 : Biosynthesis of antibiotics, afm01200 : Carbon metabolism
AFUA_6G06770	enolase/allergen Asp F 22	2-Phospho-D-glycerate <-> Phosphoenolpyruvate + H2O	afm00010 : Glycolysis / Gluconeogenesis, afm00680 : Methane metabolism, afm01100 : Metabolic pathways, afm01110 : Biosynthesis of secondary metabolites, afm01130 : Biosynthesis of antibiotics, afm01200 : Carbon metabolism, afm01230 : Biosynthesis of amino acids, afm03018 : RNA degradation
AFUA_5G14800	lactate dehydrogenase	(S)-Lactate + NAD+ <-> Pyruvate + NADH + H+	afm00010 : Glycolysis / Gluconeogenesis, afm00270 : Cysteine and methionine metabolism, afm00620 : Pyruvate metabolism, afm00640 : Propanoate metabolism, afm01100 : Metabolic pathways, afm01110 : Biosynthesis of secondary metabolites, afm01130 : Biosynthesis of antibiotics
AFUA_2G00720	aldehyde dehydrogenase	Acetaldehyde + NAD+ + H2O <-> Acetate + NADH + H+	afm00010 : Glycolysis / Gluconeogenesis, afm00053 : Ascorbate and aldarate metabolism, afm00071 : Fatty acid degradation, afm00280 : Valine, leucine and isoleucine degradation, afm00310 : Lysine degradation, afm00330 : Arginine and proline metabolism, afm00340 : Histidine metabolism, afm00380 : Tryptophan metabolism, afm00410 : beta-Alanine metabolism, afm00561 : Glycerolipid metabolism, afm00620…
AFUA_6G11430	aldehyde dehydrogenase AldA	Acetaldehyde + NAD+ + H2O <-> Acetate + NADH + H+	afm00010 : Glycolysis / Gluconeogenesis, afm00053 : Ascorbate and aldarate metabolism, afm00071 : Fatty acid degradation, afm00280 : Valine, leucine and isoleucine degradation, afm00310 : Lysine degradation, afm00330 : Arginine and proline metabolism, afm00340 : Histidine metabolism, afm00380 : Tryptophan metabolism, afm00410 : beta-Alanine metabolism, afm00561 : Glycerolipid metabolism, afm00620…
AFUA_7G01000	aldehyde dehydrogenase	Acetaldehyde + NAD+ + H2O <-> Acetate + NADH + H+	afm00010 : Glycolysis / Gluconeogenesis, afm00053 : Ascorbate and aldarate metabolism, afm00071 : Fatty acid degradation, afm00280 : Valine, leucine and isoleucine degradation, afm00310 : Lysine degradation, afm00330 : Arginine and proline metabolism, afm00340 : Histidine metabolism, afm00380 : Tryptophan metabolism, afm00410 : beta-Alanine metabolism, afm00561 : Glycerolipid metabolism, afm00620…
AFUA_4G08600	aldehyde dehydrogenase	Acetaldehyde + NADP+ + H2O <-> Acetate + NADPH + H+	afm00010 : Glycolysis / Gluconeogenesis, afm00340 : Histidine metabolism, afm00350 : Tyrosine metabolism, afm00360 : Phenylalanine metabolism, afm00410 : beta-Alanine metabolism, afm01100 : Metabolic pathways, afm01110 : Biosynthesis of secondary metabolites
AFUA_8G02310	aldehyde dehydrogenase ALDH	Acetaldehyde + NADP+ + H2O <-> Acetate + NADPH + H+	afm00010 : Glycolysis / Gluconeogenesis, afm00340 : Histidine metabolism, afm00350 : Tyrosine metabolism, afm00360 : Phenylalanine metabolism, afm00410 : beta-Alanine metabolism, afm01100 : Metabolic pathways, afm01110 : Biosynthesis of secondary metabolites
AFUA_1G09750	aldehyde reductase (AKR1)	Ethanol + NADP+ <-> Acetaldehyde + NADPH + H+	afm00010 : Glycolysis / Gluconeogenesis, afm00040 : Pentose and glucuronate interconversions, afm00561 : Glycerolipid metabolism, afm01100 : Metabolic pathways, afm01110 : Biosynthesis of secondary metabolites, afm01130 : Biosynthesis of antibiotics, afm01220 : Degradation of aromatic compounds
AFUA_3G11900	oxidoreductase, zinc-binding	Ethanol + NADP+ <-> Acetaldehyde + NADPH + H+	afm00010 : Glycolysis / Gluconeogenesis, afm00040 : Pentose and glucuronate interconversions, afm00561 : Glycerolipid metabolism, afm01100 : Metabolic pathways, afm01110 : Biosynthesis of secondary metabolites, afm01130 : Biosynthesis of antibiotics, afm01220 : Degradation of aromatic compounds
AFUA_2G01040	formaldehyde dehydrogenase	Ethanol + NAD+ <-> Acetaldehyde + NADH + H+	afm00010 : Glycolysis / Gluconeogenesis, afm00071 : Fatty acid degradation, afm00350 : Tyrosine metabolism, afm00680 : Methane metabolism, afm01100 : Metabolic pathways, afm01110 : Biosynthesis of secondary metabolites, afm01130 : Biosynthesis of antibiotics, afm01200 : Carbon metabolism, afm01220 : Degradation of aromatic compounds
AFUA_2G04590	alcohol dehydrogenase	Ethanol + NAD+ <-> Acetaldehyde + NADH + H+	afm00650 : Butanoate metabolism
AFUA_5G06240	alcohol dehydrogenase	Ethanol + NAD+ <-> Acetaldehyde + NADH + H+	afm00010 : Glycolysis / Gluconeogenesis, afm00071 : Fatty acid degradation, afm00350 : Tyrosine metabolism, afm01100 : Metabolic pathways, afm01110 : Biosynthesis of secondary metabolites, afm01130 : Biosynthesis of antibiotics, afm01220 : Degradation of aromatic compounds
AFUA_7G01010	alcohol dehydrogenase	Ethanol + NAD+ <-> Acetaldehyde + NADH + H+	afm00010 : Glycolysis / Gluconeogenesis, afm00071 : Fatty acid degradation, afm00350 : Tyrosine metabolism, afm01100 : Metabolic pathways, afm01110 : Biosynthesis of secondary metabolites, afm01130 : Biosynthesis of antibiotics, afm01220 : Degradation of aromatic compounds
AFUA_7G04380	alcohol dehydrogenase	Ethanol + NAD+ <-> Acetaldehyde + NADH + H+	afm00010 : Glycolysis / Gluconeogenesis, afm00071 : Fatty acid degradation, afm00350 : Tyrosine metabolism, afm01100 : Metabolic pathways, afm01110 : Biosynthesis of secondary metabolites, afm01130 : Biosynthesis of antibiotics, afm01220 : Degradation of aromatic compounds
AFUA_2G02120	phosphoglucomutase	D-Glucose_1-phosphate <-> alpha-D-Glucose_6-phosphate	afm00010 : Glycolysis / Gluconeogenesis, afm00030 : Pentose phosphate pathway, afm00052 : Galactose metabolism, afm00230 : Purine metabolism, afm00500 : Starch and sucrose metabolism, afm00520 : Amino sugar and nucleotide sugar metabolism, afm01100 : Metabolic pathways, afm01110 : Biosynthesis of secondary metabolites, afm01130 : Biosynthesis of antibiotics
AFUA_3G11830	phosphoglucomutase PgmA	D-Glucose_1-phosphate <-> alpha-D-Glucose_6-phosphate	afm00010 : Glycolysis / Gluconeogenesis, afm00030 : Pentose phosphate pathway, afm00052 : Galactose metabolism, afm00230 : Purine metabolism, afm00500 : Starch and sucrose metabolism, afm00520 : Amino sugar and nucleotide sugar metabolism, afm01100 : Metabolic pathways, afm01110 : Biosynthesis of secondary metabolites, afm01130 : Biosynthesis of antibiotics
AFUA_2G11020	triosephosphate isomerase	D-Glyceraldehyde_3-phosphate <-> Glycerone_phosphate	afm00010 : Glycolysis / Gluconeogenesis, afm00051 : Fructose and mannose metabolism, afm00562 : Inositol phosphate metabolism, afm01100 : Metabolic pathways, afm01110 : Biosynthesis of secondary metabolites, afm01130 : Biosynthesis of antibiotics, afm01200 : Carbon metabolism, afm01230 : Biosynthesis of amino acids
AFUA_5G13450	triosephosphate isomerase	D-Glyceraldehyde_3-phosphate <-> Glycerone_phosphate	afm00010 : Glycolysis / Gluconeogenesis, afm00051 : Fructose and mannose metabolism, afm00562 : Inositol phosphate metabolism, afm01100 : Metabolic pathways, afm01110 : Biosynthesis of secondary metabolites, afm01130 : Biosynthesis of antibiotics, afm01200 : Carbon metabolism, afm01230 : Biosynthesis of amino acids
AFUA_5G01030	glyceraldehyde 3-phosphate dehydrogenase	D-Glyceraldehyde_3-phosphate + Orthophosphate + NAD+ <-> 3-Phospho-D-glyceroyl_phosphate + NADH + H+	afm00010 : Glycolysis / Gluconeogenesis, afm01100 : Metabolic pathways, afm01110 : Biosynthesis of secondary metabolites, afm01130 : Biosynthesis of antibiotics, afm01200 : Carbon metabolism, afm01230 : Biosynthesis of amino acids
AFUA_5G01970	glyceraldehyde 3-phosphate dehydrogenase GpdA	D-Glyceraldehyde_3-phosphate + Orthophosphate + NAD+ <-> 3-Phospho-D-glyceroyl_phosphate + NADH + H+	afm00010 : Glycolysis / Gluconeogenesis, afm01100 : Metabolic pathways, afm01110 : Biosynthesis of secondary metabolites, afm01130 : Biosynthesis of antibiotics, afm01200 : Carbon metabolism, afm01230 : Biosynthesis of amino acids
AFUA_8G02560	glyceraldehyde-3-phosphate dehydrogenase	D-Glyceraldehyde_3-phosphate + Orthophosphate + NAD+ <-> 3-Phospho-D-glyceroyl_phosphate + NADH + H+	afm00010 : Glycolysis / Gluconeogenesis, afm01100 : Metabolic pathways, afm01110 : Biosynthesis of secondary metabolites, afm01130 : Biosynthesis of antibiotics, afm01200 : Carbon metabolism, afm01230 : Biosynthesis of amino acids
AFUA_3G11690	fructose-bisphosphate aldolase, class II	beta-D-Fructose_1,6-bisphosphate <-> Glycerone_phosphate + D-Glyceraldehyde_3-phosphate	afm00010 : Glycolysis / Gluconeogenesis, afm00030 : Pentose phosphate pathway, afm00051 : Fructose and mannose metabolism, afm00680 : Methane metabolism, afm01100 : Metabolic pathways, afm01110 : Biosynthesis of secondary metabolites, afm01130 : Biosynthesis of antibiotics, afm01200 : Carbon metabolism, afm01230 : Biosynthesis of amino acids
AFUA_5G10290	fructose-bisphosphate aldolase	beta-D-Fructose_1,6-bisphosphate <-> Glycerone_phosphate + D-Glyceraldehyde_3-phosphate	afm00010 : Glycolysis / Gluconeogenesis, afm00030 : Pentose phosphate pathway, afm00051 : Fructose and mannose metabolism, afm00680 : Methane metabolism, afm01100 : Metabolic pathways, afm01110 : Biosynthesis of secondary metabolites, afm01130 : Biosynthesis of antibiotics, afm01200 : Carbon metabolism, afm01230 : Biosynthesis of amino acids
AFUA_1G10350	phosphoglycerate kinase PgkA	ATP + 3-Phospho-D-glycerate <-> ADP + 3-Phospho-D-glyceroyl_phosphate	afm00010 : Glycolysis / Gluconeogenesis, afm01100 : Metabolic pathways, afm01110 : Biosynthesis of secondary metabolites, afm01130 : Biosynthesis of antibiotics, afm01200 : Carbon metabolism, afm01230 : Biosynthesis of amino acids
AFUA_3G09290	phosphoglycerate mutase, 2,3-bisphosphoglycerate-independent	2-Phospho-D-glycerate <-> 3-Phospho-D-glycerate	afm00010 : Glycolysis / Gluconeogenesis, afm00260 : Glycine, serine and threonine metabolism, afm00680 : Methane metabolism, afm01100 : Metabolic pathways, afm01110 : Biosynthesis of secondary metabolites, afm01130 : Biosynthesis of antibiotics, afm01200 : Carbon metabolism, afm01230 : Biosynthesis of amino acids
AFUA_6G02600	phosphoglycerate mutase family protein	2-Phospho-D-glycerate <-> 3-Phospho-D-glycerate	afm00010 : Glycolysis / Gluconeogenesis, afm00260 : Glycine, serine and threonine metabolism, afm00680 : Methane metabolism, afm01100 : Metabolic pathways, afm01110 : Biosynthesis of secondary metabolites, afm01130 : Biosynthesis of antibiotics, afm01200 : Carbon metabolism, afm01230 : Biosynthesis of amino acids
AFUA_6G08500	phosphoglycerate mutase family protein	2-Phospho-D-glycerate <-> 3-Phospho-D-glycerate	afm00010 : Glycolysis / Gluconeogenesis, afm00260 : Glycine, serine and threonine metabolism, afm00680 : Methane metabolism, afm01100 : Metabolic pathways, afm01110 : Biosynthesis of secondary metabolites, afm01130 : Biosynthesis of antibiotics, afm01200 : Carbon metabolism, afm01230 : Biosynthesis of amino acids
AFUA_3G05740	aldose 1-epimerase	alpha-D-Glucose <-> beta-D-Glucose	afm00010 : Glycolysis / Gluconeogenesis, afm00052 : Galactose metabolism, afm01100 : Metabolic pathways, afm01110 : Biosynthesis of secondary metabolites, afm01130 : Biosynthesis of antibiotics
AFUA_3G13240	aldose 1-epimerase	alpha-D-Glucose <-> beta-D-Glucose	afm00010 : Glycolysis / Gluconeogenesis, afm00052 : Galactose metabolism, afm01100 : Metabolic pathways, afm01110 : Biosynthesis of secondary metabolites, afm01130 : Biosynthesis of antibiotics
AFUA_7G05720	pyruvate dehydrogenase complex, dihydrolipoamide acetyltransferase component	Acetyl-CoA + Enzyme_N6-(dihydrolipoyl)lysine <-> CoA + [Dihydrolipoyllysine-residue_acetyltransferase]_S-acetyldihydrolipoyllysine	afm00010 : Glycolysis / Gluconeogenesis, afm00020 : Citrate cycle (TCA cycle), afm00620 : Pyruvate metabolism, afm01100 : Metabolic pathways, afm01110 : Biosynthesis of secondary metabolites, afm01130 : Biosynthesis of antibiotics, afm01200 : Carbon metabolism
AFUA_2G09790	glucose-6-phosphate isomerase	alpha-D-Glucose_6-phosphate <-> beta-D-Glucose_6-phosphate	afm00010 : Glycolysis / Gluconeogenesis, afm00030 : Pentose phosphate pathway, afm00500 : Starch and sucrose metabolism, afm00520 : Amino sugar and nucleotide sugar metabolism, afm01100 : Metabolic pathways, afm01110 : Biosynthesis of secondary metabolites, afm01130 : Biosynthesis of antibiotics, afm01200 : Carbon metabolism
AFUA_4G08880	possible apospory-associated protein c	alpha-D-Glucose_6-phosphate <-> beta-D-Glucose_6-phosphate	afm00010 : Glycolysis / Gluconeogenesis, afm01100 : Metabolic pathways, afm01110 : Biosynthesis of secondary metabolites, afm01130 : Biosynthesis of antibiotics
AFUA_2G02100	dihydrolipoamide dehydrogenase	Enzyme_N6-(dihydrolipoyl)lysine + NAD+ <-> Enzyme_N6-(lipoyl)lysine + NADH + H+	afm00010 : Glycolysis / Gluconeogenesis, afm00020 : Citrate cycle (TCA cycle), afm00260 : Glycine, serine and threonine metabolism, afm00280 : Valine, leucine and isoleucine degradation, afm00620 : Pyruvate metabolism, afm00630 : Glyoxylate and dicarboxylate metabolism, afm01100 : Metabolic pathways, afm01110 : Biosynthesis of secondary metabolites, afm01130 : Biosynthesis of antibiotics, afm0120…
AFUA_2G09110	phenylalanine ammonia-lyase	L-Phenylalanine -> trans-Cinnamate + Ammonia	afm00360 : Phenylalanine metabolism, afm01100 : Metabolic pathways, afm01110 : Biosynthesis of secondary metabolites
AFUA_8G01670	bifunctional catalase-peroxidase Cat2	L-Phenylalanine + Oxygen -> 2-Phenylacetamide + CO2	afm00360 : Phenylalanine metabolism, afm00380 : Tryptophan metabolism, afm01100 : Metabolic pathways, afm01110 : Biosynthesis of secondary metabolites
AFUA_3G02240	aromatic-L-amino-acid decarboxylase	L-Phenylalanine -> Phenethylamine + CO2	afm00350 : Tyrosine metabolism, afm00360 : Phenylalanine metabolism, afm00380 : Tryptophan metabolism, afm01100 : Metabolic pathways, afm01110 : Biosynthesis of secondary metabolites
AFUA_1G11560	4-hydroxyphenylpyruvate dioxygenase	Phenylpyruvate + Oxygen -> 2-Hydroxyphenylacetate + CO2	afm00130 : Ubiquinone and other terpenoid-quinone biosynthesis, afm00350 : Tyrosine metabolism, afm00360 : Phenylalanine metabolism, afm01100 : Metabolic pathways
AFUA_2G04200	4-hydroxyphenylpyruvate dioxygenase	Phenylpyruvate + Oxygen -> 2-Hydroxyphenylacetate + CO2	afm00130 : Ubiquinone and other terpenoid-quinone biosynthesis, afm00350 : Tyrosine metabolism, afm00360 : Phenylalanine metabolism, afm01100 : Metabolic pathways
AFUA_3G03510	4-hydroxyphenylpyruvate dioxygenase	Phenylpyruvate + Oxygen -> 2-Hydroxyphenylacetate + CO2	afm00130 : Ubiquinone and other terpenoid-quinone biosynthesis, afm00350 : Tyrosine metabolism, afm00360 : Phenylalanine metabolism, afm01100 : Metabolic pathways
AFUA_3G14820	4-hydroxyphenylpyruvate dioxygenase	Phenylpyruvate + Oxygen -> 2-Hydroxyphenylacetate + CO2	afm00130 : Ubiquinone and other terpenoid-quinone biosynthesis, afm00350 : Tyrosine metabolism, afm00360 : Phenylalanine metabolism, afm01100 : Metabolic pathways
AFUA_4G10620	4-hydroxyphenylpyruvate dioxygenase	Phenylpyruvate + Oxygen -> 2-Hydroxyphenylacetate + CO2	afm00130 : Ubiquinone and other terpenoid-quinone biosynthesis, afm00350 : Tyrosine metabolism, afm00360 : Phenylalanine metabolism, afm01100 : Metabolic pathways
AFUA_1G13110	4-coumarate-CoA ligase	ATP + 4-Coumarate + CoA -> AMP + Diphosphate + p-Coumaroyl-CoA	afm00130 : Ubiquinone and other terpenoid-quinone biosynthesis, afm00360 : Phenylalanine metabolism, afm01100 : Metabolic pathways, afm01110 : Biosynthesis of secondary metabolites
AFUA_5G01710	cytochrome P450 phenylacetate 2-hydroxylase	Phenylacetic_acid + Oxygen + NADH + H+ -> 2-Hydroxyphenylacetate + NAD+ + H2O	afm00360 : Phenylalanine metabolism, afm01100 : Metabolic pathways
AFUA_4G04410	3-hydroxybutyryl-CoA dehydrogenase	(3S)-3-Hydroxyadipyl-CoA + NAD+ -> 3-Oxoadipyl-CoA + NADH + H+	afm00360 : Phenylalanine metabolism, afm00650 : Butanoate metabolism, afm01100 : Metabolic pathways
AFUA_2G13630	aromatic aminotransferase Aro8	L-Phenylalanine + 2-Oxoglutarate <-> Phenylpyruvate + L-Glutamate	afm00130 : Ubiquinone and other terpenoid-quinone biosynthesis, afm00270 : Cysteine and methionine metabolism, afm00300 : Lysine biosynthesis, afm00350 : Tyrosine metabolism, afm00360 : Phenylalanine metabolism, afm00380 : Tryptophan metabolism, afm00400 : Phenylalanine, tyrosine and tryptophan biosynthesis, afm01100 : Metabolic pathways, afm01110 : Biosynthesis of secondary metabolites, afm01130…
AFUA_1G14090	histidinol-phosphate aminotransferase	L-Phenylalanine + 2-Oxoglutarate <-> Phenylpyruvate + L-Glutamate	afm00340 : Histidine metabolism, afm00350 : Tyrosine metabolism, afm00360 : Phenylalanine metabolism, afm00400 : Phenylalanine, tyrosine and tryptophan biosynthesis, afm01100 : Metabolic pathways, afm01110 : Biosynthesis of secondary metabolites, afm01130 : Biosynthesis of antibiotics, afm01230 : Biosynthesis of amino acids
AFUA_2G13610	2-methylcitrate dehydratase (PrpD)	2-Methylcitrate -> (Z)-But-2-ene-1,2,3-tricarboxylate + H2O	afm00640 : Propanoate metabolism
AFUA_6G03730	2-methylcitrate dehydratase	2-Methylcitrate -> (Z)-But-2-ene-1,2,3-tricarboxylate + H2O	afm00640 : Propanoate metabolism
AFUA_1G10830	succinyl-CoA synthetase subunit alpha	ATP + Succinate + CoA <-> ADP + Orthophosphate + Succinyl-CoA	afm00020 : Citrate cycle (TCA cycle), afm00640 : Propanoate metabolism, afm01100 : Metabolic pathways, afm01110 : Biosynthesis of secondary metabolites, afm01130 : Biosynthesis of antibiotics, afm01200 : Carbon metabolism
AFUA_4G00290	succinyl-CoA synthetase beta subunit	ATP + Succinate + CoA <-> ADP + Orthophosphate + Succinyl-CoA	afm00020 : Citrate cycle (TCA cycle), afm00640 : Propanoate metabolism, afm01100 : Metabolic pathways, afm01110 : Biosynthesis of secondary metabolites, afm01130 : Biosynthesis of antibiotics, afm01200 : Carbon metabolism
AFUA_4G04520	succinyl-CoA synthetase beta subunit	ATP + Succinate + CoA <-> ADP + Orthophosphate + Succinyl-CoA	afm00020 : Citrate cycle (TCA cycle), afm00640 : Propanoate metabolism, afm01100 : Metabolic pathways, afm01110 : Biosynthesis of secondary metabolites, afm01130 : Biosynthesis of antibiotics, afm01200 : Carbon metabolism
AFUA_5G06130	succinyl-CoA synthetase alpha subunit	ATP + Succinate + CoA <-> ADP + Orthophosphate + Succinyl-CoA	afm00020 : Citrate cycle (TCA cycle), afm00640 : Propanoate metabolism, afm01100 : Metabolic pathways, afm01110 : Biosynthesis of secondary metabolites, afm01130 : Biosynthesis of antibiotics, afm01200 : Carbon metabolism
AFUA_2G00120	carboxyvinyl-carboxyphosphonate phosphorylmutase	(2S,3R)-3-Hydroxybutane-1,2,3-tricarboxylate <-> Pyruvate + Succinate	afm00640 : Propanoate metabolism
AFUA_2G00540	carboxyphosphonoenolpyruvate phosphonomutase	(2S,3R)-3-Hydroxybutane-1,2,3-tricarboxylate <-> Pyruvate + Succinate	afm00640 : Propanoate metabolism
AFUA_2G03820	carboxyphosphonoenolpyruvate phosphonomutase	(2S,3R)-3-Hydroxybutane-1,2,3-tricarboxylate <-> Pyruvate + Succinate	afm00640 : Propanoate metabolism
AFUA_4G02820	methylisocitrate lyase	(2S,3R)-3-Hydroxybutane-1,2,3-tricarboxylate <-> Pyruvate + Succinate	afm00640 : Propanoate metabolism
AFUA_2G07780	acyl-CoA synthetase	Propionyladenylate + CoA <-> AMP + Propanoyl-CoA	afm00640 : Propanoate metabolism, afm01100 : Metabolic pathways
AFUA_8G00500	acetate-CoA ligase	Propionyladenylate + CoA <-> AMP + Propanoyl-CoA	afm00640 : Propanoate metabolism, afm01100 : Metabolic pathways
AFUA_3G00620	zinc-containing alcohol dehydrogenase	Propan-2-ol + NAD+ <-> Acetone + NADH + H+	afm00640 : Propanoate metabolism
AFUA_5G00300	zinc-binding oxidoreductase	Propan-2-ol + NAD+ <-> Acetone + NADH + H+	afm00640 : Propanoate metabolism
AFUA_1G00510	D-lactate dehydrogenase (cytochrome)	(R)-Lactate + Ferricytochrome_c -> Pyruvate + 2 Ferrocytochrome_c + H+	afm00620 : Pyruvate metabolism
AFUA_1G17520	D-lactate dehydrogenase (cytochrome)	(R)-Lactate + Ferricytochrome_c -> Pyruvate + 2 Ferrocytochrome_c + H+	afm00620 : Pyruvate metabolism
AFUA_3G06820	oxidoreductase, FAD-binding	(R)-Lactate + Ferricytochrome_c -> Pyruvate + 2 Ferrocytochrome_c + H+	afm00620 : Pyruvate metabolism
AFUA_7G02560	D-lactate dehydrogenase (cytochrome)	(R)-Lactate + Ferricytochrome_c -> Pyruvate + 2 Ferrocytochrome_c + H+	afm00620 : Pyruvate metabolism
AFUA_1G07200	mitochondrial cytochrome b2	(S)-Lactate + Ferricytochrome_c -> Pyruvate + 2 Ferrocytochrome_c + H+	afm00620 : Pyruvate metabolism, afm01100 : Metabolic pathways
AFUA_4G03120	mitochondrial cytochrome b2	(S)-Lactate + Ferricytochrome_c -> Pyruvate + 2 Ferrocytochrome_c + H+	afm00620 : Pyruvate metabolism, afm01100 : Metabolic pathways
AFUA_4G07020	mitochondrial cytochrome b2-like	(S)-Lactate + Ferricytochrome_c -> Pyruvate + 2 Ferrocytochrome_c + H+	afm00620 : Pyruvate metabolism, afm01100 : Metabolic pathways
AFUA_1G15000	2-isopropylmalate synthase	alpha-Isopropylmalate + CoA -> Acetyl-CoA + 3-Methyl-2-oxobutanoic_acid + H2O	afm00290 : Valine, leucine and isoleucine biosynthesis, afm00620 : Pyruvate metabolism, afm01100 : Metabolic pathways, afm01110 : Biosynthesis of secondary metabolites, afm01210 : 2-Oxocarboxylic acid metabolism, afm01230 : Biosynthesis of amino acids
AFUA_4G07050	L-lactate dehydrogenase	(S)-Lactate + Oxygen -> Acetate + CO2 + H2O	afm00620 : Pyruvate metabolism
AFUA_4G07710	pyruvate carboxylase	ATP + Pyruvate + HCO3- -> ADP + Orthophosphate + Oxaloacetate	afm00020 : Citrate cycle (TCA cycle), afm00620 : Pyruvate metabolism, afm01100 : Metabolic pathways, afm01200 : Carbon metabolism, afm01230 : Biosynthesis of amino acids
AFUA_4G10460	homocitrate synthase	Acetyl-CoA + H2O + 2-Oxoglutarate -> (R)-2-Hydroxybutane-1,2,4-tricarboxylate + CoA	afm00300 : Lysine biosynthesis, afm00620 : Pyruvate metabolism, afm01100 : Metabolic pathways, afm01130 : Biosynthesis of antibiotics, afm01210 : 2-Oxocarboxylic acid metabolism, afm01230 : Biosynthesis of amino acids
AFUA_5G12840	hydroxyacylglutathione hydrolase	(R)-S-Lactoylglutathione + H2O -> Glutathione + (R)-Lactate	afm00620 : Pyruvate metabolism
AFUA_5G14790	phosphoenolpyruvate synthase	ATP + Pyruvate + H2O -> AMP + Phosphoenolpyruvate + Orthophosphate	afm00620 : Pyruvate metabolism, afm00680 : Methane metabolism, afm01100 : Metabolic pathways, afm01200 : Carbon metabolism
AFUA_6G03540	malate synthase AcuE	(S)-Malate + CoA -> Acetyl-CoA + H2O + Glyoxylate	afm00620 : Pyruvate metabolism, afm00630 : Glyoxylate and dicarboxylate metabolism, afm01100 : Metabolic pathways, afm01110 : Biosynthesis of secondary metabolites, afm01200 : Carbon metabolism
AFUA_8G05580	acetyl-coA hydrolase Ach1	Acetyl-CoA + H2O -> CoA + Acetate	afm00620 : Pyruvate metabolism
AFUA_1G17040	D-lactate dehydrogenase	(R)-Lactate + NAD+ <-> Pyruvate + NADH + H+	afm00620 : Pyruvate metabolism
AFUA_2G08280	NADP-dependent malic enzyme MaeA	(S)-Malate + NADP+ <-> Pyruvate + CO2 + NADPH + H+	afm00620 : Pyruvate metabolism, afm01100 : Metabolic pathways, afm01200 : Carbon metabolism
AFUA_2G13550	lactoylglutathione lyase (Glo1)	(R)-S-Lactoylglutathione <-> Glutathione + Methylglyoxal	afm00620 : Pyruvate metabolism
AFUA_5G14830	glyoxalase family protein	(R)-S-Lactoylglutathione <-> Glutathione + Methylglyoxal	afm00620 : Pyruvate metabolism
AFUA_6G07940	lactoylglutathione lyase	(R)-S-Lactoylglutathione <-> Glutathione + Methylglyoxal	afm00620 : Pyruvate metabolism
AFUA_3G10750	acetate kinase	ATP + Acetate <-> ADP + Acetyl_phosphate	afm00430 : Taurine and hypotaurine metabolism, afm00620 : Pyruvate metabolism, afm00640 : Propanoate metabolism, afm00680 : Methane metabolism, afm01100 : Metabolic pathways, afm01200 : Carbon metabolism
AFUA_6G02470	fumarate hydratase	(S)-Malate <-> Fumarate + H2O	afm00020 : Citrate cycle (TCA cycle), afm00620 : Pyruvate metabolism, afm01100 : Metabolic pathways, afm01110 : Biosynthesis of secondary metabolites, afm01130 : Biosynthesis of antibiotics, afm01200 : Carbon metabolism
AFUA_6G05210	malate dehydrogenase, NAD-dependent	(S)-Malate + NAD+ <-> Oxaloacetate + NADH + H+	afm00020 : Citrate cycle (TCA cycle), afm00270 : Cysteine and methionine metabolism, afm00620 : Pyruvate metabolism, afm00630 : Glyoxylate and dicarboxylate metabolism, afm01100 : Metabolic pathways, afm01110 : Biosynthesis of secondary metabolites, afm01130 : Biosynthesis of antibiotics, afm01200 : Carbon metabolism
AFUA_7G05740	malate dehydrogenase, NAD-dependent	(S)-Malate + NAD+ <-> Oxaloacetate + NADH + H+	afm00020 : Citrate cycle (TCA cycle), afm00270 : Cysteine and methionine metabolism, afm00620 : Pyruvate metabolism, afm00630 : Glyoxylate and dicarboxylate metabolism, afm01100 : Metabolic pathways, afm01110 : Biosynthesis of secondary metabolites, afm01130 : Biosynthesis of antibiotics, afm01200 : Carbon metabolism
AFUA_7G02420	malate dehydrogenase	(S)-Malate + NAD+ <-> Pyruvate + CO2 + NADH + H+	afm00620 : Pyruvate metabolism, afm01200 : Carbon metabolism
AFUA_1G09010	methionyl-tRNA synthetase	ATP + L-Selenomethionine + tRNA(Met) -> AMP + Diphosphate + Selenomethionyl-tRNA(Met)	afm00450 : Selenocompound metabolism, afm00970 : Aminoacyl-tRNA biosynthesis
AFUA_4G07820	methionyl-tRNA synthetase	ATP + L-Selenomethionine + tRNA(Met) -> AMP + Diphosphate + Selenomethionyl-tRNA(Met)	afm00450 : Selenocompound metabolism, afm00970 : Aminoacyl-tRNA biosynthesis
AFUA_3G05480	cystathionine gamma-synthase	O-Phosphorylhomoserine + L-Selenocysteine -> L-Selenocystathionine + Orthophosphate	afm00270 : Cysteine and methionine metabolism, afm00450 : Selenocompound metabolism, afm00920 : Sulfur metabolism, afm01100 : Metabolic pathways, afm01110 : Biosynthesis of secondary metabolites, afm01130 : Biosynthesis of antibiotics, afm01230 : Biosynthesis of amino acids
AFUA_3G06530	ATP sulphurylase	ATP + Selenate -> Diphosphate + Adenylylselenate	afm00230 : Purine metabolism, afm00261 : Monobactam biosynthesis, afm00450 : Selenocompound metabolism, afm00920 : Sulfur metabolism, afm01100 : Metabolic pathways, afm01130 : Biosynthesis of antibiotics
AFUA_4G03950	cystathionine beta-lyase MetG	L-Selenocystathionine + H2O -> Selenohomocysteine + Ammonia + Pyruvate	afm00270 : Cysteine and methionine metabolism, afm00450 : Selenocompound metabolism, afm01100 : Metabolic pathways, afm01110 : Biosynthesis of secondary metabolites, afm01230 : Biosynthesis of amino acids
AFUA_7G01590	cystathionine gamma-synthase	L-Selenocystathionine + H2O -> Selenohomocysteine + Ammonia + Pyruvate	afm00270 : Cysteine and methionine metabolism, afm00450 : Selenocompound metabolism, afm01100 : Metabolic pathways, afm01110 : Biosynthesis of secondary metabolites, afm01230 : Biosynthesis of amino acids
AFUA_4G07360	cobalamin-independent methionine synthase MetH/D	Selenohomocysteine + 5-Methyltetrahydropteroyltri-L-glutamate -> L-Selenomethionine + Tetrahydropteroyltri-L-glutamate	afm00270 : Cysteine and methionine metabolism, afm00450 : Selenocompound metabolism, afm01100 : Metabolic pathways, afm01110 : Biosynthesis of secondary metabolites, afm01230 : Biosynthesis of amino acids
AFUA_4G12990	thioredoxin reductase Trr1/Trr2	Hydrogen_selenide + NADP+ + H2O -> Selenite + NADPH + H+	afm00450 : Selenocompound metabolism
AFUA_2G00200	catalase	2_3-Hydroxyanthranilate + Oxygen -> Cinnavalininate + O2.- + Hydrogen_peroxide + H+	afm00380 : Tryptophan metabolism, afm00630 : Glyoxylate and dicarboxylate metabolism, afm01110 : Biosynthesis of secondary metabolites, afm01130 : Biosynthesis of antibiotics, afm01200 : Carbon metabolism, afm04146 : Peroxisome
AFUA_2G18030	catalase Cat	2_3-Hydroxyanthranilate + Oxygen -> Cinnavalininate + O2.- + Hydrogen_peroxide + H+	afm00380 : Tryptophan metabolism, afm00630 : Glyoxylate and dicarboxylate metabolism, afm01110 : Biosynthesis of secondary metabolites, afm01130 : Biosynthesis of antibiotics, afm01200 : Carbon metabolism, afm04146 : Peroxisome
AFUA_3G02270	mycelial catalase Cat1	2_3-Hydroxyanthranilate + Oxygen -> Cinnavalininate + O2.- + Hydrogen_peroxide + H+	afm00380 : Tryptophan metabolism, afm00630 : Glyoxylate and dicarboxylate metabolism, afm01110 : Biosynthesis of secondary metabolites, afm01130 : Biosynthesis of antibiotics, afm01200 : Carbon metabolism, afm04146 : Peroxisome
AFUA_6G03890	spore-specific catalase CatA	2_3-Hydroxyanthranilate + Oxygen -> Cinnavalininate + O2.- + Hydrogen_peroxide + H+	afm00380 : Tryptophan metabolism, afm00630 : Glyoxylate and dicarboxylate metabolism, afm01110 : Biosynthesis of secondary metabolites, afm01130 : Biosynthesis of antibiotics, afm01200 : Carbon metabolism, afm04146 : Peroxisome
AFUA_2G10360	kynureninase	L-Kynurenine + H2O -> Anthranilate + L-Alanine	afm00380 : Tryptophan metabolism, afm01100 : Metabolic pathways
AFUA_4G09840	kynureninase	L-Kynurenine + H2O -> Anthranilate + L-Alanine	afm00380 : Tryptophan metabolism, afm01100 : Metabolic pathways
AFUA_2G17440	2-amino-3-carboxymuconate-6-semialdehyde decarboxylase, putative	2-Amino-3-carboxymuconate_semialdehyde -> 2-Aminomuconate_semialdehyde + CO2	afm00380 : Tryptophan metabolism, afm01100 : Metabolic pathways
AFUA_2G17450	3-hydroxyanthranilate 3,4-dioxygenase	3-Hydroxyanthranilate + Oxygen -> 2-Amino-3-carboxymuconate_semialdehyde	afm00380 : Tryptophan metabolism, afm01100 : Metabolic pathways
AFUA_8G04650	3-hydroxyanthranilate 3,4-dioxygenase Bna1	3-Hydroxyanthranilate + Oxygen -> 2-Amino-3-carboxymuconate_semialdehyde	afm00380 : Tryptophan metabolism, afm01100 : Metabolic pathways
AFUA_3G14250	Indoleamine 2,3-dioxygenase subfamily	L-Tryptophan + Oxygen -> L-Formylkynurenine	afm00380 : Tryptophan metabolism, afm01100 : Metabolic pathways
AFUA_4G09830	indoleamine 2,3-dioxygenase pyrrole 2,3-dioxygenase)	L-Tryptophan + Oxygen -> L-Formylkynurenine	afm00380 : Tryptophan metabolism, afm01100 : Metabolic pathways
AFUA_7G02010	indoleamine 2,3-dioxygenase family protein	L-Tryptophan + Oxygen -> L-Formylkynurenine	afm00380 : Tryptophan metabolism, afm01100 : Metabolic pathways
AFUA_4G11190	kynurenine aminotransferase	L-Kynurenine + 2-Oxoglutarate -> 4-(2-Aminophenyl)-2,4-dioxobutanoate + L-Glutamate	afm00380 : Tryptophan metabolism, afm01100 : Metabolic pathways
AFUA_4G11650	alpha-ketoglutarate dehydrogenase complex subunit Kgd1, putative	2-Oxoadipate + CoA + NAD+ -> Glutaryl-CoA + CO2 + NADH + H+	afm00020 : Citrate cycle (TCA cycle), afm00310 : Lysine degradation, afm00380 : Tryptophan metabolism, afm01100 : Metabolic pathways, afm01110 : Biosynthesis of secondary metabolites, afm01130 : Biosynthesis of antibiotics, afm01200 : Carbon metabolism
AFUA_6G07340	kynurenine 3-monooxygenase	L-Kynurenine + Oxygen + NADPH + H+ -> 3-Hydroxy-L-kynurenine + NADP+ + H2O	afm00380 : Tryptophan metabolism, afm01100 : Metabolic pathways
AFUA_6G13450	nitrilase	3-Indoleacetonitrile + H2O -> Indole-3-acetate + Ammonia	afm00380 : Tryptophan metabolism, afm00460 : Cyanoamino acid metabolism, afm00910 : Nitrogen metabolism
AFUA_4G12870	methylmalonate-semialdehyde dehydrogenase	2-Methyl-3-oxopropanoate + CoA + NAD+ -> Propanoyl-CoA + CO2 + NADH + H+	afm00280 : Valine, leucine and isoleucine degradation, afm00410 : beta-Alanine metabolism, afm00562 : Inositol phosphate metabolism, afm00640 : Propanoate metabolism, afm01100 : Metabolic pathways, afm01200 : Carbon metabolism
AFUA_1G11880	acetoacetyl-CoA synthase	ATP + Acetoacetate + CoA -> AMP + Diphosphate + Acetoacetyl-CoA	afm00280 : Valine, leucine and isoleucine degradation, afm00650 : Butanoate metabolism
AFUA_8G04770	acetoacetyl-CoA synthase	ATP + Acetoacetate + CoA -> AMP + Diphosphate + Acetoacetyl-CoA	afm00280 : Valine, leucine and isoleucine degradation, afm00650 : Butanoate metabolism
AFUA_2G12450	hydroxymethylglutaryl-CoA lyase	(S)-3-Hydroxy-3-methylglutaryl-CoA -> Acetyl-CoA + Acetoacetate	afm00072 : Synthesis and degradation of ketone bodies, afm00280 : Valine, leucine and isoleucine degradation, afm00650 : Butanoate metabolism, afm01100 : Metabolic pathways, afm04146 : Peroxisome
AFUA_7G01720	3-hydroxymethyl-3-methylglutaryl-Coenzyme A lyase	(S)-3-Hydroxy-3-methylglutaryl-CoA -> Acetyl-CoA + Acetoacetate	afm00072 : Synthesis and degradation of ketone bodies, afm00280 : Valine, leucine and isoleucine degradation, afm00650 : Butanoate metabolism, afm01100 : Metabolic pathways, afm04146 : Peroxisome
AFUA_3G10660	hydroxymethylglutaryl-CoA synthase Erg13	(S)-3-Hydroxy-3-methylglutaryl-CoA + CoA -> Acetyl-CoA + H2O + Acetoacetyl-CoA	afm00072 : Synthesis and degradation of ketone bodies, afm00280 : Valine, leucine and isoleucine degradation, afm00650 : Butanoate metabolism, afm00900 : Terpenoid backbone biosynthesis, afm01100 : Metabolic pathways, afm01110 : Biosynthesis of secondary metabolites, afm01130 : Biosynthesis of antibiotics
AFUA_8G07210	hydroxymethylglutaryl-CoA synthase	(S)-3-Hydroxy-3-methylglutaryl-CoA + CoA -> Acetyl-CoA + H2O + Acetoacetyl-CoA	afm00072 : Synthesis and degradation of ketone bodies, afm00280 : Valine, leucine and isoleucine degradation, afm00650 : Butanoate metabolism, afm00900 : Terpenoid backbone biosynthesis, afm01100 : Metabolic pathways, afm01110 : Biosynthesis of secondary metabolites, afm01130 : Biosynthesis of antibiotics
AFUA_1G00490	biotin-dependent 2-oxo acid dehydrogenases acyltransferase	2-Methylpropanoyl-CoA + Enzyme_N6-(dihydrolipoyl)lysine -> CoA + [Dihydrolipoyllysine-residue_(2-methylpropanoyl)transferase]_S-(2-methylpropanoyl)dihydrolipoyllysine	afm00280 : Valine, leucine and isoleucine degradation, afm01100 : Metabolic pathways, afm01110 : Biosynthesis of secondary metabolites, afm01130 : Biosynthesis of antibiotics
AFUA_4G12010	2-oxo acid dehydrogenases acyltransferase	2-Methylpropanoyl-CoA + Enzyme_N6-(dihydrolipoyl)lysine -> CoA + [Dihydrolipoyllysine-residue_(2-methylpropanoyl)transferase]_S-(2-methylpropanoyl)dihydrolipoyllysine	afm00280 : Valine, leucine and isoleucine degradation, afm01100 : Metabolic pathways, afm01110 : Biosynthesis of secondary metabolites, afm01130 : Biosynthesis of antibiotics
AFUA_5G08930	isovaleryl-CoA dehydrogenase IvdA	3-Methylbutanoyl-CoA + FAD -> 3-Methylcrotonyl-CoA + FADH2	afm00280 : Valine, leucine and isoleucine degradation, afm01100 : Metabolic pathways
AFUA_5G08910	3-methylcrotonyl-CoA carboxylase subunit alpha (MccA), putative	ATP + 3-Methylcrotonyl-CoA + HCO3- -> ADP + Orthophosphate + 3-Methylglutaconyl-CoA	afm00280 : Valine, leucine and isoleucine degradation, afm01100 : Metabolic pathways
AFUA_5G08940	3-methylcrotonyl-CoA carboxylase, beta subunit (MccB), putative	ATP + 3-Methylcrotonyl-CoA + HCO3- -> ADP + Orthophosphate + 3-Methylglutaconyl-CoA	afm00280 : Valine, leucine and isoleucine degradation, afm01100 : Metabolic pathways
AFUA_5G12790	mitochondrial 3-hydroxyisobutyryl-CoA hydrolase, putative	(S)-3-Hydroxyisobutyryl-CoA + H2O -> CoA + (S)-3-Hydroxyisobutyrate	afm00280 : Valine, leucine and isoleucine degradation, afm00410 : beta-Alanine metabolism, afm00640 : Propanoate metabolism, afm01100 : Metabolic pathways, afm01200 : Carbon metabolism
AFUA_3G01450	3-methyl-2-oxobutanoate dehydrogenase	3-Methyl-2-oxobutanoic_acid + Thiamin_diphosphate -> 2-Methyl-1-hydroxypropyl-ThPP + CO2	afm00280 : Valine, leucine and isoleucine degradation, afm01100 : Metabolic pathways, afm01110 : Biosynthesis of secondary metabolites, afm01130 : Biosynthesis of antibiotics
AFUA_6G08830	2-oxoisovalerate dehydrogenase complex alpha subunit, putative	3-Methyl-2-oxobutanoic_acid + Thiamin_diphosphate -> 2-Methyl-1-hydroxypropyl-ThPP + CO2	afm00280 : Valine, leucine and isoleucine degradation, afm01100 : Metabolic pathways, afm01110 : Biosynthesis of secondary metabolites, afm01130 : Biosynthesis of antibiotics
AFUA_1G04120	coenzyme A transferase	Succinyl-CoA + Acetoacetate <-> Succinate + Acetoacetyl-CoA	afm00072 : Synthesis and degradation of ketone bodies, afm00280 : Valine, leucine and isoleucine degradation, afm00650 : Butanoate metabolism
AFUA_3G04030	coenzyme A transferase	Succinyl-CoA + Acetoacetate <-> Succinate + Acetoacetyl-CoA	afm00072 : Synthesis and degradation of ketone bodies, afm00280 : Valine, leucine and isoleucine degradation, afm00650 : Butanoate metabolism
AFUA_6G12250	succinyl-CoA : 3-ketoacid-coenzyme A transferase (ScoT), putative	Succinyl-CoA + Acetoacetate <-> Succinate + Acetoacetyl-CoA	afm00072 : Synthesis and degradation of ketone bodies, afm00280 : Valine, leucine and isoleucine degradation, afm00650 : Butanoate metabolism
AFUA_1G01680	branched-chain amino acid aminotransferase	L-Leucine + 2-Oxoglutarate <-> 4-Methyl-2-oxopentanoate + L-Glutamate	afm00280 : Valine, leucine and isoleucine degradation, afm00290 : Valine, leucine and isoleucine biosynthesis, afm00770 : Pantothenate and CoA biosynthesis, afm01100 : Metabolic pathways, afm01110 : Biosynthesis of secondary metabolites, afm01130 : Biosynthesis of antibiotics, afm01210 : 2-Oxocarboxylic acid metabolism, afm01230 : Biosynthesis of amino acids
AFUA_2G10420	branched-chain amino acid aminotransferase, cytosolic	L-Leucine + 2-Oxoglutarate <-> 4-Methyl-2-oxopentanoate + L-Glutamate	afm00280 : Valine, leucine and isoleucine degradation, afm00290 : Valine, leucine and isoleucine biosynthesis, afm00770 : Pantothenate and CoA biosynthesis, afm01100 : Metabolic pathways, afm01110 : Biosynthesis of secondary metabolites, afm01130 : Biosynthesis of antibiotics, afm01210 : 2-Oxocarboxylic acid metabolism, afm01230 : Biosynthesis of amino acids
AFUA_4G06160	branched-chain amino acid aminotransferase, cytosolic	L-Leucine + 2-Oxoglutarate <-> 4-Methyl-2-oxopentanoate + L-Glutamate	afm00280 : Valine, leucine and isoleucine degradation, afm00290 : Valine, leucine and isoleucine biosynthesis, afm00770 : Pantothenate and CoA biosynthesis, afm01100 : Metabolic pathways, afm01110 : Biosynthesis of secondary metabolites, afm01130 : Biosynthesis of antibiotics, afm01210 : 2-Oxocarboxylic acid metabolism, afm01230 : Biosynthesis of amino acids
AFUA_3G11480	mitochondrial methylglutaconyl-CoA hydratase (Auh), putative	(S)-3-Hydroxy-3-methylglutaryl-CoA <-> 3-Methylglutaconyl-CoA + H2O	afm00280 : Valine, leucine and isoleucine degradation, afm01100 : Metabolic pathways
AFUA_5G06680	4-aminobutyrate transaminase GatA	L-3-Aminoisobutanoate + 2-Oxoglutarate <-> (S)-Methylmalonate_semialdehyde + L-Glutamate	afm00250 : Alanine, aspartate and glutamate metabolism, afm00280 : Valine, leucine and isoleucine degradation, afm00410 : beta-Alanine metabolism, afm00640 : Propanoate metabolism, afm00650 : Butanoate metabolism, afm01100 : Metabolic pathways
AFUA_3G09470	3-hydroxyisobutyrate dehydrogenase	(S)-3-Hydroxyisobutyrate + NAD+ <-> (S)-Methylmalonate_semialdehyde + NADH + H+	afm00280 : Valine, leucine and isoleucine degradation, afm01100 : Metabolic pathways
AFUA_5G01250	oxidoreductase	(S)-3-Hydroxyisobutyrate + NAD+ <-> (S)-Methylmalonate_semialdehyde + NADH + H+	afm00280 : Valine, leucine and isoleucine degradation, afm01100 : Metabolic pathways
AFUA_5G10280	oxidoreductase, acting on the CH-OH group of donors, NAD or NADP as acceptor	(S)-3-Hydroxyisobutyrate + NAD+ <-> (S)-Methylmalonate_semialdehyde + NADH + H+	afm00280 : Valine, leucine and isoleucine degradation, afm01100 : Metabolic pathways
AFUA_6G11020	3-hydroxyisobutyrate dehydrogenase	(S)-3-Hydroxyisobutyrate + NAD+ <-> (S)-Methylmalonate_semialdehyde + NADH + H+	afm00280 : Valine, leucine and isoleucine degradation, afm01100 : Metabolic pathways
AFUA_8G02380	FAD-dependent monooxygenase	SALI + NADPH + O2 <-> CCL + NADP + H2O + CO2	afm00403 : Indole diterpene alkaloid biosynthesis, afm01100 : Metabolic pathways, afm01110 : Biosynthesis of secondary metabolites
AFUA_8G06550	carbonic anhydrase family protein	H(2)CO(3) = CO(2) + H(2)O.	afm00910 : Nitrogen metabolism
AFUA_8G06554	carbonate dehydratase	H(2)CO(3) = CO(2) + H(2)O.	-
AFUA_7G00800	acid phosphatase	D6PGC + H2O -> GLCNT + PI	-
AFUA_7G05752	AAA family ATPase	NTP + H(2)O = NDP + phosphate.	-
AFUA_7G06981	hypothetical protein	ADP + ATP = phosphate + P(1),P(4)-bis(5'-adenosyl) tetraphosphate.	-
AFUA_6G03030	phenol monooxygenase	Phenol + NADPH + O(2) = catechol + NADP(+) + H(2)O.	-
AFUA_5G01400	class V chitinase	Random hydrolysis of N-acetyl-beta-D-glucosaminide (1->4)-beta-linkages in chitin and chitodextrins.	afm00520 : Amino sugar and nucleotide sugar metabolism
AFUA_4G03580	phosphoglycerate mutase family protein	Hydrolysis of terminal, non-reducing alpha-D-galactose residues in alpha-D-galactosides, including galactose oligosaccharides, galactomannans and galactolipids.	-
AFUA_4G03585	alpha-galactosidase	MELI -> GLC + GLAC	afm00052 : Galactose metabolism, afm00561 : Glycerolipid metabolism, afm00600 : Sphingolipid metabolism, afm00603 : Glycosphingolipid biosynthesis - globo series
AFUA_4G03585	alpha-galactosidase	RAFFe + H2Oe <-> SUCe + GLACe	afm00052 : Galactose metabolism, afm00561 : Glycerolipid metabolism, afm00600 : Sphingolipid metabolism, afm00603 : Glycosphingolipid biosynthesis - globo series
AFUA_4G03585	alpha-galactosidase	STACe + H2Oe <-> RAFFe + GLACe	afm00052 : Galactose metabolism, afm00561 : Glycerolipid metabolism, afm00600 : Sphingolipid metabolism, afm00603 : Glycosphingolipid biosynthesis - globo series
AFUA_4G05910	NADH-ubiquinone oxidoreductase 21 kDa subunit	NADH + Qm + 4 H+_POm -> NAD + QH2m + 4 H+_PO	-
AFUA_4G05910	NADH-ubiquinone oxidoreductase 21 kDa subunit	NADH + Qm -> QH2m + NAD	-
AFUA_4G05910	NADH-ubiquinone oxidoreductase 21 kDa subunit	NADHm + Qm + 4 H+_POm -> NADm + QH2m + 4 H+_PO	-
AFUA_4G05915	disrupter of telomere silencing protein Dot5	2 phenolic donor + H(2)O(2) = 2 phenoxyl radical of the donor + 2 H(2)O.	-
AFUA_3G00865	hypothetical protein	Reduced riboflavin + NAD(P)(+) = riboflavin + NAD(P)H.	-
AFUA_3G07160	class V chitinase	2 CHIT + H2O -> CHIB	afm00520 : Amino sugar and nucleotide sugar metabolism
AFUA_3G07160	class V chitinase	CHIT + H2O -> NAG	afm00520 : Amino sugar and nucleotide sugar metabolism
AFUA_2G02275	mitochondrial F1F0 ATP synthase subunit Atp18	ADPm + PIm + 3.88 H+_PO -> ATPm + H2Om + 3.88 H+_POm	afm00190 : Oxidative phosphorylation, afm01100 : Metabolic pathways
AFUA_2G10855	phosphoribosylglycinamide formyltransferase	GAR + FTHF -> THF + FGAR	afm00230 : Purine metabolism, afm00670 : One carbon pool by folate, afm01100 : Metabolic pathways, afm01110 : Biosynthesis of secondary metabolites, afm01130 : Biosynthesis of antibiotics
AFUA_2G10860	RING finger protein	GAR + FTHF -> THF + FGAR	-
AFUA_2G13615	IQ calmodulin-binding motif protein	(2S,3S)-2-hydroxybutane-1,2,3-tricarboxylate = (Z)-but-2-ene-1,2,3-tricarboxylate + H(2)O.	-
AFUA_2G15312	citrate synthase	ACCOAm + H2Om + OAm <-> CITm + COAm	afm00020 : Citrate cycle (TCA cycle), afm00630 : Glyoxylate and dicarboxylate metabolism, afm01100 : Metabolic pathways, afm01110 : Biosynthesis of secondary metabolites, afm01130 : Biosynthesis of antibiotics, afm01200 : Carbon metabolism, afm01210 : 2-Oxocarboxylic acid metabolism, afm01230 : Biosynthesis of amino acids
AFUA_2G15915	glycosyltransferase family protein	Chlorophyllide a + NADP(+) = protochlorophyllide + NADPH.	-
AFUA_1G02985	hypothetical protein	CHIT + H2O -> NAG	-
AFUA_6G00770	extracellular arabinanase	ARABINe -> LARABe	-
AFUA_6G00510	NADP-dependent alcohol dehydrogenase	ETH + NAD <-> ACAL + NADH	-
AFUA_6G00510	NADP-dependent alcohol dehydrogenase	METHOL + NAD <-> FALD + NADH	-
AFUA_6G00500	chitosanase	Endohydrolysis of beta-(1->4)-linkages between D-glucosamine residues in a partly acetylated chitosan.	afm00520 : Amino sugar and nucleotide sugar metabolism
AFUA_6G00450	feruloyl esterase	TANAe + 10 H2Oe -> 10 345THBe + GLCe	-
AFUA_6G00370	aminotransferase	AKA + GLU <-> AMA + AKG	-
AFUA_6G00260	phosphatidylserine decarboxylase family protein	Phosphatidyl-L-serine = phosphatidylethanolamine + CO(2).	afm00564 : Glycerophospholipid metabolism, afm01100 : Metabolic pathways, afm01110 : Biosynthesis of secondary metabolites
AFUA_6G00240	4-hydroxyphenylpyruvate dioxygenase	4HPP + O2 -> HOMOGEN + CO2	-
AFUA_6G00110	dihydrodipicolinate synthetase family protein	ASPSA + PYR -> DIDIPC + 2 H2O	afm00261 : Monobactam biosynthesis, afm00300 : Lysine biosynthesis, afm01100 : Metabolic pathways, afm01110 : Biosynthesis of secondary metabolites, afm01130 : Biosynthesis of antibiotics, afm01230 : Biosynthesis of amino acids
AFUA_4G01530	salicylate hydroxylase	Salicylate + NADH + O(2) = catechol + NAD(+) + H(2)O + CO(2).	afm01100 : Metabolic pathways, afm01220 : Degradation of aromatic compounds
AFUA_4G01520	gentisate 1,2-dioxygenase	GEN + O2 <-> 3MPYR	afm00350 : Tyrosine metabolism, afm01100 : Metabolic pathways
AFUA_4G01450	phospho-2-dehydro-3-deoxyheptonate aldolase	Phosphoenolpyruvate + D-erythrose 4-phosphate + H(2)O = 3-deoxy-D-arabino-hept-2-ulosonate 7-phosphate + phosphate.	afm00400 : Phenylalanine, tyrosine and tryptophan biosynthesis, afm01100 : Metabolic pathways, afm01110 : Biosynthesis of secondary metabolites, afm01130 : Biosynthesis of antibiotics, afm01230 : Biosynthesis of amino acids
AFUA_8G00930	chitosanase	CHITO -> GLCN	afm00520 : Amino sugar and nucleotide sugar metabolism
AFUA_4G01260	mitochondrial chaperone ATPase (Bcs1)	NTP + H(2)O = NDP + phosphate.	-
AFUA_4G00990	MFS quinate transporter	3PG + NAD -> NADH + PHP	-
AFUA_4G00970	IMP-specific 5'-nucleotidase (Isn1)	4-nitrophenyl phosphate + H(2)O = 4-nitrophenol + phosphate.	afm00760 : Nicotinate and nicotinamide metabolism
AFUA_4G00370	general amidase	GBAD -> GBAT + NH3	-
AFUA_4G00370	general amidase	IAD -> IAC + NH3	-
AFUA_4G00370	general amidase	PAD -> PAC + NH3	-
AFUA_4G00230	oxidoreductase, 2OG-Fe(II) oxygenase family	LLDACV + O2 -> IPN + 2 H2O	-
AFUA_4G00180	fatty acid oxygenase	2 phenolic donor + H(2)O(2) = 2 phenoxyl radical of the donor + 2 H(2)O.	afm00591 : Linoleic acid metabolism
AFUA_4G00110	TfdA family taurine dioxygenase	TAUR + AKG + O2 -> H2S + AMIACE + SUCC + CO2	afm00430 : Taurine and hypotaurine metabolism, afm00920 : Sulfur metabolism
AFUA_4G00100	rhamnogalacturonase	Random hydrolysis of (1->4)-alpha-D-galactosiduronic linkages in pectate and other galacturonans.	-
AFUA_4G02780	toxin biosynthesis peroxidase	2 phenolic donor + H(2)O(2) = 2 phenoxyl radical of the donor + 2 H(2)O.	-
AFUA_4G02830	aldehyde dehydrogenase	ACAL + NAD + H2O -> NADH + AC	-
AFUA_4G02830	aldehyde dehydrogenase	GABAL + NAD -> GABA + NADH	-
AFUA_4G02830	aldehyde dehydrogenase	LACAL + NAD <-> LLAC + NADH	-
AFUA_4G02830	aldehyde dehydrogenase	SUCCSALm + NADm + H2Om -> SUCCm + NADHm	-
AFUA_4G03110	MFS monosaccharide transporter	bDGLCe -> bDGLC	-
AFUA_4G03110	MFS monosaccharide transporter	FRUe -> FRU	-
AFUA_4G03110	MFS monosaccharide transporter	GLACe -> GLAC	-
AFUA_4G03110	MFS monosaccharide transporter	GLCe -> GLC	-
AFUA_4G03110	MFS monosaccharide transporter	MANe -> MAN	-
AFUA_4G03190	alpha,alpha-trehalose-phosphate synthase subunit, putative	UDPG + G6P -> UDP + TRE6P	afm00500 : Starch and sucrose metabolism, afm01100 : Metabolic pathways
AFUA_4G03210	cutinase	Triacylglycerol + H(2)O = diacylglycerol + a carboxylate.	-
AFUA_4G03260	epoxide hydrolase	Cis-stilbene oxide + H(2)O = (+)-(1R,2R)-1,2-diphenylethane-1,2-diol.	-
AFUA_4G03350	exo-beta-1,3-glucanase	13GLUCANe -> GLCe	-
AFUA_4G03410	flavohemoprotein	A 5,6,7,8-tetrahydropteridine + NAD(P)(+) = a 6,7-dihydropteridine + NAD(P)H.	-
AFUA_4G03470	tannase	TANAe + 10 H2Oe -> 10 345THBe + GLCe	-
AFUA_4G03630	sterol 24-c-methyltransferase	ZYMST + SAM -> FEST + SAH	afm00100 : Steroid biosynthesis, afm01100 : Metabolic pathways, afm01110 : Biosynthesis of secondary metabolites, afm01130 : Biosynthesis of antibiotics
AFUA_4G03660	acid phosphatase	D6PGC + H2O -> GLCNT + PI	-
AFUA_4G03660	acid phosphatase	FMNe -> RIBFLAVe + PIe	-
AFUA_4G03690	aldehyde dehydrogenase family protein	Succinate semialdehyde + NAD(+) + H(2)O = succinate + NADH.	-
AFUA_4G03700	GMP synthase	XMP + ATP + GLN -> GLU + AMP + PPI + GMP	afm00230 : Purine metabolism, afm01100 : Metabolic pathways
AFUA_4G03930	cysteine synthase B	ASER + H2S -> AC + CYS	afm00270 : Cysteine and methionine metabolism, afm00920 : Sulfur metabolism, afm01100 : Metabolic pathways, afm01110 : Biosynthesis of secondary metabolites, afm01130 : Biosynthesis of antibiotics, afm01200 : Carbon metabolism, afm01230 : Biosynthesis of amino acids
AFUA_4G03930	cysteine synthase B	OAHSER + H2S -> AC + HCYS	afm00270 : Cysteine and methionine metabolism, afm00920 : Sulfur metabolism, afm01100 : Metabolic pathways, afm01110 : Biosynthesis of secondary metabolites, afm01130 : Biosynthesis of antibiotics, afm01200 : Carbon metabolism, afm01230 : Biosynthesis of amino acids
AFUA_4G04030	histidinol-phosphatase	HISOLP + H2O -> PI + HISOL	afm00340 : Histidine metabolism, afm01100 : Metabolic pathways, afm01110 : Biosynthesis of secondary metabolites, afm01230 : Biosynthesis of amino acids
AFUA_4G04030	histidinol-phosphatase	HISOLP -> PI + HISOL	afm00340 : Histidine metabolism, afm01100 : Metabolic pathways, afm01110 : Biosynthesis of secondary metabolites, afm01230 : Biosynthesis of amino acids
AFUA_4G04040	phosphopantetheinyl transferase PptB	COA -> PAP + ACP	afm00770 : Pantothenate and CoA biosynthesis
AFUA_4G04160	glutamyl-tRNA(Gln) amidotransferase subunit A	GBAD -> GBAT + NH3	-
AFUA_4G04170	hypothetical protein	A monocarboxylic acid amide + H(2)O = a monocarboxylate + NH(3).	-
AFUA_4G04180	chitin synthase B	UDPNAG -> UDP + CHIT	afm00520 : Amino sugar and nucleotide sugar metabolism
AFUA_4G04550	xanthine-guanine phosphoribosyl transferase Xpt1, putative	GN + PRPP -> PPI + GMP	-
AFUA_4G04550	xanthine-guanine phosphoribosyl transferase Xpt1, putative	HYXN + PRPP -> PPI + IMP	-
AFUA_4G04550	xanthine-guanine phosphoribosyl transferase Xpt1, putative	XAN + PRPP -> XMP + PPI	-
AFUA_4G04560	GTP binding protein	AT3P2 + NADPH -> AGL3P + NADP	-
AFUA_4G04730	riboflavin-specific deaminase	2,5-diamino-6-hydroxy-4-(5-phosphoribosylamino)pyrimidine + H(2)O = 5-amino-6-(5-phosphoribosylamino)uracil + NH(3).	afm00740 : Riboflavin metabolism, afm01100 : Metabolic pathways
AFUA_4G04750	NADH-ubiquinone oxidoreductase 21 kDa subunit	NADH + Qm + 4 H+_POm -> NAD + QH2m + 4 H+_PO	-
AFUA_4G04750	NADH-ubiquinone oxidoreductase 21 kDa subunit	NADH + Qm -> QH2m + NAD	-
AFUA_4G04800	AAA family ATPase	NTP + H(2)O = NDP + phosphate.	afm03008 : Ribosome biogenesis in eukaryotes
AFUA_7G02620	DNA-directed RNA polymerases N/8 kDa subunit superfamily	Nucleoside triphosphate + RNA(n) = diphosphate + RNA(n+1).	afm00230 : Purine metabolism, afm00240 : Pyrimidine metabolism, afm01100 : Metabolic pathways, afm03020 : RNA polymerase
AFUA_7G02550	xylitol dehydrogenase	IDOL + NAD -> SOR + NADH	afm00040 : Pentose and glucuronate interconversions, afm01100 : Metabolic pathways
AFUA_7G02550	xylitol dehydrogenase	IDOL + NAD -> SOR + NADH + H+	afm00040 : Pentose and glucuronate interconversions, afm01100 : Metabolic pathways
AFUA_7G02550	xylitol dehydrogenase	SOT + NAD -> FRU + NADH	afm00040 : Pentose and glucuronate interconversions, afm01100 : Metabolic pathways
AFUA_7G02550	xylitol dehydrogenase	THR + NAD -> GLY + AC + NADH	afm00040 : Pentose and glucuronate interconversions, afm01100 : Metabolic pathways
AFUA_7G02550	xylitol dehydrogenase	XOL + NAD -> XUL + NADH	afm00040 : Pentose and glucuronate interconversions, afm01100 : Metabolic pathways
AFUA_7G02550	xylitol dehydrogenase	XUL + NADH <-> AOL + NAD	afm00040 : Pentose and glucuronate interconversions, afm01100 : Metabolic pathways
AFUA_7G02550	xylitol dehydrogenase	XUL + NADH <-> XOL + NAD	afm00040 : Pentose and glucuronate interconversions, afm01100 : Metabolic pathways
AFUA_7G02550	xylitol dehydrogenase	XUL + NADPH <-> AOL + NADP	afm00040 : Pentose and glucuronate interconversions, afm01100 : Metabolic pathways
AFUA_7G02550	xylitol dehydrogenase	XUL + NADPH -> XOL + NADP	afm00040 : Pentose and glucuronate interconversions, afm01100 : Metabolic pathways
AFUA_7G02550	xylitol dehydrogenase	XYL + NADPH <-> XOL + NADP	afm00040 : Pentose and glucuronate interconversions, afm01100 : Metabolic pathways
AFUA_7G02360	hypothetical protein	NADH + ubiquinone + 5 H(+)(In) = NAD(+) + ubiquinol + 4 H(+)(Out).	afm00190 : Oxidative phosphorylation, afm01100 : Metabolic pathways
AFUA_7G02300	hypothetical protein	(Gamma-L-glutamyl)-L-amino acid = 5-oxoproline + L-amino acid.	-
AFUA_7G02080	RNA polymerase I subunit Rpa43	Nucleoside triphosphate + RNA(n) = diphosphate + RNA(n+1).	afm00230 : Purine metabolism, afm00240 : Pyrimidine metabolism, afm01100 : Metabolic pathways, afm03020 : RNA polymerase
AFUA_7G02040	triacylglycerol lipase	Triacylglycerol + H(2)O = diacylglycerol + a carboxylate.	afm00561 : Glycerolipid metabolism, afm01100 : Metabolic pathways
AFUA_7G02020	hypothetical protein	ADPm + PIm + 3.87 H_PO -> ATPm + H2Om + 3.87 H_POm	-
AFUA_7G02020	hypothetical protein	ADPm + PIm + 3.88 H+_PO -> ATPm + H2Om + 3.88 H+_POm	-
AFUA_7G01980	alcohol dehydrogenase	An alcohol + NADP(+) = an aldehyde + NADPH.	-
AFUA_7G01880	nicotinate phosphoribosyltransferase	NICA + PRPP -> NAMN + PPI	afm00760 : Nicotinate and nicotinamide metabolism, afm01100 : Metabolic pathways
AFUA_7G01880	nicotinate phosphoribosyltransferase	NICNATE + PRPP + H2O -> PPI + NICNUCLE	afm00760 : Nicotinate and nicotinamide metabolism, afm01100 : Metabolic pathways
AFUA_7G01730	phosphatidylserine decarboxylase family protein	PCPS -> PCPE + CO2	afm00564 : Glycerophospholipid metabolism, afm01100 : Metabolic pathways, afm01110 : Biosynthesis of secondary metabolites
AFUA_7G01730	phosphatidylserine decarboxylase family protein	PEPS -> PE + CO2	afm00564 : Glycerophospholipid metabolism, afm01100 : Metabolic pathways, afm01110 : Biosynthesis of secondary metabolites
AFUA_7G01710	cholinesterase	Acetylcholine + H(2)O = choline + acetate.	afm00564 : Glycerophospholipid metabolism
AFUA_7G01580	molybdopterin synthase small subunit CnxG	Nitrite + NADP(+) + H(2)O = nitrate + NADPH.	-
AFUA_7G01540	endo-1,4-beta-glucanase	6 CELLUe + 6 H2Oe -> CELLOBe + DGLCe + CELLOTe	afm00500 : Starch and sucrose metabolism, afm01100 : Metabolic pathways
AFUA_7G01540	endo-1,4-beta-glucanase	CELLOBe -> 13GLUCANe	afm00500 : Starch and sucrose metabolism, afm01100 : Metabolic pathways
AFUA_7G01540	endo-1,4-beta-glucanase	CELLUe -> 13GLUCANe	afm00500 : Starch and sucrose metabolism, afm01100 : Metabolic pathways
AFUA_7G01320	beta-mannosidase	MANNANe -> MANe	afm00511 : Other glycan degradation
AFUA_7G01250	hypothetical protein	A phosphate monoester + H(2)O = an alcohol + phosphate.	-
AFUA_7G01240	phytase	PYTE -> MYOI + 6 PI	afm00562 : Inositol phosphate metabolism
AFUA_7G01070	endo-1,4-beta-mannosidase	14MNAN -> MAN	afm00051 : Fructose and mannose metabolism
AFUA_7G01040	cytidine deaminase	CYTD + H2O -> URI + NH3	-
AFUA_7G01040	cytidine deaminase	CYTD -> URI + NH3	-
AFUA_7G01040	cytidine deaminase	DC -> NH3 + DU	-
AFUA_7G00950	MFS monosaccharide transporter	bDGLCe -> bDGLC	-
AFUA_7G00950	MFS monosaccharide transporter	FRUe -> FRU	-
AFUA_7G00950	MFS monosaccharide transporter	GLACe -> GLAC	-
AFUA_7G00950	MFS monosaccharide transporter	GLCe -> GLC	-
AFUA_7G00950	MFS monosaccharide transporter	MANe -> MAN	-
AFUA_7G00880	hypothetical protein	2 phenolic donor + H(2)O(2) = 2 phenoxyl radical of the donor + 2 H(2)O.	-
AFUA_7G00760	phosphoglycolate phosphatase	2-phosphoglycolate + H(2)O = glycolate + phosphate.	afm00630 : Glyoxylate and dicarboxylate metabolism, afm01100 : Metabolic pathways, afm01110 : Biosynthesis of secondary metabolites, afm01130 : Biosynthesis of antibiotics
AFUA_7G00590	salicylate hydroxylase	Salicylate + NADH + O(2) = catechol + NAD(+) + H(2)O + CO(2).	-
AFUA_7G00360	UDP-galactose 4-epimerase	UDPGAL <-> UDPG	-
AFUA_7G00340	metallo-beta-lactamase domain protein	LGT + H2O -> LAC + RGT	-
AFUA_7G00260	squalene-hopene-cyclase	Squalene = hop-22(29)-ene.	afm00909 : Sesquiterpenoid and triterpenoid biosynthesis, afm01110 : Biosynthesis of secondary metabolites
AFUA_7G00240	beta-glucosidase	Hydrolysis of terminal, non-reducing beta-D-glucosyl residues with release of beta-D-glucose.	afm00460 : Cyanoamino acid metabolism, afm00500 : Starch and sucrose metabolism, afm01100 : Metabolic pathways, afm01110 : Biosynthesis of secondary metabolites
AFUA_7G00180	NAD dependent epimerase/dehydratase	UDPGAL <-> UDPG	-
AFUA_7G00120	metallo-beta-lactamase domain protein	LGT + H2O -> LAC + RGT	-
AFUA_7G00110	secretory lipase	DAGLY + H2O + ACP -> MAGLY + ACYLACP	-
AFUA_7G00110	secretory lipase	DAGLY + H2O -> MAGLY + 0.024 C120 + 0.013 C140 + 0.012 C141 + 0.002 C150 + 0.154 C160 + 0.02 C161 + 0.008 C162 + 0.002 C170 + 0.026 C180 + 0.374 C181 + 0.327 C182 + 0.032 C183 + 0.006 C200	-
AFUA_7G00110	secretory lipase	DAGLY + H2O -> MAGLY + 0.4710 C160ACP + 0.0242 C161ACP + 0.1535 C180ACP + 0.5328 C181ACP + 2.3362 C182ACP + 0.1499 C183ACP	-
AFUA_7G00110	secretory lipase	TAGLY + H2O + ACP -> DAGLY + ACYLACP	-
AFUA_7G00110	secretory lipase	TAGLY + H2O -> DAGLY + 0.024 C120 + 0.013 C140 + 0.012 C141 + 0.002 C150 + 0.154 C160 + 0.02 C161 + 0.008 C162 + 0.002 C170 + 0.026 C180 + 0.374 C181 + 0.327 C182 + 0.032 C183 + 0.006 C200	-
AFUA_7G00110	secretory lipase	TAGLY + H2O -> DAGLY + 0.4710 C160ACP + 0.0242 C161ACP + 0.1535 C180ACP + 0.5328 C181ACP + 2.3362 C182ACP + 0.1499 C183ACP	-
AFUA_8G02700	repressor protein	3DDAH7P -> DQT + PI	-
AFUA_8G02700	repressor protein	DHSK + NADPH -> SME + NADP	-
AFUA_8G02700	repressor protein	DQT -> DHSK	-
AFUA_8G02700	repressor protein	SME + ATP -> ADP + SME5P	-
AFUA_8G02700	repressor protein	SME5P + PEP -> 3PSME + PI	-
AFUA_8G02630	extracellular exo-polygalacturonase	((1->4)-alpha-D-galacturonide)(n) + H(2)O = ((1->4)-alpha-D-galacturonide)(n-1) + D-galacturonate.	afm00040 : Pentose and glucuronate interconversions, afm01100 : Metabolic pathways
AFUA_8G02430	zinc-binding alcohol dehydrogenase	ETH + NADP <-> ACAL + NADPH	-
AFUA_8G02430	zinc-binding alcohol dehydrogenase	GL + NADP <-> GLYAL + NADPH	-
AFUA_8G02300	FMN-dependent dehydrogenase family protein	GLYA + O2 -> GLX + H2O2	afm00630 : Glyoxylate and dicarboxylate metabolism, afm01100 : Metabolic pathways, afm01110 : Biosynthesis of secondary metabolites, afm01130 : Biosynthesis of antibiotics, afm01200 : Carbon metabolism, afm04146 : Peroxisome
AFUA_8G02300	FMN-dependent dehydrogenase family protein	GLYCOLAp + O2p -> GLXp + H2O2p	afm00630 : Glyoxylate and dicarboxylate metabolism, afm01100 : Metabolic pathways, afm01110 : Biosynthesis of secondary metabolites, afm01130 : Biosynthesis of antibiotics, afm01200 : Carbon metabolism, afm04146 : Peroxisome
AFUA_8G02290	hypothetical protein	GLU + NADP + H2O <-> AKG + NH3 + NADPH	-
AFUA_8G02210	alpha-ketoglutarate-dependent taurine dioxygenase	Taurine + 2-oxoglutarate + O(2) = sulfite + aminoacetaldehyde + succinate + CO(2).	afm00430 : Taurine and hypotaurine metabolism, afm00920 : Sulfur metabolism
AFUA_8G02160	aldehyde dehydrogenase family protein	Succinate semialdehyde + NAD(P)(+) + H(2)O = succinate + NAD(P)H.	afm00250 : Alanine, aspartate and glutamate metabolism, afm00310 : Lysine degradation, afm00350 : Tyrosine metabolism, afm00650 : Butanoate metabolism, afm01100 : Metabolic pathways
AFUA_8G02100	beta-glucosidase	CELLOBe -> 2 bDGLCe	-
AFUA_8G02070	glycosyl transferase	IPC + GDPMAN -> MIPC + GDP	-
AFUA_8G02070	glycosyl transferase	MIPC + GDPMAN -> DMIPC + GDP	-
AFUA_8G02000	sorbitol/xylitol dehydrogenase	IDOL + NAD -> SOR + NADH + H+	afm00040 : Pentose and glucuronate interconversions, afm00051 : Fructose and mannose metabolism, afm01100 : Metabolic pathways
AFUA_8G02000	sorbitol/xylitol dehydrogenase	THR + NAD -> GLY + AC + NADH	afm00040 : Pentose and glucuronate interconversions, afm00051 : Fructose and mannose metabolism, afm01100 : Metabolic pathways
AFUA_8G02000	sorbitol/xylitol dehydrogenase	XUL + NADH <-> XOL + NAD	afm00040 : Pentose and glucuronate interconversions, afm00051 : Fructose and mannose metabolism, afm01100 : Metabolic pathways
AFUA_8G02000	sorbitol/xylitol dehydrogenase	XUL + NADH <-> AOL + NAD	afm00040 : Pentose and glucuronate interconversions, afm00051 : Fructose and mannose metabolism, afm01100 : Metabolic pathways
AFUA_8G02000	sorbitol/xylitol dehydrogenase	XUL + NADPH <-> AOL + NADP	afm00040 : Pentose and glucuronate interconversions, afm00051 : Fructose and mannose metabolism, afm01100 : Metabolic pathways
AFUA_8G02000	sorbitol/xylitol dehydrogenase	XUL + NADPH -> XOL + NADP	afm00040 : Pentose and glucuronate interconversions, afm00051 : Fructose and mannose metabolism, afm01100 : Metabolic pathways
AFUA_8G02000	sorbitol/xylitol dehydrogenase	XYL + NADPH <-> XOL + NADP	afm00040 : Pentose and glucuronate interconversions, afm00051 : Fructose and mannose metabolism, afm01100 : Metabolic pathways
AFUA_8G01970	extracellular endo-polygalacturonase	PECTATEe -> GALUNTe	afm00040 : Pentose and glucuronate interconversions, afm01100 : Metabolic pathways
AFUA_8G01970	extracellular endo-polygalacturonase	PTATEe -> GALUNTe	afm00040 : Pentose and glucuronate interconversions, afm01100 : Metabolic pathways
AFUA_8G01780	nitrilase	3CPYRD + 2 H2O -> NICA + NH3	-
AFUA_8G01780	nitrilase	ACNL -> INAC + NH3	-
AFUA_8G01780	nitrilase	ACYBUT -> GLU + NH3	-
AFUA_8G01780	nitrilase	APROP -> ALA + NH3	-
AFUA_8G01780	nitrilase	BN + 2 H2O <-> BA + NH3	-
AFUA_8G01780	nitrilase	NITE -> CARBO + NH3	-
AFUA_8G01550	oxidoreductase, short chain dehydrogenase/reductase family superfamily	(3R)-3-hydroxyacyl-[acyl-carrier-protein] + NADP(+) = 3-oxoacyl-[acyl-carrier-protein] + NADPH.	-
AFUA_8G01520	pectin methylesterase	Pectin + n H(2)O = n methanol + pectate.	-
AFUA_8G01470	flavin containing amine oxidase	AMACm + H2Om + O2m -> MTHGXLm + NH3m + H2O2m	-
AFUA_8G01470	flavin containing amine oxidase	BAMN + H2O + O2 <-> BAL + H2O2 + NH3	-
AFUA_8G01470	flavin containing amine oxidase	BUTN + H2O + O2 <-> BUTAL + H2O2 + NH3	-
AFUA_8G01470	flavin containing amine oxidase	PENN + H2O + O2 <-> PENAL + H2O2 + NH3	-
AFUA_8G01410	class V chitinase ChiB1	CHIT + H2O -> NAG	afm00520 : Amino sugar and nucleotide sugar metabolism
AFUA_8G01210	enoyl-CoA hydratase/isomerase family protein	(3S)-3-hydroxyacyl-CoA = trans-2(or 3)-enoyl-CoA + H(2)O.	-
AFUA_8G01160	tartrate dehydrogenase	TAR + NAD <-> OXGLY + NADH	-
AFUA_8G01130	alpha-galactosidase C	MELI + H2O -> GLC + GLAC	afm00052 : Galactose metabolism, afm00561 : Glycerolipid metabolism, afm00600 : Sphingolipid metabolism, afm00603 : Glycosphingolipid biosynthesis - globo series
AFUA_8G01130	alpha-galactosidase C	MELI -> GLC + GLAC	afm00052 : Galactose metabolism, afm00561 : Glycerolipid metabolism, afm00600 : Sphingolipid metabolism, afm00603 : Glycosphingolipid biosynthesis - globo series
AFUA_8G01130	alpha-galactosidase C	MELIe + H2Oe -> GLCe + GLACe	afm00052 : Galactose metabolism, afm00561 : Glycerolipid metabolism, afm00600 : Sphingolipid metabolism, afm00603 : Glycosphingolipid biosynthesis - globo series
AFUA_8G01130	alpha-galactosidase C	RAFFe + H2Oe <-> SUCe + GLACe	afm00052 : Galactose metabolism, afm00561 : Glycerolipid metabolism, afm00600 : Sphingolipid metabolism, afm00603 : Glycosphingolipid biosynthesis - globo series
AFUA_8G01130	alpha-galactosidase C	STACe + H2Oe <-> RAFFe + GLACe	afm00052 : Galactose metabolism, afm00561 : Glycerolipid metabolism, afm00600 : Sphingolipid metabolism, afm00603 : Glycosphingolipid biosynthesis - globo series
AFUA_8G01100	Melibiase subfamily	MELI + H2O -> GLC + GLAC	afm00052 : Galactose metabolism, afm00561 : Glycerolipid metabolism, afm00600 : Sphingolipid metabolism, afm00603 : Glycosphingolipid biosynthesis - globo series
AFUA_8G00930	chitosanase	Endohydrolysis of beta-(1->4)-linkages between D-glucosamine residues in a partly acetylated chitosan.	afm00520 : Amino sugar and nucleotide sugar metabolism
AFUA_8G00850	dihydroorotase, homodimeric type	CAASP <-> DOROA	afm00240 : Pyrimidine metabolism, afm01100 : Metabolic pathways
AFUA_8G00850	dihydroorotase, homodimeric type	CAASP <-> DOROA + H2O	afm00240 : Pyrimidine metabolism, afm01100 : Metabolic pathways
AFUA_8G00780	hypothetical protein	NTP + H(2)O = NDP + phosphate.	-
AFUA_8G00700	class III chitinase ChiA2	Random hydrolysis of N-acetyl-beta-D-glucosaminide (1->4)-beta-linkages in chitin and chitodextrins.	afm00520 : Amino sugar and nucleotide sugar metabolism
AFUA_8G00580	glutathione S-transferase	RX + RGT -> HX + OGT	-
AFUA_8G00510	cytochrome P450 oxidoreductase OrdA-like	DHOMST + NADPH + H+ + O2 -> NADP + H2O + AFB2	-
AFUA_8G00510	cytochrome P450 oxidoreductase OrdA-like	DHOMST + NADPH + H+ + O2 -> NADP + H2O + AFG2	-
AFUA_8G00510	cytochrome P450 oxidoreductase OrdA-like	DHOMST + NADPH + O2 -> NADP + H2O + AFB2	-
AFUA_8G00510	cytochrome P450 oxidoreductase OrdA-like	DHOMST + NADPH + O2 -> NADP + H2O + AFG2	-
AFUA_8G00510	cytochrome P450 oxidoreductase OrdA-like	OMST + NADPH + H+ + O2 -> NADP + H2O + AFB1	-
AFUA_8G00510	cytochrome P450 oxidoreductase OrdA-like	OMST + NADPH + H+ + O2 -> NADP + H2O + AFG1	-
AFUA_8G00510	cytochrome P450 oxidoreductase OrdA-like	OMST + NADPH + O2 -> NADP + H2O + AFB1	-
AFUA_8G00510	cytochrome P450 oxidoreductase OrdA-like	OMST + NADPH + O2 -> NADP + H2O + AFG1	-
AFUA_8G00250	dimethylallyl tryptophan synthase	Dimethylallyl diphosphate + isopentenyl diphosphate = diphosphate + geranyl diphosphate.	-
AFUA_8G00160	hypothetical protein	(Gamma-L-glutamyl)-L-amino acid = 5-oxoproline + L-amino acid.	-
AFUA_8G00100	aspartate-tRNA ligase	ATP + L-aspartate + tRNA(Asp) = AMP + diphosphate + L-aspartyl-tRNA(Asp).	afm00970 : Aminoacyl-tRNA biosynthesis
AFUA_8G04050	transcriptional regulator PacG/VIB-1	D6PGC + H2O -> GLCNT + PI	-
AFUA_8G04050	transcriptional regulator PacG/VIB-1	FMN -> RIBFLAV + PI	-
AFUA_8G04060	beta-N-acetylglucosaminidase	CHIB + H2O -> 2 NAG	afm00520 : Amino sugar and nucleotide sugar metabolism, afm00531 : Glycosaminoglycan degradation, afm01501 : beta-Lactam resistance
AFUA_8G04090	choline oxidase (CodA)	Choline + 2 O(2) + H(2)O = betaine + 2 H(2)O(2).	-
AFUA_8G04210	triacylglycerol lipase	DAGLY + H2O + ACP -> MAGLY + ACYLACP	-
AFUA_8G04210	triacylglycerol lipase	DAGLY + H2O -> MAGLY + 0.024 C120 + 0.013 C140 + 0.012 C141 + 0.002 C150 + 0.154 C160 + 0.02 C161 + 0.008 C162 + 0.002 C170 + 0.026 C180 + 0.374 C181 + 0.327 C182 + 0.032 C183 + 0.006 C200	-
AFUA_8G04210	triacylglycerol lipase	DAGLY + H2O -> MAGLY + 0.4710 C160ACP + 0.0242 C161ACP + 0.1535 C180ACP + 0.5328 C181ACP + 2.3362 C182ACP + 0.1499 C183ACP	-
AFUA_8G04210	triacylglycerol lipase	TAGLY + H2O + ACP -> DAGLY + ACYLACP	-
AFUA_8G04210	triacylglycerol lipase	TAGLY + H2O -> DAGLY + 0.024 C120 + 0.013 C140 + 0.012 C141 + 0.002 C150 + 0.154 C160 + 0.02 C161 + 0.008 C162 + 0.002 C170 + 0.026 C180 + 0.374 C181 + 0.327 C182 + 0.032 C183 + 0.006 C200	-
AFUA_8G04210	triacylglycerol lipase	TAGLY + H2O -> DAGLY + 0.4710 C160ACP + 0.0242 C161ACP + 0.1535 C180ACP + 0.5328 C181ACP + 2.3362 C182ACP + 0.1499 C183ACP	-
AFUA_8G04320	NADH-ubiquinone oxidoreductase 178 kDa subunit, putative	NADH + ubiquinone + 5 H(+)(In) = NAD(+) + ubiquinol + 4 H(+)(Out).	-
AFUA_8G04370	GPI anchored protein	2-lysophosphatidylcholine + H(2)O = glycerophosphocholine + a carboxylate.	-
AFUA_8G04710	xylosidase	XYLAN -> XYL	-
AFUA_8G04760	ureidoglycolate hydrolase	UGC + H2O -> GLX + 2 NH3 + CO2	afm00230 : Purine metabolism, afm01100 : Metabolic pathways
AFUA_8G04760	ureidoglycolate hydrolase	UGC <-> GLX + 2 NH3 + CO2	afm00230 : Purine metabolism, afm01100 : Metabolic pathways
AFUA_8G04760	ureidoglycolate hydrolase	UGCp -> GLXp + UREAp	afm00230 : Purine metabolism, afm01100 : Metabolic pathways
AFUA_8G04870	NAD binding Rossmann fold oxidoreductase	GLAC + NAD <-> GALN14LAC + NADH	-
AFUA_8G04940	sn-1,2-diacylglycerol cholinephosphotransferase	CDPCHO + DAGLY -> CMP + PC	afm00564 : Glycerophospholipid metabolism, afm00565 : Ether lipid metabolism, afm01100 : Metabolic pathways, afm01110 : Biosynthesis of secondary metabolites
AFUA_8G05000	bis(5'-nucleosyl)-tetraphosphatase	ADP + SLF <-> PI + APS	afm00230 : Purine metabolism
AFUA_8G05200	cysteine synthase	ASER + H2S -> AC + CYS	afm00270 : Cysteine and methionine metabolism, afm00920 : Sulfur metabolism, afm01100 : Metabolic pathways, afm01110 : Biosynthesis of secondary metabolites, afm01130 : Biosynthesis of antibiotics, afm01200 : Carbon metabolism, afm01230 : Biosynthesis of amino acids
AFUA_8G05200	cysteine synthase	ASERm + H2Sm -> ACm + CYSm	afm00270 : Cysteine and methionine metabolism, afm00920 : Sulfur metabolism, afm01100 : Metabolic pathways, afm01110 : Biosynthesis of secondary metabolites, afm01130 : Biosynthesis of antibiotics, afm01200 : Carbon metabolism, afm01230 : Biosynthesis of amino acids
AFUA_8G05200	cysteine synthase	OAHSER + H2S -> AC + HCYS	afm00270 : Cysteine and methionine metabolism, afm00920 : Sulfur metabolism, afm01100 : Metabolic pathways, afm01110 : Biosynthesis of secondary metabolites, afm01130 : Biosynthesis of antibiotics, afm01200 : Carbon metabolism, afm01230 : Biosynthesis of amino acids
AFUA_8G05200	cysteine synthase	SER + HCYS -> LLCT	afm00270 : Cysteine and methionine metabolism, afm00920 : Sulfur metabolism, afm01100 : Metabolic pathways, afm01110 : Biosynthesis of secondary metabolites, afm01130 : Biosynthesis of antibiotics, afm01200 : Carbon metabolism, afm01230 : Biosynthesis of amino acids
AFUA_8G05520	aldehyde dehydrogenase family protein	Succinate semialdehyde + NAD(P)(+) + H(2)O = succinate + NAD(P)H.	-
AFUA_8G05530	fumarate reductase Osm1	FUMm + FADH2m -> SUCCm + FADm	-
AFUA_8G05590	oxidoreductase, short chain dehydrogenase/reductase family	C14OACP + NADPH <-> C14HACP + NADP	-
AFUA_8G05590	oxidoreductase, short chain dehydrogenase/reductase family	C16OACP + NADPH <-> C16HACP + NADP	-
AFUA_8G05590	oxidoreductase, short chain dehydrogenase/reductase family	C18OACP + NADPH <-> C18HACP + NADP	-
AFUA_8G05590	oxidoreductase, short chain dehydrogenase/reductase family	C20OACP + NADPH <-> C20HACP + NADP	-
AFUA_8G05610	cell wall glucanase (Scw11)	Hydrolysis of terminal, non-reducing beta-D-glucosyl residues with release of beta-D-glucose.	-
AFUA_8G05630	chitin synthase F	UDPNAG -> UDP + CHIT	afm00520 : Amino sugar and nucleotide sugar metabolism
AFUA_8G05710	MFS sugar transporter Stl1	bDGLCe -> bDGLC	-
AFUA_8G05710	MFS sugar transporter Stl1	FRUe -> FRU	-
AFUA_8G05710	MFS sugar transporter Stl1	GLACe -> GLAC	-
AFUA_8G05710	MFS sugar transporter Stl1	GLCe -> GLC	-
AFUA_8G05710	MFS sugar transporter Stl1	MANe -> MAN	-
AFUA_8G05870	2-haloalkanoic acid dehalogenase	(S)-2-haloacid + H(2)O = (R)-2-hydroxyacid + halide.	afm01100 : Metabolic pathways
AFUA_8G05910	pectate lyase	Eliminative cleavage of (1->4)-alpha-D-galacturonan to give oligosaccharides with 4-deoxy-alpha-D-galact-4-enuronosyl groups at their non-reducing ends.	afm00040 : Pentose and glucuronate interconversions
AFUA_8G06000	FMN dependent dehydrogenase	(S)-lactate + O(2) = acetate + CO(2) + H(2)O.	-
AFUA_8G06050	salicylate hydroxylase	Salicylate + NADH + O(2) = catechol + NAD(+) + H(2)O + CO(2).	-
AFUA_8G06080	flavohemoprotein	Reduced riboflavin + NAD(P)(+) = riboflavin + NAD(P)H.	-
AFUA_8G06310	Patatin-like serine hydrolase	PC -> LPC + 0.01 C120 + 0.044 C140 + 0.077 C141 + 0.224 C160 + 0.039 C161 + 0.018 C162 + 0.048 C170 + 0.068 C180 + 0.131 C181 + 0.308 C182 + 0.021 C183 + 0.012 C200	-
AFUA_8G06310	Patatin-like serine hydrolase	PE -> LPE + 0.03 C120 + 0.015 C140 + 0.011 C141 + 0.001 C150 + 0.24 C160 + 0.046 C161 + 0.039 C162 + 0.041 C170 + 0.093 C180 + 0.135 C181 + 0.282 C182 + 0.065 C183 + 0.002 C200	-
AFUA_8G06820	dihydrofolate reductase family protein	5-amino-6-(5-phospho-D-ribitylamino)uracil + NADP(+) = 5-amino-6-(5-phospho-D-ribosylamino)uracil + NADPH.	-
AFUA_8G06830	endoglucanase	Endohydrolysis of (1->4)-beta-D-glucosidic linkages in cellulose, lichenin and cereal beta-D-glucans.	-
AFUA_8G06880	pectin methylesterase	Pectin + n H(2)O = n methanol + pectate.	afm00040 : Pentose and glucuronate interconversions, afm01100 : Metabolic pathways
AFUA_8G06890	extracellular exo-polygalacturonase	Random hydrolysis of (1->4)-alpha-D-galactosiduronic linkages in pectate and other galacturonans.	afm00040 : Pentose and glucuronate interconversions, afm01100 : Metabolic pathways
AFUA_8G06970	beta-glucosidase	CELLOBe -> 2 bDGLCe	-
AFUA_8G07020	salicylate hydroxylase	SALI + NADPH + O2 <-> CCL + NADP + H2O + CO2	afm01100 : Metabolic pathways, afm01220 : Degradation of aromatic compounds
AFUA_8G07030	endo-1,4-beta-mannosidase	14MNAN -> MAN	afm00051 : Fructose and mannose metabolism
AFUA_8G07140	aconitase family protein	(2R,3S)-3-isopropylmalate = (2S)-2-isopropylmalate.	-
AFUA_8G07240	MFS maltose permease	MLTe -> MLT	-
AFUA_8G07250	pectin methylesterase family protein	Pectin + n H(2)O = n methanol + pectate.	-
AFUA_8G07330	isoflavone reductase family protein (CipA)	L-serine + 1-C-(indol-3-yl)glycerol 3-phosphate = L-tryptophan + D-glyceraldehyde 3-phosphate + H(2)O.	-
AFUA_6G05350	aspartic-type endopeptidase (OpsB)	ATP + L-tryptophan + tRNA(Trp) = AMP + diphosphate + L-tryptophyl-tRNA(Trp).	-
AFUA_6G05330	37 ribosomal protein Rsm10	ATP + L-tryptophan + tRNA(Trp) = AMP + diphosphate + L-tryptophyl-tRNA(Trp).	afm03010 : Ribosome
AFUA_6G05100	6-phosphofructo-2-kinase	ATP + F6P -> ADP + F26P	afm00051 : Fructose and mannose metabolism
AFUA_6G05100	6-phosphofructo-2-kinase	F26P + H2O -> F6P + PI	afm00051 : Fructose and mannose metabolism
AFUA_6G05080	ABC transporter	ATP + H(2)O = ADP + phosphate.	afm03018 : RNA degradation
AFUA_6G05020	acetamidase	GBAD -> GBAT + NH3	-
AFUA_6G05020	acetamidase	IAD -> IAC + NH3	-
AFUA_6G05020	acetamidase	PAD -> PHAC + NH3	-
AFUA_6G05000	Glycosyl hydrolases family 32 superfamily	SUCe + H2Oe -> FRUe + GLCe	afm00052 : Galactose metabolism, afm00500 : Starch and sucrose metabolism, afm01100 : Metabolic pathways
AFUA_6G04980	cytochrome c mitochondrial import factor (Cyc2), putative	(1R,2S)-1-hydroxybutane-1,2,4-tricarboxylate = (Z)-but-1-ene-1,2,4-tricarboxylate + H(2)O.	-
AFUA_6G04920	NAD-dependent formate dehydrogenase AciA/Fdh	FOR + NAD -> CO2 + NADH	afm00630 : Glyoxylate and dicarboxylate metabolism, afm00680 : Methane metabolism, afm01100 : Metabolic pathways, afm01200 : Carbon metabolism
AFUA_6G04920	NAD-dependent formate dehydrogenase AciA/Fdh	FOR + O2 -> H2O2 + CO2	afm00630 : Glyoxylate and dicarboxylate metabolism, afm00680 : Methane metabolism, afm01100 : Metabolic pathways, afm01200 : Carbon metabolism
AFUA_6G04920	NAD-dependent formate dehydrogenase AciA/Fdh	FORm + NADm -> CO2m + NADHm	afm00630 : Glyoxylate and dicarboxylate metabolism, afm00680 : Methane metabolism, afm01100 : Metabolic pathways, afm01200 : Carbon metabolism
AFUA_6G04700	imidazoleglycerol-phosphate dehydratase	DIMGP -> IMACP	afm00340 : Histidine metabolism, afm01100 : Metabolic pathways, afm01110 : Biosynthesis of secondary metabolites, afm01230 : Biosynthesis of amino acids
AFUA_6G04700	imidazoleglycerol-phosphate dehydratase	DIMGP -> IMACP + H2O	afm00340 : Histidine metabolism, afm01100 : Metabolic pathways, afm01110 : Biosynthesis of secondary metabolites, afm01230 : Biosynthesis of amino acids
AFUA_6G04680	MIPC synthase subunit (SurA)	IPC + GDPMAN -> MIPC	-
AFUA_6G04680	MIPC synthase subunit (SurA)	IPC + GDPMAN -> MIPC + GDP	-
AFUA_6G04680	MIPC synthase subunit (SurA)	MIPC + GDPMAN -> DMIPC + GDP	-
AFUA_6G04220	hypothetical protein	Exohydrolysis of the non-reducing terminal glucose residues in the mannosyl-oligosaccharide Glc(3)Man(9)GlcNAc(2).	-
AFUA_6G04120	short chain dehydrogenase/reductase family protein	All-trans-retinol-[cellular-retinol-binding-protein] + NAD(+) = all-trans-retinal-[cellular-retinol-binding-protein] + NADH.	-
AFUA_6G03770	oxidoreductase (Msc7)	BETALD + NAD + H2O -> GLYBET + NADH	-
AFUA_6G03770	oxidoreductase (Msc7)	SUCCSALm + NADm + H2Om -> SUCCm + NADHm	-
AFUA_6G03690	sodium P-type ATPase	ATPm + H2Om + 3.87 H_POm + Na -> ADPm + PIm + 3.87 H_PO + Nam	-
AFUA_6G03690	sodium P-type ATPase	ATPm + H2Om + 3.88 H+_PO_mit + K -> ADPm + PIm + 3.88 H+_PO + Km	-
AFUA_6G03670	biotin synthase	DTB + CYS <-> BT	afm00780 : Biotin metabolism, afm01100 : Metabolic pathways
AFUA_6G03670	biotin synthase	DTB + S <-> BT	afm00780 : Biotin metabolism, afm01100 : Metabolic pathways
AFUA_6G03660	onanonoxo-7-onima-8-eninoihtemlysoneda	AONA + SAM <-> DAONA + SAMOB	afm00780 : Biotin metabolism, afm01100 : Metabolic pathways
AFUA_6G03660	onanonoxo-7-onima-8-eninoihtemlysoneda	CO2 + DANNA + ATP -> DTB + PI + ADP	afm00780 : Biotin metabolism, afm01100 : Metabolic pathways
AFUA_6G03640	aminotransferase	ALA + CHCOA <-> CO2 + COA + AONA	afm00780 : Biotin metabolism, afm01100 : Metabolic pathways
AFUA_6G03640	aminotransferase	CHCOA + ALA -> AONA + COA + CO2	afm00780 : Biotin metabolism, afm01100 : Metabolic pathways
AFUA_6G03590	citrate synthase Cit1	ACCOAm + H2Om + OAm <-> CITm + COAm	afm00020 : Citrate cycle (TCA cycle), afm00630 : Glyoxylate and dicarboxylate metabolism, afm01100 : Metabolic pathways, afm01110 : Biosynthesis of secondary metabolites, afm01130 : Biosynthesis of antibiotics, afm01200 : Carbon metabolism, afm01210 : 2-Oxocarboxylic acid metabolism, afm01230 : Biosynthesis of amino acids
AFUA_6G03590	citrate synthase Cit1	PROPCOA + H2O + OA <-> 2MCIT + COA	afm00020 : Citrate cycle (TCA cycle), afm00630 : Glyoxylate and dicarboxylate metabolism, afm01100 : Metabolic pathways, afm01110 : Biosynthesis of secondary metabolites, afm01130 : Biosynthesis of antibiotics, afm01200 : Carbon metabolism, afm01210 : 2-Oxocarboxylic acid metabolism, afm01230 : Biosynthesis of amino acids
AFUA_6G03590	citrate synthase Cit1	PROPCOAm + H2Om + OAm <-> 2MCITm + COAm	afm00020 : Citrate cycle (TCA cycle), afm00630 : Glyoxylate and dicarboxylate metabolism, afm01100 : Metabolic pathways, afm01110 : Biosynthesis of secondary metabolites, afm01130 : Biosynthesis of antibiotics, afm01200 : Carbon metabolism, afm01210 : 2-Oxocarboxylic acid metabolism, afm01230 : Biosynthesis of amino acids
AFUA_6G03590	citrate synthase Cit1	PROPCOAp + H2Op + OAp -> 2MCITp + COAp	afm00020 : Citrate cycle (TCA cycle), afm00630 : Glyoxylate and dicarboxylate metabolism, afm01100 : Metabolic pathways, afm01110 : Biosynthesis of secondary metabolites, afm01130 : Biosynthesis of antibiotics, afm01200 : Carbon metabolism, afm01210 : 2-Oxocarboxylic acid metabolism, afm01230 : Biosynthesis of amino acids
AFUA_6G03580	mRNA-nucleus export ATPase (Elf1)	ATP + H(2)O = ADP + phosphate.	-
AFUA_6G03570	beta-glucosidase	CELLOB -> 2 bDGLC	afm00460 : Cyanoamino acid metabolism, afm00500 : Starch and sucrose metabolism, afm01100 : Metabolic pathways, afm01110 : Biosynthesis of secondary metabolites
AFUA_6G03390	glutathione S-transferase family protein	RX + glutathione = HX + R-S-glutathione.	afm00480 : Glutathione metabolism
AFUA_6G03280	swollenin	Endohydrolysis of (1->4)-beta-D-glucosidic linkages in cellulose, lichenin and cereal beta-D-glucans.	-
AFUA_6G03090	cytochrome P450 alkane hydroxylase	RH + reduced flavoprotein + O(2) = ROH + oxidized flavoprotein + H(2)O.	-
AFUA_6G03050	oleate delta-12 desaturase	C161ACP + NADH + O2 -> C162ACP + NAD + 2 H2O	afm01040 : Biosynthesis of unsaturated fatty acids, afm01212 : Fatty acid metabolism
AFUA_6G03050	oleate delta-12 desaturase	C181ACP + NADH + O2 -> C182ACP + NAD + 2 H2O	afm01040 : Biosynthesis of unsaturated fatty acids, afm01212 : Fatty acid metabolism
AFUA_6G03020	flavin-binding monooxygenase	N,N-dimethylaniline + NADPH + O(2) = N,N-dimethylaniline N-oxide + NADP(+) + H(2)O.	-
AFUA_6G02980	extracellular exo-polygalacturonase	((1->4)-alpha-D-galacturonide)(n) + H(2)O = ((1->4)-alpha-D-galacturonide)(n-1) + D-galacturonate.	afm00040 : Pentose and glucuronate interconversions, afm01100 : Metabolic pathways
AFUA_6G02910	acetylglutamate kinase	NAGLUm + ATPm -> ADPm + NAGLUPm	afm00220 : Arginine biosynthesis, afm01100 : Metabolic pathways, afm01110 : Biosynthesis of secondary metabolites, afm01130 : Biosynthesis of antibiotics, afm01210 : 2-Oxocarboxylic acid metabolism, afm01230 : Biosynthesis of amino acids
AFUA_6G02910	acetylglutamate kinase	NAGLUPm + NADPHm -> NADPm + PIm + NAGLUSm	afm00220 : Arginine biosynthesis, afm01100 : Metabolic pathways, afm01110 : Biosynthesis of secondary metabolites, afm01130 : Biosynthesis of antibiotics, afm01210 : 2-Oxocarboxylic acid metabolism, afm01230 : Biosynthesis of amino acids
AFUA_6G02860	isocitrate lyase	2MICITm <-> PYRm + SUCCm	afm00630 : Glyoxylate and dicarboxylate metabolism, afm01100 : Metabolic pathways, afm01110 : Biosynthesis of secondary metabolites, afm01200 : Carbon metabolism
AFUA_6G02860	isocitrate lyase	2MICITp <-> PYRp + SUCCp	afm00630 : Glyoxylate and dicarboxylate metabolism, afm01100 : Metabolic pathways, afm01110 : Biosynthesis of secondary metabolites, afm01200 : Carbon metabolism
AFUA_6G02860	isocitrate lyase	ICITg -> SUCCg + GLXg	afm00630 : Glyoxylate and dicarboxylate metabolism, afm01100 : Metabolic pathways, afm01110 : Biosynthesis of secondary metabolites, afm01200 : Carbon metabolism
AFUA_6G02740	hypothetical protein	A phosphate monoester + H(2)O = an alcohol + phosphate.	-
AFUA_6G02720	FMN dependent dehydrogenase	(S)-lactate + O(2) = acetate + CO(2) + H(2)O.	-
AFUA_6G02710	lipase	DAGLY + H2O + ACP -> MAGLY + ACYLACP	-
AFUA_6G02710	lipase	DAGLY + H2O -> MAGLY + 0.4710 C160ACP + 0.0242 C161ACP + 0.1535 C180ACP + 0.5328 C181ACP + 2.3362 C182ACP + 0.1499 C183ACP	-
AFUA_6G02710	lipase	TAGLY + H2O + ACP -> DAGLY + ACYLACP	-
AFUA_6G02710	lipase	TAGLY + H2O -> DAGLY + 0.4710 C160ACP + 0.0242 C161ACP + 0.1535 C180ACP + 0.5328 C181ACP + 2.3362 C182ACP + 0.1499 C183ACP	-
AFUA_6G02620	2-dehydropantoate 2-reductase	(R)-pantoate + NADP(+) = 2-dehydropantoate + NADPH.	-
AFUA_6G02400	MFS drug efflux pump	ATP + L-alanine + tRNA(Ala) = AMP + diphosphate + L-alanyl-tRNA(Ala).	-
AFUA_6G02000	NCS1 allantoate transporter	ATTp <-> ATT	-
AFUA_6G01900	flavin-binding monooxygenase-like protein	N,N-dimethylaniline + NADPH + O(2) = N,N-dimethylaniline N-oxide + NADP(+) + H(2)O.	-
AFUA_6G01800	endoglucanase	Endohydrolysis of (1->4)-beta-D-glucosidic linkages in cellulose, lichenin and cereal beta-D-glucans.	afm00500 : Starch and sucrose metabolism, afm01100 : Metabolic pathways
AFUA_5G04280	hypothetical protein	C100 + COA + ATP -> C100COA + H2O + PPI + AMP	-
AFUA_5G04280	hypothetical protein	C120 + COA + ATP -> C120COA + H2O + PPI + AMP	-
AFUA_5G04280	hypothetical protein	C140 + COA + ATP -> C140COA + H2O + PPI + AMP	-
AFUA_5G04280	hypothetical protein	C160 + COA + ATP -> C160COA + H2O + PPI + AMP	-
AFUA_5G04280	hypothetical protein	C161 + COA + ATP -> C161COA + H2O + PPI + AMP	-
AFUA_5G04280	hypothetical protein	C162 + COA + ATP -> C162COA + H2O + PPI + AMP	-
AFUA_5G04280	hypothetical protein	C180 + COA + ATP -> C180COA + H2O + PPI + AMP	-
AFUA_5G04280	hypothetical protein	C181 + COA + ATP -> C181COA + H2O + PPI + AMP	-
AFUA_5G04280	hypothetical protein	C182 + COA + ATP -> C182COA + H2O + PPI + AMP	-
AFUA_5G04280	hypothetical protein	C183 + COA + ATP -> C183COA + H2O + PPI + AMP	-
AFUA_5G04280	hypothetical protein	C40 + COA + ATP -> C40COA + H2O + PPI + AMP	-
AFUA_5G04280	hypothetical protein	C60 + COA + ATP -> C60COA + H2O + PPI + AMP	-
AFUA_5G04280	hypothetical protein	C80 + COA + ATP -> C80COA + H2O + PPI + AMP	-
AFUA_5G04280	hypothetical protein	FFA + COA + ATP -> ACYLCOA + H2O + PPI + AMP	-
AFUA_5G04250	homocysteine synthase CysD	OAHSER + H2S -> HCYS + AC	afm00270 : Cysteine and methionine metabolism, afm00920 : Sulfur metabolism, afm01100 : Metabolic pathways, afm01110 : Biosynthesis of secondary metabolites, afm01130 : Biosynthesis of antibiotics, afm01200 : Carbon metabolism, afm01230 : Biosynthesis of amino acids
AFUA_5G04250	homocysteine synthase CysD	OAHSER + METH <-> MET + AC	afm00270 : Cysteine and methionine metabolism, afm00920 : Sulfur metabolism, afm01100 : Metabolic pathways, afm01110 : Biosynthesis of secondary metabolites, afm01130 : Biosynthesis of antibiotics, afm01200 : Carbon metabolism, afm01230 : Biosynthesis of amino acids
AFUA_5G04210	ubiquinol-cytochrome C reductase complex core protein 2	QH2m + 2 FERIm + 4 H_POm -> Qm + 2 FEROm + 4 H_PO	afm00190 : Oxidative phosphorylation, afm01100 : Metabolic pathways
AFUA_5G04210	ubiquinol-cytochrome C reductase complex core protein 2	QH2m + 2 FERIm + 4 H+_PO_mit -> Qm + 2 FEROm + 4 H+_PO	afm00190 : Oxidative phosphorylation, afm01100 : Metabolic pathways
AFUA_5G03960	class V chitinase Chi100	2 CHITe + H2Oe -> CHIBe	afm00520 : Amino sugar and nucleotide sugar metabolism
AFUA_5G03960	class V chitinase Chi100	CHITe + H2Oe -> NAGe	afm00520 : Amino sugar and nucleotide sugar metabolism
AFUA_5G03930	alcohol dehydrogenase	FALD + NAD + H2O <-> FOR + NADH	-
AFUA_5G03850	class III chitinase	2 CHIT + H2O -> CHIB	afm00520 : Amino sugar and nucleotide sugar metabolism
AFUA_5G03850	class III chitinase	CHIT + H2O -> NAG	afm00520 : Amino sugar and nucleotide sugar metabolism
AFUA_5G03810	hypothetical protein	AMUCO + NADPH -> AKA + NADP + NH3	-
AFUA_5G03770	lipase	DAGLY + H2O + ACP -> MAGLY + ACYLACP	afm00561 : Glycerolipid metabolism, afm01100 : Metabolic pathways
AFUA_5G03770	lipase	DAGLY + H2O -> MAGLY + 0.4710 C160ACP + 0.0242 C161ACP + 0.1535 C180ACP + 0.5328 C181ACP + 2.3362 C182ACP + 0.1499 C183ACP	afm00561 : Glycerolipid metabolism, afm01100 : Metabolic pathways
AFUA_5G03770	lipase	TAGLY + H2O + ACP -> DAGLY + ACYLACP	afm00561 : Glycerolipid metabolism, afm01100 : Metabolic pathways
AFUA_5G03770	lipase	TAGLY + H2O -> DAGLY + 0.4710 C160ACP + 0.0242 C161ACP + 0.1535 C180ACP + 0.5328 C181ACP + 2.3362 C182ACP + 0.1499 C183ACP	afm00561 : Glycerolipid metabolism, afm01100 : Metabolic pathways
AFUA_5G03760	class III chitinase ChiA1	2 CHIT + H2O -> CHIB	afm00520 : Amino sugar and nucleotide sugar metabolism
AFUA_5G03760	class III chitinase ChiA1	CHIT + H2O -> NAG	afm00520 : Amino sugar and nucleotide sugar metabolism
AFUA_5G03560	glutamyl-tRNA synthetase	ATP + GLU + TRNA -> AMP + PPI + LGLUTRNA	afm00860 : Porphyrin and chlorophyll metabolism, afm00970 : Aminoacyl-tRNA biosynthesis, afm01100 : Metabolic pathways, afm01110 : Biosynthesis of secondary metabolites
AFUA_5G03550	plasma membrane H(+)ATPase	ATPm + H2Om + 3.87 H_POm -> ADPm + PIm + 3.87 H_PO	afm00190 : Oxidative phosphorylation
AFUA_5G03540	thioredoxin reductase	2 CYS + O2 -> CYST + H2O2	-
AFUA_5G03530	class III chitinase	2 CHIT + H2O -> CHIB	afm00520 : Amino sugar and nucleotide sugar metabolism
AFUA_5G03530	class III chitinase	CHIT + H2O -> NAG	afm00520 : Amino sugar and nucleotide sugar metabolism
AFUA_5G03480	methylenetetrahydrofolate reductase	METTHF + NADPH -> MTHF + NADP	afm00670 : One carbon pool by folate, afm01100 : Metabolic pathways, afm01200 : Carbon metabolism
AFUA_5G03480	methylenetetrahydrofolate reductase	METTHFm + NADPHm + Hm -> MTHFm + NADPm	afm00670 : One carbon pool by folate, afm01100 : Metabolic pathways, afm01200 : Carbon metabolism
AFUA_5G03480	methylenetetrahydrofolate reductase	METTHFm + NADPHm -> MTHFm + NADPm	afm00670 : One carbon pool by folate, afm01100 : Metabolic pathways, afm01200 : Carbon metabolism
AFUA_5G03420	1-aminocyclopropane-1-carboxylate deaminase	1-aminocyclopropane-1-carboxylate + H(2)O = 2-oxobutanoate + NH(3).	-
AFUA_5G03410	exopolyphosphatase	pppGpp + H2O <-> ppGpp + PI	afm00230 : Purine metabolism
AFUA_5G02990	aromatic amino acid aminotransferase	PHPYR + GLU <-> AKG + PHE	-
AFUA_5G02740	alpha-1,2-mannosyltransferase (Ktr4)	2 GDP-alpha-D-mannose + D-Man-alpha-(1->3)-(D-Man-alpha-(1->6))-D-Man-beta-(1->4)-D-GlcNAc-beta-(1->4)-D-GlcNAc-diphosphodolichol = 2 GDP + D-Man-alpha-(1->2)-D-Man-alpha-(1->2)-D-Man-alpha-(1->3)-(D-Man-alpha-(1->6))-D-Man-beta-(1->4)-D-GlcNAc-beta-(1->4)-D-GlcNAc-diphosphodolichol.	-
AFUA_5G02300	peroxidase	2 phenolic donor + H(2)O(2) = 2 phenoxyl radical of the donor + 2 H(2)O.	-
AFUA_5G02290	potassium ion transporter (Trk1)	Ke + He <-> K	-
AFUA_5G02180	cysteine synthase (o-acetylserine (thiol)-lyase) (csase)	ASER + H2S -> AC + CYS	afm00270 : Cysteine and methionine metabolism, afm00920 : Sulfur metabolism, afm01100 : Metabolic pathways, afm01110 : Biosynthesis of secondary metabolites, afm01130 : Biosynthesis of antibiotics, afm01200 : Carbon metabolism, afm01230 : Biosynthesis of amino acids
AFUA_5G02180	cysteine synthase (o-acetylserine (thiol)-lyase) (csase)	ASERm + H2Sm -> ACm + CYSm	afm00270 : Cysteine and methionine metabolism, afm00920 : Sulfur metabolism, afm01100 : Metabolic pathways, afm01110 : Biosynthesis of secondary metabolites, afm01130 : Biosynthesis of antibiotics, afm01200 : Carbon metabolism, afm01230 : Biosynthesis of amino acids
AFUA_5G02180	cysteine synthase (o-acetylserine (thiol)-lyase) (csase)	OAHSER + H2S -> AC + HCYS	afm00270 : Cysteine and methionine metabolism, afm00920 : Sulfur metabolism, afm01100 : Metabolic pathways, afm01110 : Biosynthesis of secondary metabolites, afm01130 : Biosynthesis of antibiotics, afm01200 : Carbon metabolism, afm01230 : Biosynthesis of amino acids
AFUA_5G02130	alpha-galactosidase	MELI -> GLC + GLAC	afm00052 : Galactose metabolism, afm00561 : Glycerolipid metabolism, afm00600 : Sphingolipid metabolism, afm00603 : Glycosphingolipid biosynthesis - globo series
AFUA_5G02130	alpha-galactosidase	MELIe + H2Oe -> GLCe + GLACe	afm00052 : Galactose metabolism, afm00561 : Glycerolipid metabolism, afm00600 : Sphingolipid metabolism, afm00603 : Glycosphingolipid biosynthesis - globo series
AFUA_5G02130	alpha-galactosidase	RAFFe + H2Oe <-> SUCe + GLACe	afm00052 : Galactose metabolism, afm00561 : Glycerolipid metabolism, afm00600 : Sphingolipid metabolism, afm00603 : Glycosphingolipid biosynthesis - globo series
AFUA_5G02130	alpha-galactosidase	STACe + H2Oe <-> RAFFe + GLACe	afm00052 : Galactose metabolism, afm00561 : Glycerolipid metabolism, afm00600 : Sphingolipid metabolism, afm00603 : Glycosphingolipid biosynthesis - globo series
AFUA_5G02080	NADH-ubiquinone oxidoreductase	NADH + FADm -> NAD + FADH2m	afm00190 : Oxidative phosphorylation, afm01100 : Metabolic pathways
AFUA_5G02080	NADH-ubiquinone oxidoreductase	NADH + Qm + 4 H+_POm -> NAD + QH2m + 4 H+_PO	afm00190 : Oxidative phosphorylation, afm01100 : Metabolic pathways
AFUA_5G02080	NADH-ubiquinone oxidoreductase	NADH + Qm -> QH2m + NAD	afm00190 : Oxidative phosphorylation, afm01100 : Metabolic pathways
AFUA_5G02080	NADH-ubiquinone oxidoreductase	NADHm + Qm + 4 H_POm -> NADm + QH2m + 4 H_PO	afm00190 : Oxidative phosphorylation, afm01100 : Metabolic pathways
AFUA_5G02080	NADH-ubiquinone oxidoreductase	NADHm + Qm + 4 H+_POm -> NADm + QH2m + 4 H+_PO	afm00190 : Oxidative phosphorylation, afm01100 : Metabolic pathways
AFUA_5G02080	NADH-ubiquinone oxidoreductase	NADHm + Qm -> QH2m + NADm	afm00190 : Oxidative phosphorylation, afm01100 : Metabolic pathways
AFUA_5G02050	hypothetical protein	ATP + 3'-dephospho-CoA = ADP + CoA.	-
AFUA_5G02040	extracellular lipase	DAGLY + H2O + ACP -> MAGLY + ACYLACP	afm00561 : Glycerolipid metabolism, afm01100 : Metabolic pathways
AFUA_5G02040	extracellular lipase	DAGLY + H2O -> MAGLY + 0.024 C120 + 0.013 C140 + 0.012 C141 + 0.002 C150 + 0.154 C160 + 0.02 C161 + 0.008 C162 + 0.002 C170 + 0.026 C180 + 0.374 C181 + 0.327 C182 + 0.032 C183 + 0.006 C200	afm00561 : Glycerolipid metabolism, afm01100 : Metabolic pathways
AFUA_5G02040	extracellular lipase	DAGLY + H2O -> MAGLY + 0.0821 C120ACP + 0.0444 C140ACP + 0.0407 C141ACP + 0.0081 C150ACP + 0.5161 C160ACP + 0.0681 C161ACP + 0.0276 C162ACP + 0.0039 C170ACP + 0.0860 C180ACP + 1.2429 C181ACP + 1.0870 C182ACP + 0.1051 C183ACP + 0.0200 C200ACP	afm00561 : Glycerolipid metabolism, afm01100 : Metabolic pathways
AFUA_5G02040	extracellular lipase	DAGLY + H2O -> MAGLY + 0.4710 C160ACP + 0.0242 C161ACP + 0.1535 C180ACP + 0.5328 C181ACP + 2.3362 C182ACP + 0.1499 C183ACP	afm00561 : Glycerolipid metabolism, afm01100 : Metabolic pathways
AFUA_5G02040	extracellular lipase	TAGLY + H2O + ACP -> DAGLY + ACYLACP	afm00561 : Glycerolipid metabolism, afm01100 : Metabolic pathways
AFUA_5G02040	extracellular lipase	TAGLY + H2O -> DAGLY + 0.024 C120 + 0.013 C140 + 0.012 C141 + 0.002 C150 + 0.154 C160 + 0.02 C161 + 0.008 C162 + 0.002 C170 + 0.026 C180 + 0.374 C181 + 0.327 C182 + 0.032 C183 + 0.006 C200	afm00561 : Glycerolipid metabolism, afm01100 : Metabolic pathways
AFUA_5G02040	extracellular lipase	TAGLY + H2O -> DAGLY + 0.0821 C120ACP + 0.0444 C140ACP + 0.0407 C141ACP + 0.0081 C150ACP + 0.5161 C160ACP + 0.0681 C161ACP + 0.0276 C162ACP + 0.0039 C170ACP + 0.0860 C180ACP + 1.2429 C181ACP + 1.0870 C182ACP + 0.1051 C183ACP + 0.0200 C200ACP	afm00561 : Glycerolipid metabolism, afm01100 : Metabolic pathways
AFUA_5G02040	extracellular lipase	TAGLY + H2O -> DAGLY + 0.4710 C160ACP + 0.0242 C161ACP + 0.1535 C180ACP + 0.5328 C181ACP + 2.3362 C182ACP + 0.1499 C183ACP	afm00561 : Glycerolipid metabolism, afm01100 : Metabolic pathways
AFUA_5G02020	aldehyde reductase (GliO)	ARAB + NADPH -> AOL + NADP	afm00650 : Butanoate metabolism
AFUA_5G02020	aldehyde reductase (GliO)	GLAC + NADPH <-> GALOL + NADP	afm00650 : Butanoate metabolism
AFUA_5G02020	aldehyde reductase (GliO)	LARAB + NADPH -> LAOL + NADP	afm00650 : Butanoate metabolism
AFUA_5G01880	hypothetical protein	D6PGC + H2O -> GLCNT + PI	-
AFUA_5G01830	extracellular endoglucanase	Endohydrolysis of (1->4)-beta-D-glucosidic linkages in cellulose, lichenin and cereal beta-D-glucans.	afm00500 : Starch and sucrose metabolism, afm01100 : Metabolic pathways
AFUA_5G01580	oxidoreductase, short chain dehydrogenase/reductase family	(3R)-3-hydroxyacyl-[acyl-carrier-protein] + NADP(+) = 3-oxoacyl-[acyl-carrier-protein] + NADPH.	-
AFUA_5G01500	homocysteine S-methyltransferase	SAM + HCYS -> SAH + MET	afm00270 : Cysteine and methionine metabolism, afm01100 : Metabolic pathways, afm01110 : Biosynthesis of secondary metabolites
AFUA_5G01440	allergen	2 phenolic donor + H(2)O(2) = 2 phenoxyl radical of the donor + 2 H(2)O.	afm04122 : Sulfur relay system
AFUA_5G01330	acid phosphatase AphA	D6PGC + H2O -> GLCNT + PI	-
AFUA_5G01330	acid phosphatase AphA	FMN -> RIBFLAV + PI	-
AFUA_5G01190	hypothetical protein	An alpha-L-fucoside + H(2)O = L-fucose + an alcohol.	-
AFUA_5G01160	MFS monosaccharide transporter	bDGLCe -> bDGLC	-
AFUA_5G01160	MFS monosaccharide transporter	FRUe -> FRU	-
AFUA_5G01160	MFS monosaccharide transporter	GLACe -> GLAC	-
AFUA_5G01160	MFS monosaccharide transporter	GLCe -> GLC	-
AFUA_5G01160	MFS monosaccharide transporter	MANe -> MAN	-
AFUA_5G00960	feruloyl esterase	TANAe + 10 H2Oe -> 10 345THBe + GLCe	-
AFUA_5G00760	chitin synthase C	UDPNAG -> UDP + CHIT	afm00520 : Amino sugar and nucleotide sugar metabolism
AFUA_5G00670	beta-galactosidase	Hydrolysis of terminal non-reducing beta-D-galactose residues in beta-D-galactosides.	-
AFUA_5G00640	peroxisomal dehydratase	HACOA + NAD <-> OACOA + NADH	-
AFUA_5G00610	oxidase	2 phenolic donor + H(2)O(2) = 2 phenoxyl radical of the donor + 2 H(2)O.	-
AFUA_5G00480	exoinulinase InuD	Hydrolysis of sucrose and maltose by an alpha-D-glucosidase-type action.	afm00052 : Galactose metabolism, afm00500 : Starch and sucrose metabolism, afm01100 : Metabolic pathways
AFUA_3G00150	short-chain dehydrogenase/oxidoreductase	RIBOL + NAD -> RL + NADH	-
AFUA_3G00150	short-chain dehydrogenase/oxidoreductase	RIBOL + NADP -> RL + NADPH	-
AFUA_3G00230	beta-glucosidase	Hydrolysis of terminal, non-reducing beta-D-glucosyl residues with release of beta-D-glucose.	afm00460 : Cyanoamino acid metabolism, afm00500 : Starch and sucrose metabolism, afm01100 : Metabolic pathways, afm01110 : Biosynthesis of secondary metabolites
AFUA_3G00250	salicylate hydroxylase	SALI + NADPH + O2 <-> CCL + NADP + H2O + CO2	-
AFUA_3G00270	GPI-anchored cell wall beta-1,3-endoglucanase EglC	Hydrolysis of (1->3)-beta-D-glucosidic linkages in (1->3)-beta-D-glucans.	afm00500 : Starch and sucrose metabolism
AFUA_3G00290	3-hydroxyacyl-CoA dehydrogenase	C10HCOAm + NADm <-> C10OCOAm + NADHm	-
AFUA_3G00290	3-hydroxyacyl-CoA dehydrogenase	C12HCOAm + NADm <-> C12OCOAm + NADHm	-
AFUA_3G00290	3-hydroxyacyl-CoA dehydrogenase	C14HCOAm + NADm <-> C14OCOAm + NADHm	-
AFUA_3G00290	3-hydroxyacyl-CoA dehydrogenase	C16HCOAm + NADm <-> C16OCOAm + NADHm	-
AFUA_3G00290	3-hydroxyacyl-CoA dehydrogenase	C18HCOAm + NADm <-> C18OCOAm + NADHm	-
AFUA_3G00290	3-hydroxyacyl-CoA dehydrogenase	C4HCOAm + NADm <-> AACCOAm + NADHm	-
AFUA_3G00290	3-hydroxyacyl-CoA dehydrogenase	C6HCOAm + NADm <-> C6OCOAm + NADHm	-
AFUA_3G00290	3-hydroxyacyl-CoA dehydrogenase	C8HCOAm + NADm <-> C8OCOAm + NADHm	-
AFUA_3G00290	3-hydroxyacyl-CoA dehydrogenase	METBYCOA + NAD <-> MCECOA + NADH	-
AFUA_3G00310	extracellular phytase	A phosphate monoester + H(2)O = an alcohol + phosphate.	afm00562 : Inositol phosphate metabolism
AFUA_3G00320	endo-1,4-beta-xylanase (XlnA)	XYLANe -> XYLe	-
AFUA_3G00360	riboflavin biosynthesis protein Rib7	A6RP5P + NADPH -> A6RP5P2 + NADP	afm00740 : Riboflavin metabolism, afm01100 : Metabolic pathways
AFUA_3G00370	phosphoketolase	F6P + PI -> H2O + ACTP + E4P	afm00030 : Pentose phosphate pathway, afm01100 : Metabolic pathways
AFUA_3G00610	glucan 1,4-alpha-glucosidase	Hydrolysis of terminal (1->4)-linked alpha-D-glucose residues successively from non-reducing ends of the chains with release of beta-D-glucose.	afm00500 : Starch and sucrose metabolism, afm01100 : Metabolic pathways
AFUA_3G00740	2-dehydropantoate 2-reductase family protein	AKP + NADPH -> NADP + PANT	-
AFUA_3G00790	methylaspartate ammonia-lyase	TRMAS -> MESC + NH3	afm00630 : Glyoxylate and dicarboxylate metabolism, afm00660 : C5-Branched dibasic acid metabolism, afm01100 : Metabolic pathways, afm01200 : Carbon metabolism
AFUA_3G00820	hypothetical protein	Eliminative cleavage of polysaccharides containing beta-D-mannuronate residues to give oligosaccharides with 4-deoxy-alpha-L-erythro-hex-4-enopyranuronosyl groups at their non-reducing ends.	-
AFUA_3G00900	alpha-amylase	GLYCOGENe -> GLCe	-
AFUA_3G00900	alpha-amylase	STARe -> GLCe	-
AFUA_3G00910	alpha-1,3-glucan synthase Ags1	UDPG -> UDP + 13GLUCAN	-
AFUA_3G00910	alpha-1,3-glucan synthase Ags1	UDPG -> UDP + NIG	-
AFUA_3G00910	alpha-1,3-glucan synthase Ags1	UDPG -> UDP + PSNIG	-
AFUA_3G01010	alpha-ketoglutarate-dependent taurine dioxygenase	TAUR + AKG + O2 -> H2S + AMIACE + SUCC + CO2	-
AFUA_3G01070	tyrosinase	TYR + DOPA + O2 -> DOPA + DOQUI + H2O	afm00350 : Tyrosine metabolism, afm01100 : Metabolic pathways, afm01110 : Biosynthesis of secondary metabolites
AFUA_3G01160	iron-sulfur cluster-binding protein, rieske family domain protein	Endohydrolysis of (1->4)-beta-D-glucosidic linkages in cellulose, lichenin and cereal beta-D-glucans.	-
AFUA_3G01320	homocysteine S-methyltransferase	S-methyl-L-methionine + L-homocysteine = 2 L-methionine.	-
AFUA_3G01330	class II aldolase/adducin domain protein	LRL5P <-> XUL5P	-
AFUA_3G01460	salicylate hydroxylase	SALI + NADPH + O2 <-> CCL + NADP + H2O + CO2	afm01100 : Metabolic pathways, afm01220 : Degradation of aromatic compounds
AFUA_3G01490	alcohol dehydrogenase	AOL + NAD <-> XUL + NADH	afm00650 : Butanoate metabolism
AFUA_3G01490	alcohol dehydrogenase	LAOL + NAD <-> LXUL + NADH	afm00650 : Butanoate metabolism
AFUA_3G01490	alcohol dehydrogenase	SOR + NADH -> SOT + NAD	afm00650 : Butanoate metabolism
AFUA_3G01530	phosphatidylglycerol specific phospholipase	PC -> DAGLY + PCHO	afm00562 : Inositol phosphate metabolism, afm00564 : Glycerophospholipid metabolism, afm00565 : Ether lipid metabolism, afm01100 : Metabolic pathways, afm01110 : Biosynthesis of secondary metabolites
AFUA_3G01530	phosphatidylglycerol specific phospholipase	PE -> DAGLY + PETHM	afm00562 : Inositol phosphate metabolism, afm00564 : Glycerophospholipid metabolism, afm00565 : Ether lipid metabolism, afm01100 : Metabolic pathways, afm01110 : Biosynthesis of secondary metabolites
AFUA_3G01580	GMC oxidoreductase	GL + O2 -> GLYAL + H2O2	-
AFUA_3G01580	GMC oxidoreductase	GL + O2 -> GLYN + H2O2	-
AFUA_3G01600	salicylate hydroxylase	Salicylate + NADH + O(2) = catechol + NAD(+) + H(2)O + CO(2).	afm01100 : Metabolic pathways, afm01220 : Degradation of aromatic compounds
AFUA_3G01660	glycosyl hydrolase, family 43	Hydrolysis of terminal non-reducing alpha-L-arabinofuranoside residues in alpha-L-arabinosides.	-
AFUA_3G01910	cellobiohydrolase	6 CELLUe + 6 H2Oe -> CELLOBe + DGLCe + CELLOTe	-
AFUA_3G01910	cellobiohydrolase	CELLUe + H2Oe -> CELLOBe + DGLCe + CELLOTe	-
AFUA_3G01920	acyl-CoA dehydrogenase	C100COAm + FADm -> C10DCOAm + FADH2m	-
AFUA_3G01920	acyl-CoA dehydrogenase	C110COAm + FADm -> C11DCOAm + FADH2m	-
AFUA_3G01920	acyl-CoA dehydrogenase	C120COAm + FADm -> C12DCOAm + FADH2m	-
AFUA_3G01920	acyl-CoA dehydrogenase	C130COAm + FADm -> C13DCOAm + FADH2m	-
AFUA_3G01920	acyl-CoA dehydrogenase	C140COAm + FADm -> C14DCOAm + FADH2m	-
AFUA_3G01920	acyl-CoA dehydrogenase	C150COAm + FADm -> C15DCOAm + FADH2m	-
AFUA_3G01920	acyl-CoA dehydrogenase	C160COAm + FADm -> C16DCOAm + FADH2m	-
AFUA_3G01920	acyl-CoA dehydrogenase	C170COAm + FADm -> C17DCOAm + FADH2m	-
AFUA_3G01920	acyl-CoA dehydrogenase	C180COAm + FADm -> C18DCOAm + FADH2m	-
AFUA_3G01920	acyl-CoA dehydrogenase	C190COAm + FADm -> C19DCOAm + FADH2m	-
AFUA_3G01920	acyl-CoA dehydrogenase	C200COAm + FADm -> C20DCOAm + FADH2m	-
AFUA_3G01920	acyl-CoA dehydrogenase	C80COAm + FADm -> C8DCOAm + FADH2m	-
AFUA_3G02010	cytochrome P450 monooxygenase	AVN + NADPH + O2 -> NADP + H2O + HAVN	-
AFUA_3G02090	beta-xylosidase	XYLANe -> XYLe	afm00520 : Amino sugar and nucleotide sugar metabolism, afm01100 : Metabolic pathways
AFUA_3G02250	3-beta hydroxysteroid dehydrogenase/isomerase family protein	MTHGXL + NADPH <-> LACAL + NADP	-
AFUA_3G02280	alpha,alpha-trehalose glucohydrolase TreA/Ath1	TRE + H2O -> 2 DGLC	-
AFUA_3G02280	alpha,alpha-trehalose glucohydrolase TreA/Ath1	TREe + H2Oe -> 2 DGLCe	-
AFUA_3G02530	PKS-like enzyme	Acyl-[acyl-carrier-protein] + malonyl-[acyl-carrier-protein] = 3-oxoacyl-[acyl-carrier-protein] + CO(2) + [acyl-carrier-protein].	-
AFUA_3G02670	NRPS-like enzyme	AMAm + NADHm -> AMASAm + NADm + H2Om	-
AFUA_3G02670	NRPS-like enzyme	AMAm + NADPHm -> AMASAm + NADPm + H2Om	-
AFUA_3G03020	phosphoglucomutase	G6P <-> G1P	afm00051 : Fructose and mannose metabolism, afm00520 : Amino sugar and nucleotide sugar metabolism, afm01100 : Metabolic pathways, afm01110 : Biosynthesis of secondary metabolites
AFUA_3G03020	phosphoglucomutase	R5P <-> R1P	afm00051 : Fructose and mannose metabolism, afm00520 : Amino sugar and nucleotide sugar metabolism, afm01100 : Metabolic pathways, afm01110 : Biosynthesis of secondary metabolites
AFUA_3G03030	catechol dioxygenase	Catechol + O(2) = cis,cis-muconate.	-
AFUA_3G03160	glycerol dehydrogenase (GCY1)	GL + NAD -> GLYN + NADH	-
AFUA_3G03170	flavin-containing monooxygenase	N,N-dimethylaniline + NADPH + O(2) = N,N-dimethylaniline N-oxide + NADP(+) + H(2)O.	-
AFUA_3G03180	NAD binding Rossmann fold oxidoreductase	Myo-inositol + NAD(+) = 2,4,6/3,5-pentahydroxycyclohexanone + NADH.	-
AFUA_3G03200	cysteine hydrolase family protein	Isochorismate + H(2)O = (2S,3S)-2,3-dihydroxy-2,3-dihydrobenzoate + pyruvate.	-
AFUA_3G03250	aldehyde dehydrogenase family protein	Betaine aldehyde + NAD(+) + H(2)O = betaine + NADH.	-
AFUA_3G03270	isochorismatase family hydrolase	NICDm + H2Om -> NICNATEm + NH3m	-
AFUA_3G03280	FAD binding monooxygenase	2 FEROm + 0.5 O2m + 4 H+_PO_mit -> 2 FERIm + H2Om + 4 H+_PO	-
AFUA_3G03400	siderophore biosynthesis acetylase AceI	ATP + H(2)O = ADP + phosphate.	-
AFUA_3G03610	hypothetical protein	Endohydrolysis of (1->4)-beta-D-glucosidic linkages in cellulose, lichenin and cereal beta-D-glucans.	-
AFUA_3G03860	3-hydroxyacyl-CoA dehydrogenase	C10HCOAm + NADm <-> C10OCOAm + NADHm	-
AFUA_3G03860	3-hydroxyacyl-CoA dehydrogenase	C11HCOAm + NADm <-> C11OCOAm + NADHm	-
AFUA_3G03860	3-hydroxyacyl-CoA dehydrogenase	C12HCOAm + NADm <-> C12OCOAm + NADHm	-
AFUA_3G03860	3-hydroxyacyl-CoA dehydrogenase	C13HCOAm + NADm <-> C13OCOAm + NADHm	-
AFUA_3G03860	3-hydroxyacyl-CoA dehydrogenase	C14HCOAm + NADm <-> C14OCOAm + NADHm	-
AFUA_3G03860	3-hydroxyacyl-CoA dehydrogenase	C15HCOAm + NADm <-> C15OCOAm + NADHm	-
AFUA_3G03860	3-hydroxyacyl-CoA dehydrogenase	C16HCOAm + NADm <-> C16OCOAm + NADHm	-
AFUA_3G03860	3-hydroxyacyl-CoA dehydrogenase	C17HCOAm + NADm <-> C17OCOAm + NADHm	-
AFUA_3G03860	3-hydroxyacyl-CoA dehydrogenase	C18HCOAm + NADm <-> C18OCOAm + NADHm	-
AFUA_3G03860	3-hydroxyacyl-CoA dehydrogenase	C19HCOAm + NADm <-> C19OCOAm + NADHm	-
AFUA_3G03860	3-hydroxyacyl-CoA dehydrogenase	C20HCOAm + NADm <-> C20OCOAm + NADHm	-
AFUA_3G03860	3-hydroxyacyl-CoA dehydrogenase	C4HCOAm + NADm <-> AACCOAm + NADHm	-
AFUA_3G03860	3-hydroxyacyl-CoA dehydrogenase	C5HCOAm + NADm <-> C5OCOAm + NADHm	-
AFUA_3G03860	3-hydroxyacyl-CoA dehydrogenase	C6HCOAm + NADm <-> C6OCOAm + NADHm	-
AFUA_3G03860	3-hydroxyacyl-CoA dehydrogenase	C7HCOAm + NADm <-> C7OCOAm + NADHm	-
AFUA_3G03860	3-hydroxyacyl-CoA dehydrogenase	C8HCOAm + NADm <-> C8OCOAm + NADHm	-
AFUA_3G03860	3-hydroxyacyl-CoA dehydrogenase	C9HCOAm + NADm <-> C9OCOAm + NADHm	-
AFUA_3G03870	endo-1,4-beta-glucanase	Endohydrolysis of (1->4)-beta-D-glucosidic linkages in cellulose, lichenin and cereal beta-D-glucans.	afm00500 : Starch and sucrose metabolism, afm01100 : Metabolic pathways
AFUA_3G03890	secretory lipase	Triacylglycerol + H(2)O = diacylglycerol + a carboxylate.	-
AFUA_3G03940	2,3-diketo-5-methylthio-1-phosphopentane phosphatase, putative	4-nitrophenyl phosphate + H(2)O = 4-nitrophenol + phosphate.	-
AFUA_7G08490	class V chitinase	Random hydrolysis of N-acetyl-beta-D-glucosaminide (1->4)-beta-linkages in chitin and chitodextrins.	afm00520 : Amino sugar and nucleotide sugar metabolism
AFUA_7G06990	GDP-D-mannose dehydratase	GDP-alpha-D-mannose = GDP-4-dehydro-alpha-D-rhamnose + H(2)O.	afm00051 : Fructose and mannose metabolism, afm00520 : Amino sugar and nucleotide sugar metabolism, afm01100 : Metabolic pathways
AFUA_7G06890	Dyp-type peroxidase family protein	2 phenolic donor + H(2)O(2) = 2 phenoxyl radical of the donor + 2 H(2)O.	-
AFUA_7G06850	phosphoserine phosphatase	4-nitrophenyl phosphate + H(2)O = 4-nitrophenol + phosphate.	-
AFUA_7G06840	class III aminotransferase	ALA + GLX <-> PYR + GLY	-
AFUA_7G06820	galactose oxidase	GLAC + O2 -> GALNT + H2O2	afm00052 : Galactose metabolism
AFUA_7G06810	L-amino acid oxidase LaoA	ASP + H2O + O2 -> OA + NH3 + H2O2	-
AFUA_7G06740	endoglucanase	Endohydrolysis of (1->4)-beta-D-glucosidic linkages in cellulose, lichenin and cereal beta-D-glucans.	afm00500 : Starch and sucrose metabolism, afm01100 : Metabolic pathways
AFUA_7G06720	tannase	TANAe + 10 H2Oe -> 10 345THBe + GLCe	-
AFUA_7G06700	Rieske [2Fe-2S] domain protein	ACACP + MALACP -> AACACP + CO2 + ACP	-
AFUA_7G06700	Rieske [2Fe-2S] domain protein	C100ACP + MALACP -> C12OACP + CO2 + ACP	-
AFUA_7G06700	Rieske [2Fe-2S] domain protein	C110ACP + MALACP -> C13OACP + CO2 + ACP	-
AFUA_7G06700	Rieske [2Fe-2S] domain protein	C120ACP + MALACP -> C14OACP + CO2 + ACP	-
AFUA_7G06700	Rieske [2Fe-2S] domain protein	C130ACP + MALACP -> C15OACP + CO2 + ACP	-
AFUA_7G06700	Rieske [2Fe-2S] domain protein	C140ACP + MALACP -> C16OACP + CO2 + ACP	-
AFUA_7G06700	Rieske [2Fe-2S] domain protein	C150ACP + MALACP -> C17OACP + CO2 + ACP	-
AFUA_7G06700	Rieske [2Fe-2S] domain protein	C160ACP + MALACP -> C18OACP + CO2 + ACP	-
AFUA_7G06700	Rieske [2Fe-2S] domain protein	C170ACP + MALACP -> C19OACP + CO2 + ACP	-
AFUA_7G06700	Rieske [2Fe-2S] domain protein	C180ACP + MALACP -> C20OACP + CO2 + ACP	-
AFUA_7G06700	Rieske [2Fe-2S] domain protein	C40ACP + MALACP -> C6OACP + CO2 + ACP	-
AFUA_7G06700	Rieske [2Fe-2S] domain protein	C50ACP + MALACP -> C7OACP + CO2 + ACP	-
AFUA_7G06700	Rieske [2Fe-2S] domain protein	C60ACP + MALACP -> C8OACP + CO2 + ACP	-
AFUA_7G06700	Rieske [2Fe-2S] domain protein	C70ACP + MALACP -> C9OACP + CO2 + ACP	-
AFUA_7G06700	Rieske [2Fe-2S] domain protein	C80ACP + MALACP -> C10OACP + CO2 + ACP	-
AFUA_7G06700	Rieske [2Fe-2S] domain protein	C90ACP + MALACP -> C11OACP + CO2 + ACP	-
AFUA_7G06700	Rieske [2Fe-2S] domain protein	PROPACP + MALACP -> C5OACP + CO2 + ACP	-
AFUA_7G06680	AAA family ATPase	NTP + H(2)O = NDP + phosphate.	-
AFUA_7G06650	alpha/beta hydrolase	Cis-stilbene oxide + H(2)O = (+)-(1R,2R)-1,2-diphenylethane-1,2-diol.	-
AFUA_7G06490	deoxyribose-phosphate aldolase	DEORIPI <-> T3P1 + ACAL	afm00030 : Pentose phosphate pathway
AFUA_7G06460	cell wall organization protein/glutathione transferase (Gto3)	RX + glutathione = HX + R-S-glutathione.	-
AFUA_7G06410	exo-polygalacturonase	PTATEe + H2Oe -> GALUNTe	-
AFUA_7G06400	pectate lyase	Eliminative cleavage of (1->4)-alpha-D-galacturonan to give oligosaccharides with 4-deoxy-alpha-D-galact-4-enuronosyl groups at their non-reducing ends.	afm00040 : Pentose and glucuronate interconversions
AFUA_7G06390	MFS maltose permease MalP	MLTe -> MLT	-
AFUA_7G06270	cyanamide hydratase	Urea = cyanamide + H(2)O.	-
AFUA_7G06150	endoglucanase	CELLOBe -> 2 13GLUCANe	-
AFUA_7G06150	endoglucanase	CELLUe -> 13GLUCANe	-
AFUA_7G06140	beta-D-glucoside glucohydrolase	Hydrolysis of terminal, non-reducing beta-D-glucosyl residues with release of beta-D-glucose.	afm00460 : Cyanoamino acid metabolism, afm00500 : Starch and sucrose metabolism, afm01100 : Metabolic pathways, afm01110 : Biosynthesis of secondary metabolites
AFUA_7G06110	glycosyl hydrolase	ARABINe -> LARABe	-
AFUA_7G06030	alpha-ketoglutarate-dependent taurine dioxygenase	Taurine + 2-oxoglutarate + O(2) = sulfite + aminoacetaldehyde + succinate + CO(2).	-
AFUA_7G05840	amidohydrolase family protein	DHBA -> CCL + CO2	-
AFUA_7G05730	hypothetical protein	Acetyl-CoA + enzyme N(6)-(dihydrolipoyl)lysine = CoA + enzyme N(6)-(S-acetyldihydrolipoyl)lysine.	-
AFUA_7G05680	siroheme synthase Met8	PRECOR + NAD -> SHCR + NADH	afm00860 : Porphyrin and chlorophyll metabolism, afm01100 : Metabolic pathways, afm01110 : Biosynthesis of secondary metabolites
AFUA_7G05680	siroheme synthase Met8	SHCR -> SIHM	afm00860 : Porphyrin and chlorophyll metabolism, afm01100 : Metabolic pathways, afm01110 : Biosynthesis of secondary metabolites
AFUA_7G05670	ribose phosphate diphosphokinase Prs1	R5P + ATP <-> PRPP + AMP	afm00030 : Pentose phosphate pathway, afm00230 : Purine metabolism, afm01100 : Metabolic pathways, afm01110 : Biosynthesis of secondary metabolites, afm01130 : Biosynthesis of antibiotics, afm01200 : Carbon metabolism, afm01230 : Biosynthesis of amino acids
AFUA_7G05660	translation elongation factor eEF-3	ATP + H(2)O = ADP + phosphate.	-
AFUA_7G05580	phospholipase PldA	PC + H2O -> CHO + PA	afm00564 : Glycerophospholipid metabolism, afm00565 : Ether lipid metabolism, afm01100 : Metabolic pathways, afm01110 : Biosynthesis of secondary metabolites, afm04144 : Endocytosis
AFUA_7G05500	glutathione S-transferase	2 glutathione + H(2)O(2) = glutathione disulfide + 2 H(2)O.	afm00480 : Glutathione metabolism
AFUA_7G05160	fumarylacetoacetate hydrolase family protein	FUACAC + H2O -> FUM + ACTAC	afm00350 : Tyrosine metabolism, afm01100 : Metabolic pathways
AFUA_7G05140	class III chitinase	2 CHIT + H2O -> CHIB	afm00520 : Amino sugar and nucleotide sugar metabolism
AFUA_7G05140	class III chitinase	CHIT + H2O -> NAG	afm00520 : Amino sugar and nucleotide sugar metabolism
AFUA_7G05070	FAD dependent oxidoreductase	FUM + FADH2m -> SUCC + FADm	-
AFUA_7G04990	dUTP diphosphatase Dut	dUTP + H(2)O = dUMP + diphosphate.	afm00240 : Pyrimidine metabolism, afm01100 : Metabolic pathways
AFUA_7G04950	lipase	Triacylglycerol + H(2)O = diacylglycerol + a carboxylate.	-
AFUA_7G04910	phosphatidylglycerol specific phospholipase C	A phosphatidylcholine + H(2)O = 1,2-diacyl-sn-glycerol + phosphocholine.	afm00562 : Inositol phosphate metabolism, afm00564 : Glycerophospholipid metabolism, afm00565 : Ether lipid metabolism, afm01100 : Metabolic pathways, afm01110 : Biosynthesis of secondary metabolites
AFUA_7G04690	FAD dependent sulfhydryl oxidase Erv2	2 CYS + O2 -> CYST + 2 H2O	-
AFUA_7G04540	short chain dehydrogenase/reductase family	AACACP + NADPH <-> C4HACP + NADP	-
AFUA_7G04540	short chain dehydrogenase/reductase family	C10OACP + NADPH <-> C10HACP + NADP	-
AFUA_7G04540	short chain dehydrogenase/reductase family	C11OACP + NADPH <-> C11HACP + NADP	-
AFUA_7G04540	short chain dehydrogenase/reductase family	C12OACP + NADPH <-> C12HACP + NADP	-
AFUA_7G04540	short chain dehydrogenase/reductase family	C13OACP + NADPH <-> C13HACP + NADP	-
AFUA_7G04540	short chain dehydrogenase/reductase family	C14OACP + NADPH <-> C14HACP + NADP	-
AFUA_7G04540	short chain dehydrogenase/reductase family	C15OACP + NADPH <-> C15HACP + NADP	-
AFUA_7G04540	short chain dehydrogenase/reductase family	C16OACP + NADPH <-> C16HACP + NADP	-
AFUA_7G04540	short chain dehydrogenase/reductase family	C17OACP + NADPH <-> C17HACP + NADP	-
AFUA_7G04540	short chain dehydrogenase/reductase family	C18OACP + NADPH <-> C18HACP + NADP	-
AFUA_7G04540	short chain dehydrogenase/reductase family	C19OACP + NADPH <-> C19HACP + NADP	-
AFUA_7G04540	short chain dehydrogenase/reductase family	C20OACP + NADPH <-> C20HACP + NADP	-
AFUA_7G04540	short chain dehydrogenase/reductase family	C5OACP + NADPH <-> C5HACP + NADP	-
AFUA_7G04540	short chain dehydrogenase/reductase family	C6OACP + NADPH <-> C6HACP + NADP	-
AFUA_7G04540	short chain dehydrogenase/reductase family	C7OACP + NADPH <-> C7HACP + NADP	-
AFUA_7G04540	short chain dehydrogenase/reductase family	C8OACP + NADPH <-> C8HACP + NADP	-
AFUA_7G04540	short chain dehydrogenase/reductase family	C9OACP + NADPH <-> C9HACP + NADP	-
AFUA_7G04500	ATP phosphoribosyltransferase His1	PRPP + ATP -> PPI + PRBATP	afm00340 : Histidine metabolism, afm01100 : Metabolic pathways, afm01110 : Biosynthesis of secondary metabolites, afm01230 : Biosynthesis of amino acids
AFUA_7G04350	mandelate racemase/muconate lactonizing enzyme family protein	(S)-mandelate = (R)-mandelate.	afm00051 : Fructose and mannose metabolism
AFUA_7G04140	L-galactose dehydrogenase (L-GalDH)	A D-threo-aldose + NAD(+) = a D-threo-aldono-1,5-lactone + NADH.	afm00650 : Butanoate metabolism
AFUA_7G04070	phospho-2-dehydro-3-deoxyheptonate aldolase	E4P + PEP -> PI + 3DDAH7P	afm00400 : Phenylalanine, tyrosine and tryptophan biosynthesis, afm01100 : Metabolic pathways, afm01110 : Biosynthesis of secondary metabolites, afm01130 : Biosynthesis of antibiotics, afm01230 : Biosynthesis of amino acids
AFUA_7G04020	lipase	DAGLY + H2O -> MAGLY + 0.024 C120 + 0.013 C140 + 0.012 C141 + 0.002 C150 + 0.154 C160 + 0.02 C161 + 0.008 C162 + 0.002 C170 + 0.026 C180 + 0.374 C181 + 0.327 C182 + 0.032 C183 + 0.006 C200	-
AFUA_7G04020	lipase	TAGLY + H2O -> DAGLY + 0.024 C120 + 0.013 C140 + 0.012 C141 + 0.002 C150 + 0.154 C160 + 0.02 C161 + 0.008 C162 + 0.002 C170 + 0.026 C180 + 0.374 C181 + 0.327 C182 + 0.032 C183 + 0.006 C200	-
AFUA_7G03950	hypothetical protein	UDPG + G6P -> UDP + TRE6P	-
AFUA_7G03940	alpha,alpha-trehalose phosphate synthase subunit TPS3, putative	TRE6P + H2O -> TRE + PI	afm00500 : Starch and sucrose metabolism, afm01100 : Metabolic pathways
AFUA_7G03940	alpha,alpha-trehalose phosphate synthase subunit TPS3, putative	UDPG + G6P -> UDP + TRE6P	afm00500 : Starch and sucrose metabolism, afm01100 : Metabolic pathways
AFUA_7G03850	oxidoreductase, 2-nitropropane dioxygenase family, putative	Ethylnitronate + O(2) = acetaldehyde + nitrite + other products.	afm00910 : Nitrogen metabolism
AFUA_7G03710	kinesin family protein (KipA)	ATP + H(2)O = ADP + phosphate.	-
AFUA_7G03660	ABC-type ATPase Hef3-like	ATP + H(2)O = ADP + phosphate.	-
AFUA_2G00170	glutathione-dependent formaldehyde dehydrogenase	FALD + NAD + H2O <-> FOR + NADH	-
AFUA_2G00330	beta-alanine synthase	NAORN + H2O -> AC + ORN	-
AFUA_2G00340	diaminopropionate ammonia-lyase	NAORN + H2O -> AC + ORN	-
AFUA_2G00350	acetylornithine deacetylase (ArgE)	N(2)-acetyl-L-ornithine + H(2)O = acetate + L-ornithine.	afm00220 : Arginine biosynthesis, afm01100 : Metabolic pathways, afm01110 : Biosynthesis of secondary metabolites, afm01130 : Biosynthesis of antibiotics, afm01210 : 2-Oxocarboxylic acid metabolism, afm01230 : Biosynthesis of amino acids
AFUA_2G00430	exo-beta-1,3-glucanase	Hydrolysis of (1->3)-beta-D-glucosidic linkages in (1->3)-beta-D-glucans.	afm00500 : Starch and sucrose metabolism
AFUA_2G00630	GDSL lipase/acylhydrolase family protein	Hydrolysis of terminal non-reducing N-acetyl-D-hexosamine residues in N-acetyl-beta-D-hexosaminides.	-
AFUA_2G00640	beta-N-hexosaminidase	CHIT + H2O -> NAG	afm00511 : Other glycan degradation, afm00520 : Amino sugar and nucleotide sugar metabolism, afm00531 : Glycosaminoglycan degradation, afm00603 : Glycosphingolipid biosynthesis - globo series, afm01100 : Metabolic pathways
AFUA_2G00690	glucan 1,4-alpha-glucosidase	GLYCOGENe -> GLCe	afm00500 : Starch and sucrose metabolism, afm01100 : Metabolic pathways
AFUA_2G00690	glucan 1,4-alpha-glucosidase	STARe -> GLCe	afm00500 : Starch and sucrose metabolism, afm01100 : Metabolic pathways
AFUA_2G00710	alpha-amylase	GLYCOGENe -> GLCe	afm00500 : Starch and sucrose metabolism, afm01100 : Metabolic pathways
AFUA_2G00710	alpha-amylase	STARe -> GLCe	afm00500 : Starch and sucrose metabolism, afm01100 : Metabolic pathways
AFUA_2G00760	pectate lyase A	Eliminative cleavage of (1->4)-alpha-D-galacturonan to give oligosaccharides with 4-deoxy-alpha-D-galact-4-enuronosyl groups at their non-reducing ends.	afm00040 : Pentose and glucuronate interconversions
AFUA_2G00770	salicylate hydroxylase	Salicylate + NADH + O(2) = catechol + NAD(+) + H(2)O + CO(2).	-
AFUA_2G00910	Pfs, NB-ARC and TPR domain protein	NTP + H(2)O = NDP + phosphate.	-
AFUA_2G00920	extracellular glycosyl hydrolase/cellulase	ARABINe -> LARABe	-
AFUA_2G00970	alcohol dehydrogenase, zinc-containing	An alcohol + NAD(+) = an aldehyde or ketone + NADH. A secondary alcohol + NAD(+) = a ketone + NADH.	-
AFUA_2G01030	1-aminocyclopropane-1-carboxylate deaminase	ACPC + H2O -> OBUT + NH3	-
AFUA_2G01180	cellobiose dehydrogenase	CELLOB <-> CB15LCT	-
AFUA_2G01220	GTP cyclohydrolase II	GTP -> D6RP5P + FOR + PPI	-
AFUA_2G01240	beta-fructofuranosidase	RAFe + H2Oe -> FRUe + MELIe	afm00052 : Galactose metabolism, afm00500 : Starch and sucrose metabolism, afm01100 : Metabolic pathways
AFUA_2G01240	beta-fructofuranosidase	SUCe + H2Oe -> GLCe + FRUe	afm00052 : Galactose metabolism, afm00500 : Starch and sucrose metabolism, afm01100 : Metabolic pathways
AFUA_2G01320	potassium/sodium P-type ATPase	ATPm + H2Om + 3.87 H_POm + Ca -> ADPm + PIm + 3.87 H_PO + Cam	-
AFUA_2G01320	potassium/sodium P-type ATPase	ATPm + H2Om + 3.88 H+_PO_mit + K -> ADPm + PIm + 3.88 H+_PO + Km	-
AFUA_2G01600	sphingomyelin phosphodiesterase	SPMYLIN + H2O -> CER1 + PCHO	-
AFUA_2G01680	monooxygenase	Salicylate + NADH + O(2) = catechol + NAD(+) + H(2)O + CO(2).	afm01100 : Metabolic pathways, afm01220 : Degradation of aromatic compounds
AFUA_2G01870	chitin synthase A	UDPNAG -> UDP + CHIT	afm00520 : Amino sugar and nucleotide sugar metabolism
AFUA_2G01880	low molecular weight phosphotyrosine protein phosphatase	A phosphate monoester + H(2)O = an alcohol + phosphate.	-
AFUA_2G01950	monooxygenase	SALI + NADPH + O2 <-> CCL + NADP + H2O + CO2	afm01100 : Metabolic pathways, afm01220 : Degradation of aromatic compounds
AFUA_2G02020	formamidase FmdS	FKYN + H2O -> FOR + KYN	afm00460 : Cyanoamino acid metabolism, afm00630 : Glyoxylate and dicarboxylate metabolism, afm00910 : Nitrogen metabolism, afm01200 : Carbon metabolism
AFUA_2G02020	formamidase FmdS	FKYN -> FOR + KYN	afm00460 : Cyanoamino acid metabolism, afm00630 : Glyoxylate and dicarboxylate metabolism, afm00910 : Nitrogen metabolism, afm01200 : Carbon metabolism
AFUA_2G02020	formamidase FmdS	FORMIE + H2O -> FOR + NH3	afm00460 : Cyanoamino acid metabolism, afm00630 : Glyoxylate and dicarboxylate metabolism, afm00910 : Nitrogen metabolism, afm01200 : Carbon metabolism
AFUA_2G02030	fructosyl amine : oxygen oxidoreductase	GL3P + FADm -> T3P2 + FADH2m	-
AFUA_2G02810	alcohol dehydrogenase, zinc-containing	2 formaldehyde + H(2)O = formate + methanol.	-
AFUA_2G02910	catechol dioxygenase	Catechol + O(2) = cis,cis-muconate.	afm01100 : Metabolic pathways, afm01220 : Degradation of aromatic compounds
AFUA_2G03010	cytochrome c subunit Vb	2 FEROm + 0.5 O2m + 4 H_POm -> 2 FERIm + H2Om + 4 H_PO	afm00190 : Oxidative phosphorylation, afm01100 : Metabolic pathways
AFUA_2G03010	cytochrome c subunit Vb	2 FEROm + 0.5 O2m + 4 H+_PO_mit -> 2 FERIm + H2Om + 4 H+_PO	afm00190 : Oxidative phosphorylation, afm01100 : Metabolic pathways
AFUA_2G03010	cytochrome c subunit Vb	2 FEROm + 0.5 O2m + 4 H+_POm -> 2 FERIm + H2Om + 4 H+_PO	afm00190 : Oxidative phosphorylation, afm01100 : Metabolic pathways
AFUA_2G03230	alpha-amylase AmyA	Endohydrolysis of (1->4)-alpha-D-glucosidic linkages in polysaccharides containing three or more (1->4)-alpha-linked D-glucose units.	-
AFUA_2G03770	isochorismatase family hydrolase	NICD + H2O <-> NICA + NH3	-
AFUA_2G03960	acid phosphatase	A phosphate monoester + H(2)O = an alcohol + phosphate.	-
AFUA_2G04010	alpha,alpha-trehalose-phosphate synthase subunit, putative	UDPG + G6P -> UDP + TRE6P	afm00500 : Starch and sucrose metabolism, afm01100 : Metabolic pathways
AFUA_2G04020	alpha,alpha-trehalose phosphate synthase subunit, putative	UDPG + G6P -> UDP + TRE6P	afm00500 : Starch and sucrose metabolism, afm01100 : Metabolic pathways
AFUA_2G04060	NADH : flavin oxidoreductase/NADH oxidase family protein	NADPH + Qm -> QH2m + NADP	-
AFUA_2G04280	asparaginase	ASN -> ASP + NH3	afm00250 : Alanine, aspartate and glutamate metabolism, afm00460 : Cyanoamino acid metabolism, afm01100 : Metabolic pathways, afm01110 : Biosynthesis of secondary metabolites
AFUA_2G04330	salicylate hydroxylase	SALI + NADPH + O2 <-> CCL + NADP + H2O + CO2	afm01100 : Metabolic pathways, afm01220 : Degradation of aromatic compounds
AFUA_2G04980	tyrosine decarboxylase	L-dopa = dopamine + CO(2). 5-hydroxy-L-tryptophan = 5-hydroxytryptamine + CO(2).	-
AFUA_2G05060	alternative oxidase AlxA	QH2m + 0.5 O2m -> Qm + H2Om	-
AFUA_2G05240	hypothetical protein	MUCO <-> MUCL	-
AFUA_2G05260	salicylate hydroxylase	SALI + NADPH + O2 <-> CCL + NADP + H2O + CO2	afm01100 : Metabolic pathways, afm01220 : Degradation of aromatic compounds
AFUA_2G05450	NADH-ubiquinone oxidoreductase 64 kDa subunit	NADH + FADm -> NAD + FADH2m	afm00190 : Oxidative phosphorylation
AFUA_2G05450	NADH-ubiquinone oxidoreductase 64 kDa subunit	NADH + Qm + 4 H+_POm -> NAD + QH2m + 4 H+_PO	afm00190 : Oxidative phosphorylation
AFUA_2G05450	NADH-ubiquinone oxidoreductase 64 kDa subunit	NADH + Qm -> QH2m + NAD	afm00190 : Oxidative phosphorylation
AFUA_2G05450	NADH-ubiquinone oxidoreductase 64 kDa subunit	NADHm + Qm + 4 H+_POm -> NADm + QH2m + 4 H+_PO	afm00190 : Oxidative phosphorylation
AFUA_2G05450	NADH-ubiquinone oxidoreductase 64 kDa subunit	NADHm + Qm -> QH2m + NADm	afm00190 : Oxidative phosphorylation
AFUA_2G05500	NADH-ubiquinone oxidoreductase 18 kDa subunit	NADH + FADm -> NAD + FADH2m	afm00190 : Oxidative phosphorylation, afm01100 : Metabolic pathways
AFUA_2G05500	NADH-ubiquinone oxidoreductase 18 kDa subunit	NADH + Qm + 4 H+_POm -> NAD + QH2m + 4 H+_PO	afm00190 : Oxidative phosphorylation, afm01100 : Metabolic pathways
AFUA_2G05500	NADH-ubiquinone oxidoreductase 18 kDa subunit	NADH + Qm -> QH2m + NAD	afm00190 : Oxidative phosphorylation, afm01100 : Metabolic pathways
AFUA_2G05500	NADH-ubiquinone oxidoreductase 18 kDa subunit	NADHm + Qm + 4 H_POm -> NADm + QH2m + 4 H_PO	afm00190 : Oxidative phosphorylation, afm01100 : Metabolic pathways
AFUA_2G05500	NADH-ubiquinone oxidoreductase 18 kDa subunit	NADHm + Qm + 4 H+_POm -> NADm + QH2m + 4 H+_PO	afm00190 : Oxidative phosphorylation, afm01100 : Metabolic pathways
AFUA_2G05500	NADH-ubiquinone oxidoreductase 18 kDa subunit	NADHm + Qm -> QH2m + NADm	afm00190 : Oxidative phosphorylation, afm01100 : Metabolic pathways
AFUA_2G05880	ammonium transporter MeaA	NH3e -> NH3	-
AFUA_2G06000	NAD+ dependent glutamate dehydrogenase	GLU + H2O + NAD -> AKG + NH3 + NADH	afm00220 : Arginine biosynthesis, afm00250 : Alanine, aspartate and glutamate metabolism, afm00430 : Taurine and hypotaurine metabolism, afm00910 : Nitrogen metabolism, afm01100 : Metabolic pathways
AFUA_2G06000	NAD+ dependent glutamate dehydrogenase	GLU + NAD <-> AKG + NH3 + NADH	afm00220 : Arginine biosynthesis, afm00250 : Alanine, aspartate and glutamate metabolism, afm00430 : Taurine and hypotaurine metabolism, afm00910 : Nitrogen metabolism, afm01100 : Metabolic pathways
AFUA_2G06000	NAD+ dependent glutamate dehydrogenase	GLUm + NADm <-> AKGm + NH3m + NADHm	afm00220 : Arginine biosynthesis, afm00250 : Alanine, aspartate and glutamate metabolism, afm00430 : Taurine and hypotaurine metabolism, afm00910 : Nitrogen metabolism, afm01100 : Metabolic pathways
AFUA_2G06010	alkaline lipase	Triacylglycerol + H(2)O = diacylglycerol + a carboxylate.	afm00561 : Glycerolipid metabolism, afm01100 : Metabolic pathways
AFUA_2G06230	glutamine amidotransferase : cyclase	PRLP + GLN -> GLU + AICAR + DIMGP	afm00340 : Histidine metabolism, afm01100 : Metabolic pathways, afm01110 : Biosynthesis of secondary metabolites, afm01230 : Biosynthesis of amino acids
AFUA_2G06240	deoxycytidylate deaminase	dCMP + H(2)O = dUMP + NH(3).	afm00240 : Pyrimidine metabolism, afm01100 : Metabolic pathways
AFUA_1G00310	class V chitinase	Random hydrolysis of N-acetyl-beta-D-glucosaminide (1->4)-beta-linkages in chitin and chitodextrins.	afm00520 : Amino sugar and nucleotide sugar metabolism
AFUA_1G00500	FMN dependent dehydrogenase	(S)-lactate + O(2) = acetate + CO(2) + H(2)O.	-
AFUA_1G00580	transcriptional regulator PacG/VIB-1	A phosphate monoester + H(2)O = an alcohol + phosphate.	-
AFUA_1G00640	choline kinase	ATP + choline = ADP + phosphocholine.	afm00564 : Glycerophospholipid metabolism, afm01100 : Metabolic pathways
AFUA_1G01120	pectate lyase	Eliminative cleavage of (1->4)-alpha-D-galacturonan to give oligosaccharides with 4-deoxy-alpha-D-galact-4-enuronosyl groups at their non-reducing ends.	afm00040 : Pentose and glucuronate interconversions
AFUA_1G01200	alpha-galactosidase	MELIe + H2Oe -> GLCe + GLACe	afm00052 : Galactose metabolism, afm00561 : Glycerolipid metabolism, afm00600 : Sphingolipid metabolism, afm00603 : Glycosphingolipid biosynthesis - globo series
AFUA_1G01200	alpha-galactosidase	RAFFe + H2Oe <-> SUCe + GLACe	afm00052 : Galactose metabolism, afm00561 : Glycerolipid metabolism, afm00600 : Sphingolipid metabolism, afm00603 : Glycosphingolipid biosynthesis - globo series
AFUA_1G01200	alpha-galactosidase	STACe + H2Oe <-> RAFFe + GLACe	afm00052 : Galactose metabolism, afm00561 : Glycerolipid metabolism, afm00600 : Sphingolipid metabolism, afm00603 : Glycosphingolipid biosynthesis - globo series
AFUA_1G01220	hypothetical protein	Eliminative cleavage of polysaccharides containing beta-D-mannuronate residues to give oligosaccharides with 4-deoxy-alpha-L-erythro-hex-4-enopyranuronosyl groups at their non-reducing ends.	-
AFUA_1G01230	beta-xylosidase	Hydrolysis of (1->4)-beta-D-xylans, to remove successive D-xylose residues from the non-reducing termini.	-
AFUA_1G01300	GPI anchored protein	Eliminative cleavage of polysaccharides containing beta-D-mannuronate residues to give oligosaccharides with 4-deoxy-alpha-L-erythro-hex-4-enopyranuronosyl groups at their non-reducing ends.	-
AFUA_1G01310	carboxylesterase	DAGLY + H2O + ACP -> MAGLY + ACYLACP	-
AFUA_1G01310	carboxylesterase	DAGLY + H2O -> MAGLY + 0.024 C120 + 0.013 C140 + 0.012 C141 + 0.002 C150 + 0.154 C160 + 0.02 C161 + 0.008 C162 + 0.002 C170 + 0.026 C180 + 0.374 C181 + 0.327 C182 + 0.032 C183 + 0.006 C200	-
AFUA_1G01310	carboxylesterase	DAGLY + H2O -> MAGLY + 0.4710 C160ACP + 0.0242 C161ACP + 0.1535 C180ACP + 0.5328 C181ACP + 2.3362 C182ACP + 0.1499 C183ACP	-
AFUA_1G01310	carboxylesterase	TAGLY + H2O + ACP -> DAGLY + ACYLACP	-
AFUA_1G01310	carboxylesterase	TAGLY + H2O -> DAGLY + 0.024 C120 + 0.013 C140 + 0.012 C141 + 0.002 C150 + 0.154 C160 + 0.02 C161 + 0.008 C162 + 0.002 C170 + 0.026 C180 + 0.374 C181 + 0.327 C182 + 0.032 C183 + 0.006 C200	-
AFUA_1G01310	carboxylesterase	TAGLY + H2O -> DAGLY + 0.4710 C160ACP + 0.0242 C161ACP + 0.1535 C180ACP + 0.5328 C181ACP + 2.3362 C182ACP + 0.1499 C183ACP	-
AFUA_1G01330	oxidoreductase, short-chain dehydrogenase/reductase family	ETH + NAD <-> ACAL + NADH	-
AFUA_1G01330	oxidoreductase, short-chain dehydrogenase/reductase family	ETHm + NADm <-> ACALm + NADHm	-
AFUA_1G01330	oxidoreductase, short-chain dehydrogenase/reductase family	METHOL + NAD <-> FALD + NADH	-
AFUA_1G01780	alcohol dehydrogenase	ETH + NAD <-> ACAL + NADH	afm00650 : Butanoate metabolism
AFUA_1G01780	alcohol dehydrogenase	ETHm + NADm <-> ACALm + NADHm	afm00650 : Butanoate metabolism
AFUA_1G01780	alcohol dehydrogenase	METHOL + NAD <-> FALD + NADH	afm00650 : Butanoate metabolism
AFUA_1G01830	thiamin pyrophosphokinase	ATP + THME -> AMP + THDP	-
AFUA_1G01890	enoyl-CoA hydratase/isomerase family protein	(3R)-3-hydroxybutanoyl-CoA = crotonoyl-CoA + H(2)O.	-
AFUA_1G02110	Phe-inhibited DAHP synthase AroG	E4P + PEP + H2O -> PI + 3DDAH7P	afm00400 : Phenylalanine, tyrosine and tryptophan biosynthesis, afm01100 : Metabolic pathways, afm01110 : Biosynthesis of secondary metabolites, afm01130 : Biosynthesis of antibiotics, afm01230 : Biosynthesis of amino acids
AFUA_1G02110	Phe-inhibited DAHP synthase AroG	E4P + PEP -> PI + 3DDAH7P	afm00400 : Phenylalanine, tyrosine and tryptophan biosynthesis, afm01100 : Metabolic pathways, afm01110 : Biosynthesis of secondary metabolites, afm01130 : Biosynthesis of antibiotics, afm01230 : Biosynthesis of amino acids
AFUA_1G02480	P-type ATPase	ATP + H2O + 3.88 H+ -> ADP + PI + 3.88 H+e	afm00190 : Oxidative phosphorylation
AFUA_1G02480	P-type ATPase	ATPm + H2Om + 3.87 H_POm -> ADPm + PIm + 3.87 H_PO	afm00190 : Oxidative phosphorylation
AFUA_1G02480	P-type ATPase	ATPm + H2Om + 3.88 H+_PO_mit + K -> ADPm + PIm + 3.88 H+_PO + Km	afm00190 : Oxidative phosphorylation
AFUA_1G02480	P-type ATPase	ATPm + H2Om + 3.88 H+_PO_mit -> ADPm + PIm + 3.88 H+_PO	afm00190 : Oxidative phosphorylation
AFUA_1G02530	MFS sugar transporter	Nucleoside triphosphate + RNA(n) = diphosphate + RNA(n+1).	-
AFUA_1G02570	aspartyl-tRNA synthetase, cytoplasmic	ATP + ASP + TRNA -> AMP + PPI + ASPTRNA	afm00970 : Aminoacyl-tRNA biosynthesis
AFUA_1G02570	aspartyl-tRNA synthetase, cytoplasmic	ATPm + ASPm + TRNAm -> AMPm + PPIm + ASPTRNAm	afm00970 : Aminoacyl-tRNA biosynthesis
AFUA_1G02580	lipase	DAGLY + H2O + ACP -> MAGLY + ACYLACP	-
AFUA_1G02580	lipase	DAGLY + H2O -> MAGLY + 0.4710 C160ACP + 0.0242 C161ACP + 0.1535 C180ACP + 0.5328 C181ACP + 2.3362 C182ACP + 0.1499 C183ACP	-
AFUA_1G02580	lipase	TAGLY + H2O + ACP -> DAGLY + ACYLACP	-
AFUA_1G02580	lipase	TAGLY + H2O -> DAGLY + 0.4710 C160ACP + 0.0242 C161ACP + 0.1535 C180ACP + 0.5328 C181ACP + 2.3362 C182ACP + 0.1499 C183ACP	-
AFUA_1G02780	L-asparaginase	ASN + H2O -> ASP + NH3	afm00250 : Alanine, aspartate and glutamate metabolism, afm00460 : Cyanoamino acid metabolism, afm01100 : Metabolic pathways, afm01110 : Biosynthesis of secondary metabolites
AFUA_1G02780	L-asparaginase	ASN -> ASP + NH3	afm00250 : Alanine, aspartate and glutamate metabolism, afm00460 : Cyanoamino acid metabolism, afm01100 : Metabolic pathways, afm01110 : Biosynthesis of secondary metabolites
AFUA_1G02800	class V chitinase	2 CHIT + H2O -> CHIB	afm00520 : Amino sugar and nucleotide sugar metabolism
AFUA_1G02800	class V chitinase	CHIT + H2O -> NAG	afm00520 : Amino sugar and nucleotide sugar metabolism
AFUA_1G02970	salicylate hydroxylase	Salicylate + NADH + O(2) = catechol + NAD(+) + H(2)O + CO(2).	-
AFUA_1G03140	glycosyl hydrolase	MLT + H2O -> 2 GLC	-
AFUA_1G03420	adenylate kinase 2	ATP + AMP <-> 2 ADP	afm00230 : Purine metabolism, afm01100 : Metabolic pathways, afm01110 : Biosynthesis of secondary metabolites, afm01130 : Biosynthesis of antibiotics
AFUA_1G03420	adenylate kinase 2	ATPm + AMPm <-> 2 ADPm	afm00230 : Purine metabolism, afm01100 : Metabolic pathways, afm01110 : Biosynthesis of secondary metabolites, afm01130 : Biosynthesis of antibiotics
AFUA_1G03420	adenylate kinase 2	CTP + AMP <-> CDP + ADP	afm00230 : Purine metabolism, afm01100 : Metabolic pathways, afm01110 : Biosynthesis of secondary metabolites, afm01130 : Biosynthesis of antibiotics
AFUA_1G03420	adenylate kinase 2	DAMP + ATP <-> DADP + ADP	afm00230 : Purine metabolism, afm01100 : Metabolic pathways, afm01110 : Biosynthesis of secondary metabolites, afm01130 : Biosynthesis of antibiotics
AFUA_1G03420	adenylate kinase 2	GTP + AMP <-> ADP + GDP	afm00230 : Purine metabolism, afm01100 : Metabolic pathways, afm01110 : Biosynthesis of secondary metabolites, afm01130 : Biosynthesis of antibiotics
AFUA_1G03420	adenylate kinase 2	GTPm + AMPm <-> ADPm + GDPm	afm00230 : Purine metabolism, afm01100 : Metabolic pathways, afm01110 : Biosynthesis of secondary metabolites, afm01130 : Biosynthesis of antibiotics
AFUA_1G03420	adenylate kinase 2	ITPm + AMPm <-> ADPm + IDPm	afm00230 : Purine metabolism, afm01100 : Metabolic pathways, afm01110 : Biosynthesis of secondary metabolites, afm01130 : Biosynthesis of antibiotics
AFUA_1G03420	adenylate kinase 2	UTP + AMP <-> UDP + ADP	afm00230 : Purine metabolism, afm01100 : Metabolic pathways, afm01110 : Biosynthesis of secondary metabolites, afm01130 : Biosynthesis of antibiotics
AFUA_1G03550	mitochondrial dihydroxy acid dehydratase	DHMVAm -> OMVALm	afm00290 : Valine, leucine and isoleucine biosynthesis, afm00770 : Pantothenate and CoA biosynthesis, afm01100 : Metabolic pathways, afm01110 : Biosynthesis of secondary metabolites, afm01130 : Biosynthesis of antibiotics, afm01210 : 2-Oxocarboxylic acid metabolism, afm01230 : Biosynthesis of amino acids
AFUA_1G03550	mitochondrial dihydroxy acid dehydratase	DHMVAm -> OMVALm + H2Om	afm00290 : Valine, leucine and isoleucine biosynthesis, afm00770 : Pantothenate and CoA biosynthesis, afm01100 : Metabolic pathways, afm01110 : Biosynthesis of secondary metabolites, afm01130 : Biosynthesis of antibiotics, afm01210 : 2-Oxocarboxylic acid metabolism, afm01230 : Biosynthesis of amino acids
AFUA_1G03550	mitochondrial dihydroxy acid dehydratase	DHVALm -> OIVALm	afm00290 : Valine, leucine and isoleucine biosynthesis, afm00770 : Pantothenate and CoA biosynthesis, afm01100 : Metabolic pathways, afm01110 : Biosynthesis of secondary metabolites, afm01130 : Biosynthesis of antibiotics, afm01210 : 2-Oxocarboxylic acid metabolism, afm01230 : Biosynthesis of amino acids
AFUA_1G03550	mitochondrial dihydroxy acid dehydratase	DHVALm -> OIVALm + H2Om	afm00290 : Valine, leucine and isoleucine biosynthesis, afm00770 : Pantothenate and CoA biosynthesis, afm01100 : Metabolic pathways, afm01110 : Biosynthesis of secondary metabolites, afm01130 : Biosynthesis of antibiotics, afm01210 : 2-Oxocarboxylic acid metabolism, afm01230 : Biosynthesis of amino acids
AFUA_1G03570	acid phosphatase PHOa	D6PGC + H2O -> GLCNT + PI	-
AFUA_1G03570	acid phosphatase PHOa	FMNe -> RIBFLAVe + PIe	-
AFUA_1G03600	exo-beta-1,3-glucanase (Exg1)	13GLUCAN -> GLC	afm00500 : Starch and sucrose metabolism
AFUA_1G03600	exo-beta-1,3-glucanase (Exg1)	13GLUCANe -> GLCe	afm00500 : Starch and sucrose metabolism
AFUA_1G03620	vanillin dehydrogenase	Salicylaldehyde + NAD(+) + H(2)O = salicylate + NADH.	-
AFUA_1G03630	GPI anchored serine-threonine rich protein	2-lysophosphatidylcholine + H(2)O = glycerophosphocholine + a carboxylate.	-
AFUA_1G03660	acid phosphatase	D6PGC + H2O -> GLCNT + PI	-
AFUA_1G03690	4-carboxymuconolactone decarboxylase family protein	2 R'-SH + ROOH = R'-S-S-R' + H(2)O + ROH.	-
AFUA_1G03950	cytochrome P450 sterol C-22 desaturase, putaitve	ERGOD + O2 + NADPH -> NADP + ERGOT + 2 H2O	afm00100 : Steroid biosynthesis, afm01100 : Metabolic pathways, afm01130 : Biosynthesis of antibiotics
AFUA_1G03950	cytochrome P450 sterol C-22 desaturase, putaitve	ERTROL + O2 + NADPH -> NADP + ERTEOL	afm00100 : Steroid biosynthesis, afm01100 : Metabolic pathways, afm01130 : Biosynthesis of antibiotics
AFUA_1G04150	tartrate dehydrogenase	TAR + NAD <-> OXGLY + NADH	-
AFUA_1G04260	endo-1,3-beta-glucanase Engl1	Hydrolysis of (1->3)-beta-D-glucosidic linkages in (1->3)-beta-D-glucans.	-
AFUA_1G04350	hypothetical protein	A nitrile + 2 H(2)O = a carboxylate + NH(3).	-
AFUA_1G04460	lysyl-tRNA synthetase	ATP + LYS + LTRNA -> AMP + PPI + LLTRNA	afm00970 : Aminoacyl-tRNA biosynthesis
AFUA_1G04460	lysyl-tRNA synthetase	ATP + LYS + TRNA -> AMP + PPI + LLTRNA	afm00970 : Aminoacyl-tRNA biosynthesis
AFUA_1G04460	lysyl-tRNA synthetase	ATPm + LYSm + LTRNAm -> AMPm + PPIm + LLTRNAm	afm00970 : Aminoacyl-tRNA biosynthesis
AFUA_1G04540	NADH-cytochrome b5 reductase	NADH + 2 ferricytochrome b5 = NAD(+) + H(+) + 2 ferrocytochrome b5.	afm00520 : Amino sugar and nucleotide sugar metabolism
AFUA_1G04550	HMG box protein	Urea + H(2)O = CO(2) + 2 NH(3).	-
AFUA_1G04560	urease Ure	UREA + H2O -> CO2 + 2 NH3	afm00220 : Arginine biosynthesis, afm00230 : Purine metabolism, afm01100 : Metabolic pathways
AFUA_1G04620	alcohol dehydrogenase, zinc-containing	SOR + NADH -> SOT + NAD	afm00040 : Pentose and glucuronate interconversions, afm01100 : Metabolic pathways
AFUA_1G04730	endoglucanase	CELLOBe -> 13GLUCANe	-
AFUA_1G04730	endoglucanase	CELLOBe -> 2 13GLUCANe	-
AFUA_1G04730	endoglucanase	CELLUe -> 13GLUCANe	-
AFUA_1G04790	general stress response phosphoprotein phosphatase Psr1/2	4-nitrophenyl phosphate + H(2)O = 4-nitrophenol + phosphate.	-
AFUA_1G04820	D-xylose reductase (Xyl1)	E + NADPH <-> EOL + NADP	afm00040 : Pentose and glucuronate interconversions, afm01100 : Metabolic pathways
AFUA_1G04820	D-xylose reductase (Xyl1)	GLAC + NADPH <-> GALOL + NADP	afm00040 : Pentose and glucuronate interconversions, afm01100 : Metabolic pathways
AFUA_1G04820	D-xylose reductase (Xyl1)	MTHGXL + NADPH <-> LACAL + NADP	afm00040 : Pentose and glucuronate interconversions, afm01100 : Metabolic pathways
AFUA_1G04820	D-xylose reductase (Xyl1)	XUL + NADH <-> AOL + NAD	afm00040 : Pentose and glucuronate interconversions, afm01100 : Metabolic pathways
AFUA_1G04820	D-xylose reductase (Xyl1)	XUL + NADH <-> XOL + NAD	afm00040 : Pentose and glucuronate interconversions, afm01100 : Metabolic pathways
AFUA_1G04820	D-xylose reductase (Xyl1)	XUL + NADPH <-> AOL + NADP	afm00040 : Pentose and glucuronate interconversions, afm01100 : Metabolic pathways
AFUA_1G04820	D-xylose reductase (Xyl1)	XUL + NADPH -> XOL + NADP	afm00040 : Pentose and glucuronate interconversions, afm01100 : Metabolic pathways
AFUA_1G04820	D-xylose reductase (Xyl1)	XYL + NADPH <-> XOL + NADP	afm00040 : Pentose and glucuronate interconversions, afm01100 : Metabolic pathways
AFUA_1G05230	high affinity cAMP phosphodiesterase	cAMP -> AMP	afm00230 : Purine metabolism
AFUA_1G05230	high affinity cAMP phosphodiesterase	cAMPe -> AMPe	afm00230 : Purine metabolism
AFUA_1G05230	high affinity cAMP phosphodiesterase	cCMP -> CMP	afm00230 : Purine metabolism
AFUA_1G05230	high affinity cAMP phosphodiesterase	cdAMP -> DAMP	afm00230 : Purine metabolism
AFUA_1G05230	high affinity cAMP phosphodiesterase	cGMP -> GMP	afm00230 : Purine metabolism
AFUA_1G05230	high affinity cAMP phosphodiesterase	cIMP -> IMP	afm00230 : Purine metabolism
AFUA_1G05520	mandelate racemase/muconate lactonizing enzyme family protein	GALNT <-> 2D3DGALT + H2O	afm00052 : Galactose metabolism, afm01100 : Metabolic pathways
AFUA_1G05530	uridine nucleosidase Urh1	URI + H2O -> URA + RIB	afm00240 : Pyrimidine metabolism, afm00760 : Nicotinate and nicotinamide metabolism
AFUA_1G05710	tRNA-specific adenosine deaminase	Adenosine + H(2)O = inosine + NH(3).	-
AFUA_1G05745	hypothetical protein	5-alpha-cholest-7-en-3-beta-ol = 5-alpha-cholest-8-en-3-beta-ol.	-
AFUA_1G05770	beta-glucosidase	CELLOBe -> 2 bDGLCe	afm00460 : Cyanoamino acid metabolism, afm00500 : Starch and sucrose metabolism, afm01100 : Metabolic pathways, afm01110 : Biosynthesis of secondary metabolites
AFUA_1G05980	AMP-binding domain protein	C100 + COA + ATP -> C100COA + PPI + AMP	-
AFUA_1G05980	AMP-binding domain protein	C120 + COA + ATP -> C120COA + PPI + AMP	-
AFUA_1G05980	AMP-binding domain protein	C140 + COA + ATP -> C140COA + PPI + AMP	-
AFUA_1G05980	AMP-binding domain protein	C141 + COA + ATP -> C141COA + PPI + AMP	-
AFUA_1G05980	AMP-binding domain protein	C150 + COA + ATP -> C150COA + PPI + AMP	-
AFUA_1G05980	AMP-binding domain protein	C40 + COA + ATP -> C40COA + PPI + AMP	-
AFUA_1G05980	AMP-binding domain protein	C60 + COA + ATP -> C60COA + PPI + AMP	-
AFUA_1G05980	AMP-binding domain protein	C80 + COA + ATP -> C80COA + PPI + AMP	-
AFUA_1G06040	sterol o-acyltransferase (APE2), putaitve	ACOA + CHOREOL -> COA + CHOREOLESTR	afm00100 : Steroid biosynthesis
AFUA_1G06040	sterol o-acyltransferase (APE2), putaitve	SEDAG + ERGOST -> SEMAG + ERGOSE	afm00100 : Steroid biosynthesis
AFUA_1G06140	extracellular exo-polygalacturonase	Random hydrolysis of (1->4)-alpha-D-galactosiduronic linkages in pectate and other galacturonans.	-
AFUA_1G06240	riboflavin synthase, alpha subunit	D8RL -> A6RP + RIBFLAV	afm00740 : Riboflavin metabolism, afm01100 : Metabolic pathways, afm01110 : Biosynthesis of secondary metabolites
AFUA_1G06270	zinc metallopeptidase	CYTS -> URA + NH3	-
AFUA_1G06450	3-beta hydroxysteroid dehydrogenase/isomerase family protein	A 3-beta-hydroxy-Delta(5)-steroid + NAD(+) = a 3-oxo-Delta(5)-steroid + NADH.	afm00650 : Butanoate metabolism
AFUA_1G06560	alpha-glucosidase	MLT + H2O -> 2 GLC	-
AFUA_1G06560	alpha-glucosidase	MLTIOSE + H2O -> MLT + GLC	-
AFUA_1G06780	CBS and PB1 domain protein	IMP + NAD -> NADH + XMP	-
AFUA_1G06800	Fe-containing alcohol dehydrogenase	ETH + NAD <-> ACAL + NADH	afm00650 : Butanoate metabolism
AFUA_1G06800	Fe-containing alcohol dehydrogenase	ETHm + NADm <-> ACALm + NADHm	afm00650 : Butanoate metabolism
AFUA_1G06800	Fe-containing alcohol dehydrogenase	METHOL + NAD <-> FALD + NADH	afm00650 : Butanoate metabolism
AFUA_1G06810	aconitate hydratase, mitochondrial	ACOm + H2Om <-> ICITm	afm00300 : Lysine biosynthesis, afm01100 : Metabolic pathways, afm01130 : Biosynthesis of antibiotics, afm01210 : 2-Oxocarboxylic acid metabolism, afm01230 : Biosynthesis of amino acids
AFUA_1G06810	aconitate hydratase, mitochondrial	CITm <-> ACOm + H2Om	afm00300 : Lysine biosynthesis, afm01100 : Metabolic pathways, afm01130 : Biosynthesis of antibiotics, afm01210 : 2-Oxocarboxylic acid metabolism, afm01230 : Biosynthesis of amino acids
AFUA_1G06940	chorismate synthase	3PSME -> PI + CHOR	afm00400 : Phenylalanine, tyrosine and tryptophan biosynthesis, afm01100 : Metabolic pathways, afm01110 : Biosynthesis of secondary metabolites, afm01130 : Biosynthesis of antibiotics, afm01230 : Biosynthesis of amino acids
AFUA_1G07080	tRNA-specific adenosine-34 deaminase subunit Tad3, putative	ADN -> INS + NH3	-
AFUA_1G07130	dienelactone hydrolase family protein	4-carboxymethylenebut-2-en-4-olide + H(2)O = 4-oxohex-2-enedioate.	afm01100 : Metabolic pathways, afm01110 : Biosynthesis of secondary metabolites, afm01130 : Biosynthesis of antibiotics
AFUA_1G07140	c-24(28) sterol reductase	ERTEOL + NADPH -> ERGOST + NADP	afm00100 : Steroid biosynthesis, afm01100 : Metabolic pathways, afm01130 : Biosynthesis of antibiotics
AFUA_1G07140	c-24(28) sterol reductase	IGST + NADPH -> DMZYMST + NADP	afm00100 : Steroid biosynthesis, afm01100 : Metabolic pathways, afm01130 : Biosynthesis of antibiotics
AFUA_1G07220	6-phosphofructo-2-kinase 1	ATP + F6P -> ADP + F26P	afm00051 : Fructose and mannose metabolism
AFUA_1G07330	dihydroxy-acid dehydratase	DHMVAm -> OMVALm	afm00290 : Valine, leucine and isoleucine biosynthesis, afm00770 : Pantothenate and CoA biosynthesis, afm01100 : Metabolic pathways, afm01110 : Biosynthesis of secondary metabolites, afm01130 : Biosynthesis of antibiotics, afm01210 : 2-Oxocarboxylic acid metabolism, afm01230 : Biosynthesis of amino acids
AFUA_1G07330	dihydroxy-acid dehydratase	DHMVAm -> OMVALm + H2Om	afm00290 : Valine, leucine and isoleucine biosynthesis, afm00770 : Pantothenate and CoA biosynthesis, afm01100 : Metabolic pathways, afm01110 : Biosynthesis of secondary metabolites, afm01130 : Biosynthesis of antibiotics, afm01210 : 2-Oxocarboxylic acid metabolism, afm01230 : Biosynthesis of amino acids
AFUA_1G07330	dihydroxy-acid dehydratase	DHVALm -> OIVALm	afm00290 : Valine, leucine and isoleucine biosynthesis, afm00770 : Pantothenate and CoA biosynthesis, afm01100 : Metabolic pathways, afm01110 : Biosynthesis of secondary metabolites, afm01130 : Biosynthesis of antibiotics, afm01210 : 2-Oxocarboxylic acid metabolism, afm01230 : Biosynthesis of amino acids
AFUA_1G07330	dihydroxy-acid dehydratase	DHVALm -> OIVALm + H2Om	afm00290 : Valine, leucine and isoleucine biosynthesis, afm00770 : Pantothenate and CoA biosynthesis, afm01100 : Metabolic pathways, afm01110 : Biosynthesis of secondary metabolites, afm01130 : Biosynthesis of antibiotics, afm01210 : 2-Oxocarboxylic acid metabolism, afm01230 : Biosynthesis of amino acids
AFUA_1G07330	dihydroxy-acid dehydratase	GALNT <-> 2D3DGALT + H2O	afm00290 : Valine, leucine and isoleucine biosynthesis, afm00770 : Pantothenate and CoA biosynthesis, afm01100 : Metabolic pathways, afm01110 : Biosynthesis of secondary metabolites, afm01130 : Biosynthesis of antibiotics, afm01210 : 2-Oxocarboxylic acid metabolism, afm01230 : Biosynthesis of amino acids
AFUA_1G07380	glutamate synthase Glt1	AKG + GLN + NADH -> NAD + 2 GLU	afm00250 : Alanine, aspartate and glutamate metabolism, afm00910 : Nitrogen metabolism, afm01100 : Metabolic pathways, afm01110 : Biosynthesis of secondary metabolites, afm01130 : Biosynthesis of antibiotics, afm01230 : Biosynthesis of amino acids
AFUA_1G07380	glutamate synthase Glt1	AKG + GLN + NADPH -> NADP + 2 GLU	afm00250 : Alanine, aspartate and glutamate metabolism, afm00910 : Nitrogen metabolism, afm01100 : Metabolic pathways, afm01110 : Biosynthesis of secondary metabolites, afm01130 : Biosynthesis of antibiotics, afm01230 : Biosynthesis of amino acids
AFUA_6G06335	SET domain protein	S-adenosyl-L-methionine + L-lysine-[histone] = S-adenosyl-L-homocysteine + N(6)-methyl-L-lysine-[histone].	afm00310 : Lysine degradation
AFUA_6G06345	DMRL synthase family protein	D8RL -> A6RP + RIBFLAV	afm00740 : Riboflavin metabolism, afm01100 : Metabolic pathways, afm01110 : Biosynthesis of secondary metabolites
AFUA_6G06345	DMRL synthase family protein	DB4P + A6RP -> D8RL + PI + 2 H2O	afm00740 : Riboflavin metabolism, afm01100 : Metabolic pathways, afm01110 : Biosynthesis of secondary metabolites
AFUA_6G06510	extracellular triacylglycerol lipase	Triacylglycerol + H(2)O = diacylglycerol + a carboxylate.	afm00561 : Glycerolipid metabolism, afm01100 : Metabolic pathways
AFUA_6G07060	alpha/beta hydrolase family protein	2-hydroxymuconate-6-semialdehyde + H(2)O = formate + 2-oxopent-4-enoate.	-
AFUA_6G07070	cellobiohydrolase celD	6 CELLUe + 6 H2Oe -> CELLOBe + DGLCe + CELLOTe	-
AFUA_6G07070	cellobiohydrolase celD	CELLUe + H2Oe -> CELLOBe + DGLCe + CELLOTe	-
AFUA_6G07090	maleylacetate reductase	2MAC + NADPH <-> 3OA + NADP	-
AFUA_6G07090	maleylacetate reductase	GL + NAD -> GLYN + NADH	-
AFUA_6G07390	isocitrate dehydrogenase LysB	HICIT + NAD <-> AKA + CO2 + NADH	afm00300 : Lysine biosynthesis, afm01100 : Metabolic pathways, afm01130 : Biosynthesis of antibiotics, afm01210 : 2-Oxocarboxylic acid metabolism, afm01230 : Biosynthesis of amino acids
AFUA_6G07390	isocitrate dehydrogenase LysB	HICITm + NADm <-> OXAm + CO2m + NADHm	afm00300 : Lysine biosynthesis, afm01100 : Metabolic pathways, afm01130 : Biosynthesis of antibiotics, afm01210 : 2-Oxocarboxylic acid metabolism, afm01230 : Biosynthesis of amino acids
AFUA_6G07400	hypothetical protein	NGEN + O2 + NADPH -> ERIDICOL + NADP + H2O	-
AFUA_6G07480	endoglucanase	CELLOBe -> 2 13GLUCANe	afm00500 : Starch and sucrose metabolism, afm01100 : Metabolic pathways
AFUA_6G07480	endoglucanase	CELLUe -> 13GLUCANe	afm00500 : Starch and sucrose metabolism, afm01100 : Metabolic pathways
AFUA_6G08350	retrograde regulation protein 2	(Polyphosphate)(n) + H(2)O = (polyphosphate)(n-1) + phosphate.	-
AFUA_6G08370	sphingomyelinase family protein	SPMYLIN + H2O -> CER1 + PCHO	afm00600 : Sphingolipid metabolism, afm01100 : Metabolic pathways
AFUA_6G08490	inorganic diphosphatase	Diphosphate + H(2)O = 2 phosphate.	afm00190 : Oxidative phosphorylation
AFUA_6G08520	adenylate cyclase AcyA	ATP -> cAMP + PPI	afm00230 : Purine metabolism, afm04113 : Meiosis - yeast
AFUA_6G08560	NRPS-like enzyme	AACACP + NADPH <-> C4HACP + NADP	-
AFUA_6G08560	NRPS-like enzyme	AMAm + NADHm -> AMASAm + NADm + H2Om	-
AFUA_6G08560	NRPS-like enzyme	AMAm + NADPHm -> AMASAm + NADPm + H2Om	-
AFUA_6G08560	NRPS-like enzyme	C10OACP + NADPH <-> C10HACP + NADP	-
AFUA_6G08560	NRPS-like enzyme	C12OACP + NADPH <-> C12HACP + NADP	-
AFUA_6G08560	NRPS-like enzyme	C14OACP + NADPH <-> C14HACP + NADP	-
AFUA_6G08560	NRPS-like enzyme	C16OACP + NADPH <-> C16HACP + NADP	-
AFUA_6G08560	NRPS-like enzyme	C18OACP + NADPH <-> C18HACP + NADP	-
AFUA_6G08560	NRPS-like enzyme	C6OACP + NADPH <-> C6HACP + NADP	-
AFUA_6G08560	NRPS-like enzyme	C8OACP + NADPH <-> C8HACP + NADP	-
AFUA_6G08700	beta glucosidase	CELLOB -> 2 bDGLC	afm00460 : Cyanoamino acid metabolism, afm00500 : Starch and sucrose metabolism, afm01100 : Metabolic pathways, afm01110 : Biosynthesis of secondary metabolites
AFUA_6G08730	6-phosphogluconate dehydrogenase, decarboxylating	D6PGC + NADP -> RL5P + CO2 + NADPH	afm00030 : Pentose phosphate pathway, afm00480 : Glutathione metabolism, afm01100 : Metabolic pathways, afm01110 : Biosynthesis of secondary metabolites, afm01130 : Biosynthesis of antibiotics, afm01200 : Carbon metabolism
AFUA_6G08740	3-dehydroshikimate dehydratase	4HPP + O2 -> HOMOGEN + CO2	-
AFUA_6G08920	assimilatory sulfite reductase	H2SO3 + 3 NADPH + 3 H+ <-> H2S + 3 NADP + 3 H2O	afm00920 : Sulfur metabolism, afm01100 : Metabolic pathways
AFUA_6G08920	assimilatory sulfite reductase	H2SO3 + 3 NADPH <-> H2S + 3 NADP + 3 H2O	afm00920 : Sulfur metabolism, afm01100 : Metabolic pathways
AFUA_6G08920	assimilatory sulfite reductase	H2SO3 + 3 NADPH -> H2S + 3 NADP + 3 H2O	afm00920 : Sulfur metabolism, afm01100 : Metabolic pathways
AFUA_6G09170	3-methyl-2-oxobutanoate hydroxymethyltransferase PanB	OIVALm + METTHFm -> AKPm + THFm	afm00770 : Pantothenate and CoA biosynthesis, afm01100 : Metabolic pathways, afm01110 : Biosynthesis of secondary metabolites
AFUA_6G09250	exo-beta-1,3-glucanase	13GLUCANe -> GLCe	afm00500 : Starch and sucrose metabolism
AFUA_6G09420	hypothetical protein	NTP + H(2)O = NDP + phosphate.	-
AFUA_6G09690	glutathione S-transferase GliG	RX + glutathione = HX + R-S-glutathione.	afm00480 : Glutathione metabolism
AFUA_6G09740	thioredoxin reductase GliT	OTHIO + NADPH -> NADP + RTHIO	-
AFUA_6G09740	thioredoxin reductase GliT	OTHIOm + NADPHm -> NADPm + RTHIOm	-
AFUA_6G09770	geranylgeranyl diphosphate synthase	FPP + IPPP -> PPI + GGPP	-
AFUA_6G09900	NAD binding Rossmann fold oxidoreductase	Myo-inositol + NAD(+) = 2,4,6/3,5-pentahydroxycyclohexanone + NADH.	-
AFUA_6G09910	glutaminase	GLN -> GLU + NH3	-
AFUA_6G09920	hypothetical protein	GLN -> GLU + NH3	-
AFUA_6G10210	guanine deaminase	GN + H2O <-> XAN + NH3	afm00230 : Purine metabolism, afm01100 : Metabolic pathways
AFUA_6G10210	guanine deaminase	GN + H2O -> XAN + NH3	afm00230 : Purine metabolism, afm01100 : Metabolic pathways
AFUA_6G10260	aldehyde reductase (AKR1)	ARAB + NADPH -> AOL + NADP	afm00040 : Pentose and glucuronate interconversions, afm01100 : Metabolic pathways
AFUA_6G10260	aldehyde reductase (AKR1)	E + NADPH <-> EOL + NADP	afm00040 : Pentose and glucuronate interconversions, afm01100 : Metabolic pathways
AFUA_6G10260	aldehyde reductase (AKR1)	GLAC + NADPH <-> GALOL + NADP	afm00040 : Pentose and glucuronate interconversions, afm01100 : Metabolic pathways
AFUA_6G10260	aldehyde reductase (AKR1)	GLYAL + NADPH -> GL + NADP	afm00040 : Pentose and glucuronate interconversions, afm01100 : Metabolic pathways
AFUA_6G10260	aldehyde reductase (AKR1)	GLYN + NADPH -> GL + NADP	afm00040 : Pentose and glucuronate interconversions, afm01100 : Metabolic pathways
AFUA_6G10260	aldehyde reductase (AKR1)	LARAB + NADPH -> LAOL + NADP	afm00040 : Pentose and glucuronate interconversions, afm01100 : Metabolic pathways
AFUA_6G10260	aldehyde reductase (AKR1)	XYL + NADPH <-> XOL + NADP	afm00040 : Pentose and glucuronate interconversions, afm01100 : Metabolic pathways
AFUA_6G10430	chitin deacetylase	CHITe + H2Oe -> CHITOe + ACe	afm00520 : Amino sugar and nucleotide sugar metabolism
AFUA_6G10430	chitin deacetylase	NAG + H2O -> GLCN + AC	afm00520 : Amino sugar and nucleotide sugar metabolism
AFUA_6G10440	hypothetical protein	CHIT + H2O -> CHITO + AC	-
AFUA_6G10460	ceramide synthase membrane component (LAG1)	C18PSPH + C180COA -> CERB1A + COA	afm00600 : Sphingolipid metabolism, afm01100 : Metabolic pathways
AFUA_6G10460	ceramide synthase membrane component (LAG1)	C18PSPH + C181COA -> CERB1B + COA	afm00600 : Sphingolipid metabolism, afm01100 : Metabolic pathways
AFUA_6G10460	ceramide synthase membrane component (LAG1)	C18SPH + C180COA -> CERB2A + COA	afm00600 : Sphingolipid metabolism, afm01100 : Metabolic pathways
AFUA_6G10460	ceramide synthase membrane component (LAG1)	C18SPH + C181COA -> CERB2B + COA	afm00600 : Sphingolipid metabolism, afm01100 : Metabolic pathways
AFUA_6G10460	ceramide synthase membrane component (LAG1)	C191SPH + C180COA -> CEREB1 + COA	afm00600 : Sphingolipid metabolism, afm01100 : Metabolic pathways
AFUA_6G10460	ceramide synthase membrane component (LAG1)	C191SPH + C181COA -> CEREB2 + COA	afm00600 : Sphingolipid metabolism, afm01100 : Metabolic pathways
AFUA_6G10460	ceramide synthase membrane component (LAG1)	C20PSPH + C180COA -> CERB1C + COA	afm00600 : Sphingolipid metabolism, afm01100 : Metabolic pathways
AFUA_6G10460	ceramide synthase membrane component (LAG1)	C20PSPH + C181COA -> CERB1D + COA	afm00600 : Sphingolipid metabolism, afm01100 : Metabolic pathways
AFUA_6G10460	ceramide synthase membrane component (LAG1)	C20SPH + C180COA -> CERB2C + COA	afm00600 : Sphingolipid metabolism, afm01100 : Metabolic pathways
AFUA_6G10460	ceramide synthase membrane component (LAG1)	C20SPH + C181COA -> CERB2D + COA	afm00600 : Sphingolipid metabolism, afm01100 : Metabolic pathways
AFUA_6G10460	ceramide synthase membrane component (LAG1)	PSPH + ACOA -> CER2 + COA	afm00600 : Sphingolipid metabolism, afm01100 : Metabolic pathways
AFUA_6G10460	ceramide synthase membrane component (LAG1)	PSPH + C260COA -> CER2 + COA	afm00600 : Sphingolipid metabolism, afm01100 : Metabolic pathways
AFUA_6G10560	DNA polymerase delta subunit 4	Deoxynucleoside triphosphate + DNA(n) = diphosphate + DNA(n+1).	afm00230 : Purine metabolism, afm00240 : Pyrimidine metabolism, afm01100 : Metabolic pathways, afm03030 : DNA replication, afm03410 : Base excision repair, afm03420 : Nucleotide excision repair, afm03430 : Mismatch repair, afm03440 : Homologous recombination
AFUA_6G10660	ATP citrate lyase subunit (Acl), putatibe	ATP + CIT + COA -> ADP + PI + ACCOA + OA	afm00020 : Citrate cycle (TCA cycle), afm01100 : Metabolic pathways, afm01110 : Biosynthesis of secondary metabolites, afm01130 : Biosynthesis of antibiotics
AFUA_6G10720	alpha-ketoglutarate-dependent taurine dioxygenase	Taurine + 2-oxoglutarate + O(2) = sulfite + aminoacetaldehyde + succinate + CO(2).	afm00430 : Taurine and hypotaurine metabolism, afm00920 : Sulfur metabolism
AFUA_6G10800	carboxylesterase	A carboxylic ester + H(2)O = an alcohol + a carboxylate.	-
AFUA_6G10810	homogentisate 1,2-dioxygenase	HOMOGEN + O2 <-> MACAC	afm00350 : Tyrosine metabolism, afm01100 : Metabolic pathways
AFUA_6G10810	homogentisate 1,2-dioxygenase	HOMOGEN + O2 -> MACAC	afm00350 : Tyrosine metabolism, afm01100 : Metabolic pathways
AFUA_6G10880	acyl-CoA dehydrogenase family protein	C100COAm + FADm -> C10DCOAm + FADH2m	-
AFUA_6G10880	acyl-CoA dehydrogenase family protein	C120COAm + FADm -> C12DCOAm + FADH2m	-
AFUA_6G10880	acyl-CoA dehydrogenase family protein	C140COAm + FADm -> C14DCOAm + FADH2m	-
AFUA_6G10880	acyl-CoA dehydrogenase family protein	C160COAm + FADm -> C16DCOAm + FADH2m	-
AFUA_6G10880	acyl-CoA dehydrogenase family protein	C180COAm + FADm -> C18DCOAm + FADH2m	-
AFUA_6G10880	acyl-CoA dehydrogenase family protein	C80COAm + FADm -> C8DCOAm + FADH2m	-
AFUA_6G10930	extracellular protein	Nucleoside triphosphate + RNA(n) = diphosphate + RNA(n+1).	-
AFUA_6G11040	FAD synthetase	FMN + ATP -> FAD + PPI	afm00740 : Riboflavin metabolism, afm01100 : Metabolic pathways, afm01110 : Biosynthesis of secondary metabolites
AFUA_6G11210	3-oxoacyl-(acyl-carrier-protein) reductase	(3R)-3-hydroxyacyl-[acyl-carrier-protein] + NADP(+) = 3-oxoacyl-[acyl-carrier-protein] + NADPH.	-
AFUA_6G11360	ABC transporter	ATP + H(2)O = ADP + phosphate.	-
AFUA_6G11420	DUF1446 domain protein	Pyridoxamine 5'-phosphate + H(2)O + O(2) = pyridoxal 5'-phosphate + NH(3) + H(2)O(2). Pyridoxine 5'-phosphate + O(2) = pyridoxal 5'-phosphate + H(2)O(2).	-
AFUA_6G11440	pyridoxamine phosphate oxidase family protein	Pyridoxamine 5'-phosphate + H(2)O + O(2) = pyridoxal 5'-phosphate + NH(3) + H(2)O(2). Pyridoxine 5'-phosphate + O(2) = pyridoxal 5'-phosphate + H(2)O(2).	-
AFUA_6G11480	phenol 2-monooxygenase	Phenol + NADPH + O(2) = catechol + NADP(+) + H(2)O.	-
AFUA_6G11570	alpha/beta hydrolase	2 ACCOA <-> COA + AACCOA	-
AFUA_6G11570	alpha/beta hydrolase	2 ACCOAm <-> COAm + AACCOAm	-
AFUA_6G11570	alpha/beta hydrolase	OAEL + H2O <-> 3OA	-
AFUA_6G11580	carboxy-cis,cis-muconate cyclase	2,5-dihydro-5-oxofuran-2-acetate = cis,cis-hexadienedioate.	-
AFUA_6G11590	4-carboxymuconolactone decarboxylase family protein	2 R'-SH + ROOH = R'-S-S-R' + H(2)O + ROH.	-
AFUA_6G11600	endoglucanase	CELLOBe -> 13GLUCANe	afm00500 : Starch and sucrose metabolism, afm01100 : Metabolic pathways
AFUA_6G11600	endoglucanase	CELLUe -> 13GLUCANe	afm00500 : Starch and sucrose metabolism, afm01100 : Metabolic pathways
AFUA_6G11610	1,4-beta-D-glucan-cellobiohydrolyase	6 CELLUe + 6 H2Oe -> CELLOBe + DGLCe + CELLOTe	-
AFUA_6G11610	1,4-beta-D-glucan-cellobiohydrolyase	CELLOBe -> 13GLUCANe	-
AFUA_6G11610	1,4-beta-D-glucan-cellobiohydrolyase	CELLUe + H2Oe -> CELLOBe + DGLCe + CELLOTe	-
AFUA_6G11610	1,4-beta-D-glucan-cellobiohydrolyase	CELLUe -> 13GLUCANe	-
AFUA_6G11620	formyltetrahydrofolate deformylase	FTHF + H2O -> FOR + THF	afm00630 : Glyoxylate and dicarboxylate metabolism, afm00670 : One carbon pool by folate
AFUA_6G11910	glycosyl hydrolase family 3	Hydrolysis of terminal, non-reducing beta-D-glucosyl residues with release of beta-D-glucose.	afm00460 : Cyanoamino acid metabolism, afm00500 : Starch and sucrose metabolism, afm01100 : Metabolic pathways, afm01110 : Biosynthesis of secondary metabolites
AFUA_6G11980	exo-beta-1,3-glucanase	Successive hydrolysis of beta-D-glucose units from the non-reducing ends of (1->3)-beta-D-glucans, releasing alpha-glucose.	afm00500 : Starch and sucrose metabolism
AFUA_6G12010	glycosyl hydrolase family protein	Hydrolysis of terminal, non-reducing beta-D-glucosyl residues with release of beta-D-glucose.	afm00460 : Cyanoamino acid metabolism, afm00500 : Starch and sucrose metabolism, afm01100 : Metabolic pathways, afm01110 : Biosynthesis of secondary metabolites
AFUA_6G12060	MAK1-like monooxygenase	ASP + H2O + O2 -> OA + NH3 + H2O2	-
AFUA_6G12110	salicylate synthetase	CHOR + GLN -> GLU + PYR + AN	afm01053 : Biosynthesis of siderophore group nonribosomal peptides, afm01110 : Biosynthesis of secondary metabolites, afm01130 : Biosynthesis of antibiotics
AFUA_6G12210	endo-1,4-beta-xylanase (XynG1)	XYLANe -> XYLe	-
AFUA_6G12240	glycerophosphoryl diester phosphodiesterase family protein	A glycerophosphodiester + H(2)O = an alcohol + sn-glycerol 3-phosphate.	afm00564 : Glycerophospholipid metabolism
AFUA_6G12280	NADH-ubiquinone oxidoreductase 213 kDa subunit	NADH + Qm + 4 H+_POm -> NAD + QH2m + 4 H+_PO	-
AFUA_6G12280	NADH-ubiquinone oxidoreductase 213 kDa subunit	NADH + Qm -> QH2m + NAD	-
AFUA_6G12280	NADH-ubiquinone oxidoreductase 213 kDa subunit	NADHm + Qm + 4 H+_POm -> NADm + QH2m + 4 H+_PO	-
AFUA_6G12280	NADH-ubiquinone oxidoreductase 213 kDa subunit	NADHm + Qm -> QH2m + NADm	-
AFUA_6G12360	class I alpha-mannosidase 1A	MANNAN -> MAN	afm00510 : N-Glycan biosynthesis, afm00513 : Various types of N-glycan biosynthesis, afm01100 : Metabolic pathways, afm04141 : Protein processing in endoplasmic reticulum
AFUA_6G12360	class I alpha-mannosidase 1A	MANNANe -> MANe	afm00510 : N-Glycan biosynthesis, afm00513 : Various types of N-glycan biosynthesis, afm01100 : Metabolic pathways, afm04141 : Protein processing in endoplasmic reticulum
AFUA_6G12400	1,3-beta-glucan synthase catalytic subunit FksP	UDPG -> UDP + 13GLUCAN	afm00500 : Starch and sucrose metabolism
AFUA_6G12580	anthranilate synthase component I	CHOR + GLN -> GLU + PYR + AN	afm00400 : Phenylalanine, tyrosine and tryptophan biosynthesis, afm01100 : Metabolic pathways, afm01110 : Biosynthesis of secondary metabolites, afm01230 : Biosynthesis of amino acids
AFUA_6G12670	beta-alanine synthase	UREIPRO -> bALA + NH3 + CO2	-
AFUA_6G12950	trehalose-phosphate synthase/phosphatase complex subunit Tps1	UDPG + G6P -> UDP + TRE6P	afm00500 : Starch and sucrose metabolism, afm01100 : Metabolic pathways
AFUA_6G13140	3,4-dihydroxy-2-butanone 4-phosphate synthase	RL5P -> DB4P + FOR	afm00740 : Riboflavin metabolism, afm01100 : Metabolic pathways, afm01110 : Biosynthesis of secondary metabolites
AFUA_6G13270	exo-beta-1,3-glucanase	Successive hydrolysis of beta-D-glucose units from the non-reducing ends of (1->3)-beta-D-glucans, releasing alpha-glucose.	afm00500 : Starch and sucrose metabolism
AFUA_6G13590	3-isopropylmalate dehydrogenase	IPPMALm + NADm -> NADHm + OICAPm	afm00290 : Valine, leucine and isoleucine biosynthesis, afm00660 : C5-Branched dibasic acid metabolism, afm01100 : Metabolic pathways, afm01110 : Biosynthesis of secondary metabolites, afm01210 : 2-Oxocarboxylic acid metabolism, afm01230 : Biosynthesis of amino acids
AFUA_6G13590	3-isopropylmalate dehydrogenase	IPPMALm + NADm -> NADHm + OICAPm + CO2m	afm00290 : Valine, leucine and isoleucine biosynthesis, afm00660 : C5-Branched dibasic acid metabolism, afm01100 : Metabolic pathways, afm01110 : Biosynthesis of secondary metabolites, afm01210 : 2-Oxocarboxylic acid metabolism, afm01230 : Biosynthesis of amino acids
AFUA_6G13610	endo-1,4-beta-xylanase	XYLANe -> XYLe	-
AFUA_6G13720	class V chitinase	Random hydrolysis of N-acetyl-beta-D-glucosaminide (1->4)-beta-linkages in chitin and chitodextrins.	afm00520 : Amino sugar and nucleotide sugar metabolism
AFUA_6G13790	flavin-binding monooxygenase	AVN + NADPH + O2 -> NADP + H2O + HAVN	-
AFUA_6G13820	hypothetical protein	PC -> LPC + 0.01 C120 + 0.044 C140 + 0.077 C141 + 0.224 C160 + 0.039 C161 + 0.018 C162 + 0.048 C170 + 0.068 C180 + 0.131 C181 + 0.308 C182 + 0.021 C183 + 0.012 C200	-
AFUA_6G13820	hypothetical protein	PE -> LPE + 0.03 C120 + 0.015 C140 + 0.011 C141 + 0.001 C150 + 0.24 C160 + 0.046 C161 + 0.039 C162 + 0.041 C170 + 0.093 C180 + 0.135 C181 + 0.282 C182 + 0.065 C183 + 0.002 C200	-
AFUA_6G13830	oxidoreductase, short chain dehydrogenase/reductase family	R-CHOH-R' + NADP(+) = R-CO-R' + NADPH.	-
AFUA_6G13970	FAD-dependent monooxygenase (PaxM)	Salicylate + NADH + O(2) = catechol + NAD(+) + H(2)O + CO(2).	afm00403 : Indole diterpene alkaloid biosynthesis, afm01100 : Metabolic pathways, afm01110 : Biosynthesis of secondary metabolites
AFUA_6G14280	flavin-binding monooxygenase-like protein	N,N-dimethylaniline + NADPH + O(2) = N,N-dimethylaniline N-oxide + NADP(+) + H(2)O.	-
AFUA_6G14330	5-oxo-L-prolinase	ATP + 5OXOPRO + 2 H2O -> ADP + PI + GLU	afm00480 : Glutathione metabolism
AFUA_6G14340	glucooligosaccharide oxidase	(S)-reticuline + O(2) = (S)-scoulerine + H(2)O(2).	-
AFUA_6G14400	hypothetical protein	Eliminative cleavage of (1->4)-alpha-D-galacturonan to give oligosaccharides with 4-deoxy-alpha-D-galact-4-enuronosyl groups at their non-reducing ends.	-
AFUA_6G14490	beta-glucosidase	CELLOB -> 2 bDGLC	afm00460 : Cyanoamino acid metabolism, afm00500 : Starch and sucrose metabolism, afm01100 : Metabolic pathways, afm01110 : Biosynthesis of secondary metabolites
AFUA_6G14510	monooxygenase	Salicylate + NADH + O(2) = catechol + NAD(+) + H(2)O + CO(2).	-
AFUA_6G14620	fungal alpha-L-arabinofuranosidase	ARABINe -> LARABe	-
AFUA_4G14850	extracellular 3-ketosteroid 1-dehydrogenase	FUMm + FADH2m -> SUCCm + FADm	-
AFUA_4G14770	squalene-hopene-cyclase	(3S)-2,3-epoxy-2,3-dihydrosqualene = lanosterol.	afm00909 : Sesquiterpenoid and triterpenoid biosynthesis
AFUA_4G14560	polyketide synthase	2 ACACPm + 17 MALACPm + 34 NADPHm -> 34 NADPm + 2 C150ACPm + 17 CO2m + 17 ACPm	-
AFUA_4G14560	polyketide synthase	2 ACACPm + 19 MALACPm + 38 NADPHm -> 38 NADPm + 2 C170ACPm + 19 CO2m + 19 ACPm	-
AFUA_4G14560	polyketide synthase	ACACPm + 4 MALACPm + 8 NADPHm -> 8 NADPm + C100ACPm + 4 CO2m + 4 ACPm	-
AFUA_4G14560	polyketide synthase	ACACPm + 5 MALACPm + 10 NADPHm -> 10 NADPm + C120ACPm + 5 CO2m + 5 ACPm	-
AFUA_4G14560	polyketide synthase	ACACPm + 6 MALACPm + 11 NADPHm -> 11 NADPm + C141ACPm+ 6 CO2m + 6 ACPm	-
AFUA_4G14560	polyketide synthase	ACACPm + 6 MALACPm + 12 NADPHm -> 12 NADPm + C140ACPm + 6 CO2m + 6 ACPm	-
AFUA_4G14560	polyketide synthase	ACACPm + 7 MALACPm + 12 NADPHm -> 12 NADPm + C162ACPm + 7 CO2m + 7 ACPm	-
AFUA_4G14560	polyketide synthase	ACACPm + 7 MALACPm + 13 NADPHm -> 13 NADPm + C161ACPm + 7 CO2m + 7 ACPm	-
AFUA_4G14560	polyketide synthase	ACACPm + 7 MALACPm + 14 NADPHm -> 14 NADPm + C160ACPm + 7 CO2m + 7 ACPm	-
AFUA_4G14560	polyketide synthase	ACACPm + 8 MALACPm + 13 NADPHm -> 13 NADPm + C183ACPm + 8 CO2m + 8 ACPm	-
AFUA_4G14560	polyketide synthase	ACACPm + 8 MALACPm + 14 NADPHm -> 14 NADPm + C182ACPm + 8 CO2m + 8 ACPm	-
AFUA_4G14560	polyketide synthase	ACACPm + 8 MALACPm + 15 NADPHm -> 15 NADPm + C181ACPm + 8 CO2m + 8 ACPm	-
AFUA_4G14560	polyketide synthase	ACACPm + 8 MALACPm + 16 NADPHm -> 16 NADPm + C180ACPm + 8 CO2m + 8 ACPm	-
AFUA_4G14560	polyketide synthase	ACACPm + 9 MALACPm + 18 NADPHm -> 18 NADPm + C200ACPm + 9 CO2m + 9 ACPm	-
AFUA_4G14550	toxin biosynthesis regulatory protein AflJ	DHOMST + NADPH + O2 -> NADP + H2O + AFB2	-
AFUA_4G14550	toxin biosynthesis regulatory protein AflJ	DHOMST + NADPH + O2 -> NADP + H2O + AFG2	-
AFUA_4G14550	toxin biosynthesis regulatory protein AflJ	OMST + NADPH + O2 -> NADP + H2O + AFB1	-
AFUA_4G14550	toxin biosynthesis regulatory protein AflJ	OMST + NADPH + O2 -> NADP + H2O + AFG1	-
AFUA_4G14540	C6 transcription factor (AflR)	DHOMST + NADPH + O2 -> NADP + H2O + AFB2	-
AFUA_4G14540	C6 transcription factor (AflR)	DHOMST + NADPH + O2 -> NADP + H2O + AFG2	-
AFUA_4G14540	C6 transcription factor (AflR)	OMST + NADPH + O2 -> NADP + H2O + AFB1	-
AFUA_4G14540	C6 transcription factor (AflR)	OMST + NADPH + O2 -> NADP + H2O + AFG1	-
AFUA_4G14530	glutathione S-transferase Ure2-like	RX + RGT -> HX + OGT	afm00480 : Glutathione metabolism
AFUA_4G14520	toxin biosynthesis protein	AVF + O2 -> H2O + VHA	-
AFUA_4G14480	hypothetical protein	NOR + NADPH -> NADP + AVN	-
AFUA_4G14450	mannitol dehydrogenase	FRUTN + NADH <-> MANOE + NAD	afm00051 : Fructose and mannose metabolism
AFUA_4G14450	mannitol dehydrogenase	MNT + NAD <-> FRU + NADH	afm00051 : Fructose and mannose metabolism
AFUA_4G14450	mannitol dehydrogenase	MNT + NAD -> FRU + NADH	afm00051 : Fructose and mannose metabolism
AFUA_4G14090	UDP-glucose 4-epimerase	UDPGAL <-> UDPG	afm00052 : Galactose metabolism, afm00520 : Amino sugar and nucleotide sugar metabolism, afm01100 : Metabolic pathways
AFUA_4G14010	short chain dehydrogenase/reductase family protein	(3R)-3-hydroxyacyl-[acyl-carrier-protein] + NADP(+) = 3-oxoacyl-[acyl-carrier-protein] + NADPH.	-
AFUA_4G13960	2-dehydropantoate 2-reductase	AKP + NADPH -> NADP + PANT	afm00770 : Pantothenate and CoA biosynthesis, afm01100 : Metabolic pathways, afm01110 : Biosynthesis of secondary metabolites
AFUA_4G13960	2-dehydropantoate 2-reductase	AKPm + NADPHm -> NADPm + PANTm	afm00770 : Pantothenate and CoA biosynthesis, afm01100 : Metabolic pathways, afm01110 : Biosynthesis of secondary metabolites
AFUA_4G13920	extracellular polygalacturonase	PTATEe -> GALUNTe	afm00040 : Pentose and glucuronate interconversions, afm01100 : Metabolic pathways
AFUA_4G13860	extracellular salicylate hydroxylase/monooxygenase, putative	SALI + NADPH + O2 <-> CCL + NADP + H2O + CO2	-
AFUA_4G13580	gamma-glutamyltranspeptidase	RGT + ALA -> CGLY + ALAGLY	afm00430 : Taurine and hypotaurine metabolism, afm00460 : Cyanoamino acid metabolism, afm00480 : Glutathione metabolism, afm01100 : Metabolic pathways
AFUA_4G13510	isocitrate lyase AcuD	ICITm -> SUCCm + GLXm	afm00630 : Glyoxylate and dicarboxylate metabolism, afm01100 : Metabolic pathways, afm01110 : Biosynthesis of secondary metabolites, afm01200 : Carbon metabolism
AFUA_4G13510	isocitrate lyase AcuD	ICITp -> GLXp + SUCCp	afm00630 : Glyoxylate and dicarboxylate metabolism, afm01100 : Metabolic pathways, afm01110 : Biosynthesis of secondary metabolites, afm01200 : Carbon metabolism
AFUA_4G13400	glycosyltransferase family 28	UDP-N-acetyl-D-glucosamine + N-acetyl-D-glucosaminyl-diphosphodolichol = UDP + N,N'-diacetylchitobiosyl-diphosphodolichol.	afm00510 : N-Glycan biosynthesis, afm00513 : Various types of N-glycan biosynthesis, afm01100 : Metabolic pathways
AFUA_4G13240	hypothetical protein	NADH + ubiquinone + 5 H(+)(In) = NAD(+) + ubiquinol + 4 H(+)(Out).	-
AFUA_4G12800	puatative oxidoreductase	Reduced riboflavin + NAD(P)(+) = riboflavin + NAD(P)H.	-
AFUA_4G12730	Phosphoserine phosphatase	3PSER -> PI + SER	-
AFUA_4G12720	phosphoesterase	4-nitrophenyl phosphate + H(2)O = 4-nitrophenol + phosphate.	-
AFUA_4G12600	phosphoribosyl-aminoimidazole carboxylase	CAIR <-> AIR + CO2	afm00230 : Purine metabolism, afm01100 : Metabolic pathways, afm01110 : Biosynthesis of secondary metabolites
AFUA_4G12440	sulfate transporter family protein	SLFe -> SLF	-
AFUA_4G12400	PHD finger domain protein	Nucleoside triphosphate + RNA(n) = diphosphate + RNA(n+1).	-
AFUA_4G12000	phosphatidylinositol phospholipase C	PINS -> MYOCYPI + DAGLY	afm00562 : Inositol phosphate metabolism
AFUA_4G11980	anthranilate phosphoribosyltransferase	AN + PRPP -> PPI + NPRAN	afm00400 : Phenylalanine, tyrosine and tryptophan biosynthesis, afm01100 : Metabolic pathways, afm01110 : Biosynthesis of secondary metabolites, afm01230 : Biosynthesis of amino acids
AFUA_4G11970	metallothionein-I gene transcription activator	Nucleoside triphosphate + RNA(n) = diphosphate + RNA(n+1).	afm00230 : Purine metabolism, afm00240 : Pyrimidine metabolism, afm01100 : Metabolic pathways, afm03020 : RNA polymerase
AFUA_4G11730	glycerol dehydrogenase (GldB)	ARAB + NAD -> ARABLAC + NADH + H+	-
AFUA_4G11730	glycerol dehydrogenase (GldB)	ARAB + NADP -> ARABLAC + NADPH + H+	-
AFUA_4G11730	glycerol dehydrogenase (GldB)	ARABLAC + NADPH <-> ARAB + NADP	-
AFUA_4G11730	glycerol dehydrogenase (GldB)	E + NADPH <-> EOL + NADP	-
AFUA_4G11730	glycerol dehydrogenase (GldB)	E + NADPH -> EOL + NADP	-
AFUA_4G11730	glycerol dehydrogenase (GldB)	GL + NAD -> GLYN + NADH	-
AFUA_4G11730	glycerol dehydrogenase (GldB)	GL + NADP -> GLYN + NADPH	-
AFUA_4G11730	glycerol dehydrogenase (GldB)	GLYAL + NADPH -> GL + NADP	-
AFUA_4G11730	glycerol dehydrogenase (GldB)	GLYN + NADPH -> GL + NADP	-
AFUA_4G11460	aminotransferase, classes I and II	4HPP + GLU <-> AKG + TYR	-
AFUA_4G11460	aminotransferase, classes I and II	OA + GLU <-> ASP + AKG	-
AFUA_4G11460	aminotransferase, classes I and II	PHPYR + GLU <-> AKG + PHE	-
AFUA_4G11390	ubiquinol-cytochrome c reductase complex 17 kd protein	QH2m + 2 FERIm + 4 H+_PO_mit -> Qm + 2 FEROm + 4 H+_PO	afm00190 : Oxidative phosphorylation, afm01100 : Metabolic pathways
AFUA_4G11390	ubiquinol-cytochrome c reductase complex 17 kd protein	QH2m + 2 FERIm + 4 H+_POm -> Qm + 2 FEROm + 4 H+_PO	afm00190 : Oxidative phosphorylation, afm01100 : Metabolic pathways
AFUA_4G11360	glycerol-3-phosphate acyltransferase Sct1	GL3P + 0.0798 C120ACP + 0.0835 C140ACP + 0.1052 C141ACP + 0.7732 C160ACP + 0.1390 C161ACP + 0.0991 C162ACP + 0.1355 C170ACP + 0.2765 C180ACP + 0.4377 C181ACP + 0.9546 C182ACP + 0.1805 C183ACP + 0.0148 C200ACP -> AGL3P + ACP	afm00561 : Glycerolipid metabolism, afm00564 : Glycerophospholipid metabolism, afm01100 : Metabolic pathways, afm01110 : Biosynthesis of secondary metabolites
AFUA_4G11360	glycerol-3-phosphate acyltransferase Sct1	GL3P + ACYLACPP -> AGL3P + ACP	afm00561 : Glycerolipid metabolism, afm00564 : Glycerophospholipid metabolism, afm01100 : Metabolic pathways, afm01110 : Biosynthesis of secondary metabolites
AFUA_4G11360	glycerol-3-phosphate acyltransferase Sct1	T3P2 + 0.0798 C120ACP + 0.0835 C140ACP + 0.1052 C141ACP + 0.7732 C160ACP + 0.1390 C161ACP + 0.0991 C162ACP + 0.1355 C170ACP + 0.2765 C180ACP + 0.4377 C181ACP + 0.9546 C182ACP + 0.1805 C183ACP + 0.0148 C200ACP -> AT3P2 + ACP	afm00561 : Glycerolipid metabolism, afm00564 : Glycerophospholipid metabolism, afm01100 : Metabolic pathways, afm01110 : Biosynthesis of secondary metabolites
AFUA_4G11360	glycerol-3-phosphate acyltransferase Sct1	T3P2 + ACYLACPP -> AT3P2 + ACP	afm00561 : Glycerolipid metabolism, afm00564 : Glycerophospholipid metabolism, afm01100 : Metabolic pathways, afm01110 : Biosynthesis of secondary metabolites
AFUA_4G11340	saccharopine dehydrogenase Lys9	GLU + AMASA + NADPH <-> SACP + NADP	afm00300 : Lysine biosynthesis, afm00310 : Lysine degradation, afm01100 : Metabolic pathways, afm01110 : Biosynthesis of secondary metabolites, afm01130 : Biosynthesis of antibiotics, afm01230 : Biosynthesis of amino acids
AFUA_4G11340	saccharopine dehydrogenase Lys9	GLUm + AMASAm + NADPHm <-> SACPm + NADPm + H2Om	afm00300 : Lysine biosynthesis, afm00310 : Lysine degradation, afm01100 : Metabolic pathways, afm01110 : Biosynthesis of secondary metabolites, afm01130 : Biosynthesis of antibiotics, afm01230 : Biosynthesis of amino acids
AFUA_4G11250	carbonic anhydrase Nce103	H(2)CO(3) = CO(2) + H(2)O.	afm00910 : Nitrogen metabolism
AFUA_4G11240	alpha-aminoadipate reductase large subunit	AMA + NADH + ATP -> AMASA + NAD + AMP + PPI	afm00300 : Lysine biosynthesis, afm01100 : Metabolic pathways, afm01110 : Biosynthesis of secondary metabolites, afm01130 : Biosynthesis of antibiotics, afm01230 : Biosynthesis of amino acids
AFUA_4G11240	alpha-aminoadipate reductase large subunit	AMA + NADPH + ATP -> AMASA + NADP + AMP + PPI	afm00300 : Lysine biosynthesis, afm01100 : Metabolic pathways, afm01110 : Biosynthesis of secondary metabolites, afm01130 : Biosynthesis of antibiotics, afm01230 : Biosynthesis of amino acids
AFUA_4G11240	alpha-aminoadipate reductase large subunit	AMAm + NADHm -> AMASAm + NADm + H2Om	afm00300 : Lysine biosynthesis, afm01100 : Metabolic pathways, afm01110 : Biosynthesis of secondary metabolites, afm01130 : Biosynthesis of antibiotics, afm01230 : Biosynthesis of amino acids
AFUA_4G11240	alpha-aminoadipate reductase large subunit	AMAm + NADPHm -> AMASAm + NADPm + H2Om	afm00300 : Lysine biosynthesis, afm01100 : Metabolic pathways, afm01110 : Biosynthesis of secondary metabolites, afm01130 : Biosynthesis of antibiotics, afm01230 : Biosynthesis of amino acids
AFUA_4G10770	fatty acid oxygenase PpoA	Linoleate + O(2) = (8R,9Z,12Z)-8-hydroperoxyoctadeca-9,12-dienoate.	afm00591 : Linoleic acid metabolism
AFUA_4G10210	phospholipid-transporting ATPase (DRS2)	ATPm + H2Om + PAm -> ADPm + PIm + PA	-
AFUA_4G10210	phospholipid-transporting ATPase (DRS2)	ATPm + H2Om + PEm -> ADPm + PIm + PE	-
AFUA_4G10210	phospholipid-transporting ATPase (DRS2)	ATPm + H2Om + PGm -> ADPm + PIm + PG	-
AFUA_4G10210	phospholipid-transporting ATPase (DRS2)	ATPm + H2Om + PSm -> ADPm + PIm + PS	-
AFUA_4G10140	glucoamylase/glucan 1,4-alpha-glucosidase	Hydrolysis of terminal (1->4)-linked alpha-D-glucose residues successively from non-reducing ends of the chains with release of beta-D-glucose.	afm00500 : Starch and sucrose metabolism, afm01100 : Metabolic pathways
AFUA_4G10130	alpha-amylase	GLYCOGENe -> GLCe	afm00500 : Starch and sucrose metabolism, afm01100 : Metabolic pathways
AFUA_4G10130	alpha-amylase	STARe -> GLCe	afm00500 : Starch and sucrose metabolism, afm01100 : Metabolic pathways
AFUA_4G10100	FAD binding domain protein	NADPH + 2 FERIm -> NADP + 2 FEROm	-
AFUA_4G10070	class I alpha-mannosidase	MANNAN -> MAN	afm00510 : N-Glycan biosynthesis, afm00513 : Various types of N-glycan biosynthesis, afm01100 : Metabolic pathways, afm04141 : Protein processing in endoplasmic reticulum
AFUA_4G09940	polysaccharide deacetylase family protein	CHIT + H2O -> CHITO + AC	-
AFUA_4G09910	hypothetical protein	ATP + 1D-myo-inositol 1,3,4,5,6-pentakisphosphate = ADP + 1D-myo-inositol hexakisphosphate.	-
AFUA_4G09870	hypothetical protein	4 ferrocytochrome c + O(2) + 4 H(+) = 4 ferricytochrome c + 2 H(2)O.	-
AFUA_4G09480	extracellular endo-1,4-beta-xylanase	XYLANe -> XYLe	-
AFUA_4G09440	sodium P-type ATPase	ATPm + H2Om + 3.87 H_POm + Na -> ADPm + PIm + 3.87 H_PO + Nam	-
AFUA_4G09440	sodium P-type ATPase	ATPm + H2Om + 3.88 H+_PO_mit + K -> ADPm + PIm + 3.88 H+_PO + Km	-
AFUA_4G09440	sodium P-type ATPase	ATPm + H2Om + 3.88 H+_PO_mit -> ADPm + PIm + 3.88 H+_PO	-
AFUA_4G09420	carbonic anhydrase	H(2)CO(3) = CO(2) + H(2)O.	afm00910 : Nitrogen metabolism
AFUA_4G09190	S-adenosyl-methionine-sterol-C- methyltransferas	ZYMST + SAM -> FEST + SAH	afm00100 : Steroid biosynthesis, afm01100 : Metabolic pathways, afm01110 : Biosynthesis of secondary metabolites, afm01130 : Biosynthesis of antibiotics
AFUA_4G09060	phosphatidate cytidylyltransferase	PA + CTP <-> CDPDG + PPI	-
AFUA_4G09060	phosphatidate cytidylyltransferase	PAm + CTPm <-> CDPDGm + PPIm	-
AFUA_4G09040	high affinity methionine permease	METe -> MET	-
AFUA_4G08970	PAP2 domain protein	DGPP -> PA + PI	-
AFUA_4G08970	PAP2 domain protein	PA -> DAGLY + PI	-
AFUA_4G08760	phospho-2-dehydro-3-deoxyheptonate aldolase, class II	E4P + PEP -> PI + 3DDAH7P	afm00400 : Phenylalanine, tyrosine and tryptophan biosynthesis, afm01100 : Metabolic pathways, afm01110 : Biosynthesis of secondary metabolites, afm01130 : Biosynthesis of antibiotics, afm01230 : Biosynthesis of amino acids
AFUA_4G08630	phytase	PYTE -> MYOI + 6 PI	afm00562 : Inositol phosphate metabolism
AFUA_4G08570	regulatory protein Ral2	2 R'-SH + ROOH = R'-S-S-R' + H(2)O + ROH.	-
AFUA_4G08490	acyl-CoA dehydrogenase	C100COAm + FADm -> C10DCOAm + FADH2m	-
AFUA_4G08490	acyl-CoA dehydrogenase	C110COAm + FADm -> C11DCOAm + FADH2m	-
AFUA_4G08490	acyl-CoA dehydrogenase	C120COAm + FADm -> C12DCOAm + FADH2m	-
AFUA_4G08490	acyl-CoA dehydrogenase	C130COAm + FADm -> C13DCOAm + FADH2m	-
AFUA_4G08490	acyl-CoA dehydrogenase	C140COAm + FADm -> C14DCOAm + FADH2m	-
AFUA_4G08490	acyl-CoA dehydrogenase	C150COAm + FADm -> C15DCOAm + FADH2m	-
AFUA_4G08490	acyl-CoA dehydrogenase	C160COAm + FADm -> C16DCOAm + FADH2m	-
AFUA_4G08490	acyl-CoA dehydrogenase	C170COAm + FADm -> C17DCOAm + FADH2m	-
AFUA_4G08490	acyl-CoA dehydrogenase	C180COAm + FADm -> C18DCOAm + FADH2m	-
AFUA_4G08490	acyl-CoA dehydrogenase	C190COAm + FADm -> C19DCOAm + FADH2m	-
AFUA_4G08490	acyl-CoA dehydrogenase	C200COAm + FADm -> C20DCOAm + FADH2m	-
AFUA_4G08490	acyl-CoA dehydrogenase	C80COAm + FADm -> C8DCOAm + FADH2m	-
AFUA_4G08410	mannose-6-phosphate isomerase, class I	MAN6P <-> F6P	afm00051 : Fructose and mannose metabolism, afm00520 : Amino sugar and nucleotide sugar metabolism, afm01100 : Metabolic pathways, afm01110 : Biosynthesis of secondary metabolites
AFUA_4G08320	tyrosyl-tRNA synthetase, mitochondrial precursor (tyrosine--tRNA ligase) (tyrrs)	ATPm + TYRm + TRNAm -> AMPm + PPIm + LTyrTRNAm	afm00970 : Aminoacyl-tRNA biosynthesis
AFUA_4G08240	zinc-containing alcohol dehydrogenase	ETH + NAD <-> ACAL + NADH	-
AFUA_4G08240	zinc-containing alcohol dehydrogenase	ETHm + NADm <-> ACALm + NADHm	-
AFUA_4G08240	zinc-containing alcohol dehydrogenase	METHOL + NAD <-> FALD + NADH	-
AFUA_4G07940	oxidoreductase, 2-nitropropane dioxygenase family, putative	2 NITROPRO + O2 -> 2 ACET + 2 HNO2	-
AFUA_4G07940	oxidoreductase, 2-nitropropane dioxygenase family, putative	C10DACP + NADPH <-> C100ACP + NADP	-
AFUA_4G07940	oxidoreductase, 2-nitropropane dioxygenase family, putative	C11DACP + NADPH <-> C110ACP + NADP	-
AFUA_4G07940	oxidoreductase, 2-nitropropane dioxygenase family, putative	C12DACP + NADPH <-> C120ACP + NADP	-
AFUA_4G07940	oxidoreductase, 2-nitropropane dioxygenase family, putative	C13DACP + NADPH <-> C130ACP + NADP	-
AFUA_4G07940	oxidoreductase, 2-nitropropane dioxygenase family, putative	C14DACP + NADPH <-> C140ACP + NADP	-
AFUA_4G07940	oxidoreductase, 2-nitropropane dioxygenase family, putative	C15DACP + NADPH <-> C150ACP + NADP	-
AFUA_4G07940	oxidoreductase, 2-nitropropane dioxygenase family, putative	C16DACP + NADPH <-> C160ACP + NADP	-
AFUA_4G07940	oxidoreductase, 2-nitropropane dioxygenase family, putative	C17DACP + NADPH <-> C170ACP + NADP	-
AFUA_4G07940	oxidoreductase, 2-nitropropane dioxygenase family, putative	C18DACP + NADPH <-> C180ACP + NADP	-
AFUA_4G07940	oxidoreductase, 2-nitropropane dioxygenase family, putative	C19DACP + NADPH <-> C190ACP + NADP	-
AFUA_4G07940	oxidoreductase, 2-nitropropane dioxygenase family, putative	C20DACP + NADPH <-> C200ACP + NADP	-
AFUA_4G07940	oxidoreductase, 2-nitropropane dioxygenase family, putative	C4DACP + NADPH <-> C40ACP + NADP	-
AFUA_4G07940	oxidoreductase, 2-nitropropane dioxygenase family, putative	C5DACP + NADPH <-> C50ACP + NADP	-
AFUA_4G07940	oxidoreductase, 2-nitropropane dioxygenase family, putative	C6DACP + NADPH <-> C60ACP + NADP	-
AFUA_4G07940	oxidoreductase, 2-nitropropane dioxygenase family, putative	C7DACP + NADPH <-> C70ACP + NADP	-
AFUA_4G07940	oxidoreductase, 2-nitropropane dioxygenase family, putative	C8DACP + NADPH <-> C80ACP + NADP	-
AFUA_4G07940	oxidoreductase, 2-nitropropane dioxygenase family, putative	C9DACP + NADPH <-> C90ACP + NADP	-
AFUA_4G07850	endoglucanase	Endohydrolysis of (1->4)-beta-D-glucosidic linkages in cellulose, lichenin and cereal beta-D-glucans.	-
AFUA_4G07350	3-oxo-5-alpha-steroid 4-dehydrogenase family protein	A 3-oxo-5-alpha-steroid + acceptor = a 3-oxo-Delta(4)-steroid + reduced acceptor.	-
AFUA_4G07210	mitochondrial acetolactate synthase small subunit, putative	2 PYRm -> CO2m + ACLACm	afm00290 : Valine, leucine and isoleucine biosynthesis, afm00650 : Butanoate metabolism, afm00660 : C5-Branched dibasic acid metabolism, afm00770 : Pantothenate and CoA biosynthesis, afm01100 : Metabolic pathways, afm01110 : Biosynthesis of secondary metabolites, afm01130 : Biosynthesis of antibiotics, afm01210 : 2-Oxocarboxylic acid metabolism, afm01230 : Biosynthesis of amino acids
AFUA_4G07210	mitochondrial acetolactate synthase small subunit, putative	OBUTm + PYRm -> ABUTm + CO2m	afm00290 : Valine, leucine and isoleucine biosynthesis, afm00650 : Butanoate metabolism, afm00660 : C5-Branched dibasic acid metabolism, afm00770 : Pantothenate and CoA biosynthesis, afm01100 : Metabolic pathways, afm01110 : Biosynthesis of secondary metabolites, afm01130 : Biosynthesis of antibiotics, afm01210 : 2-Oxocarboxylic acid metabolism, afm01230 : Biosynthesis of amino acids
AFUA_4G07150	cytochrome c subunit	4 ferrocytochrome c + O(2) + 4 H(+) = 4 ferricytochrome c + 2 H(2)O.	afm00190 : Oxidative phosphorylation, afm01100 : Metabolic pathways
AFUA_4G07120	cytochrome c1 heme lyase	PHEMEm + APOCEm -> CYMECm	afm00860 : Porphyrin and chlorophyll metabolism
AFUA_4G06850	coenzyme A synthetase	ATP + a long-chain fatty acid + CoA = AMP + diphosphate + an acyl-CoA.	-
AFUA_4G06800	DNA-3-methyladenine glycosylase	CMP -> CYTS + R5P	afm03410 : Base excision repair
AFUA_4G06750	serine-threonine kinase SepH	ATP + a protein = ADP + a phosphoprotein.	-
AFUA_4G06460	pentafunctional AROM polypeptide	3-dehydroquinate = 3-dehydroshikimate + H(2)O.	afm00400 : Phenylalanine, tyrosine and tryptophan biosynthesis, afm01100 : Metabolic pathways, afm01110 : Biosynthesis of secondary metabolites, afm01130 : Biosynthesis of antibiotics, afm01230 : Biosynthesis of amino acids
AFUA_4G06020	cyclin dependent kinase inhibitor Pho81	A glycerophosphodiester + H(2)O = an alcohol + sn-glycerol 3-phosphate.	afm04111 : Cell cycle - yeast
AFUA_1G08830	Golgi matrix protein	DGMP + ATP <-> DGDP + ADP	-
AFUA_1G08830	Golgi matrix protein	GMP + ATP <-> GDP + ADP	-
AFUA_1G08830	Golgi matrix protein	GMP + DATP <-> GDP + DADP	-
AFUA_1G08990	lactonohydrolase	GALN14LAC + H2O <-> GALNT	-
AFUA_1G08990	lactonohydrolase	GLCN15LAC + H2O -> GLCNT	-
AFUA_1G08990	lactonohydrolase	GLCN15LACe + H2Oe -> GLCNTe	-
AFUA_1G09460	NIF domain protein	4-nitrophenyl phosphate + H(2)O = 4-nitrophenol + phosphate.	-
AFUA_1G09730	PAP2 domain protein	PA -> DAGLY + PI	-
AFUA_1G09900	alpha-L-arabinofuranosidase	Hydrolysis of terminal non-reducing alpha-L-arabinofuranoside residues in alpha-L-arabinosides.	afm00520 : Amino sugar and nucleotide sugar metabolism
AFUA_1G09930	glycerol dehydrogenase Gcy1	GL + NAD -> GLYN + NADH	-
AFUA_1G09960	hypothetical protein	N-formyl-L-kynurenine + H(2)O = formate + L-kynurenine.	-
AFUA_1G10100	3-oxoacyl-(acyl-carrier-protein) reductase	AACACP + NADPH <-> C4HACP + NADP	-
AFUA_1G10100	3-oxoacyl-(acyl-carrier-protein) reductase	C10OACP + NADPH <-> C10HACP + NADP	-
AFUA_1G10100	3-oxoacyl-(acyl-carrier-protein) reductase	C11OACP + NADPH <-> C11HACP + NADP	-
AFUA_1G10100	3-oxoacyl-(acyl-carrier-protein) reductase	C12OACP + NADPH <-> C12HACP + NADP	-
AFUA_1G10100	3-oxoacyl-(acyl-carrier-protein) reductase	C13OACP + NADPH <-> C13HACP + NADP	-
AFUA_1G10100	3-oxoacyl-(acyl-carrier-protein) reductase	C14OACP + NADPH <-> C14HACP + NADP	-
AFUA_1G10100	3-oxoacyl-(acyl-carrier-protein) reductase	C15OACP + NADPH <-> C15HACP + NADP	-
AFUA_1G10100	3-oxoacyl-(acyl-carrier-protein) reductase	C16OACP + NADPH <-> C16HACP + NADP	-
AFUA_1G10100	3-oxoacyl-(acyl-carrier-protein) reductase	C17OACP + NADPH <-> C17HACP + NADP	-
AFUA_1G10100	3-oxoacyl-(acyl-carrier-protein) reductase	C18OACP + NADPH <-> C18HACP + NADP	-
AFUA_1G10100	3-oxoacyl-(acyl-carrier-protein) reductase	C19OACP + NADPH <-> C19HACP + NADP	-
AFUA_1G10100	3-oxoacyl-(acyl-carrier-protein) reductase	C20OACP + NADPH <-> C20HACP + NADP	-
AFUA_1G10100	3-oxoacyl-(acyl-carrier-protein) reductase	C5OACP + NADPH <-> C5HACP + NADP	-
AFUA_1G10100	3-oxoacyl-(acyl-carrier-protein) reductase	C6OACP + NADPH <-> C6HACP + NADP	-
AFUA_1G10100	3-oxoacyl-(acyl-carrier-protein) reductase	C7OACP + NADPH <-> C7HACP + NADP	-
AFUA_1G10100	3-oxoacyl-(acyl-carrier-protein) reductase	C8OACP + NADPH <-> C8HACP + NADP	-
AFUA_1G10100	3-oxoacyl-(acyl-carrier-protein) reductase	C9OACP + NADPH <-> C9HACP + NADP	-
AFUA_1G10270	pyridoxal reductase (AKR8)	Pyridoxine + NADP(+) = pyridoxal + NADPH.	afm00750 : Vitamin B6 metabolism, afm01100 : Metabolic pathways
AFUA_1G10380	nonribosomal peptide synthase Pes1	AMA + CYS + VAL + 3 ATP -> LLDACV + 3 AMP + 3 PPI	-
AFUA_1G10570	glycerol-3-phosphate phosphatase (GppA)	GL3P + H2O -> GL + PI	afm00561 : Glycerolipid metabolism, afm01100 : Metabolic pathways
AFUA_1G10820	adenylylsulfate kinase	APS + ATP -> ADP + PAPS	afm00230 : Purine metabolism, afm00920 : Sulfur metabolism, afm01100 : Metabolic pathways
AFUA_1G10930	ammonium transporter (Mep2)	NH3e -> NH3	-
AFUA_1G11010	short chain oxidoreductase/dehydrogenase	(3R)-3-hydroxyacyl-[acyl-carrier-protein] + NADP(+) = 3-oxoacyl-[acyl-carrier-protein] + NADPH.	-
AFUA_1G11030	xylitol dehydrogenase	L-iditol + NAD(+) = L-sorbose + NADH.	afm00040 : Pentose and glucuronate interconversions, afm00051 : Fructose and mannose metabolism, afm01100 : Metabolic pathways
AFUA_1G11180	heat shock protein/chaperonin HSP78	NTP + H(2)O = NDP + phosphate.	-
AFUA_1G11250	amidohydrolase	Hydrolysis of terminal, non-reducing beta-D-mannose residues in beta-D-mannosides.	-
AFUA_1G11320	class II DAHP synthetase family protein	E4P + PEP -> PI + 3DDAH7P	-
AFUA_1G11330	lactonohydrolase	D-glucono-1,5-lactone + H(2)O = D-gluconate.	-
AFUA_1G11390	cytochrome P450	A C(21)-steroid + (reduced NADPH--hemoprotein reductase) + O(2) = a 17-alpha-hydroxy-C(21)-steroid + (oxidized NADPH--hemoprotein reductase) + H(2)O.	-
AFUA_1G11460	1,3-beta-glucanosyltransferase Bgt1	13GLUCANe -> GLCe	afm00500 : Starch and sucrose metabolism
AFUA_1G11530	2,4-dihydroxyhept-2-ene-1,7-dioic acid aldolase	2-dehydro-3-deoxy-D-glucarate = pyruvate + tartronate semialdehyde.	afm00350 : Tyrosine metabolism
AFUA_1G11590	quinate 5-dehydrogenase QutB	DHSK + NADH -> SME + NAD	afm00400 : Phenylalanine, tyrosine and tryptophan biosynthesis
AFUA_1G11590	quinate 5-dehydrogenase QutB	QT + NAD <-> DQT + NADH	afm00400 : Phenylalanine, tyrosine and tryptophan biosynthesis
AFUA_1G11610	3-dehydroquinate dehydratase QutE	DQT -> DHSK	afm00400 : Phenylalanine, tyrosine and tryptophan biosynthesis, afm01100 : Metabolic pathways, afm01110 : Biosynthesis of secondary metabolites, afm01130 : Biosynthesis of antibiotics, afm01230 : Biosynthesis of amino acids
AFUA_1G11630	quinate pathway repressor protein QutR	3-dehydroquinate = 3-dehydroshikimate + H(2)O.	-
AFUA_1G11790	nucleoside hydrolase	ADN + H2O -> AD + RIB	-
AFUA_1G11790	nucleoside hydrolase	ADN -> AD + RIB	-
AFUA_1G11790	nucleoside hydrolase	GSN + H2O -> GN + RIB	-
AFUA_1G11790	nucleoside hydrolase	GSN + PI <-> GN + R5P	-
AFUA_1G11790	nucleoside hydrolase	GSN -> GN + RIB	-
AFUA_1G11790	nucleoside hydrolase	IMP + H2O -> HYXN + R5P	-
AFUA_1G11790	nucleoside hydrolase	INS + H2O -> HYXN + RIB	-
AFUA_1G11960	alternative NADH-dehydrogenase	NADH + Qm + 4 H+_POm -> NAD + QH2m + 4 H+_PO	-
AFUA_1G11960	alternative NADH-dehydrogenase	NADH + Qm -> QH2m + NAD	-
AFUA_1G11960	alternative NADH-dehydrogenase	NADHm + Qm + 4 H+_POm -> NADm + QH2m + 4 H+_PO	-
AFUA_1G11960	alternative NADH-dehydrogenase	NADHm + Qm -> QH2m + NADm	-
AFUA_1G12060	acyl-CoA thioesterase	Palmitoyl-CoA + H(2)O = CoA + palmitate.	-
AFUA_1G12410	salicylate hydroxylase	SALI + NADPH + O2 <-> CCL + NADP + H2O + CO2	afm01100 : Metabolic pathways, afm01220 : Degradation of aromatic compounds
AFUA_1G12530	oleate delta-12 desaturase	C161ACP + NADH + O2 -> C162ACP + NAD + 2 H2O	afm01040 : Biosynthesis of unsaturated fatty acids, afm01212 : Fatty acid metabolism
AFUA_1G12530	oleate delta-12 desaturase	C181ACP + NADH + O2 -> C182ACP + NAD + 2 H2O	afm01040 : Biosynthesis of unsaturated fatty acids, afm01212 : Fatty acid metabolism
AFUA_1G12560	endoglucanase	CELLOBe -> 2 13GLUCANe	-
AFUA_1G12560	endoglucanase	CELLUe -> 13GLUCANe	-
AFUA_1G12600	chitin synthase D	UDPNAG -> UDP + CHIT	afm00520 : Amino sugar and nucleotide sugar metabolism
AFUA_1G12650	3-ketoacyl-CoA ketothiolase (Kat1)	3OACOAm + COAm <-> ACCOAm + SUCCOAm	-
AFUA_1G12650	3-ketoacyl-CoA ketothiolase (Kat1)	AACCOAm + COAm <-> 2 ACCOAm	-
AFUA_1G12650	3-ketoacyl-CoA ketothiolase (Kat1)	C10OCOAm + COAm <-> ACCOAm + C80COAm	-
AFUA_1G12650	3-ketoacyl-CoA ketothiolase (Kat1)	C10OCOAm + COAm -> ACCOAm + C80COAm	-
AFUA_1G12650	3-ketoacyl-CoA ketothiolase (Kat1)	C11OCOAm + COAm -> ACCOAm + C90COAm	-
AFUA_1G12650	3-ketoacyl-CoA ketothiolase (Kat1)	C12OCOAm + COAm <-> ACCOAm + C100COAm	-
AFUA_1G12650	3-ketoacyl-CoA ketothiolase (Kat1)	C12OCOAm + COAm -> ACCOAm + C100COAm	-
AFUA_1G12650	3-ketoacyl-CoA ketothiolase (Kat1)	C13OCOAm + COAm -> ACCOAm + C110COAm	-
AFUA_1G12650	3-ketoacyl-CoA ketothiolase (Kat1)	C14OCOAm + COAm <-> ACCOAm + C120COAm	-
AFUA_1G12650	3-ketoacyl-CoA ketothiolase (Kat1)	C14OCOAm + COAm -> ACCOAm + C120COAm	-
AFUA_1G12650	3-ketoacyl-CoA ketothiolase (Kat1)	C15OCOAm + COAm -> ACCOAm + C130COAm	-
AFUA_1G12650	3-ketoacyl-CoA ketothiolase (Kat1)	C16OCOAm + COAm <-> ACCOAm + C140COAm	-
AFUA_1G12650	3-ketoacyl-CoA ketothiolase (Kat1)	C16OCOAm + COAm -> ACCOAm + C140COAm	-
AFUA_1G12650	3-ketoacyl-CoA ketothiolase (Kat1)	C17OCOAm + COAm -> ACCOAm + C150COAm	-
AFUA_1G12650	3-ketoacyl-CoA ketothiolase (Kat1)	C18OCOAm + COAm <-> ACCOAm + C160COAm	-
AFUA_1G12650	3-ketoacyl-CoA ketothiolase (Kat1)	C18OCOAm + COAm -> ACCOAm + C160COAm	-
AFUA_1G12650	3-ketoacyl-CoA ketothiolase (Kat1)	C19OCOAm + COAm -> ACCOAm + C170COAm	-
AFUA_1G12650	3-ketoacyl-CoA ketothiolase (Kat1)	C20OCOAm + COAm -> ACCOAm + C180COAm	-
AFUA_1G12650	3-ketoacyl-CoA ketothiolase (Kat1)	C5OCOAm + COAm -> ACCOAm + PROPCOAm	-
AFUA_1G12650	3-ketoacyl-CoA ketothiolase (Kat1)	C6OCOAm + COAm <-> ACCOAm + C40COAm	-
AFUA_1G12650	3-ketoacyl-CoA ketothiolase (Kat1)	C6OCOAm + COAm -> ACCOAm + C40COAm	-
AFUA_1G12650	3-ketoacyl-CoA ketothiolase (Kat1)	C7OCOAm + COAm -> ACCOAm + C50COAm	-
AFUA_1G12650	3-ketoacyl-CoA ketothiolase (Kat1)	C8OCOAm + COAm <-> ACCOAm + C60COAm	-
AFUA_1G12650	3-ketoacyl-CoA ketothiolase (Kat1)	C8OCOAm + COAm -> ACCOAm + C60COAm	-
AFUA_1G12650	3-ketoacyl-CoA ketothiolase (Kat1)	C9OCOAm + COAm -> ACCOAm + C70COAm	-
AFUA_1G12650	3-ketoacyl-CoA ketothiolase (Kat1)	MCECOA + COA -> ACCOA + PROPCOA	-
AFUA_1G12650	3-ketoacyl-CoA ketothiolase (Kat1)	OACOA + COA -> ACOA + ACCOA	-
AFUA_1G12830	nitrate reductase NiaD	HNO3 + NADPH -> HNO2 + NADP + H2O	afm00910 : Nitrogen metabolism
AFUA_1G12840	nitrite reductase NiiA	HNO2 + 3 NADPH -> NH4OH + 3 NADP + H2O	afm00910 : Nitrogen metabolism
AFUA_1G12850	nitrate transporter CrnA	HNO3e -> HNO3	afm00910 : Nitrogen metabolism
AFUA_1G12880	epoxide hydrolase	Cis-stilbene oxide + H(2)O = (+)-(1R,2R)-1,2-diphenylethane-1,2-diol.	-
AFUA_1G13090	anthranilate synthase multifunctional protein TrpC, putative	CHOR + GLN -> GLU + PYR + AN	afm00400 : Phenylalanine, tyrosine and tryptophan biosynthesis, afm01100 : Metabolic pathways, afm01110 : Biosynthesis of secondary metabolites, afm01230 : Biosynthesis of amino acids
AFUA_1G13090	anthranilate synthase multifunctional protein TrpC, putative	CPAD5P -> CO2 + IGP	afm00400 : Phenylalanine, tyrosine and tryptophan biosynthesis, afm01100 : Metabolic pathways, afm01110 : Biosynthesis of secondary metabolites, afm01230 : Biosynthesis of amino acids
AFUA_1G13090	anthranilate synthase multifunctional protein TrpC, putative	CPAD5P -> CO2 + IGP + H2O	afm00400 : Phenylalanine, tyrosine and tryptophan biosynthesis, afm01100 : Metabolic pathways, afm01110 : Biosynthesis of secondary metabolites, afm01230 : Biosynthesis of amino acids
AFUA_1G13090	anthranilate synthase multifunctional protein TrpC, putative	NPRAN -> CPAD5P	afm00400 : Phenylalanine, tyrosine and tryptophan biosynthesis, afm01100 : Metabolic pathways, afm01110 : Biosynthesis of secondary metabolites, afm01230 : Biosynthesis of amino acids
AFUA_1G13210	uridine permease Fui1	URAe -> URA	-
AFUA_1G13220	cytochrome P450 pisatin demethylase	3HBA + O2 + NADPH <-> PCC + NADP + H2O	-
AFUA_1G13220	cytochrome P450 pisatin demethylase	BA + NADPH + O2 -> 4HBA + NADP + H2O	-
AFUA_1G13300	GTP cyclohydrolase II	GTP -> D6RP5P + FOR + PPI	afm00740 : Riboflavin metabolism, afm01100 : Metabolic pathways, afm01110 : Biosynthesis of secondary metabolites
AFUA_1G13320	6-phosphogluconate dehydrogenase family protein	6-phospho-D-gluconate + NADP(+) = D-ribulose 5-phosphate + CO(2) + NADPH.	-
AFUA_1G13660	phenol 2-monooxygenase	Phenol + NADPH + O(2) = catechol + NADP(+) + H(2)O.	-
AFUA_1G13740	pentafunctional polypeptide (AroM)	3DDAH7P -> DQT + PI	afm00400 : Phenylalanine, tyrosine and tryptophan biosynthesis, afm01100 : Metabolic pathways, afm01110 : Biosynthesis of secondary metabolites, afm01130 : Biosynthesis of antibiotics, afm01230 : Biosynthesis of amino acids
AFUA_1G13740	pentafunctional polypeptide (AroM)	DHSK + NADPH -> SME + NADP	afm00400 : Phenylalanine, tyrosine and tryptophan biosynthesis, afm01100 : Metabolic pathways, afm01110 : Biosynthesis of secondary metabolites, afm01130 : Biosynthesis of antibiotics, afm01230 : Biosynthesis of amino acids
AFUA_1G13740	pentafunctional polypeptide (AroM)	DQT -> DHSK	afm00400 : Phenylalanine, tyrosine and tryptophan biosynthesis, afm01100 : Metabolic pathways, afm01110 : Biosynthesis of secondary metabolites, afm01130 : Biosynthesis of antibiotics, afm01230 : Biosynthesis of amino acids
AFUA_1G13740	pentafunctional polypeptide (AroM)	DQT -> DHSK + H2O	afm00400 : Phenylalanine, tyrosine and tryptophan biosynthesis, afm01100 : Metabolic pathways, afm01110 : Biosynthesis of secondary metabolites, afm01130 : Biosynthesis of antibiotics, afm01230 : Biosynthesis of amino acids
AFUA_1G13740	pentafunctional polypeptide (AroM)	SME + ATP -> ADP + SME3P	afm00400 : Phenylalanine, tyrosine and tryptophan biosynthesis, afm01100 : Metabolic pathways, afm01110 : Biosynthesis of secondary metabolites, afm01130 : Biosynthesis of antibiotics, afm01230 : Biosynthesis of amino acids
AFUA_1G13740	pentafunctional polypeptide (AroM)	SME3P + PEP -> 3PSME + PI	afm00400 : Phenylalanine, tyrosine and tryptophan biosynthesis, afm01100 : Metabolic pathways, afm01110 : Biosynthesis of secondary metabolites, afm01130 : Biosynthesis of antibiotics, afm01230 : Biosynthesis of amino acids
AFUA_1G14040	blue light-inducible protein Bli-3	Pyridoxamine 5'-phosphate + H(2)O + O(2) = pyridoxal 5'-phosphate + NH(3) + H(2)O(2). Pyridoxine 5'-phosphate + O(2) = pyridoxal 5'-phosphate + H(2)O(2).	-
AFUA_1G14210	nucleoside-diphosphate-sugar epimerase	UDPGAL <-> UDPG	afm00650 : Butanoate metabolism
AFUA_1G14270	catechol dioxygenase	BTOL + O2 <-> 2MAC	-
AFUA_1G14350	2-deoxy-D-gluconate 3-dehydrogenase	AACACP + NADPH <-> C4HACP + NADP	afm00040 : Pentose and glucuronate interconversions
AFUA_1G14350	2-deoxy-D-gluconate 3-dehydrogenase	C10OACP + NADPH <-> C10HACP + NADP	afm00040 : Pentose and glucuronate interconversions
AFUA_1G14350	2-deoxy-D-gluconate 3-dehydrogenase	C11OACP + NADPH <-> C11HACP + NADP	afm00040 : Pentose and glucuronate interconversions
AFUA_1G14350	2-deoxy-D-gluconate 3-dehydrogenase	C12OACP + NADPH <-> C12HACP + NADP	afm00040 : Pentose and glucuronate interconversions
AFUA_1G14350	2-deoxy-D-gluconate 3-dehydrogenase	C13OACP + NADPH <-> C13HACP + NADP	afm00040 : Pentose and glucuronate interconversions
AFUA_1G14350	2-deoxy-D-gluconate 3-dehydrogenase	C14OACP + NADPH <-> C14HACP + NADP	afm00040 : Pentose and glucuronate interconversions
AFUA_1G14350	2-deoxy-D-gluconate 3-dehydrogenase	C15OACP + NADPH <-> C15HACP + NADP	afm00040 : Pentose and glucuronate interconversions
AFUA_1G14350	2-deoxy-D-gluconate 3-dehydrogenase	C16OACP + NADPH <-> C16HACP + NADP	afm00040 : Pentose and glucuronate interconversions
AFUA_1G14350	2-deoxy-D-gluconate 3-dehydrogenase	C17OACP + NADPH <-> C17HACP + NADP	afm00040 : Pentose and glucuronate interconversions
AFUA_1G14350	2-deoxy-D-gluconate 3-dehydrogenase	C18OACP + NADPH <-> C18HACP + NADP	afm00040 : Pentose and glucuronate interconversions
AFUA_1G14350	2-deoxy-D-gluconate 3-dehydrogenase	C19OACP + NADPH <-> C19HACP + NADP	afm00040 : Pentose and glucuronate interconversions
AFUA_1G14350	2-deoxy-D-gluconate 3-dehydrogenase	C20OACP + NADPH <-> C20HACP + NADP	afm00040 : Pentose and glucuronate interconversions
AFUA_1G14350	2-deoxy-D-gluconate 3-dehydrogenase	C5OACP + NADPH <-> C5HACP + NADP	afm00040 : Pentose and glucuronate interconversions
AFUA_1G14350	2-deoxy-D-gluconate 3-dehydrogenase	C6OACP + NADPH <-> C6HACP + NADP	afm00040 : Pentose and glucuronate interconversions
AFUA_1G14350	2-deoxy-D-gluconate 3-dehydrogenase	C7OACP + NADPH <-> C7HACP + NADP	afm00040 : Pentose and glucuronate interconversions
AFUA_1G14350	2-deoxy-D-gluconate 3-dehydrogenase	C8OACP + NADPH <-> C8HACP + NADP	afm00040 : Pentose and glucuronate interconversions
AFUA_1G14350	2-deoxy-D-gluconate 3-dehydrogenase	C9OACP + NADPH <-> C9HACP + NADP	afm00040 : Pentose and glucuronate interconversions
AFUA_1G14350	2-deoxy-D-gluconate 3-dehydrogenase	DEXG + NAD <-> DEHXG + NADH	afm00040 : Pentose and glucuronate interconversions
AFUA_1G14390	zinc-dependent alcohol dehydrogenase	IDOL + NAD -> SOR + NADH	afm00040 : Pentose and glucuronate interconversions, afm00051 : Fructose and mannose metabolism, afm01100 : Metabolic pathways
AFUA_1G14450	exo-beta-1,3-glucanase Exg0	13GLUCANe -> GLCe	afm00500 : Starch and sucrose metabolism
AFUA_1G14490	aminotransferase	AKA + GLU <-> AMA + AKG	-
AFUA_1G14520	pyridine nucleotide-disulphide oxidoreductase	NADH + FADm -> NAD + FADH2m	afm00190 : Oxidative phosphorylation
AFUA_1G14530	general amidase	GBAD -> GBAT + NH3	-
AFUA_1G14560	mannosidase MsdS	MANNAN -> MAN	afm00510 : N-Glycan biosynthesis, afm00513 : Various types of N-glycan biosynthesis, afm01100 : Metabolic pathways, afm04141 : Protein processing in endoplasmic reticulum
AFUA_1G14560	mannosidase MsdS	MANNANe -> MANe	afm00510 : N-Glycan biosynthesis, afm00513 : Various types of N-glycan biosynthesis, afm01100 : Metabolic pathways, afm04141 : Protein processing in endoplasmic reticulum
AFUA_1G14570	phosphoribosyl-AMP cyclohydrolase	HISOL + 2 NAD -> HIS + 2 NADH	afm00340 : Histidine metabolism, afm01100 : Metabolic pathways, afm01110 : Biosynthesis of secondary metabolites, afm01230 : Biosynthesis of amino acids
AFUA_1G14570	phosphoribosyl-AMP cyclohydrolase	PRBAMP + H2O -> PRFP	afm00340 : Histidine metabolism, afm01100 : Metabolic pathways, afm01110 : Biosynthesis of secondary metabolites, afm01230 : Biosynthesis of amino acids
AFUA_1G14570	phosphoribosyl-AMP cyclohydrolase	PRBAMP -> PRFP	afm00340 : Histidine metabolism, afm01100 : Metabolic pathways, afm01110 : Biosynthesis of secondary metabolites, afm01230 : Biosynthesis of amino acids
AFUA_1G14570	phosphoribosyl-AMP cyclohydrolase	PRBATP + H2O -> PPI + PRBAMP	afm00340 : Histidine metabolism, afm01100 : Metabolic pathways, afm01110 : Biosynthesis of secondary metabolites, afm01230 : Biosynthesis of amino acids
AFUA_1G14570	phosphoribosyl-AMP cyclohydrolase	PRBATP -> PPI + PRBAMP	afm00340 : Histidine metabolism, afm01100 : Metabolic pathways, afm01110 : Biosynthesis of secondary metabolites, afm01230 : Biosynthesis of amino acids
AFUA_1G14890	cAMP-specific phosphodiesterase	cAMP -> AMP	-
AFUA_1G14890	cAMP-specific phosphodiesterase	cAMPe -> AMPe	-
AFUA_1G14890	cAMP-specific phosphodiesterase	cCMP -> CMP	-
AFUA_1G14890	cAMP-specific phosphodiesterase	cdAMP -> DAMP	-
AFUA_1G14890	cAMP-specific phosphodiesterase	cGMP -> GMP	-
AFUA_1G14890	cAMP-specific phosphodiesterase	cIMP -> IMP	-
AFUA_1G15140	mitochondrial phosphate carrier protein (Mir1), putative	PI <-> PIm	-
AFUA_1G15140	mitochondrial phosphate carrier protein (Mir1), putative	PIm <-> PI	-
AFUA_1G15150	alpha-amylase	GLYCOGEN -> GLC	afm00500 : Starch and sucrose metabolism, afm01100 : Metabolic pathways
AFUA_1G15150	alpha-amylase	STAR -> GLC	afm00500 : Starch and sucrose metabolism, afm01100 : Metabolic pathways
AFUA_1G15270	heat shock protein Hsp98/Hsp104/ClpA	ATP + H(2)O = ADP + phosphate.	-
AFUA_1G15280	polysaccharide deacetylase family protein	Beta-D-glucose + NAD(P)(+) = D-glucono-1,5-lactone + NAD(P)H.	-
AFUA_1G15350	homoserine acetyltransferase family protein	ACCOA + HSER <-> COA + OAHSER	afm00270 : Cysteine and methionine metabolism, afm01100 : Metabolic pathways, afm01130 : Biosynthesis of antibiotics
AFUA_1G15360	hypothetical protein	Reduced riboflavin + NAD(P)(+) = riboflavin + NAD(P)H.	-
AFUA_1G15440	alpha-1,3-glucan synthase Ags3	UDPG -> UDP + 13GLUCAN	-
AFUA_1G15440	alpha-1,3-glucan synthase Ags3	UDPG -> UDP + NIG	-
AFUA_1G15440	alpha-1,3-glucan synthase Ags3	UDPG -> UDP + PSNIG	-
AFUA_1G15520	urea amidolyase	ATP + UREA + CO2 + H2O -> ADP + PI + UREAC	-
AFUA_1G15520	urea amidolyase	ATP + UREA + CO2 <-> ADP + PI + UREAC	-
AFUA_1G15520	urea amidolyase	UREA + ATP + H2O + CO2 <-> ADP + PI + UREAC	-
AFUA_1G15520	urea amidolyase	UREAC -> 2 NH3 + 2 CO2	-
AFUA_1G15780	3-isopropylmalate dehydrogenase Leu2A	IPPMALm + NADm -> NADHm + OICAPm	afm00290 : Valine, leucine and isoleucine biosynthesis, afm00660 : C5-Branched dibasic acid metabolism, afm01100 : Metabolic pathways, afm01110 : Biosynthesis of secondary metabolites, afm01210 : 2-Oxocarboxylic acid metabolism, afm01230 : Biosynthesis of amino acids
AFUA_1G15780	3-isopropylmalate dehydrogenase Leu2A	IPPMALm + NADm -> NADHm + OICAPm + CO2m	afm00290 : Valine, leucine and isoleucine biosynthesis, afm00660 : C5-Branched dibasic acid metabolism, afm01100 : Metabolic pathways, afm01110 : Biosynthesis of secondary metabolites, afm01210 : 2-Oxocarboxylic acid metabolism, afm01230 : Biosynthesis of amino acids
AFUA_1G15830	hypothetical protein	Orotidine 5'-phosphate = UMP + CO(2).	-
AFUA_1G15930	choline kinase	ATP + CHO -> ADP + PCHO	afm00564 : Glycerophospholipid metabolism, afm01100 : Metabolic pathways
AFUA_1G16210	threonyl-tRNA synthetase	ATPm + THRm + TRNAm -> AMPm + PPIm + LTHETRNAm	afm00970 : Aminoacyl-tRNA biosynthesis
AFUA_1G16250	alpha-glucosidase	MLT + H2O -> 2 GLC	afm00052 : Galactose metabolism, afm00500 : Starch and sucrose metabolism, afm01100 : Metabolic pathways
AFUA_1G16250	alpha-glucosidase	MLTe + H2Oe -> 2 GLCe	afm00052 : Galactose metabolism, afm00500 : Starch and sucrose metabolism, afm01100 : Metabolic pathways
AFUA_1G16250	alpha-glucosidase	MLTIOSE + H2O -> MLT + GLC	afm00052 : Galactose metabolism, afm00500 : Starch and sucrose metabolism, afm01100 : Metabolic pathways
AFUA_1G16280	mitochondrial F1F0-ATP synthase g subunit	ADPm + PIm + 3.88 H+_PO -> ATPm + H2Om + 3.88 H+_POm	afm00190 : Oxidative phosphorylation, afm01100 : Metabolic pathways
AFUA_1G16440	ABC ATPase	ATP + H(2)O = ADP + phosphate.	-
AFUA_1G16556	phosphatase	[a protein]-serine/threonine phosphate + H(2)O = [a protein]-serine/threonine + phosphate.	-
AFUA_1G16770	amidase family protein	GBAD -> GBAT + NH3	-
AFUA_1G16810	aminotransferase, class III	SAM + AONA -> SAMOB + DANNA	-
AFUA_1G16810	aminotransferase, class III	SAMm + AONAm -> SAMOBm + DANNAm	-
AFUA_1G16810	aminotransferase, class III	SPRM + ACCOA -> ASPRM + COA	-
AFUA_1G16810	aminotransferase, class III	SPRMD + ACCOA -> ASPERMD + COA	-
AFUA_1G16850	sphinganine hydroxylase Sur2	C18SPH + O2 + NADPH -> C18PSPH + NADP + H2O	afm00600 : Sphingolipid metabolism, afm01100 : Metabolic pathways
AFUA_1G16850	sphinganine hydroxylase Sur2	C20SPH + O2 + NADPH -> C20PSPH + NADP + H2O	afm00600 : Sphingolipid metabolism, afm01100 : Metabolic pathways
AFUA_1G16850	sphinganine hydroxylase Sur2	SPH + O2 + NADPH -> PSPH + NADP	afm00600 : Sphingolipid metabolism, afm01100 : Metabolic pathways
AFUA_1G16920	beta-xylosidase XylA	XYLANe -> XYLe	afm00520 : Amino sugar and nucleotide sugar metabolism, afm01100 : Metabolic pathways
AFUA_1G16930	phosphatidylserine decarboxylase	PCPS -> PCPE + CO2	afm00564 : Glycerophospholipid metabolism, afm01100 : Metabolic pathways, afm01110 : Biosynthesis of secondary metabolites
AFUA_1G16930	phosphatidylserine decarboxylase	PEPS -> PE + CO2	afm00564 : Glycerophospholipid metabolism, afm01100 : Metabolic pathways, afm01110 : Biosynthesis of secondary metabolites
AFUA_1G16930	phosphatidylserine decarboxylase	PS -> PE + CO2	afm00564 : Glycerophospholipid metabolism, afm01100 : Metabolic pathways, afm01110 : Biosynthesis of secondary metabolites
AFUA_1G17010	glutathione S-transferase	RX + RGT -> HX + OGT	afm00480 : Glutathione metabolism
AFUA_1G17030	glycosyl transferase	UDPGAL + DGDMIPC -> TGDMIPC + UDP	-
AFUA_1G17030	glycosyl transferase	UDPGAL + DMIPC -> GDMIPC + UDP	-
AFUA_1G17030	glycosyl transferase	UDPGAL + GDMIPC -> DGDMIPC + UDP	-
AFUA_1G17170	TfdA family taurine dioxygenase	TAUR + AKG + O2 -> H2S + AMIACE + SUCC + CO2	-
AFUA_1G17220	extracellular polygalacturonase	Random hydrolysis of (1->4)-alpha-D-galactosiduronic linkages in pectate and other galacturonans.	afm00040 : Pentose and glucuronate interconversions, afm01100 : Metabolic pathways
AFUA_1G17410	beta-glucosidase	CELLOBe -> 2 bDGLCe	afm00460 : Cyanoamino acid metabolism, afm00500 : Starch and sucrose metabolism, afm01100 : Metabolic pathways, afm01110 : Biosynthesis of secondary metabolites
AFUA_1G17430	tyrosinase	TYRe + DOPAe + O2e -> DOPAe + DOQUIe + H2Oe	afm00350 : Tyrosine metabolism, afm01100 : Metabolic pathways, afm01110 : Biosynthesis of secondary metabolites
AFUA_1G17470	high affinity nitrate transporter NrtB	HNO3e -> HNO3	afm00910 : Nitrogen metabolism
AFUA_1G17490	glucokinase regulator family protein	NAG + ATP -> NAGA6P + ADP	afm00520 : Amino sugar and nucleotide sugar metabolism
AFUA_1G17590	phosphoesterase superfamily protein	A phosphatidylcholine + H(2)O = 1,2-diacyl-sn-glycerol + phosphocholine.	afm00562 : Inositol phosphate metabolism, afm00564 : Glycerophospholipid metabolism, afm00565 : Ether lipid metabolism, afm01100 : Metabolic pathways, afm01110 : Biosynthesis of secondary metabolites
AFUA_1G17650	short chain dehydrogenase	AACACP + NADPH <-> C4HACP + NADP	afm00650 : Butanoate metabolism
AFUA_1G17650	short chain dehydrogenase	C10OACP + NADPH <-> C10HACP + NADP	afm00650 : Butanoate metabolism
AFUA_1G17650	short chain dehydrogenase	C12OACP + NADPH <-> C12HACP + NADP	afm00650 : Butanoate metabolism
AFUA_1G17650	short chain dehydrogenase	C14OACP + NADPH <-> C14HACP + NADP	afm00650 : Butanoate metabolism
AFUA_1G17650	short chain dehydrogenase	C16OACP + NADPH <-> C16HACP + NADP	afm00650 : Butanoate metabolism
AFUA_1G17650	short chain dehydrogenase	C18OACP + NADPH <-> C18HACP + NADP	afm00650 : Butanoate metabolism
AFUA_1G17650	short chain dehydrogenase	C6OACP + NADPH <-> C6HACP + NADP	afm00650 : Butanoate metabolism
AFUA_1G17650	short chain dehydrogenase	C8OACP + NADPH <-> C8HACP + NADP	afm00650 : Butanoate metabolism
AFUA_1G17660	histidinol dehydrogenase	HISOL + 2 NAD + H2O -> HIS + 2 NADH	afm00340 : Histidine metabolism, afm01100 : Metabolic pathways, afm01110 : Biosynthesis of secondary metabolites, afm01230 : Biosynthesis of amino acids
AFUA_1G17660	histidinol dehydrogenase	HISOL + 2 NAD -> HIS + 2 NADH	afm00340 : Histidine metabolism, afm01100 : Metabolic pathways, afm01110 : Biosynthesis of secondary metabolites, afm01230 : Biosynthesis of amino acids
AFUA_1G17660	histidinol dehydrogenase	PRBAMP -> PRFP	afm00340 : Histidine metabolism, afm01100 : Metabolic pathways, afm01110 : Biosynthesis of secondary metabolites, afm01230 : Biosynthesis of amino acids
AFUA_1G17660	histidinol dehydrogenase	PRBATP -> PPI + PRBAMP	afm00340 : Histidine metabolism, afm01100 : Metabolic pathways, afm01110 : Biosynthesis of secondary metabolites, afm01230 : Biosynthesis of amino acids
AFUA_1G17670	salicylate hydroxylase	Salicylate + NADH + O(2) = catechol + NAD(+) + H(2)O + CO(2).	-
AFUA_1G17700	short chain dehydrogenase	(3R)-3-hydroxyacyl-[acyl-carrier-protein] + NADP(+) = 3-oxoacyl-[acyl-carrier-protein] + NADPH.	-
AFUA_5G15070	AhpC/TSA family thioredoxin peroxidase	2 phenolic donor + H(2)O(2) = 2 phenoxyl radical of the donor + 2 H(2)O.	-
AFUA_5G14820	replication factor C subunit	NTP + H(2)O = NDP + phosphate.	afm03030 : DNA replication, afm03420 : Nucleotide excision repair, afm03430 : Mismatch repair
AFUA_5G14780	heat shock trehalose synthase	TRE <-> MLT	-
AFUA_5G14760	hypothetical protein	(2S,3S)-2-hydroxybutane-1,2,3-tricarboxylate = (Z)-but-2-ene-1,2,3-tricarboxylate + H(2)O.	-
AFUA_5G14690	phosphorylase	ADP + ATP = phosphate + P(1),P(4)-bis(5'-adenosyl) tetraphosphate.	afm00230 : Purine metabolism
AFUA_5G14640	haloacid dehalogenase, type II	(S)-2-haloacid + H(2)O = (R)-2-hydroxyacid + halide.	afm01100 : Metabolic pathways
AFUA_5G14550	beta-galactosidase	LACT + H2O -> GLC + GLAC	afm00052 : Galactose metabolism, afm00511 : Other glycan degradation, afm00600 : Sphingolipid metabolism, afm01100 : Metabolic pathways
AFUA_5G14550	beta-galactosidase	LACTe + H2Oe -> GLCe + GLACe	afm00052 : Galactose metabolism, afm00511 : Other glycan degradation, afm00600 : Sphingolipid metabolism, afm01100 : Metabolic pathways
AFUA_5G14490	MFS transporter	1-phosphatidyl-1D-myo-inositol 4,5-bisphosphate + H(2)O = 1D-myo-inositol 1,4,5-trisphosphate + diacylglycerol.	-
AFUA_5G14410	cysteine dioxygenase	CYS + O2 -> 3SULALA	afm00270 : Cysteine and methionine metabolism, afm00430 : Taurine and hypotaurine metabolism, afm01100 : Metabolic pathways
AFUA_5G14380	alpha-glucuronidase	GLUCRE + H2O -> GLUCN	-
AFUA_5G14350	c-24(28) sterol reductase	ERGOT + NADPH -> ERGOST + NADP	-
AFUA_5G14350	c-24(28) sterol reductase	ERTEOL + NADPH -> ERGOST + NADP	-
AFUA_5G14350	c-24(28) sterol reductase	IGST + NADPH -> DMZYMST + NADP	-
AFUA_5G14340	oxidoreductase, short-chain dehydrogenase/reductase family	C14OACP + NADPH <-> C14HACP + NADP	-
AFUA_5G14340	oxidoreductase, short-chain dehydrogenase/reductase family	C16OACP + NADPH <-> C16HACP + NADP	-
AFUA_5G14340	oxidoreductase, short-chain dehydrogenase/reductase family	C18OACP + NADPH <-> C18HACP + NADP	-
AFUA_5G14340	oxidoreductase, short-chain dehydrogenase/reductase family	C20OACP + NADPH <-> C20HACP + NADP	-
AFUA_5G14330	12-oxophytodienoate reductase	8-((1R,2R)-3-oxo-2-((Z)-pent-2-enyl)cyclopentyl)octanoate + NADP(+) = (15Z)-12-oxophyto-10,15-dienoate + NADPH.	-
AFUA_5G14300	alpha,alpha-trehalose-phosphate synthase subunit, putative	UDPG + G6P -> UDP + TRE6P	afm00500 : Starch and sucrose metabolism, afm01100 : Metabolic pathways
AFUA_5G14270	AMP-binding enzyme	ATP + PHAC + COA <-> AMP + PPI + PHACCOA	-
AFUA_5G14270	AMP-binding enzyme	FER + ATP + COA -> AMP + PPI + FERCOA	-
AFUA_5G14150	lipase	Triacylglycerol + H(2)O = diacylglycerol + a carboxylate.	afm00561 : Glycerolipid metabolism, afm01100 : Metabolic pathways
AFUA_5G14120	toxin biosynthesis ketoreductase	NOR + NADPH -> NADP + AVN	afm00254 : Aflatoxin biosynthesis
AFUA_5G14090	cell-associated beta-galactosidase	Hydrolysis of terminal non-reducing beta-D-galactose residues in beta-D-galactosides.	afm00052 : Galactose metabolism, afm00511 : Other glycan degradation, afm00600 : Sphingolipid metabolism, afm01100 : Metabolic pathways
AFUA_5G13830	alpha-galactosidase	MELIe + H2Oe -> GLCe + GLACe	afm00052 : Galactose metabolism, afm00561 : Glycerolipid metabolism, afm00600 : Sphingolipid metabolism, afm00603 : Glycosphingolipid biosynthesis - globo series
AFUA_5G13830	alpha-galactosidase	RAFFe + H2Oe <-> SUCe + GLACe	afm00052 : Galactose metabolism, afm00561 : Glycerolipid metabolism, afm00600 : Sphingolipid metabolism, afm00603 : Glycosphingolipid biosynthesis - globo series
AFUA_5G13830	alpha-galactosidase	STACe + H2Oe <-> RAFFe + GLACe	afm00052 : Galactose metabolism, afm00561 : Glycerolipid metabolism, afm00600 : Sphingolipid metabolism, afm00603 : Glycosphingolipid biosynthesis - globo series
AFUA_5G13810	transulfuration enzyme family protein	LLCT + H2O -> HCYS + PYR + NH3	-
AFUA_5G13810	transulfuration enzyme family protein	LLCT -> CYS + NH3 + OBUT	-
AFUA_5G13240	inositol hexaphosphate kinase KCS1	ATP + 1D-myo-inositol 1,4,5-trisphosphate = ADP + 1D-myo-inositol 1,3,4,5-tetrakisphosphate.	-
AFUA_5G13130	chorismate mutase	CHOR -> PHEN	afm00400 : Phenylalanine, tyrosine and tryptophan biosynthesis, afm01100 : Metabolic pathways, afm01110 : Biosynthesis of secondary metabolites, afm01130 : Biosynthesis of antibiotics, afm01230 : Biosynthesis of amino acids
AFUA_5G13110	hypothetical protein	Deoxynucleoside triphosphate + DNA(n) = diphosphate + DNA(n+1).	-
AFUA_5G12660	phosphotidylinositol kinase Tel1	ATP + PINS -> ADP + PINSP	-
AFUA_5G12510	adenylate-forming enzyme AfeA	4CMRE + ATP + COA -> 4CMCOA + AMP + PPI	-
AFUA_5G12510	adenylate-forming enzyme AfeA	FER + ATP + COA -> AMP + PPI + FERCOA	-
AFUA_5G12480	short chain dehydrogenase/reductase family	AACACP + NADPH <-> C4HACP + NADP	-
AFUA_5G12480	short chain dehydrogenase/reductase family	C10OACP + NADPH <-> C10HACP + NADP	-
AFUA_5G12480	short chain dehydrogenase/reductase family	C11OACP + NADPH <-> C11HACP + NADP	-
AFUA_5G12480	short chain dehydrogenase/reductase family	C12OACP + NADPH <-> C12HACP + NADP	-
AFUA_5G12480	short chain dehydrogenase/reductase family	C13OACP + NADPH <-> C13HACP + NADP	-
AFUA_5G12480	short chain dehydrogenase/reductase family	C14OACP + NADPH <-> C14HACP + NADP	-
AFUA_5G12480	short chain dehydrogenase/reductase family	C15OACP + NADPH <-> C15HACP + NADP	-
AFUA_5G12480	short chain dehydrogenase/reductase family	C16OACP + NADPH <-> C16HACP + NADP	-
AFUA_5G12480	short chain dehydrogenase/reductase family	C17OACP + NADPH <-> C17HACP + NADP	-
AFUA_5G12480	short chain dehydrogenase/reductase family	C18OACP + NADPH <-> C18HACP + NADP	-
AFUA_5G12480	short chain dehydrogenase/reductase family	C19OACP + NADPH <-> C19HACP + NADP	-
AFUA_5G12480	short chain dehydrogenase/reductase family	C20OACP + NADPH <-> C20HACP + NADP	-
AFUA_5G12480	short chain dehydrogenase/reductase family	C5OACP + NADPH <-> C5HACP + NADP	-
AFUA_5G12480	short chain dehydrogenase/reductase family	C6OACP + NADPH <-> C6HACP + NADP	-
AFUA_5G12480	short chain dehydrogenase/reductase family	C7OACP + NADPH <-> C7HACP + NADP	-
AFUA_5G12480	short chain dehydrogenase/reductase family	C8OACP + NADPH <-> C8HACP + NADP	-
AFUA_5G12480	short chain dehydrogenase/reductase family	C9OACP + NADPH <-> C9HACP + NADP	-
AFUA_5G12460	2-amino-3-carboxymuconate-6-semialdehyde decarboxylase, putative	CMUSA -> CO2 + AM6SA	-
AFUA_5G12310	pseudouridine synthase	URA + R5P <-> PURI5P	-
AFUA_5G12160	alpha-1,2-mannosyltransferase (Kre5)	2 GDP-alpha-D-mannose + D-Man-alpha-(1->3)-(D-Man-alpha-(1->6))-D-Man-beta-(1->4)-D-GlcNAc-beta-(1->4)-D-GlcNAc-diphosphodolichol = 2 GDP + D-Man-alpha-(1->2)-D-Man-alpha-(1->2)-D-Man-alpha-(1->3)-(D-Man-alpha-(1->6))-D-Man-beta-(1->4)-D-GlcNAc-beta-(1->4)-D-GlcNAc-diphosphodolichol.	-
AFUA_5G12110	hypothetical protein	S-adenosyl-L-methionine + L-lysine-[histone] = S-adenosyl-L-homocysteine + N(6)-methyl-L-lysine-[histone].	afm00310 : Lysine degradation
AFUA_5G11590	glycerophosphocholine phosphodiesterase Gde1	A glycerophosphodiester + H(2)O = an alcohol + sn-glycerol 3-phosphate.	afm00564 : Glycerophospholipid metabolism
AFUA_5G11500	hypothetical protein	A phosphate monoester + H(2)O = an alcohol + phosphate.	-
AFUA_5G11410	polysaccharide deacetylase (NodB)	NAG + H2O -> GLCN + AC	-
AFUA_5G11370	Ser/Thr protein phosphatase	[a protein]-serine/threonine phosphate + H(2)O = [a protein]-serine/threonine + phosphate.	-
AFUA_5G11110	thiamin pyrophosphokinase-related protein	ATP + THME -> AMP + THDP	-
AFUA_5G11020	ammonium transporter MepA	NH3e -> NH3	-
AFUA_5G10760	alpha-1,2-mannosyltransferase (Kre2)	2 GDP-alpha-D-mannose + D-Man-alpha-(1->3)-(D-Man-alpha-(1->6))-D-Man-beta-(1->4)-D-GlcNAc-beta-(1->4)-D-GlcNAc-diphosphodolichol = 2 GDP + D-Man-alpha-(1->2)-D-Man-alpha-(1->2)-D-Man-alpha-(1->3)-(D-Man-alpha-(1->6))-D-Man-beta-(1->4)-D-GlcNAc-beta-(1->4)-D-GlcNAc-diphosphodolichol.	afm00514 : Other types of O-glycan biosynthesis
AFUA_5G10690	MFS monosaccharide transporter	bDGLCe -> bDGLC	-
AFUA_5G10690	MFS monosaccharide transporter	FRUe -> FRU	-
AFUA_5G10690	MFS monosaccharide transporter	GLACe -> GLAC	-
AFUA_5G10690	MFS monosaccharide transporter	GLCe -> GLC	-
AFUA_5G10690	MFS monosaccharide transporter	MANe -> MAN	-
AFUA_5G10680	phosphomevalonate kinase	ATP + PMVL -> ADP + PPMVL	afm00900 : Terpenoid backbone biosynthesis, afm01100 : Metabolic pathways, afm01110 : Biosynthesis of secondary metabolites, afm01130 : Biosynthesis of antibiotics
AFUA_5G10560	cytochrome c oxidase subunit V	2 FEROm + 0.5 O2m + 4 H_POm -> 2 FERIm + H2Om + 4 H_PO	afm00190 : Oxidative phosphorylation, afm01100 : Metabolic pathways
AFUA_5G10560	cytochrome c oxidase subunit V	2 FEROm + 0.5 O2m + 4 H+_POm -> 2 FERIm + H2Om + 4 H+_PO	afm00190 : Oxidative phosphorylation, afm01100 : Metabolic pathways
AFUA_5G10530	extracellular rhamnogalacturonase	Random hydrolysis of (1->4)-alpha-D-galactosiduronic linkages in pectate and other galacturonans.	-
AFUA_5G10420	nitrate reductase	HNO3 + NADH -> HNO2 + NAD + H2O	afm00910 : Nitrogen metabolism
AFUA_5G10070	3-hydroxyacyl-CoA dehydrogenase	C10HCOAm + NADm <-> C10OCOAm + NADHm	afm00650 : Butanoate metabolism
AFUA_5G10070	3-hydroxyacyl-CoA dehydrogenase	C12HCOAm + NADm <-> C12OCOAm + NADHm	afm00650 : Butanoate metabolism
AFUA_5G10070	3-hydroxyacyl-CoA dehydrogenase	C14HCOAm + NADm <-> C14OCOAm + NADHm	afm00650 : Butanoate metabolism
AFUA_5G10070	3-hydroxyacyl-CoA dehydrogenase	C16HCOAm + NADm <-> C16OCOAm + NADHm	afm00650 : Butanoate metabolism
AFUA_5G10070	3-hydroxyacyl-CoA dehydrogenase	C18HCOAm + NADm <-> C18OCOAm + NADHm	afm00650 : Butanoate metabolism
AFUA_5G10070	3-hydroxyacyl-CoA dehydrogenase	C4HCOAm + NADm <-> AACCOAm + NADHm	afm00650 : Butanoate metabolism
AFUA_5G10070	3-hydroxyacyl-CoA dehydrogenase	C6HCOAm + NADm <-> C6OCOAm + NADHm	afm00650 : Butanoate metabolism
AFUA_5G10070	3-hydroxyacyl-CoA dehydrogenase	C8HCOAm + NADm <-> C8OCOAm + NADHm	afm00650 : Butanoate metabolism
AFUA_5G10070	3-hydroxyacyl-CoA dehydrogenase	METBYCOA + NAD <-> MCECOA + NADH	afm00650 : Butanoate metabolism
AFUA_5G10050	cytochrome P450 monooxygenase	LNST + FADH2m + O2 -> IGST + FADm	-
AFUA_5G09980	acyl-CoA dehydrogenase	C100COAm + FADm -> C10DCOAm + FADH2m	-
AFUA_5G09980	acyl-CoA dehydrogenase	C120COAm + FADm -> C12DCOAm + FADH2m	-
AFUA_5G09980	acyl-CoA dehydrogenase	C140COAm + FADm -> C14DCOAm + FADH2m	-
AFUA_5G09980	acyl-CoA dehydrogenase	C160COAm + FADm -> C16DCOAm + FADH2m	-
AFUA_5G09980	acyl-CoA dehydrogenase	C180COAm + FADm -> C18DCOAm + FADH2m	-
AFUA_5G09980	acyl-CoA dehydrogenase	C80COAm + FADm -> C8DCOAm + FADH2m	-
AFUA_5G09790	beta-lactamase	PEN -> PENACID	-
AFUA_5G09600	2-nitropropane dioxygenase family oxidoreductase, putative	2 NITROPRO + O2 -> 2 ACET + 2 HNO2	-
AFUA_5G09600	2-nitropropane dioxygenase family oxidoreductase, putative	C10DACP + NADPH <-> C100ACP + NADP	-
AFUA_5G09600	2-nitropropane dioxygenase family oxidoreductase, putative	C11DACP + NADPH <-> C110ACP + NADP	-
AFUA_5G09600	2-nitropropane dioxygenase family oxidoreductase, putative	C12DACP + NADPH <-> C120ACP + NADP	-
AFUA_5G09600	2-nitropropane dioxygenase family oxidoreductase, putative	C13DACP + NADPH <-> C130ACP + NADP	-
AFUA_5G09600	2-nitropropane dioxygenase family oxidoreductase, putative	C14DACP + NADPH <-> C140ACP + NADP	-
AFUA_5G09600	2-nitropropane dioxygenase family oxidoreductase, putative	C15DACP + NADPH <-> C150ACP + NADP	-
AFUA_5G09600	2-nitropropane dioxygenase family oxidoreductase, putative	C16DACP + NADPH <-> C160ACP + NADP	-
AFUA_5G09600	2-nitropropane dioxygenase family oxidoreductase, putative	C17DACP + NADPH <-> C170ACP + NADP	-
AFUA_5G09600	2-nitropropane dioxygenase family oxidoreductase, putative	C18DACP + NADPH <-> C180ACP + NADP	-
AFUA_5G09600	2-nitropropane dioxygenase family oxidoreductase, putative	C19DACP + NADPH <-> C190ACP + NADP	-
AFUA_5G09600	2-nitropropane dioxygenase family oxidoreductase, putative	C20DACP + NADPH <-> C200ACP + NADP	-
AFUA_5G09600	2-nitropropane dioxygenase family oxidoreductase, putative	C4DACP + NADPH <-> C40ACP + NADP	-
AFUA_5G09600	2-nitropropane dioxygenase family oxidoreductase, putative	C5DACP + NADPH <-> C50ACP + NADP	-
AFUA_5G09600	2-nitropropane dioxygenase family oxidoreductase, putative	C6DACP + NADPH <-> C60ACP + NADP	-
AFUA_5G09600	2-nitropropane dioxygenase family oxidoreductase, putative	C7DACP + NADPH <-> C70ACP + NADP	-
AFUA_5G09600	2-nitropropane dioxygenase family oxidoreductase, putative	C8DACP + NADPH <-> C80ACP + NADP	-
AFUA_5G09600	2-nitropropane dioxygenase family oxidoreductase, putative	C9DACP + NADPH <-> C90ACP + NADP	-
AFUA_5G09430	RNA-directed RNA polymerase	Nucleoside triphosphate + RNA(n) = diphosphate + RNA(n+1).	-
AFUA_5G09400	carbonyl reductase	AOL + NADP <-> XUL + NADPH	-
AFUA_5G09400	carbonyl reductase	LXUL + NADPH <-> XOL + NADP	-
AFUA_5G09400	carbonyl reductase	MNT + NADP <-> FRU + NADPH	-
AFUA_5G09400	carbonyl reductase	SOR + NADPH -> SOT + NADP	-
AFUA_5G09290	short chain dehydrogenase/reductase family oxidoreductase	(R)-3-hydroxybutanoate + NAD(+) = acetoacetate + NADH.	afm00072 : Synthesis and degradation of ketone bodies, afm00650 : Butanoate metabolism, afm01100 : Metabolic pathways
AFUA_5G09150	oxidoreductase, short-chain dehydrogenase/reductase family	(3R)-3-hydroxyacyl-[acyl-carrier-protein] + NADP(+) = 3-oxoacyl-[acyl-carrier-protein] + NADPH.	-
AFUA_5G08980	NADH-ubiquinone oxidoreductase 9.5 kDa subunit, putative	NADH + Qm + 4 H+_POm -> NAD + QH2m + 4 H+_PO	-
AFUA_5G08980	NADH-ubiquinone oxidoreductase 9.5 kDa subunit, putative	NADH + Qm -> QH2m + NAD	-
AFUA_5G08980	NADH-ubiquinone oxidoreductase 9.5 kDa subunit, putative	NADHm + Qm + 4 H+_POm -> NADm + QH2m + 4 H+_PO	-
AFUA_5G08980	NADH-ubiquinone oxidoreductase 9.5 kDa subunit, putative	NADHm + Qm -> QH2m + NADm	-
AFUA_5G08890	homoaconitase LysF	HACNm + H2Om <-> HICITm	afm00300 : Lysine biosynthesis, afm01100 : Metabolic pathways, afm01130 : Biosynthesis of antibiotics, afm01210 : 2-Oxocarboxylic acid metabolism, afm01230 : Biosynthesis of amino acids
AFUA_5G08890	homoaconitase LysF	HACNm <-> HICITm	afm00300 : Lysine biosynthesis, afm01100 : Metabolic pathways, afm01130 : Biosynthesis of antibiotics, afm01210 : 2-Oxocarboxylic acid metabolism, afm01230 : Biosynthesis of amino acids
AFUA_5G08810	epoxide hydrolase	Cis-stilbene oxide + H(2)O = (+)-(1R,2R)-1,2-diphenylethane-1,2-diol.	-
AFUA_5G08780	cell wall glucanase	Hydrolysis of (1->3)-beta-D-glucosidic linkages in (1->3)-beta-D-glucans.	-
AFUA_5G08620	Ser/Thr protein phosphatase family	[a protein]-serine/threonine phosphate + H(2)O = [a protein]-serine/threonine + phosphate.	-
AFUA_5G08600	homoserine O-acetyltransferase	ACCOA + HSER <-> COA + OAHSER	afm00270 : Cysteine and methionine metabolism, afm01100 : Metabolic pathways, afm01130 : Biosynthesis of antibiotics
AFUA_5G08600	homoserine O-acetyltransferase	SER + ACCOA -> COA + ASER	afm00270 : Cysteine and methionine metabolism, afm01100 : Metabolic pathways, afm01130 : Biosynthesis of antibiotics
AFUA_5G08570	cAMP-dependent protein kinase catalytic subunit, putative	ATP + a protein = ADP + a phosphoprotein.	-
AFUA_5G08560	vacuolar ATPase proteolipid subunit c	ATP + H(2)O + H(+)(In) = ADP + phosphate + H(+)(Out).	afm00190 : Oxidative phosphorylation, afm01100 : Metabolic pathways, afm04145 : Phagosome
AFUA_5G08120	arginine biosynthesis bifunctional protein ArgJ	GLUm + ACCOAm -> COAm + NAGLUm	afm00220 : Arginine biosynthesis, afm01100 : Metabolic pathways, afm01110 : Biosynthesis of secondary metabolites, afm01130 : Biosynthesis of antibiotics, afm01210 : 2-Oxocarboxylic acid metabolism, afm01230 : Biosynthesis of amino acids
AFUA_5G08120	arginine biosynthesis bifunctional protein ArgJ	NAORNm + GLUm -> ORNm + NAGLUm	afm00220 : Arginine biosynthesis, afm01100 : Metabolic pathways, afm01110 : Biosynthesis of secondary metabolites, afm01130 : Biosynthesis of antibiotics, afm01210 : 2-Oxocarboxylic acid metabolism, afm01230 : Biosynthesis of amino acids
AFUA_5G08090	pyridoxine biosynthesis protein	RL5P + T3P1 -> PDXL5PI + PI	afm00750 : Vitamin B6 metabolism
AFUA_5G07770	pentatricopeptide repeat protein	SQL + O2 + NADP -> S23E + NADPH	-
AFUA_5G07580	methylmalonyl-CoA decarboxylase, alpha subunit, putative	(S)-methylmalonyl-CoA = propanoyl-CoA + CO(2).	-
AFUA_5G07570	pyruvate carboxylase	ATPm + PYRm + HCO3m -> ADPm + PIm + OAm	-
AFUA_5G07500	beta-lactamase family protein	PEN -> PENACID	-
AFUA_5G07410	phenylacetyl-CoA ligase	ATP + PHAC + COA <-> AMP + PPI + PHACCOA	-
AFUA_5G07230	carboxyphosphonoenolpyruvate phosphonomutase-like protein	OA + H2O -> OXAL + AC	-
AFUA_5G07210	homoserine O-acetyltransferase	ACCOA + HSER <-> COA + OAHSER	afm00270 : Cysteine and methionine metabolism, afm01100 : Metabolic pathways, afm01130 : Biosynthesis of antibiotics
AFUA_5G07210	homoserine O-acetyltransferase	SER + ACCOA -> COA + ASER	afm00270 : Cysteine and methionine metabolism, afm01100 : Metabolic pathways, afm01130 : Biosynthesis of antibiotics
AFUA_5G07190	beta-glucosidase	CELLOB -> 2 bDGLC	afm00460 : Cyanoamino acid metabolism, afm00500 : Starch and sucrose metabolism, afm01100 : Metabolic pathways, afm01110 : Biosynthesis of secondary metabolites
AFUA_5G07080	beta-glucosidase	CELLOB -> 2 bDGLC	afm00460 : Cyanoamino acid metabolism, afm00500 : Starch and sucrose metabolism, afm01100 : Metabolic pathways, afm01110 : Biosynthesis of secondary metabolites
AFUA_5G07000	NAD binding Rossmann fold oxidoreductase	GLAC + NAD <-> GALN14LAC + NADH	-
AFUA_5G06840	class V chitinase	2 CHITe + H2Oe -> CHIBe	afm00520 : Amino sugar and nucleotide sugar metabolism
AFUA_5G06840	class V chitinase	CHIT + H2O -> NAG	afm00520 : Amino sugar and nucleotide sugar metabolism
AFUA_5G06840	class V chitinase	CHITe + H2Oe -> NAGe	afm00520 : Amino sugar and nucleotide sugar metabolism
AFUA_5G06780	carbamoyl-phosphate synthase, small subunit	CAP + ASP -> CAASP + PI	afm00240 : Pyrimidine metabolism, afm00250 : Alanine, aspartate and glutamate metabolism, afm01100 : Metabolic pathways
AFUA_5G06780	carbamoyl-phosphate synthase, small subunit	GLN + 2 ATP + CO2 + 2 H2O -> GLU + CAP + 2 ADP + PI	afm00240 : Pyrimidine metabolism, afm00250 : Alanine, aspartate and glutamate metabolism, afm01100 : Metabolic pathways
AFUA_5G06780	carbamoyl-phosphate synthase, small subunit	GLN + 2 ATP + CO2 -> GLU + CAP + 2 ADP + PI	afm00240 : Pyrimidine metabolism, afm00250 : Alanine, aspartate and glutamate metabolism, afm01100 : Metabolic pathways
AFUA_5G06780	carbamoyl-phosphate synthase, small subunit	GLNm + 2 ATPm + CO2m -> GLUm + CAPm + 2 ADPm + PIm	afm00240 : Pyrimidine metabolism, afm00250 : Alanine, aspartate and glutamate metabolism, afm01100 : Metabolic pathways
AFUA_5G06280	hypothetical protein	Nucleoside triphosphate + RNA(n) = diphosphate + RNA(n+1).	afm00230 : Purine metabolism, afm00240 : Pyrimidine metabolism, afm01100 : Metabolic pathways, afm03020 : RNA polymerase
AFUA_5G06160	5-proFAR isomerase His6	PRFP -> PRLP	afm00340 : Histidine metabolism, afm01100 : Metabolic pathways, afm01110 : Biosynthesis of secondary metabolites, afm01230 : Biosynthesis of amino acids
AFUA_5G05890	mitochondrial NADH kinase POS5	NADHm + ATPm -> ADPm + NADPHm	-
AFUA_5G05770	1,3-beta-glucan biosynthesis protein	UDPG -> UDP + 13GLUCAN	-
AFUA_5G05690	chorismate mutase/prephenate dehydratase	PHEN -> CO2 + H2O + PHPYR	afm00400 : Phenylalanine, tyrosine and tryptophan biosynthesis, afm01100 : Metabolic pathways, afm01110 : Biosynthesis of secondary metabolites, afm01130 : Biosynthesis of antibiotics, afm01230 : Biosynthesis of amino acids
AFUA_5G05690	chorismate mutase/prephenate dehydratase	PHEN -> CO2 + PHPYR	afm00400 : Phenylalanine, tyrosine and tryptophan biosynthesis, afm01100 : Metabolic pathways, afm01110 : Biosynthesis of secondary metabolites, afm01130 : Biosynthesis of antibiotics, afm01230 : Biosynthesis of amino acids
AFUA_5G05570	hemoglobin and proliferation regulated protein	ATP + AMP = 2 ADP.	afm00230 : Purine metabolism, afm01100 : Metabolic pathways, afm01110 : Biosynthesis of secondary metabolites, afm01130 : Biosynthesis of antibiotics, afm03008 : Ribosome biogenesis in eukaryotes
AFUA_3G15190	periplasmic nitrate reductase	Nitrite + acceptor = nitrate + reduced acceptor.	-
AFUA_3G14980	extracellular chitosanase CsnC	CHITOe -> GLCNe	afm00520 : Amino sugar and nucleotide sugar metabolism
AFUA_3G14950	multicopper oxidase	Nitric oxide + H(2)O + ferricytochrome c = nitrite + ferrocytochrome c + 2 H(+).	-
AFUA_3G14850	3-dehydroquinate dehydratase, type II	3-dehydroquinate = 3-dehydroshikimate + H(2)O.	afm00400 : Phenylalanine, tyrosine and tryptophan biosynthesis, afm01100 : Metabolic pathways, afm01110 : Biosynthesis of secondary metabolites, afm01130 : Biosynthesis of antibiotics, afm01230 : Biosynthesis of amino acids
AFUA_3G14830	pentafunctional AROM polypeptide	3-dehydroquinate = 3-dehydroshikimate + H(2)O.	-
AFUA_3G14800	shikimate 5-dehydrogenase	DHSK + NADH -> SME + NAD	-
AFUA_3G14800	shikimate 5-dehydrogenase	QT + NAD <-> DQT + NADH	-
AFUA_3G14790	pentafunctional AROM polypeptide	L-quinate + NAD(P)(+) = 3-dehydroquinate + NAD(P)H. Shikimate + NAD(P)(+) = 3-dehydroshikimate + NAD(P)H.	-
AFUA_3G14690	aminotransferase	ALA + CHCOA <-> CO2 + COA + AONA	afm00780 : Biotin metabolism, afm01100 : Metabolic pathways
AFUA_3G14620	extracellular endo-1,5-alpha-L-arabinase	ARABINe -> LARABe	-
AFUA_3G14490	Ketol-acid reductoisomerase	ABUTm + NADPHm -> NADPm + DHMVAm	afm00290 : Valine, leucine and isoleucine biosynthesis, afm00770 : Pantothenate and CoA biosynthesis, afm01100 : Metabolic pathways, afm01110 : Biosynthesis of secondary metabolites, afm01130 : Biosynthesis of antibiotics, afm01210 : 2-Oxocarboxylic acid metabolism, afm01230 : Biosynthesis of amino acids
AFUA_3G14490	Ketol-acid reductoisomerase	ACLACm + NADPHm -> NADPm + DHVALm	afm00290 : Valine, leucine and isoleucine biosynthesis, afm00770 : Pantothenate and CoA biosynthesis, afm01100 : Metabolic pathways, afm01110 : Biosynthesis of secondary metabolites, afm01130 : Biosynthesis of antibiotics, afm01210 : 2-Oxocarboxylic acid metabolism, afm01230 : Biosynthesis of amino acids
AFUA_3G14490	Ketol-acid reductoisomerase	AKPm + NADPHm -> NADPm + PANTm	afm00290 : Valine, leucine and isoleucine biosynthesis, afm00770 : Pantothenate and CoA biosynthesis, afm01100 : Metabolic pathways, afm01110 : Biosynthesis of secondary metabolites, afm01130 : Biosynthesis of antibiotics, afm01210 : 2-Oxocarboxylic acid metabolism, afm01230 : Biosynthesis of amino acids
AFUA_3G14440	cytochrome c oxidase family protein	2 FEROm + 0.5 O2m + 4 H+_POm -> 2 FERIm + H2Om + 4 H+_PO	afm00190 : Oxidative phosphorylation, afm01100 : Metabolic pathways
AFUA_3G14420	chitin synthase ChsG	UDPNAG -> UDP + CHIT	afm00520 : Amino sugar and nucleotide sugar metabolism
AFUA_3G14270	aldo-keto reductase (AKR)	ARAB + NADPH -> AOL + NADP	afm00650 : Butanoate metabolism
AFUA_3G14270	aldo-keto reductase (AKR)	GLAC + NADPH <-> GALOL + NADP	afm00650 : Butanoate metabolism
AFUA_3G14270	aldo-keto reductase (AKR)	LARAB + NADPH -> LAOL + NADP	afm00650 : Butanoate metabolism
AFUA_3G14170	MFS glucose transporter	bDGLCe -> bDGLC	-
AFUA_3G14170	MFS glucose transporter	FRUe -> FRU	-
AFUA_3G14170	MFS glucose transporter	GLACe -> GLAC	-
AFUA_3G14170	MFS glucose transporter	GLCe -> GLC	-
AFUA_3G14170	MFS glucose transporter	MANe -> MAN	-
AFUA_3G14170	MFS glucose transporter	SORe -> SOR	-
AFUA_3G14110	nicotinamide N-methyltransferase Nnt1	S-adenosyl-L-methionine + nicotinamide = S-adenosyl-L-homocysteine + 1-methylnicotinamide.	-
AFUA_3G13970	phosphatidylserine decarboxylase Psd2	PCPS -> PCPE + CO2	afm00564 : Glycerophospholipid metabolism, afm01100 : Metabolic pathways, afm01110 : Biosynthesis of secondary metabolites
AFUA_3G13970	phosphatidylserine decarboxylase Psd2	PEPS -> PE + CO2	afm00564 : Glycerophospholipid metabolism, afm01100 : Metabolic pathways, afm01110 : Biosynthesis of secondary metabolites
AFUA_3G13970	phosphatidylserine decarboxylase Psd2	PS -> PE + CO2	afm00564 : Glycerophospholipid metabolism, afm01100 : Metabolic pathways, afm01110 : Biosynthesis of secondary metabolites
AFUA_3G13970	phosphatidylserine decarboxylase Psd2	PSm -> PEm + CO2m	afm00564 : Glycerophospholipid metabolism, afm01100 : Metabolic pathways, afm01110 : Biosynthesis of secondary metabolites
AFUA_3G13910	NADH-ubiquinone oxidoreductase B18 subunit	NADH + Qm + 4 H+_POm -> NAD + QH2m + 4 H+_PO	afm00190 : Oxidative phosphorylation, afm01100 : Metabolic pathways
AFUA_3G13910	NADH-ubiquinone oxidoreductase B18 subunit	NADH + Qm -> QH2m + NAD	afm00190 : Oxidative phosphorylation, afm01100 : Metabolic pathways
AFUA_3G13910	NADH-ubiquinone oxidoreductase B18 subunit	NADHm + Qm + 4 H+_POm -> NADm + QH2m + 4 H+_PO	afm00190 : Oxidative phosphorylation, afm01100 : Metabolic pathways
AFUA_3G13910	NADH-ubiquinone oxidoreductase B18 subunit	NADHm + Qm -> QH2m + NADm	afm00190 : Oxidative phosphorylation, afm01100 : Metabolic pathways
AFUA_3G13810	integral membrane protein	ATP + H(2)O = ADP + phosphate.	-
AFUA_3G13650	integral membrane protein	CELLOB <-> CB15LCT	-
AFUA_3G13570	hypothetical protein	Eliminative cleavage of polysaccharides containing beta-D-mannuronate residues to give oligosaccharides with 4-deoxy-alpha-L-erythro-hex-4-enopyranuronosyl groups at their non-reducing ends.	-
AFUA_3G13550	2-dehydropantoate 2-reductase family protein	AKP + NADPH -> NADP + PANT	afm00770 : Pantothenate and CoA biosynthesis, afm01100 : Metabolic pathways, afm01110 : Biosynthesis of secondary metabolites
AFUA_3G13450	oxidoreductase, short chain dehydrogenase/reductase family superfamily	(3R)-3-hydroxyacyl-[acyl-carrier-protein] + NADP(+) = 3-oxoacyl-[acyl-carrier-protein] + NADPH.	-
AFUA_3G13380	ribose-phosphate pyrophosphokinase	R5P + ATP <-> PRPP + AMP	afm00030 : Pentose phosphate pathway, afm00230 : Purine metabolism, afm01100 : Metabolic pathways, afm01110 : Biosynthesis of secondary metabolites, afm01130 : Biosynthesis of antibiotics, afm01200 : Carbon metabolism, afm01230 : Biosynthesis of amino acids
AFUA_3G13270	phosphatidate cytidylyltransferase	CTP + phosphatidate = diphosphate + CDP-diacylglycerol.	afm00564 : Glycerophospholipid metabolism, afm01100 : Metabolic pathways, afm01110 : Biosynthesis of secondary metabolites
AFUA_3G12930	dimethylallyl tryptophan synthase SirD-like	Dimethylallyl diphosphate + isopentenyl diphosphate = diphosphate + geranyl diphosphate.	-
AFUA_3G12770	nucleoside-diphosphate-sugar epimerase	UDPGAL <-> UDPG	afm00650 : Butanoate metabolism
AFUA_3G12740	copper resistance-associated P-type ATPase	ATPm + H2Om + 3.87 H_POm + Cu -> ADPm + PIm + 3.87 H_PO + Cum	-
AFUA_3G12690	hypothetical protein	PPGIXm + O2m -> PPRIXm + H2Om	-
AFUA_3G12630	cytochrome b561	ATP + L-serine + tRNA(Ser) = AMP + diphosphate + L-seryl-tRNA(Ser).	-
AFUA_3G12620	acyl-CoA : 6-aminopenicillanic-acid-acyltransferase, putative	IPN + PHACCOA -> PEN + AMA + COA	afm00311 : Penicillin and cephalosporin biosynthesis, afm01100 : Metabolic pathways, afm01130 : Biosynthesis of antibiotics
AFUA_3G12590	hypothetical protein	An alpha-L-fucoside + H(2)O = L-fucose + an alcohol.	-
AFUA_3G12490	protein arginine methyltransferase RmtB	SAM + HIS -> SAH + MHIS	-
AFUA_3G12150	flavin containing amine oxidase	AMACm + H2Om + O2m -> MTHGXLm + NH3m + H2O2m	-
AFUA_3G12060	Methionine synthase, vitamin-B12 independent	HCYS + MTHF -> THF + MET	-
AFUA_3G12060	Methionine synthase, vitamin-B12 independent	HCYS + MTHPTGLU -> THPTGLU + MET	-
AFUA_3G11780	beta-N-acetylglucosaminidase	Hydrolysis of terminal non-reducing N-acetyl-D-hexosamine residues in N-acetyl-beta-D-hexosaminides.	afm00520 : Amino sugar and nucleotide sugar metabolism, afm00531 : Glycosaminoglycan degradation, afm01501 : beta-Lactam resistance
AFUA_3G11710	saccharopine dehydrogenase Lys1	SACP + NAD <-> LYS + AKG + NADH	afm00300 : Lysine biosynthesis, afm00310 : Lysine degradation, afm01100 : Metabolic pathways, afm01110 : Biosynthesis of secondary metabolites, afm01130 : Biosynthesis of antibiotics, afm01230 : Biosynthesis of amino acids
AFUA_3G11710	saccharopine dehydrogenase Lys1	SACPm + NADm + H2Om <-> LYSm + AKGm + NADHm	afm00300 : Lysine biosynthesis, afm00310 : Lysine degradation, afm01100 : Metabolic pathways, afm01110 : Biosynthesis of secondary metabolites, afm01130 : Biosynthesis of antibiotics, afm01230 : Biosynthesis of amino acids
AFUA_3G11700	ubiquitin C-terminal hydrolase	SACP + NAD <-> LYS + AKG + NADH	-
AFUA_3G11340	transthyretin domain protein	5-hydroxyisourate + H(2)O = 5-hydroxy-2-oxo-4-ureido-2,5-dihydro-1H-imidazole-5-carboxylate.	afm00230 : Purine metabolism, afm01100 : Metabolic pathways
AFUA_3G11280	class V chitinase	2 CHITe + H2Oe -> CHIBe	afm00520 : Amino sugar and nucleotide sugar metabolism
AFUA_3G11280	class V chitinase	CHIT + H2O -> NAG	afm00520 : Amino sugar and nucleotide sugar metabolism
AFUA_3G11280	class V chitinase	CHITe + H2Oe -> NAGe	afm00520 : Amino sugar and nucleotide sugar metabolism
AFUA_3G10910	glutaminase	GLN -> GLU + NH3	-
AFUA_3G10830	glutathione S-transferase GstA	RX + RGT -> HX + OGT	afm00480 : Glutathione metabolism
AFUA_3G10760	phosphoketolase	F6P + PI -> H2O + ACTP + E4P	afm00030 : Pentose phosphate pathway, afm01100 : Metabolic pathways
AFUA_3G10760	phosphoketolase	XUL5P + PI <-> ACTP + T3P1 + H2O	afm00030 : Pentose phosphate pathway, afm01100 : Metabolic pathways
AFUA_3G10630	mitochondrial F1F0 ATP synthase subunit Atp14	ADPm + PIm + 3.87 H_PO -> ATPm + H2Om + 3.87 H_POm	afm00190 : Oxidative phosphorylation, afm01100 : Metabolic pathways
AFUA_3G10630	mitochondrial F1F0 ATP synthase subunit Atp14	ADPm + PIm + 3.88 H+_PO -> ATPm + H2Om + 3.88 H+_PO_mit	afm00190 : Oxidative phosphorylation, afm01100 : Metabolic pathways
AFUA_3G10630	mitochondrial F1F0 ATP synthase subunit Atp14	ADPm + PIm + 3.88 H+_PO -> ATPm + H2Om + 3.88 H+_POm	afm00190 : Oxidative phosphorylation, afm01100 : Metabolic pathways
AFUA_3G10340	Rho GTPase Rho 2	D-iditol + NAD(+) = D-sorbose + NADH.	-
AFUA_3G10310	acetolactate synthase, large subunit	2 PYRm -> CO2m + ACLACm	afm00290 : Valine, leucine and isoleucine biosynthesis, afm00650 : Butanoate metabolism, afm00660 : C5-Branched dibasic acid metabolism, afm00770 : Pantothenate and CoA biosynthesis, afm01100 : Metabolic pathways, afm01110 : Biosynthesis of secondary metabolites, afm01130 : Biosynthesis of antibiotics, afm01210 : 2-Oxocarboxylic acid metabolism, afm01230 : Biosynthesis of amino acids
AFUA_3G10310	acetolactate synthase, large subunit	OBUTm + PYRm -> ABUTm + CO2m	afm00290 : Valine, leucine and isoleucine biosynthesis, afm00650 : Butanoate metabolism, afm00660 : C5-Branched dibasic acid metabolism, afm00770 : Pantothenate and CoA biosynthesis, afm01100 : Metabolic pathways, afm01110 : Biosynthesis of secondary metabolites, afm01130 : Biosynthesis of antibiotics, afm01210 : 2-Oxocarboxylic acid metabolism, afm01230 : Biosynthesis of amino acids
AFUA_3G10130	fructosyl amino acid oxidasesarcosine oxidase	SARC + H2O + O2 -> GLY + FALD + H2O2	-
AFUA_3G10090	dihydroneopterin aldolase domain protein	DHP -> AHHMP + GLAL	-
AFUA_3G10090	dihydroneopterin aldolase domain protein	PABA + AHHMD -> PPI + DHPT	-
AFUA_3G09960	aureobasidin resistance protein Aur1	CER3 + PINS -> IPC	-
AFUA_3G09960	aureobasidin resistance protein Aur1	MIPC + PINS -> MIP2C	-
AFUA_3G09860	N-acetylglucosaminyl transferase component Gpi1	UDP-N-acetyl-D-glucosamine + 1-phosphatidyl-1D-myo-inositol = UDP + 6-(N-acetyl-alpha-D-glucosaminyl)-1-phosphatidyl-1D-myo-inositol.	afm00563 : Glycosylphosphatidylinositol(GPI)-anchor biosynthesis, afm01100 : Metabolic pathways
AFUA_3G09800	class II aldolase/adducin domain protein	LRL5P <-> XUL5P	-
AFUA_3G09780	hypothetical protein	4 ferrocytochrome c + O(2) + 4 H(+) = 4 ferricytochrome c + 2 H(2)O.	-
AFUA_3G09510	3-oxoacyl-(acyl-carrier-protein) reductase	(3R)-3-hydroxyacyl-[acyl-carrier-protein] + NADP(+) = 3-oxoacyl-[acyl-carrier-protein] + NADPH.	-
AFUA_3G08960	epoxide hydrolase	Cis-stilbene oxide + H(2)O = (+)-(1R,2R)-1,2-diphenylethane-1,2-diol.	-
AFUA_3G08680	extracellular exo-polygalacturonase	((1->4)-alpha-D-galacturonide)(n) + H(2)O = ((1->4)-alpha-D-galacturonide)(n-1) + D-galacturonate.	-
AFUA_3G08270	pyruvate dehydrogenase complex component Pdx1	COAm + ADHLIPOm + NADm <-> ACCOAm + LIPOm + NADHm	-
AFUA_3G08270	pyruvate dehydrogenase complex component Pdx1	PYRm + COAm + NADm -> ACCOAm + CO2m + NADHm	-
AFUA_3G08000	peroxisome biosynthesis protein (PAS8/Peroxin-6), putative	ATP + H(2)O = ADP + phosphate.	afm04146 : Peroxisome
AFUA_3G07960	alpha-ketoglutarate-dependent taurine dioxygenase	TAUR + AKG + O2 -> H2S + AMIACE + SUCC + CO2	-
AFUA_3G07940	phosphoinositide-specific phospholipase C	D45PI -> TPI + DAGLY	-
AFUA_3G07910	UDP-glucose 4-epimerase	UDPGAL <-> UDPG	afm00052 : Galactose metabolism, afm00520 : Amino sugar and nucleotide sugar metabolism, afm01100 : Metabolic pathways
AFUA_3G07910	UDP-glucose 4-epimerase	UDPNAG <-> UDPNAGA	afm00052 : Galactose metabolism, afm00520 : Amino sugar and nucleotide sugar metabolism, afm01100 : Metabolic pathways
AFUA_3G07650	pectin methylesterase	Pectin + n H(2)O = n methanol + pectate.	afm00040 : Pentose and glucuronate interconversions, afm01100 : Metabolic pathways
AFUA_3G07640	plasma membrane H+-ATPase Pma1	ATPm + H2Om + 3.87 H_POm -> ADPm + PIm + 3.87 H_PO	afm00190 : Oxidative phosphorylation
AFUA_3G07640	plasma membrane H+-ATPase Pma1	ATPm + H2Om + 3.88 H+_PO_mit -> ADPm + PIm + 3.88 H+_PO	afm00190 : Oxidative phosphorylation
AFUA_3G07520	exo-beta-1,3-glucanase	13GLUCANe -> GLCe	afm00500 : Starch and sucrose metabolism
AFUA_3G07260	esterase/lipase	A carboxylic ester + H(2)O = an alcohol + a carboxylate.	-
AFUA_3G07210	polysaccharide deacetylase	CHIT + H2O -> CHITO + AC	-
AFUA_3G07150	succinate-semialdehyde dehydrogenase	SUCCSAL + NAD + H2O -> SUCC + NADH	afm00250 : Alanine, aspartate and glutamate metabolism, afm00650 : Butanoate metabolism, afm01100 : Metabolic pathways
AFUA_3G07150	succinate-semialdehyde dehydrogenase	SUCCSAL + NADP -> SUCC + NADPH	afm00250 : Alanine, aspartate and glutamate metabolism, afm00650 : Butanoate metabolism, afm01100 : Metabolic pathways
AFUA_3G07140	extracellular developmental signal biosynthesis protein FluG	ATP + L-glutamate + NH(3) = ADP + phosphate + L-glutamine.	-
AFUA_3G07110	class III chitinase	Random hydrolysis of N-acetyl-beta-D-glucosaminide (1->4)-beta-linkages in chitin and chitodextrins.	afm00520 : Amino sugar and nucleotide sugar metabolism
AFUA_3G07030	glutaminase GtaA	GLN -> GLU + NH3	-
AFUA_3G06790	RNA-directed RNA polymerase (Sad-1)	Nucleoside triphosphate + RNA(n) = diphosphate + RNA(n+1).	-
AFUA_3G06670	pyridoxamine phosphate oxidase	PDXAL + H2O + O2 + NH3 <-> PDXAM + H2O2	-
AFUA_3G06670	pyridoxamine phosphate oxidase	PDXAL + H2O + O2 <-> PDXI + H2O2	-
AFUA_3G06670	pyridoxamine phosphate oxidase	PDXAM5PI + H2O + O2 -> PDXL5PI + NH3 + H2O2	-
AFUA_3G06670	pyridoxamine phosphate oxidase	PDXI5PI + H2O + O2 -> PDXL5PI + H2O2	-
AFUA_3G06600	siroheme synthase	SAM + UPGIII -> SAH + PRECOR	afm00860 : Porphyrin and chlorophyll metabolism, afm01100 : Metabolic pathways, afm01110 : Biosynthesis of secondary metabolites
AFUA_3G06540	3'-phosphoadenosine-5'-phosphosulfate reductase Met16, putative	PAPS + RTHIO -> OTHIO + H2SO3 + PAP	afm00920 : Sulfur metabolism, afm01100 : Metabolic pathways
AFUA_3G06480	histone-lysine N-methyltransferase (Ash1)	S-adenosyl-L-methionine + L-lysine-[histone] = S-adenosyl-L-homocysteine + N(6)-methyl-L-lysine-[histone].	afm00310 : Lysine degradation
AFUA_3G06450	protein mannosyltransferase 1	Dolichyl phosphate D-mannose + protein = dolichyl phosphate + O-D-mannosylprotein.	afm00514 : Other types of O-glycan biosynthesis
AFUA_3G06390	2-dehydropantoate 2-reductase	AKP + NADPH -> NADP + PANT	afm00770 : Pantothenate and CoA biosynthesis, afm01100 : Metabolic pathways, afm01110 : Biosynthesis of secondary metabolites
AFUA_3G06390	2-dehydropantoate 2-reductase	AKPm + NADPHm -> NADPm + PANTm	afm00770 : Pantothenate and CoA biosynthesis, afm01100 : Metabolic pathways, afm01110 : Biosynthesis of secondary metabolites
AFUA_3G05800	serum paraoxonase/arylesterase family protein	A phenyl acetate + H(2)O = a phenol + acetate.	-
AFUA_3G05650	alpha,alpha-trehalose-phosphate synthase subunit Tps2, putative	TRE6P + H2O -> TRE + PI	afm00500 : Starch and sucrose metabolism, afm01100 : Metabolic pathways
AFUA_3G05650	alpha,alpha-trehalose-phosphate synthase subunit Tps2, putative	UDPG + G6P -> UDP + TRE6P	afm00500 : Starch and sucrose metabolism, afm01100 : Metabolic pathways
AFUA_2G07680	L-ornithine N5-oxygenase SidA	N,N-dimethylaniline + NADPH + O(2) = N,N-dimethylaniline N-oxide + NADP(+) + H(2)O.	-
AFUA_2G07750	haloacid dehalogenase, type II	(S)-2-haloacid + H(2)O = (R)-2-hydroxyacid + halide.	afm01100 : Metabolic pathways
AFUA_2G08110	hexokinase family protein	ATP + FRU -> ADP + F6P	-
AFUA_2G08110	hexokinase family protein	ATP + GLC -> ADP + G6P	-
AFUA_2G08110	hexokinase family protein	ATP + GLCN -> ADP + GA6P	-
AFUA_2G08110	hexokinase family protein	ATP + MAN -> ADP + MAN6P	-
AFUA_2G08840	terminal deoxynucleotidyl transferase	Deoxynucleoside triphosphate + DNA(n) = diphosphate + DNA(n+1).	afm03450 : Non-homologous end-joining
AFUA_2G08970	thiamine biosynthetic bifunctional enzyme	THZ + ATP -> THZP + ADP	afm00730 : Thiamine metabolism, afm01100 : Metabolic pathways
AFUA_2G08970	thiamine biosynthetic bifunctional enzyme	THZP + AHMPP -> THMP + PPI	afm00730 : Thiamine metabolism, afm01100 : Metabolic pathways
AFUA_2G09040	vacuolar transporter chaperone (Vtc4)	ATP + (phosphate)(n) = ADP + (phosphate)(n+1).	-
AFUA_2G09310	Mitochondrial ATP synthase epsilon chain domain-containing protein	ADPm + PIm + 3.88 H+_PO -> ATPm + H2Om + 3.88 H+_POm	afm00190 : Oxidative phosphorylation, afm01100 : Metabolic pathways
AFUA_2G09350	endo-beta-1,6-glucanase	Successive hydrolysis of beta-D-glucose units from the non-reducing ends of (1->3)-beta-D-glucans, releasing alpha-glucose.	-
AFUA_2G09355	isochorismatase family protein	Isochorismate + H(2)O = (2S,3S)-2,3-dihydroxy-2,3-dihydrobenzoate + pyruvate.	-
AFUA_2G09360	C6 transcription factor	NADH + Qm -> QH2m + NAD	-
AFUA_2G09370	choline dehydrogenase family protein	Choline + acceptor = betaine aldehyde + reduced acceptor.	-
AFUA_2G09400	cyclohexanone monooxygenase	Cyclohexanone + NADPH + O(2) = hexano-6-lactone + NADP(+) + H(2)O.	-
AFUA_2G09520	extracellular endoglucanase/cellulase	CELLOBe -> 2 13GLUCANe	afm00500 : Starch and sucrose metabolism, afm01100 : Metabolic pathways
AFUA_2G09520	extracellular endoglucanase/cellulase	CELLUe -> 13GLUCANe	afm00500 : Starch and sucrose metabolism, afm01100 : Metabolic pathways
AFUA_2G09590	UDP-N-acetylglucosamine 1-carboxyvinyltransferase family protein	Phosphoenolpyruvate + UDP-N-acetyl-alpha-D-glucosamine = phosphate + UDP-N-acetyl-3-O-(1-carboxyvinyl)-alpha-D-glucosamine.	-
AFUA_2G09850	oxidoreductase, 2-nitropropane dioxygenase family, putative	2 NITROPRO + O2 -> 2 ACET + 2 HNO2	-
AFUA_2G09850	oxidoreductase, 2-nitropropane dioxygenase family, putative	C10DACP + NADPH <-> C100ACP + NADP	-
AFUA_2G09850	oxidoreductase, 2-nitropropane dioxygenase family, putative	C11DACP + NADPH <-> C110ACP + NADP	-
AFUA_2G09850	oxidoreductase, 2-nitropropane dioxygenase family, putative	C12DACP + NADPH <-> C120ACP + NADP	-
AFUA_2G09850	oxidoreductase, 2-nitropropane dioxygenase family, putative	C13DACP + NADPH <-> C130ACP + NADP	-
AFUA_2G09850	oxidoreductase, 2-nitropropane dioxygenase family, putative	C14DACP + NADPH <-> C140ACP + NADP	-
AFUA_2G09850	oxidoreductase, 2-nitropropane dioxygenase family, putative	C15DACP + NADPH <-> C150ACP + NADP	-
AFUA_2G09850	oxidoreductase, 2-nitropropane dioxygenase family, putative	C16DACP + NADPH <-> C160ACP + NADP	-
AFUA_2G09850	oxidoreductase, 2-nitropropane dioxygenase family, putative	C17DACP + NADPH <-> C170ACP + NADP	-
AFUA_2G09850	oxidoreductase, 2-nitropropane dioxygenase family, putative	C18DACP + NADPH <-> C180ACP + NADP	-
AFUA_2G09850	oxidoreductase, 2-nitropropane dioxygenase family, putative	C19DACP + NADPH <-> C190ACP + NADP	-
AFUA_2G09850	oxidoreductase, 2-nitropropane dioxygenase family, putative	C20DACP + NADPH <-> C200ACP + NADP	-
AFUA_2G09850	oxidoreductase, 2-nitropropane dioxygenase family, putative	C4DACP + NADPH <-> C40ACP + NADP	-
AFUA_2G09850	oxidoreductase, 2-nitropropane dioxygenase family, putative	C5DACP + NADPH <-> C50ACP + NADP	-
AFUA_2G09850	oxidoreductase, 2-nitropropane dioxygenase family, putative	C6DACP + NADPH <-> C60ACP + NADP	-
AFUA_2G09850	oxidoreductase, 2-nitropropane dioxygenase family, putative	C7DACP + NADPH <-> C70ACP + NADP	-
AFUA_2G09850	oxidoreductase, 2-nitropropane dioxygenase family, putative	C8DACP + NADPH <-> C80ACP + NADP	-
AFUA_2G09850	oxidoreductase, 2-nitropropane dioxygenase family, putative	C9DACP + NADPH <-> C90ACP + NADP	-
AFUA_2G09860	purine-cytosine permease	ADe -> AD	-
AFUA_2G09860	purine-cytosine permease	CYTSe -> CYTS	-
AFUA_2G09860	purine-cytosine permease	GNe -> GN	-
AFUA_2G09890	NDT80 / PhoG like DNA-binding family protein	A phosphate monoester + H(2)O = an alcohol + phosphate.	afm04113 : Meiosis - yeast
AFUA_2G10070	carbamoyl-phosphate synthase, large subunit	CAP + ASP -> CAASP + PI	afm00240 : Pyrimidine metabolism, afm00250 : Alanine, aspartate and glutamate metabolism, afm01100 : Metabolic pathways
AFUA_2G10070	carbamoyl-phosphate synthase, large subunit	GLN + 2 ATP + CO2 + 2 H2O -> GLU + CAP + 2 ADP + PI	afm00240 : Pyrimidine metabolism, afm00250 : Alanine, aspartate and glutamate metabolism, afm01100 : Metabolic pathways
AFUA_2G10070	carbamoyl-phosphate synthase, large subunit	GLN + 2 ATP + CO2 -> GLU + CAP + 2 ADP + PI	afm00240 : Pyrimidine metabolism, afm00250 : Alanine, aspartate and glutamate metabolism, afm01100 : Metabolic pathways
AFUA_2G10070	carbamoyl-phosphate synthase, large subunit	GLNm + 2 ATPm + CO2m -> GLUm + CAPm + 2 ADPm + PIm	afm00240 : Pyrimidine metabolism, afm00250 : Alanine, aspartate and glutamate metabolism, afm01100 : Metabolic pathways
AFUA_2G10160	phenylacetyl-CoA ligase	ATP + LCCA + COA <-> AMP + PPI + ACOA	-
AFUA_2G10160	phenylacetyl-CoA ligase	ATP + PHAC + COA <-> AMP + PPI + PHACCOA	-
AFUA_2G10170	hypothetical protein	Random hydrolysis of (1->4)-alpha-D-galactosiduronic linkages in pectate and other galacturonans.	-
AFUA_2G10240	NAD binding Rossmann fold oxidoreductase	MYOI + NAD -> KEMYOI + NADH	afm00562 : Inositol phosphate metabolism, afm01100 : Metabolic pathways, afm01130 : Biosynthesis of antibiotics
AFUA_2G10450	prephenate dehydrogenase	PHEN + NAD -> 4HPP + CO2 + NADH	afm00400 : Phenylalanine, tyrosine and tryptophan biosynthesis, afm01100 : Metabolic pathways, afm01110 : Biosynthesis of secondary metabolites, afm01130 : Biosynthesis of antibiotics
AFUA_2G10450	prephenate dehydrogenase	PHEN + NADP -> 4HPP + CO2 + NADPH	afm00400 : Phenylalanine, tyrosine and tryptophan biosynthesis, afm01100 : Metabolic pathways, afm01110 : Biosynthesis of secondary metabolites, afm01130 : Biosynthesis of antibiotics
AFUA_2G10520	urate oxydase UaZ	URATEp + O2p + H2Op -> HIURTEp + H2O2p	afm00230 : Purine metabolism, afm00232 : Caffeine metabolism, afm01100 : Metabolic pathways
AFUA_2G10520	urate oxydase UaZ	URIC + O2 + H2O <-> HIUR + H2O2	afm00230 : Purine metabolism, afm00232 : Caffeine metabolism, afm01100 : Metabolic pathways
AFUA_2G10600	NADH-ubiquinone oxidoreductase 299 kDa subunit, putative	NADH + FADm -> NAD + FADH2m	afm00190 : Oxidative phosphorylation, afm01100 : Metabolic pathways
AFUA_2G10600	NADH-ubiquinone oxidoreductase 299 kDa subunit, putative	NADH + Qm + 4 H+_POm -> NAD + QH2m + 4 H+_PO	afm00190 : Oxidative phosphorylation, afm01100 : Metabolic pathways
AFUA_2G10600	NADH-ubiquinone oxidoreductase 299 kDa subunit, putative	NADH + Qm -> QH2m + NAD	afm00190 : Oxidative phosphorylation, afm01100 : Metabolic pathways
AFUA_2G10600	NADH-ubiquinone oxidoreductase 299 kDa subunit, putative	NADHm + Qm + 4 H_POm -> NADm + QH2m + 4 H_PO	afm00190 : Oxidative phosphorylation, afm01100 : Metabolic pathways
AFUA_2G10600	NADH-ubiquinone oxidoreductase 299 kDa subunit, putative	NADHm + Qm + 4 H+_POm -> NADm + QH2m + 4 H+_PO	afm00190 : Oxidative phosphorylation, afm01100 : Metabolic pathways
AFUA_2G10600	NADH-ubiquinone oxidoreductase 299 kDa subunit, putative	NADHm + Qm -> QH2m + NADm	afm00190 : Oxidative phosphorylation, afm01100 : Metabolic pathways
AFUA_2G10650	enoyl-CoA hydratase	C10DCOAm + H2Om <-> C10HCOAm	-
AFUA_2G10650	enoyl-CoA hydratase	C11DCOAm + H2Om <-> C11HCOAm	-
AFUA_2G10650	enoyl-CoA hydratase	C12DCOAm + H2Om <-> C12HCOAm	-
AFUA_2G10650	enoyl-CoA hydratase	C13DCOAm + H2Om <-> C13HCOAm	-
AFUA_2G10650	enoyl-CoA hydratase	C14DCOAm + H2Om <-> C14HCOAm	-
AFUA_2G10650	enoyl-CoA hydratase	C15DCOAm + H2Om <-> C15HCOAm	-
AFUA_2G10650	enoyl-CoA hydratase	C16DCOAm + H2Om <-> C16HCOAm	-
AFUA_2G10650	enoyl-CoA hydratase	C17DCOAm + H2Om <-> C17HCOAm	-
AFUA_2G10650	enoyl-CoA hydratase	C18DCOAm + H2Om <-> C18HCOAm	-
AFUA_2G10650	enoyl-CoA hydratase	C19DCOAm + H2Om <-> C19HCOAm	-
AFUA_2G10650	enoyl-CoA hydratase	C20DCOAm + H2Om <-> C20HCOAm	-
AFUA_2G10650	enoyl-CoA hydratase	C4DCOAm + H2Om <-> C4HCOAm	-
AFUA_2G10650	enoyl-CoA hydratase	C5DCOAm + H2Om <-> C5HCOAm	-
AFUA_2G10650	enoyl-CoA hydratase	C6DCOAm + H2Om <-> C6HCOAm	-
AFUA_2G10650	enoyl-CoA hydratase	C7DCOAm + H2Om <-> C7HCOAm	-
AFUA_2G10650	enoyl-CoA hydratase	C8DCOAm + H2Om <-> C8HCOAm	-
AFUA_2G10650	enoyl-CoA hydratase	C9DCOAm + H2Om <-> C9HCOAm	-
AFUA_2G10650	enoyl-CoA hydratase	MCRCOAm + H2Om -> HYISOCOAm	-
AFUA_2G10650	enoyl-CoA hydratase	TGLCOA + H2O -> METBYCOA	-
AFUA_2G10660	mannitol-1-phosphate dehydrogenase	F6P + NADH <-> MNT1P + NAD	afm00051 : Fructose and mannose metabolism
AFUA_2G10660	mannitol-1-phosphate dehydrogenase	F6P + NADH <-> MNT6P + NAD	afm00051 : Fructose and mannose metabolism
AFUA_2G10660	mannitol-1-phosphate dehydrogenase	MNT1P + NAD <-> F6P + NADH	afm00051 : Fructose and mannose metabolism
AFUA_2G10740	thiamin biosynthesis protein (Thi-4)	4-amino-5-aminomethyl-2-methylpyrimidine + H(2)O = 4-amino-5-hydroxymethyl-2-methylpyrimidine + ammonia. Thiamine + H(2)O = 4-amino-5-hydroxymethyl-2-methylpyrimidine + 5-(2-hydroxyethyl)-4-methylthiazole.	afm00730 : Thiamine metabolism, afm01100 : Metabolic pathways
AFUA_2G10900	autophagy related lipase Atg15	Triacylglycerol + H(2)O = diacylglycerol + a carboxylate.	afm00561 : Glycerolipid metabolism, afm01100 : Metabolic pathways
AFUA_2G10910	MFS alpha-glucoside transporter	MLTe -> MLT	-
AFUA_2G10960	alcohol dehydrogenase	ETH + NAD <-> ACAL + NADH	-
AFUA_2G10960	alcohol dehydrogenase	ETHm + NADm <-> ACALm + NADHm	-
AFUA_2G10960	alcohol dehydrogenase	METHOL + NAD <-> FALD + NADH	-
AFUA_2G11170	origin recognition complex subunit Orc4	NTP + H(2)O = NDP + phosphate.	afm04111 : Cell cycle - yeast, afm04113 : Meiosis - yeast
AFUA_2G11250	aryl-alcohol dehydrogenase Aad14	PHACAL + NADH <-> PHEETHAL + NAD	-
AFUA_2G11260	3-isopropylmalate dehydratase	CBHCAP <-> IPPMAL	afm00290 : Valine, leucine and isoleucine biosynthesis, afm01100 : Metabolic pathways, afm01110 : Biosynthesis of secondary metabolites, afm01210 : 2-Oxocarboxylic acid metabolism, afm01230 : Biosynthesis of amino acids
AFUA_2G11260	3-isopropylmalate dehydratase	PPMAL <-> IPPMAL	afm00290 : Valine, leucine and isoleucine biosynthesis, afm01100 : Metabolic pathways, afm01110 : Biosynthesis of secondary metabolites, afm01210 : 2-Oxocarboxylic acid metabolism, afm01230 : Biosynthesis of amino acids
AFUA_2G11270	alpha-1,3-glucan synthase Ags2	UDPG -> UDP + 13GLUCAN	-
AFUA_2G11270	alpha-1,3-glucan synthase Ags2	UDPG -> UDP + NIG	-
AFUA_2G11270	alpha-1,3-glucan synthase Ags2	UDPG -> UDP + PSNIG	-
AFUA_2G11290	orotate phosphoribosyltransferase	OROA + PRPP <-> PPI + OMP	afm00240 : Pyrimidine metabolism, afm01100 : Metabolic pathways
AFUA_2G11350	peroxisomal 3-ketoacyl-coA thiolase (Kat1)	3OACOAm + COAm <-> ACCOAm + SUCCOAm	-
AFUA_2G11350	peroxisomal 3-ketoacyl-coA thiolase (Kat1)	AACCOAm + COAm <-> 2 ACCOAm	-
AFUA_2G11350	peroxisomal 3-ketoacyl-coA thiolase (Kat1)	C10OCOAm + COAm <-> ACCOAm + C80COAm	-
AFUA_2G11350	peroxisomal 3-ketoacyl-coA thiolase (Kat1)	C10OCOAm + COAm -> ACCOAm + C80COAm	-
AFUA_2G11350	peroxisomal 3-ketoacyl-coA thiolase (Kat1)	C11OCOAm + COAm -> ACCOAm + C90COAm	-
AFUA_2G11350	peroxisomal 3-ketoacyl-coA thiolase (Kat1)	C12OCOAm + COAm <-> ACCOAm + C100COAm	-
AFUA_2G11350	peroxisomal 3-ketoacyl-coA thiolase (Kat1)	C12OCOAm + COAm -> ACCOAm + C100COAm	-
AFUA_2G11350	peroxisomal 3-ketoacyl-coA thiolase (Kat1)	C13OCOAm + COAm -> ACCOAm + C110COAm	-
AFUA_2G11350	peroxisomal 3-ketoacyl-coA thiolase (Kat1)	C14OCOAm + COAm <-> ACCOAm + C120COAm	-
AFUA_2G11350	peroxisomal 3-ketoacyl-coA thiolase (Kat1)	C14OCOAm + COAm -> ACCOAm + C120COAm	-
AFUA_2G11350	peroxisomal 3-ketoacyl-coA thiolase (Kat1)	C15OCOAm + COAm -> ACCOAm + C130COAm	-
AFUA_2G11350	peroxisomal 3-ketoacyl-coA thiolase (Kat1)	C16OCOAm + COAm <-> ACCOAm + C140COAm	-
AFUA_2G11350	peroxisomal 3-ketoacyl-coA thiolase (Kat1)	C16OCOAm + COAm -> ACCOAm + C140COAm	-
AFUA_2G11350	peroxisomal 3-ketoacyl-coA thiolase (Kat1)	C17OCOAm + COAm -> ACCOAm + C150COAm	-
AFUA_2G11350	peroxisomal 3-ketoacyl-coA thiolase (Kat1)	C18OCOAm + COAm <-> ACCOAm + C160COAm	-
AFUA_2G11350	peroxisomal 3-ketoacyl-coA thiolase (Kat1)	C18OCOAm + COAm -> ACCOAm + C160COAm	-
AFUA_2G11350	peroxisomal 3-ketoacyl-coA thiolase (Kat1)	C19OCOAm + COAm -> ACCOAm + C170COAm	-
AFUA_2G11350	peroxisomal 3-ketoacyl-coA thiolase (Kat1)	C20OCOAm + COAm -> ACCOAm + C180COAm	-
AFUA_2G11350	peroxisomal 3-ketoacyl-coA thiolase (Kat1)	C5OCOAm + COAm -> ACCOAm + PROPCOAm	-
AFUA_2G11350	peroxisomal 3-ketoacyl-coA thiolase (Kat1)	C6OCOAm + COAm <-> ACCOAm + C40COAm	-
AFUA_2G11350	peroxisomal 3-ketoacyl-coA thiolase (Kat1)	C6OCOAm + COAm -> ACCOAm + C40COAm	-
AFUA_2G11350	peroxisomal 3-ketoacyl-coA thiolase (Kat1)	C7OCOAm + COAm -> ACCOAm + C50COAm	-
AFUA_2G11350	peroxisomal 3-ketoacyl-coA thiolase (Kat1)	C8OCOAm + COAm <-> ACCOAm + C60COAm	-
AFUA_2G11350	peroxisomal 3-ketoacyl-coA thiolase (Kat1)	C8OCOAm + COAm -> ACCOAm + C60COAm	-
AFUA_2G11350	peroxisomal 3-ketoacyl-coA thiolase (Kat1)	C9OCOAm + COAm -> ACCOAm + C70COAm	-
AFUA_2G11350	peroxisomal 3-ketoacyl-coA thiolase (Kat1)	MCECOA + COA -> ACCOA + PROPCOA	-
AFUA_2G11490	acetylglutamate synthase	GLUm + ACCOAm -> COAm + NAGLUm	afm00220 : Arginine biosynthesis, afm01100 : Metabolic pathways, afm01110 : Biosynthesis of secondary metabolites, afm01130 : Biosynthesis of antibiotics, afm01210 : 2-Oxocarboxylic acid metabolism, afm01230 : Biosynthesis of amino acids
AFUA_2G11490	acetylglutamate synthase	NAGLUm + ATPm -> ADPm + NAGLUPm	afm00220 : Arginine biosynthesis, afm01100 : Metabolic pathways, afm01110 : Biosynthesis of secondary metabolites, afm01130 : Biosynthesis of antibiotics, afm01210 : 2-Oxocarboxylic acid metabolism, afm01230 : Biosynthesis of amino acids
AFUA_2G11520	MFS monosaccharide transporter	bDGLCe -> bDGLC	afm04113 : Meiosis - yeast
AFUA_2G11520	MFS monosaccharide transporter	FRUe -> FRU	afm04113 : Meiosis - yeast
AFUA_2G11520	MFS monosaccharide transporter	GLACe -> GLAC	afm04113 : Meiosis - yeast
AFUA_2G11520	MFS monosaccharide transporter	GLCe -> GLC	afm04113 : Meiosis - yeast
AFUA_2G11520	MFS monosaccharide transporter	MANe -> MAN	afm04113 : Meiosis - yeast
AFUA_2G11600	6-phosphogluconate dehydrogenase family protein	3-hydroxy-2-methylpropanoate + NAD(+) = 2-methyl-3-oxopropanoate + NADH.	afm00650 : Butanoate metabolism
AFUA_2G12410	hypothetical protein	Exohydrolysis of the non-reducing terminal glucose residues in the mannosyl-oligosaccharide Glc(3)Man(9)GlcNAc(2).	-
AFUA_2G12470	acetylornithine aminotransferase	NAGLUSm + GLUm -> AKGm + NAORNm	afm00220 : Arginine biosynthesis, afm01100 : Metabolic pathways, afm01110 : Biosynthesis of secondary metabolites, afm01130 : Biosynthesis of antibiotics, afm01210 : 2-Oxocarboxylic acid metabolism, afm01230 : Biosynthesis of amino acids
AFUA_2G12470	acetylornithine aminotransferase	ORN + AKG -> GLUGSAL + GLU	afm00220 : Arginine biosynthesis, afm01100 : Metabolic pathways, afm01110 : Biosynthesis of secondary metabolites, afm01130 : Biosynthesis of antibiotics, afm01210 : 2-Oxocarboxylic acid metabolism, afm01230 : Biosynthesis of amino acids
AFUA_2G12490	lipase	DAGLY + H2O + ACP -> MAGLY + ACYLACP	-
AFUA_2G12490	lipase	DAGLY + H2O -> MAGLY + 0.4710 C160ACP + 0.0242 C161ACP + 0.1535 C180ACP + 0.5328 C181ACP + 2.3362 C182ACP + 0.1499 C183ACP	-
AFUA_2G12490	lipase	TAGLY + H2O + ACP -> DAGLY + ACYLACP	-
AFUA_2G12490	lipase	TAGLY + H2O -> DAGLY + 0.4710 C160ACP + 0.0242 C161ACP + 0.1535 C180ACP + 0.5328 C181ACP + 2.3362 C182ACP + 0.1499 C183ACP	-
AFUA_2G12660	polyprenyl synthetase family protein	Dimethylallyl diphosphate + isopentenyl diphosphate = diphosphate + geranyl diphosphate.	-
AFUA_2G12770	alpha-L-arabinofuranosidase	Hydrolysis of terminal non-reducing alpha-L-arabinofuranoside residues in alpha-L-arabinosides.	-
AFUA_2G12900	urease accessory protein UreG	Urea + H(2)O = CO(2) + 2 NH(3).	-
AFUA_2G12920	mitochondrial AAA ATPase	NTP + H(2)O = NDP + phosphate.	-
AFUA_2G13190	xylosidase : arabinofuranosidase	Hydrolysis of (1->4)-beta-D-xylans, to remove successive D-xylose residues from the non-reducing termini.	-
AFUA_2G13270	alcohol dehydrogenase	ETH + NAD <-> ACAL + NADH	-
AFUA_2G13270	alcohol dehydrogenase	ETHm + NADm <-> ACALm + NADHm	-
AFUA_2G13270	alcohol dehydrogenase	METHOL + NAD <-> FALD + NADH	-
AFUA_2G13430	chitin synthase	UDPNAG -> UDP + CHIT	afm00520 : Amino sugar and nucleotide sugar metabolism
AFUA_2G13440	chitin synthase ChsE	UDPNAG -> UDP + CHIT	afm00520 : Amino sugar and nucleotide sugar metabolism
AFUA_2G13460	alpha-amylase	Endohydrolysis of (1->4)-alpha-D-glucosidic linkages in polysaccharides containing three or more (1->4)-alpha-linked D-glucose units.	afm00500 : Starch and sucrose metabolism, afm01100 : Metabolic pathways
AFUA_2G13620	thiamine pyrophosphate enzyme	BFOR -> CO2 + BAL	-
AFUA_2G13800	malate dehydrogenase	(S)-ureidoglycolate + NAD(P)(+) = oxalureate + NAD(P)H.	-
AFUA_2G14020	ABC transporter	ATP + H(2)O = ADP + phosphate.	-
AFUA_2G14210	dihydroxy acid dehydratase Ilv3	DHMVAm -> OMVALm	afm00290 : Valine, leucine and isoleucine biosynthesis, afm00770 : Pantothenate and CoA biosynthesis, afm01100 : Metabolic pathways, afm01110 : Biosynthesis of secondary metabolites, afm01130 : Biosynthesis of antibiotics, afm01210 : 2-Oxocarboxylic acid metabolism, afm01230 : Biosynthesis of amino acids
AFUA_2G14210	dihydroxy acid dehydratase Ilv3	DHMVAm -> OMVALm + H2Om	afm00290 : Valine, leucine and isoleucine biosynthesis, afm00770 : Pantothenate and CoA biosynthesis, afm01100 : Metabolic pathways, afm01110 : Biosynthesis of secondary metabolites, afm01130 : Biosynthesis of antibiotics, afm01210 : 2-Oxocarboxylic acid metabolism, afm01230 : Biosynthesis of amino acids
AFUA_2G14210	dihydroxy acid dehydratase Ilv3	DHVALm -> OIVALm	afm00290 : Valine, leucine and isoleucine biosynthesis, afm00770 : Pantothenate and CoA biosynthesis, afm01100 : Metabolic pathways, afm01110 : Biosynthesis of secondary metabolites, afm01130 : Biosynthesis of antibiotics, afm01210 : 2-Oxocarboxylic acid metabolism, afm01230 : Biosynthesis of amino acids
AFUA_2G14210	dihydroxy acid dehydratase Ilv3	DHVALm -> OIVALm + H2Om	afm00290 : Valine, leucine and isoleucine biosynthesis, afm00770 : Pantothenate and CoA biosynthesis, afm01100 : Metabolic pathways, afm01110 : Biosynthesis of secondary metabolites, afm01130 : Biosynthesis of antibiotics, afm01210 : 2-Oxocarboxylic acid metabolism, afm01230 : Biosynthesis of amino acids
AFUA_2G14290	translation initiation factor eIF-2B subunit family protein	S-methyl-5-thio-alpha-D-ribose 1-phosphate = S-methyl-5-thio-D-ribulose 1-phosphate.	-
AFUA_2G14310	phosphoribulokinase/uridine kinase family protein	NTP + H(2)O = NDP + phosphate.	-
AFUA_2G14497	ketopantoate reductase family protein	(R)-pantoate + NADP(+) = 2-dehydropantoate + NADPH.	-
AFUA_2G14610	oxalate decarboxylase	OXAL <-> FOR + CO2	-
AFUA_2G14610	oxalate decarboxylase	OXAL -> FOR + CO2	-
AFUA_2G14760	BCS1-like ATPase	NTP + H(2)O = NDP + phosphate.	-
AFUA_2G14840	glucose oxidase	bDGLC + O2 <-> GLCN15LAC + H2O2	-
[truncated: 67 more rows]
