# Supplementary material for: Aspergillus fumigatus Challenged by Human Dendritic Cells: Metabolic and Regulatory Pathway Responses Testify a Tight Battle
Source: Front Cell Infect Microbiol. 2019 May 22;9:168. doi: 10.3389/fcimb.2019.00168 (PMC6540932; doi:10.3389/fcimb.2019.00168)
Supplement: Supplementary file 2 [file Table_2.XLSX]

## Sheet: S1
Supplementary Table S2: Elementary modes calculated for all the enriched metabolic pathways in Aspergillus fumigatus during infection
#	Activity	Flux sum	Reversible?	Pathlength	Net reaction	Reactions	Reactions	Enzymes	Pathname
1	1	1	TRUE	1	ATP + Oxaloacetate = ADP + CO2 + Phosphoenolpyruvate	(1 Enz4)	Enz4	AFUA_6G07720	Glycolysis / Gluconeogenesis
2	1	1	TRUE	1	ATP + Acetate + CoA = AMP + Acetyl-CoA + Diphosphate	(1 Enz3)	Enz3	AFUA_4G11080	Glycolysis / Gluconeogenesis
3	1	1	TRUE	1	ATP + Pyruvate = ADP + Phosphoenolpyruvate	(1 Enz2)	Enz2	AFUA_6G07430	Glycolysis / Gluconeogenesis
4	1	1	TRUE	1	Pyruvate + Thiamin_diphosphate = 2-(alpha-Hydroxyethyl)thiamine_diphosphate + CO2	(1 Enz1)	Enz1	AFUA_3G11070 AFUA_5G14810 AFUA_6G00750 AFUA_1G06960 AFUA_2G04870 AFUA_3G04170	Glycolysis / Gluconeogenesis
5	1	1	TRUE	1	2-(alpha-Hydroxyethyl)thiamine_diphosphate + Enzyme_N6-(lipoyl)lysine = Thiamin_diphosphate + [Dihydrolipoyllysine-residue_acetyltransferase]_S-acetyldihydrolipoyllysine	(1 Enz7)	Enz7	AFUA_1G06960 AFUA_2G04870 AFUA_3G04170	Glycolysis / Gluconeogenesis
6	1	1	TRUE	1	ATP + beta-D-Glucose = ADP + beta-D-Glucose_6-phosphate	(1 Enz6)	Enz6	AFUA_2G00450 AFUA_2G05910 AFUA_2G16330 AFUA_6G02230 AFUA_6G03980 AFUA_7G04040	Glycolysis / Gluconeogenesis
7	1	1	TRUE	1	Acetaldehyde + Thiamin_diphosphate = 2-(alpha-Hydroxyethyl)thiamine_diphosphate	(1 Enz5)	Enz5	AFUA_3G11070 AFUA_5G14810 AFUA_6G00750	Glycolysis / Gluconeogenesis
8	1	2	TRUE	2	ADP + Orthophosphate = ATP + H2O	(-1 Enz8) (-1 Enz9)	Enz8 Enz9	AFUA_4G00960 AND AFUA_4G11310	Glycolysis / Gluconeogenesis
9	1	1	FALSE	1	alpha-D-Glucose = beta-D-Glucose	(1 Enz22)	Enz22	AFUA_3G05740 AFUA_3G13240	Glycolysis / Gluconeogenesis
10	1	1	FALSE	1	Ethanol + NAD+ = Acetaldehyde + H+ + NADH	(1 Enz15)	Enz15	AFUA_2G01040 AFUA_2G04590 AFUA_5G06240 AFUA_7G01010 AFUA_7G04380	Glycolysis / Gluconeogenesis
11	1	1	FALSE	1	alpha-D-Glucose_6-phosphate = beta-D-Glucose_6-phosphate	(1 Enz24)	Enz24	AFUA_2G09790 AFUA_4G08880	Glycolysis / Gluconeogenesis
12	1	1	FALSE	1	Ethanol + NADP+ = Acetaldehyde + H+ + NADPH	(1 Enz14)	Enz14	AFUA_1G09750 AFUA_3G11900	Glycolysis / Gluconeogenesis
13	1	1	FALSE	1	Acetaldehyde + H2O + NADP+ = Acetate + H+ + NADPH	(1 Enz13)	Enz13	AFUA_4G08600 AFUA_8G02310	Glycolysis / Gluconeogenesis
14	1	1	FALSE	1	Acetaldehyde + H2O + NAD+ = Acetate + H+ + NADH	(1 Enz12)	Enz12	AFUA_2G00720 AFUA_6G11430 AFUA_7G01000	Glycolysis / Gluconeogenesis
15	1	1	FALSE	1	(S)-Lactate + NAD+ = H+ + NADH + Pyruvate	(1 Enz11)	Enz11	AFUA_5G14800	Glycolysis / Gluconeogenesis
1	1	1	FALSE	1	Oxygen + myo-Inositol = D-Glucuronate + H2O	(1 Enz2)	Enz2	AFUA_2G10230	Ascorbate and aldarate metabolism
2	1	1	FALSE	1	H2O + UDP-glucose = NADH + UDP-glucuronate	(1 Enz1)	Enz1	AFUA_1G17020 AFUA_8G00920	Ascorbate and aldarate metabolism
1	1	1	FALSE	1	Butanoyl-CoA + FAD = Crotonoyl-CoA + FADH2	(1 Enz9)	Enz9	AFUA_5G06500 AFUA_7G06510 AFUA_7G06090 AFUA_7G06100	Fatty acid degradation
2	1	1	FALSE	1	Fatty_acid + Oxygen + Reduced_flavoprotein = H2O + Oxidized_flavoprotein + alpha-Hydroxy_fatty_acid	(1 Enz11)	Enz11	AFUA_1G04390 AFUA_3G09220 AFUA_5G02620	Fatty acid degradation
3	1	1	FALSE	1	FAD + Glutaryl-CoA = CO2 + Crotonoyl-CoA + FADH2	(1 Enz10)	Enz10	AFUA_3G06040	Fatty acid degradation
1	1	1	TRUE	1	(S)-3-Hydroxy-3-methylglutaryl-CoA = 3-Methylglutaconyl-CoA + H2O	(1 Enz18)	Enz18	AFUA_3G11480	Valine, leucine and isoleucine degradation
2	1	1	TRUE	1	(S)-3-Hydroxyisobutyrate + NAD+ = (S)-Methylmalonate_semialdehyde + H+ + NADH	(1 Enz20)	Enz20	AFUA_3G09470 AFUA_5G01250 AFUA_5G10280 AFUA_6G11020	Valine, leucine and isoleucine degradation
3	1	2	TRUE	2	4-Methyl-2-oxopentanoate + L-3-Aminoisobutanoate = (S)-Methylmalonate_semialdehyde + L-Leucine	(-1 Enz17) (1 Enz19)	Enz17 Enz19	AFUA_1G01680 AFUA_2G10420 AFUA_4G06160 AND AFUA_5G06680	Valine, leucine and isoleucine degradation
4	1	1	FALSE	1	(S)-3-Hydroxy-3-methylglutaryl-CoA = Acetoacetate + Acetyl-CoA	(1 Enz4)	Enz4	AFUA_2G12450 AFUA_7G01720	Valine, leucine and isoleucine degradation
5	1	1	FALSE	1	ATP + Acetoacetate + CoA = AMP + Acetoacetyl-CoA + Diphosphate	(1 Enz3)	Enz3	AFUA_1G11880 AFUA_8G04770	Valine, leucine and isoleucine degradation
6	1	1	FALSE	1	Acetyl-CoA + Propanoyl-CoA = 2-Methylacetoacetyl-CoA + CoA	(1 Enz2)	Enz2	AFUA_4G10950 AFUA_7G04080	Valine, leucine and isoleucine degradation
7	1	1	FALSE	1	2-Methyl-3-oxopropanoate + CoA + NAD+ = CO2 + H+ + NADH + Propanoyl-CoA	(1 Enz1)	Enz1	AFUA_4G12870	Valine, leucine and isoleucine degradation
8	1	1	FALSE	1	(S)-Methylmalonate_semialdehyde + H2O + NAD+ = H+ + Methylmalonate + NADH	(1 Enz7)	Enz7	AFUA_2G00720 AFUA_6G11430 AFUA_7G01000	Valine, leucine and isoleucine degradation
9	1	1	FALSE	1	2-Methylpropanoyl-CoA + Enzyme_N6-(dihydrolipoyl)lysine = CoA + [Dihydrolipoyllysine-residue_(2-methylpropanoyl)transferase]_S-(2-methylpropanoyl)dihydrolipoyllysine	(1 Enz6)	Enz6	AFUA_1G00490 AFUA_4G12010	Valine, leucine and isoleucine degradation
10	1	1	FALSE	1	(S)-3-Hydroxy-3-methylglutaryl-CoA + CoA = Acetoacetyl-CoA + Acetyl-CoA + H2O	(1 Enz5)	Enz5	AFUA_3G10660 AFUA_8G07210	Valine, leucine and isoleucine degradation
11	1	1	FALSE	1	Enzyme_N6-(dihydrolipoyl)lysine + NAD+ = Enzyme_N6-(lipoyl)lysine + H+ + NADH	(1 Enz14)	Enz14	AFUA_2G02100	Valine, leucine and isoleucine degradation
12	1	1	FALSE	1	(2S,3S)-3-Hydroxy-2-methylbutanoyl-CoA = 2-Methylbut-2-enoyl-CoA + H2O	(1 Enz11)	Enz11	AFUA_2G10920	Valine, leucine and isoleucine degradation
13	1	2	FALSE	2	3-Methylbutanoyl-CoA + ATP + FAD + HCO3- = 3-Methylglutaconyl-CoA + ADP + FADH2 + Orthophosphate	(1 Enz10) (1 Enz8)	Enz10 Enz8	AFUA_5G08910 AFUA_5G08940 AND AFUA_5G08930 AFUA_5G06500 AFUA_7G06510	Valine, leucine and isoleucine degradation
1	1	2	TRUE	2	2-Oxoglutarate + Ammonia + L-Proline = L-Glutamate + L-Glutamate_5-semialdehyde	(-1 Enz20) (1 Enz21)	Enz20 Enz21	AFUA_6G08780 AND AFUA_4G09140 AFUA_8G02150	Arginine and proline metabolism
2	1	1	FALSE	1	H2O + Oxygen + Spermidine = 1,3-Diaminopropane + 4-Aminobutyraldehyde + Hydrogen_peroxide	(1 Enz4)	Enz4	AFUA_5G09720 AFUA_6G03510	Arginine and proline metabolism
3	1	1	FALSE	1	D-Proline + Oxygen = 1-Pyrroline-2-carboxylate + Hydrogen_peroxide	(1 Enz3)	Enz3	AFUA_5G11290 AFUA_5G13940 AFUA_6G10230	Arginine and proline metabolism
4	1	1	FALSE	1	H2O + L-Glutamate_5-semialdehyde + NAD+ = H+ + L-Glutamate + NADH	(1 Enz2)	Enz2	AFUA_6G08750	Arginine and proline metabolism
5	1	1	FALSE	1	Agmatine + H2O = Ammonia + N-Carbamoylputrescine	(1 Enz1)	Enz1	AFUA_8G06520	Arginine and proline metabolism
6	1	2	FALSE	2	H2O + L-Arginine = Ammonia + L-Proline + Urea	(1 Enz20) (1 Enz8)	Enz20 Enz8	AFUA_6G08780 AND AFUA_3G11430	Arginine and proline metabolism
7	1	2	FALSE	2	2-Oxoglutarate + H2O + L-Arginine = L-Glutamate + L-Glutamate_5-semialdehyde + Urea	(1 Enz21) (1 Enz8)	Enz21 Enz8	AFUA_4G09140 AFUA_8G02150 AND AFUA_3G11430	Arginine and proline metabolism
8	1	1	FALSE	1	2-Oxoglutarate + L-Proline + Oxygen = CO2 + Hydroxyproline + Succinate	(1 Enz7)	Enz7	AFUA_3G11980	Arginine and proline metabolism
9	1	1	FALSE	1	2-Oxoglutarate + L-erythro-4-Hydroxyglutamate = (4R)-4-Hydroxy-2-oxoglutarate + L-Glutamate	(1 Enz19)	Enz19	AFUA_1G04160 AFUA_2G09650 AFUA_4G10410 AFUA_6G02490	Arginine and proline metabolism
10	1	2	FALSE	2	Ammonia + L-Proline = CO2 + Putrescine	(-1 Enz20) (1 Enz6)	Enz20 Enz6	AFUA_6G08780 AND AFUA_4G08010 AFUA_7G08450 AFUA_8G06540	Arginine and proline metabolism
11	1	2	FALSE	2	L-Glutamate + L-Glutamate_5-semialdehyde = 2-Oxoglutarate + CO2 + Putrescine	(-1 Enz21) (1 Enz6)	Enz21 Enz6	AFUA_4G09140 AFUA_8G02150 AND AFUA_4G08010 AFUA_7G08450 AFUA_8G06540	Arginine and proline metabolism
12	1	2	FALSE	2	H2O + L-Arginine = CO2 + Putrescine + Urea	(1 Enz6) (1 Enz8)	Enz6 Enz8	AFUA_4G08010 AFUA_7G08450 AFUA_8G06540 AND AFUA_3G11430	Arginine and proline metabolism
13	1	1	FALSE	1	Creatinine + H2O = Ammonia + N-Methylhydantoin	(1 Enz18)	Enz18	AFUA_1G05050	Arginine and proline metabolism
14	1	1	FALSE	1	H+ + S-Adenosyl-L-methionine = CO2 + S-Adenosylmethioninamine	(1 Enz5)	Enz5	AFUA_5G03670	Arginine and proline metabolism
15	1	1	FALSE	1	Putrescine + S-Adenosylmethioninamine = 5'-Methylthioadenosine + Spermidine	(1 Enz17)	Enz17	AFUA_1G13490	Arginine and proline metabolism
16	1	1	FALSE	1	4-Guanidinobutanamide + H2O = 4-Guanidinobutanoate + Ammonia	(1 Enz16)	Enz16	AFUA_1G14880 AFUA_5G00470 AFUA_5G09140 AFUA_6G08000 AFUA_6G14410 AFUA_8G05220	Arginine and proline metabolism
17	1	1	FALSE	1	4-Aminobutyraldehyde + H2O + NAD+ = 4-Aminobutanoate + H+ + NADH	(1 Enz15)	Enz15	AFUA_2G00720 AFUA_6G11430 AFUA_7G01000	Arginine and proline metabolism
18	1	1	FALSE	1	L-Proline + NAD+ = (S)-1-Pyrroline-5-carboxylate + H+ + NADH	(1 Enz9)	Enz9	AFUA_3G02310 AFUA_5G14770	Arginine and proline metabolism
19	1	1	FALSE	1	Agmatine + H2O = Putrescine + Urea	(1 Enz13)	Enz13	AFUA_2G05750 AFUA_5G13180	Arginine and proline metabolism
20	1	1	FALSE	1	L-Glutamate_5-semialdehyde + NADP+ + Orthophosphate = H+ + L-Glutamyl_5-phosphate + NADPH	(1 Enz12)	Enz12	AFUA_2G07350	Arginine and proline metabolism
21	1	1	FALSE	1	ATP + L-Glutamate = ADP + L-Glutamyl_5-phosphate	(1 Enz11)	Enz11	AFUA_2G07570	Arginine and proline metabolism
1	1	1	FALSE	1	H2O + Indole-3-acetaldehyde + NAD+ = H+ + Indole-3-acetate + NADH	(1 Enz4)	Enz4	AFUA_2G00720 AFUA_6G11430 AFUA_7G01000	Tryptophan metabolism
2	1	1	FALSE	1	2_3-Hydroxyanthranilate + Oxygen = Cinnavalininate + H+ + Hydrogen_peroxide + O2.-	(1 Enz3)	Enz3	AFUA_2G00200 AFUA_2G18030 AFUA_3G02270 AFUA_6G03890 AFUA_8G01670	Tryptophan metabolism
3	1	1	FALSE	1	(Indol-3-yl)acetamide + H2O = Ammonia + Indole-3-acetate	(1 Enz2)	Enz2	AFUA_1G14880 AFUA_5G00470 AFUA_5G09140 AFUA_6G08000 AFUA_6G14410 AFUA_8G05220	Tryptophan metabolism
4	1	1	FALSE	1	Melatonin + Oxygen + Reduced_flavoprotein = 6-Hydroxymelatonin + H2O + Oxidized_flavoprotein	(1 Enz1)	Enz1	AFUA_1G04390 AFUA_3G09220 AFUA_5G02620	Tryptophan metabolism
5	1	1	FALSE	1	2-Amino-3-carboxymuconate_semialdehyde = 2-Aminomuconate_semialdehyde + CO2	(1 Enz8)	Enz8	AFUA_2G17440	Tryptophan metabolism
6	1	1	FALSE	1	2-Oxoglutarate + L-Tryptophan = Indolepyruvate + L-Glutamate	(1 Enz7)	Enz7	AFUA_2G13630	Tryptophan metabolism
7	1	1	FALSE	1	(S)-3-Hydroxybutanoyl-CoA = Crotonoyl-CoA + H2O	(1 Enz6)	Enz6	AFUA_2G10920	Tryptophan metabolism
8	1	1	FALSE	1	2_Acetyl-CoA = Acetoacetyl-CoA + CoA	(1 Enz18)	Enz18	AFUA_6G14200 AFUA_8G04000	Tryptophan metabolism
9	1	1	FALSE	1	H2O + L-Kynurenine = Anthranilate + L-Alanine	(1 Enz5)	Enz5	AFUA_2G10360 AFUA_4G09840	Tryptophan metabolism
10	1	1	FALSE	1	3-Indoleacetonitrile + H2O = Ammonia + Indole-3-acetate	(1 Enz17)	Enz17	AFUA_6G13450	Tryptophan metabolism
11	1	1	FALSE	1	H+ + L-Kynurenine + NADPH + Oxygen = 3-Hydroxy-L-kynurenine + H2O + NADP+	(1 Enz16)	Enz16	AFUA_6G07340	Tryptophan metabolism
12	1	1	FALSE	1	2-Oxoglutarate + L-Kynurenine = 4-(2-Aminophenyl)-2,4-dioxobutanoate + L-Glutamate	(1 Enz14)	Enz14	AFUA_4G11190	Tryptophan metabolism
13	1	1	FALSE	1	3-Hydroxyanthranilate + Oxygen = 2-Amino-3-carboxymuconate_semialdehyde	(1 Enz9)	Enz9	AFUA_2G17450 AFUA_8G04650	Tryptophan metabolism
14	1	2	FALSE	2	2-Oxoadipate + CoA + Electron-transferring_flavoprotein + NAD+ = 2 CO2 + Crotonoyl-CoA + H+ + NADH + Reduced_electron-transferring_flavoprotein	(1 Enz12) (1 Enz15)	Enz12 Enz15	AFUA_3G06040 AND AFUA_4G11650	Tryptophan metabolism
15	1	2	FALSE	2	H2O + L-Tryptophan + Oxygen = Ammonia + CO2 + Hydrogen_peroxide + Indole-3-acetaldehyde	(1 Enz10) (1 Enz11)	Enz10 Enz11	AFUA_3G00100 AND AFUA_3G02240	Tryptophan metabolism
1	1	1	FALSE	1	3-Aminopropanal + H2O + NAD+ = H+ + NADH + beta-Alanine	(1 Enz3)	Enz3	AFUA_2G00720 AFUA_6G11430 AFUA_7G01000 AFUA_4G08600 AFUA_8G02310	beta-Alanine metabolism
2	1	1	FALSE	1	3-Oxopropanoate + CoA + NAD+ = Acetyl-CoA + CO2 + H+ + NADH	(1 Enz2)	Enz2	AFUA_4G12870	beta-Alanine metabolism
3	1	1	FALSE	1	L-Aspartate = CO2 + beta-Alanine	(1 Enz1)	Enz1	AFUA_3G11120 AFUA_6G13490 AFUA_8G06020	beta-Alanine metabolism
4	1	2	FALSE	2	2 H2O + 2 Oxygen + Spermidine = 3-Aminopropanal + 4-Aminobutyraldehyde + Ammonia + 2 Hydrogen_peroxide	(1 Enz4) (1 Enz7)	Enz4 Enz7	AFUA_5G09720 AFUA_6G03510 AND AFUA_1G13440 AFUA_3G00680 AFUA_3G14590 AFUA_5G01470 AFUA_5G07360 AFUA_7G04180 AFUA_7G08470	beta-Alanine metabolism
5	1	1	FALSE	1	S-Adenosylmethioninamine + Spermidine = 5'-Methylthioadenosine + Spermine	(1 Enz6)	Enz6	AFUA_1G13490	beta-Alanine metabolism
6	1	1	FALSE	1	(R)-Pantoate + ATP + beta-Alanine = AMP + Diphosphate + Pantothenate	(1 Enz5)	Enz5	AFUA_5G11040	beta-Alanine metabolism
1	1	1	TRUE	1	ATP + L-Glutamate + Tetrahydrofolate = ADP + Orthophosphate + THF-L-glutamate	(1 Enz9)	Enz9	AFUA_4G08060 AFUA_6G09440 AFUA_8G04160	Folate biosynthesis
2	1	1	FALSE	1	2-Amino-4-hydroxy-6-hydroxymethyl-7,8-dihydropteridine + 4-Aminobenzoate = Dihydropteroate + H2O	(1 Enz4)	Enz4	AFUA_2G09840	Folate biosynthesis
3	1	1	FALSE	1	NAD+ + Tetrahydrofolate = Folate + H+ + NADH	(1 Enz3)	Enz3	AFUA_2G08890 AFUA_3G06620	Folate biosynthesis
4	1	1	FALSE	1	ATP + Dihydropteroate + L-Glutamate = ADP + Dihydrofolate + Orthophosphate	(1 Enz7)	Enz7	AFUA_4G06740	Folate biosynthesis
