# Supplementary material for: Aspergillus fumigatus Challenged by Human Dendritic Cells: Metabolic and Regulatory Pathway Responses Testify a Tight Battle
Source: Front Cell Infect Microbiol. 2019 May 22;9:168. doi: 10.3389/fcimb.2019.00168 (PMC6540932; doi:10.3389/fcimb.2019.00168)
Supplement: Supplementary file 3 [file Table_3.XLSX]

## Sheet: abbreviation
Supplementary Table S3: Stiochiometric matrix for all the enriched metabolic pathways in Aspergillus fumigatus during infection
Kegg Pathway	Pathway Name
gly-glu	Glycolysis/Gluconeogenesis
asc-ald	Ascorbate and aldarate metabolism
fa-de	Fatty acid degradation
va-leu-isoleu-de	Valine, Leucine and Isoleucine degradation
ar-pr	Arginine and Proline metabolism
tryp	Tryptophan metabolism
bet-ala	beta-Alanine metabolism
fo-bio	Folate biosynthesis

## Sheet: gly-glu-stio
name	Enz1	Enz10	Enz11	Enz12	Enz13	Enz14	Enz15	Enz16	Enz17	Enz18	Enz19	Enz2	Enz20	Enz21	Enz22	Enz23	Enz24	Enz25	Enz27	Enz3	Enz4	Enz5	Enz6	Enz7	Enz8	Enz9
(S)-Lactate	0	0	-1	0	0	0	0	0	0	0	0	0	0	0	0	0	0	0	0	0	0	0	0	0	0	0
2-(alpha-Hydroxyethyl)thiamine_diphosphate	1	0	0	0	0	0	0	0	0	0	0	0	0	0	0	0	0	0	0	0	0	1	0	-1	0	0
2-Phospho-D-glycerate	0	-1	0	0	0	0	0	0	0	0	0	0	0	-1	0	0	0	0	0	0	0	0	0	0	0	0
3-Phospho-D-glycerate	0	0	0	0	0	0	0	0	0	0	0	0	-1	1	0	0	0	0	0	0	0	0	0	0	0	0
3-Phospho-D-glyceroyl_phosphate	0	0	0	0	0	0	0	0	0	1	0	0	1	0	0	0	0	0	0	0	0	0	0	0	0	0
[Dihydrolipoyllysine-residue_acetyltransferase]_S-acetyldihydrolipoyllysine	0	0	0	0	0	0	0	0	0	0	0	0	0	0	0	1	0	0	0	0	0	0	0	1	0	0
Acetaldehyde	0	0	0	-1	-1	1	1	0	0	0	0	0	0	0	0	0	0	0	0	0	0	-1	0	0	0	0
Acetate	0	0	0	1	1	0	0	0	0	0	0	0	0	0	0	0	0	0	0	-1	0	0	0	0	0	0
Acetyl-CoA	0	0	0	0	0	0	0	0	0	0	0	0	0	0	0	-1	0	0	0	1	0	0	0	0	0	0
ADP	0	0	0	0	0	0	0	0	0	0	0	1	1	0	0	0	0	0	0	0	1	0	1	0	1	0
alpha-D-Glucose	0	0	0	0	0	0	0	0	0	0	0	0	0	0	-1	0	0	0	0	0	0	0	0	0	0	0
alpha-D-Glucose_6-phosphate	0	0	0	0	0	0	0	1	0	0	0	0	0	0	0	0	-1	-1	0	0	0	0	0	0	0	0
AMP	0	0	0	0	0	0	0	0	0	0	0	0	0	0	0	0	0	0	0	1	0	0	0	0	0	0
ATP	0	0	0	0	0	0	0	0	0	0	0	-1	-1	0	0	0	0	0	0	-1	-1	0	-1	0	-1	0
beta-D-Fructose_1,6-bisphosphate	0	0	0	0	0	0	0	0	0	0	-1	0	0	0	0	0	0	0	0	0	0	0	0	0	1	-1
beta-D-Fructose_6-phosphate	0	0	0	0	0	0	0	0	0	0	0	0	0	0	0	0	0	1	0	0	0	0	0	0	-1	1
beta-D-Glucose	0	0	0	0	0	0	0	0	0	0	0	0	0	0	1	0	0	0	0	0	0	0	-1	0	0	0
beta-D-Glucose_6-phosphate	0	0	0	0	0	0	0	0	0	0	0	0	0	0	0	0	1	0	0	0	0	0	1	0	0	0
CO2	1	0	0	0	0	0	0	0	0	0	0	0	0	0	0	0	0	0	0	0	1	0	0	0	0	0
CoA	0	0	0	0	0	0	0	0	0	0	0	0	0	0	0	1	0	0	0	-1	0	0	0	0	0	0
D-Glucose_1-phosphate	0	0	0	0	0	0	0	-1	0	0	0	0	0	0	0	0	0	0	0	0	0	0	0	0	0	0
D-Glyceraldehyde_3-phosphate	0	0	0	0	0	0	0	0	-1	-1	1	0	0	0	0	0	0	0	0	0	0	0	0	0	0	0
Diphosphate	0	0	0	0	0	0	0	0	0	0	0	0	0	0	0	0	0	0	0	1	0	0	0	0	0	0
Enzyme_N6-(dihydrolipoyl)lysine	0	0	0	0	0	0	0	0	0	0	0	0	0	0	0	-1	0	0	-1	0	0	0	0	0	0	0
Enzyme_N6-(lipoyl)lysine	0	0	0	0	0	0	0	0	0	0	0	0	0	0	0	0	0	0	1	0	0	0	0	-1	0	0
Ethanol	0	0	0	0	0	-1	-1	0	0	0	0	0	0	0	0	0	0	0	0	0	0	0	0	0	0	0
Glycerone_phosphate	0	0	0	0	0	0	0	0	1	0	1	0	0	0	0	0	0	0	0	0	0	0	0	0	0	0
H+	0	0	1	1	1	1	1	0	0	1	0	0	0	0	0	0	0	0	1	0	0	0	0	0	0	0
H2O	0	1	0	-1	-1	0	0	0	0	0	0	0	0	0	0	0	0	0	0	0	0	0	0	0	0	-1
NAD+	0	0	-1	-1	0	0	-1	0	0	-1	0	0	0	0	0	0	0	0	-1	0	0	0	0	0	0	0
NADH	0	0	1	1	0	0	1	0	0	1	0	0	0	0	0	0	0	0	1	0	0	0	0	0	0	0
NADP+	0	0	0	0	-1	-1	0	0	0	0	0	0	0	0	0	0	0	0	0	0	0	0	0	0	0	0
NADPH	0	0	0	0	1	1	0	0	0	0	0	0	0	0	0	0	0	0	0	0	0	0	0	0	0	0
Orthophosphate	0	0	0	0	0	0	0	0	0	-1	0	0	0	0	0	0	0	0	0	0	0	0	0	0	0	1
Oxaloacetate	0	0	0	0	0	0	0	0	0	0	0	0	0	0	0	0	0	0	0	0	-1	0	0	0	0	0
Phosphoenolpyruvate	0	1	0	0	0	0	0	0	0	0	0	1	0	0	0	0	0	0	0	0	1	0	0	0	0	0
Pyruvate	-1	0	1	0	0	0	0	0	0	0	0	-1	0	0	0	0	0	0	0	0	0	0	0	0	0	0
Thiamin_diphosphate	-1	0	0	0	0	0	0	0	0	0	0	0	0	0	0	0	0	0	0	0	0	-1	0	1	0	0

## Sheet: asc-ald-stio
name	Enz1	Enz2	Enz3
D-Glucarate	0	0	1
D-Glucuronate	0	1	0
D-Glucuronolactone	0	0	-1
H+	0	0	0
H2O	-1	1	-1
myo-Inositol	0	-1	0
NAD+	0	0	0
NADH	1	0	1
Oxygen	0	-1	0
UDP-glucose	-1	0	0
UDP-glucuronate	1	0	0

## Sheet: fa-de-stio
name	Enz1	Enz10	Enz11	Enz2	Enz3	Enz4	Enz5	Enz6	Enz7	Enz8	Enz9
(S)-3-Hydroxybutanoyl-CoA	0	0	0	0	0	0	0	-1	0	0	0
(S)-3-Hydroxydodecanoyl-CoA	0	0	0	0	0	0	0	0	0	0	0
(S)-3-Hydroxyhexadecanoyl-CoA	0	0	0	0	0	0	0	0	0	0	0
(S)-3-Hydroxyoctanoyl-CoA	0	0	0	0	0	0	0	0	0	0	0
(S)-3-Hydroxytetradecanoyl-CoA	0	0	0	0	0	0	0	0	0	0	0
(S)-Hydroxydecanoyl-CoA	0	0	0	0	0	0	0	0	0	0	0
(S)-Hydroxyhexanoyl-CoA	0	0	0	0	0	0	0	0	0	0	0
2-trans-Dodecenoyl-CoA	0	0	0	0	0	0	0	0	0	0	0
3-Oxodecanoyl-CoA	0	0	0	0	0	0	0	0	1	0	0
3-Oxododecanoyl-CoA	0	0	0	0	0	0	0	0	0	0	0
3-Oxohexanoyl-CoA	0	0	0	0	0	1	0	0	0	0	0
3-Oxooctanoyl-CoA	0	0	0	0	0	0	0	0	0	0	0
3-Oxopalmitoyl-CoA	0	0	0	0	0	0	0	0	0	0	0
3-Oxotetradecanoyl-CoA	0	0	0	0	0	0	0	0	0	0	0
Acetoacetyl-CoA	1	0	0	0	0	0	0	0	0	0	0
Acetyl-CoA	-1	0	0	0	0	-1	0	0	-1	0	0
Aldehyde	0	0	0	1	-1	0	0	0	0	0	0
alpha-Hydroxy_fatty_acid	0	0	1	0	0	0	0	0	0	0	0
AMP	0	0	0	0	0	0	1	0	0	0	0
ATP	0	0	0	0	0	0	-1	0	0	0	0
Butanoyl-CoA	0	0	0	0	0	-1	0	0	0	0	-1
cis,cis-3,6-Dodecadienoyl-CoA	0	0	0	0	0	0	0	0	0	-1	0
CO2	0	1	0	0	0	0	0	0	0	0	0
CoA	1	0	0	0	0	1	-1	0	1	0	0
Crotonoyl-CoA	0	1	0	0	0	0	0	1	0	0	1
Decanoyl-CoA	0	0	0	0	0	0	0	0	0	0	0
Diphosphate	0	0	0	0	0	0	1	0	0	0	0
FAD	0	-1	0	0	0	0	0	0	0	0	-1
FADH2	0	1	0	0	0	0	0	0	0	0	1
Fatty_acid	0	0	-1	0	1	0	0	0	0	0	0
Glutaryl-CoA	0	-1	0	0	0	0	0	0	0	0	0
H+	0	0	0	1	1	0	0	0	0	0	0
H2O	0	0	1	0	-1	0	0	1	0	0	0
Hexadecanoic_acid	0	0	0	0	0	0	0	0	0	0	0
Hexanoyl-CoA	0	0	0	0	0	0	0	0	0	0	0
Lauroyl-CoA	0	0	0	0	0	0	0	0	0	0	0
NAD+	0	0	0	-1	-1	0	0	0	0	0	0
NADH	0	0	0	1	1	0	0	0	0	0	0
Octanoyl-CoA	0	0	0	0	0	0	0	0	-1	0	0
Oxidized_flavoprotein	0	0	1	0	0	0	0	0	0	0	0
Oxygen	0	0	-1	0	0	0	0	0	0	0	0
Palmitoyl-CoA	0	0	0	0	0	0	1	0	0	0	0
Primary_alcohol	0	0	0	-1	0	0	0	0	0	0	0
Reduced_flavoprotein	0	0	-1	0	0	0	0	0	0	0	0
Tetradecanoyl-CoA	0	0	0	0	0	0	0	0	0	0	0
trans,cis-Lauro-2,6-dienoyl-CoA	0	0	0	0	0	0	0	0	0	1	0
trans-Dec-2-enoyl-CoA	0	0	0	0	0	0	0	0	0	0	0
trans-Hex-2-enoyl-CoA	0	0	0	0	0	0	0	0	0	0	0
trans-Hexadec-2-enoyl-CoA	0	0	0	0	0	0	0	0	0	0	0
trans-Oct-2-enoyl-CoA	0	0	0	0	0	0	0	0	0	0	0
trans-Tetradec-2-enoyl-CoA	0	0	0	0	0	0	0	0	0	0	0

## Sheet: va-leu-isoleu-de-stio
name	Enz1	Enz10	Enz11	Enz12	Enz13	Enz14	Enz15	Enz16	Enz17	Enz18	Enz19	Enz2	Enz20	Enz3	Enz4	Enz5	Enz6	Enz7	Enz8	Enz9
(2S,3S)-3-Hydroxy-2-methylbutanoyl-CoA	0	0	-1	0	0	0	0	0	0	0	0	0	0	0	0	0	0	0	0	0
(S)-2-Methylbutanoyl-CoA	0	0	0	0	0	0	0	0	0	0	0	0	0	0	0	0	0	0	0	0
(S)-3-Hydroxy-3-methylglutaryl-CoA	0	0	0	0	0	0	0	0	0	-1	0	0	0	0	-1	-1	0	0	0	0
(S)-3-Hydroxyisobutyrate	0	0	0	1	0	0	0	0	0	0	0	0	-1	0	0	0	0	0	0	0
(S)-3-Hydroxyisobutyryl-CoA	0	0	0	-1	0	0	0	0	0	0	0	0	0	0	0	0	0	0	0	0
(S)-3-Methyl-2-oxopentanoic_acid	0	0	0	0	0	0	0	0	0	0	0	0	0	0	0	0	0	0	0	0
(S)-Methylmalonate_semialdehyde	0	0	0	0	0	0	0	0	0	0	1	0	1	0	0	0	0	-1	0	0
2-Methyl-1-hydroxybutyl-ThPP	0	0	0	0	0	0	0	0	0	0	0	0	0	0	0	0	0	0	0	0
2-Methyl-1-hydroxypropyl-ThPP	0	0	0	0	1	0	0	0	0	0	0	0	0	0	0	0	0	0	0	0
2-Methyl-3-oxopropanoate	-1	0	0	0	0	0	0	0	0	0	0	0	0	0	0	0	0	0	0	0
2-Methylacetoacetyl-CoA	0	0	0	0	0	0	0	0	0	0	0	1	0	0	0	0	0	0	0	0
2-Methylbut-2-enoyl-CoA	0	0	1	0	0	0	0	0	0	0	0	0	0	0	0	0	0	0	0	0
2-Methylprop-2-enoyl-CoA	0	0	0	0	0	0	0	0	0	0	0	0	0	0	0	0	0	0	0	1
2-Methylpropanoyl-CoA	0	0	0	0	0	0	0	0	0	0	0	0	0	0	0	0	-1	0	0	-1
2-Oxoglutarate	0	0	0	0	0	0	0	0	-1	0	-1	0	0	0	0	0	0	0	0	0
2_Acetyl-CoA	0	0	0	0	0	0	-1	0	0	0	0	0	0	0	0	0	0	0	0	0
3-Hydroxyisovaleryl-CoA	0	0	0	0	0	0	0	0	0	0	0	0	0	0	0	0	0	0	0	0
3-Methyl-1-hydroxybutyl-ThPP	0	0	0	0	0	0	0	0	0	0	0	0	0	0	0	0	0	0	0	0
3-Methyl-2-oxobutanoic_acid	0	0	0	0	-1	0	0	0	0	0	0	0	0	0	0	0	0	0	0	0
3-Methylbutanoyl-CoA	0	0	0	0	0	0	0	0	0	0	0	0	0	0	0	0	0	0	-1	0
3-Methylcrotonyl-CoA	0	-1	0	0	0	0	0	0	0	0	0	0	0	0	0	0	0	0	1	0
3-Methylglutaconyl-CoA	0	1	0	0	0	0	0	0	0	1	0	0	0	0	0	0	0	0	0	0
4-Methyl-2-oxopentanoate	0	0	0	0	0	0	0	0	1	0	0	0	0	0	0	0	0	0	0	0
[Dihydrolipoyllysine-residue_(2-methylpropanoyl)transferase]_S-(2-methylbutanoyl)dihydrolipoyllysine	0	0	0	0	0	0	0	0	0	0	0	0	0	0	0	0	0	0	0	0
[Dihydrolipoyllysine-residue_(2-methylpropanoyl)transferase]_S-(2-methylpropanoyl)dihydrolipoyllysine	0	0	0	0	0	0	0	0	0	0	0	0	0	0	0	0	1	0	0	0
[Dihydrolipoyllysine-residue_(2-methylpropanoyl)transferase]_S-(3-methylbutanoyl)dihydrolipoyllysine	0	0	0	0	0	0	0	0	0	0	0	0	0	0	0	0	0	0	0	0
Acceptor	0	0	0	0	0	0	0	0	0	0	0	0	0	0	0	0	0	0	0	-1
Acetoacetate	0	0	0	0	0	0	0	-1	0	0	0	0	0	-1	1	0	0	0	0	0
Acetoacetyl-CoA	0	0	0	0	0	0	1	1	0	0	0	0	0	1	0	1	0	0	0	0
Acetyl-CoA	0	0	0	0	0	0	0	0	0	0	0	-1	0	0	1	1	0	0	0	0
ADP	0	1	0	0	0	0	0	0	0	0	0	0	0	0	0	0	0	0	0	0
AMP	0	0	0	0	0	0	0	0	0	0	0	0	0	1	0	0	0	0	0	0
ATP	0	-1	0	0	0	0	0	0	0	0	0	0	0	-1	0	0	0	0	0	0
CO2	1	0	0	0	1	0	0	0	0	0	0	0	0	0	0	0	0	0	0	0
CoA	-1	0	0	1	0	0	1	0	0	0	0	1	0	-1	0	-1	1	0	0	0
Diphosphate	0	0	0	0	0	0	0	0	0	0	0	0	0	1	0	0	0	0	0	0
Enzyme_N6-(dihydrolipoyl)lysine	0	0	0	0	0	-1	0	0	0	0	0	0	0	0	0	0	-1	0	0	0
Enzyme_N6-(lipoyl)lysine	0	0	0	0	0	1	0	0	0	0	0	0	0	0	0	0	0	0	0	0
FAD	0	0	0	0	0	0	0	0	0	0	0	0	0	0	0	0	0	0	-1	0
FADH2	0	0	0	0	0	0	0	0	0	0	0	0	0	0	0	0	0	0	1	0
H+	1	0	0	0	0	1	0	0	0	0	0	0	1	0	0	0	0	1	0	0
H2O	0	0	1	-1	0	0	0	0	0	1	0	0	0	0	0	1	0	-1	0	0
HCO3-	0	-1	0	0	0	0	0	0	0	0	0	0	0	0	0	0	0	0	0	0
L-3-Aminoisobutanoate	0	0	0	0	0	0	0	0	0	0	-1	0	0	0	0	0	0	0	0	0
L-Glutamate	0	0	0	0	0	0	0	0	1	0	1	0	0	0	0	0	0	0	0	0
L-Isoleucine	0	0	0	0	0	0	0	0	0	0	0	0	0	0	0	0	0	0	0	0
L-Leucine	0	0	0	0	0	0	0	0	-1	0	0	0	0	0	0	0	0	0	0	0
L-Valine	0	0	0	0	0	0	0	0	0	0	0	0	0	0	0	0	0	0	0	0
Methylmalonate	0	0	0	0	0	0	0	0	0	0	0	0	0	0	0	0	0	1	0	0
NAD+	-1	0	0	0	0	-1	0	0	0	0	0	0	-1	0	0	0	0	-1	0	0
NADH	1	0	0	0	0	1	0	0	0	0	0	0	1	0	0	0	0	1	0	0
Orthophosphate	0	1	0	0	0	0	0	0	0	0	0	0	0	0	0	0	0	0	0	0
Propanoyl-CoA	1	0	0	0	0	0	0	0	0	0	0	-1	0	0	0	0	0	0	0	0
Reduced_acceptor	0	0	0	0	0	0	0	0	0	0	0	0	0	0	0	0	0	0	0	1
Succinate	0	0	0	0	0	0	0	1	0	0	0	0	0	0	0	0	0	0	0	0
Succinyl-CoA	0	0	0	0	0	0	0	-1	0	0	0	0	0	0	0	0	0	0	0	0
Thiamin_diphosphate	0	0	0	0	-1	0	0	0	0	0	0	0	0	0	0	0	0	0	0	0

## Sheet: ar-pr-stio
name	Enz1	Enz10	Enz11	Enz12	Enz13	Enz14	Enz15	Enz16	Enz17	Enz18	Enz19	Enz2	Enz20	Enz21	Enz3	Enz4	Enz5	Enz6	Enz7	Enz8	Enz9
(4R)-4-Hydroxy-2-oxoglutarate	0	0	0	0	0	0	0	0	0	0	1	0	0	0	0	0	0	0	0	0	0
(S)-1-Pyrroline-5-carboxylate	0	0	0	0	0	0	0	0	0	0	0	0	0	0	0	0	0	0	0	0	1
1,3-Diaminopropane	0	0	0	0	0	0	0	0	0	0	0	0	0	0	0	1	0	0	0	0	0
1-Pyrroline-2-carboxylate	0	0	0	0	0	0	0	0	0	0	0	0	0	0	1	0	0	0	0	0	0
1-Pyrroline-4-hydroxy-2-carboxylate	0	0	0	0	0	0	0	0	0	0	0	0	0	0	0	0	0	0	0	0	0
2-Oxoglutarate	0	0	0	0	0	0	0	0	0	0	-1	0	0	-1	0	0	0	0	-1	0	0
3-Aminopropanal	0	0	0	0	0	0	0	0	0	0	0	0	0	0	0	0	0	0	0	0	0
4-Acetamidobutanoate	0	0	0	0	0	0	0	0	0	0	0	0	0	0	0	0	0	0	0	0	0
4-Aminobutanoate	0	0	0	0	0	0	1	0	0	0	0	0	0	0	0	0	0	0	0	0	0
4-Aminobutyraldehyde	0	0	0	0	0	0	-1	0	0	0	0	0	0	0	0	1	0	0	0	0	0
4-Guanidinobutanamide	0	0	0	0	0	0	0	-1	0	0	0	0	0	0	0	0	0	0	0	0	0
4-Guanidinobutanoate	0	0	0	0	0	0	0	1	0	0	0	0	0	0	0	0	0	0	0	0	0
5'-Methylthioadenosine	0	0	0	0	0	0	0	0	1	0	0	0	0	0	0	0	0	0	0	0	0
ADP	0	0	1	0	0	0	0	0	0	0	0	0	0	0	0	0	0	0	0	0	0
Agmatine	-1	0	0	0	-1	0	0	0	0	0	0	0	0	0	0	0	0	0	0	0	0
Ammonia	1	1	0	0	0	0	0	1	0	1	0	0	1	0	0	0	0	0	0	0	0
ATP	0	0	-1	0	0	0	0	0	0	0	0	0	0	0	0	0	0	0	0	0	0
cis-4-Hydroxy-D-proline	0	0	0	0	0	0	0	0	0	0	0	0	0	0	0	0	0	0	0	0	0
CO2	0	0	0	0	0	0	0	0	0	0	0	0	0	0	0	0	1	1	1	0	0
Creatinine	0	0	0	0	0	0	0	0	0	-1	0	0	0	0	0	0	0	0	0	0	0
D-Proline	0	0	0	0	0	0	0	0	0	0	0	0	0	0	-1	0	0	0	0	0	0
H+	0	0	0	1	0	0	1	0	0	0	0	1	0	0	0	0	-1	0	0	0	1
H2O	-1	-1	0	0	-1	-1	-1	-1	0	-1	0	-1	0	0	0	-1	0	0	0	-1	0
Hydrogen_peroxide	0	1	0	0	0	0	0	0	0	0	0	0	0	0	1	1	0	0	0	0	0
Hydroxyproline	0	0	0	0	0	0	0	0	0	0	0	0	0	0	0	0	0	0	1	0	0
L-1-Pyrroline-3-hydroxy-5-carboxylate	0	0	0	0	0	0	0	0	0	0	0	0	0	0	0	0	0	0	0	0	0
L-4-Hydroxyglutamate_semialdehyde	0	0	0	0	0	0	0	0	0	0	0	0	0	0	0	0	0	0	0	0	0
L-Arginine	0	0	0	0	0	0	0	0	0	0	0	0	0	0	0	0	0	0	0	-1	0
L-erythro-4-Hydroxyglutamate	0	0	0	0	0	0	0	0	0	0	-1	0	0	0	0	0	0	0	0	0	0
L-Glutamate	0	0	-1	0	0	0	0	0	0	0	1	1	0	1	0	0	0	0	0	0	0
L-Glutamate_5-semialdehyde	0	0	0	-1	0	0	0	0	0	0	0	-1	0	1	0	0	0	0	0	0	0
L-Glutamyl_5-phosphate	0	0	1	1	0	0	0	0	0	0	0	0	0	0	0	0	0	0	0	0	0
L-Ornithine	0	0	0	0	0	0	0	0	0	0	0	0	-1	-1	0	0	0	-1	0	1	0
L-Proline	0	0	0	0	0	1	0	0	0	0	0	0	1	0	0	0	0	0	-1	0	-1
N-Acetylputrescine	0	-1	0	0	0	0	0	0	0	0	0	0	0	0	0	0	0	0	0	0	0
N-Carbamoylputrescine	1	0	0	0	0	0	0	0	0	0	0	0	0	0	0	0	0	0	0	0	0
N-Methylhydantoin	0	0	0	0	0	0	0	0	0	1	0	0	0	0	0	0	0	0	0	0	0
N4-Acetylaminobutanal	0	1	0	0	0	0	0	0	0	0	0	0	0	0	0	0	0	0	0	0	0
NAD+	0	0	0	0	0	0	-1	0	0	0	0	-1	0	0	0	0	0	0	0	0	-1
NADH	0	0	0	0	0	0	1	0	0	0	0	1	0	0	0	0	0	0	0	0	1
NADP+	0	0	0	-1	0	0	0	0	0	0	0	0	0	0	0	0	0	0	0	0	0
NADPH	0	0	0	1	0	0	0	0	0	0	0	0	0	0	0	0	0	0	0	0	0
Orthophosphate	0	0	0	-1	0	0	0	0	0	0	0	0	0	0	0	0	0	0	0	0	0
Oxygen	0	-1	0	0	0	0	0	0	0	0	0	0	0	0	-1	-1	0	0	-1	0	0
Peptide	0	0	0	0	0	1	0	0	0	0	0	0	0	0	0	0	0	0	0	0	0
Putrescine	0	0	0	0	1	0	0	0	-1	0	0	0	0	0	0	0	0	1	0	0	0
S-Adenosyl-L-methionine	0	0	0	0	0	0	0	0	0	0	0	0	0	0	0	0	-1	0	0	0	0
S-Adenosylmethioninamine	0	0	0	0	0	0	0	0	-1	0	0	0	0	0	0	0	1	0	0	0	0
Spermidine	0	0	0	0	0	0	0	0	1	0	0	0	0	0	0	-1	0	0	0	0	0
Spermine	0	0	0	0	0	0	0	0	0	0	0	0	0	0	0	0	0	0	0	0	0
Succinate	0	0	0	0	0	0	0	0	0	0	0	0	0	0	0	0	0	0	1	0	0
Urea	0	0	0	0	1	0	0	0	0	0	0	0	0	0	0	0	0	0	0	1	0

## Sheet: tryp-stio
name	Enz1	Enz10	Enz11	Enz12	Enz13	Enz14	Enz15	Enz16	Enz17	Enz18	Enz2	Enz3	Enz4	Enz5	Enz6	Enz7	Enz8	Enz9
(Indol-3-yl)acetamide	0	0	0	0	0	0	0	0	0	0	-1	0	0	0	0	0	0	0
(S)-3-Hydroxybutanoyl-CoA	0	0	0	0	0	0	0	0	0	0	0	0	0	0	-1	0	0	0
2-Amino-3-carboxymuconate_semialdehyde	0	0	0	0	0	0	0	0	0	0	0	0	0	0	0	0	-1	1
2-Aminomuconate_semialdehyde	0	0	0	0	0	0	0	0	0	0	0	0	0	0	0	0	1	0
2-Oxoadipate	0	0	0	0	0	0	-1	0	0	0	0	0	0	0	0	0	0	0
2-Oxoglutarate	0	0	0	0	0	-1	0	0	0	0	0	0	0	0	0	-1	0	0
2_3-Hydroxyanthranilate	0	0	0	0	0	0	0	0	0	0	0	-1	0	0	0	0	0	0
2_Acetyl-CoA	0	0	0	0	0	0	0	0	0	-1	0	0	0	0	0	0	0	0
3-Hydroxy-L-kynurenine	0	0	0	0	0	0	0	1	0	0	0	0	0	0	0	0	0	0
3-Hydroxyanthranilate	0	0	0	0	0	0	0	0	0	0	0	0	0	0	0	0	0	-1
3-Hydroxykynurenamine	0	0	0	0	0	0	0	0	0	0	0	0	0	0	0	0	0	0
3-Indoleacetonitrile	0	0	0	0	0	0	0	0	-1	0	0	0	0	0	0	0	0	0
4,6-Dihydroxyquinoline	0	0	0	0	0	0	0	0	0	0	0	0	0	0	0	0	0	0
4,8-Dihydroxyquinoline	0	0	0	0	0	0	0	0	0	0	0	0	0	0	0	0	0	0
4-(2-Amino-3-hydroxyphenyl)-2,4-dioxobutanoate	0	0	0	0	0	0	0	0	0	0	0	0	0	0	0	0	0	0
4-(2-Aminophenyl)-2,4-dioxobutanoate	0	0	0	0	0	1	0	0	0	0	0	0	0	0	0	0	0	0
5-Hydroxy-L-tryptophan	0	0	0	0	0	0	0	0	0	0	0	0	0	0	0	0	0	0
5-Hydroxy-N-formylkynurenine	0	0	0	0	0	0	0	0	0	0	0	0	0	0	0	0	0	0
5-Hydroxyindoleacetaldehyde	0	0	0	0	0	0	0	0	0	0	0	0	0	0	0	0	0	0
5-Hydroxyindoleacetate	0	0	0	0	0	0	0	0	0	0	0	0	0	0	0	0	0	0
5-Hydroxyindolepyruvate	0	0	0	0	0	0	0	0	0	0	0	0	0	0	0	0	0	0
5-Hydroxykynurenamine	0	0	0	0	0	0	0	0	0	0	0	0	0	0	0	0	0	0
5-Hydroxykynurenine	0	0	0	0	0	0	0	0	0	0	0	0	0	0	0	0	0	0
6-Hydroxymelatonin	1	0	0	0	0	0	0	0	0	0	0	0	0	0	0	0	0	0
Acetoacetyl-CoA	0	0	0	0	0	0	0	0	0	1	0	0	0	0	0	0	0	0
Ammonia	0	1	0	0	0	0	0	0	1	0	1	0	0	0	0	0	0	0
Anthranilate	0	0	0	0	0	0	0	0	0	0	0	0	0	1	0	0	0	0
Cinnavalininate	0	0	0	0	0	0	0	0	0	0	0	1	0	0	0	0	0	0
CO2	0	0	1	1	0	0	1	0	0	0	0	0	0	0	0	0	1	0
CoA	0	0	0	0	0	0	-1	0	0	1	0	0	0	0	0	0	0	0
Crotonoyl-CoA	0	0	0	1	0	0	0	0	0	0	0	0	0	0	1	0	0	0
Electron-transferring_flavoprotein	0	0	0	-1	0	0	0	0	0	0	0	0	0	0	0	0	0	0
Formyl-5-hydroxykynurenamine	0	0	0	0	0	0	0	0	0	0	0	0	0	0	0	0	0	0
Formyl-N-acetyl-5-methoxykynurenamine	0	0	0	0	0	0	0	0	0	0	0	0	0	0	0	0	0	0
Formylanthranilate	0	0	0	0	0	0	0	0	0	0	0	0	0	0	0	0	0	0
Glutaryl-CoA	0	0	0	-1	0	0	1	0	0	0	0	0	0	0	0	0	0	0
H+	0	0	0	0	0	0	1	-1	0	0	0	1	1	0	0	0	0	0
H2O	1	-1	0	0	0	0	0	1	-1	0	-1	0	-1	-1	1	0	0	0
Hydrogen_peroxide	0	1	0	0	0	0	0	0	0	0	0	1	0	0	0	0	0	0
Indole-3-acetaldehyde	0	1	0	0	0	0	0	0	0	0	0	0	-1	0	0	0	0	0
Indole-3-acetate	0	0	0	0	0	0	0	0	1	0	1	0	1	0	0	0	0	0
Indolepyruvate	0	0	0	0	0	0	0	0	0	0	0	0	0	0	0	1	0	0
L-Alanine	0	0	0	0	0	0	0	0	0	0	0	0	0	1	0	0	0	0
L-Formylkynurenine	0	0	0	0	1	0	0	0	0	0	0	0	0	0	0	0	0	0
L-Glutamate	0	0	0	0	0	1	0	0	0	0	0	0	0	0	0	1	0	0
L-Kynurenine	0	0	0	0	0	-1	0	-1	0	0	0	0	0	-1	0	0	0	0
L-Tryptophan	0	0	-1	0	-1	0	0	0	0	0	0	0	0	0	0	-1	0	0
Melatonin	-1	0	0	0	0	0	0	0	0	0	0	0	0	0	0	0	0	0
NAD+	0	0	0	0	0	0	-1	0	0	0	0	0	-1	0	0	0	0	0
NADH	0	0	0	0	0	0	1	0	0	0	0	0	1	0	0	0	0	0
NADP+	0	0	0	0	0	0	0	1	0	0	0	0	0	0	0	0	0	0
NADPH	0	0	0	0	0	0	0	-1	0	0	0	0	0	0	0	0	0	0
O2.-	0	0	0	0	0	0	0	0	0	0	0	1	0	0	0	0	0	0
Oxidized_flavoprotein	1	0	0	0	0	0	0	0	0	0	0	0	0	0	0	0	0	0
Oxygen	-1	-1	0	0	-1	0	0	-1	0	0	0	-1	0	0	0	0	0	-1
Reduced_electron-transferring_flavoprotein	0	0	0	1	0	0	0	0	0	0	0	0	0	0	0	0	0	0
Reduced_flavoprotein	-1	0	0	0	0	0	0	0	0	0	0	0	0	0	0	0	0	0
Serotonin	0	0	0	0	0	0	0	0	0	0	0	0	0	0	0	0	0	0
Tryptamine	0	-1	1	0	0	0	0	0	0	0	0	0	0	0	0	0	0	0

## Sheet: bet-ala-stio
name	Enz1	Enz10	Enz11	Enz2	Enz3	Enz4	Enz5	Enz6	Enz7	Enz8	Enz9
(R)-Pantoate	0	0	0	0	0	0	-1	0	0	0	0
1,3-Diaminopropane	0	0	0	0	0	1	0	0	-1	0	0
2-Oxoglutarate	0	0	0	0	0	0	0	0	0	-1	0
3-Aminopropanal	0	0	0	0	-1	0	0	0	1	0	0
3-Hydroxypropanoate	0	0	-1	0	0	0	0	0	0	0	0
3-Hydroxypropionyl-CoA	0	-1	1	0	0	0	0	0	0	0	0
3-Oxopropanoate	0	0	0	-1	0	0	0	0	0	1	0
4-Aminobutyraldehyde	0	0	0	0	0	1	0	0	0	0	0
5'-Methylthioadenosine	0	0	0	0	0	0	0	1	0	0	0
Acetyl-CoA	0	0	0	1	0	0	0	0	0	0	0
Ammonia	0	0	0	0	0	0	0	0	1	0	0
AMP	0	0	0	0	0	0	1	0	0	0	0
ATP	0	0	0	0	0	0	-1	0	0	0	0
beta-Alanine	1	0	0	0	1	0	-1	0	0	-1	0
CO2	1	0	0	1	0	0	0	0	0	0	0
CoA	0	0	-1	-1	0	0	0	0	0	0	0
Diphosphate	0	0	0	0	0	0	1	0	0	0	0
FAD	0	0	0	0	0	0	0	0	0	0	-1
FADH2	0	0	0	0	0	0	0	0	0	0	1
H+	0	0	0	1	1	0	0	0	0	0	0
H2O	0	1	1	0	-1	-1	0	0	-1	0	0
Hydrogen_peroxide	0	0	0	0	0	1	0	0	1	0	0
L-Aspartate	-1	0	0	0	0	0	0	0	0	0	0
L-Glutamate	0	0	0	0	0	0	0	0	0	1	0
NAD+	0	0	0	-1	-1	0	0	0	0	0	0
NADH	0	0	0	1	1	0	0	0	0	0	0
NADP+	0	0	0	0	0	0	0	0	0	0	0
NADPH	0	0	0	0	0	0	0	0	0	0	0
Oxygen	0	0	0	0	0	-1	0	0	-1	0	0
Pantothenate	0	0	0	0	0	0	1	0	0	0	0
Propanoyl-CoA	0	0	0	0	0	0	0	0	0	0	-1
Propenoyl-CoA	0	1	0	0	0	0	0	0	0	0	1
S-Adenosylmethioninamine	0	0	0	0	0	0	0	-1	0	0	0
Spermidine	0	0	0	0	0	-1	0	-1	0	0	0
Spermine	0	0	0	0	0	0	0	1	0	0	0

## Sheet: fo-bio-stio
name	Enz1	Enz2	Enz3	Enz4	Enz5	Enz6	Enz7	Enz8	Enz9
2,5-Diamino-6-(5'-triphosphoryl-3',4'-trihydroxy-2'-oxopentyl)-amino-4-oxopyrimidine	0	0	0	0	0	0	0	0	0
2,5-Diaminopyrimidine_nucleoside_triphosphate	0	0	0	0	0	0	0	0	0
2-Amino-4-hydroxy-6-(D-erythro-1,2,3-trihydroxypropyl)-7,8-dihydropteridine	0	0	0	0	0	0	0	0	0
2-Amino-4-hydroxy-6-hydroxymethyl-7,8-dihydropteridine	0	0	0	-1	0	0	0	0	0
2-Amino-7,8-dihydro-4-hydroxy-6-(diphosphooxymethyl)pteridine	0	0	0	0	0	0	0	0	0
4-Amino-4-deoxychorismate	0	0	0	0	0	0	0	1	0
4-Aminobenzoate	0	0	0	-1	0	0	0	0	0
7,8-Dihydroneopterin_3'-triphosphate	0	-1	0	0	0	0	0	0	0
ADP	0	0	0	0	0	0	1	0	1
AMP	0	0	0	0	0	0	0	0	0
ATP	0	0	0	0	0	0	-1	0	-1
Chorismate	0	0	0	0	0	0	0	-1	0
Dihydrofolate	0	0	0	0	0	0	1	0	0
Dihydropteroate	0	0	0	1	0	0	-1	0	0
Diphosphate	1	0	0	0	0	0	0	0	0
Folate	0	0	1	0	0	0	0	0	0
Formamidopyrimidine_nucleoside_triphosphate	0	0	0	0	0	1	0	0	0
Formate	0	0	0	0	0	0	0	0	0
GTP	-1	0	0	0	0	-1	0	0	0
H+	0	0	1	0	0	0	0	0	0
H2O	-1	-1	0	1	0	-1	0	0	0
L-Glutamate	0	0	0	0	0	0	-1	1	-1
L-Glutamine	0	0	0	0	0	0	0	-1	0
Molybdopterin	0	0	0	0	1	0	0	0	0
NAD+	0	0	-1	0	0	0	0	0	0
NADH	0	0	1	0	0	0	0	0	0
NADP+	0	0	0	0	0	0	0	0	0
NADPH	0	0	0	0	0	0	0	0	0
Orthophosphate	0	1	0	0	0	0	1	0	1
Precursor_Z	1	0	0	0	-1	0	0	0	0
Sulfur_donor	0	0	0	0	-1	0	0	0	0
Tetrahydrofolate	0	0	-1	0	0	0	0	0	-1
THF-L-glutamate	0	0	0	0	0	0	0	0	1
THF-polyglutamate(n)	0	0	0	0	0	0	0	0	0
THF-polyglutamate(n+1)	0	0	0	0	0	0	0	0	0
