# Supplementary material for: Aspergillus fumigatus Challenged by Human Dendritic Cells: Metabolic and Regulatory Pathway Responses Testify a Tight Battle
Source: Front Cell Infect Microbiol. 2019 May 22;9:168. doi: 10.3389/fcimb.2019.00168 (PMC6540932; doi:10.3389/fcimb.2019.00168)
Supplement: Supplementary file 5 [file Table_5.XLSX]

## Sheet: S3
Supplementary Table S5: The enriched metabolic, signalling and regulatory pathways in dendritic cells infected by Aspergillus fumigatus
KEGG Term	Fold Enrichment	PValue	Bonferroni	Benjamini	FDR
hsa04668:TNF signaling pathway	3.93472	3.19245e-13	9.03619e-11	9.03619e-11	4.22884e-10
hsa04060:Cytokine-cytokine receptor interaction	2.49954	1.10643e-09	3.1312e-07	1.5656e-07	1.46537e-06
hsa04064:NF-kappa B signaling pathway	3.36877	6.57732e-08	1.86137e-05	6.20459e-06	8.71107e-05
hsa05134:Legionellosis	3.75748	2.11934e-06	0.000599593	0.000149932	0.00280683
hsa04621:NOD-like receptor signaling pathway	3.68916	2.81914e-06	0.000797499	0.000159551	0.00373363
hsa04620:Toll-like receptor signaling pathway	2.76494	3.83786e-06	0.00108553	0.000181003	0.00508277
hsa05202:Transcriptional misregulation in cancer	2.21423	2.26156e-05	0.00637986	0.000913911	0.0299482
hsa04380:Osteoclast differentiation	2.32333	6.42266e-05	0.0180125	0.00226951	0.0850289
hsa05166:HTLV-I infection	1.84938	0.000118465	0.0329718	0.00371836	0.156782
hsa00280:Valine, leucine and isoleucine degradation	3.35775	0.000150776	0.0417752	0.00425819	0.199505
hsa05323:Rheumatoid arthritis	2.56192	0.000196258	0.054032	0.00503695	0.259614
hsa04210:Apoptosis	2.90901	0.000246882	0.0674909	0.00580611	0.32648
hsa05321:Inflammatory bowel disease (IBD)	2.81811	0.000358228	0.0964255	0.00776941	0.473402
hsa04062:Chemokine signaling pathway	1.93934	0.000392374	0.105118	0.00790172	0.518417
hsa05162:Measles	2.11888	0.000544969	0.142958	0.0102318	0.719358
hsa05152:Tuberculosis	1.91058	0.00079675	0.201939	0.0139992	1.05009
hsa05132:Salmonella infection	2.44462	0.000800146	0.202706	0.013237	1.05454
hsa05140:Leishmaniasis	2.54027	0.00114744	0.277409	0.0178887	1.50905
hsa05164:Influenza A	1.87874	0.00129619	0.307231	0.0191335	1.70313
hsa04010:MAPK signaling pathway	1.67981	0.00170445	0.382928	0.0238495	2.23398
hsa05142:Chagas disease (American trypanosomiasis)	2.16778	0.00172471	0.386462	0.022994	2.26025
hsa05133:Pertussis	2.40479	0.00205233	0.440889	0.0260815	2.68424
hsa05144:Malaria	2.7606	0.00309275	0.583806	0.0373961	4.0194
hsa05145:Toxoplasmosis	2.00611	0.00332838	0.610738	0.0385499	4.31942
hsa05146:Amoebiasis	2.02053	0.00510779	0.765244	0.0563202	6.55727
hsa04066:HIF-1 signaling pathway	2.07045	0.00514087	0.767443	0.0545561	6.5984
hsa04115:p53 signaling pathway	2.35543	0.00523358	0.773496	0.0535146	6.71362
hsa05222:Small cell lung cancer	2.12187	0.00708425	0.866276	0.0693354	8.98614
hsa05200:Pathways in cancer	1.43415	0.00819937	0.902703	0.0772015	10.3306
hsa04071:Sphingolipid signaling pathway	1.87874	0.00879194	0.917843	0.0799286	11.0376
hsa05169:Epstein-Barr virus infection	1.6612	0.00903181	0.923282	0.079489	11.3223
hsa04146:Peroxisome	2.03719	0.0134592	0.978395	0.112936	16.4283
hsa03320:PPAR signaling pathway	2.18719	0.0135444	0.978917	0.110368	16.5239
hsa04068:FoxO signaling pathway	1.76657	0.0137838	0.980316	0.109104	16.7918
hsa05161:Hepatitis B	1.7103	0.0162826	0.990399	0.124307	19.541
hsa04662:B cell receptor signaling pathway	2.12379	0.0169375	0.992048	0.125662	20.2476
hsa04722:Neurotrophin signaling pathway	1.7848	0.0179873	0.994123	0.129625	21.3682
hsa05168:Herpes simplex infection	1.60155	0.0186439	0.995137	0.13078	22.0617
hsa04622:RIG-I-like receptor signaling pathway	2.09345	0.0188566	0.995426	0.129022	22.2852
hsa05020:Prion diseases	2.73271	0.0230626	0.998644	0.152173	26.5835
hsa01212:Fatty acid metabolism	2.34842	0.0231123	0.998663	0.149052	26.6329
hsa04640:Hematopoietic cell lineage	1.85664	0.0352971	0.999962	0.215049	37.8692
hsa03030:DNA replication	2.50498	0.0358254	0.999967	0.213457	38.3183
hsa04660:T cell receptor signaling pathway	1.75106	0.0368241	0.999976	0.214407	39.1591
hsa00071:Fatty acid degradation	2.30572	0.0369947	0.999977	0.211062	39.3017
hsa04610:Complement and coagulation cascades	1.96042	0.0387829	0.999986	0.216002	40.7776
hsa04370:VEGF signaling pathway	2.03273	0.0402284	0.999991	0.219042	41.9463
hsa04151:PI3K-Akt signaling pathway	1.33962	0.0451523	0.999998	0.238456	45.7693
hsa04630:Jak-STAT signaling pathway	1.55482	0.0530931	1	0.27027	51.4475
hsa04623:Cytosolic DNA-sensing pathway	1.93745	0.0533622	1	0.266837	51.63
hsa04310:Wnt signaling pathway	1.552	0.060808	1	0.293986	56.4331
hsa05219:Bladder cancer	2.1995	0.0660272	1	0.310475	59.5327
hsa05143:African trypanosomiasis	2.39112	0.0666035	1	0.307907	59.8622
hsa04150:mTOR signaling pathway	1.94352	0.0672166	1	0.305569	60.21
hsa05014:Amyotrophic lateral sclerosis (ALS)	2.02904	0.0706434	1	0.314063	62.103
hsa04917:Prolactin signaling pathway	1.74643	0.0941327	1	0.393232	73.0003
hsa05203:Viral carcinogenesis	1.37469	0.0945714	1	0.38936	73.1729
hsa00532:Glycosaminoglycan biosynthesis - chondroitin sulfate / dermatan sulfate	2.81811	0.094615	1	0.38429	73.19
hsa00670:One carbon pool by folate	2.81811	0.094615	1	0.38429	73.19
hsa04014:Ras signaling pathway	1.34671	0.0989034	1	0.393186	74.824
