# Supplementary material for: Aspergillus fumigatus Challenged by Human Dendritic Cells: Metabolic and Regulatory Pathway Responses Testify a Tight Battle
Source: Front Cell Infect Microbiol. 2019 May 22;9:168. doi: 10.3389/fcimb.2019.00168 (PMC6540932; doi:10.3389/fcimb.2019.00168)
Supplement: Supplementary file 6 [file Table_6.XLSX]

## Sheet: S4
Supplementary Table S6: Significant expression changes calculated for the differentially expressed genes in dendritic cells interacting with Aspergillus fumigatus
Gene Symbol	log2FC	P.Value	adj.P.Val
CLCF1	4.17696	6.02e-11	2.97e-06
NR4A2	4.50501	3.15e-09	7.785e-05
TAC1	2.23072	1.17e-08	0.00014467
SLC39A14	3.65919	1.13e-08	0.00014467
FAM117B	-3.02047	1.73e-08	0.00014561
BMP6	4.23152	1.77e-08	0.00014561
MAML3	-2.64998	4.17e-08	0.00015294
ARL5B	3.33068	3.91e-08	0.00015294
NR4A1	3.33401	3.77e-08	0.00015294
NR4A2	3.62194	2.97e-08	0.00015294
NR4A2	4.00545	2.98e-08	0.00015294
DUSP4	4.54157	2.58e-08	0.00015294
EDN1	4.66903	4.34e-08	0.00015294
PTGS2	5.97004	3.85e-08	0.00015294
UPP1	2.98913	4.86e-08	0.00015593
AREG	5.34383	5.05e-08	0.00015593
PIK3IP1	-2.51409	6.09e-08	0.00017692
ARL5B	2.83628	6.48e-08	0.00017772
NR4A1	5.85554	7.01e-08	0.00018223
TMEM170B	-1.4203	8.16e-08	0.00020144
MALT1	1.94128	9.73e-08	0.00022885
PLK1S1	-1.88067	1.1e-07	0.00024774
YPEL2	-1.15319	1.37e-07	0.0002508
KIF1B	2.47152	1.45e-07	0.0002508
ARL5B	3.0311	1.38e-07	0.0002508
CNKSR3	3.92515	1.38e-07	0.0002508
EDN1	4.41527	1.2e-07	0.0002508
CLDN1	4.53484	1.47e-07	0.0002508
PTGS2	6.48188	1.34e-07	0.0002508
F3	3.57222	1.55e-07	0.00025565
FAM50B	-1.62949	1.78e-07	0.00027459
SLC7A1	2.15649	1.73e-07	0.00027459
REL	2.42728	1.89e-07	0.00028325
CLDN1	3.21765	2.07e-07	0.00030016
CLLU1OS	3.46099	2.26e-07	0.00031892
KLF4	-2.74261	2.83e-07	0.00033191
PLK1S1	-2.42918	2.81e-07	0.00033191
KBTBD7	-1.72375	3.04e-07	0.00033191
SLC35E2	-1.43184	2.85e-07	0.00033191
BTN3A3	-1.38181	3.06e-07	0.00033191
DUSP5	1.9172	3.16e-07	0.00033191
KIF1B	2.31161	3.04e-07	0.00033191
CLEC5A	2.68829	2.52e-07	0.00033191
GRASP	2.71695	2.86e-07	0.00033191
PRKCH	3.30974	3.09e-07	0.00033191
TNFRSF11B	4.33402	3.06e-07	0.00033191
INHBA	6.25971	2.53e-07	0.00033191
TMEM106B	-1.65872	3.36e-07	0.0003458
SCHIP1	4.21359	3.45e-07	0.00034748
TSEN2	-1.29156	3.91e-07	0.00037514
EPT1	1.53655	3.8e-07	0.00037514
CCL1	4.84243	3.95e-07	0.00037514
SLC16A10	5.2488	4.29e-07	0.00038845
HBEGF	5.96579	4.25e-07	0.00038845
MMP10	7.22593	4.33e-07	0.00038845
TEX10	1.31762	4.41e-07	0.00038904
PDCD4	-1.84786	4.64e-07	0.00040176
PIM1	2.29085	4.76e-07	0.00040518
VCPIP1	-1.00937	4.85e-07	0.0004056
NR4A1	2.24328	5.12e-07	0.00041458
TNFRSF18	3.77134	5.04e-07	0.00041458
C6orf145	1.80519	5.34e-07	0.00042525
UPP1	2.36278	5.43e-07	0.00042594
SKIL	1.7573	5.63e-07	0.00043415
GRASP	1.88638	5.74e-07	0.00043618
BCAT1	2.19688	6e-07	0.00044866
PDCD4	-2.21098	6.17e-07	0.00044921
PRKCH	3.83882	6.19e-07	0.00044921
CCL3L1 /// CCL3L3	4.02509	6.67e-07	0.00047746
KDM6B	2.1169	6.96e-07	0.00049073
TNC	4.828	7.37e-07	0.00051253
RCAN1	2.45982	7.73e-07	0.00051698
TMEM217	3.50959	7.75e-07	0.00051698
INHBA	5.69514	7.55e-07	0.00051698
TRAF1	3.39377	7.89e-07	0.0005196
REL	2.31306	8.07e-07	0.00052462
PLAUR	2.81667	8.28e-07	0.00053119
HDDC3	-1.18067	8.41e-07	0.00053232
BBS12	-1.06246	8.58e-07	0.00053654
MCOLN3	1.74337	9.06e-07	0.000555
CLDN1	4.46477	9.1e-07	0.000555
CD58	1.14914	9.6e-07	0.00057845
JUP	-1.29055	1.02e-06	0.00060648
MCM3	-1.2165	1.04e-06	0.0006135
TNC	4.53303	1.08e-06	0.00062123
KANK1	5.1852	1.08e-06	0.00062123
CNOT8	-1.10446	1.12e-06	0.0006248
SLC7A5	2.93317	1.13e-06	0.0006248
RCAN1	2.02628	1.14e-06	0.00062791
MAP3K14	1.39953	1.22e-06	0.00064705
INSIG1	1.65129	1.21e-06	0.00064705
HOMER1	3.51236	1.21e-06	0.00064705
DOT1L	2.68122	1.23e-06	0.00064833
NFXL1	-2.89185	1.32e-06	0.0006517
MBLAC2	-1.64794	1.29e-06	0.0006517
TRIM8	-1.3671	1.32e-06	0.0006517
SMC5	1.12875	1.29e-06	0.0006517
RALA	1.61494	1.29e-06	0.0006517
SKIL	1.87999	1.32e-06	0.0006517
YPEL2	-2.73236	1.51e-06	0.0006522
TP53INP1	-1.95078	1.38e-06	0.0006522
MSH2	-1.72678	1.45e-06	0.0006522
ATP10D	-1.61131	1.45e-06	0.0006522
EIF2AK4	-1.37131	1.51e-06	0.0006522
FILIP1L	1.49701	1.43e-06	0.0006522
KIF1B	1.99401	1.44e-06	0.0006522
NFKBID	2.25583	1.47e-06	0.0006522
BMP6	2.43964	1.4e-06	0.0006522
TMEM88	2.56791	1.5e-06	0.0006522
PLAUR	2.82856	1.5e-06	0.0006522
F3	4.69093	1.46e-06	0.0006522
EGR3	4.73347	1.48e-06	0.0006522
GEM	6.05517	1.35e-06	0.0006522
NR4A1	2.48981	1.55e-06	0.00066574
RCAN1	1.97172	1.59e-06	0.00066914
CSRNP1	2.62463	1.57e-06	0.00066914
GADD45A	2.84412	1.63e-06	0.00068028
F5	1.57054	1.65e-06	0.00068397
SAR1A	1.03984	1.71e-06	0.00069814
CD58	1.14383	1.7e-06	0.00069814
TSLP	3.64451	1.73e-06	0.00069876
ZNF362	-1.834	1.8e-06	0.00070094
PDCD4	-1.28537	1.79e-06	0.00070094
HIVEP3	1.75966	1.76e-06	0.00070094
PHLDA2	2.40034	1.78e-06	0.00070094
CD80	2.53307	1.78e-06	0.00070094
METTL7A	-2.28781	1.84e-06	0.00070733
EBI3	3.03747	1.85e-06	0.00070733
PDCD4	-2.40401	2.02e-06	0.00076924
F5	1.77041	2.06e-06	0.00077024
NR4A1	3.52369	2.05e-06	0.00077024
FILIP1L	1.6649	2.09e-06	0.00077483
CD302	-1.19366	2.19e-06	0.00080784
DBP	-1.16984	2.26e-06	0.00081803
HIVEP3	1.74236	2.27e-06	0.00081803
RALA	1.78782	2.31e-06	0.00082058
INSIG1	1.81947	2.33e-06	0.00082058
PCNT	-1.46955	2.43e-06	0.00082312
FAM45A /// FAM45B	-1.26522	2.41e-06	0.00082312
PPPDE2	1.2671	2.39e-06	0.00082312
RFTN1	1.52534	2.41e-06	0.00082312
AK3L1	3.38022	2.42e-06	0.00082312
ELOVL7	4.21529	2.39e-06	0.00082312
LZTFL1	-1.75573	2.46e-06	0.00082617
C17orf59	-1.47113	2.56e-06	0.00083846
RGS20	1.22356	2.56e-06	0.00083846
BCL2	2.87989	2.53e-06	0.00083846
NR4A1	2.92423	2.53e-06	0.00083846
LMO4	-1.51294	2.59e-06	0.00084221
C20orf123	5.15871	2.62e-06	0.00084478
PIK3R1	-1.12973	2.68e-06	0.0008531
MYO1E	1.31329	2.68e-06	0.0008531
PIM1	2.25888	2.71e-06	0.00085871
MCOLN3	2.30258	2.8e-06	0.00086594
TMEM217	3.32279	2.78e-06	0.00086594
SOCS3	3.82619	2.81e-06	0.00086594
MSH2	-1.62166	2.83e-06	0.0008685
USP13	-1.74988	2.86e-06	0.00087278
RSAD1	-1.12004	2.94e-06	0.00087504
SPAST	-1.03801	2.95e-06	0.00087504
DUSP1	1.12919	2.96e-06	0.00087504
FSD1L	2.28696	2.93e-06	0.00087504
RASGEF1B	2.60445	2.96e-06	0.00087504
INSIG1	1.03114	3.02e-06	0.00088183
RHOF	1.97892	3.01e-06	0.00088183
ATP10D	-1.56669	3.1e-06	0.00089621
PAQR4	-2.04406	3.17e-06	0.00090931
RABGEF1	1.93791	3.2e-06	0.00091379
IL12B	4.46299	3.24e-06	0.00092039
PTGS2	2.81432	3.45e-06	0.00097383
GADD45B	2.29991	3.48e-06	0.00097547
TSLP	3.11961	3.51e-06	0.00097864
IRAK2	4.68222	3.55e-06	0.00098633
CCNE1	-1.36751	3.68e-06	0.00098953
PIM1	1.0542	3.7e-06	0.00098953
SLC35E4	1.0596	3.65e-06	0.00098953
PLAUR	2.59903	3.71e-06	0.00098953
CYB5D1	2.75532	3.69e-06	0.00098953
FLT1	3.55399	3.65e-06	0.00098953
ABTB2	3.80195	3.66e-06	0.00098953
SLC2A1	1.36388	3.79e-06	0.00100035
PLAUR	1.9168	3.77e-06	0.00100035
PPP1R15A	1.84231	3.83e-06	0.00100627
ZMIZ2	1.19595	4.01e-06	0.0010436
TRIB3	2.01146	4e-06	0.0010436
ABHD15	-1.45542	4.25e-06	0.0010611
TRIM8	-1.38916	4.22e-06	0.0010611
TEX264	-1.30708	4.17e-06	0.0010611
CD58	1.33139	4.19e-06	0.0010611
MALT1	1.87436	4.16e-06	0.0010611
CFLAR	2.11137	4.13e-06	0.0010611
CD80	2.94705	4.25e-06	0.0010611
SERPINB2	6.28092	4.34e-06	0.00107814
SLC46A3	-2.52588	4.39e-06	0.00107947
TK2	-1.29281	4.38e-06	0.00107947
YPEL3	-2.85784	4.45e-06	0.00108367
ZMIZ1	1.05514	4.43e-06	0.00108367
SIRT3	-1.57539	4.56e-06	0.00109221
SLC7A11	2.65598	4.55e-06	0.00109221
MXD4	-2.33031	4.69e-06	0.00111842
FYB	-2.82275	4.82e-06	0.00112316
TMEM170A	1.00293	4.81e-06	0.00112316
TNFAIP8	1.4865	4.76e-06	0.00112316
FLT1	3.91535	4.82e-06	0.00112316
IL12B	3.10922	4.84e-06	0.0011233
CMAH	-1.08896	4.95e-06	0.0011254
AKAP1	-1.00895	5.02e-06	0.0011254
PCID2	1.20165	4.97e-06	0.0011254
MYO1B	1.31201	5.04e-06	0.0011254
TRIB1	1.63933	4.99e-06	0.0011254
SLC25A25	1.66599	5e-06	0.0011254
TMEM194A	2.06805	4.94e-06	0.0011254
CD274	2.17183	5.01e-06	0.0011254
TXNL4B	1.49301	5.09e-06	0.00113323
CCDC14	-1.06684	5.12e-06	0.00113384
KLHDC3	-1.38627	5.18e-06	0.00114143
IL1RAP	1.47587	5.32e-06	0.00116776
BRD3	-2.47047	5.41e-06	0.00117272
PIK3R1	-1.41431	5.41e-06	0.00117272
RASGEF1B	3.08078	5.38e-06	0.00117272
ATP13A3	1.11096	5.69e-06	0.00121047
RASSF5	1.33329	5.62e-06	0.00121047
ADORA2A /// CYTSA	3.43892	5.66e-06	0.00121047
MBOAT1	-1.81009	5.86e-06	0.00123576
CD44	1.0316	5.88e-06	0.00123669
GDE1	-1.45629	6.13e-06	0.00125218
ZNF174	-1.27153	6.11e-06	0.00125218
YLPM1	-1.236	6.03e-06	0.00125218
NAMPT	2.59774	6.13e-06	0.00125218
CXCL3	4.38279	6.1e-06	0.00125218
PLAUR	2.45975	6.17e-06	0.00125401
PIM3	2.01907	6.22e-06	0.00125859
CD44	1.14923	6.3e-06	0.00126534
NFATC1	2.37538	6.28e-06	0.00126534
HMGB2	-1.57615	6.37e-06	0.00126794
ARID1B	-1.10239	6.37e-06	0.00126794
BOLA1	-1.97016	6.4e-06	0.00126963
ASB13	-1.88421	6.58e-06	0.00126963
FAM45A	-1.36103	6.56e-06	0.00126963
YY1	-1.313	6.58e-06	0.00126963
YRDC	1.23459	6.49e-06	0.00126963
DNAH3	1.65847	6.51e-06	0.00126963
CD80	2.73999	6.55e-06	0.00126963
TNFSF18	4.16797	6.44e-06	0.00126963
MTHFR	-1.44949	6.65e-06	0.00127854
MKL2	-1.70754	6.74e-06	0.00128064
C16orf54	-1.28968	6.84e-06	0.00128064
PSPC1	1.1994	6.83e-06	0.00128064
RCAN1	1.87494	6.75e-06	0.00128064
SLC2A14 /// SLC2A3	2.58241	6.83e-06	0.00128064
PCNA	-1.64076	6.92e-06	0.00128446
KIAA1712	-1.0036	6.93e-06	0.00128446
NAMPT	2.54736	6.97e-06	0.00128446
CXCL3	5.05793	6.95e-06	0.00128446
EHD1	2.22701	7.02e-06	0.00128972
MLF1IP	-1.8159	7.16e-06	0.00130389
FAM108C1	1.10161	7.18e-06	0.00130389
TNFRSF9	3.69027	7.21e-06	0.00130389
HOMER1	4.1862	7.32e-06	0.00131396
C1orf144	1.09485	7.41e-06	0.00131934
ESYT2	1.18125	7.43e-06	0.00131934
ARHGAP23	3.45022	7.39e-06	0.00131934
METTL7A	-2.16207	7.49e-06	0.001326
C19orf39	-1.10861	7.59e-06	0.00133229
TNFSF8	1.46453	7.63e-06	0.00133229
MAP2K3	2.17823	7.59e-06	0.00133229
IL8	4.7918	7.63e-06	0.00133229
PCMTD2	-1.7607	7.72e-06	0.00133693
C17orf103	-2.60919	8.15e-06	0.00134126
BTN2A2	-1.02357	8.11e-06	0.00134126
GNA13	1.07421	8.03e-06	0.00134126
JHDM1D	1.11571	7.98e-06	0.00134126
PCID2	1.15943	7.8e-06	0.00134126
ARFGAP3	1.61266	7.92e-06	0.00134126
MYADM	1.62471	8.04e-06	0.00134126
CSF1	2.01768	8.13e-06	0.00134126
MAFF	2.73271	8.03e-06	0.00134126
DIS3L	-1.56314	8.24e-06	0.00135232
KLF4	-2.56733	8.31e-06	0.00135455
ST7	1.97083	8.29e-06	0.00135455
CTSO	-1.13157	8.38e-06	0.00136115
RIPK2	2.52678	8.44e-06	0.00136498
STARD4	1.52407	8.5e-06	0.00136683
STAU2	-1.45773	8.58e-06	0.00137517
DFNA5	2.67788	8.62e-06	0.00137767
SMARCA2	-1.51976	8.68e-06	0.00138294
PCMTD1	-1.50965	8.74e-06	0.00138482
FYN	2.51879	8.82e-06	0.00138777
EHD1	2.63178	8.84e-06	0.00138777
SLC16A10	3.33887	8.85e-06	0.00138777
DEPDC6	-1.9252	8.96e-06	0.00139594
HRSP12	-1.67543	9.02e-06	0.001399
HIVEP3	1.23478	9.15e-06	0.001399
SPAG9	1.27495	9.21e-06	0.001399
TMEM39A	1.28571	9.04e-06	0.001399
CFLAR	2.11148	9.19e-06	0.001399
SPHK1	2.65429	9.14e-06	0.001399
DNAJB5	2.71854	9.18e-06	0.001399
F3	3.53053	9.14e-06	0.001399
PIPOX	-1.76462	9.27e-06	0.00139936
ALDH9A1	-1.25635	9.36e-06	0.00139936
PSPC1	1.10065	9.36e-06	0.00139936
PCID2	1.36212	9.32e-06	0.00139936
TNFRSF4	3.81653	9.4e-06	0.00139936
JMY	-2.16617	9.48e-06	0.0014064
RBL2	-1.59368	9.63e-06	0.00141696
CLDN1	3.87639	9.64e-06	0.00141696
TMEM194A	1.96567	9.71e-06	0.00142359
TMEM154	-1.76118	9.9e-06	0.00144195
FILIP1L	1.71976	9.93e-06	0.00144195
ITGA6	2.77973	9.9e-06	0.00144195
ZNF69	-1.06561	1e-05	0.00145016
CHST12	-1.17761	1.03e-05	0.00147888
FILIP1L	1.50736	1.04e-05	0.00148547
CFLAR	2.23815	1.06e-05	0.00150224
CD80	2.59994	1.06e-05	0.00150224
MSH2	-1.66527	1.08e-05	0.00151335
TNC	5.06467	1.08e-05	0.00151335
FILIP1L	1.27387	1.09e-05	0.00151743
ZMIZ2	1.21261	1.09e-05	0.00151762
TRAF1	3.77102	1.09e-05	0.00151762
TNFSF9	2.97576	1.1e-05	0.00151955
CSF1	2.48765	1.11e-05	0.00153036
GTF2I /// GTF2IP1	-1.61405	1.12e-05	0.00154005
LRRC59	1.23703	1.12e-05	0.00154142
TST	-1.62573	1.13e-05	0.00154745
TNF	3.6528	1.14e-05	0.00155366
SNX29	-1.57669	1.15e-05	0.00155742
CD207	2.57173	1.15e-05	0.00155742
THAP11	-1.11634	1.15e-05	0.00156072
TRIM16	1.35633	1.16e-05	0.00156559
TLR8	-2.65456	1.18e-05	0.00157705
AGPAT5	-1.052	1.18e-05	0.00157705
ABCB4	1.88197	1.18e-05	0.00157705
SPRED2	2.87948	1.17e-05	0.00157705
IL8	4.86309	1.18e-05	0.00157705
ULK2	-1.02071	1.2e-05	0.00158686
DBP	-1.48275	1.21e-05	0.00158866
ATF3	2.16844	1.21e-05	0.00158866
DNAJB5	2.56233	1.2e-05	0.00158866
DUSP2	3.43352	1.22e-05	0.00159944
FLI1	-1.4023	1.23e-05	0.00159972
RFTN1	1.018	1.24e-05	0.00160403
KYNU	1.73117	1.24e-05	0.00160403
FBXO16	-1.071	1.26e-05	0.00162326
TMEM107	-1.14857	1.26e-05	0.00162653
LEPROTL1	-1.32308	1.27e-05	0.00162923
CD44	1.14778	1.27e-05	0.00162954
TNC	1.88753	1.28e-05	0.00162954
SLC2A14 /// SLC2A3	2.76708	1.27e-05	0.00162954
C14orf106	-2.08979	1.31e-05	0.00163805
BTN3A3	-1.8979	1.31e-05	0.00163805
C4orf34	-1.77037	1.32e-05	0.00163805
MXD4	-1.62654	1.29e-05	0.00163805
YY1	-1.18167	1.31e-05	0.00163805
AKAP1	-1.0922	1.3e-05	0.00163805
CD58	1.2663	1.32e-05	0.00163805
PPP1R15B	1.55716	1.29e-05	0.00163805
AKAP2 /// PALM2-AKAP2	3.13035	1.3e-05	0.00163805
MAMLD1	3.93808	1.31e-05	0.00163805
NFKB1	1.67986	1.32e-05	0.00164073
C4orf34	-1.81865	1.34e-05	0.00164434
KLHL24	-1.53476	1.34e-05	0.00164434
ALDH9A1	-1.15104	1.34e-05	0.00164434
CEP68	-1.11633	1.33e-05	0.00164434
IDH2	-1.37457	1.35e-05	0.0016494
ZNF740	-1.49186	1.36e-05	0.00165964
RNF135	-1.31866	1.36e-05	0.00165964
KIF22	-1.09395	1.37e-05	0.00166387
SCARF1	1.39608	1.38e-05	0.00166925
DUSP8	1.33734	1.41e-05	0.00169913
RASGEF1B	2.49213	1.43e-05	0.00171378
APOL4	-2.21438	1.44e-05	0.00172053
SLC2A14 /// SLC2A3	2.22741	1.45e-05	0.00172053
C12orf50	2.96195	1.45e-05	0.00172053
AK3L1	3.39698	1.45e-05	0.00172053
NFATC1	2.4506	1.45e-05	0.00172205
IL23A	2.81742	1.47e-05	0.00172865
BRD3	-2.67557	1.48e-05	0.00174611
FES	-2.67304	1.49e-05	0.00174731
HIVEP3	1.23023	1.5e-05	0.00175164
P2RY14	-3.48249	1.5e-05	0.00175428
ABAT	-1.93369	1.53e-05	0.0017683
MICALL1	2.21095	1.54e-05	0.00178518
DNAJB5	1.68978	1.55e-05	0.00178683
DDIT4	3.76042	1.56e-05	0.00179445
SCHIP1	2.58784	1.56e-05	0.00179464
HOMER1	4.02807	1.57e-05	0.00179694
FUBP1	1.27548	1.58e-05	0.00179711
PDE4DIP	2.6435	1.58e-05	0.00179711
MTHFR	-1.56321	1.59e-05	0.00180868
BAALC	2.2746	1.59e-05	0.00180868
RAP2A	-1.21243	1.62e-05	0.00183838
KLHDC2	-1.74447	1.64e-05	0.00184571
FES	-2.69879	1.66e-05	0.00185962
SERPINB8	1.27231	1.66e-05	0.00185962
ICMT	-1.45948	1.68e-05	0.00188134
PDE4B	4.54849	1.68e-05	0.00188134
UACA	-1.32133	1.69e-05	0.00188161
SORBS1	2.45678	1.7e-05	0.00188222
VEGFA	3.7839	1.7e-05	0.00188381
MPPE1	-1.66237	1.72e-05	0.00189166
CHD2	1.20231	1.72e-05	0.00189166
SMARCA2	-1.60397	1.73e-05	0.00189348
BCL2	2.84282	1.74e-05	0.00189348
OSM	4.19358	1.74e-05	0.00189348
TMEM106B	-1.10295	1.77e-05	0.00192483
RHOC	1.52534	1.8e-05	0.00193099
ELOVL7	1.63377	1.8e-05	0.00193099
ELOVL7	2.38246	1.79e-05	0.00193099
RHOF	2.54157	1.79e-05	0.00193099
SORBS1	3.59213	1.8e-05	0.00193099
CCDC34	-1.08728	1.81e-05	0.00193218
CDIPT	-1.02833	1.81e-05	0.00193218
TRAF1	4.07191	1.82e-05	0.00193218
RBM43	-1.57762	1.86e-05	0.00195172
CCDC111	-1.57531	1.85e-05	0.00195172
BRD8	-1.2714	1.86e-05	0.00195172
CD86	1.93674	1.86e-05	0.00195172
DDIT3	1.41701	1.88e-05	0.00196888
CCRL2	2.86007	1.88e-05	0.00196888
TLR8	-2.56669	1.91e-05	0.0019808
HDAC5	-1.72693	1.9e-05	0.0019808
PCYOX1	-1.91695	1.93e-05	0.00198956
LMO2	-1.01044	1.93e-05	0.00198956
IQCG	3.23657	1.93e-05	0.00198956
OTUD4	1.28084	1.94e-05	0.00199414
CASP2	-1.37805	1.97e-05	0.00201604
PDK4	-1.36041	1.97e-05	0.00201604
FUBP1	1.03808	1.98e-05	0.00201604
USP12	1.72953	1.99e-05	0.00201865
CSF1	2.04631	1.99e-05	0.00201901
PPAPDC2	-1.61664	2e-05	0.00201938
IL1R2	2.20248	2e-05	0.00202289
TREX1	-1.04813	2.01e-05	0.00202381
AKT1S1	2.45701	2.02e-05	0.00203052
RASGEF1B	2.84115	2.06e-05	0.00206154
SNX29	-1.1222	2.11e-05	0.00210761
FAM45A /// FAM45B	-1.19495	2.12e-05	0.00210821
DNMT1	-1.1651	2.12e-05	0.00210821
SYK	-1.15345	2.13e-05	0.00210821
CAMSAP1L1	1.55834	2.12e-05	0.00210821
EFNA1	1.69518	2.13e-05	0.00210821
ALCAM	2.58005	2.13e-05	0.00210821
USP12	2.61237	2.14e-05	0.00211408
DISC1 /// TSNAX-DISC1	-1.60617	2.16e-05	0.0021171
ATP1A1	1.44639	2.16e-05	0.0021171
INSR	-1.80054	2.18e-05	0.00212465
TNRC6B	-1.69549	2.19e-05	0.00212465
PCID2	1.46972	2.19e-05	0.00212465
CD40	1.54099	2.19e-05	0.00212465
SRC	1.82312	2.18e-05	0.00212465
ECE1	2.30091	2.18e-05	0.00212465
ANKS1A	-1.03301	2.23e-05	0.00216347
ARFGAP3	1.33529	2.24e-05	0.00216776
C16orf54	-1.44959	2.27e-05	0.00218839
HIVEP2	2.9894	2.28e-05	0.00218839
C14orf182	3.19217	2.28e-05	0.00218839
CTDSP2	-1.18923	2.29e-05	0.0021885
PPARD	1.2002	2.3e-05	0.0021885
FOXRED2	-1.64994	2.32e-05	0.0022031
ACVR1	1.46867	2.32e-05	0.0022031
B4GALT5	1.25948	2.35e-05	0.00222169
TNRC6B	-2.135	2.4e-05	0.00224664
GAS7	-1.95842	2.41e-05	0.00224664
GTF2I /// GTF2IP1 /// LOC100093631	-1.49048	2.39e-05	0.00224664
CEP68	-1.26781	2.39e-05	0.00224664
GGA2	-1.06438	2.4e-05	0.00224664
AKAP2 /// PALM2-AKAP2	3.07789	2.4e-05	0.00224664
C10orf54	-2.70833	2.43e-05	0.00225983
SEC31B	-1.13974	2.44e-05	0.00226149
SKIL	1.87756	2.45e-05	0.00227405
VEGFA	3.41558	2.46e-05	0.00227708
CKAP2	-1.72391	2.48e-05	0.00228075
CABC1	-2.0091	2.5e-05	0.00228108
DNPEP	-1.30858	2.52e-05	0.00228108
TEX264	-1.15773	2.51e-05	0.00228108
LPAR6	-1.13767	2.49e-05	0.00228108
CENPE	-1.12795	2.51e-05	0.00228108
BHLHE40	1.43211	2.52e-05	0.00228108
ZHX2	1.572	2.5e-05	0.00228108
TNFSF15	2.89453	2.51e-05	0.00228108
GABPB1	1.27428	2.52e-05	0.00228148
FES	-2.33608	2.56e-05	0.00228915
CTPS2	-1.92158	2.59e-05	0.00228915
ZNF280D	-1.81355	2.63e-05	0.00228915
PAN2	-1.77729	2.63e-05	0.00228915
TATDN3	-1.49385	2.62e-05	0.00228915
PPP2R5D	-1.08135	2.62e-05	0.00228915
HSD17B11	-1.03583	2.57e-05	0.00228915
NFIA	-1.02215	2.54e-05	0.00228915
SNN	1.0562	2.63e-05	0.00228915
CELF2	1.14912	2.58e-05	0.00228915
TNIP2	1.88203	2.6e-05	0.00228915
CD80	2.5279	2.59e-05	0.00228915
EHD1	2.68212	2.58e-05	0.00228915
IL1RAP	2.73519	2.62e-05	0.00228915
GJB2	3.11559	2.56e-05	0.00228915
BTG1	3.3825	2.61e-05	0.00228915
SORBS1	3.77618	2.58e-05	0.00228915
C13orf18	4.41922	2.63e-05	0.00228915
CXCL2	4.98709	2.63e-05	0.00228915
CLEC5A	5.06835	2.56e-05	0.00228915
TNRC6B	-1.89444	2.66e-05	0.00229586
NFAT5	1.68111	2.66e-05	0.00229586
KDM6B	1.92832	2.65e-05	0.00229586
CD109	2.18912	2.7e-05	0.00229586
FERMT2	3.29832	2.67e-05	0.00229586
VEGFA	3.4993	2.7e-05	0.00229586
CCL3	3.73306	2.68e-05	0.00229586
CXCL2	5.14219	2.69e-05	0.00229586
CXCL1	5.70157	2.7e-05	0.00229586
NFKBID	2.18744	2.72e-05	0.00230728
FBXO16	-1.79342	2.76e-05	0.00232779
ZHX3	-1.35377	2.76e-05	0.00232779
PVRL2	1.4173	2.76e-05	0.00232779
C15orf61	-1.88832	2.79e-05	0.00234318
PPP3CC	1.076	2.79e-05	0.00234318
GLIS3	1.49687	2.8e-05	0.00234424
ARL8B	1.54751	2.83e-05	0.00235832
CFLAR	1.71597	2.83e-05	0.00235832
SERPINB9	2.91318	2.84e-05	0.00236119
TNIP1	1.7034	2.87e-05	0.00237802
GPD1L	-1.82087	2.91e-05	0.00238495
NT5DC1	-1.45927	2.89e-05	0.00238495
HNMT	-1.26246	2.9e-05	0.00238495
RCOR3	-1.1267	2.9e-05	0.00238495
BTG2	1.72806	2.89e-05	0.00238495
RGS1	4.32055	2.93e-05	0.00239705
SUOX	-2.22107	2.94e-05	0.00240191
TMEM106B	-1.05737	2.94e-05	0.00240191
NFAT5	1.70559	2.96e-05	0.00241034
CD274	1.56495	2.99e-05	0.00242317
EHD1	3.02377	3e-05	0.00242788
SDC4	3.26195	3.02e-05	0.00243658
APEX1	-1.05777	3.05e-05	0.00245209
NRP2	1.08144	3.07e-05	0.00245808
NDP	4.28335	3.08e-05	0.00246109
FAM45A /// FAM45B	-1.29471	3.09e-05	0.00246911
PINK1	-1.33688	3.12e-05	0.00247357
STARD4	1.04732	3.11e-05	0.00247357
NIPA1	2.01171	3.12e-05	0.00247357
PCDH9	2.24586	3.12e-05	0.00247357
SRC	2.5351	3.13e-05	0.00247357
CCL5	3.60747	3.13e-05	0.00247593
YRDC	1.03448	3.17e-05	0.00249212
BTG1	3.46964	3.17e-05	0.00249212
CTDSP2	-1.03843	3.18e-05	0.00249806
SPSB3	-1.26958	3.2e-05	0.00250347
GPR35	1.47499	3.2e-05	0.00250347
TMEM194A	2.83226	3.21e-05	0.00250591
UVRAG	-1.73956	3.25e-05	0.00251303
CAPN3	-1.32589	3.26e-05	0.00251303
DUT	-1.05335	3.25e-05	0.00251303
RPS6KA3	1.18114	3.25e-05	0.00251303
TOX2	1.2084	3.25e-05	0.00251303
TSC22D3	-1.72932	3.28e-05	0.00251382
EIF4EBP2	-1.03299	3.29e-05	0.00251382
OTUD4	1.32951	3.28e-05	0.00251382
ATP1A1	1.42591	3.27e-05	0.00251382
SLC2A14 /// SLC2A3	3.14238	3.3e-05	0.00251965
FAM111A	-1.90637	3.32e-05	0.0025258
TMEM42	-1.33874	3.33e-05	0.0025258
PLA2G12A	-1.18848	3.32e-05	0.0025258
CLEC5A	1.90394	3.33e-05	0.0025258
NOD1	-1.96312	3.4e-05	0.00254535
CASP6	-1.60642	3.39e-05	0.00254535
CEBPD	-1.38688	3.4e-05	0.00254535
TMEM107	-1.20389	3.4e-05	0.00254535
TFPI	2.78864	3.38e-05	0.00254535
SGPP2	3.56638	3.41e-05	0.00254858
TP53BP2	1.05092	3.43e-05	0.00256074
C20orf108	-1.60208	3.46e-05	0.00256083
C3orf21	-1.22847	3.48e-05	0.00256083
FAM105A	-1.05986	3.46e-05	0.00256083
EDEM1	1.19242	3.48e-05	0.00256083
KLHL6	1.50638	3.47e-05	0.00256083
BCAT1	1.87618	3.48e-05	0.00256083
EHD1	2.85641	3.45e-05	0.00256083
FRAT2	-1.85347	3.52e-05	0.00257343
KYNU	1.07994	3.52e-05	0.00257343
ARL8B	1.50882	3.51e-05	0.00257343
MPST	-1.42945	3.57e-05	0.00258776
GTF2I /// GTF2IP1 /// LOC100093631	-1.39189	3.57e-05	0.00258776
PIK3R1	-1.19097	3.57e-05	0.00258776
RAP2B	-1.06144	3.56e-05	0.00258776
AGPAT5	-1.06777	3.59e-05	0.00259658
TAB1	-1.07543	3.62e-05	0.00260681
MGAT4A	-1.48474	3.65e-05	0.0026211
SLC37A4	-1.24604	3.65e-05	0.0026211
C4orf14	-1.34192	3.69e-05	0.00264024
TP53BP2	1.22929	3.73e-05	0.00266914
CPEB4	1.26788	3.79e-05	0.00270393
ATP1A1	1.4928	3.79e-05	0.00270393
VCPIP1	-1.04652	3.82e-05	0.00271664
ATP1A1	1.45962	3.83e-05	0.00272494
CAMK2G	-1.3903	3.87e-05	0.00273369
C14orf106	-2.31096	3.92e-05	0.00273918
SMC2	-2.16433	3.92e-05	0.00273918
FOXRED2	-1.71687	3.93e-05	0.00273918
SYK	-1.02163	3.89e-05	0.00273918
TP53BP2	1.22494	3.92e-05	0.00273918
MMP12	1.2361	3.91e-05	0.00273918
RAPH1	1.60886	3.91e-05	0.00273918
C1orf198	1.71537	3.89e-05	0.00273918
SLC45A4	-2.5272	3.95e-05	0.00274421
CCRL2	2.83363	3.99e-05	0.00276617
ATM	-1.38498	4.05e-05	0.00276681
BBX	-1.25145	4.04e-05	0.00276681
PIK3R1	-1.15741	4.04e-05	0.00276681
CNOT8	-1.02132	4.01e-05	0.00276681
PCID2	1.19314	4.04e-05	0.00276681
RHOC	1.5225	4.06e-05	0.00276681
SLC43A3	1.79926	4.05e-05	0.00276681
HOMER1	2.24818	4.01e-05	0.00276681
GJB2	2.4983	4.06e-05	0.00276681
ALDH1A2	2.98581	4.02e-05	0.00276681
CSF2	4.20292	4.05e-05	0.00276681
FLT1	4.82955	4.06e-05	0.00276681
LRRC32	3.16051	4.08e-05	0.00277456
ING4	-1.5089	4.09e-05	0.00277781
PPP1R15B	1.2847	4.1e-05	0.00278245
IL1A	6.32549	4.13e-05	0.00279832
CHST14	-1.55202	4.15e-05	0.00280874
CD40	1.87601	4.16e-05	0.00281176
ARL3	-1.30428	4.18e-05	0.00281273
ECE1	2.53106	4.18e-05	0.00281273
PSIP1	-1.72921	4.2e-05	0.00282034
MALT1	1.84765	4.23e-05	0.00284093
SAV1	1.38497	4.24e-05	0.00284106
GADD45B	2.36209	4.26e-05	0.00284709
NUP98	1.15702	4.28e-05	0.00285097
CCL4 /// CCL4L1 /// CCL4L2	2.13912	4.33e-05	0.00286751
GGA2	-1.6465	4.36e-05	0.00288506
SIGLEC9	1.11862	4.36e-05	0.00288534
AHCYL2	-1.05782	4.38e-05	0.00288955
ZNF232	-1.56957	4.39e-05	0.00289414
BRD8	-1.2478	4.41e-05	0.00289487
BTG2	1.75949	4.41e-05	0.00289487
GAL	4.89364	4.4e-05	0.00289487
JDP2	1.68558	4.42e-05	0.00289582
CCL4 /// CCL4L1 /// CCL4L2	2.46135	4.45e-05	0.0029046
SPRED2	2.9441	4.46e-05	0.00290638
PTPN18	-1.31209	4.5e-05	0.00292354
LRP12	2.2695	4.5e-05	0.00292354
EDEM1	1.53083	4.51e-05	0.00292493
SFRS13B	1.43175	4.52e-05	0.00292519
ARHGEF9	-1.07087	4.55e-05	0.00293418
AQP1	2.14134	4.61e-05	0.00295674
RASGEF1B	2.91444	4.61e-05	0.00295674
ACSS1	-1.95222	4.67e-05	0.00296019
BTN3A3	-1.69924	4.67e-05	0.00296019
NMRAL1	-1.49043	4.66e-05	0.00296019
LEPROTL1	-1.06611	4.68e-05	0.00296019
PJA1	1.31025	4.66e-05	0.00296019
TMEM2	1.47893	4.67e-05	0.00296019
MAMLD1	2.20171	4.66e-05	0.00296019
LRP12	2.35063	4.66e-05	0.00296019
CD226	1.64242	4.7e-05	0.0029744
EIF4E	1.75136	4.74e-05	0.00299472
GDE1	-1.27648	4.75e-05	0.00299815
LOC646517 /// WTAP	1.85603	4.76e-05	0.00299828
CRY1	1.5612	4.78e-05	0.00300076
RHOF	2.03657	4.8e-05	0.00300817
TMEM2	1.4418	4.83e-05	0.00301848
RASL10A	1.04473	4.84e-05	0.00302064
FRMD4B	-1.88665	4.87e-05	0.00302192
MALT1	1.6249	4.88e-05	0.00302397
RBL2	-1.11226	4.9e-05	0.00303109
INPP4A	-1.31758	4.93e-05	0.00303794
CHN2	-1.1992	4.93e-05	0.00303794
ZBTB44	-1.49627	4.99e-05	0.00305702
CD226	1.82584	4.99e-05	0.00305702
INTS10	-1.23095	5.01e-05	0.0030643
PELI2	-1.29826	5.02e-05	0.00306612
RNMT	1.13498	5.06e-05	0.0030826
TMEM19	-1.2474	5.07e-05	0.00308313
TEX10	1.12255	5.09e-05	0.00309086
RNF125	-2.11579	5.15e-05	0.00311531
ATF3	2.90043	5.15e-05	0.00311531
WIPF1	-1.00678	5.18e-05	0.00312021
SYNM	1.03648	5.17e-05	0.00312021
AKAP2 /// PALM2-AKAP2	3.22904	5.18e-05	0.00312021
PPIF	2.44418	5.22e-05	0.00313459
TMEM106B	-1.20527	5.23e-05	0.00313774
RNASEH2A	-1.30323	5.25e-05	0.00314439
RNF44	-1.67727	5.26e-05	0.00314659
CEP68	-1.29175	5.26e-05	0.00314659
CFLAR	1.63922	5.3e-05	0.00315736
HHEX	-1.91448	5.32e-05	0.00316031
WTAP	1.24282	5.34e-05	0.00317054
FAM134A	-1.04828	5.37e-05	0.0031773
RAB7B	2.24534	5.37e-05	0.0031773
CD86	2.05308	5.46e-05	0.00321962
C14orf93	-1.13394	5.56e-05	0.00326614
WTAP	1.5233	5.57e-05	0.00326614
MBNL2	-1.07816	5.63e-05	0.00328468
SAP30L	-1.51534	5.65e-05	0.00329195
TOP1MT	-1.60657	5.71e-05	0.00331625
ANKRD32	-1.42979	5.71e-05	0.00331625
KLRAQ1	-1.07031	5.71e-05	0.00331641
CNPY3	-1.52625	5.82e-05	0.00335369
STARD4	1.67758	5.84e-05	0.00335369
TMEM2	1.7904	5.84e-05	0.00335369
SIK1	2.38009	5.83e-05	0.00335369
LRP12	2.38468	5.84e-05	0.00335369
MXI1	-1.75175	5.86e-05	0.00336111
HMGCL	-1.09904	5.91e-05	0.00337877
NT5DC1	-1.08317	5.95e-05	0.00339039
MAPK13	1.57562	5.94e-05	0.00339039
KMO	1.75047	5.95e-05	0.00339039
NIPAL3	-2.31741	6e-05	0.00341165
OBFC1	-1.8367	6e-05	0.00341165
PNKD	-1.6847	6.01e-05	0.00341352
SMARCA2	-1.64895	6.1e-05	0.00341381
CRTAP	-1.58981	6.06e-05	0.00341381
TTC8	-1.48773	6.09e-05	0.00341381
C16orf88	-1.34283	6.03e-05	0.00341381
TTC7A	-1.29417	6.05e-05	0.00341381
SCAI	-1.14239	6.1e-05	0.00341381
MYADM	1.57239	6.07e-05	0.00341381
ZBTB10	1.77285	6.04e-05	0.00341381
SERPINB9	1.78146	6.05e-05	0.00341381
HS3ST3B1	1.98573	6.09e-05	0.00341381
FBXO4	-1.01725	6.14e-05	0.00342041
GLS	1.16651	6.12e-05	0.00342041
PHLDB1	1.68407	6.16e-05	0.00342041
SPTLC2	-1.7113	6.17e-05	0.00342098
SPRR2A /// SPRR2F	1.92442	6.19e-05	0.00342503
PPP1R15B	1.37784	6.21e-05	0.00342709
SERPINB9	3.83725	6.21e-05	0.00342709
HIVEP1	2.47009	6.3e-05	0.0034594
CCL5	3.32525	6.3e-05	0.0034594
MXI1	-2.13647	6.34e-05	0.00346915
LOC90110	-1.66218	6.32e-05	0.00346915
POLR3GL	-1.12205	6.37e-05	0.00348025
CCL20	5.90977	6.38e-05	0.00348025
ZMYM3	-1.72588	6.39e-05	0.00348104
RHOC	1.32665	6.41e-05	0.00348104
SLC2A1	2.23312	6.4e-05	0.00348104
BTG2	1.07737	6.44e-05	0.00348519
PFKFB3	1.45196	6.44e-05	0.00348519
STX11	2.64367	6.43e-05	0.00348519
PLK3	1.32399	6.5e-05	0.00350335
CD33	-1.52496	6.53e-05	0.00351718
GGA2	-1.03543	6.56e-05	0.00352725
PRR11	-1.1447	6.6e-05	0.00353759
KANK1	1.56645	6.6e-05	0.00353759
CLIC4	1.61833	6.59e-05	0.00353759
PXMP4	-1.55423	6.63e-05	0.00354264
PJA1	1.44445	6.62e-05	0.00354264
MFSD2A	2.64737	6.64e-05	0.00354264
ZFAND5	1.44735	6.65e-05	0.00354326
RAB5A	1.47454	6.65e-05	0.00354326
LAMP3	2.94104	6.67e-05	0.00354702
SLC3A2	1.11488	6.68e-05	0.00354735
BCL2A1	4.8095	6.68e-05	0.00354735
EIF4B	-1.16009	6.72e-05	0.00356054
C20orf177	-1.03321	6.74e-05	0.00356054
USP12	2.54119	6.74e-05	0.00356054
ACVR1	1.28559	6.86e-05	0.00359811
JAK3	1.68664	6.85e-05	0.00359811
SGK269	1.78522	6.86e-05	0.00359811
DDIT3	1.45071	6.88e-05	0.00359836
C17orf58	2.98332	6.87e-05	0.00359836
MIF4GD	-1.73236	6.98e-05	0.00362411
B3GNT1	-1.33481	6.94e-05	0.00362411
RAB8B	1.16559	6.97e-05	0.00362411
TMEM39A	1.18915	6.98e-05	0.00362411
NEDD4L	2.97408	6.96e-05	0.00362411
TSHZ1	-1.26702	7.02e-05	0.00363963
HIVEP2	1.94892	7.04e-05	0.00364151
CHST2	2.93598	7.04e-05	0.00364151
IFIH1	1.02788	7.1e-05	0.00364849
ACVR1	1.22753	7.11e-05	0.00364849
ZBTB43	1.33437	7.09e-05	0.00364849
GNA13	1.04624	7.13e-05	0.00365226
PLA2G12A	-1.33217	7.15e-05	0.00365395
CD274	2.07599	7.17e-05	0.00366067
PYGL	-1.09235	7.2e-05	0.00366242
MYADM	1.3217	7.21e-05	0.00366242
PDE4B	2.64702	7.21e-05	0.00366242
TRIM69	1.42459	7.24e-05	0.0036675
CSRNP1	2.23071	7.23e-05	0.0036675
NHEJ1 /// SLC23A3	-1.00761	7.26e-05	0.00366847
ANKRD32	-1.12736	7.3e-05	0.00366952
KLRAQ1	-1.01116	7.29e-05	0.00366952
CYP7B1	1.58056	7.28e-05	0.00366952
KMO	1.42374	7.31e-05	0.00367175
EPS15	-1.10104	7.38e-05	0.00369297
TNFSF18	3.39583	7.41e-05	0.00369909
TNFSF8	1.61784	7.43e-05	0.00370448
SERPINE2	2.50318	7.44e-05	0.00370692
CNPY3	-1.19081	7.48e-05	0.00371765
MRPS26	-1.18639	7.5e-05	0.00371765
CAMSAP1L1	1.84632	7.5e-05	0.00371765
CPPED1	-1.1611	7.53e-05	0.00372187
C13orf18	3.64264	7.52e-05	0.00372187
GALT	-1.37771	7.54e-05	0.00372604
NCAPD2	-1.59532	7.56e-05	0.00372677
HSPA5	1.26109	7.59e-05	0.00372677
CCL5	2.94853	7.57e-05	0.00372677
GIMAP7	-2.74721	7.6e-05	0.00372687
EHD1	1.60654	7.62e-05	0.00373195
CFLAR	1.48171	7.69e-05	0.00375708
PNKD	-1.57893	7.72e-05	0.00376728
RBM19	1.14038	7.73e-05	0.00376728
RNASEH2B	-1.41773	7.78e-05	0.00377957
C15orf48	3.40641	7.83e-05	0.00379568
TNIP1	1.43371	7.88e-05	0.00380653
STX11	2.67063	7.87e-05	0.00380653
SLC2A13	-1.15439	7.89e-05	0.0038106
FLI1	-1.6649	7.9e-05	0.00381136
FGR	1.08563	7.92e-05	0.00381734
TCFL5	-1.2337	7.94e-05	0.00382004
PPP2R3A	1.11835	7.95e-05	0.00382004
C13orf18	4.2072	7.97e-05	0.00382408
TNFRSF10D	1.15645	7.98e-05	0.00382649
SOD2	3.23867	8e-05	0.00382649
DENND1C	-1.03671	8.02e-05	0.00383089
ZNF555	-1.0127	8.06e-05	0.00383387
SLC2A14 /// SLC2A3	2.16435	8.06e-05	0.00383387
LYL1	-1.18408	8.09e-05	0.00383696
MAPKAPK2	1.15199	8.1e-05	0.00383696
CFLAR	1.59991	8.12e-05	0.00384402
NINJ1	2.17977	8.16e-05	0.0038574
SERPINB8	1.06371	8.19e-05	0.0038641
TOP1MT	-1.67702	8.21e-05	0.0038708
PAPD7	1.1081	8.26e-05	0.00388959
LAYN	1.93158	8.27e-05	0.00388959
PIK3R1	-1.24904	8.33e-05	0.00389911
TRIM14	-1.32487	8.38e-05	0.00390452
PURB	1.0682	8.39e-05	0.00390452
GADD45B	2.57637	8.38e-05	0.00390452
BIRC3	2.83634	8.39e-05	0.00390452
POU2F2	1.10218	8.47e-05	0.00392509
CYTIP	1.24543	8.48e-05	0.00392509
C17orf58	2.51692	8.51e-05	0.00393298
GRB10	1.466	8.53e-05	0.00393478
PDK1	1.68684	8.56e-05	0.00394048
WNT5A	2.19372	8.55e-05	0.00394048
WTAP	1.70354	8.64e-05	0.00397462
CTNNBIP1	-1.57145	8.68e-05	0.00398513
BTN3A1	-1.27665	8.69e-05	0.00398513
NRP2	1.36019	8.75e-05	0.00400791
BTG2	1.5304	8.78e-05	0.00401195
FGD3	-1.67555	8.83e-05	0.00402173
IRF2BP2	-1.38453	8.82e-05	0.00402173
SPINK1	2.71209	8.83e-05	0.00402173
LAYN	1.85664	8.85e-05	0.0040254
CALCRL	1.30918	8.91e-05	0.00404237
NAA50	1.15361	8.92e-05	0.00404369
GTPBP3	-2.08851	8.98e-05	0.00405174
PTPLAD1	-1.03099	8.95e-05	0.00405174
TMEM2	1.48055	8.95e-05	0.00405174
RAP2A	-1.04035	9.06e-05	0.00406915
PPIF	2.99021	9.09e-05	0.004076
KIAA1370	-1.61831	9.15e-05	0.00409119
MYLK	-1.06363	9.2e-05	0.00410704
PRMT6	-1.36838	9.22e-05	0.00411121
TNIP1	1.28476	9.22e-05	0.00411121
RBL2	-1.31981	9.27e-05	0.00412276
ASNS	2.50873	9.27e-05	0.00412276
CEBPD	-1.19074	9.3e-05	0.0041289
GNG4	1.83082	9.34e-05	0.0041299
PPIF	3.0861	9.34e-05	0.0041299
RBMS2	-1.50136	9.37e-05	0.00413874
STAT4	2.55698	9.38e-05	0.00413877
P2RY14	-3.0685	9.43e-05	0.00415132
SAMD8	1.1525	9.43e-05	0.00415132
PTP4A1	1.19804	9.51e-05	0.00417615
ORMDL3	-1.38497	9.6e-05	0.00418383
OSBPL1A	-1.31452	9.58e-05	0.00418383
PTPLAD1	-1.09535	9.6e-05	0.00418383
XIAP	1.2232	9.56e-05	0.00418383
PLAGL2	1.67312	9.6e-05	0.00418383
TNFSF14	2.15238	9.59e-05	0.00418383
CASP2	-1.83119	9.79e-05	0.00422704
ASNS	2.50431	9.78e-05	0.00422704
ATF3	3.27678	9.78e-05	0.00422704
ERCC5	-1.12626	9.8e-05	0.00422725
PLA2G12A	-1.28751	9.85e-05	0.00423174
PLA1A	2.22544	9.85e-05	0.00423174
GAL	3.35349	9.85e-05	0.00423174
BRI3BP	-1.2194	9.88e-05	0.00424043
STX10	-1.50731	9.92e-05	0.00424158
HSPBAP1	-1.28757	9.9e-05	0.00424158
BID	1.19552	9.93e-05	0.00424158
MYO1E	1.20531	9.93e-05	0.00424158
GPR132	2.22927	9.91e-05	0.00424158
SPAG9	1.0548	9.97e-05	0.00425629
GLCE	-1.35159	9.99e-05	0.00425862
ATF3	2.8421	0.0001	0.00427692
STAU2	-1.08278	0.000101	0.00429746
GLIS3	1.35288	0.000101	0.00429828
ARHGAP19	-1.74496	0.000101	0.00430122
IMPA2	-1.8113	0.000102	0.00430353
PJA1	1.3336	0.000102	0.00431379
NPRL2	-1.42231	0.000103	0.00435026
STX11	2.22736	0.000103	0.00435447
DDX11 /// DDX12 /// LOC642846	-1.12563	0.000104	0.00436364
TPRG1L	-1.17885	0.000104	0.00436395
PLAT	2.90688	0.000104	0.00436395
NDFIP2	2.02401	0.000105	0.00439791
KYNU	2.74909	0.000106	0.00441435
NTHL1	-2.13782	0.000107	0.00441965
YPEL3	-2.09565	0.000107	0.00441965
HSH2D	-1.39927	0.000107	0.00441965
EDEM1	1.20241	0.000106	0.00441965
EIF4E	1.22394	0.000107	0.00441965
PHLDB1	1.32631	0.000107	0.00441965
RASAL2	1.46498	0.000107	0.00441965
PMEPA1	1.64122	0.000106	0.00441965
GNA13	2.05737	0.000107	0.00441965
RIPK2	2.72166	0.000106	0.00441965
MCOLN2	3.40757	0.000107	0.00441965
UVRAG	-2.01584	0.000108	0.00443104
KBTBD3	-1.15333	0.000108	0.00443104
CALCRL	1.25655	0.000108	0.00443106
SATB1	2.622	0.000108	0.00443106
SC5DL	-1.23225	0.000108	0.00443512
AKAP1	-1.08359	0.000108	0.00443512
QPRT	-1.09076	0.000109	0.00443921
ASNS	2.5765	0.000109	0.00445102
SAC3D1	-1.70636	0.000109	0.00445131
OMA1	-1.7693	0.000109	0.00446502
ASRGL1	-1.85368	0.00011	0.00447849
TGFBRAP1	-1.05437	0.00011	0.00447849
TNPO1	1.03865	0.00011	0.00447849
SLC41A2	1.9807	0.00011	0.0044785
OCEL1	-1.37056	0.000111	0.0044899
ZNF652	-2.12394	0.000111	0.00449308
MRI1	-1.15603	0.000111	0.0045003
DIS3L	-1.46284	0.000113	0.00454815
C22orf25	-1.0194	0.000113	0.00454815
ARL8B	1.45766	0.000113	0.00454815
NCAPD2	-1.83548	0.000115	0.00459394
IL1B	4.91717	0.000115	0.00459448
FYB	-3.37382	0.000116	0.00460832
FBXO25	-1.17367	0.000116	0.00460832
DUSP1	1.38415	0.000116	0.00460832
WNT5A	2.24888	0.000116	0.00460832
NCS1	1.13942	0.000116	0.00460906
ORAI3	-1.25155	0.000116	0.00460978
MTMR10	-1.24251	0.000116	0.00460978
TNS1	1.76267	0.000116	0.00461092
TNFAIP3	2.59809	0.000117	0.00463027
TAF5L	1.01826	0.000117	0.00463129
PDLIM4	1.61752	0.000118	0.00465202
TNIP1	1.33522	0.000118	0.00465405
SLC41A2	1.96313	0.000118	0.00465405
FZD2	-1.73144	0.000119	0.00465585
DUT	-1.06568	0.000119	0.00465585
C1orf144	1.12385	0.000119	0.00465585
HSPA5	1.42681	0.000119	0.00465585
CCL2	3.16032	0.000119	0.00465585
TNRC6B	-1.82755	0.00012	0.00467439
C5orf41	-1.04696	0.00012	0.00467439
VPS26B	-1.56125	0.00012	0.00467603
NSL1	-1.01961	0.000121	0.00467603
RCAN1	1.83749	0.00012	0.00467603
TFPI	3.16912	0.000121	0.0046762
PARP1	-2.03841	0.000122	0.00468864
NEK1	-1.22712	0.000122	0.00468864
SAV1	1.27107	0.000121	0.00468864
SP140L	-1.34283	0.000122	0.00469009
ZFYVE26	-1.141	0.000122	0.00469385
MAPK13	1.63979	0.000123	0.0047127
MASTL	1.0944	0.000123	0.00471502
NR4A3	4.35487	0.000123	0.00471859
NFKBIB	1.24889	0.000123	0.00472027
TOP1MT	-1.60046	0.000124	0.00472796
ARHGAP31	1.04438	0.000124	0.00473065
C9orf30	2.51365	0.000124	0.00473065
SMC2	-1.32424	0.000125	0.00473173
NAPEPLD	-1.31964	0.000125	0.00473173
KHDRBS3	1.20007	0.000125	0.00473173
EIF2AK3	1.51395	0.000125	0.00473609
NOD1	-2.12844	0.000126	0.00473633
C2orf68	-1.36763	0.000126	0.00473633
ERRFI1	3.66878	0.000126	0.00473633
NFKBIZ	3.05935	0.000126	0.0047419
BID	1.18462	0.000126	0.00474408
GBP1	2.01481	0.000127	0.00475776
TMEM144	-1.14771	0.000127	0.00476421
ALDH9A1	-1.16574	0.000127	0.00477596
CBX1	-1.4986	0.000128	0.00477694
ICAM1	2.71128	0.000128	0.00477694
C13orf15	3.72404	0.000128	0.0048006
NR1D2	-1.42431	0.000129	0.00480801
LANCL1	-1.12478	0.000129	0.00481175
MESDC1	1.44633	0.00013	0.00483299
STARD4	1.55957	0.00013	0.00483796
ZBED3	-1.29424	0.000131	0.00484195
IFT20	-1.01249	0.000131	0.00484195
GPR35	1.32429	0.000131	0.00484195
CFLAR	1.58734	0.000131	0.00484195
MCOLN2	3.31939	0.000131	0.00484195
BCAT1	3.62956	0.000131	0.00484195
ADORA3	-3.76263	0.000132	0.00486159
C10orf54	-2.26652	0.000133	0.00489559
TRIB1	1.73834	0.000134	0.00489778
FNDC3B	2.47789	0.000134	0.0049123
ATG4C /// CTR9	-1.83866	0.000135	0.00491402
TBX19	-1.01538	0.000135	0.00491402
CD86	1.80895	0.000135	0.00491402
KBTBD7	-1.3838	0.000135	0.00491908
DKK2	2.18771	0.000135	0.00492153
PLEK2	1.82058	0.000136	0.00493495
REPS2	-1.78043	0.000136	0.00493788
KDSR	-1.37309	0.000136	0.00493846
CAMTA1	1.98816	0.000136	0.00494386
RFC1	-1.004	0.000137	0.00497006
FBXO25	-1.1201	0.000137	0.00497991
DDX21	1.15261	0.000138	0.00499615
ETS1	2.4448	0.000138	0.00499615
ZDHHC4	-1.17894	0.000139	0.00500908
TNIP1	1.07597	0.000139	0.0050101
RAB7B	3.03904	0.000139	0.0050101
ZKSCAN4	-1.54115	0.000141	0.00505622
NMB	1.66539	0.000141	0.00505763
HIRIP3	-1.20445	0.000142	0.00506889
IL8	2.56085	0.000142	0.00506889
FOXC1	1.17164	0.000142	0.00507292
ARHGEF6	-1.7427	0.000142	0.0050804
PIGA	1.11124	0.000143	0.00509081
METTL1	1.41234	0.000143	0.00509081
SORBS1	2.50733	0.000144	0.0051072
MMP1	5.04175	0.000144	0.0051072
TRAF3IP2	1.42076	0.000144	0.00511151
SESN1	-1.34448	0.000144	0.00511389
ATG2A	-1.24075	0.000145	0.00512552
CEBPD	-1.14121	0.000145	0.00512552
SLC6A6	1.62983	0.000145	0.00512552
ULK2	-1.2792	0.000146	0.00513542
PLAT	2.90835	0.000146	0.00513542
ETV3	1.53221	0.000147	0.00514666
CD33	-1.53723	0.000148	0.00516276
ING4	-1.02935	0.000148	0.00516276
DDX59	1.00089	0.000147	0.00516276
RHCG	2.28946	0.000148	0.00516276
TDRKH	-1.42047	0.000149	0.00519614
INPP4A	-1.41181	0.000149	0.00519614
TNFRSF12A	1.32278	0.000149	0.00519614
RCOR3	-1.01485	0.000151	0.00522311
CDC42EP3	2.65338	0.000151	0.00523119
DUSP1	2.53172	0.000152	0.00523784
MGAT4A	-1.46063	0.000152	0.00524543
TRABD	-1.11904	0.000153	0.00524733
C19orf28	1.40294	0.000153	0.00524733
PDLIM5	1.46323	0.000153	0.00524733
TNFAIP3	2.2863	0.000154	0.00525074
C17orf96	2.32499	0.000155	0.00528832
S100PBP	-1.01083	0.000155	0.00529712
BIVM	-1.54144	0.000157	0.00531948
RPS29	-1.39461	0.000157	0.00531948
PER3	-1.16274	0.000156	0.00531948
TMEM158	2.31637	0.000157	0.00532849
THBD	3.92492	0.000158	0.00533926
MEX3B	-1.30875	0.000159	0.00536203
CD109	1.63003	0.000159	0.0053737
CPEB4	1.07682	0.000159	0.00537425
CRIPAK	-1.27136	0.00016	0.0053875
CKAP2	-1.20193	0.000161	0.00540618
ZFHX3	-1.28372	0.000162	0.00541134
PSTK	-1.23236	0.000161	0.00541134
DCAF8	-1.0897	0.000161	0.00541134
SLC2A1	2.01564	0.000162	0.00541134
HIP1	1.19413	0.000162	0.00542137
ARHGAP17	-1.04639	0.000163	0.0054452
ISG15	1.12244	0.000163	0.0054452
ITGB8	2.02506	0.000163	0.0054452
EDEM1	1.71923	0.000164	0.00544878
HES6	-1.10097	0.000164	0.00546223
PCYOX1	-1.26384	0.000165	0.00547764
PCDH9	1.13992	0.000165	0.00547764
BIRC3	2.05279	0.000165	0.00547764
BIRC3	2.87133	0.000165	0.00547764
TUBB2A	2.95358	0.000165	0.00547764
PHF14	-1.04233	0.000167	0.00549787
ARL8B	1.50184	0.000167	0.00550139
RNF135	-1.19818	0.000168	0.00552257
SLC3A2	1.03373	0.000169	0.00555608
G0S2	4.66534	0.00017	0.00557644
FBXO25	-1.09913	0.000171	0.00558586
SATB1	2.08957	0.000171	0.0055918
LRMP	-2.57309	0.000171	0.00559786
QPRT	-1.00024	0.000171	0.00559786
ZC3H12A	1.44525	0.000172	0.00559786
STK38	-1.72228	0.000173	0.00560719
TMPO	-1.5174	0.000173	0.00560719
C6orf89	-1.22651	0.000173	0.00560719
EIF4B	-1.09181	0.000173	0.00560719
LOC100287828 /// RCN1	1.04456	0.000173	0.00560719
TNFSF14	2.12364	0.000172	0.00560719
ZFP90	-1.00329	0.000174	0.00563623
NEDD4L	2.77152	0.000175	0.00564136
ITPRIP	1.48289	0.000176	0.00566494
UBL7	-1.02686	0.000176	0.00567918
LDLRAD3	1.34503	0.000178	0.00569782
NR4A3	3.32419	0.000178	0.00569782
TNFAIP6	3.85156	0.000178	0.00569782
GBP1	2.55171	0.000179	0.00571714
EHD1	2.35581	0.000179	0.00572929
SORD	-1.5471	0.00018	0.00573513
C6orf89	-1.02303	0.00018	0.00573513
ADAM19	1.25396	0.00018	0.00573513
ENC1	1.26942	0.00018	0.00573513
TP53TG1	-1.09349	0.000181	0.00575173
LRRC8B	1.428	0.000181	0.00575173
ZFP64	-1.50168	0.000182	0.0057722
TNIP1	1.50407	0.000183	0.0057746
ISG20	2.50298	0.000183	0.0057775
CARD8	-1.09953	0.000184	0.0057971
C20orf112	1.30521	0.000184	0.00579906
LAMP3	2.84684	0.000185	0.00582355
PTPRJ	1.24734	0.000186	0.00582675
PLA2G12A	-1.42162	0.000186	0.0058317
GAB3	-1.45055	0.000186	0.00583235
ANKRD44	-1.07072	0.000186	0.00583235
PPP2R3A	1.00753	0.000187	0.00583448
EIF2C2	1.21844	0.000188	0.0058476
SIGMAR1	-1.02042	0.000188	0.00586963
IRF1	1.5534	0.000189	0.00588257
CRLF2	2.96653	0.000191	0.00593619
RHOQ	1.29661	0.000191	0.00593927
ANKLE2	1.03661	0.000193	0.00598324
ETS2	3.98439	0.000194	0.00600058
PCNX	1.14771	0.000194	0.00601451
ABCE1	1.1382	0.000195	0.00602353
NUSAP1	-1.11671	0.000196	0.00604241
ZNF823	-1.04187	0.000197	0.00606497
GLCCI1	-1.29764	0.000198	0.00608848
AKAP11	-1.1603	0.000198	0.00608933
ASCL2	-1.01257	0.000199	0.00608933
IL2RG	1.24165	0.000199	0.0060989
RAB32	-1.05152	0.0002	0.00613347
IL1RN	4.00467	0.000201	0.00615593
CFLAR	1.07567	0.000202	0.00616428
SLC12A6	1.20763	0.000203	0.00618039
CD86	1.7465	0.000203	0.00618039
DUSP6	1.99798	0.000203	0.00618039
CXCL1 /// CXCL2	3.88329	0.000203	0.00618039
JUNB	1.22893	0.000204	0.00618891
ICAM1	2.48787	0.000204	0.00619378
CKAP2	-1.64728	0.000206	0.00622698
CEBPD	-1.08798	0.000206	0.00622698
CHST11	1.94818	0.000206	0.00622698
MIPEP	-1.32575	0.000206	0.00623047
CBX7	-1.8587	0.000207	0.0062319
PEX5	-1.01903	0.000207	0.0062319
ETS2	3.60642	0.000207	0.00623941
IRF2BP2	-1.02799	0.000208	0.00624016
ACOX3	1.53245	0.00021	0.006274
ZADH2	-1.15289	0.00021	0.00627511
IRF2BP2	-1.27041	0.000212	0.00630383
DOT1L	1.3723	0.000211	0.00630383
SGK269	1.65869	0.000212	0.00630383
CHST2	2.60721	0.000212	0.00630383
EREG	3.36384	0.000212	0.00630383
MAP2K5	-1.49292	0.000213	0.0063088
FURIN	-1.13473	0.000213	0.0063088
PPP2R3A	1.03923	0.000213	0.0063088
TNIP1	1.18349	0.000213	0.0063088
CRTAP	-1.33408	0.000214	0.0063134
OAS3	1.11734	0.000214	0.0063134
HLTF	-1.59818	0.000214	0.0063204
TPCN1	-1.1393	0.000214	0.0063204
UVRAG	-1.86977	0.000215	0.00632378
HEXA	-1.28465	0.000216	0.00632895
DCAF7	-1.10918	0.000216	0.00632895
C21orf59	-1.02352	0.000216	0.00632895
SLC7A1	1.49118	0.000216	0.00632895
BCAT1	1.11838	0.000217	0.00634519
CREM	2.5737	0.000217	0.00634519
ADM	2.52029	0.000219	0.00637408
SOD2	3.00313	0.000219	0.00637649
NFATC3	-1.08183	0.00022	0.0063984
PTPN18	-1.18055	0.00022	0.00639973
FSCN1	2.64996	0.000222	0.00642838
MCEE	-1.27898	0.000222	0.00643877
SAP30L	-1.49289	0.000223	0.00644199
NAA40	-1.72375	0.000225	0.0064712
ZNF641	-1.57466	0.000225	0.0064712
STX10	-1.47487	0.000224	0.0064712
MBNL2	-1.16596	0.000226	0.0064712
STK17A	1.26249	0.000224	0.0064712
ICAM1	2.13141	0.000226	0.0064712
TREM1	2.97316	0.000226	0.0064712
C13orf18	3.46957	0.000225	0.0064712
WNT5A	2.08545	0.000227	0.00647556
CABC1	-1.07517	0.000227	0.0064846
SEMA7A	1.48443	0.000227	0.0064846
BTG3	2.69586	0.000227	0.0064846
TEP1	-1.04583	0.000228	0.00649213
TSPAN32	-1.06277	0.000229	0.00650428
INPP4A	-1.29265	0.000229	0.00651094
SMARCA2	-1.65427	0.00023	0.00651348
UBE2T	-1.29087	0.00023	0.00651348
ETV3	1.7026	0.00023	0.00651348
ZFYVE16	1.20567	0.00023	0.00651472
CD86	1.56911	0.000231	0.00653972
PPIF	2.35645	0.000232	0.00655152
DICER1	-1.0738	0.000233	0.00656172
GALNT2	-1.00749	0.000233	0.00657286
NAPRT1	-1.15496	0.000233	0.00657376
UVRAG	-1.74817	0.000234	0.00657797
AKAP12	2.92027	0.000234	0.00657966
NOD1	-1.20589	0.000235	0.00659826
SELK	1.01425	0.000235	0.00659826
ZNF652	-1.669	0.000237	0.0066078
HIVEP1	2.5941	0.000237	0.0066078
NPRL2	-1.43568	0.000239	0.00664644
EIF2AK3	1.62831	0.00024	0.00665639
ZNF697	2.31567	0.00024	0.00666371
ZFP36L2	-1.4647	0.000241	0.00667125
MEF2D	1.13545	0.000241	0.00668196
REPS2	-2.11391	0.000241	0.00668357
SAP30L	-1.35034	0.000242	0.00669496
SDC4	2.4513	0.000242	0.00669581
ABCB1	1.31343	0.000243	0.00671393
PTGFRN	-1.60031	0.000244	0.00671743
GPR35	1.09522	0.000247	0.00675663
CHEK2	-1.7699	0.000248	0.00677963
STARD4	1.83084	0.000248	0.00677963
IL4I1	1.86306	0.000248	0.00677963
AUH	-2.58986	0.000252	0.0068445
ELL2	1.34816	0.000252	0.0068445
CD276	1.60377	0.000252	0.0068445
TNRC6B	-2.15447	0.000253	0.00685375
CEP170	1.21571	0.000254	0.00686616
RASSF5	1.47597	0.000254	0.00686616
DIRC2	-1.4411	0.000256	0.00690376
SDC4	2.45746	0.000256	0.00690376
CREM	2.52556	0.000256	0.00690376
PTGER4	3.17873	0.000256	0.00690441
USP30	-1.05486	0.000257	0.00692121
APPL2	-2.21236	0.000258	0.00692634
ABCG1	-1.07839	0.000259	0.00692634
MCL1	1.78447	0.000259	0.00692634
DUSP1	2.52671	0.000259	0.00692634
TREM1	2.78954	0.000258	0.00692634
USP53	1.60774	0.000259	0.00693008
SPTLC2	-1.3782	0.000261	0.00694449
FAM92A1 /// FAM92A2	-1.46729	0.000261	0.00694649
ANKRD32	-1.08271	0.000262	0.00695874
IL1RAP	1.53361	0.000262	0.0069653
GNA13	1.86513	0.000262	0.0069653
CD109	1.66452	0.000263	0.00697639
INSR	-1.77429	0.000266	0.0070523
OTUD7B	1.5408	0.000268	0.00707036
CAMTA1	1.71571	0.000267	0.00707036
PDXP /// SH3BP1	-1.53887	0.000269	0.00710158
SMARCA2	-2.11912	0.00027	0.00711698
NFATC3	-1.17742	0.00027	0.00711698
RHOQ	1.41105	0.00027	0.00711698
PRMT2	-1.32781	0.000271	0.00711724
HSDL2	-1.02908	0.000272	0.00712792
ASNS	2.4306	0.000272	0.00713767
NAIP	-1.5478	0.000273	0.00713802
RIMBP3 /// RIMBP3B /// RIMBP3C	-1.70656	0.000273	0.00714526
SLC3A2	1.04961	0.000276	0.00718491
ST3GAL6	2.45169	0.000277	0.00722776
LEPROTL1	-1.44624	0.000278	0.00723737
PRDM2	-2.10717	0.000281	0.00726925
OSGEPL1	-1.95771	0.00028	0.00726925
NIF3L1	-1.13856	0.000281	0.00726925
ARHGAP18	-1.10264	0.000281	0.00726925
YY1	-1.06185	0.000281	0.00726925
EIF2AK3	1.72672	0.000281	0.00726925
SLC37A4	-1.55123	0.000281	0.00727242
SPIN1	-1.12547	0.000282	0.00728516
RILPL2	1.22032	0.000282	0.00728516
DDB2	-1.22193	0.000284	0.00730553
TFPI	3.29936	0.000285	0.00730803
ABHD15	-1.62681	0.000286	0.00731811
SLC37A4	-1.47656	0.000286	0.00732524
SMARCA2	-1.95887	0.000287	0.0073385
CP110	-1.18256	0.000287	0.00734468
CYSLTR1	-1.63344	0.00029	0.00738856
FTSJ2	-1.20399	0.000291	0.00740054
ABCC5	-1.80736	0.000292	0.00741873
ABCC4	-1.56214	0.000292	0.00741873
CCDC28A	-1.40457	0.000293	0.00741873
ARL8B	1.31178	0.000293	0.00741873
AG2	3.98111	0.000292	0.00741873
AKAP11	-1.39813	0.000294	0.00743332
EGLN3	1.9303	0.000294	0.0074464
CHN2	-1.25243	0.000295	0.00745187
BBS2	-1.12656	0.000295	0.00745187
MED13	1.00551	0.000295	0.00745594
RFC5	-1.04887	0.000296	0.00746158
SLCO4A1	2.73954	0.000296	0.00746158
BRI3BP	-1.57853	0.000298	0.00750028
ID2 /// ID2B	1.42769	0.000298	0.00750423
POLR3B	-1.00645	0.000299	0.00750716
TANK	1.52384	0.000299	0.00750716
SERPINE1	1.17742	0.000302	0.00753998
CLEC4F	1.83285	0.000302	0.00753998
CXCR4	2.20502	0.000302	0.00754476
DPEP2	-1.7281	0.000303	0.00755754
GK	1.5978	0.000304	0.00757256
CHST11	1.24542	0.000304	0.00757633
SERPINA1	2.03899	0.000305	0.00759086
FAM111A	-1.14014	0.000306	0.00760524
ECE1	1.53342	0.000309	0.0076355
NDFIP2	1.54085	0.000309	0.00763684
CXCR4	2.37946	0.00031	0.00764136
C11orf21	-2.02431	0.000316	0.00775928
NAA50	1.05116	0.000317	0.00778057
GPR68	1.38432	0.000319	0.00779768
PPOX	-1.03113	0.000319	0.00780494
GLG1	-1.22027	0.00032	0.00780813
KLHL24	-1.14883	0.000322	0.00784631
TUBB2A	2.97328	0.000322	0.00784918
LTA4H	-1.39193	0.000323	0.00785097
QARS	-1.08505	0.000326	0.00788068
RAPH1	2.1061	0.000326	0.00788068
PIP4K2B	-1.04613	0.000326	0.00788557
CHST7	3.15939	0.000326	0.00788557
SIGMAR1	-1.12116	0.000327	0.00789845
---	1.65346	0.000327	0.00789933
BBS12	-1.04732	0.000329	0.00793618
MCM6	-1.41905	0.000331	0.00796299
TMEM2	1.25079	0.000334	0.00801872
TDRKH	-1.03883	0.000335	0.00803122
ZC3H12C	3.48922	0.000336	0.00804298
PPP2R3A	1.29898	0.000338	0.00808026
CMAH	-1.15098	0.000339	0.00809776
FIG4	-1.14631	0.000341	0.00813851
CXCR4	2.21275	0.000341	0.00813851
HINT3	1.11865	0.000342	0.00813879
SLC37A4	-1.40936	0.000343	0.00815835
CACYBP	-1.08367	0.000343	0.00815835
NFKBIB	1.08775	0.000343	0.00815835
POU2F2	1.09332	0.000343	0.00815835
SESN3	1.12305	0.000343	0.00815835
ANTXR2	-1.17213	0.000344	0.00816231
SPHK2	-1.01299	0.000345	0.00817858
STK4	1.42379	0.000348	0.00823898
ERCC5	-1.28202	0.000348	0.0082409
FAM178A	-1.03802	0.000349	0.0082409
SPP1	3.37041	0.00035	0.00826062
SLC9A3R1	-1.02427	0.000351	0.00827574
OASL	1.94444	0.000351	0.00827574
FYB	-1.54624	0.000352	0.0082884
SLC43A3	3.21612	0.000352	0.0082884
C20orf199	1.06979	0.000352	0.00829984
AFF4	1.20076	0.000353	0.00830004
ZC3H12C	3.45186	0.000353	0.00830004
FAM164A	-1.07479	0.000355	0.0083464
PDE4DIP	2.35792	0.000355	0.0083464
B4GALT1	1.01905	0.000355	0.00834898
SOD2	2.11229	0.000357	0.00837142
SLC1A3	2.12704	0.000357	0.00837142
FSD1L	1.08468	0.000358	0.0083805
IL7R	4.00874	0.000359	0.00838248
MATK	2.19705	0.000359	0.00839226
FKBP1A	1.04029	0.00036	0.008406
JDP2	1.56689	0.00036	0.008406
TMEM223	-1.00539	0.000364	0.00847438
EHMT2	-1.2061	0.000364	0.00848369
MBOAT2	-1.19494	0.000366	0.00851352
EIF4B	-1.12302	0.000367	0.00851352
TNFSF10	1.07798	0.000367	0.00851352
MMP1	4.48995	0.000367	0.00851795
SESN1	-1.14595	0.000368	0.0085268
SEC16B	-1.14691	0.000369	0.0085319
PXMP4	-1.52408	0.00037	0.00853989
EML4	1.03562	0.00037	0.00853989
RFXAP	-1.35401	0.000371	0.00855278
SMC2	-1.4107	0.000372	0.00856829
CBY1	-1.25833	0.000372	0.00857138
CAPRIN2	-1.20781	0.000374	0.00859443
P2RX4	1.44836	0.000376	0.00862568
FRMD4A	-1.56238	0.000377	0.00863175
NMNAT3	-2.76179	0.000377	0.00863444
NR1D2	-1.40497	0.000379	0.00866561
NASP	-1.08026	0.00038	0.00866561
CDC23	1.00366	0.000379	0.00866561
PLAGL1	1.21263	0.00038	0.00866979
RBMS1	1.03178	0.000382	0.00867177
PVRL2	1.21665	0.000384	0.00869666
RPP25	-1.21946	0.000384	0.00869758
GPR109A /// GPR109B	1.37449	0.000384	0.00869758
NFKBIA	1.22586	0.000384	0.00870201
CBR1	-1.12473	0.000386	0.00871349
ZNF75D	-1.03725	0.000387	0.00871349
GTF2IRD1	1.2385	0.000386	0.00871349
ID2	2.16029	0.000387	0.00871859
HAUS4	-1.1671	0.000388	0.00873405
FAM78A	-1.29675	0.00039	0.00876758
BCAS3	-1.02797	0.00039	0.00876758
STX10	-1.55567	0.000391	0.00878023
TNIP1	1.28705	0.000392	0.00879355
METRNL	1.26301	0.000393	0.00879624
CXCR4	2.63671	0.000395	0.00881955
KDSR	-1.07522	0.000396	0.00882507
MMP19	3.89139	0.000397	0.0088412
FUCA1	-1.18604	0.000399	0.00888243
HADH	-1.40429	0.0004	0.00888607
ALDH3B1	-1.03973	0.000401	0.00888607
FNDC3B	1.35699	0.0004	0.00888607
TMEM2	1.51811	0.000401	0.0088865
MAN2A2	-1.02641	0.000401	0.00889021
MS4A6A	-2.18517	0.000402	0.00890041
CDYL	1.3964	0.000403	0.00891075
HES4	1.59052	0.000403	0.00891075
FNDC3B	1.61837	0.000404	0.00891075
PHF3	-1.46204	0.000404	0.00891367
ATG16L2	-1.82909	0.000405	0.00893028
FOSL2	1.44791	0.000405	0.00893028
PHLDA1	3.70683	0.000407	0.00895804
GGA2	-1.08291	0.000408	0.00896794
SIAH2	1.27898	0.000409	0.00897517
CD276	1.72462	0.000409	0.00898305
SMARCA2	-1.88747	0.000412	0.00900725
DNAJB9	1.03862	0.000412	0.00900725
ALDH1A2	1.05589	0.000412	0.00900725
CEP63	-1.05584	0.000413	0.00901658
VANGL1	-1.27533	0.000414	0.00902002
EML4	1.18448	0.000417	0.00906606
PRIM1	-1.44278	0.00042	0.00910959
EED	1.00809	0.000421	0.00910959
PLAGL1	1.27204	0.000421	0.00910959
PTX3	2.53639	0.000421	0.00910959
DNMT1	-2.20433	0.000421	0.00910976
GLIPR2	1.22322	0.000422	0.00911177
PRIC285	1.27338	0.000423	0.00912652
RNF19A	1.70664	0.000423	0.00912652
NFATC3	-1.08988	0.000424	0.00913402
MAP3K5	-1.24968	0.000425	0.00913581
DDX59	1.01111	0.000426	0.00915957
RBBP8	1.14183	0.000429	0.00919662
C3	1.51522	0.000429	0.00919662
C14orf159	-2.42809	0.00043	0.00920473
C14orf149	-1.32667	0.000431	0.00920982
NRIP3	3.18073	0.000433	0.00923602
TNRC6B	-1.64188	0.000433	0.0092391
SIGLEC9	1.15324	0.000435	0.00926213
BBX	-1.42753	0.000436	0.00927623
IVD	-1.23423	0.000437	0.00927623
ZNF641	-1.08507	0.000437	0.00927623
DDB2	-1.05629	0.000438	0.00927623
NPTX2	2.08683	0.000436	0.00927623
OAS3	1.24252	0.000441	0.00930855
CLEC4E	2.54668	0.000441	0.00930855
DGCR6	-1.03444	0.000442	0.00933206
DCAF7	-1.10188	0.000445	0.0093646
GINS1	-1.16186	0.000446	0.00938232
C1orf198	1.19829	0.000446	0.00938232
ZNF331	-1.2923	0.000447	0.00938504
AGGF1	-1.26589	0.000447	0.00938504
PRDM1	1.42154	0.000447	0.00938504
KNTC1	-1.05206	0.000448	0.00938871
SPOP	-1.04692	0.000448	0.00939074
PRMT2	-1.04317	0.000449	0.00939074
CDK16	1.00187	0.000449	0.00939074
RQCD1	1.11443	0.000449	0.00939074
TGFA	1.59249	0.00045	0.00940781
LRMP	-1.30197	0.000454	0.00946324
CRIPAK	-1.27322	0.000454	0.00946726
CXCL1	3.80026	0.000454	0.0094685
MEN1	-1.00346	0.000456	0.00948967
ABCB4	1.0564	0.000456	0.0094935
FAM198A	-1.8155	0.000456	0.00949765
IFIT3	1.94901	0.000457	0.00949855
CDCA7L	-1.95964	0.000458	0.00950085
INTS10	-1.31276	0.000458	0.00950085
BARD1	-1.16876	0.000458	0.00950085
CBR1	-1.15973	0.00046	0.0095272
IL12A	1.15574	0.000463	0.00955914
SVIL	-1.1205	0.000464	0.00956557
NDUFS3	-1.03068	0.000465	0.00956997
ZWINT	-1.03722	0.000467	0.00959486
CKS2	1.15104	0.00047	0.00960543
IRF2BP2	-1.16533	0.00047	0.00961154
RBMS2	-2.10767	0.000471	0.00961655
NAA50	1.14104	0.000473	0.00963544
BANP	1.41821	0.000473	0.00963544
CNTLN	1.25273	0.000474	0.00965472
SPP1	3.36573	0.000475	0.00965542
GLS	1.05192	0.000477	0.00968428
ALDH1A2	3.89276	0.000478	0.00970557
FRMD4B	-1.33171	0.000479	0.00971339
BID	1.20641	0.000479	0.00972244
METRNL	1.1084	0.000483	0.00975232
RSAD2	2.37911	0.000482	0.00975232
FLI1	-1.62802	0.000484	0.00978126
ZFP161	-1.23407	0.000487	0.00979783
NDFIP2	2.2946	0.000487	0.00979783
MSC	1.47372	0.000489	0.00981793
GRB10	1.2243	0.000492	0.00988053
SLC7A11	1.22828	0.000494	0.00989579
MAN1B1	-1.3113	0.000495	0.00991375
RAP1B	1.25344	0.000497	0.00994271
UBASH3B	2.52882	0.000497	0.00994271
ACSL4	1.16538	0.000499	0.00995661
IL7R	3.92332	0.000501	0.00998907
C5orf41	-1.18867	0.000501	0.0100016
C19orf54	-1.15502	0.000502	0.0100064
SYT17	-1.70597	0.000504	0.0100343
IER5	1.39529	0.000504	0.0100352
CLEC2B	-1.10309	0.000506	0.0100544
SLC9A3R1	-1.32936	0.000509	0.0100897
APOL4	-1.56021	0.00051	0.0101037
OPRL1	-1.78764	0.000511	0.0101175
DUSP6	1.78599	0.000512	0.0101186
ATG4C	-1.76905	0.000512	0.0101196
HPS5	-1.00043	0.000512	0.0101196
NDEL1	1.21288	0.000513	0.0101222
FAM107B	3.04284	0.000515	0.0101501
FBXL20	-1.05941	0.000517	0.0101623
HBEGF	2.07018	0.000517	0.0101634
APBA1	-1.26671	0.000518	0.0101785
C18orf1	-1.90664	0.00052	0.0101918
SELK	1.05903	0.00052	0.0101918
NFKBIA	1.44281	0.00052	0.0101918
THBD	3.04901	0.000519	0.0101918
PTPLAD2	-1.10745	0.000521	0.0102024
S1PR2	-1.19963	0.000522	0.0102077
PIGZ	-1.20869	0.000522	0.0102091
PTGER4	2.35242	0.000523	0.0102096
HEBP1	-1.02983	0.000523	0.0102105
CTDSPL	-1.94895	0.000525	0.0102492
AUH	-2.29483	0.000527	0.0102495
TRIM34 /// TRIM6-TRIM34	-1.53103	0.000527	0.0102495
CLCN3	-1.05767	0.000527	0.0102495
SPAG9	1.09678	0.000528	0.0102499
GPR183	1.53814	0.000528	0.0102499
C18orf1	-2.09709	0.000529	0.0102542
ARNTL2	1.11645	0.000529	0.0102542
TNRC6B	-1.48969	0.00053	0.0102623
ANKRD57	1.88736	0.00053	0.0102623
RUNX1	1.14949	0.000533	0.0103035
TPM3	1.05578	0.000537	0.010346
SLC7A1	1.17462	0.000537	0.010346
RILPL2	1.42934	0.00054	0.0103897
MARCKSL1	1.19779	0.000543	0.0104199
ELL2	2.31107	0.000543	0.0104249
TRPS1	1.32925	0.000543	0.0104253
BDH2	-1.11047	0.000544	0.0104336
INSR	-1.41161	0.000545	0.0104578
C3orf58	-1.18666	0.000546	0.0104626
TTC8	-1.2501	0.000548	0.0104729
CBR1	-1.0416	0.000548	0.0104729
SPP1	3.54589	0.000548	0.0104729
WDFY4	-1.13911	0.00055	0.0104901
EVI2B	-1.21691	0.000552	0.0105121
RIMS3	-1.25	0.000552	0.0105184
C14orf106	-2.5752	0.000555	0.010545
C9orf5	-1.01752	0.000555	0.010545
CCDC6	-1.1039	0.000558	0.0105779
UBASH3B	2.61524	0.000559	0.0105779
C14orf106	-1.78578	0.00056	0.010588
ASGR1	-1.22305	0.00056	0.0105895
CRLF2	1.94628	0.00056	0.0105895
ZNF641	-1.25606	0.000561	0.0105923
WDR67	-1.46808	0.000562	0.0106036
RASAL2	1.37805	0.000562	0.0106036
PCYOX1	-1.29931	0.000564	0.0106041
ARV1	-1.26558	0.000563	0.0106041
DUSP6	1.78845	0.000569	0.0106577
ENGASE	-1.02845	0.000569	0.0106607
SGMS2	1.05566	0.000572	0.0106962
SMARCC1	-1.10812	0.000572	0.0106974
HERC2	-1.30864	0.000574	0.010719
DUSP8	1.52597	0.000575	0.010741
PGBD2	-1.15203	0.000577	0.0107643
CPEB2	1.11944	0.000578	0.0107674
PTP4A1	1.12529	0.000579	0.0107747
GCLM	1.08209	0.00058	0.0107777
NIPA1	1.1943	0.00058	0.0107777
HIVEP1	2.79205	0.00058	0.0107777
STAT4	2.99242	0.00058	0.0107777
AKAP12	3.83796	0.00058	0.0107777
BANP	1.18266	0.000581	0.0107887
STX11	2.52395	0.000582	0.010793
RHOQ	1.94359	0.000583	0.0108039
WNT5B	-3.33439	0.000585	0.0108094
ANKZF1	-1.72476	0.000584	0.0108094
FAM117A	-1.62672	0.000584	0.0108094
ALMS1	-1.05134	0.000586	0.0108094
TMEM19	-1.00502	0.000587	0.0108176
THBS1	2.94075	0.00059	0.0108569
GMFB	1.14145	0.000591	0.0108693
ZNF689	-1.20784	0.000592	0.0108861
DUSP6	1.86335	0.000593	0.0108874
RERE	-1.35781	0.000594	0.0108981
CCL4L1 /// CCL4L2	3.82082	0.000595	0.0109123
NPAT	-1.26267	0.000596	0.0109301
MTHFD2	1.22135	0.000596	0.0109301
GALK1	-1.21716	0.000597	0.010938
IFFO1	-1.20593	0.000597	0.010938
SLC2A9	-1.10189	0.000598	0.0109426
MPG	-1.17151	0.000599	0.0109435
SCD	1.1598	0.000599	0.0109435
SLC22A16	2.47311	0.000599	0.0109435
TRIB2	-1.5354	0.000604	0.0109943
SMC2	-1.069	0.000608	0.0110455
ZFAND5	1.31624	0.00061	0.0110879
ACADSB	-1.03741	0.000611	0.0110892
MMP19	3.64466	0.000611	0.0110956
CYB5D2	-1.21535	0.000612	0.0111008
DCAF12	-1.12499	0.000612	0.0111008
HACL1	-1.17377	0.000613	0.0111174
PLAT	2.19133	0.000614	0.0111327
LOC100287896	-1.21859	0.000618	0.0111881
TGIF1	1.08506	0.000619	0.0112068
MAPK13	1.49179	0.000621	0.0112257
KLHL6	1.45677	0.000623	0.0112376
MMP9	2.84628	0.000624	0.0112543
ITSN1	-1.19768	0.000625	0.0112638
FAM8A1	-1.29889	0.000627	0.0112778
UAP1	1.32371	0.000627	0.0112778
IL18R1	1.79086	0.000627	0.0112778
FJX1	1.34623	0.000631	0.011332
HIP1	1.11549	0.000632	0.0113376
MTMR9	1.00439	0.000633	0.0113414
EID3	1.41048	0.000633	0.0113414
MAP2K6	-1.55359	0.000635	0.0113737
UBASH3B	2.03421	0.000636	0.0113772
ITGAX	1.36708	0.000636	0.0113809
THYN1	-1.82157	0.000639	0.0113974
CTDSPL	-1.6372	0.00064	0.0113998
LRRFIP2	1.08619	0.000641	0.0114047
HTRA3	1.43039	0.000641	0.0114057
DHRS9	2.01786	0.000646	0.0114581
CDC40	-1.11781	0.000649	0.0114906
DCUN1D3	1.46598	0.000649	0.0114906
MRPS34	-1.06064	0.000651	0.0114936
ELL2	2.17154	0.00065	0.0114936
CCDC91	-1.04497	0.000651	0.0114938
NIF3L1	-1.1429	0.000655	0.0115395
TARBP1	-1.44598	0.00066	0.0116117
PSMB8	-1.11942	0.000661	0.0116121
ZHX3	-1.38771	0.000661	0.0116137
C12orf52	-1.2214	0.000665	0.011665
MXD1	1.01901	0.000667	0.0116725
ATP10D	-1.41911	0.000667	0.0116727
ZFP36L2	-1.18784	0.000668	0.0116818
CAD	-1.00586	0.000671	0.0117161
OTUD1	1.73898	0.000674	0.0117313
NPC1	1.79505	0.000675	0.0117452
MAF	-1.70074	0.000677	0.0117494
SLC3A2	1.02458	0.000676	0.0117494
TXNDC3	-1.75001	0.000677	0.0117508
LRRC8B	1.28046	0.00068	0.0117737
DRAM1	2.71341	0.00068	0.0117755
C13orf18	1.99298	0.000681	0.0117789
C16orf48	-1.16146	0.000681	0.011779
TMEM187	-1.30122	0.000682	0.0117959
MPG	-1.25013	0.000687	0.011831
PREX1	-1.07099	0.000686	0.011831
VCPIP1	-1.26381	0.000689	0.0118332
ELAC2	-1.22686	0.000688	0.0118332
IL2RG	1.34773	0.000688	0.0118332
SLC1A4	1.35681	0.000689	0.0118332
ATP10A	1.03187	0.00069	0.0118465
ZFP36L2	-1.43047	0.000694	0.0118858
STK38L	1.15844	0.000695	0.0118941
APOL4	-2.21734	0.000696	0.0119027
BCL3	1.12668	0.000697	0.0119168
FSCN1	1.77304	0.000698	0.0119276
RPS6KA4	-1.21947	0.000699	0.01193
IRF2BP2	-1.09256	0.000701	0.0119313
ZNF75D	-1.01762	0.0007	0.0119313
CITED2	-1.65853	0.000701	0.0119349
C1orf59	-1.58486	0.000707	0.0120182
CRYL1	-1.40126	0.000707	0.0120182
HAUS1	-1.09981	0.000707	0.0120182
PREPL	-1.05606	0.000707	0.0120182
PPARG	2.2258	0.000708	0.012024
BAG4	-1.18499	0.000708	0.0120266
PCYOX1L	-2.03571	0.000711	0.0120441
HADH	-1.6834	0.000711	0.0120441
LPL	2.3479	0.000711	0.0120441
KIF23	-1.40631	0.00072	0.0121537
ENSA	1.06259	0.00072	0.012158
PINK1	-1.19238	0.000724	0.0121895
ZNF441	-1.15354	0.000724	0.0121895
BTN3A2	-2.01741	0.000725	0.012198
DHRS4 /// DHRS4L1 /// DHRS4L2	-1.02711	0.000729	0.0122328
CHN2	-1.2018	0.00073	0.0122413
DUSP16	1.02071	0.000732	0.0122455
GPR137B	1.24918	0.000732	0.0122455
RSPH3	-1.12101	0.000735	0.012269
GBP1	1.67403	0.000735	0.012269
ANKLE2	1.0294	0.000739	0.012318
CALCRL	1.6314	0.000738	0.012318
FYB	-2.71385	0.00074	0.0123242
SMC2	-1.43201	0.00074	0.0123242
TRIM16 /// TRIM16L	1.34752	0.000744	0.012375
HSPA5	1.45813	0.000746	0.0123876
C15orf5	1.3464	0.000747	0.0123938
MAP3K5	-1.07269	0.000748	0.0124035
CORO1B	-1.00399	0.000748	0.0124035
C17orf91	1.55898	0.000749	0.0124035
CPEB2	1.2267	0.000752	0.0124476
FABP3	1.50956	0.000754	0.0124623
SPP1	3.08124	0.000756	0.0124941
OAZ3	-1.01441	0.000757	0.0124966
ACSM5	-1.05046	0.000758	0.0125013
PDE4DIP	2.29335	0.000758	0.0125013
ANKRD13C	1.38293	0.000759	0.0125061
SLC45A4	-2.08107	0.00076	0.0125194
ZCCHC24	-1.16508	0.00076	0.0125194
ZNF148	-1.26503	0.000766	0.0125448
TMEM144	-1.16144	0.000766	0.0125448
RNPC3	-1.07825	0.000766	0.0125448
SCARF1	1.57247	0.000765	0.0125448
ECE1	1.67861	0.000762	0.0125448
CREM	2.38714	0.000766	0.0125448
ABCA7	-1.1459	0.000769	0.0125614
SERPINE1	3.22153	0.00077	0.0125744
SGMS2	2.00529	0.000773	0.0125978
ANKRD28	1.9802	0.000773	0.0126008
HSPBAP1	-1.70558	0.000778	0.0126578
RGS18	-2.25859	0.000779	0.012661
MAN1B1	-1.37791	0.000781	0.0126854
LRRC3	1.03617	0.000782	0.0126917
TACSTD2	1.60412	0.000784	0.012708
MYO18A /// TIAF1	-1.24123	0.000785	0.0127139
NR4A3	3.06144	0.000785	0.0127139
G0S2	4.55697	0.000794	0.012797
CDC42EP3	2.16064	0.000795	0.0127987
C16orf88	-1.21359	0.000797	0.0128165
IFI16	-1.39385	0.000799	0.0128309
BANP	1.04466	0.000799	0.0128309
SNX30	-1.25496	0.000801	0.0128451
CAPRIN2	-1.40024	0.000803	0.0128716
CAPN3	-1.47015	0.000804	0.0128807
PPARG	2.0594	0.000805	0.0128912
KIAA1274	-1.13496	0.000806	0.0128943
SMAD7	1.17029	0.000807	0.0128943
P2RX4	1.78177	0.000807	0.0128943
TANK	1.26305	0.000809	0.0129056
ELL2	1.42062	0.000809	0.0129056
CDK14	1.21807	0.000815	0.0129747
EMX1 /// TARS2	-1.0246	0.000816	0.0129924
MEF2A	1.37124	0.000817	0.0129928
IFT74	-1.27565	0.000818	0.0130007
XPC	-1.02453	0.000818	0.0130007
MAPK6	1.01979	0.000819	0.0130007
RFT1	-1.05798	0.000823	0.0130426
MCOLN3	1.57957	0.000823	0.0130426
SLC12A9	-1.00419	0.000829	0.0130999
FAM107B	2.5976	0.000828	0.0130999
ARL8B	1.49695	0.000829	0.013105
SEC24A	1.0846	0.00083	0.0131119
TANK	1.36658	0.00083	0.0131119
UBASH3B	2.43089	0.00083	0.0131119
VPS26B	-1.07092	0.000831	0.0131139
IL2RA	1.8822	0.000831	0.0131139
GPR155	-1.16413	0.000835	0.0131606
GAS7	-1.30824	0.000836	0.0131837
WDR67	-1.54147	0.000837	0.013193
CHN2	-1.3649	0.000838	0.0131942
MCM3	-1.07589	0.000841	0.0132311
ANKLE2	1.02518	0.000844	0.0132606
CD9	1.26434	0.000845	0.0132686
MRE11A	-1.54451	0.000848	0.0132935
NEDD4L	2.73697	0.00085	0.0132983
C14orf159	-1.30413	0.000852	0.0133121
KIAA0100	-1.24666	0.000852	0.0133121
GK	1.53491	0.000857	0.0133547
NDFIP2	1.44713	0.000859	0.0133703
OSM	1.77723	0.000861	0.0133942
KLF5	1.18763	0.000863	0.0134165
SERPINA1	1.83623	0.000865	0.0134488
PTPN4	-1.47597	0.000866	0.0134534
PIK3CG	-1.04285	0.000871	0.0135149
PDLIM4	1.54225	0.000871	0.0135208
MUM1	-1.22636	0.000876	0.0135702
SERPINA1	1.80486	0.000876	0.0135702
GLIS3	2.1726	0.000878	0.0135781
SLC25A13	1.08123	0.000882	0.013601
C18orf19	1.15241	0.000881	0.013601
KRT17	3.69542	0.000881	0.013601
GREM1	1.05097	0.000883	0.0136142
ZFP161	-1.23755	0.000885	0.0136293
GBP1	2.1709	0.000886	0.0136293
SORD	-1.35243	0.000891	0.0136918
STX12	1.00154	0.000892	0.0137024
CD9	1.31664	0.000893	0.0137159
SPAG9	1.47305	0.000894	0.0137159
C19orf38	-1.00498	0.000896	0.013726
TBC1D14	-1.0053	0.000899	0.0137663
ZC3H6	-1.84631	0.000901	0.0137776
ITGA6	1.06852	0.000906	0.01384
BBX	-1.297	0.000912	0.013906
GLG1	-1.29572	0.000911	0.013906
MCL1	1.53373	0.000912	0.013906
LRRFIP2	1.00213	0.000914	0.0139202
SLCO2B1	-1.71199	0.000915	0.0139346
KIAA0562	-1.33319	0.00092	0.0139847
IL1RN	2.67914	0.000924	0.0140257
KIAA2013	-1.12309	0.000929	0.014067
SRPK2	-1.03033	0.00093	0.014067
CDKN2B	1.72552	0.00093	0.014067
FNDC3B	1.6158	0.000932	0.0140822
NFKBIA	1.01428	0.000936	0.014128
IL7R	3.90542	0.000936	0.014128
DPH3	1.03786	0.000938	0.0141292
GALNT3	1.16419	0.000937	0.0141292
FAM54A	-1.39055	0.000941	0.0141467
CALCRL	1.16798	0.000951	0.0142549
PLXNA1	1.87777	0.000954	0.01429
TOMM34	1.03165	0.000965	0.0143971
KIAA2013	-1.10909	0.000971	0.0144343
TARP /// TRGC2	2.95622	0.000973	0.014455
RHBDF2	1.29574	0.000973	0.0144606
VEGFA	1.69188	0.000974	0.0144626
GIMAP2	-1.62121	0.000976	0.0144857
ZC3H8	1.19746	0.000977	0.0144962
SORD	-1.02609	0.000982	0.0145297
AMACR /// C1QTNF3	-1.31071	0.000983	0.0145301
TLE1	2.02386	0.000987	0.0145825
TMCO4	-1.14226	0.00099	0.0146064
CEBPB	1.86647	0.000991	0.0146108
CHML	1.58488	0.000994	0.0146363
ZNF688	-1.33378	0.000997	0.0146702
PLEKHA8 /// PLEKHA9	-1.09931	0.000998	0.0146702
DYRK3	1.35659	0.000998	0.0146702
SYNJ2	1.34974	0.000999	0.014682
SLC25A32	1.04791	0.000999	0.0146827
TRIM22	-1.0379	0.00101	0.014764
CBR4	-1.26153	0.00101	0.0147653
PARP1	-1.30557	0.00101	0.0147883
FUCA1	-1.16311	0.00101	0.0148142
HSPA5	1.35218	0.00101	0.0148142
AGGF1	-1.07216	0.00101	0.014817
GLG1	-1.01471	0.00102	0.0148331
ELL2	2.1263	0.00102	0.0148505
ZNF652	-1.90038	0.00103	0.0149336
RGS18	-2.27698	0.00103	0.0149349
SORL1	-1.30301	0.00103	0.0150056
RAB5A	1.27253	0.00105	0.0151685
FCAR	1.04323	0.00105	0.0151791
MS4A6A	-2.34394	0.00105	0.0151896
ARID5A	1.00547	0.00106	0.0152253
NRAS	1.14637	0.00106	0.0152275
P2RY8	-1.84484	0.00106	0.0152416
DEPDC6	-1.18444	0.00106	0.0152416
ANKRD57	1.83398	0.00106	0.0152697
CEP120	-1.02005	0.00107	0.01532
PARP1	-1.23638	0.00107	0.0153286
SASH1	-1.95162	0.00108	0.015423
SLC16A6	1.5635	0.00108	0.0154345
TRAM2	-2.80822	0.00109	0.0154836
GPD1L	-1.85987	0.00109	0.0154836
CRTAP	-1.42487	0.00109	0.0154836
LARP1B	1.14114	0.00109	0.0154836
C19orf28	1.45788	0.0011	0.0155798
IER5	1.30401	0.0011	0.0155799
PRKACB	-2.01589	0.0011	0.0155859
NCOA7	1.89022	0.0011	0.0155859
DTNA	1.17312	0.0011	0.0156083
PTGER2	1.30323	0.0011	0.0156083
LAMB3	1.98701	0.0011	0.0156272
BBX	-1.3773	0.00111	0.0156333
MAP4K1	-1.21465	0.00111	0.0156333
HERPUD1	1.21866	0.00111	0.0156333
ATP1B1	1.77553	0.00111	0.0156414
PLEKHA8 /// PLEKHA9	-1.09558	0.00112	0.0157051
SOD2	1.67228	0.00112	0.015711
SLC43A3	3.20296	0.00112	0.015711
SNX9	1.40298	0.00112	0.0157257
RNF145	1.21159	0.00112	0.0157463
NRIP3	3.68329	0.00112	0.0157582
CCR5	1.38654	0.00113	0.0157934
BID	1.32164	0.00113	0.0158776
PPOX	-1.22173	0.00114	0.0159067
ANKHD1	1.02481	0.00114	0.0159067
WASF2	-1.18404	0.00114	0.0159224
C5orf53	-1.32524	0.00114	0.0159306
IL2RA	2.29926	0.00115	0.0159764
SLCO2B1	-1.3048	0.00115	0.0159803
CRTAP	-1.76521	0.00115	0.0159954
C4orf27	-1.38945	0.00115	0.0160146
BTN3A2	-1.96767	0.00116	0.0160788
SAC3D1	-1.07482	0.00116	0.0161
SPIN1	-1.26255	0.00117	0.0161467
GRHL1	1.36153	0.00117	0.0161467
CCL4L1 /// CCL4L2	3.56436	0.00117	0.0161612
CBR1	-1.0389	0.00117	0.016168
CREM	2.33031	0.00117	0.016168
LIAS	-1.05554	0.00118	0.0162193
CASS4	1.6304	0.00117	0.0162193
CDK6	1.81913	0.00118	0.0162193
APPL2	-1.91499	0.00118	0.0162311
SLC22A16	1.41587	0.00119	0.016317
ATG16L2	-1.75974	0.00119	0.0163292
ELL3 /// SERINC4	-1.70837	0.00119	0.0163292
SEC24A	1.01969	0.00119	0.0163292
SHCBP1	-1.29255	0.00119	0.0163304
FOSL1	1.10411	0.00119	0.0163527
KITLG	3.12788	0.00119	0.0163527
C7orf41	-1.00127	0.0012	0.016428
CTSC	-2.08664	0.0012	0.016432
C11orf17	-1.16169	0.0012	0.016432
RPS6KA2	-1.04478	0.0012	0.016432
ADM	3.67783	0.0012	0.0164407
SPAG5	-1.17299	0.00121	0.0165138
STK38L	1.18531	0.00121	0.0165279
DLGAP4	1.18349	0.00122	0.0165454
SLCO2B1	-1.20114	0.00122	0.0165938
BIVM	-1.09473	0.00123	0.0166813
POC5	-1.38589	0.00123	0.0167291
EREG	1.61578	0.00123	0.0167291
ZBTB4	-1.04468	0.00124	0.0168123
AP3S2	-1.29922	0.00125	0.0168358
IL1F9	2.99626	0.00125	0.0168723
RAB5A	1.28355	0.00125	0.0169033
KCNN4	2.05025	0.00125	0.0169033
EAF2	1.05778	0.00126	0.0169262
PLAT	2.21569	0.00126	0.01695
PLAT	2.22503	0.00126	0.01695
NUDT7	-1.98481	0.00126	0.0169849
ZNF354C	-1.10644	0.00126	0.0169849
LDLRAD3	1.2509	0.00126	0.0169877
NPRL2	-1.71295	0.00126	0.0169895
PRAM1	-1.0962	0.00126	0.0169895
ABCG1	-1.86006	0.00127	0.0170324
EGR4	1.57796	0.00127	0.0170812
RELB	1.09911	0.00129	0.017234
ACSL5	1.13947	0.0013	0.0172737
MGAT4A	-1.04988	0.0013	0.0172935
GCNT1	-1.37132	0.0013	0.0173042
LYSMD4	1.09484	0.00131	0.0173761
CARD9	-1.04414	0.00131	0.0173958
APPL2	-1.4813	0.00132	0.0174268
SAMD9L	-1.406	0.00132	0.0174344
GBP1	1.82983	0.00132	0.0174344
LEPREL1	2.00689	0.00132	0.0174344
HIVEP2	1.55714	0.00132	0.0174446
TIFAB	1.06059	0.00132	0.0174728
KIAA1462	1.10477	0.00134	0.0175681
ACAD8	-1.17388	0.00134	0.0175791
C16orf75	-2.13369	0.00134	0.0175827
TM4SF19	3.41052	0.00134	0.0176115
SPP1	3.14786	0.00134	0.0176401
DGCR6	-1.3141	0.00135	0.0176738
ADAM8	1.1296	0.00136	0.0178266
LYRM1	1.1228	0.00137	0.017855
ARHGEF3	-1.48005	0.00138	0.0179754
MAN1B1	-1.07017	0.00139	0.0179923
FAM125B	-1.41997	0.00139	0.0179937
MOBKL2C	1.01766	0.00139	0.0179937
SLC25A13	1.08537	0.00139	0.0180333
TSHZ1	-1.00587	0.0014	0.0180904
FAM134B	1.20532	0.0014	0.0180904
ATP1B1	1.25466	0.0014	0.0180904
CCND2	1.4977	0.0014	0.0180904
TEF	-1.20803	0.00141	0.0180982
ADCK1	-1.10801	0.0014	0.0180982
CEP152	-1.09569	0.0014	0.0180982
GRAMD1A	1.20573	0.00141	0.0181185
MYL9	1.42691	0.00141	0.0181185
DRAM1	2.06226	0.00141	0.0181245
WWP1	-1.10859	0.00141	0.0181264
OLR1	3.13038	0.00141	0.0181466
SNX9	1.16354	0.00142	0.0182072
SASH1	-1.74768	0.00142	0.0182336
MOBKL2C	1.00337	0.00142	0.0182356
CASS4	1.55528	0.00144	0.0183362
TTYH2	1.83239	0.00144	0.0183362
CDK6	1.6389	0.00144	0.0183402
TMEM9	-1.0505	0.00144	0.0183946
TRPV1	-1.20004	0.00145	0.0184208
DYNC2LI1	-1.25826	0.00145	0.0184804
AKT1S1	1.153	0.00145	0.0184804
SNX18	-1.44504	0.00146	0.0185089
AKAP2 /// PALM2-AKAP2	1.17599	0.00146	0.0185557
C17orf91	1.69842	0.00146	0.01858
GMCL1	-1.06791	0.00147	0.0186595
SPP1	2.19198	0.00148	0.0186726
ADM	3.55975	0.00148	0.0187075
PHF3	-1.81279	0.00148	0.0187196
DNASE2	-1.41141	0.00148	0.0187196
USP1	-1.14442	0.00148	0.0187196
MTHFS	1.35173	0.00148	0.0187333
MXI1	-1.6534	0.00149	0.0187451
NCOA7	1.53502	0.00149	0.0187784
CEP68	-1.07382	0.00149	0.0187857
BNIP3	1.86405	0.0015	0.0188877
BBX	-1.24751	0.00151	0.0189165
KLRAQ1	-1.14337	0.00151	0.0189323
NPC1	1.63057	0.00152	0.019025
CREM	1.99854	0.00152	0.019025
PLAGL1	1.06016	0.00152	0.0190401
PHLDA1	3.88273	0.00152	0.0190464
FYB	-2.83867	0.00153	0.0191032
ABCC4	-1.02083	0.00153	0.0191204
PXK	-1.08456	0.00154	0.0191666
NHLRC3	-1.04855	0.00155	0.0192437
DNASE2	-1.47168	0.00156	0.0193373
ACVR2A	1.56313	0.00156	0.0193876
[truncated: 479 more rows]
