# Supplementary material for: Aspergillus fumigatus Challenged by Human Dendritic Cells: Metabolic and Regulatory Pathway Responses Testify a Tight Battle
Source: Front Cell Infect Microbiol. 2019 May 22;9:168. doi: 10.3389/fcimb.2019.00168 (PMC6540932; doi:10.3389/fcimb.2019.00168)
Supplement: Supplementary file 11 [file Data_Sheet_1.ZIP]

Archive with 8 entries (8 files):
- Supplementary_dataset1/Arginine and proline metabolism.dat
- Supplementary_dataset1/Ascorbate and aldarate metabolism.dat
- Supplementary_dataset1/beta-Alanine metabolism.dat
- Supplementary_dataset1/Fatty acid degradation.dat
- Supplementary_dataset1/Folate biosynthesis.dat
- Supplementary_dataset1/Glycolsis-Gluconeogensis.dat
- Supplementary_dataset1/Tryptophan metabolism.dat
- Supplementary_dataset1/Valine leucine and isoleucine degradation.dat
