# Supplementary material for: Aspergillus fumigatus Challenged by Human Dendritic Cells: Metabolic and Regulatory Pathway Responses Testify a Tight Battle
Source: Front Cell Infect Microbiol. 2019 May 22;9:168. doi: 10.3389/fcimb.2019.00168 (PMC6540932; doi:10.3389/fcimb.2019.00168)
Supplement: Supplementary file 11 [file Data_Sheet_1.ZIP › Supplementary_dataset1/Arginine and proline metabolism.dat]

-ENZREV
Enz20 Enz21

-ENZIRREV
Enz1 Enz2 Enz3 Enz4 Enz5 Enz6 Enz7 Enz8 Enz9 Enz10 Enz11 Enz12 Enz13 Enz14 Enz15 Enz16 Enz17 Enz18 Enz19

-METINT
L-1-Pyrroline-3-hydroxy-5-carboxylate L-Ornithine N4-Acetylaminobutanal Peptide

-METEXT
(4R)-4-Hydroxy-2-oxoglutarate 4-Aminobutyraldehyde 4-Guanidinobutanoate ADP Agmatine Ammonia ATP CO2 Creatinine D-Proline H+ H2O Hydrogen_peroxide Hydroxyproline L-Arginine L-erythro-4-Hydroxyglutamate L-Glutamate L-Proline NAD+ NADH NADP+ NADPH Oxygen Putrescine Spermidine Spermine Succinate Urea (S)-1-Pyrroline-5-carboxylate 1,3-Diaminopropane 1-Pyrroline-2-carboxylate 1-Pyrroline-4-hydroxy-2-carboxylate 2-Oxoglutarate 3-Aminopropanal 4-Acetamidobutanoate 4-Aminobutanoate 4-Guanidinobutanamide 5'-Methylthioadenosine cis-4-Hydroxy-D-proline L-4-Hydroxyglutamate_semialdehyde L-Glutamate_5-semialdehyde L-Glutamyl_5-phosphate N-Acetylputrescine N-Carbamoylputrescine N-Methylhydantoin Orthophosphate S-Adenosyl-L-methionine S-Adenosylmethioninamine

-CAT
Enz1 : Agmatine + H2O = N-Carbamoylputrescine + Ammonia .
Enz2 : L-Glutamate_5-semialdehyde + NAD+ + H2O = L-Glutamate + NADH + H+ .
Enz2 : L-Glutamate + NADH + H+ = L-Glutamate_5-semialdehyde + NAD+ + H2O .
Enz2 : (S)-1-Pyrroline-5-carboxylate + NAD+ + H2O = L-Glutamate + NADH + H+ .
Enz2 : (S)-1-Pyrroline-5-carboxylate + NADP+ + H2O = L-Glutamate + NADPH + H+ .
Enz2 : L-1-Pyrroline-3-hydroxy-5-carboxylate + NAD+ + H2O = L-erythro-4-Hydroxyglutamate + NADH + H+ .
Enz2 : L-1-Pyrroline-3-hydroxy-5-carboxylate + NADP+ + H2O = L-erythro-4-Hydroxyglutamate + NADPH + H+ .
Enz2 : L-erythro-4-Hydroxyglutamate + NADH + H+ = L-4-Hydroxyglutamate_semialdehyde + NAD+ + H2O .
Enz3 : D-Proline + Oxygen = 1-Pyrroline-2-carboxylate + Hydrogen_peroxide .
Enz3 : cis-4-Hydroxy-D-proline + Oxygen = 1-Pyrroline-4-hydroxy-2-carboxylate + Hydrogen_peroxide .
Enz4 : Spermidine + Oxygen + H2O = 1,3-Diaminopropane + 4-Aminobutyraldehyde + Hydrogen_peroxide .
Enz4 : Spermine + Oxygen + H2O = Spermidine + 3-Aminopropanal + Hydrogen_peroxide .
Enz5 : S-Adenosyl-L-methionine + H+ = S-Adenosylmethioninamine + CO2 .
Enz6 : L-Ornithine = Putrescine + CO2 .
Enz7 : L-Proline + 2-Oxoglutarate + Oxygen = Hydroxyproline + Succinate + CO2 .
Enz8 : L-Arginine + H2O = L-Ornithine + Urea .
Enz9 : L-Proline + NAD+ = (S)-1-Pyrroline-5-carboxylate + NADH + H+ .
Enz9 : L-Proline + NADP+ = (S)-1-Pyrroline-5-carboxylate + NADPH + H+ .
Enz9 : (S)-1-Pyrroline-5-carboxylate + NADH + H+ = L-Proline + NAD+ .
Enz9 : (S)-1-Pyrroline-5-carboxylate + NADPH + H+ = L-Proline + NADP+ .
Enz9 : Hydroxyproline + NAD+ = L-1-Pyrroline-3-hydroxy-5-carboxylate + NADH + H+ .
Enz9 : Hydroxyproline + NADP+ = L-1-Pyrroline-3-hydroxy-5-carboxylate + NADPH + H+ .
Enz10 : N-Acetylputrescine + H2O + Oxygen = N4-Acetylaminobutanal + Ammonia + Hydrogen_peroxide .
Enz11 : ATP + L-Glutamate = ADP + L-Glutamyl_5-phosphate .
Enz12 : L-Glutamate_5-semialdehyde + Orthophosphate + NADP+ = L-Glutamyl_5-phosphate + NADPH + H+ .
Enz13 : Agmatine + H2O = Putrescine + Urea .
Enz14 : Peptide + H2O = L-Proline + Peptide .
Enz15 : 4-Aminobutyraldehyde + NAD+ + H2O = 4-Aminobutanoate + NADH + H+ .
Enz15 : 4-Aminobutyraldehyde + NADP+ + H2O = 4-Aminobutanoate + NADPH + H+ .
Enz15 : N4-Acetylaminobutanal + NAD+ + H2O = 4-Acetamidobutanoate + NADH + H+ .
Enz16 : 4-Guanidinobutanamide + H2O = 4-Guanidinobutanoate + Ammonia .
Enz17 : S-Adenosylmethioninamine + Putrescine = 5'-Methylthioadenosine + Spermidine .
Enz17 : S-Adenosylmethioninamine + Spermidine = 5'-Methylthioadenosine + Spermine .
Enz18 : Creatinine + H2O = N-Methylhydantoin + Ammonia .
Enz19 : L-erythro-4-Hydroxyglutamate + 2-Oxoglutarate = (4R)-4-Hydroxy-2-oxoglutarate + L-Glutamate .
Enz20 : L-Ornithine = L-Proline + Ammonia .
Enz21 : L-Ornithine + 2-Oxoglutarate = L-Glutamate_5-semialdehyde + L-Glutamate .
