# Supplementary material for: Aspergillus fumigatus Challenged by Human Dendritic Cells: Metabolic and Regulatory Pathway Responses Testify a Tight Battle
Source: Front Cell Infect Microbiol. 2019 May 22;9:168. doi: 10.3389/fcimb.2019.00168 (PMC6540932; doi:10.3389/fcimb.2019.00168)
Supplement: Supplementary file 11 [file Data_Sheet_1.ZIP › Supplementary_dataset1/Ascorbate and aldarate metabolism.dat]

-ENZREV
Enz3

-ENZIRREV
Enz1 Enz2

-METINT
D-Glucuronolactone

-METEXT
H2O Oxygen NAD+ H+ NADH myo-Inositol UDP-glucose D-Glucarate D-Glucuronate UDP-glucuronate

-CAT
Enz1 : UDP-glucose + H2O + NAD$ = UDP-glucuronate + NADH + H$ .
Enz2 : myo-Inositol + Oxygen = D-Glucuronate + H2O .
Enz3 : D-Glucuronolactone + NAD$ + H2O = D-Glucarate + NADH + H$ .
