# Supplementary material for: Aspergillus fumigatus Challenged by Human Dendritic Cells: Metabolic and Regulatory Pathway Responses Testify a Tight Battle
Source: Front Cell Infect Microbiol. 2019 May 22;9:168. doi: 10.3389/fcimb.2019.00168 (PMC6540932; doi:10.3389/fcimb.2019.00168)
Supplement: Supplementary file 11 [file Data_Sheet_1.ZIP › Supplementary_dataset1/beta-Alanine metabolism.dat]

-ENZREV
Enz8 Enz9 Enz10 Enz11

-ENZIRREV
Enz1 Enz2 Enz3 Enz4 Enz5 Enz6 Enz7

-METINT
1,3-Diaminopropane 2-Oxoglutarate 3-Hydroxypropanoate 3-Hydroxypropionyl-CoA FAD FADH2 L-Glutamate

-METEXT
4-Aminobutyraldehyde Acetyl-CoA Ammonia ATP beta-Alanine CO2 CoA H+ H2O Hydrogen_peroxide L-Aspartate NAD+ NADH NADP+ NADPH Oxygen Pantothenate Propanoyl-CoA Propenoyl-CoA Spermine (R)-Pantoate 3-Aminopropanal 3-Oxopropanoate 5'-Methylthioadenosine AMP Diphosphate S-Adenosylmethioninamine Spermidine

-CAT
Enz1 : L-Aspartate = beta-Alanine + CO2 .
Enz2 : 3-Oxopropanoate + CoA + NAD+ = Acetyl-CoA + CO2 + NADH + H+ .
Enz2 : 3-Oxopropanoate + CoA + NADP+ = Acetyl-CoA + CO2 + NADPH + H+ .
Enz3 : 3-Aminopropanal + NAD+ + H2O = beta-Alanine + NADH + H+ .
Enz4 : Spermidine + Oxygen + H2O = 1,3-Diaminopropane + 4-Aminobutyraldehyde + Hydrogen_peroxide .
Enz5 : ATP + (R)-Pantoate + beta-Alanine = AMP + Diphosphate + Pantothenate .
Enz6 : S-Adenosylmethioninamine + Spermidine = 5'-Methylthioadenosine + Spermine .
Enz7 : 1,3-Diaminopropane + Oxygen + H2O = 3-Aminopropanal + Ammonia + Hydrogen_peroxide .
Enz4 : Spermine + Oxygen + H2O = Spermidine + 3-Aminopropanal + Hydrogen_peroxide .
Enz8 : beta-Alanine + 2-Oxoglutarate = 3-Oxopropanoate + L-Glutamate .
Enz9 : Propanoyl-CoA + FAD = FADH2 + Propenoyl-CoA .
Enz10 : 3-Hydroxypropionyl-CoA = Propenoyl-CoA + H2O .
Enz11 : 3-Hydroxypropanoate + CoA = 3-Hydroxypropionyl-CoA + H2O .
