# Supplementary material for: Aspergillus fumigatus Challenged by Human Dendritic Cells: Metabolic and Regulatory Pathway Responses Testify a Tight Battle
Source: Front Cell Infect Microbiol. 2019 May 22;9:168. doi: 10.3389/fcimb.2019.00168 (PMC6540932; doi:10.3389/fcimb.2019.00168)
Supplement: Supplementary file 11 [file Data_Sheet_1.ZIP › Supplementary_dataset1/Fatty acid degradation.dat]

-ENZREV
Enz1 Enz2 Enz3 Enz4 Enz5 Enz6 Enz7 Enz8

-ENZIRREV
Enz9 Enz10 Enz11 

-METINT
Primary_alcohol Aldehyde (S)-3-Hydroxybutanoyl-CoA (S)-3-Hydroxydodecanoyl-CoA (S)-3-Hydroxyhexadecanoyl-CoA (S)-3-Hydroxyoctanoyl-CoA (S)-3-Hydroxytetradecanoyl-CoA (S)-Hydroxydecanoyl-CoA (S)-Hydroxyhexanoyl-CoA 3-Oxodecanoyl-CoA 3-Oxododecanoyl-CoA 3-Oxohexanoyl-CoA 3-Oxooctanoyl-CoA 3-Oxopalmitoyl-CoA 3-Oxotetradecanoyl-CoA AMP Acetoacetyl-CoA Hexadecanoic_acid cis,cis-3,6-Dodecadienoyl-CoA trans,cis-Lauro-2,6-dienoyl-CoA

-METEXT
CO2 Oxygen H2O FAD FADH2 Acetyl-CoA Diphosphate Oxidized_flavoprotein Reduced_flavoprotein alpha-Hydroxy_fatty_acid Glutaryl-CoA 2-trans-Dodecenoyl-CoA Butanoyl-CoA Decanoyl-CoA Hexanoyl-CoA Lauroyl-CoA Octanoyl-CoA Palmitoyl-CoA Tetradecanoyl-CoA trans-Dec-2-enoyl-CoA trans-Hex-2-enoyl-CoA trans-Hexadec-2-enoyl-CoA trans-Oct-2-enoyl-CoA trans-Tetradec-2-enoyl-CoA Crotonoyl-CoA Fatty_acid CoA H+ NAD+ NADH ATP

-CAT
Enz1 : Acetyl-CoA = CoA + Acetoacetyl-CoA .
Enz2 : Primary_alcohol + NAD+ = Aldehyde + NADH + H+ .
Enz3 : Aldehyde + NAD+ + H2O = Fatty_acid + NADH + H+ .
Enz4 : Acetyl-CoA + Butanoyl-CoA = CoA + 3-Oxohexanoyl-CoA .
Enz5 : ATP + Hexadecanoic acid + CoA = AMP + Palmitoyl-CoA + Diphosphate .
Enz6 : (S)-3-Hydroxybutanoyl-CoA = Crotonoyl-CoA + H2O .
Enz7 : Octanoyl-CoA + Acetyl-CoA = CoA + 3-Oxodecanoyl-CoA .
Enz7 : Lauroyl-CoA + Acetyl-CoA = CoA + 3-Oxotetradecanoyl-CoA .
Enz7 : Tetradecanoyl-CoA + Acetyl-CoA = CoA + 3-Oxopalmitoyl-CoA .
Enz6 : (S)-3-Hydroxydodecanoyl-CoA = 2-trans-Dodecenoyl-CoA + H2O .
Enz6 : (S)-3-Hydroxyhexadecanoyl-CoA = trans-Hexadec-2-enoyl-CoA + H2O .
Enz6 : (S)-3-Hydroxytetradecanoyl-CoA = trans-Tetradec-2-enoyl-CoA + H2O .
Enz7 : Decanoyl-CoA + Acetyl-CoA = CoA + 3-Oxododecanoyl-CoA .
Enz6 : (S)-Hydroxydecanoyl-CoA = trans-Dec-2-enoyl-CoA + H2O .
Enz6 : (S)-3-Hydroxyoctanoyl-CoA = trans-Oct-2-enoyl-CoA + H2O .
Enz7 : Hexanoyl-CoA + Acetyl-CoA = CoA + 3-Oxooctanoyl-CoA .
Enz6 : (S)-Hydroxyhexanoyl-CoA = trans-Hex-2-enoyl-CoA + H2O .
Enz8 : cis,cis-3,6-Dodecadienoyl-CoA = trans,cis-Lauro-2,6-dienoyl-CoA .
Enz9 : Butanoyl-CoA + FAD = FADH2 + Crotonoyl-CoA .
Enz9 : Palmitoyl-CoA + FAD = trans-Hexadec-2-enoyl-CoA + FADH2 .
Enz10 : Glutaryl-CoA + FAD = FADH2 + Crotonoyl-CoA + CO2 .
Enz9 : Octanoyl-CoA + FAD = trans-Oct-2-enoyl-CoA + FADH2 .
Enz9 : Lauroyl-CoA + FAD = 2-trans-Dodecenoyl-CoA + FADH2 .
Enz9 : Tetradecanoyl-CoA + FAD = trans-Tetradec-2-enoyl-CoA + FADH2 .
Enz11 : Reduced_flavoprotein + Fatty_acid + Oxygen = alpha-Hydroxy_fatty_acid + Oxidized_flavoprotein + H2O .
Enz9 : Hexanoyl-CoA + FAD = trans-Hex-2-enoyl-CoA + FADH2 .
Enz9 : Decanoyl-CoA + FAD = trans-Dec-2-enoyl-CoA + FADH2 .
