# Supplementary material for: Aspergillus fumigatus Challenged by Human Dendritic Cells: Metabolic and Regulatory Pathway Responses Testify a Tight Battle
Source: Front Cell Infect Microbiol. 2019 May 22;9:168. doi: 10.3389/fcimb.2019.00168 (PMC6540932; doi:10.3389/fcimb.2019.00168)
Supplement: Supplementary file 11 [file Data_Sheet_1.ZIP › Supplementary_dataset1/Folate biosynthesis.dat]

-ENZREV
Enz9 

-ENZIRREV
Enz2 Enz1 Enz4 Enz3 Enz6 Enz5 Enz8 Enz7 

-METINT
THF-polyglutamate(n+1) 2,5-Diamino-6-(5'-triphosphoryl-3',4'-trihydroxy-2'-oxopentyl)-amino-4-oxopyrimidine GTP L-Glutamine 2-Amino-7,8-dihydro-4-hydroxy-6-(diphosphooxymethyl)pteridine 2,5-Diaminopyrimidine_nucleoside_triphosphate 7,8-Dihydroneopterin_3'-triphosphate Sulfur_donor 

-METEXT
NADPH Orthophosphate Tetrahydrofolate Diphosphate ADP Dihydropteroate Folate NADH THF-polyglutamate(n) Molybdopterin 2-Amino-4-hydroxy-6-hydroxymethyl-7,8-dihydropteridine THF-L-glutamate 4-Amino-4-deoxychorismate Dihydrofolate H+ AMP H2O NADP+ 4-Aminobenzoate Chorismate Formamidopyrimidine_nucleoside_triphosphate Formate 2-Amino-4-hydroxy-6-(D-erythro-1,2,3-trihydroxypropyl)-7,8-dihydropteridine ATP L-Glutamate NAD+ Precursor_Z 

-CAT
Enz9 : ATP + L-Glutamate + Tetrahydrofolate = ADP + Orthophosphate + THF-L-glutamate .
Enz2 : 7,8-Dihydroneopterin_3'-triphosphate + H2O = Orthophosphate .
Enz1 : GTP + H2O = Diphosphate + Precursor_Z .
Enz4 : 2-Amino-4-hydroxy-6-hydroxymethyl-7,8-dihydropteridine + 4-Aminobenzoate = Dihydropteroate + H2O .
Enz3 : NAD+ + Tetrahydrofolate = Folate + H+ + NADH .
Enz6 : GTP + H2O = Formamidopyrimidine_nucleoside_triphosphate .
Enz5 : Precursor_Z + Sulfur_donor = Molybdopterin .
Enz8 : Chorismate + L-Glutamine = 4-Amino-4-deoxychorismate + L-Glutamate .
Enz7 : ATP + Dihydropteroate + L-Glutamate = ADP + Dihydrofolate + Orthophosphate .
