# Supplementary material for: Aspergillus fumigatus Challenged by Human Dendritic Cells: Metabolic and Regulatory Pathway Responses Testify a Tight Battle
Source: Front Cell Infect Microbiol. 2019 May 22;9:168. doi: 10.3389/fcimb.2019.00168 (PMC6540932; doi:10.3389/fcimb.2019.00168)
Supplement: Supplementary file 11 [file Data_Sheet_1.ZIP › Supplementary_dataset1/Glycolsis-Gluconeogensis.dat]

-ENZREV
Enz1 Enz2 Enz3 Enz4 Enz5 Enz6 Enz7 Enz8 Enz9

-ENZIRREV
Enz10 Enz11 Enz12 Enz13 Enz14 Enz15 Enz16 Enz17 Enz18 Enz19 Enz20 Enz21 Enz22 Enz23 Enz24 Enz25 Enz27 

-METINT
D-Glyceraldehyde_3-phosphate 2-Phospho-D-glycerate 3-Phospho-D-glycerate 3-Phospho-D-glyceroyl_phosphate Enzyme_N6-(dihydrolipoyl)lysine Glycerone_phosphate beta-D-Fructose_6-phosphate D-Glucose_1-phosphate beta-D-Fructose_1,6-bisphosphate 2-(alpha-Hydroxyethyl)thiamine_diphosphate AMP Diphosphate Thiamin_diphosphate Acetaldehyde Acetate beta-D-Glucose_6-phosphate Enzyme_N6-(lipoyl)lysine alpha-D-Glucose beta-D-Glucose Phosphoenolpyruvate Orthophosphate [Dihydrolipoyllysine-residue_acetyltransferase]_S-acetyldihydrolipoyllysine

-METEXT
(S)-Lactate Oxaloacetate alpha-D-Glucose_6-phosphate Pyruvate Acetyl-CoA Ethanol H+ NAD+ NADH NADP+ NADPH CO2 H2O ATP CoA ADP

-CAT
Enz1 : Pyruvate + Thiamin_diphosphate = 2-(alpha-Hydroxyethyl)thiamine_diphosphate + CO2 .
Enz2 : ATP + Pyruvate = ADP + Phosphoenolpyruvate .
Enz3 : ATP + Acetate + CoA = AMP + Diphosphate + Acetyl-CoA .
Enz4 : ATP + Oxaloacetate = ADP + Phosphoenolpyruvate + CO2 .
Enz5 : Acetaldehyde + Thiamin_diphosphate = 2-(alpha-Hydroxyethyl)thiamine_diphosphate .
Enz6 : ATP + beta-D-Glucose = ADP + beta-D-Glucose_6-phosphate .
Enz6 : ATP + alpha-D-Glucose = ADP + alpha-D-Glucose_6-phosphate .
Enz7 : 2-(alpha-Hydroxyethyl)thiamine_diphosphate + Enzyme_N6-(lipoyl)lysine = [Dihydrolipoyllysine-residue_acetyltransferase]_S-acetyldihydrolipoyllysine + Thiamin_diphosphate .
Enz8 : ATP + beta-D-Fructose_6-phosphate = ADP + beta-D-Fructose_1,6-bisphosphate .
Enz9 : beta-D-Fructose_1,6-bisphosphate + H2O = beta-D-Fructose_6-phosphate + Orthophosphate .
Enz10 : 2-Phospho-D-glycerate = Phosphoenolpyruvate + H2O .
Enz11 : (S)-Lactate + NAD+ = Pyruvate + NADH + H+ .
Enz12 : Acetaldehyde + NAD+ + H2O = Acetate + NADH + H+ .
Enz13 : Acetaldehyde + NADP+ + H2O = Acetate + NADPH + H+ .
Enz14 : Ethanol + NADP+ = Acetaldehyde + NADPH + H+ .
Enz15 : Ethanol + NAD+ = Acetaldehyde + NADH + H+ .
Enz16 : D-Glucose_1-phosphate = alpha-D-Glucose_6-phosphate .
Enz17 : D-Glyceraldehyde_3-phosphate = Glycerone_phosphate .
Enz18 : D-Glyceraldehyde_3-phosphate + Orthophosphate + NAD+ = 3-Phospho-D-glyceroyl_phosphate + NADH + H+ .
Enz19 : beta-D-Fructose_1,6-bisphosphate = Glycerone_phosphate + D-Glyceraldehyde_3-phosphate .
Enz20 : ATP + 3-Phospho-D-glycerate = ADP + 3-Phospho-D-glyceroyl_phosphate .
Enz21 : 2-Phospho-D-glycerate = 3-Phospho-D-glycerate .
Enz22 : alpha-D-Glucose = beta-D-Glucose .
Enz23 : Acetyl-CoA + Enzyme_N6-(dihydrolipoyl)lysine = CoA + [Dihydrolipoyllysine-residue_acetyltransferase]_S-acetyldihydrolipoyllysine .
Enz24 : alpha-D-Glucose_6-phosphate = beta-D-Glucose_6-phosphate .
Enz25 : alpha-D-Glucose_6-phosphate = beta-D-Fructose_6-phosphate .
Enz25 : beta-D-Glucose_6-phosphate = beta-D-Fructose_6-phosphate .
Enz27 : Enzyme_N6-(dihydrolipoyl)lysine + NAD+ = Enzyme_N6-(lipoyl)lysine + NADH + H+ .
