# Supplementary material for: Aspergillus fumigatus Challenged by Human Dendritic Cells: Metabolic and Regulatory Pathway Responses Testify a Tight Battle
Source: Front Cell Infect Microbiol. 2019 May 22;9:168. doi: 10.3389/fcimb.2019.00168 (PMC6540932; doi:10.3389/fcimb.2019.00168)
Supplement: Supplementary file 11 [file Data_Sheet_1.ZIP › Supplementary_dataset1/Tryptophan metabolism.dat]

-ENZREV

-ENZIRREV
Enz1 Enz2 Enz3 Enz4 Enz5 Enz6 Enz7 Enz8 Enz9 Enz10 Enz11 Enz12 Enz13 Enz14 Enz15 Enz16 Enz17 Enz18 

-METINT
5-Hydroxyindoleacetaldehyde Glutaryl-CoA L-Formylkynurenine Tryptamine

-METEXT
2_Acetyl-CoA 2-Amino-3-carboxymuconate_semialdehyde 2-Aminomuconate_semialdehyde 3-Hydroxyanthranilate 3-Hydroxykynurenamine 3-Hydroxy-L-kynurenine 4-(2-Amino-3-hydroxyphenyl)-2,4-dioxobutanoate 4-(2-Aminophenyl)-2,4-dioxobutanoate 4,6-Dihydroxyquinoline 4,8-Dihydroxyquinoline 5-Hydroxyindoleacetate 5-Hydroxyindolepyruvate 6-Hydroxymelatonin Acetoacetyl-CoA Anthranilate Crotonoyl-CoA Formyl-5-hydroxykynurenamine Formyl-N-acetyl-5-methoxykynurenamine Indole-3-acetaldehyde Indole-3-acetate Indolepyruvate L-Tryptophan Serotonin Ammonia CO2 H+ H2O Hydrogen_peroxide NAD+ NADH NADP+ NADPH Oxygen O2.- (Indol-3-yl)acetamide (S)-3-Hydroxybutanoyl-CoA 2_3-Hydroxyanthranilate 2-Oxoadipate 2-Oxoglutarate 3-Indoleacetonitrile 5-Hydroxykynurenamine 5-Hydroxykynurenine 5-Hydroxy-L-tryptophan 5-Hydroxy-N-formylkynurenine Cinnavalininate Electron-transferring_flavoprotein Formylanthranilate L-Alanine L-Glutamate L-Kynurenine Melatonin Oxidized_flavoprotein Reduced_electron-transferring_flavoprotein Reduced_flavoprotein CoA

-CAT
Enz1 : Melatonin + Reduced_flavoprotein + Oxygen = 6-Hydroxymelatonin + Oxidized_flavoprotein + H2O .
Enz2 : (Indol-3-yl)acetamide + H2O = Indole-3-acetate + Ammonia .
Enz3 : 2_3-Hydroxyanthranilate + Oxygen = Cinnavalininate + O2.- + Hydrogen_peroxide + H+ .
Enz4 : Indole-3-acetaldehyde + NAD+ + H2O = Indole-3-acetate + NADH + H+ .
Enz4 : 5-Hydroxyindoleacetaldehyde + NAD+ + H2O = 5-Hydroxyindoleacetate + H+ + NADH .
Enz5 : L-Kynurenine + H2O = Anthranilate + L-Alanine .
Enz5 : 3-Hydroxy-L-kynurenine + H2O = 3-Hydroxyanthranilate + L-Alanine .
Enz5 : L-Formylkynurenine + H2O = Formylanthranilate + L-Alanine .
Enz6 : (S)-3-Hydroxybutanoyl-CoA = Crotonoyl-CoA + H2O .
Enz7 : L-Tryptophan + 2-Oxoglutarate = Indolepyruvate + L-Glutamate .
Enz7 : 5-Hydroxy-L-tryptophan + 2-Oxoglutarate = 5-Hydroxyindolepyruvate + L-Glutamate .
Enz8 : 2-Amino-3-carboxymuconate_semialdehyde = 2-Aminomuconate_semialdehyde + CO2 .
Enz9 : 3-Hydroxyanthranilate + Oxygen = 2-Amino-3-carboxymuconate_semialdehyde .
Enz10 : Tryptamine + H2O + Oxygen = Indole-3-acetaldehyde + Ammonia + Hydrogen_peroxide .
Enz10 : Serotonin + H2O + Oxygen = 5-Hydroxyindoleacetaldehyde + Ammonia + Hydrogen_peroxide .
Enz10 : 3-Hydroxykynurenamine + Oxygen = 4,8-Dihydroxyquinoline + Ammonia + Hydrogen_peroxide .
Enz10 : 5-Hydroxykynurenamine + H2O + Oxygen = 4,6-Dihydroxyquinoline + Ammonia + Hydrogen_peroxide + H2O .
Enz11 : L-Tryptophan = Tryptamine + CO2 .
Enz11 : 5-Hydroxy-L-tryptophan = Serotonin + CO2 .
Enz11 : 5-Hydroxykynurenamine + CO2 = 5-Hydroxykynurenine .
Enz12 : Glutaryl-CoA + Electron-transferring_flavoprotein = Crotonoyl-CoA + Reduced_electron-transferring_flavoprotein + CO2 .
Enz13 : L-Tryptophan + Oxygen = L-Formylkynurenine .
Enz13 : 5-Hydroxy-L-tryptophan + Oxygen = 5-Hydroxy-N-formylkynurenine .
Enz13 : Serotonin + Oxygen = Formyl-5-hydroxykynurenamine .
Enz13 : Melatonin + Oxygen = Formyl-N-acetyl-5-methoxykynurenamine .
Enz14 : L-Kynurenine + 2-Oxoglutarate = 4-(2-Aminophenyl)-2,4-dioxobutanoate + L-Glutamate .
Enz14 : 3-Hydroxy-L-kynurenine + 2-Oxoglutarate = 4-(2-Amino-3-hydroxyphenyl)-2,4-dioxobutanoate + L-Glutamate .
Enz15 : 2-Oxoadipate + CoA + NAD+ = Glutaryl-CoA + CO2 + NADH + H+ .
Enz16 : L-Kynurenine + Oxygen + NADPH + H+ = 3-Hydroxy-L-kynurenine + NADP+ + H2O .
Enz17 : 3-Indoleacetonitrile + H2O = Indole-3-acetate + Ammonia .
Enz18 : 2_Acetyl-CoA = CoA + Acetoacetyl-CoA .
