# Supplementary material for: Aspergillus fumigatus Challenged by Human Dendritic Cells: Metabolic and Regulatory Pathway Responses Testify a Tight Battle
Source: Front Cell Infect Microbiol. 2019 May 22;9:168. doi: 10.3389/fcimb.2019.00168 (PMC6540932; doi:10.3389/fcimb.2019.00168)
Supplement: Supplementary file 11 [file Data_Sheet_1.ZIP › Supplementary_dataset1/Valine leucine and isoleucine degradation.dat]

-ENZREV
Enz15 Enz16 Enz17 Enz18 Enz19 Enz20

-ENZIRREV
Enz1 Enz2 Enz3 Enz4 Enz5 Enz6 Enz7 Enz8 Enz9 Enz10 Enz11 Enz12 Enz13 Enz14

-METINT
3-Methylcrotonyl-CoA 2_Acetyl-CoA 3-Hydroxyisovaleryl-CoA Succinate Succinyl-CoA Acceptor Reduced_acceptor 2-Oxoglutarate L-Glutamate (S)-3-Hydroxyisobutyryl-CoA 2-Methyl-1-hydroxybutyl-ThPP 2-Methyl-1-hydroxypropyl-ThPP 3-Methyl-1-hydroxybutyl-ThPP Thiamin_diphosphate

-METEXT
CoA NAD+ H+ NADH H2O ATP ADP CO2 Acetoacetate (S)-2-Methylbutanoyl-CoA (S)-3-Methyl-2-oxopentanoic_acid 3-Methyl-2-oxobutanoic_acid 4-Methyl-2-oxopentanoate (S)-3-Hydroxy-3-methylglutaryl-CoA L-3-Aminoisobutanoate L-Isoleucine L-Leucine L-Valine (S)-Methylmalonate_semialdehyde Acetoacetyl-CoA Propanoyl-CoA Acetyl-CoA Methylmalonate 2-Methylprop-2-enoyl-CoA 2-Methylpropanoyl-CoA (S)-3-Hydroxyisobutyrate 2-Methylbut-2-enoyl-CoA 3-Methylglutaconyl-CoA (2S,3S)-3-Hydroxy-2-methylbutanoyl-CoA 2-Methyl-3-oxopropanoate FAD HCO3- 3-Methylbutanoyl-CoA Enzyme_N6-(lipoyl)lysine Enzyme_N6-(dihydrolipoyl)lysine 2-Methylacetoacetyl-CoA AMP Diphosphate FADH2 Orthophosphate [Dihydrolipoyllysine-residue_(2-methylpropanoyl)transferase]_S-(2-methylbutanoyl)dihydrolipoyllysine [Dihydrolipoyllysine-residue_(2-methylpropanoyl)transferase]_S-(2-methylpropanoyl)dihydrolipoyllysine [Dihydrolipoyllysine-residue_(2-methylpropanoyl)transferase]_S-(3-methylbutanoyl)dihydrolipoyllysine

-CAT
Enz1 : 2-Methyl-3-oxopropanoate + CoA + NAD+ = Propanoyl-CoA + CO2 + NADH + H+ .
Enz2 : Propanoyl-CoA + Acetyl-CoA = CoA + 2-Methylacetoacetyl-CoA .
Enz3 : ATP + Acetoacetate + CoA = AMP + Diphosphate + Acetoacetyl-CoA .
Enz4 : (S)-3-Hydroxy-3-methylglutaryl-CoA = Acetyl-CoA + Acetoacetate .
Enz5 : (S)-3-Hydroxy-3-methylglutaryl-CoA + CoA = Acetyl-CoA + H2O + Acetoacetyl-CoA .
Enz6 : 2-Methylpropanoyl-CoA + Enzyme_N6-(dihydrolipoyl)lysine = CoA + [Dihydrolipoyllysine-residue_(2-methylpropanoyl)transferase]_S-(2-methylpropanoyl)dihydrolipoyllysine .
Enz6 : (S)-2-Methylbutanoyl-CoA + Enzyme_N6-(dihydrolipoyl)lysine = CoA + [Dihydrolipoyllysine-residue_(2-methylpropanoyl)transferase]_S-(2-methylbutanoyl)dihydrolipoyllysine .
Enz7 : (S)-Methylmalonate_semialdehyde + NAD+ + H2O = Methylmalonate + NADH + H+ .
Enz8 : 3-Methylbutanoyl-CoA + FAD = 3-Methylcrotonyl-CoA + FADH2 .
Enz9 : 2-Methylpropanoyl-CoA + Acceptor = 2-Methylprop-2-enoyl-CoA + Reduced_acceptor .
Enz9 : (S)-2-Methylbutanoyl-CoA + Acceptor = 2-Methylbut-2-enoyl-CoA + Reduced_acceptor .
Enz9 : 2-Methylprop-2-enoyl-CoA + Reduced_acceptor = 2-Methylpropanoyl-CoA + Acceptor .
Enz9 : 2-Methylbut-2-enoyl-CoA + Reduced_acceptor = (S)-2-Methylbutanoyl-CoA + Acceptor .
Enz6 : 3-Methylbutanoyl-CoA + Enzyme_N6-(dihydrolipoyl)lysine = CoA + [Dihydrolipoyllysine-residue_(2-methylpropanoyl)transferase]_S-(3-methylbutanoyl)dihydrolipoyllysine .
Enz10 : ATP + 3-Methylcrotonyl-CoA + HCO3- = ADP + Orthophosphate + 3-Methylglutaconyl-CoA .
Enz11 : (2S,3S)-3-Hydroxy-2-methylbutanoyl-CoA = 2-Methylbut-2-enoyl-CoA + H2O .
Enz11 : 2-Methylprop-2-enoyl-CoA + H2O = (S)-3-Hydroxyisobutyryl-CoA .
Enz11 : 3-Hydroxyisovaleryl-CoA = 3-Methylcrotonyl-CoA + H2O .
Enz11 : 3-Methylcrotonyl-CoA + H2O = 3-Hydroxyisovaleryl-CoA .
Enz12 : (S)-3-Hydroxyisobutyryl-CoA + H2O = CoA + (S)-3-Hydroxyisobutyrate .
Enz13 : 3-Methyl-2-oxobutanoic_acid + Thiamin_diphosphate = 2-Methyl-1-hydroxypropyl-ThPP + CO2 .
Enz13 : 2-Methyl-1-hydroxypropyl-ThPP + Enzyme_N6-(lipoyl)lysine = [Dihydrolipoyllysine-residue_(2-methylpropanoyl)transferase]_S-(2-methylpropanoyl)dihydrolipoyllysine + Thiamin_diphosphate .
Enz13 : 4-Methyl-2-oxopentanoate + Thiamin_diphosphate = 3-Methyl-1-hydroxybutyl-ThPP + CO2 .
Enz13 : 3-Methyl-1-hydroxybutyl-ThPP + Enzyme_N6-(lipoyl)lysine = [Dihydrolipoyllysine-residue_(2-methylpropanoyl)transferase]_S-(3-methylbutanoyl)dihydrolipoyllysine + Thiamin_diphosphate .
Enz13 : (S)-3-Methyl-2-oxopentanoic_acid + Thiamin_diphosphate = 2-Methyl-1-hydroxybutyl-ThPP + CO2 .
Enz13 : 2-Methyl-1-hydroxybutyl-ThPP + Enzyme_N6-(lipoyl)lysine = [Dihydrolipoyllysine-residue_(2-methylpropanoyl)transferase]_S-(2-methylbutanoyl)dihydrolipoyllysine + Thiamin_diphosphate .
Enz14 : Enzyme_N6-(dihydrolipoyl)lysine + NAD+ = Enzyme_N6-(lipoyl)lysine + NADH + H+ .
Enz15 : 2_Acetyl-CoA = CoA + Acetoacetyl-CoA .
Enz16 : Succinyl-CoA + Acetoacetate = Succinate + Acetoacetyl-CoA .
Enz17 : L-Leucine + 2-Oxoglutarate = 4-Methyl-2-oxopentanoate + L-Glutamate .
Enz17 : L-Valine + 2-Oxoglutarate = 3-Methyl-2-oxobutanoic_acid + L-Glutamate .
Enz18 : (S)-3-Hydroxy-3-methylglutaryl-CoA = 3-Methylglutaconyl-CoA + H2O .
Enz17 : L-Isoleucine + 2-Oxoglutarate = (S)-3-Methyl-2-oxopentanoic_acid + L-Glutamate .
Enz19 : L-3-Aminoisobutanoate + 2-Oxoglutarate = (S)-Methylmalonate_semialdehyde + L-Glutamate .
Enz20 : (S)-3-Hydroxyisobutyrate + NAD+ = (S)-Methylmalonate_semialdehyde + NADH + H+ .
