# Supplementary material for: Aspergillus fumigatus Challenged by Human Dendritic Cells: Metabolic and Regulatory Pathway Responses Testify a Tight Battle
Source: Front Cell Infect Microbiol. 2019 May 22;9:168. doi: 10.3389/fcimb.2019.00168 (PMC6540932; doi:10.3389/fcimb.2019.00168)
Supplement: Supplementary file 12 [file Data_Sheet_2.ZIP]

Archive with 160 entries (160 files):
- Supplementary_dataset2/APP_NR_Control.gml
- Supplementary_dataset2/APP_NR_Disease.gml
- Supplementary_dataset2/ARRB1_KT_Control.gml
- Supplementary_dataset2/ARRB1_KT_Disease.gml
- Supplementary_dataset2/ATF2_KT_Control.gml
- Supplementary_dataset2/ATF2_KT_Disease.gml
- Supplementary_dataset2/BCL6_NR_Control.gml
- Supplementary_dataset2/BCL6_NR_Disease.gml
- Supplementary_dataset2/CBL_KT_Control.gml
- Supplementary_dataset2/CBL_KT_Disease.gml
- Supplementary_dataset2/CEBPA_KT_Control.gml
- Supplementary_dataset2/CEBPA_KT_Disease.gml
- Supplementary_dataset2/CRKL_NR_Control.gml
- Supplementary_dataset2/CRKL_NR_Disease.gml
- Supplementary_dataset2/CSNK2A1_KT_Control.gml
- Supplementary_dataset2/CSNK2A1_KT_Disease.gml
- Supplementary_dataset2/CTBP1_KT_Control.gml
- Supplementary_dataset2/CTBP1_KT_Disease.gml
- Supplementary_dataset2/CTNNB1_KT_Control.gml
- Supplementary_dataset2/CTNNB1_KT_Disease.gml
- Supplementary_dataset2/CUL3_NR_Control.gml
- Supplementary_dataset2/CUL3_NR_Disease.gml
- Supplementary_dataset2/EED_NR_Control.gml
- Supplementary_dataset2/EED_NR_Disease.gml
- Supplementary_dataset2/EEF1A1_KT_Control.gml
- Supplementary_dataset2/EEF1A1_KT_Disease.gml
- Supplementary_dataset2/EGFR_NR_Control.gml
- Supplementary_dataset2/EGFR_NR_Disease.gml
- Supplementary_dataset2/ESR1_KT_Control.gml
- Supplementary_dataset2/ESR1_KT_Disease.gml
- Supplementary_dataset2/ETS1_KT_Control.gml
- Supplementary_dataset2/ETS1_KT_Disease.gml
- Supplementary_dataset2/FBXO6_NR_Control.gml
- Supplementary_dataset2/FBXO6_NR_Disease.gml
- Supplementary_dataset2/FLNA_KT_Control.gml
- Supplementary_dataset2/FLNA_KT_Disease.gml
- Supplementary_dataset2/FOS_KT_Control.gml
- Supplementary_dataset2/FOS_KT_Disease.gml
- Supplementary_dataset2/GAPDH_NR_Control.gml
- Supplementary_dataset2/GAPDH_NR_Disease.gml
- Supplementary_dataset2/GOLGA2_NR_Control.gml
- Supplementary_dataset2/GOLGA2_NR_Disease.gml
- Supplementary_dataset2/HDAC1_KT_Control.gml
- Supplementary_dataset2/HDAC1_KT_Disease.gml
- Supplementary_dataset2/HDAC11_KT_Control.gml
- Supplementary_dataset2/HDAC11_KT_Disease.gml
- Supplementary_dataset2/HDAC6_NR_Control.gml
- Supplementary_dataset2/HDAC6_NR_Disease.gml
- Supplementary_dataset2/HECW2_NR_Control.gml
- Supplementary_dataset2/HECW2_NR_Disease.gml
- Supplementary_dataset2/HGS_NR_Control.gml
- Supplementary_dataset2/HGS_NR_Disease.gml
- Supplementary_dataset2/HNRNPDL_KT_Control.gml
- Supplementary_dataset2/HNRNPDL_KT_Disease.gml
- Supplementary_dataset2/ITCH_NR_Control.gml
- Supplementary_dataset2/ITCH_NR_Disease.gml
- Supplementary_dataset2/ITGA4_NR_Control.gml
- Supplementary_dataset2/ITGA4_NR_Disease.gml
- Supplementary_dataset2/JUN_KT_Control.gml
- Supplementary_dataset2/JUN_KT_Disease.gml
- Supplementary_dataset2/KDM1A_KT_Control.gml
- Supplementary_dataset2/KDM1A_KT_Disease.gml
- Supplementary_dataset2/KRTAP10-7_NR_Control.gml
- Supplementary_dataset2/KRTAP10-7_NR_Disease.gml
- Supplementary_dataset2/LYN_NR_Control.gml
- Supplementary_dataset2/LYN_NR_Disease.gml
- Supplementary_dataset2/MAP1LC3B_NR_Control.gml
- Supplementary_dataset2/MAP1LC3B_NR_Disease.gml
- Supplementary_dataset2/MAPK1_KT_Control.gml
- Supplementary_dataset2/MAPK1_KT_Disease.gml
- Supplementary_dataset2/MAPK14_NR_Control.gml
- Supplementary_dataset2/MAPK14_NR_Disease.gml
- Supplementary_dataset2/MAPK3_NR_Control.gml
- Supplementary_dataset2/MAPK3_NR_Disease.gml
- Supplementary_dataset2/MCC_NR_Control.gml
- Supplementary_dataset2/MCC_NR_Disease.gml
- Supplementary_dataset2/MYC_KT_Control.gml
- Supplementary_dataset2/MYC_KT_Disease.gml
- Supplementary_dataset2/NCOA2_KT_Control.gml
- Supplementary_dataset2/NCOA2_KT_Disease.gml
- Supplementary_dataset2/NEDD8_NR_Control.gml
- Supplementary_dataset2/NEDD8_NR_Disease.gml
- Supplementary_dataset2/NOTCH1_KT_Control.gml
- Supplementary_dataset2/NOTCH1_KT_Disease.gml
- Supplementary_dataset2/NR3C1_KT_Control.gml
- Supplementary_dataset2/NR3C1_KT_Disease.gml
- Supplementary_dataset2/OBSL1_NR_Control.gml
- Supplementary_dataset2/OBSL1_NR_Disease.gml
- Supplementary_dataset2/POLR2A_KT_Control.gml
- Supplementary_dataset2/POLR2A_KT_Disease.gml
- Supplementary_dataset2/POT1_NR_Control.gml
- Supplementary_dataset2/POT1_NR_Disease.gml
- Supplementary_dataset2/PPP2CA_KT_Control.gml
- Supplementary_dataset2/PPP2CA_KT_Disease.gml
- Supplementary_dataset2/PPP2R1A_KT_Control.gml
- Supplementary_dataset2/PPP2R1A_KT_Disease.gml
- Supplementary_dataset2/PRKDC_KT_Control.gml
- Supplementary_dataset2/PRKDC_KT_Disease.gml
- Supplementary_dataset2/PTPN11_NR_Control.gml
- Supplementary_dataset2/PTPN11_NR_Disease.gml
- Supplementary_dataset2/RELA_KT_Control.gml
- Supplementary_dataset2/RELA_KT_Disease.gml
- Supplementary_dataset2/RPA1_NR_Control.gml
- Supplementary_dataset2/RPA1_NR_Disease.gml
- Supplementary_dataset2/RUVBL2_NR_Control.gml
- Supplementary_dataset2/RUVBL2_NR_Disease.gml
- Supplementary_dataset2/SIRT1_KT_Control.gml
- Supplementary_dataset2/SIRT1_KT_Disease.gml
- Supplementary_dataset2/SIRT7_NR_Control.gml
- Supplementary_dataset2/SIRT7_NR_Disease.gml
- Supplementary_dataset2/SOX2_KT_Control.gml
- Supplementary_dataset2/SOX2_KT_Disease.gml
- Supplementary_dataset2/SP1_KT_Control.gml
- Supplementary_dataset2/SP1_KT_Disease.gml
- Supplementary_dataset2/SUMO1_KT_Control.gml
- Supplementary_dataset2/SUMO1_KT_Disease.gml
- Supplementary_dataset2/SUMO4_NR_Control.gml
- Supplementary_dataset2/SUMO4_NR_Disease.gml
- Supplementary_dataset2/TARDBP_KT_Control.gml
- Supplementary_dataset2/TARDBP_KT_Disease.gml
- Supplementary_dataset2/TERF2IP_KT_Control.gml
- Supplementary_dataset2/TERF2IP_KT_Disease.gml
- Supplementary_dataset2/TFAP2A_NR_Control.gml
- Supplementary_dataset2/TFAP2A_NR_Disease.gml
- Supplementary_dataset2/TGFBR1_KT_Control.gml
- Supplementary_dataset2/TGFBR1_KT_Disease.gml
- Supplementary_dataset2/TK1_NR_Control.gml
- Supplementary_dataset2/TK1_NR_Disease.gml
- Supplementary_dataset2/TP53_KT_Control.gml
- Supplementary_dataset2/TP53_KT_Disease.gml
- Supplementary_dataset2/TP53BP1_NR_Control.gml
- Supplementary_dataset2/TP53BP1_NR_Disease.gml
- Supplementary_dataset2/TRAF2_NR_Control.gml
- Supplementary_dataset2/TRAF2_NR_Disease.gml
- Supplementary_dataset2/TRIM23_NR_Control.gml
- Supplementary_dataset2/TRIM23_NR_Disease.gml
- Supplementary_dataset2/TRIM27_KT_Control.gml
- Supplementary_dataset2/TRIM27_KT_Disease.gml
- Supplementary_dataset2/UBC_NR_Control.gml
- Supplementary_dataset2/UBC_NR_Disease.gml
- Supplementary_dataset2/UBL4A_NR_Control.gml
- Supplementary_dataset2/UBL4A_NR_Disease.gml
- Supplementary_dataset2/UBXN7_KT_Control.gml
- Supplementary_dataset2/UBXN7_KT_Disease.gml
- Supplementary_dataset2/UCHL5_KT_Control.gml
- Supplementary_dataset2/UCHL5_KT_Disease.gml
- Supplementary_dataset2/VCAM1_NR_Control.gml
- Supplementary_dataset2/VCAM1_NR_Disease.gml
- Supplementary_dataset2/VCL_NR_Control.gml
- Supplementary_dataset2/VCL_NR_Disease.gml
- Supplementary_dataset2/VHL_KT_Control.gml
- Supplementary_dataset2/VHL_KT_Disease.gml
- Supplementary_dataset2/XRCC6_NR_Control.gml
- Supplementary_dataset2/XRCC6_NR_Disease.gml
- Supplementary_dataset2/YWHAB_NR_Control.gml
- Supplementary_dataset2/YWHAB_NR_Disease.gml
- Supplementary_dataset2/YWHAE_NR_Control.gml
- Supplementary_dataset2/YWHAE_NR_Disease.gml
- Supplementary_dataset2/YWHAZ_KT_Control.gml
- Supplementary_dataset2/YWHAZ_KT_Disease.gml
