# Supplementary material for: Aspergillus fumigatus Challenged by Human Dendritic Cells: Metabolic and Regulatory Pathway Responses Testify a Tight Battle
Source: Front Cell Infect Microbiol. 2019 May 22;9:168. doi: 10.3389/fcimb.2019.00168 (PMC6540932; doi:10.3389/fcimb.2019.00168)
Supplement: Supplementary file 12 [file Data_Sheet_2.ZIP › Supplementary_dataset2/APP_NR_Control.gml]

Creator "igraph version 1.2.0 Mon Jun  4 11:55:19 2018"
Version 1
graph
[
  directed 1
  node
  [
    id 0
    name "APP"
    label "APP"
    colors "#0303FF"
    diffs -54.4291446843245
    totalFlows 241.457338195951
    degree 153
  ]
  node
  [
    id 1
    name "PARP15"
    label "PARP15"
    colors "#BEBEFF"
    diffs -1.99694875304125
    totalFlows 1.99694875304125
    degree 1
  ]
  node
  [
    id 2
    name "CIRBP"
    label "CIRBP"
    colors "#7878FF"
    diffs -3.69680979622288
    totalFlows 7.63909670363888
    degree 1
  ]
  node
  [
    id 3
    name "CSNK2A1"
    label "CSNK2A1"
    colors "#FF0000"
    diffs 54.9930359440789
    totalFlows 157.683361481932
    degree 1
  ]
  node
  [
    id 4
    name "MED12"
    label "MED12"
    colors "#7474FF"
    diffs -3.74835833600646
    totalFlows 12.9900594466612
    degree 1
  ]
  node
  [
    id 5
    name "AEBP2"
    label "AEBP2"
    colors "#FF9C9C"
    diffs -0.29324693560513
    totalFlows 3.53002321477424
    degree 1
  ]
  node
  [
    id 6
    name "PAK6"
    label "PAK6"
    colors "#FFB7B7"
    diffs -0.74101560414927
    totalFlows 12.1121159591082
    degree 1
  ]
  node
  [
    id 7
    name "CNTN4"
    label "CNTN4"
    colors "#FFD5D5"
    diffs -1.02081559675711
    totalFlows 1.02081559675711
    degree 1
  ]
  node
  [
    id 8
    name "RNF2"
    label "RNF2"
    colors "#FF0D0D"
    diffs 5.56442814346988
    totalFlows 78.8153353041374
    degree 1
  ]
  node
  [
    id 9
    name "MAPK10"
    label "MAPK10"
    colors "#FF6767"
    diffs 0.878957688211786
    totalFlows 9.08114329682084
    degree 1
  ]
  node
  [
    id 10
    name "PRPF38A"
    label "PRPF38A"
    colors "#FF6E6E"
    diffs 0.714630060876419
    totalFlows 4.8447373622186
    degree 1
  ]
  node
  [
    id 11
    name "ERC1"
    label "ERC1"
    colors "#4C4CFF"
    diffs -6.12454264952957
    totalFlows 14.8593501600583
    degree 1
  ]
  node
  [
    id 12
    name "PSMB4"
    label "PSMB4"
    colors "#6E6EFF"
    diffs -4.2897569819825
    totalFlows 9.37252496613027
    degree 1
  ]
  node
  [
    id 13
    name "UBB"
    label "UBB"
    colors "#5353FF"
    diffs -5.47917760823103
    totalFlows 26.0521387661828
    degree 1
  ]
  node
  [
    id 14
    name "DIXDC1"
    label "DIXDC1"
    colors "#FFECEC"
    diffs -1.55295693184062
    totalFlows 3.54237168057877
    degree 1
  ]
  node
  [
    id 15
    name "CENPB"
    label "CENPB"
    colors "#FFA6A6"
    diffs -0.518298656224061
    totalFlows 16.8760957912833
    degree 1
  ]
  node
  [
    id 16
    name "ZC3HAV1"
    label "ZC3HAV1"
    colors "#FF2E2E"
    diffs 2.36734267521276
    totalFlows 5.00789491810297
    degree 1
  ]
  node
  [
    id 17
    name "CHEK1"
    label "CHEK1"
    colors "#6767FF"
    diffs -4.80774181618713
    totalFlows 14.5597184327556
    degree 1
  ]
  node
  [
    id 18
    name "EAF1"
    label "EAF1"
    colors "#4949FF"
    diffs -7.33880625477521
    totalFlows 19.8069969967801
    degree 1
  ]
  node
  [
    id 19
    name "SND1"
    label "SND1"
    colors "#3232FF"
    diffs -11.0827047343643
    totalFlows 32.6911848470383
    degree 1
  ]
  node
  [
    id 20
    name "OXSR1"
    label "OXSR1"
    colors "#5656FF"
    diffs -5.25958357561898
    totalFlows 7.107237530441
    degree 1
  ]
  node
  [
    id 21
    name "PCBP1"
    label "PCBP1"
    colors "#FF7B7B"
    diffs 0.298466655026374
    totalFlows 18.4326145721387
    degree 1
  ]
  node
  [
    id 22
    name "CSNK1D"
    label "CSNK1D"
    colors "#6060FF"
    diffs -4.90474788974501
    totalFlows 11.5722137985669
    degree 1
  ]
  node
  [
    id 23
    name "PPHLN1"
    label "PPHLN1"
    colors "#FF1E1E"
    diffs 3.08194020391598
    totalFlows 2.90532996740093
    degree 1
  ]
  node
  [
    id 24
    name "MEF2D"
    label "MEF2D"
    colors "#C8C8FF"
    diffs -1.97858989318322
    totalFlows 6.57932685676116
    degree 1
  ]
  node
  [
    id 25
    name "PRPF4"
    label "PRPF4"
    colors "#FFB0B0"
    diffs -0.624136884915309
    totalFlows 9.46032924717664
    degree 1
  ]
  node
  [
    id 26
    name "ZNF22"
    label "ZNF22"
    colors "#FF5959"
    diffs 1.43157188352049
    totalFlows 1.85442785317156
    degree 1
  ]
  node
  [
    id 27
    name "PWP1"
    label "PWP1"
    colors "#FFBABA"
    diffs -0.768167365878767
    totalFlows 4.30373024080454
    degree 1
  ]
  node
  [
    id 28
    name "MLLT6"
    label "MLLT6"
    colors "#6A6AFF"
    diffs -4.42353052418572
    totalFlows 7.74998222044383
    degree 1
  ]
  node
  [
    id 29
    name "CCDC59"
    label "CCDC59"
    colors "#6464FF"
    diffs -4.86489475356086
    totalFlows 4.86489475356086
    degree 1
  ]
  node
  [
    id 30
    name "CTNNB1"
    label "CTNNB1"
    colors "#1010FF"
    diffs -29.8801714481
    totalFlows 181.481968106336
    degree 1
  ]
  node
  [
    id 31
    name "TAF6"
    label "TAF6"
    colors "#FF5353"
    diffs 1.61180390655727
    totalFlows 5.98800514647917
    degree 1
  ]
  node
  [
    id 32
    name "CCDC33"
    label "CCDC33"
    colors "#FF7777"
    diffs 0.310498350865188
    totalFlows 12.0826170150603
    degree 1
  ]
  node
  [
    id 33
    name "SP2"
    label "SP2"
    colors "#CBCBFF"
    diffs -1.94285728098735
    totalFlows 1.94285728098735
    degree 1
  ]
  node
  [
    id 34
    name "MBD1"
    label "MBD1"
    colors "#FF2727"
    diffs 2.7338380304385
    totalFlows 3.96929312751468
    degree 1
  ]
  node
  [
    id 35
    name "NOC2L"
    label "NOC2L"
    colors "#FFA3A3"
    diffs -0.467004747233764
    totalFlows 3.8408924616314
    degree 1
  ]
  node
  [
    id 36
    name "SUPT4H1"
    label "SUPT4H1"
    colors "#FF3C3C"
    diffs 2.03609518241723
    totalFlows 5.34005363937859
    degree 1
  ]
  node
  [
    id 37
    name "PPID"
    label "PPID"
    colors "#1E1EFF"
    diffs -15.4379920127318
    totalFlows 26.1105332357649
    degree 1
  ]
  node
  [
    id 38
    name "IRF2"
    label "IRF2"
    colors "#FFCECE"
    diffs -0.904058173549194
    totalFlows 13.2009255597858
    degree 1
  ]
  node
  [
    id 39
    name "ADH5"
    label "ADH5"
    colors "#FFF0F0"
    diffs -1.58938259071358
    totalFlows 3.3566123467859
    degree 1
  ]
  node
  [
    id 40
    name "LIMK1"
    label "LIMK1"
    colors "#FF2121"
    diffs 2.88425540037251
    totalFlows 1.75019579898963
    degree 1
  ]
  node
  [
    id 41
    name "ESRRG"
    label "ESRRG"
    colors "#FF9292"
    diffs -0.155042971530651
    totalFlows 9.3289560497465
    degree 1
  ]
  node
  [
    id 42
    name "BCL7C"
    label "BCL7C"
    colors "#FFD8D8"
    diffs -1.07260642039134
    totalFlows 3.77359905786187
    degree 1
  ]
  node
  [
    id 43
    name "DNM2"
    label "DNM2"
    colors "#2424FF"
    diffs -14.041679352772
    totalFlows 58.163043804573
    degree 1
  ]
  node
  [
    id 44
    name "ZNF75A"
    label "ZNF75A"
    colors "#FF8F8F"
    diffs -0.0777728188467082
    totalFlows 1.75595686704474
    degree 1
  ]
  node
  [
    id 45
    name "SHMT2"
    label "SHMT2"
    colors "#FFC4C4"
    diffs -0.849029608990326
    totalFlows 9.42397171166366
    degree 1
  ]
  node
  [
    id 46
    name "MITF"
    label "MITF"
    colors "#8F8FFF"
    diffs -3.0628420399959
    totalFlows 8.22491480365512
    degree 1
  ]
  node
  [
    id 47
    name "TPT1"
    label "TPT1"
    colors "#3F3FFF"
    diffs -9.02534632672084
    totalFlows 24.4290725384426
    degree 1
  ]
  node
  [
    id 48
    name "C11orf54"
    label "C11orf54"
    colors "#DCDCFF"
    diffs -1.90258743579586
    totalFlows 1.90258743579586
    degree 1
  ]
  node
  [
    id 49
    name "UBQLN1"
    label "UBQLN1"
    colors "#FF3838"
    diffs 2.04799187311202
    totalFlows 14.2555040326961
    degree 1
  ]
  node
  [
    id 50
    name "TAF9B"
    label "TAF9B"
    colors "#B7B7FF"
    diffs -2.13398634601699
    totalFlows 2.13398634601699
    degree 1
  ]
  node
  [
    id 51
    name "LMX1B"
    label "LMX1B"
    colors "#7B7BFF"
    diffs -3.64747529147529
    totalFlows 3.64747529147529
    degree 1
  ]
  node
  [
    id 52
    name "PRPSAP2"
    label "PRPSAP2"
    colors "#E6E6FF"
    diffs -1.79398406159705
    totalFlows 1.79398406159705
    degree 1
  ]
  node
  [
    id 53
    name "STOML2"
    label "STOML2"
    colors "#FFCBCB"
    diffs -0.892278266646146
    totalFlows 2.81462930757967
    degree 1
  ]
  node
  [
    id 54
    name "DIMT1"
    label "DIMT1"
    colors "#FFDCDC"
    diffs -1.09051886141289
    totalFlows 4.84518608891069
    degree 1
  ]
  node
  [
    id 55
    name "PLIN3"
    label "PLIN3"
    colors "#FF5D5D"
    diffs 1.312409355782
    totalFlows 7.23390977721771
    degree 1
  ]
  node
  [
    id 56
    name "LARP4"
    label "LARP4"
    colors "#B0B0FF"
    diffs -2.28001147591163
    totalFlows 2.28001147591163
    degree 1
  ]
  node
  [
    id 57
    name "TSNAXIP1"
    label "TSNAXIP1"
    colors "#B4B4FF"
    diffs -2.17153032101542
    totalFlows 3.45271533566877
    degree 1
  ]
  node
  [
    id 58
    name "PTBP3"
    label "PTBP3"
    colors "#D5D5FF"
    diffs -1.92142328240249
    totalFlows 1.92142328240249
    degree 1
  ]
  node
  [
    id 59
    name "PKM"
    label "PKM"
    colors "#2E2EFF"
    diffs -11.2279260317708
    totalFlows 18.8441953296656
    degree 1
  ]
  node
  [
    id 60
    name "TRIB3"
    label "TRIB3"
    colors "#FAFAFF"
    diffs -1.68657318098691
    totalFlows 5.36013298442703
    degree 1
  ]
  node
  [
    id 61
    name "TAF1B"
    label "TAF1B"
    colors "#FFDFDF"
    diffs -1.0953227079031
    totalFlows 8.87034252485501
    degree 1
  ]
  node
  [
    id 62
    name "ALDH2"
    label "ALDH2"
    colors "#FF6A6A"
    diffs 0.79257400141972
    totalFlows 1.18884667316864
    degree 1
  ]
  node
  [
    id 63
    name "MED9"
    label "MED9"
    colors "#8585FF"
    diffs -3.35480083284143
    totalFlows 6.2902863055365
    degree 1
  ]
  node
  [
    id 64
    name "POLDIP2"
    label "POLDIP2"
    colors "#BABAFF"
    diffs -2.02415009147542
    totalFlows 5.65457558053801
    degree 1
  ]
  node
  [
    id 65
    name "POLA2"
    label "POLA2"
    colors "#FFC7C7"
    diffs -0.873140927448443
    totalFlows 5.10370959575516
    degree 1
  ]
  node
  [
    id 66
    name "CDC37"
    label "CDC37"
    colors "#5D5DFF"
    diffs -5.01264273088266
    totalFlows 30.4349320968753
    degree 1
  ]
  node
  [
    id 67
    name "WDR5"
    label "WDR5"
    colors "#1A1AFF"
    diffs -16.4394901803477
    totalFlows 66.1020885226241
    degree 1
  ]
  node
  [
    id 68
    name "ETV3"
    label "ETV3"
    colors "#FFFDFD"
    diffs -1.67480402064248
    totalFlows 1.67480402064248
    degree 1
  ]
  node
  [
    id 69
    name "BTF3"
    label "BTF3"
    colors "#F3F3FF"
    diffs -1.7660759363707
    totalFlows 5.91745745638714
    degree 1
  ]
  node
  [
    id 70
    name "ING3"
    label "ING3"
    colors "#FF3535"
    diffs 2.28617913010082
    totalFlows 9.78640977247405
    degree 1
  ]
  node
  [
    id 71
    name "SRRT"
    label "SRRT"
    colors "#5050FF"
    diffs -6.08142863080184
    totalFlows 18.676898760249
    degree 1
  ]
  node
  [
    id 72
    name "RFWD3"
    label "RFWD3"
    colors "#FDFDFF"
    diffs -1.6810996456216
    totalFlows 1.6810996456216
    degree 1
  ]
  node
  [
    id 73
    name "WAC"
    label "WAC"
    colors "#FF2B2B"
    diffs 2.44017537201546
    totalFlows 2.66819454158182
    degree 1
  ]
  node
  [
    id 74
    name "NOL7"
    label "NOL7"
    colors "#C1C1FF"
    diffs -1.98530609584364
    totalFlows 1.98530609584364
    degree 1
  ]
  node
  [
    id 75
    name "SETBP1"
    label "SETBP1"
    colors "#E2E2FF"
    diffs -1.79881342775049
    totalFlows 1.79881342775049
    degree 1
  ]
  node
  [
    id 76
    name "C9orf78"
    label "C9orf78"
    colors "#FFA9A9"
    diffs -0.552884450044772
    totalFlows 1.99856988462371
    degree 1
  ]
  node
  [
    id 77
    name "FHL2"
    label "FHL2"
    colors "#3838FF"
    diffs -10.844689913765
    totalFlows 33.821043999326
    degree 1
  ]
  node
  [
    id 78
    name "HDAC4"
    label "HDAC4"
    colors "#1414FF"
    diffs -23.6297934735879
    totalFlows 60.5428114008285
    degree 1
  ]
  node
  [
    id 79
    name "CUL3"
    label "CUL3"
    colors "#FF0303"
    diffs 32.5093506850635
    totalFlows 105.139198058183
    degree 1
  ]
  node
  [
    id 80
    name "ATG7"
    label "ATG7"
    colors "#7171FF"
    diffs -3.89062044241891
    totalFlows 32.1195373495086
    degree 1
  ]
  node
  [
    id 81
    name "VAC14"
    label "VAC14"
    colors "#4646FF"
    diffs -7.37859081975302
    totalFlows 8.49322445916128
    degree 1
  ]
  node
  [
    id 82
    name "HOXB7"
    label "HOXB7"
    colors "#FF5656"
    diffs 1.59973850875365
    totalFlows 3.18496645152046
    degree 1
  ]
  node
  [
    id 83
    name "HK1"
    label "HK1"
    colors "#FFA0A0"
    diffs -0.328308204954271
    totalFlows 5.07228172268485
    degree 1
  ]
  node
  [
    id 84
    name "ZSCAN16"
    label "ZSCAN16"
    colors "#FF7E7E"
    diffs 0.286450256035728
    totalFlows 1.58512242205567
    degree 1
  ]
  node
  [
    id 85
    name "FOS"
    label "FOS"
    colors "#0A0AFF"
    diffs -41.7888050354817
    totalFlows 79.0774138220082
    degree 1
  ]
  node
  [
    id 86
    name "MED8"
    label "MED8"
    colors "#ADADFF"
    diffs -2.29233049708272
    totalFlows 6.36444681731658
    degree 1
  ]
  node
  [
    id 87
    name "LFNG"
    label "LFNG"
    colors "#F0F0FF"
    diffs -1.77117239400298
    totalFlows 1.77117239400298
    degree 1
  ]
  node
  [
    id 88
    name "ATPAF2"
    label "ATPAF2"
    colors "#FF4242"
    diffs 2.02242970554645
    totalFlows 3.44965955537168
    degree 1
  ]
  node
  [
    id 89
    name "ABL1"
    label "ABL1"
    colors "#FF9999"
    diffs -0.265298700176061
    totalFlows 206.646040401222
    degree 1
  ]
  node
  [
    id 90
    name "HEYL"
    label "HEYL"
    colors "#FF6060"
    diffs 1.17685551203008
    totalFlows 5.03097064676611
    degree 1
  ]
  node
  [
    id 91
    name "ATF2"
    label "ATF2"
    colors "#0000FF"
    diffs -81.4049871434036
    totalFlows 157.093046285888
    degree 1
  ]
  node
  [
    id 92
    name "ASMTL"
    label "ASMTL"
    colors "#8888FF"
    diffs -3.1438052416932
    totalFlows 3.1438052416932
    degree 1
  ]
  node
  [
    id 93
    name "KIR2DL3"
    label "KIR2DL3"
    colors "#ECECFF"
    diffs -1.77327733061357
    totalFlows 1.77327733061357
    degree 1
  ]
  node
  [
    id 94
    name "MIER1"
    label "MIER1"
    colors "#FF9595"
    diffs -0.256979082729874
    totalFlows 2.24186677970161
    degree 1
  ]
  node
  [
    id 95
    name "MED30"
    label "MED30"
    colors "#FFE2E2"
    diffs -1.24752798992034
    totalFlows 8.43830818969974
    degree 1
  ]
  node
  [
    id 96
    name "KLF7"
    label "KLF7"
    colors "#F6F6FF"
    diffs -1.70779680798966
    totalFlows 1.70779680798966
    degree 1
  ]
  node
  [
    id 97
    name "VHL"
    label "VHL"
    colors "#0606FF"
    diffs -42.823890539493
    totalFlows 165.651300826713
    degree 1
  ]
  node
  [
    id 98
    name "ZNF720"
    label "ZNF720"
    colors "#FF4949"
    diffs 1.7167421217054
    totalFlows 1.55110750320378
    degree 1
  ]
  node
  [
    id 99
    name "HMG20B"
    label "HMG20B"
    colors "#8282FF"
    diffs -3.54429197885447
    totalFlows 9.77402791795578
    degree 1
  ]
  node
  [
    id 100
    name "CFDP1"
    label "CFDP1"
    colors "#DFDFFF"
    diffs -1.85139627841093
    totalFlows 1.85139627841093
    degree 1
  ]
  node
  [
    id 101
    name "EPB41L5"
    label "EPB41L5"
    colors "#9292FF"
    diffs -2.99033822351898
    totalFlows 2.99033822351898
    degree 1
  ]
  node
  [
    id 102
    name "GSK3B"
    label "GSK3B"
    colors "#FF5050"
    diffs 1.62137308804047
    totalFlows 35.5213461993114
    degree 1
  ]
  node
  [
    id 103
    name "PAXIP1"
    label "PAXIP1"
    colors "#2828FF"
    diffs -13.6975790113138
    totalFlows 37.9806674448023
    degree 1
  ]
  node
  [
    id 104
    name "SDCCAG3"
    label "SDCCAG3"
    colors "#FFBEBE"
    diffs -0.820935322065514
    totalFlows 3.4460880072323
    degree 1
  ]
  node
  [
    id 105
    name "MDM2"
    label "MDM2"
    colors "#3535FF"
    diffs -11.0554568972124
    totalFlows 115.747512447371
    degree 1
  ]
  node
  [
    id 106
    name "ZNF23"
    label "ZNF23"
    colors "#FF7474"
    diffs 0.498716571994157
    totalFlows 3.18017119796417
    degree 1
  ]
  node
  [
    id 107
    name "CHAF1B"
    label "CHAF1B"
    colors "#3C3CFF"
    diffs -9.1238219383335
    totalFlows 12.7087354961144
    degree 1
  ]
  node
  [
    id 108
    name "ZNF684"
    label "ZNF684"
    colors "#FF7171"
    diffs 0.511559428704014
    totalFlows 1.48676239948361
    degree 1
  ]
  node
  [
    id 109
    name "UBXN7"
    label "UBXN7"
    colors "#FF0606"
    diffs 24.9308489645556
    totalFlows 28.748366716358
    degree 1
  ]
  node
  [
    id 110
    name "SRSF6"
    label "SRSF6"
    colors "#FF3F3F"
    diffs 2.03511424201689
    totalFlows 6.20737056299217
    degree 1
  ]
  node
  [
    id 111
    name "TARDBP"
    label "TARDBP"
    colors "#0D0DFF"
    diffs -32.1955436008973
    totalFlows 135.281609484287
    degree 1
  ]
  node
  [
    id 112
    name "SMAD3"
    label "SMAD3"
    colors "#1717FF"
    diffs -16.9772018974755
    totalFlows 121.784221661052
    degree 1
  ]
  node
  [
    id 113
    name "BLOC1S1"
    label "BLOC1S1"
    colors "#7E7EFF"
    diffs -3.62498054791052
    totalFlows 3.62498054791052
    degree 1
  ]
  node
  [
    id 114
    name "GTF2F2"
    label "GTF2F2"
    colors "#FF1010"
    diffs 5.50584789769979
    totalFlows 18.5119713693357
    degree 1
  ]
  node
  [
    id 115
    name "RASL12"
    label "RASL12"
    colors "#AAAAFF"
    diffs -2.310139539926
    totalFlows 3.74518153859739
    degree 1
  ]
  node
  [
    id 116
    name "CAMK1"
    label "CAMK1"
    colors "#A0A0FF"
    diffs -2.49478600714341
    totalFlows 5.85329940831624
    degree 1
  ]
  node
  [
    id 117
    name "PSMA5"
    label "PSMA5"
    colors "#FFB3B3"
    diffs -0.732124095151577
    totalFlows 8.55960268389549
    degree 1
  ]
  node
  [
    id 118
    name "PAK1"
    label "PAK1"
    colors "#9999FF"
    diffs -2.91889585612703
    totalFlows 22.7220108459764
    degree 1
  ]
  node
  [
    id 119
    name "CENPQ"
    label "CENPQ"
    colors "#FFC1C1"
    diffs -0.847027572990344
    totalFlows 1.98252194297817
    degree 1
  ]
  node
  [
    id 120
    name "PCBD2"
    label "PCBD2"
    colors "#FF4C4C"
    diffs 1.68167575315321
    totalFlows 1.90475164540682
    degree 1
  ]
  node
  [
    id 121
    name "TFPT"
    label "TFPT"
    colors "#4242FF"
    diffs -7.59707348834639
    totalFlows 17.7986008811632
    degree 1
  ]
  node
  [
    id 122
    name "TRAPPC4"
    label "TRAPPC4"
    colors "#FFE9E9"
    diffs -1.49554559386894
    totalFlows 1.49554559386894
    degree 1
  ]
  node
  [
    id 123
    name "KLF4"
    label "KLF4"
    colors "#FF3131"
    diffs 2.30514886421287
    totalFlows 4.74686334177043
    degree 1
  ]
  node
  [
    id 124
    name "ASCL3"
    label "ASCL3"
    colors "#FFF3F3"
    diffs -1.59343476682351
    totalFlows 1.59343476682351
    degree 1
  ]
  node
  [
    id 125
    name "ARNT2"
    label "ARNT2"
    colors "#A6A6FF"
    diffs -2.48867002293159
    totalFlows 15.674112939648
    degree 1
  ]
  node
  [
    id 126
    name "UBE2E2"
    label "UBE2E2"
    colors "#FFADAD"
    diffs -0.58865913950725
    totalFlows 12.908276867741
    degree 1
  ]
  node
  [
    id 127
    name "PCK2"
    label "PCK2"
    colors "#FF8888"
    diffs 0.036129737080272
    totalFlows 1.48259905423825
    degree 1
  ]
  node
  [
    id 128
    name "APBB2"
    label "APBB2"
    colors "#8C8CFF"
    diffs -3.07167491593815
    totalFlows 6.30835987031772
    degree 1
  ]
  node
  [
    id 129
    name "AFG3L2"
    label "AFG3L2"
    colors "#D2D2FF"
    diffs -1.92409737488301
    totalFlows 1.92409737488301
    degree 1
  ]
  node
  [
    id 130
    name "PROSER2"
    label "PROSER2"
    colors "#C4C4FF"
    diffs -1.98388985591016
    totalFlows 1.98388985591016
    degree 1
  ]
  node
  [
    id 131
    name "KRTCAP2"
    label "KRTCAP2"
    colors "#FFF6F6"
    diffs -1.63883298115907
    totalFlows 1.63883298115907
    degree 1
  ]
  node
  [
    id 132
    name "USF1"
    label "USF1"
    colors "#FFD2D2"
    diffs -1.00535797036354
    totalFlows 7.60501474531292
    degree 1
  ]
  node
  [
    id 133
    name "MEOX1"
    label "MEOX1"
    colors "#FF8282"
    diffs 0.169205743463638
    totalFlows 1.82939224771678
    degree 1
  ]
  node
  [
    id 134
    name "MORF4L1"
    label "MORF4L1"
    colors "#2B2BFF"
    diffs -11.4389584339815
    totalFlows 31.9090952990797
    degree 1
  ]
  node
  [
    id 135
    name "UXT"
    label "UXT"
    colors "#CECEFF"
    diffs -1.93190383125055
    totalFlows 4.03624904013795
    degree 1
  ]
  node
  [
    id 136
    name "POLR2K"
    label "POLR2K"
    colors "#A3A3FF"
    diffs -2.48991734509258
    totalFlows 3.36119958971058
    degree 1
  ]
  node
  [
    id 137
    name "TCP10"
    label "TCP10"
    colors "#FFE5E5"
    diffs -1.42130570521399
    totalFlows 1.42130570521399
    degree 1
  ]
  node
  [
    id 138
    name "LAD1"
    label "LAD1"
    colors "#E9E9FF"
    diffs -1.78130397944987
    totalFlows 1.78130397944987
    degree 1
  ]
  node
  [
    id 139
    name "FAM131C"
    label "FAM131C"
    colors "#D8D8FF"
    diffs -1.90497307003324
    totalFlows 1.90497307003324
    degree 1
  ]
  node
  [
    id 140
    name "DERL1"
    label "DERL1"
    colors "#FF8C8C"
    diffs -0.0247319715538579
    totalFlows 4.47267532631893
    degree 1
  ]
  node
  [
    id 141
    name "STUB1"
    label "STUB1"
    colors "#5A5AFF"
    diffs -5.01589841227317
    totalFlows 42.3473810343802
    degree 1
  ]
  node
  [
    id 142
    name "ARHGDIB"
    label "ARHGDIB"
    colors "#FF1A1A"
    diffs 3.36863202477866
    totalFlows 1.58317263554719
    degree 1
  ]
  node
  [
    id 143
    name "CLP1"
    label "CLP1"
    colors "#9C9CFF"
    diffs -2.58232515840473
    totalFlows 3.45609113093741
    degree 1
  ]
  node
  [
    id 144
    name "CDKL3"
    label "CDKL3"
    colors "#9696FF"
    diffs -2.92607187263304
    totalFlows 3.21415970398704
    degree 1
  ]
  node
  [
    id 145
    name "PDPK1"
    label "PDPK1"
    colors "#FF1313"
    diffs 5.38038877389789
    totalFlows 38.2881478961243
    degree 1
  ]
  node
  [
    id 146
    name "BCL11A"
    label "BCL11A"
    colors "#FF4545"
    diffs 1.81958370946273
    totalFlows 3.70435972939093
    degree 1
  ]
  node
  [
    id 147
    name "POLR2F"
    label "POLR2F"
    colors "#FF6363"
    diffs 0.988598985074166
    totalFlows 2.49479276263281
    degree 1
  ]
  node
  [
    id 148
    name "DDX1"
    label "DDX1"
    colors "#2121FF"
    diffs -15.3950474803416
    totalFlows 48.1866367296165
    degree 1
  ]
  node
  [
    id 149
    name "SOX5"
    label "SOX5"
    colors "#FF1717"
    diffs 4.73759284787656
    totalFlows 1.67805981459971
    degree 1
  ]
  node
  [
    id 150
    name "RAB2B"
    label "RAB2B"
    colors "#FFFAFA"
    diffs -1.65812540316522
    totalFlows 1.65812540316522
    degree 1
  ]
  node
  [
    id 151
    name "NR1H3"
    label "NR1H3"
    colors "#FF2424"
    diffs 2.87584092225347
    totalFlows 6.20879886239778
    degree 1
  ]
  node
  [
    id 152
    name "SIRT7"
    label "SIRT7"
    colors "#FF0909"
    diffs 14.5291384586391
    totalFlows 68.0094824997163
    degree 1
  ]
  node
  [
    id 153
    name "ZNF574"
    label "ZNF574"
    colors "#FF8585"
    diffs 0.0634503639382449
    totalFlows 2.94105368441043
    degree 1
  ]
  edge
  [
    source 0
    target 1
    weight 0.998474376520625
    correlation -0.998474376520625
    sign -1
  ]
  edge
  [
    source 0
    target 2
    weight 0.99966301717649
    correlation 0.99966301717649
    sign 1
  ]
  edge
  [
    source 0
    target 3
    weight 0.99605494327503
    correlation 0.99605494327503
    sign 1
  ]
  edge
  [
    source 0
    target 4
    weight 0.994304269044157
    correlation -0.994304269044157
    sign -1
  ]
  edge
  [
    source 0
    target 5
    weight 0.986753517828998
    correlation -0.986753517828998
    sign -1
  ]
  edge
  [
    source 0
    target 6
    weight 0.98383922972934
    correlation -0.98383922972934
    sign -1
  ]
  edge
  [
    source 0
    target 7
    weight 0.990857888936118
    correlation -0.990857888936118
    sign -1
  ]
  edge
  [
    source 0
    target 8
    weight 0.994274072936822
    correlation -0.994274072936822
    sign -1
  ]
  edge
  [
    source 0
    target 9
    weight 0.990511589817232
    correlation -0.990511589817232
    sign -1
  ]
  edge
  [
    source 0
    target 10
    weight 0.975371177790826
    correlation -0.975371177790826
    sign -1
  ]
  edge
  [
    source 0
    target 11
    weight 0.954940517897044
    correlation 0.954940517897044
    sign 1
  ]
  edge
  [
    source 0
    target 12
    weight 0.982006764598357
    correlation -0.982006764598357
    sign -1
  ]
  edge
  [
    source 0
    target 13
    weight 0.996390508492318
    correlation -0.996390508492318
    sign -1
  ]
  edge
  [
    source 0
    target 14
    weight 0.658311815733669
    correlation -0.977410396728104
    sign -1
  ]
  edge
  [
    source 0
    target 15
    weight 0.946256038924142
    correlation -0.946256038924142
    sign -1
  ]
  edge
  [
    source 0
    target 16
    weight 0.984355391966456
    correlation -0.984355391966456
    sign -1
  ]
  edge
  [
    source 0
    target 17
    weight 0.974230734658737
    correlation -0.974230734658737
    sign -1
  ]
  edge
  [
    source 0
    target 18
    weight 0.940739949612571
    correlation 0.940739949612571
    sign 1
  ]
  edge
  [
    source 0
    target 19
    weight 0.939547799691136
    correlation 0.939547799691136
    sign 1
  ]
  edge
  [
    source 0
    target 20
    weight 0.953745605440176
    correlation 0.953745605440176
    sign 1
  ]
  edge
  [
    source 0
    target 21
    weight 0.99016903777932
    correlation -0.99016903777932
    sign -1
  ]
  edge
  [
    source 0
    target 22
    weight 0.989519299628213
    correlation -0.989519299628213
    sign -1
  ]
  edge
  [
    source 0
    target 23
    weight 0.0306330539073357
    correlation 0.983579870800829
    sign 1
  ]
  edge
  [
    source 0
    target 24
    weight 0.93586823824799
    correlation 0.93586823824799
    sign 1
  ]
  edge
  [
    source 0
    target 25
    weight 0.976887845614034
    correlation 0.976887845614034
    sign 1
  ]
  edge
  [
    source 0
    target 26
    weight 0.92721392658578
    correlation -0.92721392658578
    sign -1
  ]
  edge
  [
    source 0
    target 27
    weight 0.986868942364701
    correlation -0.986868942364701
    sign -1
  ]
  edge
  [
    source 0
    target 28
    weight 0.925482446691231
    correlation -0.925482446691231
    sign -1
  ]
  edge
  [
    source 0
    target 29
    weight 0.924331849963029
    correlation -0.924331849963029
    sign -1
  ]
  edge
  [
    source 0
    target 30
    weight 0.920724041505495
    correlation -0.920724041505495
    sign -1
  ]
  edge
  [
    source 0
    target 31
    weight 0.935941758117248
    correlation -0.935941758117248
    sign -1
  ]
  edge
  [
    source 0
    target 32
    weight 0.858448530672083
    correlation -0.972080105964511
    sign -1
  ]
  edge
  [
    source 0
    target 33
    weight 0.932194901773504
    correlation -0.932194901773504
    sign -1
  ]
  edge
  [
    source 0
    target 34
    weight 0.909782133258024
    correlation -0.909782133258024
    sign -1
  ]
  edge
  [
    source 0
    target 35
    weight 0.905020885651063
    correlation 0.905020885651063
    sign 1
  ]
  edge
  [
    source 0
    target 36
    weight 0.899164714088556
    correlation -0.899164714088556
    sign -1
  ]
  edge
  [
    source 0
    target 37
    weight 0.897344161420554
    correlation -0.897344161420554
    sign -1
  ]
  edge
  [
    source 0
    target 38
    weight 0.894292931767998
    correlation 0.894292931767998
    sign 1
  ]
  edge
  [
    source 0
    target 39
    weight 0.965371770840425
    correlation -0.965371770840425
    sign -1
  ]
  edge
  [
    source 0
    target 40
    weight 0.0773738709888035
    correlation 0.982415563705225
    sign 1
  ]
  edge
  [
    source 0
    target 41
    weight 0.889830271221295
    correlation -0.889830271221295
    sign -1
  ]
  edge
  [
    source 0
    target 42
    weight 0.504450150361353
    correlation -0.954583884928333
    sign -1
  ]
  edge
  [
    source 0
    target 43
    weight 0.882008469805348
    correlation 0.882008469805348
    sign 1
  ]
  edge
  [
    source 0
    target 44
    weight 0.87797843352237
    correlation -0.87797843352237
    sign -1
  ]
  edge
  [
    source 0
    target 45
    weight 0.977635741177751
    correlation 0.977635741177751
    sign 1
  ]
  edge
  [
    source 0
    target 46
    weight 0.876162845257684
    correlation 0.876162845257684
    sign 1
  ]
  edge
  [
    source 0
    target 47
    weight 0.874352652328999
    correlation -0.874352652328999
    sign -1
  ]
  edge
  [
    source 0
    target 48
    weight 0.951293717897928
    correlation -0.964612818807088
    sign -1
  ]
  edge
  [
    source 0
    target 49
    weight 0.363078370985852
    correlation 0.927685829296769
    sign 1
  ]
  edge
  [
    source 0
    target 50
    weight 0.910956347818445
    correlation -0.910956347818445
    sign -1
  ]
  edge
  [
    source 0
    target 51
    weight 0.861816168809968
    correlation -0.861816168809968
    sign -1
  ]
  edge
  [
    source 0
    target 52
    weight 0.896992030798525
    correlation 0.896992030798525
    sign 1
  ]
  edge
  [
    source 0
    target 53
    weight 0.998582326390841
    correlation -0.998582326390841
    sign -1
  ]
  edge
  [
    source 0
    target 54
    weight 0.983469474206401
    correlation -0.983469474206401
    sign -1
  ]
  edge
  [
    source 0
    target 55
    weight 0.963508088370518
    correlation 0.963508088370518
    sign 1
  ]
  edge
  [
    source 0
    target 56
    weight 0.971151571890951
    correlation 0.971151571890951
    sign 1
  ]
  edge
  [
    source 0
    target 57
    weight 0.858011764724792
    correlation 0.988173965389468
    sign 1
  ]
  edge
  [
    source 0
    target 58
    weight 0.960711641201247
    correlation 0.970832542772023
    sign 1
  ]
  edge
  [
    source 0
    target 59
    weight 0.924041435350659
    correlation 0.924041435350659
    sign 1
  ]
  edge
  [
    source 0
    target 60
    weight 0.948918938666887
    correlation 0.948918938666887
    sign 1
  ]
  edge
  [
    source 0
    target 61
    weight 0.844889148329294
    correlation -0.844889148329294
    sign -1
  ]
  edge
  [
    source 0
    target 62
    weight 0.201502297130759
    correlation 0.949485613235159
    sign 1
  ]
  edge
  [
    source 0
    target 63
    weight 0.905597422163014
    correlation 0.905597422163014
    sign 1
  ]
  edge
  [
    source 0
    target 64
    weight 0.85380415976396
    correlation 0.85380415976396
    sign 1
  ]
  edge
  [
    source 0
    target 65
    weight 0.858142259605637
    correlation 0.858142259605637
    sign 1
  ]
  edge
  [
    source 0
    target 66
    weight 0.947815712088884
    correlation 0.947815712088884
    sign 1
  ]
  edge
  [
    source 0
    target 67
    weight 0.825909377809572
    correlation -0.825909377809572
    sign -1
  ]
  edge
  [
    source 0
    target 68
    weight 0.83740201032124
    correlation 0.83740201032124
    sign 1
  ]
  edge
  [
    source 0
    target 69
    weight 0.82165931670017
    correlation -0.82165931670017
    sign -1
  ]
  edge
  [
    source 0
    target 70
    weight 0.820837793260949
    correlation -0.820837793260949
    sign -1
  ]
  edge
  [
    source 0
    target 71
    weight 0.820468632375987
    correlation -0.820468632375987
    sign -1
  ]
  edge
  [
    source 0
    target 72
    weight 0.840549822810802
    correlation 0.972687255928659
    sign 1
  ]
  edge
  [
    source 0
    target 73
    weight 0.890939986727064
    correlation 0.890939986727064
    sign 1
  ]
  edge
  [
    source 0
    target 74
    weight 0.992653047921822
    correlation -0.992653047921822
    sign -1
  ]
  edge
  [
    source 0
    target 75
    weight 0.845467515948514
    correlation 0.845467515948514
    sign 1
  ]
  edge
  [
    source 0
    target 76
    weight 0.165690344320151
    correlation 0.804459770884846
    sign 1
  ]
  edge
  [
    source 0
    target 77
    weight 0.803803005777704
    correlation -0.803803005777704
    sign -1
  ]
  edge
  [
    source 0
    target 78
    weight 0.802924416760087
    correlation -0.802924416760087
    sign -1
  ]
  edge
  [
    source 0
    target 79
    weight 0.543529025861424
    correlation -0.937318986404485
    sign -1
  ]
  edge
  [
    source 0
    target 80
    weight 0.796458618787471
    correlation 0.796458618787471
    sign 1
  ]
  edge
  [
    source 0
    target 81
    weight 0.888413287860278
    correlation 0.888413287860278
    sign 1
  ]
  edge
  [
    source 0
    target 82
    weight 0.79334782073502
    correlation -0.79334782073502
    sign -1
  ]
  edge
  [
    source 0
    target 83
    weight 0.975413405198968
    correlation 0.975413405198968
    sign 1
  ]
  edge
  [
    source 0
    target 84
    weight 0.792561211027834
    correlation 0.792561211027834
    sign 1
  ]
  edge
  [
    source 0
    target 85
    weight 0.792256000507039
    correlation 0.792256000507039
    sign 1
  ]
  edge
  [
    source 0
    target 86
    weight 0.890485890077624
    correlation -0.890485890077624
    sign -1
  ]
  edge
  [
    source 0
    target 87
    weight 0.885586197001489
    correlation -0.885586197001489
    sign -1
  ]
  edge
  [
    source 0
    target 88
    weight 0.709036008679085
    correlation 0.991018516771662
    sign 1
  ]
  edge
  [
    source 0
    target 89
    weight 0.785818486350205
    correlation -0.785818486350205
    sign -1
  ]
  edge
  [
    source 0
    target 90
    weight 0.785620612481216
    correlation -0.785620612481216
    sign -1
  ]
  edge
  [
    source 0
    target 91
    weight 0.785011589811465
    correlation 0.785011589811465
    sign 1
  ]
  edge
  [
    source 0
    target 92
    weight 0.983048122108215
    correlation -0.983048122108215
    sign -1
  ]
  edge
  [
    source 0
    target 93
    weight 0.886638665306787
    correlation -0.952217841360349
    sign -1
  ]
  edge
  [
    source 0
    target 94
    weight 0.803161593469045
    correlation 0.803161593469045
    sign 1
  ]
  edge
  [
    source 0
    target 95
    weight 0.875819305505389
    correlation -0.875819305505389
    sign -1
  ]
  edge
  [
    source 0
    target 96
    weight 0.853898403994832
    correlation 0.853898403994832
    sign 1
  ]
  edge
  [
    source 0
    target 97
    weight 0.775977115832338
    correlation 0.775977115832338
    sign 1
  ]
  edge
  [
    source 0
    target 98
    weight 0.77555375160189
    correlation 0.77555375160189
    sign 1
  ]
  edge
  [
    source 0
    target 99
    weight 0.768386715768526
    correlation 0.768386715768526
    sign 1
  ]
  edge
  [
    source 0
    target 100
    weight 0.829588489568267
    correlation 0.829588489568267
    sign 1
  ]
  edge
  [
    source 0
    target 101
    weight 0.794220462705056
    correlation -0.794220462705056
    sign -1
  ]
  edge
  [
    source 0
    target 102
    weight 0.933672133031593
    correlation 0.933672133031593
    sign 1
  ]
  edge
  [
    source 0
    target 103
    weight 0.964678717350926
    correlation -0.964678717350926
    sign -1
  ]
  edge
  [
    source 0
    target 104
    weight 0.757168012639751
    correlation -0.757168012639751
    sign -1
  ]
  edge
  [
    source 0
    target 105
    weight 0.970385041262688
    correlation 0.970385041262688
    sign 1
  ]
  edge
  [
    source 0
    target 106
    weight 0.749646379835798
    correlation 0.749646379835798
    sign 1
  ]
  edge
  [
    source 0
    target 107
    weight 0.744997423935619
    correlation -0.744997423935619
    sign -1
  ]
  edge
  [
    source 0
    target 108
    weight 0.743381199741805
    correlation -0.743381199741805
    sign -1
  ]
  edge
  [
    source 0
    target 109
    weight 0.741233942408966
    correlation 0.741233942408966
    sign 1
  ]
  edge
  [
    source 0
    target 110
    weight 0.067375052014654
    correlation -0.775951881430916
    sign -1
  ]
  edge
  [
    source 0
    target 111
    weight 0.734306283064159
    correlation -0.734306283064159
    sign -1
  ]
  edge
  [
    source 0
    target 112
    weight 0.726600726107466
    correlation 0.726600726107466
    sign 1
  ]
  edge
  [
    source 0
    target 113
    weight 0.836934663233581
    correlation 0.836934663233581
    sign 1
  ]
  edge
  [
    source 0
    target 114
    weight 0.725086203196393
    correlation 0.725086203196393
    sign 1
  ]
  edge
  [
    source 0
    target 115
    weight 0.423048325675756
    correlation -0.801959677767961
    sign -1
  ]
  edge
  [
    source 0
    target 116
    weight 0.806980106887702
    correlation 0.806980106887702
    sign 1
  ]
  edge
  [
    source 0
    target 117
    weight 0.95376032157701
    correlation -0.95376032157701
    sign -1
  ]
  edge
  [
    source 0
    target 118
    weight 0.615853315184304
    correlation 0.943297105941296
    sign 1
  ]
  edge
  [
    source 0
    target 119
    weight 0.0653319754813431
    correlation -0.757741645511192
    sign -1
  ]
  edge
  [
    source 0
    target 120
    weight 0.747627800701816
    correlation 0.747627800701816
    sign 1
  ]
  edge
  [
    source 0
    target 121
    weight 0.710624319553409
    correlation 0.710624319553409
    sign 1
  ]
  edge
  [
    source 0
    target 122
    weight 0.747772796934472
    correlation -0.949644500830303
    sign -1
  ]
  edge
  [
    source 0
    target 123
    weight 0.770636643483586
    correlation -0.770636643483586
    sign -1
  ]
  edge
  [
    source 0
    target 124
    weight 0.796717383411753
    correlation -0.88942361476804
    sign -1
  ]
  edge
  [
    source 0
    target 125
    weight 0.699255339571021
    correlation -0.699255339571021
    sign -1
  ]
  edge
  [
    source 0
    target 126
    weight 0.9420110373528
    correlation 0.9420110373528
    sign 1
  ]
  edge
  [
    source 0
    target 127
    weight 0.741299527119126
    correlation 0.932741579309027
    sign 1
  ]
  edge
  [
    source 0
    target 128
    weight 0.68984999402966
    correlation 0.68984999402966
    sign 1
  ]
  edge
  [
    source 0
    target 129
    weight 0.962048687441506
    correlation 0.976976475124267
    sign 1
  ]
  edge
  [
    source 0
    target 130
    weight 0.991944927955082
    correlation -0.991944927955082
    sign -1
  ]
  edge
  [
    source 0
    target 131
    weight 0.12505839532983
    correlation -0.837943346089947
    sign -1
  ]
  edge
  [
    source 0
    target 132
    weight 0.736360294563123
    correlation 0.736360294563123
    sign 1
  ]
  edge
  [
    source 0
    target 133
    weight 0.914696123858391
    correlation -0.914696123858391
    sign -1
  ]
  edge
  [
    source 0
    target 134
    weight 0.684762875676792
    correlation -0.684762875676792
    sign -1
  ]
  edge
  [
    source 0
    target 135
    weight 0.731023877751442
    correlation -0.744777976284709
    sign -1
  ]
  edge
  [
    source 0
    target 136
    weight 0.33994275906811
    correlation -0.832959851582327
    sign -1
  ]
  edge
  [
    source 0
    target 137
    weight 0.710652852606994
    correlation -0.954714108879556
    sign -1
  ]
  edge
  [
    source 0
    target 138
    weight 0.890651989724933
    correlation 0.949115753019444
    sign 1
  ]
  edge
  [
    source 0
    target 139
    weight 0.952486535016619
    correlation 0.952486535016619
    sign 1
  ]
  edge
  [
    source 0
    target 140
    weight 0.576677886191785
    correlation 0.918828506676077
    sign 1
  ]
  edge
  [
    source 0
    target 141
    weight 0.43074269246276
    correlation 0.946265912851531
    sign 1
  ]
  edge
  [
    source 0
    target 142
    weight 0.950299826667073
    correlation 0.950299826667073
    sign 1
  ]
  edge
  [
    source 0
    target 143
    weight 0.763829337650226
    correlation -0.867139287227295
    sign -1
  ]
  edge
  [
    source 0
    target 144
    weight 0.662070519719934
    correlation 0.991201483875648
    sign 1
  ]
  edge
  [
    source 0
    target 145
    weight 0.650791832506597
    correlation -0.650791832506597
    sign -1
  ]
  edge
  [
    source 0
    target 146
    weight 0.8639333216975
    correlation -0.8639333216975
    sign -1
  ]
  edge
  [
    source 0
    target 147
    weight 0.326374193105217
    correlation -0.813870818358387
    sign -1
  ]
  edge
  [
    source 0
    target 148
    weight 0.644583907999545
    correlation -0.644583907999545
    sign -1
  ]
  edge
  [
    source 0
    target 149
    weight 0.00555010405277301
    correlation -0.769879506225703
    sign -1
  ]
  edge
  [
    source 0
    target 150
    weight 0.00599358655216797
    correlation -0.771643396886963
    sign -1
  ]
  edge
  [
    source 0
    target 151
    weight 0.00326785054451839
    correlation 0.812773292051505
    sign 1
  ]
  edge
  [
    source 0
    target 152
    weight 0.266672456395175
    correlation 0.942911516163924
    sign 1
  ]
  edge
  [
    source 0
    target 153
    weight 0.558296354610152
    correlation -0.635486514666126
    sign -1
  ]
]
