# Supplementary material for: Aspergillus fumigatus Challenged by Human Dendritic Cells: Metabolic and Regulatory Pathway Responses Testify a Tight Battle
Source: Front Cell Infect Microbiol. 2019 May 22;9:168. doi: 10.3389/fcimb.2019.00168 (PMC6540932; doi:10.3389/fcimb.2019.00168)
Supplement: Supplementary file 12 [file Data_Sheet_2.ZIP › Supplementary_dataset2/APP_NR_Disease.gml]

Creator "igraph version 1.2.0 Mon Jun  4 11:55:20 2018"
Version 1
graph
[
  directed 1
  node
  [
    id 0
    name "APP"
    label "APP"
    colors "#0000FF"
    diffs -54.4291446843245
    totalFlows 187.028193511627
    degree 129
  ]
  node
  [
    id 1
    name "ZNF684"
    label "ZNF684"
    colors "#FFE1E1"
    diffs 0.511559428704014
    totalFlows 1.99832182818762
    degree 1
  ]
  node
  [
    id 2
    name "RBM39"
    label "RBM39"
    colors "#FF0B0B"
    diffs 15.1588322044324
    totalFlows 52.1011297575217
    degree 1
  ]
  node
  [
    id 3
    name "ATF4"
    label "ATF4"
    colors "#2B2BFF"
    diffs -8.68136808906914
    totalFlows 13.726669880621
    degree 1
  ]
  node
  [
    id 4
    name "COIL"
    label "COIL"
    colors "#7272FF"
    diffs -2.77370014904325
    totalFlows 10.6039844193308
    degree 1
  ]
  node
  [
    id 5
    name "MEIS2"
    label "MEIS2"
    colors "#FFF9F9"
    diffs 0.239730265703864
    totalFlows 7.10047534647983
    degree 1
  ]
  node
  [
    id 6
    name "SMAD1"
    label "SMAD1"
    colors "#5353FF"
    diffs -3.2602270648396
    totalFlows 21.6033540493251
    degree 1
  ]
  node
  [
    id 7
    name "KLK2"
    label "KLK2"
    colors "#FFD5D5"
    diffs 1.02409163290503
    totalFlows 1.96390523226094
    degree 1
  ]
  node
  [
    id 8
    name "ETV4"
    label "ETV4"
    colors "#F9F9FF"
    diffs 0.0938591387732841
    totalFlows 1.91073361841617
    degree 1
  ]
  node
  [
    id 9
    name "POGZ"
    label "POGZ"
    colors "#FF5656"
    diffs 2.28958638717428
    totalFlows 5.4446443981434
    degree 1
  ]
  node
  [
    id 10
    name "CHAF1B"
    label "CHAF1B"
    colors "#2323FF"
    diffs -9.1238219383335
    totalFlows 3.5849135577809
    degree 1
  ]
  node
  [
    id 11
    name "ATXN3"
    label "ATXN3"
    colors "#FFE9E9"
    diffs 0.45639094728979
    totalFlows 25.2311117311799
    degree 1
  ]
  node
  [
    id 12
    name "DNAJB6"
    label "DNAJB6"
    colors "#FF2727"
    diffs 3.65078818711877
    totalFlows 5.54491302665333
    degree 1
  ]
  node
  [
    id 13
    name "SUB1"
    label "SUB1"
    colors "#FFD1D1"
    diffs 1.21113890698896
    totalFlows 4.63928084597526
    degree 1
  ]
  node
  [
    id 14
    name "BLOC1S6"
    label "BLOC1S6"
    colors "#FF5A5A"
    diffs 2.15526935544575
    totalFlows 5.34876070882601
    degree 1
  ]
  node
  [
    id 15
    name "SUPT4H1"
    label "SUPT4H1"
    colors "#FF6262"
    diffs 2.03609518241723
    totalFlows 7.37614882179582
    degree 1
  ]
  node
  [
    id 16
    name "NARFL"
    label "NARFL"
    colors "#A6A6FF"
    diffs -1.43346259713664
    totalFlows 1.8791511798207
    degree 1
  ]
  node
  [
    id 17
    name "ZSCAN16"
    label "ZSCAN16"
    colors "#FFF1F1"
    diffs 0.286450256035728
    totalFlows 1.8715726780914
    degree 1
  ]
  node
  [
    id 18
    name "CHRAC1"
    label "CHRAC1"
    colors "#FF2F2F"
    diffs 3.3866154821006
    totalFlows 3.3866154821006
    degree 1
  ]
  node
  [
    id 19
    name "ITGB3BP"
    label "ITGB3BP"
    colors "#8E8EFF"
    diffs -1.79456628442313
    totalFlows 11.9577341903907
    degree 1
  ]
  node
  [
    id 20
    name "SERBP1"
    label "SERBP1"
    colors "#FF1F1F"
    diffs 4.16069996748511
    totalFlows 7.65000944439664
    degree 1
  ]
  node
  [
    id 21
    name "EAF1"
    label "EAF1"
    colors "#3333FF"
    diffs -7.33880625477521
    totalFlows 12.4681907420049
    degree 1
  ]
  node
  [
    id 22
    name "ZCCHC17"
    label "ZCCHC17"
    colors "#FF7A7A"
    diffs 1.88315586265138
    totalFlows 1.88315586265138
    degree 1
  ]
  node
  [
    id 23
    name "KAT7"
    label "KAT7"
    colors "#AAAAFF"
    diffs -1.37246957406321
    totalFlows 9.62806449551267
    degree 1
  ]
  node
  [
    id 24
    name "GTF2E2"
    label "GTF2E2"
    colors "#FF1313"
    diffs 4.83648514803474
    totalFlows 7.98848967625365
    degree 1
  ]
  node
  [
    id 25
    name "WASL"
    label "WASL"
    colors "#3B3BFF"
    diffs -4.60639595083481
    totalFlows 30.5004114105142
    degree 1
  ]
  node
  [
    id 26
    name "CMTM3"
    label "CMTM3"
    colors "#FF6666"
    diffs 1.97181497398933
    totalFlows 1.97181497398933
    degree 1
  ]
  node
  [
    id 27
    name "TARDBP"
    label "TARDBP"
    colors "#0707FF"
    diffs -32.1955436008973
    totalFlows 103.086065883389
    degree 1
  ]
  node
  [
    id 28
    name "NRIP1"
    label "NRIP1"
    colors "#FF1B1B"
    diffs 4.48175771662941
    totalFlows 9.91911847962977
    degree 1
  ]
  node
  [
    id 29
    name "APBB2"
    label "APBB2"
    colors "#5A5AFF"
    diffs -3.07167491593815
    totalFlows 3.23668495437956
    degree 1
  ]
  node
  [
    id 30
    name "RBPJ"
    label "RBPJ"
    colors "#FF2323"
    diffs 3.70453140319435
    totalFlows 6.4158197433821
    degree 1
  ]
  node
  [
    id 31
    name "ZNF410"
    label "ZNF410"
    colors "#FFD9D9"
    diffs 0.788555299739891
    totalFlows 3.76048872680046
    degree 1
  ]
  node
  [
    id 32
    name "GNB5"
    label "GNB5"
    colors "#FFC9C9"
    diffs 1.25242576553224
    totalFlows 5.06117311381746
    degree 1
  ]
  node
  [
    id 33
    name "VPS29"
    label "VPS29"
    colors "#4343FF"
    diffs -4.09507166344375
    totalFlows 0.894771974702504
    degree 1
  ]
  node
  [
    id 34
    name "AEBP2"
    label "AEBP2"
    colors "#D5D5FF"
    diffs -0.29324693560513
    totalFlows 3.23677627916911
    degree 1
  ]
  node
  [
    id 35
    name "ZKSCAN1"
    label "ZKSCAN1"
    colors "#F1F1FF"
    diffs 0.0295622609547119
    totalFlows 1.77343307717
    degree 1
  ]
  node
  [
    id 36
    name "MITF"
    label "MITF"
    colors "#5E5EFF"
    diffs -3.0628420399959
    totalFlows 5.16207276365922
    degree 1
  ]
  node
  [
    id 37
    name "IKBIP"
    label "IKBIP"
    colors "#FF3333"
    diffs 3.29842210192442
    totalFlows 3.29842210192442
    degree 1
  ]
  node
  [
    id 38
    name "L3MBTL4"
    label "L3MBTL4"
    colors "#FFB5B5"
    diffs 1.54222418534903
    totalFlows 3.53794010255499
    degree 1
  ]
  node
  [
    id 39
    name "RPL31"
    label "RPL31"
    colors "#8686FF"
    diffs -2.12984338659442
    totalFlows 8.99829520182213
    degree 1
  ]
  node
  [
    id 40
    name "RAB35"
    label "RAB35"
    colors "#E9E9FF"
    diffs -0.077371560275078
    totalFlows 1.86701879930112
    degree 1
  ]
  node
  [
    id 41
    name "EBF4"
    label "EBF4"
    colors "#FFAAAA"
    diffs 1.60867323324855
    totalFlows 3.26570657771401
    degree 1
  ]
  node
  [
    id 42
    name "TCEAL8"
    label "TCEAL8"
    colors "#FDFDFF"
    diffs 0.117044307305456
    totalFlows 1.71983704334224
    degree 1
  ]
  node
  [
    id 43
    name "DDX17"
    label "DDX17"
    colors "#1F1FFF"
    diffs -10.7595925919168
    totalFlows 13.9702550124448
    degree 1
  ]
  node
  [
    id 44
    name "NMNAT1"
    label "NMNAT1"
    colors "#FFA6A6"
    diffs 1.63439476297749
    totalFlows 3.55278787030029
    degree 1
  ]
  node
  [
    id 45
    name "RASL11B"
    label "RASL11B"
    colors "#FF3B3B"
    diffs 3.0787040355395
    totalFlows 3.0787040355395
    degree 1
  ]
  node
  [
    id 46
    name "RPS21"
    label "RPS21"
    colors "#5656FF"
    diffs -3.17510249754099
    totalFlows 3.43946304617681
    degree 1
  ]
  node
  [
    id 47
    name "CDK17"
    label "CDK17"
    colors "#9696FF"
    diffs -1.6588916878962
    totalFlows 1.81098570150707
    degree 1
  ]
  node
  [
    id 48
    name "ZNF75A"
    label "ZNF75A"
    colors "#E5E5FF"
    diffs -0.0777728188467082
    totalFlows 1.67818404819803
    degree 1
  ]
  node
  [
    id 49
    name "EXOC3"
    label "EXOC3"
    colors "#FF7676"
    diffs 1.8888253905983
    totalFlows 1.8888253905983
    degree 1
  ]
  node
  [
    id 50
    name "GTF2E1"
    label "GTF2E1"
    colors "#FF0F0F"
    diffs 8.28239206720052
    totalFlows 12.5279016222682
    degree 1
  ]
  node
  [
    id 51
    name "MAD2L1"
    label "MAD2L1"
    colors "#6E6EFF"
    diffs -2.77977902929785
    totalFlows 4.76316374167052
    degree 1
  ]
  node
  [
    id 52
    name "ESRRG"
    label "ESRRG"
    colors "#E1E1FF"
    diffs -0.155042971530651
    totalFlows 9.17391307821585
    degree 1
  ]
  node
  [
    id 53
    name "SYNCRIP"
    label "SYNCRIP"
    colors "#2F2FFF"
    diffs -8.41259708465198
    totalFlows 10.8214017824912
    degree 1
  ]
  node
  [
    id 54
    name "TGIF1"
    label "TGIF1"
    colors "#FF3737"
    diffs 3.22761565526922
    totalFlows 6.90336481962417
    degree 1
  ]
  node
  [
    id 55
    name "ARGLU1"
    label "ARGLU1"
    colors "#6666FF"
    diffs -2.98184558582793
    totalFlows 3.79068389393031
    degree 1
  ]
  node
  [
    id 56
    name "PHYH"
    label "PHYH"
    colors "#FF6A6A"
    diffs 1.96800327967118
    totalFlows 1.96800327967118
    degree 1
  ]
  node
  [
    id 57
    name "CCDC33"
    label "CCDC33"
    colors "#FFEDED"
    diffs 0.310498350865188
    totalFlows 12.3931153659255
    degree 1
  ]
  node
  [
    id 58
    name "RPL36"
    label "RPL36"
    colors "#9A9AFF"
    diffs -1.62203628608303
    totalFlows 7.15031826502983
    degree 1
  ]
  node
  [
    id 59
    name "CLU"
    label "CLU"
    colors "#4747FF"
    diffs -3.56961082142311
    totalFlows 6.84375997412875
    degree 1
  ]
  node
  [
    id 60
    name "FCGR3A"
    label "FCGR3A"
    colors "#FF8686"
    diffs 1.79962620099499
    totalFlows 1.97579561787751
    degree 1
  ]
  node
  [
    id 61
    name "FHL2"
    label "FHL2"
    colors "#1B1BFF"
    diffs -10.844689913765
    totalFlows 22.976354085561
    degree 1
  ]
  node
  [
    id 62
    name "MAK"
    label "MAK"
    colors "#B5B5FF"
    diffs -1.04817559351148
    totalFlows 2.00164030486013
    degree 1
  ]
  node
  [
    id 63
    name "PBRM1"
    label "PBRM1"
    colors "#3F3FFF"
    diffs -4.38118483298734
    totalFlows 8.53344701414584
    degree 1
  ]
  node
  [
    id 64
    name "KLF4"
    label "KLF4"
    colors "#FF5353"
    diffs 2.30514886421287
    totalFlows 7.0520122059833
    degree 1
  ]
  node
  [
    id 65
    name "KLHL32"
    label "KLHL32"
    colors "#FF9696"
    diffs 1.6740698788114
    totalFlows 1.6740698788114
    degree 1
  ]
  node
  [
    id 66
    name "MAPK8IP1"
    label "MAPK8IP1"
    colors "#4B4BFF"
    diffs -3.40428632382567
    totalFlows 11.5415771211112
    degree 1
  ]
  node
  [
    id 67
    name "APLP2"
    label "APLP2"
    colors "#6262FF"
    diffs -3.02992920556
    totalFlows 1.76893038944153
    degree 1
  ]
  node
  [
    id 68
    name "DNM2"
    label "DNM2"
    colors "#1313FF"
    diffs -14.041679352772
    totalFlows 44.121364451801
    degree 1
  ]
  node
  [
    id 69
    name "NOLC1"
    label "NOLC1"
    colors "#FFFDFD"
    diffs 0.137929963649928
    totalFlows 5.47899128680666
    degree 1
  ]
  node
  [
    id 70
    name "PHF8"
    label "PHF8"
    colors "#FFDDDD"
    diffs 0.642459756665502
    totalFlows 4.34513525893252
    degree 1
  ]
  node
  [
    id 71
    name "LARP7"
    label "LARP7"
    colors "#8282FF"
    diffs -2.25329835714285
    totalFlows 3.20241780352745
    degree 1
  ]
  node
  [
    id 72
    name "TCF19"
    label "TCF19"
    colors "#FF8E8E"
    diffs 1.74131163912575
    totalFlows 1.74131163912575
    degree 1
  ]
  node
  [
    id 73
    name "PARK2"
    label "PARK2"
    colors "#FF0707"
    diffs 18.7463447945406
    totalFlows 150.00844255418
    degree 1
  ]
  node
  [
    id 74
    name "MIER1"
    label "MIER1"
    colors "#D9D9FF"
    diffs -0.256979082729874
    totalFlows 1.98488769697174
    degree 1
  ]
  node
  [
    id 75
    name "TCEAL2"
    label "TCEAL2"
    colors "#FF2B2B"
    diffs 3.57463580562407
    totalFlows 7.42912834768364
    degree 1
  ]
  node
  [
    id 76
    name "PPP2R5E"
    label "PPP2R5E"
    colors "#6A6AFF"
    diffs -2.93404620785146
    totalFlows 3.02060762636055
    degree 1
  ]
  node
  [
    id 77
    name "MED9"
    label "MED9"
    colors "#4F4FFF"
    diffs -3.35480083284143
    totalFlows 2.93548547269507
    degree 1
  ]
  node
  [
    id 78
    name "ZNF22"
    label "ZNF22"
    colors "#FFC1C1"
    diffs 1.43157188352049
    totalFlows 3.28599973669205
    degree 1
  ]
  node
  [
    id 79
    name "BTF3"
    label "BTF3"
    colors "#9292FF"
    diffs -1.7660759363707
    totalFlows 4.15138152001645
    degree 1
  ]
  node
  [
    id 80
    name "FOS"
    label "FOS"
    colors "#0303FF"
    diffs -41.7888050354817
    totalFlows 37.2886087865265
    degree 1
  ]
  node
  [
    id 81
    name "BCL11A"
    label "BCL11A"
    colors "#FF8282"
    diffs 1.81958370946273
    totalFlows 5.52394343885366
    degree 1
  ]
  node
  [
    id 82
    name "PLRG1"
    label "PLRG1"
    colors "#FF8A8A"
    diffs 1.77696677722982
    totalFlows 3.57740296485425
    degree 1
  ]
  node
  [
    id 83
    name "TBX22"
    label "TBX22"
    colors "#C5C5FF"
    diffs -0.481615624738204
    totalFlows 2.78573067862977
    degree 1
  ]
  node
  [
    id 84
    name "GNPTAB"
    label "GNPTAB"
    colors "#A2A2FF"
    diffs -1.60042007204812
    totalFlows 1.4758417381766
    degree 1
  ]
  node
  [
    id 85
    name "GABPA"
    label "GABPA"
    colors "#FF1717"
    diffs 4.54868247813068
    totalFlows 6.21214071543686
    degree 1
  ]
  node
  [
    id 86
    name "MED30"
    label "MED30"
    colors "#ADADFF"
    diffs -1.24752798992034
    totalFlows 7.19078019977939
    degree 1
  ]
  node
  [
    id 87
    name "LIMS2"
    label "LIMS2"
    colors "#FF6E6E"
    diffs 1.95967181586333
    totalFlows 1.95967181586333
    degree 1
  ]
  node
  [
    id 88
    name "KLF8"
    label "KLF8"
    colors "#FFF5F5"
    diffs 0.280254899544908
    totalFlows 1.45117459704018
    degree 1
  ]
  node
  [
    id 89
    name "MRPL10"
    label "MRPL10"
    colors "#FF7272"
    diffs 1.89037081810762
    totalFlows 1.89037081810762
    degree 1
  ]
  node
  [
    id 90
    name "ZSCAN1"
    label "ZSCAN1"
    colors "#BDBDFF"
    diffs -0.86788994414931
    totalFlows 2.43904250358615
    degree 1
  ]
  node
  [
    id 91
    name "HK1"
    label "HK1"
    colors "#D1D1FF"
    diffs -0.328308204954271
    totalFlows 4.74397351773058
    degree 1
  ]
  node
  [
    id 92
    name "MLX"
    label "MLX"
    colors "#FF4F4F"
    diffs 2.55168764844714
    totalFlows 4.18726649343955
    degree 1
  ]
  node
  [
    id 93
    name "ZNF720"
    label "ZNF720"
    colors "#FF9292"
    diffs 1.7167421217054
    totalFlows 3.26784962490918
    degree 1
  ]
  node
  [
    id 94
    name "PPP1R14A"
    label "PPP1R14A"
    colors "#FFB1B1"
    diffs 1.57273983971274
    totalFlows 3.43977327929847
    degree 1
  ]
  node
  [
    id 95
    name "ETS1"
    label "ETS1"
    colors "#FF0000"
    diffs 28.9275789131609
    totalFlows 37.0525293700893
    degree 1
  ]
  node
  [
    id 96
    name "MAPRE2"
    label "MAPRE2"
    colors "#FFCDCD"
    diffs 1.21646921733898
    totalFlows 1.47628329240683
    degree 1
  ]
  node
  [
    id 97
    name "MKKS"
    label "MKKS"
    colors "#7676FF"
    diffs -2.68192343276843
    totalFlows 3.5641996512787
    degree 1
  ]
  node
  [
    id 98
    name "NR1H3"
    label "NR1H3"
    colors "#FF3F3F"
    diffs 2.87584092225347
    totalFlows 9.08463978465125
    degree 1
  ]
  node
  [
    id 99
    name "TARBP2"
    label "TARBP2"
    colors "#DDDDFF"
    diffs -0.230583974708729
    totalFlows 16.0941599319613
    degree 1
  ]
  node
  [
    id 100
    name "NTMT1"
    label "NTMT1"
    colors "#FFA2A2"
    diffs 1.64005826217897
    totalFlows 1.64005826217897
    degree 1
  ]
  node
  [
    id 101
    name "PADI4"
    label "PADI4"
    colors "#FF4343"
    diffs 2.85566632484348
    totalFlows 4.25856053813964
    degree 1
  ]
  node
  [
    id 102
    name "TGFB2"
    label "TGFB2"
    colors "#FF4747"
    diffs 2.74375930816844
    totalFlows 3.51243831856722
    degree 1
  ]
  node
  [
    id 103
    name "SND1"
    label "SND1"
    colors "#1717FF"
    diffs -11.0827047343643
    totalFlows 21.6084801126741
    degree 1
  ]
  node
  [
    id 104
    name "BRF1"
    label "BRF1"
    colors "#CDCDFF"
    diffs -0.367270504881294
    totalFlows 1.48915910096325
    degree 1
  ]
  node
  [
    id 105
    name "TBPL1"
    label "TBPL1"
    colors "#FF9E9E"
    diffs 1.64087022654701
    totalFlows 5.64813071490662
    degree 1
  ]
  node
  [
    id 106
    name "CENPB"
    label "CENPB"
    colors "#C1C1FF"
    diffs -0.518298656224061
    totalFlows 16.3577971350592
    degree 1
  ]
  node
  [
    id 107
    name "CHID1"
    label "CHID1"
    colors "#FFBDBD"
    diffs 1.476072992458
    totalFlows 1.476072992458
    degree 1
  ]
  node
  [
    id 108
    name "YWHAZ"
    label "YWHAZ"
    colors "#FF0303"
    diffs 27.6379542601028
    totalFlows 363.337262172609
    degree 1
  ]
  node
  [
    id 109
    name "RASL12"
    label "RASL12"
    colors "#7E7EFF"
    diffs -2.310139539926
    totalFlows 1.43504199867139
    degree 1
  ]
  node
  [
    id 110
    name "ZNF2"
    label "ZNF2"
    colors "#FF4B4B"
    diffs 2.58819959073594
    totalFlows 2.58819959073594
    degree 1
  ]
  node
  [
    id 111
    name "NAV1"
    label "NAV1"
    colors "#FFADAD"
    diffs 1.59079874938357
    totalFlows 1.59079874938357
    degree 1
  ]
  node
  [
    id 112
    name "TAF1B"
    label "TAF1B"
    colors "#B1B1FF"
    diffs -1.0953227079031
    totalFlows 7.77501981695191
    degree 1
  ]
  node
  [
    id 113
    name "TMEM126B"
    label "TMEM126B"
    colors "#FF7E7E"
    diffs 1.8763656477181
    totalFlows 1.8763656477181
    degree 1
  ]
  node
  [
    id 114
    name "HELLS"
    label "HELLS"
    colors "#8A8AFF"
    diffs -2.12407705832145
    totalFlows 1.50057187115521
    degree 1
  ]
  node
  [
    id 115
    name "SMAD3"
    label "SMAD3"
    colors "#0F0FFF"
    diffs -16.9772018974755
    totalFlows 104.807019763576
    degree 1
  ]
  node
  [
    id 116
    name "NOC2L"
    label "NOC2L"
    colors "#C9C9FF"
    diffs -0.467004747233764
    totalFlows 3.37388771439764
    degree 1
  ]
  node
  [
    id 117
    name "XAF1"
    label "XAF1"
    colors "#9E9EFF"
    diffs -1.61711605942654
    totalFlows 1.73270281510733
    degree 1
  ]
  node
  [
    id 118
    name "KIF2C"
    label "KIF2C"
    colors "#FF5E5E"
    diffs 2.1028754960855
    totalFlows 2.43519313318908
    degree 1
  ]
  node
  [
    id 119
    name "MRPS6"
    label "MRPS6"
    colors "#F5F5FF"
    diffs 0.0387330792104377
    totalFlows 1.32192910678071
    degree 1
  ]
  node
  [
    id 120
    name "PIKFYVE"
    label "PIKFYVE"
    colors "#FFB9B9"
    diffs 1.51569484566433
    totalFlows 1.51569484566433
    degree 1
  ]
  node
  [
    id 121
    name "NOL11"
    label "NOL11"
    colors "#FFC5C5"
    diffs 1.37312382409743
    totalFlows 1.37312382409743
    degree 1
  ]
  node
  [
    id 122
    name "PPARG"
    label "PPARG"
    colors "#3737FF"
    diffs -6.46842238665957
    totalFlows 17.4405179433296
    degree 1
  ]
  node
  [
    id 123
    name "SSBP3"
    label "SSBP3"
    colors "#B9B9FF"
    diffs -0.935303318365188
    totalFlows 1.91553032482913
    degree 1
  ]
  node
  [
    id 124
    name "RUVBL2"
    label "RUVBL2"
    colors "#0B0BFF"
    diffs -18.3817892382571
    totalFlows 17.6811489857808
    degree 1
  ]
  node
  [
    id 125
    name "ZCCHC12"
    label "ZCCHC12"
    colors "#FF9A9A"
    diffs 1.66531794257177
    totalFlows 4.77039672373872
    degree 1
  ]
  node
  [
    id 126
    name "ZXDC"
    label "ZXDC"
    colors "#7A7AFF"
    diffs -2.53471463513566
    totalFlows 1.27613471102274
    degree 1
  ]
  node
  [
    id 127
    name "CLASRP"
    label "CLASRP"
    colors "#EDEDFF"
    diffs -0.0222617851325064
    totalFlows 0.365489782885414
    degree 1
  ]
  node
  [
    id 128
    name "COPS7B"
    label "COPS7B"
    colors "#FFE5E5"
    diffs 0.472778342602105
    totalFlows 0.472778342602105
    degree 1
  ]
  node
  [
    id 129
    name "TPT1"
    label "TPT1"
    colors "#2727FF"
    diffs -9.02534632672084
    totalFlows 15.4037262117217
    degree 1
  ]
  edge
  [
    source 0
    target 1
    weight 0.999160914093812
    correlation 0.999160914093812
    sign 1
  ]
  edge
  [
    source 0
    target 2
    weight 0.985463378316974
    correlation -0.985463378316974
    sign -1
  ]
  edge
  [
    source 0
    target 3
    weight 0.973175137095524
    correlation 0.973175137095524
    sign 1
  ]
  edge
  [
    source 0
    target 4
    weight 0.977920129043379
    correlation -0.977920129043379
    sign -1
  ]
  edge
  [
    source 0
    target 5
    weight 0.959346112927749
    correlation 0.959346112927749
    sign 1
  ]
  edge
  [
    source 0
    target 6
    weight 0.970540249776104
    correlation -0.970540249776104
    sign -1
  ]
  edge
  [
    source 0
    target 7
    weight 0.562994932482818
    correlation -0.969636731954092
    sign -1
  ]
  edge
  [
    source 0
    target 8
    weight 0.955366809208085
    correlation 0.995130800742751
    sign 1
  ]
  edge
  [
    source 0
    target 9
    weight 0.952773400696296
    correlation -0.952773400696296
    sign -1
  ]
  edge
  [
    source 0
    target 10
    weight 0.948999584641797
    correlation 0.948999584641797
    sign 1
  ]
  edge
  [
    source 0
    target 11
    weight 0.947901221286005
    correlation -0.947901221286005
    sign -1
  ]
  edge
  [
    source 0
    target 12
    weight 0.987764835070403
    correlation 0.987764835070403
    sign 1
  ]
  edge
  [
    source 0
    target 13
    weight 0.986336629423961
    correlation -0.986336629423961
    sign -1
  ]
  edge
  [
    source 0
    target 14
    weight 0.427215368034482
    correlation -0.990745888646881
    sign -1
  ]
  edge
  [
    source 0
    target 15
    weight 0.939590038403171
    correlation -0.939590038403171
    sign -1
  ]
  edge
  [
    source 0
    target 16
    weight 0.939575589910348
    correlation -0.939575589910348
    sign -1
  ]
  edge
  [
    source 0
    target 17
    weight 0.935786339045698
    correlation 0.935786339045698
    sign 1
  ]
  edge
  [
    source 0
    target 18
    weight 0.967637939410131
    correlation -0.967637939410131
    sign -1
  ]
  edge
  [
    source 0
    target 19
    weight 0.93165013373213
    correlation 0.93165013373213
    sign 1
  ]
  edge
  [
    source 0
    target 20
    weight 0.99890924911987
    correlation -0.99890924911987
    sign -1
  ]
  edge
  [
    source 0
    target 21
    weight 0.927340627610885
    correlation 0.927340627610885
    sign 1
  ]
  edge
  [
    source 0
    target 22
    weight 0.941577931325691
    correlation -0.983816682400207
    sign -1
  ]
  edge
  [
    source 0
    target 23
    weight 0.924576666976718
    correlation 0.924576666976718
    sign 1
  ]
  edge
  [
    source 0
    target 24
    weight 0.922954890009321
    correlation 0.922954890009321
    sign 1
  ]
  edge
  [
    source 0
    target 25
    weight 0.921562812035588
    correlation -0.921562812035588
    sign -1
  ]
  edge
  [
    source 0
    target 26
    weight 0.32444278440776
    correlation -0.93084142532646
    sign -1
  ]
  edge
  [
    source 0
    target 27
    weight 0.914857661897668
    correlation -0.914857661897668
    sign -1
  ]
  edge
  [
    source 0
    target 28
    weight 0.970223565606772
    correlation -0.970223565606772
    sign -1
  ]
  edge
  [
    source 0
    target 29
    weight 0.908077718634795
    correlation 0.908077718634795
    sign 1
  ]
  edge
  [
    source 0
    target 30
    weight 0.941425208635319
    correlation -0.941425208635319
    sign -1
  ]
  edge
  [
    source 0
    target 31
    weight 0.90469046035416
    correlation -0.90469046035416
    sign -1
  ]
  edge
  [
    source 0
    target 32
    weight 0.379159601309644
    correlation 0.982101667401385
    sign 1
  ]
  edge
  [
    source 0
    target 33
    weight 0.300566877668236
    correlation -0.937493833753471
    sign -1
  ]
  edge
  [
    source 0
    target 34
    weight 0.888927546601911
    correlation -0.888927546601911
    sign -1
  ]
  edge
  [
    source 0
    target 35
    weight 0.886716538584999
    correlation -0.886716538584999
    sign -1
  ]
  edge
  [
    source 0
    target 36
    weight 0.882973040843771
    correlation 0.882973040843771
    sign 1
  ]
  edge
  [
    source 0
    target 37
    weight 0.0896940081867571
    correlation -0.992265843854528
    sign -1
  ]
  edge
  [
    source 0
    target 38
    weight 0.871500537641002
    correlation 0.871500537641002
    sign 1
  ]
  edge
  [
    source 0
    target 39
    weight 0.993848443471572
    correlation -0.993848443471572
    sign -1
  ]
  edge
  [
    source 0
    target 40
    weight 0.614527911343946
    correlation 0.904787123735773
    sign 1
  ]
  edge
  [
    source 0
    target 41
    weight 0.860788040151869
    correlation 0.860788040151869
    sign 1
  ]
  edge
  [
    source 0
    target 42
    weight 0.85991852167112
    correlation 0.85991852167112
    sign 1
  ]
  edge
  [
    source 0
    target 43
    weight 0.907335311583259
    correlation -0.907335311583259
    sign -1
  ]
  edge
  [
    source 0
    target 44
    weight 0.969983224881117
    correlation 0.969983224881117
    sign 1
  ]
  edge
  [
    source 0
    target 45
    weight 0.31737311165791
    correlation 0.954929281651585
    sign 1
  ]
  edge
  [
    source 0
    target 46
    weight 0.999184092644417
    correlation -0.999184092644417
    sign -1
  ]
  edge
  [
    source 0
    target 47
    weight 0.184451675146133
    correlation 0.926973104492811
    sign 1
  ]
  edge
  [
    source 0
    target 48
    weight 0.839092024099016
    correlation -0.839092024099016
    sign -1
  ]
  edge
  [
    source 0
    target 49
    weight 0.884045350840869
    correlation 0.884045350840869
    sign 1
  ]
  edge
  [
    source 0
    target 50
    weight 0.834759334465081
    correlation -0.834759334465081
    sign -1
  ]
  edge
  [
    source 0
    target 51
    weight 0.988937622750888
    correlation 0.988937622750888
    sign 1
  ]
  edge
  [
    source 0
    target 52
    weight 0.813356569471533
    correlation -0.813356569471533
    sign -1
  ]
  edge
  [
    source 0
    target 53
    weight 0.931387363812589
    correlation -0.931387363812589
    sign -1
  ]
  edge
  [
    source 0
    target 54
    weight 0.861131577439239
    correlation 0.861131577439239
    sign 1
  ]
  edge
  [
    source 0
    target 55
    weight 0.794964600578997
    correlation -0.794964600578997
    sign -1
  ]
  edge
  [
    source 0
    target 56
    weight 0.96401978305046
    correlation 0.96401978305046
    sign 1
  ]
  edge
  [
    source 0
    target 57
    weight 0.977670635584627
    correlation -0.977670635584627
    sign -1
  ]
  edge
  [
    source 0
    target 58
    weight 0.968124653749454
    correlation 0.968124653749454
    sign 1
  ]
  edge
  [
    source 0
    target 59
    weight 0.375964862749677
    correlation 0.910832355698007
    sign 1
  ]
  edge
  [
    source 0
    target 60
    weight 0.146207644471541
    correlation 0.794605550771129
    sign 1
  ]
  edge
  [
    source 0
    target 61
    weight 0.784002666868364
    correlation -0.784002666868364
    sign -1
  ]
  edge
  [
    source 0
    target 62
    weight 0.782990882442028
    correlation 0.782990882442028
    sign 1
  ]
  edge
  [
    source 0
    target 63
    weight 0.778104721527465
    correlation -0.778104721527465
    sign -1
  ]
  edge
  [
    source 0
    target 64
    weight 0.341447329226287
    correlation 0.847542197000152
    sign 1
  ]
  edge
  [
    source 0
    target 65
    weight 0.837034939405701
    correlation 0.959418181015514
    sign 1
  ]
  edge
  [
    source 0
    target 66
    weight 0.773871595540194
    correlation -0.773871595540194
    sign -1
  ]
  edge
  [
    source 0
    target 67
    weight 0.884465194720767
    correlation 0.884465194720767
    sign 1
  ]
  edge
  [
    source 0
    target 68
    weight 0.771980620617373
    correlation 0.771980620617373
    sign 1
  ]
  edge
  [
    source 0
    target 69
    weight 0.868127480648285
    correlation -0.887376192790831
    sign -1
  ]
  edge
  [
    source 0
    target 70
    weight 0.789900552579546
    correlation 0.789900552579546
    sign 1
  ]
  edge
  [
    source 0
    target 71
    weight 0.228607923879335
    correlation -0.973457555709457
    sign -1
  ]
  edge
  [
    source 0
    target 72
    weight 0.870655819562874
    correlation 0.870655819562874
    sign 1
  ]
  edge
  [
    source 0
    target 73
    weight 0.760981979595496
    correlation -0.760981979595496
    sign -1
  ]
  edge
  [
    source 0
    target 74
    weight 0.859380728786284
    correlation -0.859380728786284
    sign -1
  ]
  edge
  [
    source 0
    target 75
    weight 0.7597098813145
    correlation 0.7597098813145
    sign 1
  ]
  edge
  [
    source 0
    target 76
    weight 0.910575631561684
    correlation -0.952138690174269
    sign -1
  ]
  edge
  [
    source 0
    target 77
    weight 0.935126456231346
    correlation 0.935126456231346
    sign 1
  ]
  edge
  [
    source 0
    target 78
    weight 0.751838892691025
    correlation -0.751838892691025
    sign -1
  ]
  edge
  [
    source 0
    target 79
    weight 0.751636689291426
    correlation -0.751636689291426
    sign -1
  ]
  edge
  [
    source 0
    target 80
    weight 0.747939765099745
    correlation 0.747939765099745
    sign 1
  ]
  edge
  [
    source 0
    target 81
    weight 0.800407961931995
    correlation -0.800407961931995
    sign -1
  ]
  edge
  [
    source 0
    target 82
    weight 0.795213946125843
    correlation -0.88060794763611
    sign -1
  ]
  edge
  [
    source 0
    target 83
    weight 0.738818502259009
    correlation -0.738818502259009
    sign -1
  ]
  edge
  [
    source 0
    target 84
    weight 0.737920869088299
    correlation -0.737920869088299
    sign -1
  ]
  edge
  [
    source 0
    target 85
    weight 0.862137650273276
    correlation -0.862137650273276
    sign -1
  ]
  edge
  [
    source 0
    target 86
    weight 0.807980415177354
    correlation -0.807980415177354
    sign -1
  ]
  edge
  [
    source 0
    target 87
    weight 0.979835907931667
    correlation 0.979835907931667
    sign 1
  ]
  edge
  [
    source 0
    target 88
    weight 0.725587298520091
    correlation 0.725587298520091
    sign 1
  ]
  edge
  [
    source 0
    target 89
    weight 0.945185409053811
    correlation 0.945185409053811
    sign 1
  ]
  edge
  [
    source 0
    target 90
    weight 0.851059641039831
    correlation 0.856315970777873
    sign 1
  ]
  edge
  [
    source 0
    target 91
    weight 0.122255177013987
    correlation 0.941326931352465
    sign 1
  ]
  edge
  [
    source 0
    target 92
    weight 0.718792770785212
    correlation 0.718792770785212
    sign 1
  ]
  edge
  [
    source 0
    target 93
    weight 0.713826426470896
    correlation -0.713826426470896
    sign -1
  ]
  edge
  [
    source 0
    target 94
    weight 0.288071678064795
    correlation -0.92863346459597
    sign -1
  ]
  edge
  [
    source 0
    target 95
    weight 0.709819715515633
    correlation -0.709819715515633
    sign -1
  ]
  edge
  [
    source 0
    target 96
    weight 0.018293054454073
    correlation 0.955441620807662
    sign 1
  ]
  edge
  [
    source 0
    target 97
    weight 0.742288706089997
    correlation -0.981804904030032
    sign -1
  ]
  edge
  [
    source 0
    target 98
    weight 0.130971641428089
    correlation 0.837216854324778
    sign 1
  ]
  edge
  [
    source 0
    target 99
    weight 0.696759053168245
    correlation 0.696759053168245
    sign 1
  ]
  edge
  [
    source 0
    target 100
    weight 0.820029131089483
    correlation -0.84880938093113
    sign -1
  ]
  edge
  [
    source 0
    target 101
    weight 0.695467077437354
    correlation -0.695467077437354
    sign -1
  ]
  edge
  [
    source 0
    target 102
    weight 0.864042781635767
    correlation 0.864042781635767
    sign 1
  ]
  edge
  [
    source 0
    target 103
    weight 0.688229421761152
    correlation 0.688229421761152
    sign 1
  ]
  edge
  [
    source 0
    target 104
    weight 0.744579550481624
    correlation 0.744579550481624
    sign 1
  ]
  edge
  [
    source 0
    target 105
    weight 0.540817162227562
    correlation -0.778133140097053
    sign -1
  ]
  edge
  [
    source 0
    target 106
    weight 0.685821193850493
    correlation -0.685821193850493
    sign -1
  ]
  edge
  [
    source 0
    target 107
    weight 0.738036496229001
    correlation 0.928753834546799
    sign 1
  ]
  edge
  [
    source 0
    target 108
    weight 0.681405422206773
    correlation -0.681405422206773
    sign -1
  ]
  edge
  [
    source 0
    target 109
    weight 0.717520999335694
    correlation -0.94657018003202
    sign -1
  ]
  edge
  [
    source 0
    target 110
    weight 0.675922610258857
    correlation -0.675922610258857
    sign -1
  ]
  edge
  [
    source 0
    target 111
    weight 0.795399374691784
    correlation 0.863770783284577
    sign 1
  ]
  edge
  [
    source 0
    target 112
    weight 0.664913854338308
    correlation -0.664913854338308
    sign -1
  ]
  edge
  [
    source 0
    target 113
    weight 0.938182823859048
    correlation 0.938182823859048
    sign 1
  ]
  edge
  [
    source 0
    target 114
    weight 0.750285935577607
    correlation -0.88371812926248
    sign -1
  ]
  edge
  [
    source 0
    target 115
    weight 0.661388139980705
    correlation -0.661388139980705
    sign -1
  ]
  edge
  [
    source 0
    target 116
    weight 0.394189263507669
    correlation 0.928731073754425
    sign 1
  ]
  edge
  [
    source 0
    target 117
    weight 0.0491069678311291
    correlation -0.760174839505138
    sign -1
  ]
  edge
  [
    source 0
    target 118
    weight 0.671792240128433
    correlation -0.975115256049041
    sign -1
  ]
  edge
  [
    source 0
    target 119
    weight 0.659957529246375
    correlation 0.985343514155444
    sign 1
  ]
  edge
  [
    source 0
    target 120
    weight 0.757847422832163
    correlation -0.856519058356263
    sign -1
  ]
  edge
  [
    source 0
    target 121
    weight 0.686561912048713
    correlation -0.686561912048713
    sign -1
  ]
  edge
  [
    source 0
    target 122
    weight 0.331592987514619
    correlation -0.814991130944844
    sign -1
  ]
  edge
  [
    source 0
    target 123
    weight 0.327093143053692
    correlation 0.673151051497584
    sign 1
  ]
  edge
  [
    source 0
    target 124
    weight 0.0873975828499101
    correlation 0.902491986530697
    sign 1
  ]
  edge
  [
    source 0
    target 125
    weight 0.638399294727061
    correlation -0.638399294727061
    sign -1
  ]
  edge
  [
    source 0
    target 126
    weight 0.638067355511369
    correlation -0.638067355511369
    sign -1
  ]
  edge
  [
    source 0
    target 127
    weight 0.172066966479234
    correlation -0.920628549036969
    sign -1
  ]
  edge
  [
    source 0
    target 128
    weight 0.236389171301053
    correlation 0.955007551108845
    sign 1
  ]
  edge
  [
    source 0
    target 129
    weight 0.247558972960307
    correlation -0.636417148834965
    sign -1
  ]
]
