# Supplementary material for: Aspergillus fumigatus Challenged by Human Dendritic Cells: Metabolic and Regulatory Pathway Responses Testify a Tight Battle
Source: Front Cell Infect Microbiol. 2019 May 22;9:168. doi: 10.3389/fcimb.2019.00168 (PMC6540932; doi:10.3389/fcimb.2019.00168)
Supplement: Supplementary file 12 [file Data_Sheet_2.ZIP › Supplementary_dataset2/ARRB1_KT_Control.gml]

Creator "igraph version 1.2.0 Mon Jun  4 11:55:11 2018"
Version 1
graph
[
  directed 1
  node
  [
    id 0
    name "DNAH3"
    label "DNAH3"
    colors "#9494FF"
    diffs -3.38241384245717
    totalFlows 3.38241384245717
    degree 1
  ]
  node
  [
    id 1
    name "TUBB2A"
    label "TUBB2A"
    colors "#FF1717"
    diffs 9.4985511707491
    totalFlows 62.9367177925806
    degree 1
  ]
  node
  [
    id 2
    name "WDR77"
    label "WDR77"
    colors "#0B0BFF"
    diffs -13.6653909487063
    totalFlows 22.8526061616379
    degree 1
  ]
  node
  [
    id 3
    name "STK38"
    label "STK38"
    colors "#8E8EFF"
    diffs -3.5021272762433
    totalFlows 26.4946785177121
    degree 1
  ]
  node
  [
    id 4
    name "ALYREF"
    label "ALYREF"
    colors "#2929FF"
    diffs -9.77210678674014
    totalFlows 15.6239665011177
    degree 1
  ]
  node
  [
    id 5
    name "KCTD3"
    label "KCTD3"
    colors "#7676FF"
    diffs -3.88503695220496
    totalFlows 3.88503695220496
    degree 1
  ]
  node
  [
    id 6
    name "HNRNPU"
    label "HNRNPU"
    colors "#4D4DFF"
    diffs -7.11853895880901
    totalFlows 35.7248772735144
    degree 1
  ]
  node
  [
    id 7
    name "H2AFX"
    label "H2AFX"
    colors "#FF1D1D"
    diffs 8.24105750769574
    totalFlows 28.0036306250191
    degree 1
  ]
  node
  [
    id 8
    name "HSP90AA1"
    label "HSP90AA1"
    colors "#6464FF"
    diffs -4.70238976890437
    totalFlows 102.729163431092
    degree 1
  ]
  node
  [
    id 9
    name "CCR5"
    label "CCR5"
    colors "#C9C9FF"
    diffs -2.44633058338195
    totalFlows 33.2117896183795
    degree 1
  ]
  node
  [
    id 10
    name "ANXA2"
    label "ANXA2"
    colors "#FF3535"
    diffs 5.57984801523095
    totalFlows 8.16157091263528
    degree 1
  ]
  node
  [
    id 11
    name "HIST1H2BO"
    label "HIST1H2BO"
    colors "#DBDBFF"
    diffs -2.32298169448913
    totalFlows 2.32298169448913
    degree 1
  ]
  node
  [
    id 12
    name "YWHAQ"
    label "YWHAQ"
    colors "#4141FF"
    diffs -8.0967784810748
    totalFlows 58.5080675220596
    degree 1
  ]
  node
  [
    id 13
    name "RPL15"
    label "RPL15"
    colors "#A6A6FF"
    diffs -2.98396609134496
    totalFlows 10.189923249826
    degree 1
  ]
  node
  [
    id 14
    name "DVL1"
    label "DVL1"
    colors "#8888FF"
    diffs -3.60853738100978
    totalFlows 9.38262919595745
    degree 1
  ]
  node
  [
    id 15
    name "GNMT"
    label "GNMT"
    colors "#FFA6A6"
    diffs 0.143805155223717
    totalFlows 3.7238329429444
    degree 1
  ]
  node
  [
    id 16
    name "HNRNPM"
    label "HNRNPM"
    colors "#6A6AFF"
    diffs -4.69593351788888
    totalFlows 22.1842204610451
    degree 1
  ]
  node
  [
    id 17
    name "RAB1A"
    label "RAB1A"
    colors "#FF4747"
    diffs 4.11809556151162
    totalFlows 4.19664411760282
    degree 1
  ]
  node
  [
    id 18
    name "CLTC"
    label "CLTC"
    colors "#FF1111"
    diffs 10.1523533547182
    totalFlows 19.5687613847229
    degree 1
  ]
  node
  [
    id 19
    name "ARR3"
    label "ARR3"
    colors "#FF8E8E"
    diffs 1.62862588423614
    totalFlows 3.52373026454125
    degree 1
  ]
  node
  [
    id 20
    name "MAP3K5"
    label "MAP3K5"
    colors "#FF0B0B"
    diffs 10.9939471819097
    totalFlows 64.4060808614433
    degree 1
  ]
  node
  [
    id 21
    name "ADRB1"
    label "ADRB1"
    colors "#FFF3F3"
    diffs -1.40804988199755
    totalFlows 1.94617016955723
    degree 1
  ]
  node
  [
    id 22
    name "DGKZ"
    label "DGKZ"
    colors "#FFFFFF"
    diffs -1.48072595728712
    totalFlows 3.77761357747532
    degree 1
  ]
  node
  [
    id 23
    name "ACACA"
    label "ACACA"
    colors "#E1E1FF"
    diffs -1.93079637735476
    totalFlows 5.74261423331886
    degree 1
  ]
  node
  [
    id 24
    name "CD247"
    label "CD247"
    colors "#BDBDFF"
    diffs -2.49274230168885
    totalFlows 6.02779634526473
    degree 1
  ]
  node
  [
    id 25
    name "NEK6"
    label "NEK6"
    colors "#FF2323"
    diffs 7.73168062937894
    totalFlows 64.8696028564857
    degree 1
  ]
  node
  [
    id 26
    name "SPIN1"
    label "SPIN1"
    colors "#FF8282"
    diffs 2.00389522981586
    totalFlows 11.8254667065122
    degree 1
  ]
  node
  [
    id 27
    name "C5AR1"
    label "C5AR1"
    colors "#FFC9C9"
    diffs -0.859439544091402
    totalFlows 7.92391222668298
    degree 1
  ]
  node
  [
    id 28
    name "CXCR2"
    label "CXCR2"
    colors "#FF3B3B"
    diffs 5.15090981153702
    totalFlows 8.46697749855011
    degree 1
  ]
  node
  [
    id 29
    name "AKT1"
    label "AKT1"
    colors "#1111FF"
    diffs -12.0079591375743
    totalFlows 64.4971275650844
    degree 1
  ]
  node
  [
    id 30
    name "CYTH2"
    label "CYTH2"
    colors "#7C7CFF"
    diffs -3.77668616615148
    totalFlows 4.65640543694566
    degree 1
  ]
  node
  [
    id 31
    name "POLR1E"
    label "POLR1E"
    colors "#FF8888"
    diffs 1.90002698727272
    totalFlows 3.52903475047069
    degree 1
  ]
  node
  [
    id 32
    name "GPR50"
    label "GPR50"
    colors "#A0A0FF"
    diffs -2.9859500880381
    totalFlows 2.9859500880381
    degree 1
  ]
  node
  [
    id 33
    name "YWHAG"
    label "YWHAG"
    colors "#2323FF"
    diffs -10.0451884347197
    totalFlows 47.1316930712427
    degree 1
  ]
  node
  [
    id 34
    name "HDGFRP2"
    label "HDGFRP2"
    colors "#E7E7FF"
    diffs -1.88906171351537
    totalFlows 3.64158633711031
    degree 1
  ]
  node
  [
    id 35
    name "BAG1"
    label "BAG1"
    colors "#FF5E5E"
    diffs 3.0688891437235
    totalFlows 7.92374409013371
    degree 1
  ]
  node
  [
    id 36
    name "LRP1B"
    label "LRP1B"
    colors "#7070FF"
    diffs -3.94229775424771
    totalFlows 3.94229775424771
    degree 1
  ]
  node
  [
    id 37
    name "AP2A1"
    label "AP2A1"
    colors "#FF5353"
    diffs 3.24968688167194
    totalFlows 5.24330491772461
    degree 1
  ]
  node
  [
    id 38
    name "RAB11FIP5"
    label "RAB11FIP5"
    colors "#FF4D4D"
    diffs 3.98979475447558
    totalFlows 1.82011506047563
    degree 1
  ]
  node
  [
    id 39
    name "THRAP3"
    label "THRAP3"
    colors "#FFDBDB"
    diffs -1.07709368796773
    totalFlows 11.3041116472446
    degree 1
  ]
  node
  [
    id 40
    name "TCOF1"
    label "TCOF1"
    colors "#ABABFF"
    diffs -2.95648421959012
    totalFlows 5.31059325165149
    degree 1
  ]
  node
  [
    id 41
    name "RALGDS"
    label "RALGDS"
    colors "#8282FF"
    diffs -3.66027075968252
    totalFlows 5.01513317357713
    degree 1
  ]
  node
  [
    id 42
    name "PDE4D"
    label "PDE4D"
    colors "#FF5858"
    diffs 3.10818416248237
    totalFlows 5.59309421053142
    degree 1
  ]
  node
  [
    id 43
    name "ARRDC3"
    label "ARRDC3"
    colors "#C3C3FF"
    diffs -2.47453862861131
    totalFlows 5.00363989187683
    degree 1
  ]
  node
  [
    id 44
    name "DDX27"
    label "DDX27"
    colors "#EDEDFF"
    diffs -1.67745401902237
    totalFlows 1.67745401902237
    degree 1
  ]
  node
  [
    id 45
    name "PTHLH"
    label "PTHLH"
    colors "#FFA0A0"
    diffs 0.469086134843116
    totalFlows 1.25620442401499
    degree 1
  ]
  node
  [
    id 46
    name "PFKFB3"
    label "PFKFB3"
    colors "#FFBDBD"
    diffs -0.40479957308159
    totalFlows 7.43454136166622
    degree 1
  ]
  node
  [
    id 47
    name "UBC"
    label "UBC"
    colors "#FF0000"
    diffs 286.847303328444
    totalFlows 1010.48253577242
    degree 1
  ]
  node
  [
    id 48
    name "ADH6"
    label "ADH6"
    colors "#FFE1E1"
    diffs -1.18190966957475
    totalFlows 1.18190966957475
    degree 1
  ]
  node
  [
    id 49
    name "HNRNPA1"
    label "HNRNPA1"
    colors "#FF4141"
    diffs 4.98819953164593
    totalFlows 27.653229766916
    degree 1
  ]
  node
  [
    id 50
    name "BTK"
    label "BTK"
    colors "#FF9A9A"
    diffs 1.19062641991952
    totalFlows 15.9967296919258
    degree 1
  ]
  node
  [
    id 51
    name "ARF6"
    label "ARF6"
    colors "#FFB1B1"
    diffs -0.31187893398929
    totalFlows 15.6851694475766
    degree 1
  ]
  node
  [
    id 52
    name "AP2B1"
    label "AP2B1"
    colors "#5858FF"
    diffs -6.70282579129256
    totalFlows 12.9947864210694
    degree 1
  ]
  node
  [
    id 53
    name "POLR1C"
    label "POLR1C"
    colors "#FF7070"
    diffs 2.67152299412191
    totalFlows 3.83556465868989
    degree 1
  ]
  node
  [
    id 54
    name "GNB1"
    label "GNB1"
    colors "#2F2FFF"
    diffs -9.34080981698224
    totalFlows 15.0924959654202
    degree 1
  ]
  node
  [
    id 55
    name "G3BP1"
    label "G3BP1"
    colors "#9A9AFF"
    diffs -3.08283014854953
    totalFlows 14.9027542477277
    degree 1
  ]
  node
  [
    id 56
    name "SF3B2"
    label "SF3B2"
    colors "#B1B1FF"
    diffs -2.7842999146944
    totalFlows 8.46323612269232
    degree 1
  ]
  node
  [
    id 57
    name "CTTN"
    label "CTTN"
    colors "#5353FF"
    diffs -6.95754373858136
    totalFlows 20.0309115702517
    degree 1
  ]
  node
  [
    id 58
    name "RPS27A"
    label "RPS27A"
    colors "#FFB7B7"
    diffs -0.343635329932544
    totalFlows 9.59847504315526
    degree 1
  ]
  node
  [
    id 59
    name "SRRM2"
    label "SRRM2"
    colors "#FF6464"
    diffs 3.0388218804848
    totalFlows 20.8918834252784
    degree 1
  ]
  node
  [
    id 60
    name "HGS"
    label "HGS"
    colors "#FF0505"
    diffs 13.5074802858993
    totalFlows 19.1729719165478
    degree 1
  ]
  node
  [
    id 61
    name "NOLC1"
    label "NOLC1"
    colors "#FFABAB"
    diffs 0.137929963649928
    totalFlows 5.34106132315673
    degree 1
  ]
  node
  [
    id 62
    name "STK38L"
    label "STK38L"
    colors "#5E5EFF"
    diffs -4.94389790513178
    totalFlows 15.6613475185036
    degree 1
  ]
  node
  [
    id 63
    name "ARPC5"
    label "ARPC5"
    colors "#FFD5D5"
    diffs -0.973054950819704
    totalFlows 3.72059740090689
    degree 1
  ]
  node
  [
    id 64
    name "S100A9"
    label "S100A9"
    colors "#F3F3FF"
    diffs -1.64595065268338
    totalFlows 7.81137123933058
    degree 1
  ]
  node
  [
    id 65
    name "JAK1"
    label "JAK1"
    colors "#D5D5FF"
    diffs -2.37819664768967
    totalFlows 14.6834455386734
    degree 1
  ]
  node
  [
    id 66
    name "RGS3"
    label "RGS3"
    colors "#F9F9FF"
    diffs -1.53337125488899
    totalFlows 1.53337125488899
    degree 1
  ]
  node
  [
    id 67
    name "EIF4B"
    label "EIF4B"
    colors "#FF2929"
    diffs 7.68303680287007
    totalFlows 57.5500843060516
    degree 1
  ]
  node
  [
    id 68
    name "SDC3"
    label "SDC3"
    colors "#FF7676"
    diffs 2.38087036498561
    totalFlows 3.10820162904747
    degree 1
  ]
  node
  [
    id 69
    name "SRC"
    label "SRC"
    colors "#4747FF"
    diffs -7.80236127368778
    totalFlows 418.611829001557
    degree 1
  ]
  node
  [
    id 70
    name "KIF26A"
    label "KIF26A"
    colors "#FFF9F9"
    diffs -1.46323153293736
    totalFlows 1.46323153293736
    degree 1
  ]
  node
  [
    id 71
    name "YWHAH"
    label "YWHAH"
    colors "#3B3BFF"
    diffs -8.82040155248214
    totalFlows 31.9855602566241
    degree 1
  ]
  node
  [
    id 72
    name "FASN"
    label "FASN"
    colors "#FF6A6A"
    diffs 2.98466367671379
    totalFlows 2.59529056113561
    degree 1
  ]
  node
  [
    id 73
    name "HIST1H4A"
    label "HIST1H4A"
    colors "#3535FF"
    diffs -8.94524058462144
    totalFlows 42.328543071712
    degree 1
  ]
  node
  [
    id 74
    name "FGR"
    label "FGR"
    colors "#1717FF"
    diffs -11.9119964015529
    totalFlows 35.3235648215352
    degree 1
  ]
  node
  [
    id 75
    name "ZBTB43"
    label "ZBTB43"
    colors "#FF2F2F"
    diffs 7.1738802933455
    totalFlows 12.0686551454722
    degree 1
  ]
  node
  [
    id 76
    name "MYL6"
    label "MYL6"
    colors "#B7B7FF"
    diffs -2.60985518872483
    totalFlows 4.13357800285564
    degree 1
  ]
  node
  [
    id 77
    name "TUBA4A"
    label "TUBA4A"
    colors "#1D1DFF"
    diffs -11.2971857245544
    totalFlows 111.976585374697
    degree 1
  ]
  node
  [
    id 78
    name "TMPO"
    label "TMPO"
    colors "#CFCFFF"
    diffs -2.43434662517077
    totalFlows 56.959683429858
    degree 1
  ]
  node
  [
    id 79
    name "NPM1"
    label "NPM1"
    colors "#FF7C7C"
    diffs 2.28393947467745
    totalFlows 44.9178438663288
    degree 1
  ]
  node
  [
    id 80
    name "POLR2E"
    label "POLR2E"
    colors "#FF9494"
    diffs 1.34293923769297
    totalFlows 7.26013788798551
    degree 1
  ]
  node
  [
    id 81
    name "TUBA1C"
    label "TUBA1C"
    colors "#FFCFCF"
    diffs -0.93332040801489
    totalFlows 7.09849369572182
    degree 1
  ]
  node
  [
    id 82
    name "AXIN1"
    label "AXIN1"
    colors "#FFEDED"
    diffs -1.39591169025666
    totalFlows 11.1652531799434
    degree 1
  ]
  node
  [
    id 83
    name "CPNE8"
    label "CPNE8"
    colors "#FFE7E7"
    diffs -1.21943556154982
    totalFlows 1.21943556154982
    degree 1
  ]
  node
  [
    id 84
    name "HSPA5"
    label "HSPA5"
    colors "#0505FF"
    diffs -30.9614088766865
    totalFlows 248.471252859828
    degree 1
  ]
  node
  [
    id 85
    name "RBM10"
    label "RBM10"
    colors "#FFC3C3"
    diffs -0.469865187679813
    totalFlows 4.38446078555052
    degree 1
  ]
  node
  [
    id 86
    name "ARRB1"
    label "ARRB1"
    colors "#0000FF"
    diffs -31.6365188675521
    totalFlows 129.817099938542
    degree 86
  ]
  edge
  [
    source 0
    target 86
    weight 0.981620025744605
    correlation -0.981620025744605
    sign -1
  ]
  edge
  [
    source 1
    target 86
    weight 0.963749268903717
    correlation -0.963749268903717
    sign -1
  ]
  edge
  [
    source 2
    target 86
    weight 0.990498276312071
    correlation -0.990498276312071
    sign -1
  ]
  edge
  [
    source 3
    target 86
    weight 0.91880954501105
    correlation 0.91880954501105
    sign 1
  ]
  edge
  [
    source 4
    target 86
    weight 0.957128799616932
    correlation 0.957128799616932
    sign 1
  ]
  edge
  [
    source 5
    target 86
    weight 0.983731957207407
    correlation -0.983731957207407
    sign -1
  ]
  edge
  [
    source 6
    target 86
    weight 0.968109232442572
    correlation 0.968109232442572
    sign 1
  ]
  edge
  [
    source 7
    target 86
    weight 0.968877425927454
    correlation 0.968877425927454
    sign 1
  ]
  edge
  [
    source 8
    target 86
    weight 0.93008889760004
    correlation 0.93008889760004
    sign 1
  ]
  edge
  [
    source 9
    target 86
    weight 0.865168688797788
    correlation 0.865168688797788
    sign 1
  ]
  edge
  [
    source 10
    target 86
    weight 0.949887056162147
    correlation -0.949887056162147
    sign -1
  ]
  edge
  [
    source 11
    target 86
    weight 0.960582916595499
    correlation 0.960582916595499
    sign 1
  ]
  edge
  [
    source 12
    target 86
    weight 0.957611419320914
    correlation -0.957611419320914
    sign -1
  ]
  edge
  [
    source 13
    target 86
    weight 0.939388675927537
    correlation -0.939388675927537
    sign -1
  ]
  edge
  [
    source 14
    target 86
    weight 0.912058696748648
    correlation 0.912058696748648
    sign 1
  ]
  edge
  [
    source 15
    target 86
    weight 0.993244361788168
    correlation -0.993244361788168
    sign -1
  ]
  edge
  [
    source 16
    target 86
    weight 0.966855170276934
    correlation 0.966855170276934
    sign 1
  ]
  edge
  [
    source 17
    target 86
    weight 0.841233648489957
    correlation -0.841233648489957
    sign -1
  ]
  edge
  [
    source 18
    target 86
    weight 0.904341872296767
    correlation -0.904341872296767
    sign -1
  ]
  edge
  [
    source 19
    target 86
    weight 0.904255800138986
    correlation 0.904255800138986
    sign 1
  ]
  edge
  [
    source 20
    target 86
    weight 0.776535472715849
    correlation 0.776535472715849
    sign 1
  ]
  edge
  [
    source 21
    target 86
    weight 0.945717777660959
    correlation -0.945717777660959
    sign -1
  ]
  edge
  [
    source 22
    target 86
    weight 0.938443573151749
    correlation 0.938443573151749
    sign 1
  ]
  edge
  [
    source 23
    target 86
    weight 0.968293414348367
    correlation 0.968293414348367
    sign 1
  ]
  edge
  [
    source 24
    target 86
    weight 0.880799289884382
    correlation 0.880799289884382
    sign 1
  ]
  edge
  [
    source 25
    target 86
    weight 0.743351268215008
    correlation -0.743351268215008
    sign -1
  ]
  edge
  [
    source 26
    target 86
    weight 0.731893041399601
    correlation -0.731893041399601
    sign -1
  ]
  edge
  [
    source 27
    target 86
    weight 0.724475737033279
    correlation -0.724475737033279
    sign -1
  ]
  edge
  [
    source 28
    target 86
    weight 0.724041628379818
    correlation 0.724041628379818
    sign 1
  ]
  edge
  [
    source 29
    target 86
    weight 0.888726321331627
    correlation 0.888726321331627
    sign 1
  ]
  edge
  [
    source 30
    target 86
    weight 0.733074053315463
    correlation 0.733074053315463
    sign 1
  ]
  edge
  [
    source 31
    target 86
    weight 0.963195612401976
    correlation 0.963195612401976
    sign 1
  ]
  edge
  [
    source 32
    target 86
    weight 0.996444691582508
    correlation 0.996444691582508
    sign 1
  ]
  edge
  [
    source 33
    target 86
    weight 0.887405057038765
    correlation -0.887405057038765
    sign -1
  ]
  edge
  [
    source 34
    target 86
    weight 0.951109083525031
    correlation 0.951109083525031
    sign 1
  ]
  edge
  [
    source 35
    target 86
    weight 0.879265863950345
    correlation -0.879265863950345
    sign -1
  ]
  edge
  [
    source 36
    target 86
    weight 0.655784141957996
    correlation 0.655784141957996
    sign 1
  ]
  edge
  [
    source 37
    target 86
    weight 0.849479213249846
    correlation 0.849479213249846
    sign 1
  ]
  edge
  [
    source 38
    target 86
    weight 0.910057530237814
    correlation -0.910057530237814
    sign -1
  ]
  edge
  [
    source 39
    target 86
    weight 0.909955053886431
    correlation 0.909955053886431
    sign 1
  ]
  edge
  [
    source 40
    target 86
    weight 0.863687275465946
    correlation 0.863687275465946
    sign 1
  ]
  edge
  [
    source 41
    target 86
    weight 0.804447566394125
    correlation -0.804447566394125
    sign -1
  ]
  edge
  [
    source 42
    target 86
    weight 0.801626954047654
    correlation 0.801626954047654
    sign 1
  ]
  edge
  [
    source 43
    target 86
    weight 0.730966444560596
    correlation -0.730966444560596
    sign -1
  ]
  edge
  [
    source 44
    target 86
    weight 0.838727009511185
    correlation 0.838727009511185
    sign 1
  ]
  edge
  [
    source 45
    target 86
    weight 0.628102212007496
    correlation 0.852046546605942
    sign 1
  ]
  edge
  [
    source 46
    target 86
    weight 0.515679765340544
    correlation 0.515679765340544
    sign 1
  ]
  edge
  [
    source 47
    target 86
    weight 0.766131733790961
    correlation 0.766131733790961
    sign 1
  ]
  edge
  [
    source 48
    target 86
    weight 0.590954834787375
    correlation 0.590954834787375
    sign 1
  ]
  edge
  [
    source 49
    target 86
    weight 0.888609109866328
    correlation 0.888609109866328
    sign 1
  ]
  edge
  [
    source 50
    target 86
    weight 0.80950858815436
    correlation 0.80950858815436
    sign 1
  ]
  edge
  [
    source 51
    target 86
    weight 0.745950276424721
    correlation 0.745950276424721
    sign 1
  ]
  edge
  [
    source 52
    target 86
    weight 0.769562055497038
    correlation -0.769562055497038
    sign -1
  ]
  edge
  [
    source 53
    target 86
    weight 0.758113356266016
    correlation 0.758113356266016
    sign 1
  ]
  edge
  [
    source 54
    target 86
    weight 0.721486166131541
    correlation -0.721486166131541
    sign -1
  ]
  edge
  [
    source 55
    target 86
    weight 0.76991027748233
    correlation -0.76991027748233
    sign -1
  ]
  edge
  [
    source 56
    target 86
    weight 0.805511533239431
    correlation 0.805511533239431
    sign 1
  ]
  edge
  [
    source 57
    target 86
    weight 0.730020017001775
    correlation -0.730020017001775
    sign -1
  ]
  edge
  [
    source 58
    target 86
    weight 0.730948722184059
    correlation -0.730948722184059
    sign -1
  ]
  edge
  [
    source 59
    target 86
    weight 0.811466761170104
    correlation 0.811466761170104
    sign 1
  ]
  edge
  [
    source 60
    target 86
    weight 0.73809229996487
    correlation 0.73809229996487
    sign 1
  ]
  edge
  [
    source 61
    target 86
    weight 0.755670965118751
    correlation 0.755670965118751
    sign 1
  ]
  edge
  [
    source 62
    target 86
    weight 0.336785646390691
    correlation 0.336785646390691
    sign 1
  ]
  edge
  [
    source 63
    target 86
    weight 0.740574068763605
    correlation -0.740574068763605
    sign -1
  ]
  edge
  [
    source 64
    target 86
    weight 0.746628547689676
    correlation -0.746628547689676
    sign -1
  ]
  edge
  [
    source 65
    target 86
    weight 0.746266086914982
    correlation 0.746266086914982
    sign 1
  ]
  edge
  [
    source 66
    target 86
    weight 0.766685627444493
    correlation 0.766685627444493
    sign 1
  ]
  edge
  [
    source 67
    target 86
    weight 0.325034222237856
    correlation 0.325034222237856
    sign 1
  ]
  edge
  [
    source 68
    target 86
    weight 0.62136039601295
    correlation -0.62136039601295
    sign -1
  ]
  edge
  [
    source 69
    target 86
    weight 0.292068419399962
    correlation -0.292068419399962
    sign -1
  ]
  edge
  [
    source 70
    target 86
    weight 0.731615766468682
    correlation 0.956976497477444
    sign 1
  ]
  edge
  [
    source 71
    target 86
    weight 0.702371335007392
    correlation -0.702371335007392
    sign -1
  ]
  edge
  [
    source 72
    target 86
    weight 0.739473784908957
    correlation 0.739473784908957
    sign 1
  ]
  edge
  [
    source 73
    target 86
    weight 0.814588089108689
    correlation 0.814588089108689
    sign 1
  ]
  edge
  [
    source 74
    target 86
    weight 0.244570385678768
    correlation 0.244570385678768
    sign 1
  ]
  edge
  [
    source 75
    target 86
    weight 0.225368785059919
    correlation -0.225368785059919
    sign -1
  ]
  edge
  [
    source 76
    target 86
    weight 0.679060003944477
    correlation 0.679060003944477
    sign 1
  ]
  edge
  [
    source 77
    target 86
    weight 0.137431144754609
    correlation 0.137431144754609
    sign 1
  ]
  edge
  [
    source 78
    target 86
    weight 0.118354994213112
    correlation 0.118354994213112
    sign 1
  ]
  edge
  [
    source 79
    target 86
    weight 0.697869643341975
    correlation 0.697869643341975
    sign 1
  ]
  edge
  [
    source 80
    target 86
    weight 0.752147229098942
    correlation -0.752147229098942
    sign -1
  ]
  edge
  [
    source 81
    target 86
    weight 0.175159309533714
    correlation -0.66120128606441
    sign -1
  ]
  edge
  [
    source 82
    target 86
    weight 0.674186779311938
    correlation -0.674186779311938
    sign -1
  ]
  edge
  [
    source 83
    target 86
    weight 0.609717780774912
    correlation -0.609717780774912
    sign -1
  ]
  edge
  [
    source 84
    target 86
    weight 0.059060817653711
    correlation 0.059060817653711
    sign 1
  ]
  edge
  [
    source 85
    target 86
    weight 0.0273330297934224
    correlation 0.668985984283637
    sign 1
  ]
]
