# Supplementary material for: Aspergillus fumigatus Challenged by Human Dendritic Cells: Metabolic and Regulatory Pathway Responses Testify a Tight Battle
Source: Front Cell Infect Microbiol. 2019 May 22;9:168. doi: 10.3389/fcimb.2019.00168 (PMC6540932; doi:10.3389/fcimb.2019.00168)
Supplement: Supplementary file 12 [file Data_Sheet_2.ZIP › Supplementary_dataset2/ARRB1_KT_Disease.gml]

Creator "igraph version 1.2.0 Mon Jun  4 11:55:11 2018"
Version 1
graph
[
  directed 1
  node
  [
    id 0
    name "CCR5"
    label "CCR5"
    colors "#AAAAFF"
    diffs -2.44633058338195
    totalFlows 30.7654590349975
    degree 1
  ]
  node
  [
    id 1
    name "HSPA5"
    label "HSPA5"
    colors "#0707FF"
    diffs -30.9614088766865
    totalFlows 217.509843983142
    degree 1
  ]
  node
  [
    id 2
    name "IGF1R"
    label "IGF1R"
    colors "#6060FF"
    diffs -7.17324061598989
    totalFlows 7.54666210811961
    degree 1
  ]
  node
  [
    id 3
    name "UBA52"
    label "UBA52"
    colors "#FF3333"
    diffs 4.72755183383061
    totalFlows 30.3773524634718
    degree 1
  ]
  node
  [
    id 4
    name "RPS27A"
    label "RPS27A"
    colors "#FFE5E5"
    diffs -0.343635329932544
    totalFlows 9.25483971322272
    degree 1
  ]
  node
  [
    id 5
    name "ACACA"
    label "ACACA"
    colors "#CECEFF"
    diffs -1.93079637735476
    totalFlows 3.8118178559641
    degree 1
  ]
  node
  [
    id 6
    name "HCK"
    label "HCK"
    colors "#0E0EFF"
    diffs -13.5411602168463
    totalFlows 7.66344472426783
    degree 1
  ]
  node
  [
    id 7
    name "AP3D1"
    label "AP3D1"
    colors "#FF4949"
    diffs 3.52444874591531
    totalFlows 3.52444874591531
    degree 1
  ]
  node
  [
    id 8
    name "NEK6"
    label "NEK6"
    colors "#FF1616"
    diffs 7.73168062937894
    totalFlows 72.6012834858647
    degree 1
  ]
  node
  [
    id 9
    name "HNRNPM"
    label "HNRNPM"
    colors "#8585FF"
    diffs -4.69593351788888
    totalFlows 17.4882869431563
    degree 1
  ]
  node
  [
    id 10
    name "PTH1R"
    label "PTH1R"
    colors "#FFC0C0"
    diffs 1.13219207441901
    totalFlows 1.99441605073986
    degree 1
  ]
  node
  [
    id 11
    name "PTGER4"
    label "PTGER4"
    colors "#FF5151"
    diffs 3.34030282311769
    totalFlows 4.68467953900473
    degree 1
  ]
  node
  [
    id 12
    name "XRCC5"
    label "XRCC5"
    colors "#1D1DFF"
    diffs -11.6839827351484
    totalFlows 23.1932885699104
    degree 1
  ]
  node
  [
    id 13
    name "TUBA4A"
    label "TUBA4A"
    colors "#2424FF"
    diffs -11.2971857245544
    totalFlows 100.679399650142
    degree 1
  ]
  node
  [
    id 14
    name "FGR"
    label "FGR"
    colors "#1616FF"
    diffs -11.9119964015529
    totalFlows 23.4115684199823
    degree 1
  ]
  node
  [
    id 15
    name "STK38L"
    label "STK38L"
    colors "#7676FF"
    diffs -4.94389790513178
    totalFlows 10.7174496133718
    degree 1
  ]
  node
  [
    id 16
    name "HSP90AA1"
    label "HSP90AA1"
    colors "#7D7DFF"
    diffs -4.70238976890437
    totalFlows 98.0267736621872
    degree 1
  ]
  node
  [
    id 17
    name "SREBF2"
    label "SREBF2"
    colors "#9393FF"
    diffs -4.1486567111203
    totalFlows 8.79921411350074
    degree 1
  ]
  node
  [
    id 18
    name "RAB1A"
    label "RAB1A"
    colors "#FF4242"
    diffs 4.11809556151162
    totalFlows 8.31473967911443
    degree 1
  ]
  node
  [
    id 19
    name "VIM"
    label "VIM"
    colors "#D6D6FF"
    diffs -1.53982252207144
    totalFlows 24.6108060340704
    degree 1
  ]
  node
  [
    id 20
    name "YWHAQ"
    label "YWHAQ"
    colors "#4949FF"
    diffs -8.0967784810748
    totalFlows 50.4112890409848
    degree 1
  ]
  node
  [
    id 21
    name "YWHAG"
    label "YWHAG"
    colors "#3333FF"
    diffs -10.0451884347197
    totalFlows 37.086504636523
    degree 1
  ]
  node
  [
    id 22
    name "EEF1A2"
    label "EEF1A2"
    colors "#FFC7C7"
    diffs 0.865138464069852
    totalFlows 5.17526969562381
    degree 1
  ]
  node
  [
    id 23
    name "FASN"
    label "FASN"
    colors "#FF6767"
    diffs 2.98466367671379
    totalFlows 5.57995423784939
    degree 1
  ]
  node
  [
    id 24
    name "ZBTB43"
    label "ZBTB43"
    colors "#FF2424"
    diffs 7.1738802933455
    totalFlows 19.2425354388178
    degree 1
  ]
  node
  [
    id 25
    name "CTTN"
    label "CTTN"
    colors "#6767FF"
    diffs -6.95754373858136
    totalFlows 13.0733678316704
    degree 1
  ]
  node
  [
    id 26
    name "MYO1C"
    label "MYO1C"
    colors "#FF7676"
    diffs 2.87360024277841
    totalFlows 5.62796725240595
    degree 1
  ]
  node
  [
    id 27
    name "GNAS"
    label "GNAS"
    colors "#FBFBFF"
    diffs -0.726748284948918
    totalFlows 7.14133705668
    degree 1
  ]
  node
  [
    id 28
    name "LIMK1"
    label "LIMK1"
    colors "#FF6E6E"
    diffs 2.88425540037251
    totalFlows 4.63445119936214
    degree 1
  ]
  node
  [
    id 29
    name "AP2B1"
    label "AP2B1"
    colors "#6E6EFF"
    diffs -6.70282579129256
    totalFlows 6.29196062977686
    degree 1
  ]
  node
  [
    id 30
    name "SPIN1"
    label "SPIN1"
    colors "#FF9B9B"
    diffs 2.00389522981586
    totalFlows 13.8293619363281
    degree 1
  ]
  node
  [
    id 31
    name "STK38"
    label "STK38"
    colors "#9B9BFF"
    diffs -3.5021272762433
    totalFlows 22.9925512414688
    degree 1
  ]
  node
  [
    id 32
    name "PES1"
    label "PES1"
    colors "#FFCECE"
    diffs 0.640635269194814
    totalFlows 1.93173103151644
    degree 1
  ]
  node
  [
    id 33
    name "MYH9"
    label "MYH9"
    colors "#5151FF"
    diffs -8.00702983413209
    totalFlows 17.4954920618014
    degree 1
  ]
  node
  [
    id 34
    name "YWHAH"
    label "YWHAH"
    colors "#4242FF"
    diffs -8.82040155248214
    totalFlows 23.1651587041419
    degree 1
  ]
  node
  [
    id 35
    name "OPRD1"
    label "OPRD1"
    colors "#FF9393"
    diffs 2.1431079477897
    totalFlows 3.49524897354105
    degree 1
  ]
  node
  [
    id 36
    name "CSK"
    label "CSK"
    colors "#8C8CFF"
    diffs -4.56647875417318
    totalFlows 14.8069195258734
    degree 1
  ]
  node
  [
    id 37
    name "IGF2BP2"
    label "IGF2BP2"
    colors "#FF5858"
    diffs 3.14936258483505
    totalFlows 8.03488480268472
    degree 1
  ]
  node
  [
    id 38
    name "DNM1"
    label "DNM1"
    colors "#3B3BFF"
    diffs -9.22661799806857
    totalFlows 9.07184135318872
    degree 1
  ]
  node
  [
    id 39
    name "PTAFR"
    label "PTAFR"
    colors "#FF8585"
    diffs 2.2843869662502
    totalFlows 2.2843869662502
    degree 1
  ]
  node
  [
    id 40
    name "RBM10"
    label "RBM10"
    colors "#FFF3F3"
    diffs -0.469865187679813
    totalFlows 3.91459559787071
    degree 1
  ]
  node
  [
    id 41
    name "CXCR2"
    label "CXCR2"
    colors "#FF2C2C"
    diffs 5.15090981153702
    totalFlows 13.6178873100871
    degree 1
  ]
  node
  [
    id 42
    name "CKAP4"
    label "CKAP4"
    colors "#FFDDDD"
    diffs -0.127317702971454
    totalFlows 3.86676132850617
    degree 1
  ]
  node
  [
    id 43
    name "EIF3I"
    label "EIF3I"
    colors "#FF3B3B"
    diffs 4.71680495968425
    totalFlows 11.8370528313167
    degree 1
  ]
  node
  [
    id 44
    name "TRAF6"
    label "TRAF6"
    colors "#FF6060"
    diffs 3.07780102854208
    totalFlows 57.1996599456304
    degree 1
  ]
  node
  [
    id 45
    name "JAK1"
    label "JAK1"
    colors "#B8B8FF"
    diffs -2.37819664768967
    totalFlows 12.3052488909837
    degree 1
  ]
  node
  [
    id 46
    name "ARHGAP32"
    label "ARHGAP32"
    colors "#C0C0FF"
    diffs -2.2026733564017
    totalFlows 1.64787544583004
    degree 1
  ]
  node
  [
    id 47
    name "MAP3K5"
    label "MAP3K5"
    colors "#FF0707"
    diffs 10.9939471819097
    totalFlows 75.400028043353
    degree 1
  ]
  node
  [
    id 48
    name "POLR1A"
    label "POLR1A"
    colors "#FFD6D6"
    diffs 0.581152765967798
    totalFlows 3.67877919197477
    degree 1
  ]
  node
  [
    id 49
    name "RANBP9"
    label "RANBP9"
    colors "#FF7D7D"
    diffs 2.73597465760356
    totalFlows 17.8908756469501
    degree 1
  ]
  node
  [
    id 50
    name "BTK"
    label "BTK"
    colors "#FFB8B8"
    diffs 1.19062641991952
    totalFlows 17.1873561118453
    degree 1
  ]
  node
  [
    id 51
    name "APLP1"
    label "APLP1"
    colors "#FFFBFB"
    diffs -0.580075406124266
    totalFlows 5.49857453422888
    degree 1
  ]
  node
  [
    id 52
    name "RPL3"
    label "RPL3"
    colors "#FF8C8C"
    diffs 2.26004624273762
    totalFlows 9.87742347663988
    degree 1
  ]
  node
  [
    id 53
    name "TTN"
    label "TTN"
    colors "#FFAAAA"
    diffs 1.46343491470958
    totalFlows 11.0248211100338
    degree 1
  ]
  node
  [
    id 54
    name "TUBB2A"
    label "TUBB2A"
    colors "#FF0E0E"
    diffs 9.4985511707491
    totalFlows 72.4352689633297
    degree 1
  ]
  node
  [
    id 55
    name "SPTAN1"
    label "SPTAN1"
    colors "#FFB1B1"
    diffs 1.42791264296662
    totalFlows 16.2190793470291
    degree 1
  ]
  node
  [
    id 56
    name "TMPO"
    label "TMPO"
    colors "#B1B1FF"
    diffs -2.43434662517077
    totalFlows 54.5253368046872
    degree 1
  ]
  node
  [
    id 57
    name "ATR"
    label "ATR"
    colors "#FFA2A2"
    diffs 1.79075908943317
    totalFlows 9.60798893235418
    degree 1
  ]
  node
  [
    id 58
    name "G3BP1"
    label "G3BP1"
    colors "#A2A2FF"
    diffs -3.08283014854953
    totalFlows 11.8199240991782
    degree 1
  ]
  node
  [
    id 59
    name "ROCK1"
    label "ROCK1"
    colors "#E5E5FF"
    diffs -1.12732081196981
    totalFlows 3.19964453999102
    degree 1
  ]
  node
  [
    id 60
    name "EIF4B"
    label "EIF4B"
    colors "#FF1D1D"
    diffs 7.68303680287007
    totalFlows 65.2331211089217
    degree 1
  ]
  node
  [
    id 61
    name "ADRB1"
    label "ADRB1"
    colors "#DDDDFF"
    diffs -1.40804988199755
    totalFlows 0.538120287559687
    degree 1
  ]
  node
  [
    id 62
    name "UBC"
    label "UBC"
    colors "#FF0000"
    diffs 286.847303328444
    totalFlows 1297.32983910087
    degree 1
  ]
  node
  [
    id 63
    name "SRC"
    label "SRC"
    colors "#5858FF"
    diffs -7.80236127368778
    totalFlows 410.809467727869
    degree 1
  ]
  node
  [
    id 64
    name "ADRBK1"
    label "ADRBK1"
    colors "#C7C7FF"
    diffs -2.00465850362071
    totalFlows 10.8769311162725
    degree 1
  ]
  node
  [
    id 65
    name "MDM2"
    label "MDM2"
    colors "#2C2CFF"
    diffs -11.0554568972124
    totalFlows 104.692055550159
    degree 1
  ]
  node
  [
    id 66
    name "TUBA1C"
    label "TUBA1C"
    colors "#ECECFF"
    diffs -0.93332040801489
    totalFlows 6.16517328770693
    degree 1
  ]
  node
  [
    id 67
    name "C5AR1"
    label "C5AR1"
    colors "#F3F3FF"
    diffs -0.859439544091402
    totalFlows 7.06447268259157
    degree 1
  ]
  node
  [
    id 68
    name "PFKFB3"
    label "PFKFB3"
    colors "#FFECEC"
    diffs -0.40479957308159
    totalFlows 7.02974178858463
    degree 1
  ]
  node
  [
    id 69
    name "ARRB1"
    label "ARRB1"
    colors "#0000FF"
    diffs -31.6365188675521
    totalFlows 98.1805810709899
    degree 69
  ]
  edge
  [
    source 0
    target 69
    weight 0.970220384279511
    correlation 0.970220384279511
    sign 1
  ]
  edge
  [
    source 1
    target 69
    weight 0.920876148772311
    correlation 0.920876148772311
    sign 1
  ]
  edge
  [
    source 2
    target 69
    weight 0.926775996731742
    correlation -0.926775996731742
    sign -1
  ]
  edge
  [
    source 3
    target 69
    weight 0.96776434953338
    correlation 0.96776434953338
    sign 1
  ]
  edge
  [
    source 4
    target 69
    weight 0.925019327698896
    correlation 0.925019327698896
    sign 1
  ]
  edge
  [
    source 5
    target 69
    weight 0.950248383901164
    correlation 0.950248383901164
    sign 1
  ]
  edge
  [
    source 6
    target 69
    weight 0.950980903503438
    correlation 0.950980903503438
    sign 1
  ]
  edge
  [
    source 7
    target 69
    weight 0.938500606375834
    correlation 0.938500606375834
    sign 1
  ]
  edge
  [
    source 8
    target 69
    weight 0.832346565857956
    correlation -0.832346565857956
    sign -1
  ]
  edge
  [
    source 9
    target 69
    weight 0.918429116322509
    correlation 0.918429116322509
    sign 1
  ]
  edge
  [
    source 10
    target 69
    weight 0.802332193961678
    correlation -0.802332193961678
    sign -1
  ]
  edge
  [
    source 11
    target 69
    weight 0.755969316227956
    correlation -0.755969316227956
    sign -1
  ]
  edge
  [
    source 12
    target 69
    weight 0.904376845774377
    correlation 0.904376845774377
    sign 1
  ]
  edge
  [
    source 13
    target 69
    weight 0.701912904697688
    correlation -0.701912904697688
    sign -1
  ]
  edge
  [
    source 14
    target 69
    weight 0.701079438352345
    correlation -0.701079438352345
    sign -1
  ]
  edge
  [
    source 15
    target 69
    weight 0.696532067668776
    correlation 0.696532067668776
    sign 1
  ]
  edge
  [
    source 16
    target 69
    weight 0.869147469197988
    correlation 0.869147469197988
    sign 1
  ]
  edge
  [
    source 17
    target 69
    weight 0.901069129842333
    correlation 0.901069129842333
    sign 1
  ]
  edge
  [
    source 18
    target 69
    weight 0.847099651904643
    correlation -0.847099651904643
    sign -1
  ]
  edge
  [
    source 19
    target 69
    weight 0.92412369723352
    correlation -0.92412369723352
    sign -1
  ]
  edge
  [
    source 20
    target 69
    weight 0.850447988757952
    correlation -0.850447988757952
    sign -1
  ]
  edge
  [
    source 21
    target 69
    weight 0.852637270331821
    correlation -0.852637270331821
    sign -1
  ]
  edge
  [
    source 22
    target 69
    weight 0.846032943622433
    correlation 0.846032943622433
    sign 1
  ]
  edge
  [
    source 23
    target 69
    weight 0.867847233343196
    correlation 0.867847233343196
    sign 1
  ]
  edge
  [
    source 24
    target 69
    weight 0.612978061330039
    correlation -0.612978061330039
    sign -1
  ]
  edge
  [
    source 25
    target 69
    weight 0.809236220912696
    correlation -0.809236220912696
    sign -1
  ]
  edge
  [
    source 26
    target 69
    weight 0.790409753024707
    correlation 0.790409753024707
    sign 1
  ]
  edge
  [
    source 27
    target 69
    weight 0.747388160992716
    correlation 0.747388160992716
    sign 1
  ]
  edge
  [
    source 28
    target 69
    weight 0.897822651815575
    correlation -0.897822651815575
    sign -1
  ]
  edge
  [
    source 29
    target 69
    weight 0.84259052788703
    correlation 0.84259052788703
    sign 1
  ]
  edge
  [
    source 30
    target 69
    weight 0.530051602956249
    correlation -0.530051602956249
    sign -1
  ]
  edge
  [
    source 31
    target 69
    weight 0.527234139657979
    correlation 0.527234139657979
    sign 1
  ]
  edge
  [
    source 32
    target 69
    weight 0.965865515758218
    correlation 0.965865515758218
    sign 1
  ]
  edge
  [
    source 33
    target 69
    weight 0.760849347962498
    correlation -0.760849347962498
    sign -1
  ]
  edge
  [
    source 34
    target 69
    weight 0.785789685247261
    correlation -0.785789685247261
    sign -1
  ]
  edge
  [
    source 35
    target 69
    weight 0.76571187652051
    correlation -0.76571187652051
    sign -1
  ]
  edge
  [
    source 36
    target 69
    weight 0.670084877376835
    correlation -0.670084877376835
    sign -1
  ]
  edge
  [
    source 37
    target 69
    weight 0.748916561666773
    correlation 0.748916561666773
    sign 1
  ]
  edge
  [
    source 38
    target 69
    weight 0.698023244177204
    correlation 0.698023244177204
    sign 1
  ]
  edge
  [
    source 39
    target 69
    weight 0.993121973326283
    correlation 0.993121973326283
    sign 1
  ]
  edge
  [
    source 40
    target 69
    weight 0.779746615976241
    correlation 0.779746615976241
    sign 1
  ]
  edge
  [
    source 41
    target 69
    weight 0.414931533605631
    correlation 0.414931533605631
    sign 1
  ]
  edge
  [
    source 42
    target 69
    weight 0.727085960935681
    correlation -0.727085960935681
    sign -1
  ]
  edge
  [
    source 43
    target 69
    weight 0.751195573761391
    correlation 0.751195573761391
    sign 1
  ]
  edge
  [
    source 44
    target 69
    weight 0.766521110569648
    correlation 0.766521110569648
    sign 1
  ]
  edge
  [
    source 45
    target 69
    weight 0.64669371665226
    correlation 0.64669371665226
    sign 1
  ]
  edge
  [
    source 46
    target 69
    weight 0.691201974945656
    correlation 0.691201974945656
    sign 1
  ]
  edge
  [
    source 47
    target 69
    weight 0.363597639904255
    correlation -0.363597639904255
    sign -1
  ]
  edge
  [
    source 48
    target 69
    weight 0.764385099252136
    correlation 0.764385099252136
    sign 1
  ]
  edge
  [
    source 49
    target 69
    weight 0.714423017668466
    correlation -0.714423017668466
    sign -1
  ]
  edge
  [
    source 50
    target 69
    weight 0.670021268548796
    correlation 0.670021268548796
    sign 1
  ]
  edge
  [
    source 51
    target 69
    weight 0.791294750810636
    correlation 0.791294750810636
    sign 1
  ]
  edge
  [
    source 52
    target 69
    weight 0.711267475988466
    correlation 0.711267475988466
    sign 1
  ]
  edge
  [
    source 53
    target 69
    weight 0.751314064594939
    correlation -0.751314064594939
    sign -1
  ]
  edge
  [
    source 54
    target 69
    weight 0.268048062174348
    correlation -0.268048062174348
    sign -1
  ]
  edge
  [
    source 55
    target 69
    weight 0.647810689182202
    correlation -0.647810689182202
    sign -1
  ]
  edge
  [
    source 56
    target 69
    weight 0.244082793160873
    correlation -0.244082793160873
    sign -1
  ]
  edge
  [
    source 57
    target 69
    weight 0.695951153793946
    correlation -0.695951153793946
    sign -1
  ]
  edge
  [
    source 58
    target 69
    weight 0.773290788932873
    correlation 0.773290788932873
    sign 1
  ]
  edge
  [
    source 59
    target 69
    weight 0.643102837493423
    correlation -0.643102837493423
    sign -1
  ]
  edge
  [
    source 60
    target 69
    weight 0.182103701646582
    correlation 0.182103701646582
    sign 1
  ]
  edge
  [
    source 61
    target 69
    weight 0.269060143779843
    correlation -0.748334789960714
    sign -1
  ]
  edge
  [
    source 62
    target 69
    weight 0.628084197600272
    correlation -0.628084197600272
    sign -1
  ]
  edge
  [
    source 63
    target 69
    weight 0.153149557063953
    correlation 0.153149557063953
    sign 1
  ]
  edge
  [
    source 64
    target 69
    weight 0.598864871631292
    correlation -0.598864871631292
    sign -1
  ]
  edge
  [
    source 65
    target 69
    weight 0.653848252122521
    correlation -0.653848252122521
    sign -1
  ]
  edge
  [
    source 66
    target 69
    weight 0.680069450828388
    correlation -0.680069450828388
    sign -1
  ]
  edge
  [
    source 67
    target 69
    weight 0.108357840276131
    correlation 0.108357840276131
    sign 1
  ]
  edge
  [
    source 68
    target 69
    weight 0.0329422580880998
    correlation 0.0329422580880998
    sign 1
  ]
]
