# Supplementary material for: Aspergillus fumigatus Challenged by Human Dendritic Cells: Metabolic and Regulatory Pathway Responses Testify a Tight Battle
Source: Front Cell Infect Microbiol. 2019 May 22;9:168. doi: 10.3389/fcimb.2019.00168 (PMC6540932; doi:10.3389/fcimb.2019.00168)
Supplement: Supplementary file 12 [file Data_Sheet_2.ZIP › Supplementary_dataset2/ATF2_KT_Control.gml]

Creator "igraph version 1.2.0 Mon Jun  4 11:55:08 2018"
Version 1
graph
[
  directed 1
  node
  [
    id 0
    name "TPI1"
    label "TPI1"
    colors "#6C6CFF"
    diffs -6.76934344608816
    totalFlows 10.7860902631742
    degree 1
  ]
  node
  [
    id 1
    name "PCNA"
    label "PCNA"
    colors "#FF5252"
    diffs 0.371946721794444
    totalFlows 242.322748043954
    degree 1
  ]
  node
  [
    id 2
    name "RAB7A"
    label "RAB7A"
    colors "#7676FF"
    diffs -6.32486106204513
    totalFlows 16.8869862562365
    degree 1
  ]
  node
  [
    id 3
    name "DLD"
    label "DLD"
    colors "#9090FF"
    diffs -5.29440113091204
    totalFlows 5.82268243032482
    degree 1
  ]
  node
  [
    id 4
    name "XPO1"
    label "XPO1"
    colors "#6767FF"
    diffs -6.8001277874307
    totalFlows 36.8618799125414
    degree 1
  ]
  node
  [
    id 5
    name "OAT"
    label "OAT"
    colors "#FF9A9A"
    diffs -0.421216818403712
    totalFlows 5.88503463144604
    degree 1
  ]
  node
  [
    id 6
    name "EXOSC8"
    label "EXOSC8"
    colors "#FFAFAF"
    diffs -0.758692787226705
    totalFlows 5.84808248534052
    degree 1
  ]
  node
  [
    id 7
    name "CS"
    label "CS"
    colors "#ECECFF"
    diffs -2.51139526559171
    totalFlows 6.0047124736832
    degree 1
  ]
  node
  [
    id 8
    name "FSCN1"
    label "FSCN1"
    colors "#1E1EFF"
    diffs -12.1756388092019
    totalFlows 42.606798006051
    degree 1
  ]
  node
  [
    id 9
    name "RHOC"
    label "RHOC"
    colors "#6161FF"
    diffs -6.88741021777626
    totalFlows 17.9417587214687
    degree 1
  ]
  node
  [
    id 10
    name "TMED10"
    label "TMED10"
    colors "#B9B9FF"
    diffs -3.86800572177126
    totalFlows 7.19398330719112
    degree 1
  ]
  node
  [
    id 11
    name "P4HB"
    label "P4HB"
    colors "#4D4DFF"
    diffs -8.12694458171218
    totalFlows 11.8412061114215
    degree 1
  ]
  node
  [
    id 12
    name "VAPA"
    label "VAPA"
    colors "#E7E7FF"
    diffs -2.7671706261395
    totalFlows 8.78954799279407
    degree 1
  ]
  node
  [
    id 13
    name "TFRC"
    label "TFRC"
    colors "#7171FF"
    diffs -6.47277804277514
    totalFlows 8.90924391635249
    degree 1
  ]
  node
  [
    id 14
    name "GLS"
    label "GLS"
    colors "#FFF7F7"
    diffs -1.72844330084309
    totalFlows 12.6557241811707
    degree 1
  ]
  node
  [
    id 15
    name "TPM4"
    label "TPM4"
    colors "#FF9F9F"
    diffs -0.49271321184613
    totalFlows 5.26616939841918
    degree 1
  ]
  node
  [
    id 16
    name "VDAC1"
    label "VDAC1"
    colors "#2929FF"
    diffs -11.5442259319937
    totalFlows 20.4429444790402
    degree 1
  ]
  node
  [
    id 17
    name "ATP5B"
    label "ATP5B"
    colors "#F2F2FF"
    diffs -2.26377780600287
    totalFlows 11.7071107413128
    degree 1
  ]
  node
  [
    id 18
    name "CCT2"
    label "CCT2"
    colors "#FF3838"
    diffs 1.78668468682841
    totalFlows 16.7007934670264
    degree 1
  ]
  node
  [
    id 19
    name "HADHB"
    label "HADHB"
    colors "#FFD8D8"
    diffs -1.43174650041735
    totalFlows 8.71725861805826
    degree 1
  ]
  node
  [
    id 20
    name "PTPN1"
    label "PTPN1"
    colors "#2424FF"
    diffs -11.74944690907
    totalFlows 19.4092285884684
    degree 1
  ]
  node
  [
    id 21
    name "CANX"
    label "CANX"
    colors "#8B8BFF"
    diffs -5.35451829492854
    totalFlows 19.5841027750015
    degree 1
  ]
  node
  [
    id 22
    name "CLIC1"
    label "CLIC1"
    colors "#CECEFF"
    diffs -3.33130419071279
    totalFlows 7.28832936270827
    degree 1
  ]
  node
  [
    id 23
    name "AHSG"
    label "AHSG"
    colors "#FFFCFC"
    diffs -1.85491128971317
    totalFlows 5.39758628464425
    degree 1
  ]
  node
  [
    id 24
    name "PPIF"
    label "PPIF"
    colors "#FFCECE"
    diffs -1.38936342054307
    totalFlows 20.0305836210876
    degree 1
  ]
  node
  [
    id 25
    name "CD44"
    label "CD44"
    colors "#FF0A0A"
    diffs 4.98172030428542
    totalFlows 46.25031598959
    degree 1
  ]
  node
  [
    id 26
    name "NCOA6"
    label "NCOA6"
    colors "#4242FF"
    diffs -8.46860385681101
    totalFlows 23.0507637072258
    degree 1
  ]
  node
  [
    id 27
    name "CTTN"
    label "CTTN"
    colors "#5C5CFF"
    diffs -6.95754373858136
    totalFlows 20.0309115702517
    degree 1
  ]
  node
  [
    id 28
    name "GSTP1"
    label "GSTP1"
    colors "#A4A4FF"
    diffs -4.14001891295007
    totalFlows 6.00695688191896
    degree 1
  ]
  node
  [
    id 29
    name "CCT5"
    label "CCT5"
    colors "#AFAFFF"
    diffs -4.09059096581693
    totalFlows 12.1675236203403
    degree 1
  ]
  node
  [
    id 30
    name "TUBB"
    label "TUBB"
    colors "#9F9FFF"
    diffs -4.31839915603548
    totalFlows 46.0826418078173
    degree 1
  ]
  node
  [
    id 31
    name "LDHA"
    label "LDHA"
    colors "#4848FF"
    diffs -8.26977460711147
    totalFlows 13.9529391712947
    degree 1
  ]
  node
  [
    id 32
    name "BASP1"
    label "BASP1"
    colors "#FF7B7B"
    diffs -0.0353410508137344
    totalFlows 3.36002566462646
    degree 1
  ]
  node
  [
    id 33
    name "CAP1"
    label "CAP1"
    colors "#B4B4FF"
    diffs -3.8987810007354
    totalFlows 5.35383677623957
    degree 1
  ]
  node
  [
    id 34
    name "UQCRC2"
    label "UQCRC2"
    colors "#D3D3FF"
    diffs -3.19630898622443
    totalFlows 6.60356755180152
    degree 1
  ]
  node
  [
    id 35
    name "BCAP31"
    label "BCAP31"
    colors "#7B7BFF"
    diffs -6.25857757385975
    totalFlows 8.30353471912889
    degree 1
  ]
  node
  [
    id 36
    name "UQCRC1"
    label "UQCRC1"
    colors "#FFC8C8"
    diffs -1.20622099362632
    totalFlows 5.22831796349061
    degree 1
  ]
  node
  [
    id 37
    name "MAPKAPK5"
    label "MAPKAPK5"
    colors "#FF9595"
    diffs -0.351138977230534
    totalFlows 7.51724966839444
    degree 1
  ]
  node
  [
    id 38
    name "ITGB1"
    label "ITGB1"
    colors "#3838FF"
    diffs -9.65135585748551
    totalFlows 28.9704033969323
    degree 1
  ]
  node
  [
    id 39
    name "ITGB4"
    label "ITGB4"
    colors "#D8D8FF"
    diffs -3.04362494067365
    totalFlows 7.93504394039579
    degree 1
  ]
  node
  [
    id 40
    name "SSFA2"
    label "SSFA2"
    colors "#C3C3FF"
    diffs -3.58494782321201
    totalFlows 3.58494782321201
    degree 1
  ]
  node
  [
    id 41
    name "BATF3"
    label "BATF3"
    colors "#F7F7FF"
    diffs -2.2194315338753
    totalFlows 2.31907207834961
    degree 1
  ]
  node
  [
    id 42
    name "CFL1"
    label "CFL1"
    colors "#FFC3C3"
    diffs -1.05821673219318
    totalFlows 11.5753338990671
    degree 1
  ]
  node
  [
    id 43
    name "KIFC3"
    label "KIFC3"
    colors "#8585FF"
    diffs -5.44421353082581
    totalFlows 17.4310940107274
    degree 1
  ]
  node
  [
    id 44
    name "HSPE1"
    label "HSPE1"
    colors "#FF8B8B"
    diffs -0.286124923636446
    totalFlows 4.87053967492997
    degree 1
  ]
  node
  [
    id 45
    name "SLC25A12"
    label "SLC25A12"
    colors "#FF5C5C"
    diffs 0.334969485078329
    totalFlows 12.8617323362499
    degree 1
  ]
  node
  [
    id 46
    name "GAPDH"
    label "GAPDH"
    colors "#0A0AFF"
    diffs -22.774505286805
    totalFlows 36.6660629865991
    degree 1
  ]
  node
  [
    id 47
    name "ALDOA"
    label "ALDOA"
    colors "#BEBEFF"
    diffs -3.80839975697719
    totalFlows 7.30153164989318
    degree 1
  ]
  node
  [
    id 48
    name "HNRNPH1"
    label "HNRNPH1"
    colors "#FFDDDD"
    diffs -1.49091987237011
    totalFlows 15.1175307869553
    degree 1
  ]
  node
  [
    id 49
    name "SLC25A13"
    label "SLC25A13"
    colors "#FF1919"
    diffs 3.48404116459733
    totalFlows 16.2278869817558
    degree 1
  ]
  node
  [
    id 50
    name "SHMT2"
    label "SHMT2"
    colors "#FFB4B4"
    diffs -0.849029608990326
    totalFlows 9.42397171166366
    degree 1
  ]
  node
  [
    id 51
    name "YWHAB"
    label "YWHAB"
    colors "#1414FF"
    diffs -17.7948728538179
    totalFlows 53.8111077998969
    degree 1
  ]
  node
  [
    id 52
    name "MRE11A"
    label "MRE11A"
    colors "#FFBEBE"
    diffs -0.985620558629634
    totalFlows 67.4629567599539
    degree 1
  ]
  node
  [
    id 53
    name "SMAD4"
    label "SMAD4"
    colors "#2E2EFF"
    diffs -10.9619039392144
    totalFlows 47.1715233996149
    degree 1
  ]
  node
  [
    id 54
    name "ATP1A1"
    label "ATP1A1"
    colors "#FF0000"
    diffs 12.8080391320584
    totalFlows 40.7746970108983
    degree 1
  ]
  node
  [
    id 55
    name "RUVBL2"
    label "RUVBL2"
    colors "#0F0FFF"
    diffs -18.3817892382571
    totalFlows 36.0629382240379
    degree 1
  ]
  node
  [
    id 56
    name "HIST2H2BE"
    label "HIST2H2BE"
    colors "#FF1414"
    diffs 4.51309141398135
    totalFlows 15.8109591659943
    degree 1
  ]
  node
  [
    id 57
    name "S100A10"
    label "S100A10"
    colors "#FF2E2E"
    diffs 2.18520254364002
    totalFlows 3.48786247539565
    degree 1
  ]
  node
  [
    id 58
    name "SLC2A1"
    label "SLC2A1"
    colors "#FF5757"
    diffs 0.345777701172977
    totalFlows 11.0741600399966
    degree 1
  ]
  node
  [
    id 59
    name "TACSTD2"
    label "TACSTD2"
    colors "#FF8585"
    diffs -0.233220713532494
    totalFlows 1.08762945454138
    degree 1
  ]
  node
  [
    id 60
    name "PCBP1"
    label "PCBP1"
    colors "#FF6767"
    diffs 0.298466655026374
    totalFlows 18.4326145721387
    degree 1
  ]
  node
  [
    id 61
    name "HK1"
    label "HK1"
    colors "#FF9090"
    diffs -0.328308204954271
    totalFlows 5.07228172268485
    degree 1
  ]
  node
  [
    id 62
    name "MAPK3"
    label "MAPK3"
    colors "#1919FF"
    diffs -13.9976431467851
    totalFlows 49.402687571308
    degree 1
  ]
  node
  [
    id 63
    name "SRA1"
    label "SRA1"
    colors "#FF2424"
    diffs 2.50212144266559
    totalFlows 6.19525278731778
    degree 1
  ]
  node
  [
    id 64
    name "CCDC6"
    label "CCDC6"
    colors "#5252FF"
    diffs -7.35413056591802
    totalFlows 7.35413056591802
    degree 1
  ]
  node
  [
    id 65
    name "APP"
    label "APP"
    colors "#0505FF"
    diffs -54.4291446843245
    totalFlows 241.457338195951
    degree 1
  ]
  node
  [
    id 66
    name "KRT7"
    label "KRT7"
    colors "#FFE7E7"
    diffs -1.6864678186724
    totalFlows 2.81954493705404
    degree 1
  ]
  node
  [
    id 67
    name "HSP90B1"
    label "HSP90B1"
    colors "#9A9AFF"
    diffs -4.45391831139632
    totalFlows 17.7801034881823
    degree 1
  ]
  node
  [
    id 68
    name "HSPH1"
    label "HSPH1"
    colors "#3D3DFF"
    diffs -9.14267234389902
    totalFlows 14.4377941632954
    degree 1
  ]
  node
  [
    id 69
    name "MAPK13"
    label "MAPK13"
    colors "#FF3D3D"
    diffs 1.60798470689203
    totalFlows 14.0849587264841
    degree 1
  ]
  node
  [
    id 70
    name "PFN1"
    label "PFN1"
    colors "#C8C8FF"
    diffs -3.39670128216534
    totalFlows 9.25223739122996
    degree 1
  ]
  node
  [
    id 71
    name "MDH2"
    label "MDH2"
    colors "#FFF2F2"
    diffs -1.72716590424537
    totalFlows 7.05786051795371
    degree 1
  ]
  node
  [
    id 72
    name "TLE1"
    label "TLE1"
    colors "#DDDDFF"
    diffs -2.98849529108749
    totalFlows 88.3723662420516
    degree 1
  ]
  node
  [
    id 73
    name "YWHAG"
    label "YWHAG"
    colors "#3333FF"
    diffs -10.0451884347197
    totalFlows 47.1316930712427
    degree 1
  ]
  node
  [
    id 74
    name "ATP2A2"
    label "ATP2A2"
    colors "#FF1E1E"
    diffs 2.72375258956413
    totalFlows 5.67920155798905
    degree 1
  ]
  node
  [
    id 75
    name "FH"
    label "FH"
    colors "#FF3333"
    diffs 1.86443114755818
    totalFlows 2.27986020711454
    degree 1
  ]
  node
  [
    id 76
    name "SLC3A2"
    label "SLC3A2"
    colors "#5757FF"
    diffs -7.16255512693826
    totalFlows 26.1904126792067
    degree 1
  ]
  node
  [
    id 77
    name "ACADVL"
    label "ACADVL"
    colors "#FFECEC"
    diffs -1.71928907342629
    totalFlows 1.71928907342629
    degree 1
  ]
  node
  [
    id 78
    name "MLH1"
    label "MLH1"
    colors "#FF4242"
    diffs 1.12399505160677
    totalFlows 20.9721588760876
    degree 1
  ]
  node
  [
    id 79
    name "MAPK11"
    label "MAPK11"
    colors "#E2E2FF"
    diffs -2.95809618005313
    totalFlows 9.41059746311185
    degree 1
  ]
  node
  [
    id 80
    name "ANXA1"
    label "ANXA1"
    colors "#FFB9B9"
    diffs -0.871428851349727
    totalFlows 8.04576627262389
    degree 1
  ]
  node
  [
    id 81
    name "TPM1"
    label "TPM1"
    colors "#FF7676"
    diffs 0.0251694665718487
    totalFlows 5.44944173449255
    degree 1
  ]
  node
  [
    id 82
    name "SFXN1"
    label "SFXN1"
    colors "#8080FF"
    diffs -5.72373698291435
    totalFlows 5.72373698291435
    degree 1
  ]
  node
  [
    id 83
    name "VRK1"
    label "VRK1"
    colors "#FF6C6C"
    diffs 0.267934461615794
    totalFlows 1.91846509017595
    degree 1
  ]
  node
  [
    id 84
    name "MAPK10"
    label "MAPK10"
    colors "#FF4848"
    diffs 0.878957688211786
    totalFlows 9.08114329682084
    degree 1
  ]
  node
  [
    id 85
    name "CREB5"
    label "CREB5"
    colors "#FF7171"
    diffs 0.257585926683956
    totalFlows 5.39909682452237
    degree 1
  ]
  node
  [
    id 86
    name "CALU"
    label "CALU"
    colors "#FF0505"
    diffs 5.03793727222173
    totalFlows 4.33898468582358
    degree 1
  ]
  node
  [
    id 87
    name "RTN4"
    label "RTN4"
    colors "#9595FF"
    diffs -4.64435357111737
    totalFlows 10.1071146418852
    degree 1
  ]
  node
  [
    id 88
    name "KRT8"
    label "KRT8"
    colors "#FF2929"
    diffs 2.26013718744702
    totalFlows 7.03223742661633
    degree 1
  ]
  node
  [
    id 89
    name "TIMM9"
    label "TIMM9"
    colors "#FFD3D3"
    diffs -1.39503774387122
    totalFlows 1.39503774387122
    degree 1
  ]
  node
  [
    id 90
    name "RAB2B"
    label "RAB2B"
    colors "#FFE2E2"
    diffs -1.65812540316522
    totalFlows 1.65812540316522
    degree 1
  ]
  node
  [
    id 91
    name "PRKCE"
    label "PRKCE"
    colors "#FFA4A4"
    diffs -0.635957698638711
    totalFlows 10.0509633999584
    degree 1
  ]
  node
  [
    id 92
    name "COLGALT1"
    label "COLGALT1"
    colors "#FCFCFF"
    diffs -1.89226652802969
    totalFlows 1.89226652802969
    degree 1
  ]
  node
  [
    id 93
    name "PRDX5"
    label "PRDX5"
    colors "#FFA9A9"
    diffs -0.693121973806127
    totalFlows 3.46540075598823
    degree 1
  ]
  node
  [
    id 94
    name "RPN1"
    label "RPN1"
    colors "#FF6161"
    diffs 0.321261879682423
    totalFlows 4.07576422121276
    degree 1
  ]
  node
  [
    id 95
    name "DDOST"
    label "DDOST"
    colors "#FF8080"
    diffs -0.19390240171214
    totalFlows 3.37181782783849
    degree 1
  ]
  node
  [
    id 96
    name "RAB11A"
    label "RAB11A"
    colors "#FF0F0F"
    diffs 4.85879832770691
    totalFlows 4.18068066908827
    degree 1
  ]
  node
  [
    id 97
    name "SERPINH1"
    label "SERPINH1"
    colors "#AAAAFF"
    diffs -4.09442427593314
    totalFlows 7.76292006433725
    degree 1
  ]
  node
  [
    id 98
    name "ATP2A3"
    label "ATP2A3"
    colors "#FF4D4D"
    diffs 0.751627086128231
    totalFlows 0.025599556477181
    degree 1
  ]
  node
  [
    id 99
    name "ATF2"
    label "ATF2"
    colors "#0000FF"
    diffs -81.4049871434036
    totalFlows 157.093046285888
    degree 99
  ]
  edge
  [
    source 0
    target 99
    weight 0.997274425348223
    correlation 0.997274425348223
    sign 1
  ]
  edge
  [
    source 1
    target 99
    weight 0.995983740230218
    correlation -0.995983740230218
    sign -1
  ]
  edge
  [
    source 2
    target 99
    weight 0.994829947473744
    correlation 0.994829947473744
    sign 1
  ]
  edge
  [
    source 3
    target 99
    weight 0.983171444113686
    correlation 0.983171444113686
    sign 1
  ]
  edge
  [
    source 4
    target 99
    weight 0.993977695760292
    correlation 0.993977695760292
    sign 1
  ]
  edge
  [
    source 5
    target 99
    weight 0.995517654657834
    correlation 0.995517654657834
    sign 1
  ]
  edge
  [
    source 6
    target 99
    weight 0.994692496254949
    correlation -0.994692496254949
    sign -1
  ]
  edge
  [
    source 7
    target 99
    weight 0.970593815388597
    correlation 0.970593815388597
    sign 1
  ]
  edge
  [
    source 8
    target 99
    weight 0.961806657938555
    correlation 0.961806657938555
    sign 1
  ]
  edge
  [
    source 9
    target 99
    weight 0.960186988773453
    correlation 0.960186988773453
    sign 1
  ]
  edge
  [
    source 10
    target 99
    weight 0.999582822186854
    correlation 0.999582822186854
    sign 1
  ]
  edge
  [
    source 11
    target 99
    weight 0.984791906621809
    correlation 0.984791906621809
    sign 1
  ]
  edge
  [
    source 12
    target 99
    weight 0.961394464904159
    correlation 0.961394464904159
    sign 1
  ]
  edge
  [
    source 13
    target 99
    weight 0.962060757211386
    correlation 0.962060757211386
    sign 1
  ]
  edge
  [
    source 14
    target 99
    weight 0.952143105694854
    correlation 0.952143105694854
    sign 1
  ]
  edge
  [
    source 15
    target 99
    weight 0.996663300560687
    correlation 0.996663300560687
    sign 1
  ]
  edge
  [
    source 16
    target 99
    weight 0.987209184563716
    correlation 0.987209184563716
    sign 1
  ]
  edge
  [
    source 17
    target 99
    weight 0.979654536968181
    correlation 0.979654536968181
    sign 1
  ]
  edge
  [
    source 18
    target 99
    weight 0.976226742425907
    correlation -0.976226742425907
    sign -1
  ]
  edge
  [
    source 19
    target 99
    weight 0.992160646944308
    correlation 0.992160646944308
    sign 1
  ]
  edge
  [
    source 20
    target 99
    weight 0.970329948846517
    correlation 0.970329948846517
    sign 1
  ]
  edge
  [
    source 21
    target 99
    weight 0.951701585880735
    correlation 0.951701585880735
    sign 1
  ]
  edge
  [
    source 22
    target 99
    weight 0.994975803158025
    correlation -0.994975803158025
    sign -1
  ]
  edge
  [
    source 23
    target 99
    weight 0.919271903738977
    correlation 0.919271903738977
    sign 1
  ]
  edge
  [
    source 24
    target 99
    weight 0.885966435446045
    correlation 0.885966435446045
    sign 1
  ]
  edge
  [
    source 25
    target 99
    weight 0.88569158659492
    correlation 0.88569158659492
    sign 1
  ]
  edge
  [
    source 26
    target 99
    weight 0.966933796359945
    correlation -0.966933796359945
    sign -1
  ]
  edge
  [
    source 27
    target 99
    weight 0.916198727274554
    correlation 0.916198727274554
    sign 1
  ]
  edge
  [
    source 28
    target 99
    weight 0.940962007955694
    correlation -0.940962007955694
    sign -1
  ]
  edge
  [
    source 29
    target 99
    weight 0.935240261218622
    correlation -0.935240261218622
    sign -1
  ]
  edge
  [
    source 30
    target 99
    weight 0.930095755952248
    correlation 0.930095755952248
    sign 1
  ]
  edge
  [
    source 31
    target 99
    weight 0.947839143313678
    correlation 0.947839143313678
    sign 1
  ]
  edge
  [
    source 32
    target 99
    weight 0.977059022273123
    correlation 0.977059022273123
    sign 1
  ]
  edge
  [
    source 33
    target 99
    weight 0.979901671336169
    correlation 0.979901671336169
    sign 1
  ]
  edge
  [
    source 34
    target 99
    weight 0.947548339582568
    correlation -0.947548339582568
    sign -1
  ]
  edge
  [
    source 35
    target 99
    weight 0.933482622808013
    correlation 0.933482622808013
    sign 1
  ]
  edge
  [
    source 36
    target 99
    weight 0.940042390071154
    correlation 0.940042390071154
    sign 1
  ]
  edge
  [
    source 37
    target 99
    weight 0.850276697307993
    correlation 0.850276697307993
    sign 1
  ]
  edge
  [
    source 38
    target 99
    weight 0.90741790879233
    correlation 0.90741790879233
    sign 1
  ]
  edge
  [
    source 39
    target 99
    weight 0.902524007732601
    correlation -0.902524007732601
    sign -1
  ]
  edge
  [
    source 40
    target 99
    weight 0.973642027387277
    correlation 0.973642027387277
    sign 1
  ]
  edge
  [
    source 41
    target 99
    weight 0.911718506952217
    correlation -0.911718506952217
    sign -1
  ]
  edge
  [
    source 42
    target 99
    weight 0.90339779798305
    correlation 0.90339779798305
    sign 1
  ]
  edge
  [
    source 43
    target 99
    weight 0.887551890068051
    correlation -0.887551890068051
    sign -1
  ]
  edge
  [
    source 44
    target 99
    weight 0.892686435766942
    correlation -0.892686435766942
    sign -1
  ]
  edge
  [
    source 45
    target 99
    weight 0.753263412374991
    correlation 0.753263412374991
    sign 1
  ]
  edge
  [
    source 46
    target 99
    weight 0.896281021149773
    correlation 0.896281021149773
    sign 1
  ]
  edge
  [
    source 47
    target 99
    weight 0.89776965994498
    correlation 0.89776965994498
    sign 1
  ]
  edge
  [
    source 48
    target 99
    weight 0.903896439434197
    correlation 0.903896439434197
    sign 1
  ]
  edge
  [
    source 49
    target 99
    weight 0.724705005096059
    correlation 0.724705005096059
    sign 1
  ]
  edge
  [
    source 50
    target 99
    weight 0.89630593478594
    correlation 0.89630593478594
    sign 1
  ]
  edge
  [
    source 51
    target 99
    weight 0.838204838817476
    correlation 0.838204838817476
    sign 1
  ]
  edge
  [
    source 52
    target 99
    weight 0.654113528293398
    correlation -0.654113528293398
    sign -1
  ]
  edge
  [
    source 53
    target 99
    weight 0.886027157925127
    correlation -0.886027157925127
    sign -1
  ]
  edge
  [
    source 54
    target 99
    weight 0.620039974793534
    correlation 0.620039974793534
    sign 1
  ]
  edge
  [
    source 55
    target 99
    weight 0.869491621675985
    correlation -0.869491621675985
    sign -1
  ]
  edge
  [
    source 56
    target 99
    weight 0.84554024793891
    correlation 0.84554024793891
    sign 1
  ]
  edge
  [
    source 57
    target 99
    weight 0.767154583760278
    correlation -0.767154583760278
    sign -1
  ]
  edge
  [
    source 58
    target 99
    weight 0.562917312096971
    correlation 0.562917312096971
    sign 1
  ]
  edge
  [
    source 59
    target 99
    weight 0.543814727270692
    correlation 0.543814727270692
    sign 1
  ]
  edge
  [
    source 60
    target 99
    weight 0.85170866254688
    correlation -0.85170866254688
    sign -1
  ]
  edge
  [
    source 61
    target 99
    weight 0.813085177481297
    correlation 0.813085177481297
    sign 1
  ]
  edge
  [
    source 62
    target 99
    weight 0.78155350261163
    correlation -0.78155350261163
    sign -1
  ]
  edge
  [
    source 63
    target 99
    weight 0.862597684131311
    correlation -0.862597684131311
    sign -1
  ]
  edge
  [
    source 64
    target 99
    weight 0.914426852110168
    correlation 0.914426852110168
    sign 1
  ]
  edge
  [
    source 65
    target 99
    weight 0.785011589811465
    correlation 0.785011589811465
    sign 1
  ]
  edge
  [
    source 66
    target 99
    weight 0.599270556303921
    correlation 0.599270556303921
    sign 1
  ]
  edge
  [
    source 67
    target 99
    weight 0.735119110622342
    correlation -0.735119110622342
    sign -1
  ]
  edge
  [
    source 68
    target 99
    weight 0.877895940863928
    correlation -0.877895940863928
    sign -1
  ]
  edge
  [
    source 69
    target 99
    weight 0.480587502708072
    correlation 0.480587502708072
    sign 1
  ]
  edge
  [
    source 70
    target 99
    weight 0.801089692991628
    correlation 0.801089692991628
    sign 1
  ]
  edge
  [
    source 71
    target 99
    weight 0.782768876205301
    correlation 0.782768876205301
    sign 1
  ]
  edge
  [
    source 72
    target 99
    weight 0.432786318466345
    correlation 0.432786318466345
    sign 1
  ]
  edge
  [
    source 73
    target 99
    weight 0.784046126746343
    correlation 0.784046126746343
    sign 1
  ]
  edge
  [
    source 74
    target 99
    weight 0.720525032383127
    correlation -0.720525032383127
    sign -1
  ]
  edge
  [
    source 75
    target 99
    weight 0.0538841892625539
    correlation -0.65138056867985
    sign -1
  ]
  edge
  [
    source 76
    target 99
    weight 0.338965933481933
    correlation 0.338965933481933
    sign 1
  ]
  edge
  [
    source 77
    target 99
    weight 0.859644536713146
    correlation 0.859644536713146
    sign 1
  ]
  edge
  [
    source 78
    target 99
    weight 0.581836696220165
    correlation -0.581836696220165
    sign -1
  ]
  edge
  [
    source 79
    target 99
    weight 0.614344463935355
    correlation -0.614344463935355
    sign -1
  ]
  edge
  [
    source 80
    target 99
    weight 0.718524212579771
    correlation -0.718524212579771
    sign -1
  ]
  edge
  [
    source 81
    target 99
    weight 0.771022931071981
    correlation -0.771022931071981
    sign -1
  ]
  edge
  [
    source 82
    target 99
    weight 0.754818886979304
    correlation 0.754818886979304
    sign 1
  ]
  edge
  [
    source 83
    target 99
    weight 0.745050799926081
    correlation -0.745050799926081
    sign -1
  ]
  edge
  [
    source 84
    target 99
    weight 0.692759192724378
    correlation -0.692759192724378
    sign -1
  ]
  edge
  [
    source 85
    target 99
    weight 0.859317405715425
    correlation -0.859317405715425
    sign -1
  ]
  edge
  [
    source 86
    target 99
    weight 0.62607820954053
    correlation 0.62607820954053
    sign 1
  ]
  edge
  [
    source 87
    target 99
    weight 0.604466410092187
    correlation 0.667135209321952
    sign 1
  ]
  edge
  [
    source 88
    target 99
    weight 0.352111858948933
    correlation -0.535199031758451
    sign -1
  ]
  edge
  [
    source 89
    target 99
    weight 0.697518871935612
    correlation -0.697518871935612
    sign -1
  ]
  edge
  [
    source 90
    target 99
    weight 0.829062701582611
    correlation -0.829062701582611
    sign -1
  ]
  edge
  [
    source 91
    target 99
    weight 0.584984974172658
    correlation -0.584984974172658
    sign -1
  ]
  edge
  [
    source 92
    target 99
    weight 0.732892116555976
    correlation 0.732892116555976
    sign 1
  ]
  edge
  [
    source 93
    target 99
    weight 0.789857439144269
    correlation -0.789857439144269
    sign -1
  ]
  edge
  [
    source 94
    target 99
    weight 0.183562934856128
    correlation 0.671208505992043
    sign 1
  ]
  edge
  [
    source 95
    target 99
    weight 0.0997786313866458
    correlation 0.6516917038635
    sign 1
  ]
  edge
  [
    source 96
    target 99
    weight 0.209719699892185
    correlation 0.625711800619234
    sign 1
  ]
  edge
  [
    source 97
    target 99
    weight 0.0591435688224096
    correlation -0.722695535024945
    sign -1
  ]
  edge
  [
    source 98
    target 99
    weight 0.0127997782385905
    correlation 0.710016447512064
    sign 1
  ]
]
