# Supplementary material for: Aspergillus fumigatus Challenged by Human Dendritic Cells: Metabolic and Regulatory Pathway Responses Testify a Tight Battle
Source: Front Cell Infect Microbiol. 2019 May 22;9:168. doi: 10.3389/fcimb.2019.00168 (PMC6540932; doi:10.3389/fcimb.2019.00168)
Supplement: Supplementary file 12 [file Data_Sheet_2.ZIP › Supplementary_dataset2/ATF2_KT_Disease.gml]

Creator "igraph version 1.2.0 Mon Jun  4 11:55:08 2018"
Version 1
graph
[
  directed 1
  node
  [
    id 0
    name "PPIF"
    label "PPIF"
    colors "#C8C8FF"
    diffs -1.38936342054307
    totalFlows 18.6412202005445
    degree 1
  ]
  node
  [
    id 1
    name "MRE11A"
    label "MRE11A"
    colors "#DADAFF"
    diffs -0.985620558629634
    totalFlows 66.4773362013242
    degree 1
  ]
  node
  [
    id 2
    name "TPM1"
    label "TPM1"
    colors "#FFF5F5"
    diffs 0.0251694665718487
    totalFlows 5.4746112010644
    degree 1
  ]
  node
  [
    id 3
    name "H2AFY"
    label "H2AFY"
    colors "#FF3636"
    diffs 4.08929689773255
    totalFlows 5.6169687539598
    degree 1
  ]
  node
  [
    id 4
    name "ATP1A1"
    label "ATP1A1"
    colors "#FF0909"
    diffs 12.8080391320584
    totalFlows 53.5827361429567
    degree 1
  ]
  node
  [
    id 5
    name "TUBB"
    label "TUBB"
    colors "#6D6DFF"
    diffs -4.31839915603548
    totalFlows 41.7642426517819
    degree 1
  ]
  node
  [
    id 6
    name "S100A10"
    label "S100A10"
    colors "#FF8888"
    diffs 2.18520254364002
    totalFlows 5.67306501903567
    degree 1
  ]
  node
  [
    id 7
    name "FOSL1"
    label "FOSL1"
    colors "#FFC8C8"
    diffs 0.384350870366404
    totalFlows 1.96920833651072
    degree 1
  ]
  node
  [
    id 8
    name "SFN"
    label "SFN"
    colors "#FF2D2D"
    diffs 4.97866602560142
    totalFlows 13.7695005653581
    degree 1
  ]
  node
  [
    id 9
    name "SLC2A1"
    label "SLC2A1"
    colors "#FFDADA"
    diffs 0.345777701172977
    totalFlows 11.4199377411696
    degree 1
  ]
  node
  [
    id 10
    name "MAPK13"
    label "MAPK13"
    colors "#FFA3A3"
    diffs 1.60798470689203
    totalFlows 15.6929434333762
    degree 1
  ]
  node
  [
    id 11
    name "KRT8"
    label "KRT8"
    colors "#FF7F7F"
    diffs 2.26013718744702
    totalFlows 9.29237461406335
    degree 1
  ]
  node
  [
    id 12
    name "FSCN1"
    label "FSCN1"
    colors "#1212FF"
    diffs -12.1756388092019
    totalFlows 30.4311591968491
    degree 1
  ]
  node
  [
    id 13
    name "GRPEL1"
    label "GRPEL1"
    colors "#FF5151"
    diffs 3.58396117728418
    totalFlows 3.58396117728418
    degree 1
  ]
  node
  [
    id 14
    name "CS"
    label "CS"
    colors "#A3A3FF"
    diffs -2.51139526559171
    totalFlows 3.49331720809149
    degree 1
  ]
  node
  [
    id 15
    name "AHNAK"
    label "AHNAK"
    colors "#FF4848"
    diffs 3.84094127655154
    totalFlows 5.0890987946727
    degree 1
  ]
  node
  [
    id 16
    name "YY1"
    label "YY1"
    colors "#F5F5FF"
    diffs -0.265816803528327
    totalFlows 21.6167789389869
    degree 1
  ]
  node
  [
    id 17
    name "PCNA"
    label "PCNA"
    colors "#FFD1D1"
    diffs 0.371946721794444
    totalFlows 242.694694765749
    degree 1
  ]
  node
  [
    id 18
    name "TAGLN2"
    label "TAGLN2"
    colors "#FFBFBF"
    diffs 0.771810311180584
    totalFlows 1.74645791970733
    degree 1
  ]
  node
  [
    id 19
    name "CD44"
    label "CD44"
    colors "#FF2424"
    diffs 4.98172030428542
    totalFlows 51.2320362938754
    degree 1
  ]
  node
  [
    id 20
    name "FH"
    label "FH"
    colors "#FF9191"
    diffs 1.86443114755818
    totalFlows 4.14429135467272
    degree 1
  ]
  node
  [
    id 21
    name "VAPA"
    label "VAPA"
    colors "#9A9AFF"
    diffs -2.7671706261395
    totalFlows 6.02237736665457
    degree 1
  ]
  node
  [
    id 22
    name "ITGA2"
    label "ITGA2"
    colors "#BFBFFF"
    diffs -1.4751051394018
    totalFlows 3.93940296290312
    degree 1
  ]
  node
  [
    id 23
    name "CUL3"
    label "CUL3"
    colors "#FF0000"
    diffs 32.5093506850635
    totalFlows 137.648548743246
    degree 1
  ]
  node
  [
    id 24
    name "HK1"
    label "HK1"
    colors "#ECECFF"
    diffs -0.328308204954271
    totalFlows 4.74397351773058
    degree 1
  ]
  node
  [
    id 25
    name "SLC25A12"
    label "SLC25A12"
    colors "#FFE3E3"
    diffs 0.334969485078329
    totalFlows 13.1967018213282
    degree 1
  ]
  node
  [
    id 26
    name "EEF2"
    label "EEF2"
    colors "#FF3F3F"
    diffs 3.96198083260322
    totalFlows 11.9091852767446
    degree 1
  ]
  node
  [
    id 27
    name "OAT"
    label "OAT"
    colors "#E3E3FF"
    diffs -0.421216818403712
    totalFlows 5.46381781304233
    degree 1
  ]
  node
  [
    id 28
    name "TACSTD2"
    label "TACSTD2"
    colors "#FFFFFF"
    diffs -0.233220713532494
    totalFlows 0.85440874100889
    degree 1
  ]
  node
  [
    id 29
    name "MAPK10"
    label "MAPK10"
    colors "#FFB6B6"
    diffs 0.878957688211786
    totalFlows 9.96010098503262
    degree 1
  ]
  node
  [
    id 30
    name "VDAC3"
    label "VDAC3"
    colors "#B6B6FF"
    diffs -1.53828381685248
    totalFlows 3.31755844924485
    degree 1
  ]
  node
  [
    id 31
    name "TLE1"
    label "TLE1"
    colors "#9191FF"
    diffs -2.98849529108749
    totalFlows 85.3838709509641
    degree 1
  ]
  node
  [
    id 32
    name "HSPD1"
    label "HSPD1"
    colors "#FFADAD"
    diffs 1.24016674080413
    totalFlows 15.7788793374034
    degree 1
  ]
  node
  [
    id 33
    name "CALU"
    label "CALU"
    colors "#FF1B1B"
    diffs 5.03793727222173
    totalFlows 9.37692195804531
    degree 1
  ]
  node
  [
    id 34
    name "KIFC3"
    label "KIFC3"
    colors "#6464FF"
    diffs -5.44421353082581
    totalFlows 11.9868804799016
    degree 1
  ]
  node
  [
    id 35
    name "PKM"
    label "PKM"
    colors "#1B1BFF"
    diffs -11.2279260317708
    totalFlows 7.61626929789477
    degree 1
  ]
  node
  [
    id 36
    name "IMMT"
    label "IMMT"
    colors "#FF6464"
    diffs 2.99137966857158
    totalFlows 9.39745922322229
    degree 1
  ]
  node
  [
    id 37
    name "KAT5"
    label "KAT5"
    colors "#FF1212"
    diffs 12.7621389151284
    totalFlows 33.2217356824776
    degree 1
  ]
  node
  [
    id 38
    name "SLC25A13"
    label "SLC25A13"
    colors "#FF5B5B"
    diffs 3.48404116459733
    totalFlows 19.7119281463532
    degree 1
  ]
  node
  [
    id 39
    name "ITGB1"
    label "ITGB1"
    colors "#2424FF"
    diffs -9.65135585748551
    totalFlows 19.3190475394468
    degree 1
  ]
  node
  [
    id 40
    name "SRA1"
    label "SRA1"
    colors "#FF7676"
    diffs 2.50212144266559
    totalFlows 8.69737422998336
    degree 1
  ]
  node
  [
    id 41
    name "PCBP1"
    label "PCBP1"
    colors "#FFECEC"
    diffs 0.298466655026374
    totalFlows 18.731081227165
    degree 1
  ]
  node
  [
    id 42
    name "RAB14"
    label "RAB14"
    colors "#D1D1FF"
    diffs -1.21524838958612
    totalFlows 4.35984457935195
    degree 1
  ]
  node
  [
    id 43
    name "PFN1"
    label "PFN1"
    colors "#8888FF"
    diffs -3.39670128216534
    totalFlows 5.85553610906462
    degree 1
  ]
  node
  [
    id 44
    name "ATP2A2"
    label "ATP2A2"
    colors "#FF6D6D"
    diffs 2.72375258956413
    totalFlows 8.40295414755318
    degree 1
  ]
  node
  [
    id 45
    name "ALDOA"
    label "ALDOA"
    colors "#7F7FFF"
    diffs -3.80839975697719
    totalFlows 3.49313189291599
    degree 1
  ]
  node
  [
    id 46
    name "CAP1"
    label "CAP1"
    colors "#7676FF"
    diffs -3.8987810007354
    totalFlows 1.45505577550418
    degree 1
  ]
  node
  [
    id 47
    name "RAB7A"
    label "RAB7A"
    colors "#5B5BFF"
    diffs -6.32486106204513
    totalFlows 10.5621251941914
    degree 1
  ]
  node
  [
    id 48
    name "SLC3A2"
    label "SLC3A2"
    colors "#3F3FFF"
    diffs -7.16255512693826
    totalFlows 19.0278575522685
    degree 1
  ]
  node
  [
    id 49
    name "TPI1"
    label "TPI1"
    colors "#4848FF"
    diffs -6.76934344608816
    totalFlows 4.01674681708609
    degree 1
  ]
  node
  [
    id 50
    name "RUVBL2"
    label "RUVBL2"
    colors "#0909FF"
    diffs -18.3817892382571
    totalFlows 17.6811489857808
    degree 1
  ]
  node
  [
    id 51
    name "GLS"
    label "GLS"
    colors "#ADADFF"
    diffs -1.72844330084309
    totalFlows 10.9272808803276
    degree 1
  ]
  node
  [
    id 52
    name "NCOA6"
    label "NCOA6"
    colors "#2D2DFF"
    diffs -8.46860385681101
    totalFlows 14.5821598504147
    degree 1
  ]
  node
  [
    id 53
    name "TFRC"
    label "TFRC"
    colors "#5151FF"
    diffs -6.47277804277514
    totalFlows 2.43646587357736
    degree 1
  ]
  node
  [
    id 54
    name "CCT2"
    label "CCT2"
    colors "#FF9A9A"
    diffs 1.78668468682841
    totalFlows 18.4874781538548
    degree 1
  ]
  node
  [
    id 55
    name "P4HB"
    label "P4HB"
    colors "#3636FF"
    diffs -8.12694458171218
    totalFlows 3.71426152970931
    degree 1
  ]
  node
  [
    id 56
    name "ATF2"
    label "ATF2"
    colors "#0000FF"
    diffs -81.4049871434036
    totalFlows 75.688059142484
    degree 56
  ]
  edge
  [
    source 0
    target 56
    weight 0.994134742807131
    correlation 0.994134742807131
    sign 1
  ]
  edge
  [
    source 1
    target 56
    weight 0.980415886188599
    correlation -0.980415886188599
    sign -1
  ]
  edge
  [
    source 2
    target 56
    weight 0.982189456923955
    correlation -0.982189456923955
    sign -1
  ]
  edge
  [
    source 3
    target 56
    weight 0.974624494928001
    correlation -0.974624494928001
    sign -1
  ]
  edge
  [
    source 4
    target 56
    weight 0.892508566746743
    correlation 0.892508566746743
    sign 1
  ]
  edge
  [
    source 5
    target 56
    weight 0.931408070650232
    correlation 0.931408070650232
    sign 1
  ]
  edge
  [
    source 6
    target 56
    weight 0.961810313932457
    correlation 0.961810313932457
    sign 1
  ]
  edge
  [
    source 7
    target 56
    weight 0.963696535808636
    correlation 0.963696535808636
    sign 1
  ]
  edge
  [
    source 8
    target 56
    weight 0.868369630064716
    correlation 0.868369630064716
    sign 1
  ]
  edge
  [
    source 9
    target 56
    weight 0.805534556348916
    correlation 0.805534556348916
    sign 1
  ]
  edge
  [
    source 10
    target 56
    weight 0.789314907468854
    correlation 0.789314907468854
    sign 1
  ]
  edge
  [
    source 11
    target 56
    weight 0.985077037965884
    correlation 0.985077037965884
    sign 1
  ]
  edge
  [
    source 12
    target 56
    weight 0.755047721518612
    correlation -0.755047721518612
    sign -1
  ]
  edge
  [
    source 13
    target 56
    weight 0.878712299501823
    correlation -0.878712299501823
    sign -1
  ]
  edge
  [
    source 14
    target 56
    weight 0.971460891574149
    correlation -0.971460891574149
    sign -1
  ]
  edge
  [
    source 15
    target 56
    weight 0.944348422283999
    correlation -0.944348422283999
    sign -1
  ]
  edge
  [
    source 16
    target 56
    weight 0.916530261031021
    correlation -0.916530261031021
    sign -1
  ]
  edge
  [
    source 17
    target 56
    weight 0.592140532739433
    correlation -0.592140532739433
    sign -1
  ]
  edge
  [
    source 18
    target 56
    weight 0.873244617051687
    correlation 0.873244617051687
    sign 1
  ]
  edge
  [
    source 19
    target 56
    weight 0.519762511170804
    correlation 0.519762511170804
    sign 1
  ]
  edge
  [
    source 20
    target 56
    weight 0.843031513602017
    correlation -0.843031513602017
    sign -1
  ]
  edge
  [
    source 21
    target 56
    weight 0.739595471175443
    correlation -0.739595471175443
    sign -1
  ]
  edge
  [
    source 22
    target 56
    weight 0.52629972248248
    correlation 0.52629972248248
    sign 1
  ]
  edge
  [
    source 23
    target 56
    weight 0.762693653393782
    correlation 0.762693653393782
    sign 1
  ]
  edge
  [
    source 24
    target 56
    weight 0.765380717409865
    correlation 0.765380717409865
    sign 1
  ]
  edge
  [
    source 25
    target 56
    weight 0.450982136473686
    correlation -0.450982136473686
    sign -1
  ]
  edge
  [
    source 26
    target 56
    weight 0.824984240904469
    correlation 0.824984240904469
    sign 1
  ]
  edge
  [
    source 27
    target 56
    weight 0.895083047330677
    correlation 0.895083047330677
    sign 1
  ]
  edge
  [
    source 28
    target 56
    weight 0.427204370504445
    correlation -0.427204370504445
    sign -1
  ]
  edge
  [
    source 29
    target 56
    weight 0.781132683100875
    correlation -0.781132683100875
    sign -1
  ]
  edge
  [
    source 30
    target 56
    weight 0.765518000926873
    correlation -0.765518000926873
    sign -1
  ]
  edge
  [
    source 31
    target 56
    weight 0.388305616997314
    correlation 0.388305616997314
    sign 1
  ]
  edge
  [
    source 32
    target 56
    weight 0.779529054940445
    correlation -0.779529054940445
    sign -1
  ]
  edge
  [
    source 33
    target 56
    weight 0.76098815693255
    correlation 0.76098815693255
    sign 1
  ]
  edge
  [
    source 34
    target 56
    weight 0.736354289622636
    correlation 0.736354289622636
    sign 1
  ]
  edge
  [
    source 35
    target 56
    weight 0.75161626722432
    correlation 0.75161626722432
    sign 1
  ]
  edge
  [
    source 36
    target 56
    weight 0.750778662325688
    correlation -0.750778662325688
    sign -1
  ]
  edge
  [
    source 37
    target 56
    weight 0.815996381609393
    correlation 0.815996381609393
    sign 1
  ]
  edge
  [
    source 38
    target 56
    weight 0.328954208367774
    correlation 0.328954208367774
    sign 1
  ]
  edge
  [
    source 39
    target 56
    weight 0.644080134432624
    correlation -0.644080134432624
    sign -1
  ]
  edge
  [
    source 40
    target 56
    weight 0.812602660364233
    correlation 0.812602660364233
    sign 1
  ]
  edge
  [
    source 41
    target 56
    weight 0.725465027446706
    correlation 0.725465027446706
    sign 1
  ]
  edge
  [
    source 42
    target 56
    weight 0.621107401856798
    correlation -0.621107401856798
    sign -1
  ]
  edge
  [
    source 43
    target 56
    weight 0.664751297729747
    correlation 0.664751297729747
    sign 1
  ]
  edge
  [
    source 44
    target 56
    weight 0.69556686731056
    correlation 0.69556686731056
    sign 1
  ]
  edge
  [
    source 45
    target 56
    weight 0.0150822366745571
    correlation 0.580516040596074
    sign 1
  ]
  edge
  [
    source 46
    target 56
    weight 0.727527887752088
    correlation -0.727527887752088
    sign -1
  ]
  edge
  [
    source 47
    target 56
    weight 0.319701131503449
    correlation -0.635883374556573
    sign -1
  ]
  edge
  [
    source 48
    target 56
    weight 0.161026654030746
    correlation 0.161026654030746
    sign 1
  ]
  edge
  [
    source 49
    target 56
    weight 0.475114605403104
    correlation 0.633153436538654
    sign 1
  ]
  edge
  [
    source 50
    target 56
    weight 0.713796261759886
    correlation 0.713796261759886
    sign 1
  ]
  edge
  [
    source 51
    target 56
    weight 0.15358064000966
    correlation -0.15358064000966
    sign -1
  ]
  edge
  [
    source 52
    target 56
    weight 0.248862285205323
    correlation 0.797181149351028
    sign 1
  ]
  edge
  [
    source 53
    target 56
    weight 0.0278754942895891
    correlation 0.570222891847575
    sign 1
  ]
  edge
  [
    source 54
    target 56
    weight 0.136360759911895
    correlation -0.606751714162856
    sign -1
  ]
  edge
  [
    source 55
    target 56
    weight 0.0267685735306331
    correlation 0.670005683529394
    sign 1
  ]
]
