# Supplementary material for: Aspergillus fumigatus Challenged by Human Dendritic Cells: Metabolic and Regulatory Pathway Responses Testify a Tight Battle
Source: Front Cell Infect Microbiol. 2019 May 22;9:168. doi: 10.3389/fcimb.2019.00168 (PMC6540932; doi:10.3389/fcimb.2019.00168)
Supplement: Supplementary file 12 [file Data_Sheet_2.ZIP › Supplementary_dataset2/BCL6_NR_Control.gml]

Creator "igraph version 1.2.0 Mon Jun  4 11:55:25 2018"
Version 1
graph
[
  directed 1
  node
  [
    id 0
    name "BCL6"
    label "BCL6"
    colors "#FF7F7F"
    diffs 14.4689516720667
    totalFlows 10.6217082584485
    degree 8
  ]
  node
  [
    id 1
    name "FOXM1"
    label "FOXM1"
    colors "#FFBFBF"
    diffs 0.809797232747963
    totalFlows 15.6591527586555
    degree 1
  ]
  node
  [
    id 2
    name "ZBTB16"
    label "ZBTB16"
    colors "#0000FF"
    diffs -3.83234733356501
    totalFlows 17.0132088781542
    degree 1
  ]
  node
  [
    id 3
    name "JUN"
    label "JUN"
    colors "#FF0000"
    diffs 39.098847554094
    totalFlows 44.7103064775429
    degree 1
  ]
  node
  [
    id 4
    name "PML"
    label "PML"
    colors "#FFFFFF"
    diffs 0.470651743471834
    totalFlows 54.0085159729507
    degree 1
  ]
  node
  [
    id 5
    name "EP300"
    label "EP300"
    colors "#FF3F3F"
    diffs 18.370925661093
    totalFlows 133.958478403215
    degree 1
  ]
  node
  [
    id 6
    name "PPARGC1A"
    label "PPARGC1A"
    colors "#3F3FFF"
    diffs -1.87763269318255
    totalFlows 19.4981282722959
    degree 1
  ]
  node
  [
    id 7
    name "HSF4"
    label "HSF4"
    colors "#7F7FFF"
    diffs -1.8329928808864
    totalFlows 8.46919164591863
    degree 1
  ]
  node
  [
    id 8
    name "BACH2"
    label "BACH2"
    colors "#BFBFFF"
    diffs -0.0800029877787272
    totalFlows 1.84719435687814
    degree 1
  ]
  edge
  [
    source 0
    target 1
    weight 0.937189063357156
    correlation -0.937189063357156
    sign -1
  ]
  edge
  [
    source 0
    target 2
    weight 0.781067915882671
    correlation 0.978158312691675
    sign 1
  ]
  edge
  [
    source 0
    target 3
    weight 0.820788517773887
    correlation 0.820788517773887
    sign 1
  ]
  edge
  [
    source 0
    target 4
    weight 0.773069949366392
    correlation 0.773069949366392
    sign 1
  ]
  edge
  [
    source 0
    target 5
    weight 0.762020089273665
    correlation -0.762020089273665
    sign -1
  ]
  edge
  [
    source 0
    target 6
    weight 0.736136246156425
    correlation 0.736136246156425
    sign 1
  ]
  edge
  [
    source 0
    target 7
    weight 0.18640416435423
    correlation -0.653582068888844
    sign -1
  ]
  edge
  [
    source 0
    target 8
    weight 0.314747416723011
    correlation -0.677194327486649
    sign -1
  ]
]
