# Supplementary material for: Aspergillus fumigatus Challenged by Human Dendritic Cells: Metabolic and Regulatory Pathway Responses Testify a Tight Battle
Source: Front Cell Infect Microbiol. 2019 May 22;9:168. doi: 10.3389/fcimb.2019.00168 (PMC6540932; doi:10.3389/fcimb.2019.00168)
Supplement: Supplementary file 12 [file Data_Sheet_2.ZIP › Supplementary_dataset2/BCL6_NR_Disease.gml]

Creator "igraph version 1.2.0 Mon Jun  4 11:55:25 2018"
Version 1
graph
[
  directed 1
  node
  [
    id 0
    name "BCL6"
    label "BCL6"
    colors "#FF2121"
    diffs 14.4689516720667
    totalFlows 25.0906599305152
    degree 15
  ]
  node
  [
    id 1
    name "CREBBP"
    label "CREBBP"
    colors "#4444FF"
    diffs -16.7490650865665
    totalFlows 107.762505189953
    degree 1
  ]
  node
  [
    id 2
    name "JUNB"
    label "JUNB"
    colors "#EEEEFF"
    diffs -1.54267582164539
    totalFlows 7.74037059854833
    degree 1
  ]
  node
  [
    id 3
    name "HSF4"
    label "HSF4"
    colors "#CCCCFF"
    diffs -1.8329928808864
    totalFlows 6.63619876503223
    degree 1
  ]
  node
  [
    id 4
    name "FOXM1"
    label "FOXM1"
    colors "#FFEEEE"
    diffs 0.809797232747963
    totalFlows 16.4689499914035
    degree 1
  ]
  node
  [
    id 5
    name "MED6"
    label "MED6"
    colors "#FF6565"
    diffs 5.15318797293816
    totalFlows 12.0661144469874
    degree 1
  ]
  node
  [
    id 6
    name "ATF7"
    label "ATF7"
    colors "#6666FF"
    diffs -6.28334163189913
    totalFlows 8.84552191042741
    degree 1
  ]
  node
  [
    id 7
    name "BCOR"
    label "BCOR"
    colors "#FFAAAA"
    diffs 3.24165925451517
    totalFlows 16.1984368195761
    degree 1
  ]
  node
  [
    id 8
    name "MTA3"
    label "MTA3"
    colors "#FF8888"
    diffs 3.64477796535998
    totalFlows 18.3818667650475
    degree 1
  ]
  node
  [
    id 9
    name "PPARGC1A"
    label "PPARGC1A"
    colors "#AAAAFF"
    diffs -1.87763269318255
    totalFlows 17.6204955791134
    degree 1
  ]
  node
  [
    id 10
    name "HDAC5"
    label "HDAC5"
    colors "#2222FF"
    diffs -21.8920386131986
    totalFlows 167.881344547532
    degree 1
  ]
  node
  [
    id 11
    name "POU2F3"
    label "POU2F3"
    colors "#FFCCCC"
    diffs 1.83730798700972
    totalFlows 1.83730798700972
    degree 1
  ]
  node
  [
    id 12
    name "HDAC2"
    label "HDAC2"
    colors "#FF4343"
    diffs 13.3370780633825
    totalFlows 100.228904469399
    degree 1
  ]
  node
  [
    id 13
    name "TP53"
    label "TP53"
    colors "#FF0000"
    diffs 49.8893900372888
    totalFlows 361.017612692398
    degree 1
  ]
  node
  [
    id 14
    name "CTNNB1"
    label "CTNNB1"
    colors "#0000FF"
    diffs -29.8801714481
    totalFlows 151.601796658236
    degree 1
  ]
  node
  [
    id 15
    name "ZBTB7A"
    label "ZBTB7A"
    colors "#8888FF"
    diffs -3.59714706029147
    totalFlows 0.0726683943679082
    degree 1
  ]
  edge
  [
    source 0
    target 1
    weight 0.994702009757686
    correlation -0.994702009757686
    sign -1
  ]
  edge
  [
    source 0
    target 2
    weight 0.978486470247779
    correlation -0.978486470247779
    sign -1
  ]
  edge
  [
    source 0
    target 3
    weight 0.965901511662173
    correlation -0.965901511662173
    sign -1
  ]
  edge
  [
    source 0
    target 4
    weight 0.95959993623446
    correlation -0.95959993623446
    sign -1
  ]
  edge
  [
    source 0
    target 5
    weight 0.933481674835303
    correlation -0.933481674835303
    sign -1
  ]
  edge
  [
    source 0
    target 6
    weight 0.889882225751913
    correlation -0.889882225751913
    sign -1
  ]
  edge
  [
    source 0
    target 7
    weight 0.875982693974985
    correlation -0.875982693974985
    sign -1
  ]
  edge
  [
    source 0
    target 8
    weight 0.869089611547314
    correlation 0.869089611547314
    sign 1
  ]
  edge
  [
    source 0
    target 9
    weight 0.860819456253895
    correlation -0.860819456253895
    sign -1
  ]
  edge
  [
    source 0
    target 10
    weight 0.857099078401988
    correlation 0.857099078401988
    sign 1
  ]
  edge
  [
    source 0
    target 11
    weight 0.918653993504858
    correlation -0.920294053628448
    sign -1
  ]
  edge
  [
    source 0
    target 12
    weight 0.832816655606887
    correlation -0.832816655606887
    sign -1
  ]
  edge
  [
    source 0
    target 13
    weight 0.789635943008343
    correlation 0.789635943008343
    sign 1
  ]
  edge
  [
    source 0
    target 14
    weight 0.782844507286078
    correlation -0.782844507286078
    sign -1
  ]
  edge
  [
    source 0
    target 15
    weight 0.0363341971839541
    correlation -0.843744614678176
    sign -1
  ]
]
