# Supplementary material for: Aspergillus fumigatus Challenged by Human Dendritic Cells: Metabolic and Regulatory Pathway Responses Testify a Tight Battle
Source: Front Cell Infect Microbiol. 2019 May 22;9:168. doi: 10.3389/fcimb.2019.00168 (PMC6540932; doi:10.3389/fcimb.2019.00168)
Supplement: Supplementary file 12 [file Data_Sheet_2.ZIP › Supplementary_dataset2/CBL_KT_Control.gml]

Creator "igraph version 1.2.0 Mon Jun  4 11:55:12 2018"
Version 1
graph
[
  directed 1
  node
  [
    id 0
    name "ARHGEF7"
    label "ARHGEF7"
    colors "#FFABAB"
    diffs 1.51569038997107
    totalFlows 3.0431098468788
    degree 1
  ]
  node
  [
    id 1
    name "MAPK14"
    label "MAPK14"
    colors "#FF0F0F"
    diffs 15.1488128168434
    totalFlows 25.9230794303866
    degree 1
  ]
  node
  [
    id 2
    name "STAT5A"
    label "STAT5A"
    colors "#FF5353"
    diffs 5.58816402527977
    totalFlows 11.9833380420461
    degree 1
  ]
  node
  [
    id 3
    name "GRB2"
    label "GRB2"
    colors "#FF5D5D"
    diffs 4.8815707320791
    totalFlows 79.341577793987
    degree 1
  ]
  node
  [
    id 4
    name "EGFR"
    label "EGFR"
    colors "#FF0000"
    diffs 48.3114914604595
    totalFlows 94.7985059002677
    degree 1
  ]
  node
  [
    id 5
    name "KRT17"
    label "KRT17"
    colors "#3939FF"
    diffs -9.25959215029236
    totalFlows 34.4948082774379
    degree 1
  ]
  node
  [
    id 6
    name "GRAP2"
    label "GRAP2"
    colors "#6D6DFF"
    diffs -4.17675930044376
    totalFlows 7.41128300986595
    degree 1
  ]
  node
  [
    id 7
    name "KRT9"
    label "KRT9"
    colors "#6262FF"
    diffs -4.60029241362536
    totalFlows 5.92588884508702
    degree 1
  ]
  node
  [
    id 8
    name "PTPN6"
    label "PTPN6"
    colors "#4E4EFF"
    diffs -6.49785604888215
    totalFlows 17.455642246806
    degree 1
  ]
  node
  [
    id 9
    name "EPHB1"
    label "EPHB1"
    colors "#DADAFF"
    diffs -1.10863644246509
    totalFlows 3.65096011553704
    degree 1
  ]
  node
  [
    id 10
    name "HTR2A"
    label "HTR2A"
    colors "#C5C5FF"
    diffs -1.36461841066316
    totalFlows 3.83749034462858
    degree 1
  ]
  node
  [
    id 11
    name "SLA2"
    label "SLA2"
    colors "#FFB0B0"
    diffs 1.32641110784483
    totalFlows 1.83499675464068
    degree 1
  ]
  node
  [
    id 12
    name "SH3GL3"
    label "SH3GL3"
    colors "#FF2E2E"
    diffs 8.99548447047249
    totalFlows 2.35075348327939
    degree 1
  ]
  node
  [
    id 13
    name "LOX"
    label "LOX"
    colors "#FFC5C5"
    diffs 0.892924906643906
    totalFlows 3.9622443635127
    degree 1
  ]
  node
  [
    id 14
    name "HSPA4"
    label "HSPA4"
    colors "#FF4343"
    diffs 6.63394910985135
    totalFlows 38.4810445139029
    degree 1
  ]
  node
  [
    id 15
    name "ITGA4"
    label "ITGA4"
    colors "#FF0A0A"
    diffs 17.0460603684374
    totalFlows 37.6168983147173
    degree 1
  ]
  node
  [
    id 16
    name "LCK"
    label "LCK"
    colors "#FF3434"
    diffs 8.32315671607532
    totalFlows 16.0569067331418
    degree 1
  ]
  node
  [
    id 17
    name "PTPN11"
    label "PTPN11"
    colors "#FF1414"
    diffs 14.7276396529187
    totalFlows 13.405778700019
    degree 1
  ]
  node
  [
    id 18
    name "TRIM8"
    label "TRIM8"
    colors "#FFD5D5"
    diffs 0.662066730743426
    totalFlows 43.2391116480197
    degree 1
  ]
  node
  [
    id 19
    name "KRT3"
    label "KRT3"
    colors "#8282FF"
    diffs -2.92799352282772
    totalFlows 2.92799352282772
    degree 1
  ]
  node
  [
    id 20
    name "FYB"
    label "FYB"
    colors "#FF5858"
    diffs 5.06130767259449
    totalFlows 19.7458857844416
    degree 1
  ]
  node
  [
    id 21
    name "HRAS"
    label "HRAS"
    colors "#FF1A1A"
    diffs 12.2212206040215
    totalFlows 23.8881675067856
    degree 1
  ]
  node
  [
    id 22
    name "ITSN1"
    label "ITSN1"
    colors "#FF8C8C"
    diffs 2.8690633649439
    totalFlows 64.3588247542564
    degree 1
  ]
  node
  [
    id 23
    name "CD38"
    label "CD38"
    colors "#CACAFF"
    diffs -1.24104978835961
    totalFlows 1.94383938505709
    degree 1
  ]
  node
  [
    id 24
    name "RAPGEF1"
    label "RAPGEF1"
    colors "#C0C0FF"
    diffs -1.74038111253856
    totalFlows 5.86267290045106
    degree 1
  ]
  node
  [
    id 25
    name "PRPSAP2"
    label "PRPSAP2"
    colors "#B6B6FF"
    diffs -1.79398406159705
    totalFlows 1.79398406159705
    degree 1
  ]
  node
  [
    id 26
    name "UBE2D2"
    label "UBE2D2"
    colors "#FFC0C0"
    diffs 1.08642713995808
    totalFlows 18.0706797885735
    degree 1
  ]
  node
  [
    id 27
    name "FGR"
    label "FGR"
    colors "#2929FF"
    diffs -11.9119964015529
    totalFlows 35.3235648215352
    degree 1
  ]
  node
  [
    id 28
    name "CRK"
    label "CRK"
    colors "#FF2424"
    diffs 9.70375506621889
    totalFlows 26.2703696798449
    degree 1
  ]
  node
  [
    id 29
    name "LCP2"
    label "LCP2"
    colors "#FFA6A6"
    diffs 2.2872375249167
    totalFlows 7.80098718678445
    degree 1
  ]
  node
  [
    id 30
    name "MAP3K11"
    label "MAP3K11"
    colors "#9C9CFF"
    diffs -2.10029293269444
    totalFlows 5.87192072166404
    degree 1
  ]
  node
  [
    id 31
    name "BTK"
    label "BTK"
    colors "#FFBBBB"
    diffs 1.19062641991952
    totalFlows 15.9967296919258
    degree 1
  ]
  node
  [
    id 32
    name "EPOR"
    label "EPOR"
    colors "#FFCACA"
    diffs 0.77408643817888
    totalFlows 9.20603489164689
    degree 1
  ]
  node
  [
    id 33
    name "KRT1"
    label "KRT1"
    colors "#ABABFF"
    diffs -1.97070229280532
    totalFlows 8.89971683337024
    degree 1
  ]
  node
  [
    id 34
    name "PDGFRB"
    label "PDGFRB"
    colors "#FF7272"
    diffs 3.40081499410734
    totalFlows 10.3253669666026
    degree 1
  ]
  node
  [
    id 35
    name "PIK3CA"
    label "PIK3CA"
    colors "#F4F4FF"
    diffs -0.390439296362736
    totalFlows 13.8796177015888
    degree 1
  ]
  node
  [
    id 36
    name "IGF1R"
    label "IGF1R"
    colors "#4848FF"
    diffs -7.17324061598989
    totalFlows 14.7199027241095
    degree 1
  ]
  node
  [
    id 37
    name "CAD"
    label "CAD"
    colors "#3434FF"
    diffs -9.59427425997995
    totalFlows 67.1446370236122
    degree 1
  ]
  node
  [
    id 38
    name "CD33"
    label "CD33"
    colors "#8787FF"
    diffs -2.9132952205235
    totalFlows 6.05561336605486
    degree 1
  ]
  node
  [
    id 39
    name "OSTF1"
    label "OSTF1"
    colors "#FFDFDF"
    diffs 0.399081921074894
    totalFlows 1.50871265220549
    degree 1
  ]
  node
  [
    id 40
    name "INSR"
    label "INSR"
    colors "#2E2EFF"
    diffs -10.5117232510549
    totalFlows 83.5807045006808
    degree 1
  ]
  node
  [
    id 41
    name "PLCG1"
    label "PLCG1"
    colors "#F9F9FF"
    diffs -0.362437142368215
    totalFlows 29.309189997659
    degree 1
  ]
  node
  [
    id 42
    name "KRT10"
    label "KRT10"
    colors "#FF6868"
    diffs 4.11967207096315
    totalFlows 2.01201841175406
    degree 1
  ]
  node
  [
    id 43
    name "INPP5D"
    label "INPP5D"
    colors "#5353FF"
    diffs -5.84277495462099
    totalFlows 47.9717321570191
    degree 1
  ]
  node
  [
    id 44
    name "SYNM"
    label "SYNM"
    colors "#FF4E4E"
    diffs 5.7820342527477
    totalFlows 1.08003813788046
    degree 1
  ]
  node
  [
    id 45
    name "KRT18"
    label "KRT18"
    colors "#FF4848"
    diffs 6.42284747123811
    totalFlows 10.3900879294001
    degree 1
  ]
  node
  [
    id 46
    name "BAG1"
    label "BAG1"
    colors "#FF8282"
    diffs 3.0688891437235
    totalFlows 7.92374409013371
    degree 1
  ]
  node
  [
    id 47
    name "BLK"
    label "BLK"
    colors "#EAEAFF"
    diffs -0.599768432743839
    totalFlows 1.55008044143441
    degree 1
  ]
  node
  [
    id 48
    name "KDR"
    label "KDR"
    colors "#D0D0FF"
    diffs -1.21519134499134
    totalFlows 10.6094826193249
    degree 1
  ]
  node
  [
    id 49
    name "SPTBN1"
    label "SPTBN1"
    colors "#7C7CFF"
    diffs -2.95172488039648
    totalFlows 17.2511932768333
    degree 1
  ]
  node
  [
    id 50
    name "INPPL1"
    label "INPPL1"
    colors "#FF8787"
    diffs 2.91894249056641
    totalFlows 8.36258884757017
    degree 1
  ]
  node
  [
    id 51
    name "ERBB2"
    label "ERBB2"
    colors "#FF2929"
    diffs 9.38223075824373
    totalFlows 20.065661568501
    degree 1
  ]
  node
  [
    id 52
    name "CFTR"
    label "CFTR"
    colors "#3E3EFF"
    diffs -8.25962292079572
    totalFlows 30.431444461081
    degree 1
  ]
  node
  [
    id 53
    name "ITCH"
    label "ITCH"
    colors "#2424FF"
    diffs -15.6432013903848
    totalFlows 28.0949196190704
    degree 1
  ]
  node
  [
    id 54
    name "CD19"
    label "CD19"
    colors "#EFEFFF"
    diffs -0.589486185254983
    totalFlows 6.23612718602604
    degree 1
  ]
  node
  [
    id 55
    name "PIK3R2"
    label "PIK3R2"
    colors "#FF6262"
    diffs 4.40202128772769
    totalFlows 9.57491126658376
    degree 1
  ]
  node
  [
    id 56
    name "SORBS1"
    label "SORBS1"
    colors "#1F1FFF"
    diffs -18.2504386609834
    totalFlows 32.5313415397222
    degree 1
  ]
  node
  [
    id 57
    name "SRC"
    label "SRC"
    colors "#4343FF"
    diffs -7.80236127368778
    totalFlows 418.611829001557
    degree 1
  ]
  node
  [
    id 58
    name "CAPN1"
    label "CAPN1"
    colors "#5858FF"
    diffs -5.70524419672869
    totalFlows 9.27499353240438
    degree 1
  ]
  node
  [
    id 59
    name "SHC1"
    label "SHC1"
    colors "#D5D5FF"
    diffs -1.11853755699305
    totalFlows 45.4447238023283
    degree 1
  ]
  node
  [
    id 60
    name "PIK3R1"
    label "PIK3R1"
    colors "#0F0FFF"
    diffs -30.0696151876756
    totalFlows 226.904873743124
    degree 1
  ]
  node
  [
    id 61
    name "PTPRB"
    label "PTPRB"
    colors "#FFB6B6"
    diffs 1.24249214730668
    totalFlows 3.43851121519681
    degree 1
  ]
  node
  [
    id 62
    name "PTEN"
    label "PTEN"
    colors "#B0B0FF"
    diffs -1.79996735999505
    totalFlows 16.6733824691264
    degree 1
  ]
  node
  [
    id 63
    name "GAPVD1"
    label "GAPVD1"
    colors "#FFEAEA"
    diffs 0.119312679442662
    totalFlows 1.55140551888985
    degree 1
  ]
  node
  [
    id 64
    name "ITGAV"
    label "ITGAV"
    colors "#FF7777"
    diffs 3.40035808215398
    totalFlows 6.36413986481791
    degree 1
  ]
  node
  [
    id 65
    name "EIF5B"
    label "EIF5B"
    colors "#E4E4FF"
    diffs -0.895744635480617
    totalFlows 2.59357305329033
    degree 1
  ]
  node
  [
    id 66
    name "CSK"
    label "CSK"
    colors "#6868FF"
    diffs -4.56647875417318
    totalFlows 19.3733982800466
    degree 1
  ]
  node
  [
    id 67
    name "FCGR2A"
    label "FCGR2A"
    colors "#BBBBFF"
    diffs -1.75856599614945
    totalFlows 3.96637507772718
    degree 1
  ]
  node
  [
    id 68
    name "CDC42"
    label "CDC42"
    colors "#FF3939"
    diffs 7.19869480319807
    totalFlows 21.1552574247119
    degree 1
  ]
  node
  [
    id 69
    name "KRT6A"
    label "KRT6A"
    colors "#FFF9F9"
    diffs -0.0777600515265311
    totalFlows 7.8602165674171
    degree 1
  ]
  node
  [
    id 70
    name "UBASH3B"
    label "UBASH3B"
    colors "#0A0AFF"
    diffs -30.707627644626
    totalFlows 75.8683244104966
    degree 1
  ]
  node
  [
    id 71
    name "SLA"
    label "SLA"
    colors "#A6A6FF"
    diffs -2.01432599633155
    totalFlows 2.01432599633155
    degree 1
  ]
  node
  [
    id 72
    name "EPHA8"
    label "EPHA8"
    colors "#FFF4F4"
    diffs -0.0566451166485322
    totalFlows 3.10629540655877
    degree 1
  ]
  node
  [
    id 73
    name "SPRED2"
    label "SPRED2"
    colors "#9696FF"
    diffs -2.46305214175759
    totalFlows 6.22974169147563
    degree 1
  ]
  node
  [
    id 74
    name "UBE2D3"
    label "UBE2D3"
    colors "#FF7C7C"
    diffs 3.12696435788458
    totalFlows 21.7000200982847
    degree 1
  ]
  node
  [
    id 75
    name "SYK"
    label "SYK"
    colors "#FF1F1F"
    diffs 12.0545992643339
    totalFlows 115.80058839002
    degree 1
  ]
  node
  [
    id 76
    name "MYH10"
    label "MYH10"
    colors "#FF9C9C"
    diffs 2.58841364622833
    totalFlows 7.66977590341039
    degree 1
  ]
  node
  [
    id 77
    name "PTPRJ"
    label "PTPRJ"
    colors "#A1A1FF"
    diffs -2.08203067859727
    totalFlows 50.893252041061
    degree 1
  ]
  node
  [
    id 78
    name "ITSN2"
    label "ITSN2"
    colors "#FFA1A1"
    diffs 2.45099653951369
    totalFlows 6.94000078734759
    degree 1
  ]
  node
  [
    id 79
    name "UBE2G2"
    label "UBE2G2"
    colors "#FEFEFF"
    diffs -0.254587721253626
    totalFlows 3.57242788283083
    degree 1
  ]
  node
  [
    id 80
    name "MYO1E"
    label "MYO1E"
    colors "#FF3E3E"
    diffs 7.06291128544122
    totalFlows 21.0130244281166
    degree 1
  ]
  node
  [
    id 81
    name "SPRY4"
    label "SPRY4"
    colors "#FFEFEF"
    diffs 0.018495030212708
    totalFlows 0.727744636418194
    degree 1
  ]
  node
  [
    id 82
    name "FYN"
    label "FYN"
    colors "#FF0505"
    diffs 41.3824202677158
    totalFlows 214.888353011735
    degree 1
  ]
  node
  [
    id 83
    name "VAV2"
    label "VAV2"
    colors "#9191FF"
    diffs -2.63068484972056
    totalFlows 9.93394244030291
    degree 1
  ]
  node
  [
    id 84
    name "TNFRSF10B"
    label "TNFRSF10B"
    colors "#7777FF"
    diffs -3.18036071302805
    totalFlows 7.03897384209214
    degree 1
  ]
  node
  [
    id 85
    name "TGFBR2"
    label "TGFBR2"
    colors "#FF9696"
    diffs 2.6757642690646
    totalFlows 12.3168003084423
    degree 1
  ]
  node
  [
    id 86
    name "BCAR1"
    label "BCAR1"
    colors "#8C8CFF"
    diffs -2.76483799489383
    totalFlows 12.1988510216583
    degree 1
  ]
  node
  [
    id 87
    name "SH3KBP1"
    label "SH3KBP1"
    colors "#0000FF"
    diffs -54.6318242498881
    totalFlows 167.019400543607
    degree 1
  ]
  node
  [
    id 88
    name "SNX18"
    label "SNX18"
    colors "#FFDADA"
    diffs 0.650819170932688
    totalFlows 7.48951009005294
    degree 1
  ]
  node
  [
    id 89
    name "FLT1"
    label "FLT1"
    colors "#FF6D6D"
    diffs 4.0911767916441
    totalFlows 22.603544660538
    degree 1
  ]
  node
  [
    id 90
    name "HSPA6"
    label "HSPA6"
    colors "#FF9191"
    diffs 2.68622296867785
    totalFlows 5.110929067262
    degree 1
  ]
  node
  [
    id 91
    name "CSF1"
    label "CSF1"
    colors "#DFDFFF"
    diffs -1.07413574012905
    totalFlows 8.81690226530088
    degree 1
  ]
  node
  [
    id 92
    name "SPRY2"
    label "SPRY2"
    colors "#1A1AFF"
    diffs -18.7470616417684
    totalFlows 69.9684662413844
    degree 1
  ]
  node
  [
    id 93
    name "PTPRC"
    label "PTPRC"
    colors "#5D5DFF"
    diffs -4.8019577286921
    totalFlows 15.6182035930386
    degree 1
  ]
  node
  [
    id 94
    name "IL7R"
    label "IL7R"
    colors "#FFD0D0"
    diffs 0.714452597082794
    totalFlows 10.0514806008154
    degree 1
  ]
  node
  [
    id 95
    name "CD40"
    label "CD40"
    colors "#7272FF"
    diffs -3.479442377269
    totalFlows 36.3793477330363
    degree 1
  ]
  node
  [
    id 96
    name "HSPA5"
    label "HSPA5"
    colors "#0505FF"
    diffs -30.9614088766865
    totalFlows 248.471252859828
    degree 1
  ]
  node
  [
    id 97
    name "POP1"
    label "POP1"
    colors "#FFE4E4"
    diffs 0.30787815134993
    totalFlows 3.41251322992602
    degree 1
  ]
  node
  [
    id 98
    name "CBL"
    label "CBL"
    colors "#1414FF"
    diffs -26.8821825850721
    totalFlows 129.75942890148
    degree 98
  ]
  edge
  [
    source 0
    target 98
    weight 0.982236533381307
    correlation 0.982236533381307
    sign 1
  ]
  edge
  [
    source 1
    target 98
    weight 0.990644417203133
    correlation 0.990644417203133
    sign 1
  ]
  edge
  [
    source 2
    target 98
    weight 0.997924674363654
    correlation 0.997924674363654
    sign 1
  ]
  edge
  [
    source 3
    target 98
    weight 0.982625248110263
    correlation 0.982625248110263
    sign 1
  ]
  edge
  [
    source 4
    target 98
    weight 0.973851041115503
    correlation -0.973851041115503
    sign -1
  ]
  edge
  [
    source 5
    target 98
    weight 0.915160892993667
    correlation -0.915160892993667
    sign -1
  ]
  edge
  [
    source 6
    target 98
    weight 0.958318070319248
    correlation -0.958318070319248
    sign -1
  ]
  edge
  [
    source 7
    target 98
    weight 0.968810423805137
    correlation 0.968810423805137
    sign 1
  ]
  edge
  [
    source 8
    target 98
    weight 0.974433787245068
    correlation 0.974433787245068
    sign 1
  ]
  edge
  [
    source 9
    target 98
    weight 0.965273028758684
    correlation -0.965273028758684
    sign -1
  ]
  edge
  [
    source 10
    target 98
    weight 0.929269123032276
    correlation 0.929269123032276
    sign 1
  ]
  edge
  [
    source 11
    target 98
    weight 0.959208005122769
    correlation -0.959208005122769
    sign -1
  ]
  edge
  [
    source 12
    target 98
    weight 0.936378742352332
    correlation -0.936378742352332
    sign -1
  ]
  edge
  [
    source 13
    target 98
    weight 0.962398947394328
    correlation 0.962398947394328
    sign 1
  ]
  edge
  [
    source 14
    target 98
    weight 0.952324738628762
    correlation 0.952324738628762
    sign 1
  ]
  edge
  [
    source 15
    target 98
    weight 0.94174634628843
    correlation -0.94174634628843
    sign -1
  ]
  edge
  [
    source 16
    target 98
    weight 0.937497861804527
    correlation 0.937497861804527
    sign 1
  ]
  edge
  [
    source 17
    target 98
    weight 0.898738370331402
    correlation 0.898738370331402
    sign 1
  ]
  edge
  [
    source 18
    target 98
    weight 0.733019079558852
    correlation -0.733019079558852
    sign -1
  ]
  edge
  [
    source 19
    target 98
    weight 0.988714853684075
    correlation -0.988714853684075
    sign -1
  ]
  edge
  [
    source 20
    target 98
    weight 0.706718699275942
    correlation 0.706718699275942
    sign 1
  ]
  edge
  [
    source 21
    target 98
    weight 0.917706586070021
    correlation -0.917706586070021
    sign -1
  ]
  edge
  [
    source 22
    target 98
    weight 0.700213616143275
    correlation -0.700213616143275
    sign -1
  ]
  edge
  [
    source 23
    target 98
    weight 0.971919692528543
    correlation -0.971919692528543
    sign -1
  ]
  edge
  [
    source 24
    target 98
    weight 0.910831471500428
    correlation 0.910831471500428
    sign 1
  ]
  edge
  [
    source 25
    target 98
    weight 0.896992030798525
    correlation 0.960133604883119
    sign 1
  ]
  edge
  [
    source 26
    target 98
    weight 0.870898085467244
    correlation -0.870898085467244
    sign -1
  ]
  edge
  [
    source 27
    target 98
    weight 0.676293563877449
    correlation 0.676293563877449
    sign 1
  ]
  edge
  [
    source 28
    target 98
    weight 0.913803230642841
    correlation -0.913803230642841
    sign -1
  ]
  edge
  [
    source 29
    target 98
    weight 0.77104455365188
    correlation -0.77104455365188
    sign -1
  ]
  edge
  [
    source 30
    target 98
    weight 0.908643936737872
    correlation 0.908643936737872
    sign 1
  ]
  edge
  [
    source 31
    target 98
    weight 0.870903981131102
    correlation 0.870903981131102
    sign 1
  ]
  edge
  [
    source 32
    target 98
    weight 0.814310012196373
    correlation -0.814310012196373
    sign -1
  ]
  edge
  [
    source 33
    target 98
    weight 0.845942144339893
    correlation 0.845942144339893
    sign 1
  ]
  edge
  [
    source 34
    target 98
    weight 0.829073709123539
    correlation -0.829073709123539
    sign -1
  ]
  edge
  [
    source 35
    target 98
    weight 0.808845008835816
    correlation -0.808845008835816
    sign -1
  ]
  edge
  [
    source 36
    target 98
    weight 0.768890958868962
    correlation -0.768890958868962
    sign -1
  ]
  edge
  [
    source 37
    target 98
    weight 0.544049584921858
    correlation 0.544049584921858
    sign 1
  ]
  edge
  [
    source 38
    target 98
    weight 0.519660038809309
    correlation -0.519660038809309
    sign -1
  ]
  edge
  [
    source 39
    target 98
    weight 0.754356326102743
    correlation -0.811875483026121
    sign -1
  ]
  edge
  [
    source 40
    target 98
    weight 0.495404847021724
    correlation -0.495404847021724
    sign -1
  ]
  edge
  [
    source 41
    target 98
    weight 0.826265491021097
    correlation 0.826265491021097
    sign 1
  ]
  edge
  [
    source 42
    target 98
    weight 0.896448713675644
    correlation -0.896448713675644
    sign -1
  ]
  edge
  [
    source 43
    target 98
    weight 0.453024061100667
    correlation 0.453024061100667
    sign 1
  ]
  edge
  [
    source 44
    target 98
    weight 0.44346093496094
    correlation 0.44346093496094
    sign 1
  ]
  edge
  [
    source 45
    target 98
    weight 0.786129857199749
    correlation 0.786129857199749
    sign 1
  ]
  edge
  [
    source 46
    target 98
    weight 0.80254192668434
    correlation -0.80254192668434
    sign -1
  ]
  edge
  [
    source 47
    target 98
    weight 0.775040220717206
    correlation -0.775040220717206
    sign -1
  ]
  edge
  [
    source 48
    target 98
    weight 0.727110755084518
    correlation 0.727110755084518
    sign 1
  ]
  edge
  [
    source 49
    target 98
    weight 0.77951225706012
    correlation 0.77951225706012
    sign 1
  ]
  edge
  [
    source 50
    target 98
    weight 0.736092940911637
    correlation 0.736092940911637
    sign 1
  ]
  edge
  [
    source 51
    target 98
    weight 0.748757620066239
    correlation -0.748757620066239
    sign -1
  ]
  edge
  [
    source 52
    target 98
    weight 0.7328526673676
    correlation -0.7328526673676
    sign -1
  ]
  edge
  [
    source 53
    target 98
    weight 0.747154777244054
    correlation 0.747154777244054
    sign 1
  ]
  edge
  [
    source 54
    target 98
    weight 0.669697807345228
    correlation -0.669697807345228
    sign -1
  ]
  edge
  [
    source 55
    target 98
    weight 0.764325786640482
    correlation -0.764325786640482
    sign -1
  ]
  edge
  [
    source 56
    target 98
    weight 0.362257365929836
    correlation 0.362257365929836
    sign 1
  ]
  edge
  [
    source 57
    target 98
    weight 0.353775947180028
    correlation 0.353775947180028
    sign 1
  ]
  edge
  [
    source 58
    target 98
    weight 0.673852445025954
    correlation 0.673852445025954
    sign 1
  ]
  edge
  [
    source 59
    target 98
    weight 0.651212976802639
    correlation 0.651212976802639
    sign 1
  ]
  edge
  [
    source 60
    target 98
    weight 0.339612252463176
    correlation -0.339612252463176
    sign -1
  ]
  edge
  [
    source 61
    target 98
    weight 0.717391687755006
    correlation 0.717391687755006
    sign 1
  ]
  edge
  [
    source 62
    target 98
    weight 0.705143779196721
    correlation 0.705143779196721
    sign 1
  ]
  edge
  [
    source 63
    target 98
    weight 0.775702759444923
    correlation 0.775702759444923
    sign 1
  ]
  edge
  [
    source 64
    target 98
    weight 0.692777224576829
    correlation -0.692777224576829
    sign -1
  ]
  edge
  [
    source 65
    target 98
    weight 0.935759998732575
    correlation 0.935759998732575
    sign 1
  ]
  edge
  [
    source 66
    target 98
    weight 0.623902383018587
    correlation 0.623902383018587
    sign 1
  ]
  edge
  [
    source 67
    target 98
    weight 0.649993077245181
    correlation -0.649993077245181
    sign -1
  ]
  edge
  [
    source 68
    target 98
    weight 0.654672561464315
    correlation 0.654672561464315
    sign 1
  ]
  edge
  [
    source 69
    target 98
    weight 0.48149628078516
    correlation -0.620310786806887
    sign -1
  ]
  edge
  [
    source 70
    target 98
    weight 0.267766398092517
    correlation 0.267766398092517
    sign 1
  ]
  edge
  [
    source 71
    target 98
    weight 0.418346104145947
    correlation -0.418346104145947
    sign -1
  ]
  edge
  [
    source 72
    target 98
    weight 0.727286966367651
    correlation -0.731069778340141
    sign -1
  ]
  edge
  [
    source 73
    target 98
    weight 0.259167423449911
    correlation 0.259167423449911
    sign 1
  ]
  edge
  [
    source 74
    target 98
    weight 0.729420840984711
    correlation -0.729420840984711
    sign -1
  ]
  edge
  [
    source 75
    target 98
    weight 0.249242221106797
    correlation -0.249242221106797
    sign -1
  ]
  edge
  [
    source 76
    target 98
    weight 0.637915175058064
    correlation 0.637915175058064
    sign 1
  ]
  edge
  [
    source 77
    target 98
    weight 0.231548101450447
    correlation 0.231548101450447
    sign 1
  ]
  edge
  [
    source 78
    target 98
    weight 0.623352587197567
    correlation 0.623352587197567
    sign 1
  ]
  edge
  [
    source 79
    target 98
    weight 0.715295185799514
    correlation 0.715295185799514
    sign 1
  ]
  edge
  [
    source 80
    target 98
    weight 0.208151037263559
    correlation 0.208151037263559
    sign 1
  ]
  edge
  [
    source 81
    target 98
    weight 0.363872318209097
    correlation 0.549789640435316
    sign 1
  ]
  edge
  [
    source 82
    target 98
    weight 0.193931471854864
    correlation 0.193931471854864
    sign 1
  ]
  edge
  [
    source 83
    target 98
    weight 0.577417819423188
    correlation 0.688935956368648
    sign 1
  ]
  edge
  [
    source 84
    target 98
    weight 0.668869642354314
    correlation 0.668869642354314
    sign 1
  ]
  edge
  [
    source 85
    target 98
    weight 0.288138573519291
    correlation 0.653924671616787
    sign 1
  ]
  edge
  [
    source 86
    target 98
    weight 0.584138963529815
    correlation 0.584138963529815
    sign 1
  ]
  edge
  [
    source 87
    target 98
    weight 0.149231605596693
    correlation -0.149231605596693
    sign -1
  ]
  edge
  [
    source 88
    target 98
    weight 0.132227629274412
    correlation -0.132227629274412
    sign -1
  ]
  edge
  [
    source 89
    target 98
    weight 0.129697376917528
    correlation 0.129697376917528
    sign 1
  ]
  edge
  [
    source 90
    target 98
    weight 0.0871971238729862
    correlation -0.602605002617532
    sign -1
  ]
  edge
  [
    source 91
    target 98
    weight 0.105841218950427
    correlation 0.105841218950427
    sign 1
  ]
  edge
  [
    source 92
    target 98
    weight 0.0911287692788885
    correlation 0.0911287692788885
    sign 1
  ]
  edge
  [
    source 93
    target 98
    weight 0.0772779119380332
    correlation 0.54381505007586
    sign 1
  ]
  edge
  [
    source 94
    target 98
    weight 0.0516478177192228
    correlation -0.0516478177192228
    sign -1
  ]
  edge
  [
    source 95
    target 98
    weight 0.0259867743413634
    correlation -0.0259867743413634
    sign -1
  ]
  edge
  [
    source 96
    target 98
    weight 0.0118119591709486
    correlation -0.0118119591709486
    sign -1
  ]
  edge
  [
    source 97
    target 98
    weight 0.0056079785693417
    correlation 0.664118674150864
    sign 1
  ]
]
