# Supplementary material for: Aspergillus fumigatus Challenged by Human Dendritic Cells: Metabolic and Regulatory Pathway Responses Testify a Tight Battle
Source: Front Cell Infect Microbiol. 2019 May 22;9:168. doi: 10.3389/fcimb.2019.00168 (PMC6540932; doi:10.3389/fcimb.2019.00168)
Supplement: Supplementary file 12 [file Data_Sheet_2.ZIP › Supplementary_dataset2/CBL_KT_Disease.gml]

Creator "igraph version 1.2.0 Mon Jun  4 11:55:13 2018"
Version 1
graph
[
  directed 1
  node
  [
    id 0
    name "PTPRJ"
    label "PTPRJ"
    colors "#BABAFF"
    diffs -2.08203067859727
    totalFlows 48.8112213624637
    degree 1
  ]
  node
  [
    id 1
    name "PDGFRB"
    label "PDGFRB"
    colors "#FF4A4A"
    diffs 3.40081499410734
    totalFlows 13.72618196071
    degree 1
  ]
  node
  [
    id 2
    name "SH3KBP1"
    label "SH3KBP1"
    colors "#0000FF"
    diffs -54.6318242498881
    totalFlows 112.387576293719
    degree 1
  ]
  node
  [
    id 3
    name "SPRY1"
    label "SPRY1"
    colors "#FFB4B4"
    diffs 0.750036522687258
    totalFlows 7.09877390349957
    degree 1
  ]
  node
  [
    id 4
    name "LAT"
    label "LAT"
    colors "#F2F2FF"
    diffs -0.888964525403273
    totalFlows 5.15204142150819
    degree 1
  ]
  node
  [
    id 5
    name "MET"
    label "MET"
    colors "#6F6FFF"
    diffs -6.32447390330428
    totalFlows 16.1079610228928
    degree 1
  ]
  node
  [
    id 6
    name "STAP2"
    label "STAP2"
    colors "#B4B4FF"
    diffs -2.57868313145988
    totalFlows 2.09385169861875
    degree 1
  ]
  node
  [
    id 7
    name "AXL"
    label "AXL"
    colors "#FFD9D9"
    diffs 0.19458060077452
    totalFlows 5.96869066587098
    degree 1
  ]
  node
  [
    id 8
    name "BLNK"
    label "BLNK"
    colors "#FF8282"
    diffs 2.17611970301664
    totalFlows 5.49736733163357
    degree 1
  ]
  node
  [
    id 9
    name "KRT17"
    label "KRT17"
    colors "#5050FF"
    diffs -9.25959215029236
    totalFlows 25.2352161271455
    degree 1
  ]
  node
  [
    id 10
    name "CCT8"
    label "CCT8"
    colors "#FF6969"
    diffs 2.77739921168373
    totalFlows 12.3117418992683
    degree 1
  ]
  node
  [
    id 11
    name "INSR"
    label "INSR"
    colors "#4444FF"
    diffs -10.5117232510549
    totalFlows 73.0689812496259
    degree 1
  ]
  node
  [
    id 12
    name "SH2B2"
    label "SH2B2"
    colors "#FF5D5D"
    diffs 2.96559993817412
    totalFlows 4.13585740920121
    degree 1
  ]
  node
  [
    id 13
    name "ABI1"
    label "ABI1"
    colors "#FFCDCD"
    diffs 0.525530558220883
    totalFlows 9.33684417456839
    degree 1
  ]
  node
  [
    id 14
    name "PLCG1"
    label "PLCG1"
    colors "#FFF2F2"
    diffs -0.362437142368215
    totalFlows 28.9467528552907
    degree 1
  ]
  node
  [
    id 15
    name "ITSN1"
    label "ITSN1"
    colors "#FF6363"
    diffs 2.8690633649439
    totalFlows 67.2278881192003
    degree 1
  ]
  node
  [
    id 16
    name "NCK2"
    label "NCK2"
    colors "#FFDFDF"
    diffs 0.187479983642218
    totalFlows 11.0593788778544
    degree 1
  ]
  node
  [
    id 17
    name "SFN"
    label "SFN"
    colors "#FF2525"
    diffs 4.97866602560142
    totalFlows 13.7695005653581
    degree 1
  ]
  node
  [
    id 18
    name "SGTA"
    label "SGTA"
    colors "#5D5DFF"
    diffs -8.4639197562264
    totalFlows 13.4982545285232
    degree 1
  ]
  node
  [
    id 19
    name "SH3BP2"
    label "SH3BP2"
    colors "#D3D3FF"
    diffs -1.37026823156831
    totalFlows 6.90451481474967
    degree 1
  ]
  node
  [
    id 20
    name "TRIM8"
    label "TRIM8"
    colors "#FFC0C0"
    diffs 0.662066730743426
    totalFlows 43.9011783787631
    degree 1
  ]
  node
  [
    id 21
    name "IRF8"
    label "IRF8"
    colors "#FF7676"
    diffs 2.44494066618858
    totalFlows 4.38213640137028
    degree 1
  ]
  node
  [
    id 22
    name "SOS1"
    label "SOS1"
    colors "#FF2B2B"
    diffs 4.88249530147304
    totalFlows 18.5998928314857
    degree 1
  ]
  node
  [
    id 23
    name "KRT6C"
    label "KRT6C"
    colors "#FF8F8F"
    diffs 1.91601365444068
    totalFlows 1.91601365444068
    degree 1
  ]
  node
  [
    id 24
    name "CSF1R"
    label "CSF1R"
    colors "#F8F8FF"
    diffs -0.717337126381592
    totalFlows 9.82412908413786
    degree 1
  ]
  node
  [
    id 25
    name "FGR"
    label "FGR"
    colors "#3E3EFF"
    diffs -11.9119964015529
    totalFlows 23.4115684199823
    degree 1
  ]
  node
  [
    id 26
    name "PDGFRA"
    label "PDGFRA"
    colors "#CDCDFF"
    diffs -1.53330364174593
    totalFlows 3.52186718395501
    degree 1
  ]
  node
  [
    id 27
    name "SPRY2"
    label "SPRY2"
    colors "#2525FF"
    diffs -18.7470616417684
    totalFlows 51.221404599616
    degree 1
  ]
  node
  [
    id 28
    name "HRAS"
    label "HRAS"
    colors "#FF0606"
    diffs 12.2212206040215
    totalFlows 36.109388110807
    degree 1
  ]
  node
  [
    id 29
    name "ACTN1"
    label "ACTN1"
    colors "#FF7C7C"
    diffs 2.26536436117776
    totalFlows 14.1289143396251
    degree 1
  ]
  node
  [
    id 30
    name "IRS1"
    label "IRS1"
    colors "#FF3737"
    diffs 4.79622066192251
    totalFlows 14.7415793311081
    degree 1
  ]
  node
  [
    id 31
    name "FCGR1A"
    label "FCGR1A"
    colors "#FFF8F8"
    diffs -0.385514821881246
    totalFlows 2.0517968202338
    degree 1
  ]
  node
  [
    id 32
    name "GAPVD1"
    label "GAPVD1"
    colors "#FFE6E6"
    diffs 0.119312679442662
    totalFlows 1.67071819833251
    degree 1
  ]
  node
  [
    id 33
    name "CAD"
    label "CAD"
    colors "#4A4AFF"
    diffs -9.59427425997995
    totalFlows 57.5503627636322
    degree 1
  ]
  node
  [
    id 34
    name "SPTA1"
    label "SPTA1"
    colors "#FF4444"
    diffs 3.74457505246047
    totalFlows 3.74457505246047
    degree 1
  ]
  node
  [
    id 35
    name "CSF1"
    label "CSF1"
    colors "#E6E6FF"
    diffs -1.07413574012905
    totalFlows 7.74276652517183
    degree 1
  ]
  node
  [
    id 36
    name "FCGR2A"
    label "FCGR2A"
    colors "#C0C0FF"
    diffs -1.75856599614945
    totalFlows 2.20780908157773
    degree 1
  ]
  node
  [
    id 37
    name "MYO1E"
    label "MYO1E"
    colors "#FF1212"
    diffs 7.06291128544122
    totalFlows 28.0759357135578
    degree 1
  ]
  node
  [
    id 38
    name "PXN"
    label "PXN"
    colors "#8282FF"
    diffs -4.62306230023936
    totalFlows 20.1090189935068
    degree 1
  ]
  node
  [
    id 39
    name "SYNM"
    label "SYNM"
    colors "#FF1818"
    diffs 5.7820342527477
    totalFlows 6.86207239062816
    degree 1
  ]
  node
  [
    id 40
    name "CBLB"
    label "CBLB"
    colors "#7676FF"
    diffs -6.27822912693025
    totalFlows 11.1489202149596
    degree 1
  ]
  node
  [
    id 41
    name "BCAR1"
    label "BCAR1"
    colors "#A1A1FF"
    diffs -2.76483799489383
    totalFlows 9.43401302676448
    degree 1
  ]
  node
  [
    id 42
    name "EPOR"
    label "EPOR"
    colors "#FFAEAE"
    diffs 0.77408643817888
    totalFlows 9.98012132982577
    degree 1
  ]
  node
  [
    id 43
    name "YWHAB"
    label "YWHAB"
    colors "#3737FF"
    diffs -17.7948728538179
    totalFlows 36.016234946079
    degree 1
  ]
  node
  [
    id 44
    name "ITGA5"
    label "ITGA5"
    colors "#FF9595"
    diffs 1.60702617048326
    totalFlows 7.50839441859219
    degree 1
  ]
  node
  [
    id 45
    name "SCN5A"
    label "SCN5A"
    colors "#FFFFFF"
    diffs -0.42960853036793
    totalFlows 2.60263973108462
    degree 1
  ]
  node
  [
    id 46
    name "PIK3R1"
    label "PIK3R1"
    colors "#1212FF"
    diffs -30.0696151876756
    totalFlows 196.835258555448
    degree 1
  ]
  node
  [
    id 47
    name "SRC"
    label "SRC"
    colors "#6363FF"
    diffs -7.80236127368778
    totalFlows 410.809467727869
    degree 1
  ]
  node
  [
    id 48
    name "YES1"
    label "YES1"
    colors "#6969FF"
    diffs -7.46204799590548
    totalFlows 9.26221278091422
    degree 1
  ]
  node
  [
    id 49
    name "ZAP70"
    label "ZAP70"
    colors "#FF5757"
    diffs 3.22819645481619
    totalFlows 10.2465502160713
    degree 1
  ]
  node
  [
    id 50
    name "PTK2B"
    label "PTK2B"
    colors "#AEAEFF"
    diffs -2.62698258048906
    totalFlows 14.8432049199643
    degree 1
  ]
  node
  [
    id 51
    name "TUBB"
    label "TUBB"
    colors "#8888FF"
    diffs -4.31839915603548
    totalFlows 41.7642426517819
    degree 1
  ]
  node
  [
    id 52
    name "IL7R"
    label "IL7R"
    colors "#FFBABA"
    diffs 0.714452597082794
    totalFlows 10.7659331978982
    degree 1
  ]
  node
  [
    id 53
    name "GAPDH"
    label "GAPDH"
    colors "#1F1FFF"
    diffs -22.774505286805
    totalFlows 13.8915576997941
    degree 1
  ]
  node
  [
    id 54
    name "SLA2"
    label "SLA2"
    colors "#FF9B9B"
    diffs 1.32641110784483
    totalFlows 3.16140786248551
    degree 1
  ]
  node
  [
    id 55
    name "UBASH3B"
    label "UBASH3B"
    colors "#0C0CFF"
    diffs -30.707627644626
    totalFlows 45.1606967658706
    degree 1
  ]
  node
  [
    id 56
    name "YWHAE"
    label "YWHAE"
    colors "#3131FF"
    diffs -17.8928157152121
    totalFlows 33.7711021164798
    degree 1
  ]
  node
  [
    id 57
    name "HSPA6"
    label "HSPA6"
    colors "#FF6F6F"
    diffs 2.68622296867785
    totalFlows 7.79715203593986
    degree 1
  ]
  node
  [
    id 58
    name "YWHAH"
    label "YWHAH"
    colors "#5757FF"
    diffs -8.82040155248214
    totalFlows 23.1651587041419
    degree 1
  ]
  node
  [
    id 59
    name "INPP5D"
    label "INPP5D"
    colors "#7C7CFF"
    diffs -5.84277495462099
    totalFlows 42.1289572023981
    degree 1
  ]
  node
  [
    id 60
    name "LOX"
    label "LOX"
    colors "#FFA7A7"
    diffs 0.892924906643906
    totalFlows 4.85516927015661
    degree 1
  ]
  node
  [
    id 61
    name "SPRY4"
    label "SPRY4"
    colors "#FFECEC"
    diffs 0.018495030212708
    totalFlows 0.746239666630902
    degree 1
  ]
  node
  [
    id 62
    name "HTR2A"
    label "HTR2A"
    colors "#D9D9FF"
    diffs -1.36461841066316
    totalFlows 2.47287193396543
    degree 1
  ]
  node
  [
    id 63
    name "TRIM21"
    label "TRIM21"
    colors "#A7A7FF"
    diffs -2.64774882328008
    totalFlows 9.42205410471612
    degree 1
  ]
  node
  [
    id 64
    name "SNX18"
    label "SNX18"
    colors "#FFC7C7"
    diffs 0.650819170932688
    totalFlows 8.14032926098563
    degree 1
  ]
  node
  [
    id 65
    name "STAT5B"
    label "STAT5B"
    colors "#ECECFF"
    diffs -1.02190428332314
    totalFlows 17.8726595582151
    degree 1
  ]
  node
  [
    id 66
    name "ITGAV"
    label "ITGAV"
    colors "#FF5050"
    diffs 3.40035808215398
    totalFlows 9.76449794697189
    degree 1
  ]
  node
  [
    id 67
    name "GRB2"
    label "GRB2"
    colors "#FF3131"
    diffs 4.8815707320791
    totalFlows 84.2231485260661
    degree 1
  ]
  node
  [
    id 68
    name "PTPRB"
    label "PTPRB"
    colors "#FFA1A1"
    diffs 1.24249214730668
    totalFlows 4.68100336250349
    degree 1
  ]
  node
  [
    id 69
    name "FLT1"
    label "FLT1"
    colors "#FF3E3E"
    diffs 4.0911767916441
    totalFlows 26.694721452182
    degree 1
  ]
  node
  [
    id 70
    name "RAPGEF1"
    label "RAPGEF1"
    colors "#C7C7FF"
    diffs -1.74038111253856
    totalFlows 4.1222917879125
    degree 1
  ]
  node
  [
    id 71
    name "PTK2"
    label "PTK2"
    colors "#8F8FFF"
    diffs -3.68504667325525
    totalFlows 22.2495211490912
    degree 1
  ]
  node
  [
    id 72
    name "SORBS1"
    label "SORBS1"
    colors "#2B2BFF"
    diffs -18.2504386609834
    totalFlows 14.2809028787388
    degree 1
  ]
  node
  [
    id 73
    name "GBA"
    label "GBA"
    colors "#FF8888"
    diffs 1.97218349899778
    totalFlows 1.97218349899778
    degree 1
  ]
  node
  [
    id 74
    name "CD40"
    label "CD40"
    colors "#9595FF"
    diffs -3.479442377269
    totalFlows 32.8999053557673
    degree 1
  ]
  node
  [
    id 75
    name "CD33"
    label "CD33"
    colors "#9B9BFF"
    diffs -2.9132952205235
    totalFlows 3.14231814553136
    degree 1
  ]
  node
  [
    id 76
    name "FYN"
    label "FYN"
    colors "#FF0000"
    diffs 41.3824202677158
    totalFlows 256.270773279451
    degree 1
  ]
  node
  [
    id 77
    name "OSTF1"
    label "OSTF1"
    colors "#FFD3D3"
    diffs 0.399081921074894
    totalFlows 1.90779457328038
    degree 1
  ]
  node
  [
    id 78
    name "FYB"
    label "FYB"
    colors "#FF1F1F"
    diffs 5.06130767259449
    totalFlows 24.8071934570361
    degree 1
  ]
  node
  [
    id 79
    name "CD38"
    label "CD38"
    colors "#DFDFFF"
    diffs -1.24104978835961
    totalFlows 0.702789596697473
    degree 1
  ]
  node
  [
    id 80
    name "SYK"
    label "SYK"
    colors "#FF0C0C"
    diffs 12.0545992643339
    totalFlows 127.855187654353
    degree 1
  ]
  node
  [
    id 81
    name "HSPA5"
    label "HSPA5"
    colors "#0606FF"
    diffs -30.9614088766865
    totalFlows 217.509843983142
    degree 1
  ]
  node
  [
    id 82
    name "CBL"
    label "CBL"
    colors "#1818FF"
    diffs -26.8821825850721
    totalFlows 102.877246316408
    degree 82
  ]
  edge
  [
    source 0
    target 82
    weight 0.99139620889282
    correlation 0.99139620889282
    sign 1
  ]
  edge
  [
    source 1
    target 82
    weight 0.988434255820578
    correlation 0.988434255820578
    sign 1
  ]
  edge
  [
    source 2
    target 82
    weight 0.971268353703374
    correlation 0.971268353703374
    sign 1
  ]
  edge
  [
    source 3
    target 82
    weight 0.969239392743538
    correlation -0.969239392743538
    sign -1
  ]
  edge
  [
    source 4
    target 82
    weight 0.967553101244677
    correlation -0.967553101244677
    sign -1
  ]
  edge
  [
    source 5
    target 82
    weight 0.93307481661451
    correlation -0.93307481661451
    sign -1
  ]
  edge
  [
    source 6
    target 82
    weight 0.989925692408748
    correlation 0.989925692408748
    sign 1
  ]
  edge
  [
    source 7
    target 82
    weight 0.946428060836223
    correlation 0.946428060836223
    sign 1
  ]
  edge
  [
    source 8
    target 82
    weight 0.958825051696969
    correlation 0.958825051696969
    sign 1
  ]
  edge
  [
    source 9
    target 82
    weight 0.829806395621214
    correlation 0.829806395621214
    sign 1
  ]
  edge
  [
    source 10
    target 82
    weight 0.947046262664339
    correlation 0.947046262664339
    sign 1
  ]
  edge
  [
    source 11
    target 82
    weight 0.814946749954393
    correlation 0.814946749954393
    sign 1
  ]
  edge
  [
    source 12
    target 82
    weight 0.905808377621102
    correlation -0.905808377621102
    sign -1
  ]
  edge
  [
    source 13
    target 82
    weight 0.933925741950535
    correlation -0.933925741950535
    sign -1
  ]
  edge
  [
    source 14
    target 82
    weight 0.877155501198012
    correlation 0.877155501198012
    sign 1
  ]
  edge
  [
    source 15
    target 82
    weight 0.699380506329899
    correlation -0.699380506329899
    sign -1
  ]
  edge
  [
    source 16
    target 82
    weight 0.869248473357293
    correlation -0.869248473357293
    sign -1
  ]
  edge
  [
    source 17
    target 82
    weight 0.833014635651686
    correlation -0.833014635651686
    sign -1
  ]
  edge
  [
    source 18
    target 82
    weight 0.894905207128445
    correlation -0.894905207128445
    sign -1
  ]
  edge
  [
    source 19
    target 82
    weight 0.763616782001905
    correlation -0.763616782001905
    sign -1
  ]
  edge
  [
    source 20
    target 82
    weight 0.673056545443609
    correlation 0.673056545443609
    sign 1
  ]
  edge
  [
    source 21
    target 82
    weight 0.921080293762148
    correlation -0.921080293762148
    sign -1
  ]
  edge
  [
    source 22
    target 82
    weight 0.726442730715729
    correlation 0.726442730715729
    sign 1
  ]
  edge
  [
    source 23
    target 82
    weight 0.958006827220338
    correlation -0.958006827220338
    sign -1
  ]
  edge
  [
    source 24
    target 82
    weight 0.690636793014968
    correlation -0.690636793014968
    sign -1
  ]
  edge
  [
    source 25
    target 82
    weight 0.597568598100351
    correlation -0.597568598100351
    sign -1
  ]
  edge
  [
    source 26
    target 82
    weight 0.80426394811796
    correlation -0.80426394811796
    sign -1
  ]
  edge
  [
    source 27
    target 82
    weight 0.572286493169736
    correlation -0.572286493169736
    sign -1
  ]
  edge
  [
    source 28
    target 82
    weight 0.678018340953721
    correlation -0.678018340953721
    sign -1
  ]
  edge
  [
    source 29
    target 82
    weight 0.833302126189214
    correlation 0.833302126189214
    sign 1
  ]
  edge
  [
    source 30
    target 82
    weight 0.800840066539342
    correlation -0.800840066539342
    sign -1
  ]
  edge
  [
    source 31
    target 82
    weight 0.248320330773341
    correlation 0.593482030362501
    sign 1
  ]
  edge
  [
    source 32
    target 82
    weight 0.835359099166254
    correlation 0.835359099166254
    sign 1
  ]
  edge
  [
    source 33
    target 82
    weight 0.526790484685191
    correlation -0.526790484685191
    sign -1
  ]
  edge
  [
    source 34
    target 82
    weight 0.865004017815843
    correlation -0.865004017815843
    sign -1
  ]
  edge
  [
    source 35
    target 82
    weight 0.502376947762441
    correlation -0.502376947762441
    sign -1
  ]
  edge
  [
    source 36
    target 82
    weight 0.681812529407775
    correlation -0.681812529407775
    sign -1
  ]
  edge
  [
    source 37
    target 82
    weight 0.483378859962825
    correlation 0.483378859962825
    sign 1
  ]
  edge
  [
    source 38
    target 82
    weight 0.775862592232427
    correlation -0.775862592232427
    sign -1
  ]
  edge
  [
    source 39
    target 82
    weight 0.472775010675719
    correlation -0.472775010675719
    sign -1
  ]
  edge
  [
    source 40
    target 82
    weight 0.755601779240454
    correlation -0.755601779240454
    sign -1
  ]
  edge
  [
    source 41
    target 82
    weight 0.711797752601216
    correlation -0.711797752601216
    sign -1
  ]
  edge
  [
    source 42
    target 82
    weight 0.633742193527739
    correlation 0.633742193527739
    sign 1
  ]
  edge
  [
    source 43
    target 82
    weight 0.779096700940236
    correlation 0.779096700940236
    sign 1
  ]
  edge
  [
    source 44
    target 82
    weight 0.892718373810346
    correlation -0.892718373810346
    sign -1
  ]
  edge
  [
    source 45
    target 82
    weight 0.756906143558614
    correlation 0.756906143558614
    sign 1
  ]
  edge
  [
    source 46
    target 82
    weight 0.389045867882542
    correlation -0.389045867882542
    sign -1
  ]
  edge
  [
    source 47
    target 82
    weight 0.387773940973213
    correlation -0.387773940973213
    sign -1
  ]
  edge
  [
    source 48
    target 82
    weight 0.730665216447878
    correlation 0.730665216447878
    sign 1
  ]
  edge
  [
    source 49
    target 82
    weight 0.635842883098511
    correlation -0.635842883098511
    sign -1
  ]
  edge
  [
    source 50
    target 82
    weight 0.670013340946091
    correlation -0.670013340946091
    sign -1
  ]
  edge
  [
    source 51
    target 82
    weight 0.693164520623228
    correlation -0.693164520623228
    sign -1
  ]
  edge
  [
    source 52
    target 82
    weight 0.349000409781333
    correlation -0.349000409781333
    sign -1
  ]
  edge
  [
    source 53
    target 82
    weight 0.727324558501026
    correlation -0.727324558501026
    sign -1
  ]
  edge
  [
    source 54
    target 82
    weight 0.634994683082764
    correlation -0.634994683082764
    sign -1
  ]
  edge
  [
    source 55
    target 82
    weight 0.33208062951071
    correlation 0.33208062951071
    sign 1
  ]
  edge
  [
    source 56
    target 82
    weight 0.700340091193687
    correlation 0.700340091193687
    sign 1
  ]
  edge
  [
    source 57
    target 82
    weight 0.725649412746439
    correlation -0.725649412746439
    sign -1
  ]
  edge
  [
    source 58
    target 82
    weight 0.698415917077846
    correlation -0.698415917077846
    sign -1
  ]
  edge
  [
    source 59
    target 82
    weight 0.261175368684291
    correlation 0.261175368684291
    sign 1
  ]
  edge
  [
    source 60
    target 82
    weight 0.587751158360794
    correlation -0.587751158360794
    sign -1
  ]
  edge
  [
    source 61
    target 82
    weight 0.373119833315451
    correlation -0.668072923444338
    sign -1
  ]
  edge
  [
    source 62
    target 82
    weight 0.764757865447264
    correlation -0.764757865447264
    sign -1
  ]
  edge
  [
    source 63
    target 82
    weight 0.704804588665633
    correlation 0.704804588665633
    sign 1
  ]
  edge
  [
    source 64
    target 82
    weight 0.229643506665325
    correlation -0.229643506665325
    sign -1
  ]
  edge
  [
    source 65
    target 82
    weight 0.640578963682514
    correlation 0.640578963682514
    sign 1
  ]
  edge
  [
    source 66
    target 82
    weight 0.586508198729798
    correlation -0.586508198729798
    sign -1
  ]
  edge
  [
    source 67
    target 82
    weight 0.625685443982198
    correlation 0.625685443982198
    sign 1
  ]
  edge
  [
    source 68
    target 82
    weight 0.521441296334553
    correlation -0.521441296334553
    sign -1
  ]
  edge
  [
    source 69
    target 82
    weight 0.179852497243686
    correlation -0.179852497243686
    sign -1
  ]
  edge
  [
    source 70
    target 82
    weight 0.125414990659673
    correlation 0.501417017781633
    sign 1
  ]
  edge
  [
    source 71
    target 82
    weight 0.603321074514049
    correlation -0.603321074514049
    sign -1
  ]
  edge
  [
    source 72
    target 82
    weight 0.133041653887001
    correlation -0.133041653887001
    sign -1
  ]
  edge
  [
    source 73
    target 82
    weight 0.127740894978382
    correlation -0.672091440935618
    sign -1
  ]
  edge
  [
    source 74
    target 82
    weight 0.128477701397563
    correlation 0.128477701397563
    sign 1
  ]
  edge
  [
    source 75
    target 82
    weight 0.126100591681414
    correlation 0.126100591681414
    sign 1
  ]
  edge
  [
    source 76
    target 82
    weight 0.0751770406800206
    correlation -0.0751770406800206
    sign -1
  ]
  edge
  [
    source 77
    target 82
    weight 0.1848797453172
    correlation 0.663643922179629
    sign 1
  ]
  edge
  [
    source 78
    target 82
    weight 0.0392222887928679
    correlation 0.0392222887928679
    sign 1
  ]
  edge
  [
    source 79
    target 82
    weight 0.0118036079690588
    correlation 0.0118036079690588
    sign 1
  ]
  edge
  [
    source 80
    target 82
    weight 0.00760739549280192
    correlation 0.00760739549280192
    sign 1
  ]
  edge
  [
    source 81
    target 82
    weight 0.00457684652507865
    correlation -0.00457684652507865
    sign -1
  ]
]
