# Supplementary material for: Aspergillus fumigatus Challenged by Human Dendritic Cells: Metabolic and Regulatory Pathway Responses Testify a Tight Battle
Source: Front Cell Infect Microbiol. 2019 May 22;9:168. doi: 10.3389/fcimb.2019.00168 (PMC6540932; doi:10.3389/fcimb.2019.00168)
Supplement: Supplementary file 12 [file Data_Sheet_2.ZIP › Supplementary_dataset2/CEBPA_KT_Control.gml]

Creator "igraph version 1.2.0 Mon Jun  4 11:55:13 2018"
Version 1
graph
[
  directed 1
  node
  [
    id 0
    name "MRTO4"
    label "MRTO4"
    colors "#7171FF"
    diffs -5.18846165629367
    totalFlows 5.18846165629367
    degree 1
  ]
  node
  [
    id 1
    name "VDR"
    label "VDR"
    colors "#FFF5F5"
    diffs -1.67773706817903
    totalFlows 18.1241095058416
    degree 1
  ]
  node
  [
    id 2
    name "CHD1"
    label "CHD1"
    colors "#8484FF"
    diffs -4.80156036229084
    totalFlows 7.183306805206
    degree 1
  ]
  node
  [
    id 3
    name "CAPN2"
    label "CAPN2"
    colors "#AAAAFF"
    diffs -4.35884163054922
    totalFlows 9.92583858639569
    degree 1
  ]
  node
  [
    id 4
    name "SRA1"
    label "SRA1"
    colors "#FF7171"
    diffs 2.50212144266559
    totalFlows 6.19525278731778
    degree 1
  ]
  node
  [
    id 5
    name "HNRNPC"
    label "HNRNPC"
    colors "#FFE2E2"
    diffs -1.22499441277547
    totalFlows 128.655711879861
    degree 1
  ]
  node
  [
    id 6
    name "RANBP2"
    label "RANBP2"
    colors "#4B4BFF"
    diffs -7.10029416276865
    totalFlows 19.5959066994113
    degree 1
  ]
  node
  [
    id 7
    name "SMAD4"
    label "SMAD4"
    colors "#2525FF"
    diffs -10.9619039392144
    totalFlows 47.1715233996149
    degree 1
  ]
  node
  [
    id 8
    name "AKAP9"
    label "AKAP9"
    colors "#FF0000"
    diffs 5.77148346267691
    totalFlows 41.719688689421
    degree 1
  ]
  node
  [
    id 9
    name "RFC1"
    label "RFC1"
    colors "#E2E2FF"
    diffs -2.78230839203781
    totalFlows 36.7649678212073
    degree 1
  ]
  node
  [
    id 10
    name "IL32"
    label "IL32"
    colors "#F5F5FF"
    diffs -1.87351730859756
    totalFlows 1.87351730859756
    degree 1
  ]
  node
  [
    id 11
    name "MCM5"
    label "MCM5"
    colors "#FFCFCF"
    diffs -1.12419390330248
    totalFlows 9.7851163365313
    degree 1
  ]
  node
  [
    id 12
    name "FOSL1"
    label "FOSL1"
    colors "#FFAAAA"
    diffs 0.384350870366404
    totalFlows 1.58485746614432
    degree 1
  ]
  node
  [
    id 13
    name "PGAM1"
    label "PGAM1"
    colors "#BCBCFF"
    diffs -3.4434042058975
    totalFlows 3.85272696376364
    degree 1
  ]
  node
  [
    id 14
    name "XRCC5"
    label "XRCC5"
    colors "#1212FF"
    diffs -11.6839827351484
    totalFlows 34.8772713050588
    degree 1
  ]
  node
  [
    id 15
    name "ACTN1"
    label "ACTN1"
    colors "#FF8484"
    diffs 2.26536436117776
    totalFlows 11.8635499784473
    degree 1
  ]
  node
  [
    id 16
    name "HNF1A"
    label "HNF1A"
    colors "#3838FF"
    diffs -8.16055349549856
    totalFlows 13.3774798991673
    degree 1
  ]
  node
  [
    id 17
    name "GSK3B"
    label "GSK3B"
    colors "#FF9797"
    diffs 1.62137308804047
    totalFlows 35.5213461993114
    degree 1
  ]
  node
  [
    id 18
    name "MACF1"
    label "MACF1"
    colors "#FF2525"
    diffs 4.55650831262045
    totalFlows 3.80875811117706
    degree 1
  ]
  node
  [
    id 19
    name "VPS72"
    label "VPS72"
    colors "#FFBCBC"
    diffs 0.137978633803846
    totalFlows 3.52793255820768
    degree 1
  ]
  node
  [
    id 20
    name "SPTBN1"
    label "SPTBN1"
    colors "#CFCFFF"
    diffs -2.95172488039648
    totalFlows 17.2511932768333
    degree 1
  ]
  node
  [
    id 21
    name "RASGRF1"
    label "RASGRF1"
    colors "#9797FF"
    diffs -4.70921414599324
    totalFlows 5.04043485704245
    degree 1
  ]
  node
  [
    id 22
    name "SMC1A"
    label "SMC1A"
    colors "#FF3838"
    diffs 4.27540751524178
    totalFlows 13.2300439156471
    degree 1
  ]
  node
  [
    id 23
    name "SP110"
    label "SP110"
    colors "#FF5E5E"
    diffs 2.94034358553607
    totalFlows 7.72928028522862
    degree 1
  ]
  node
  [
    id 24
    name "UBE3A"
    label "UBE3A"
    colors "#FF4B4B"
    diffs 3.69144391611443
    totalFlows 13.8327011603529
    degree 1
  ]
  node
  [
    id 25
    name "CDK4"
    label "CDK4"
    colors "#5E5EFF"
    diffs -5.86167036279728
    totalFlows 20.8571713719637
    degree 1
  ]
  node
  [
    id 26
    name "TRA2B"
    label "TRA2B"
    colors "#FF1212"
    diffs 4.58208356365936
    totalFlows 6.68130986901922
    degree 1
  ]
  node
  [
    id 27
    name "CEBPA"
    label "CEBPA"
    colors "#0000FF"
    diffs -25.5021569060197
    totalFlows 41.7050255669763
    degree 27
  ]
  edge
  [
    source 0
    target 27
    weight 0.974082795660226
    correlation 0.974082795660226
    sign 1
  ]
  edge
  [
    source 1
    target 27
    weight 0.987030371987763
    correlation -0.987030371987763
    sign -1
  ]
  edge
  [
    source 2
    target 27
    weight 0.981409698918213
    correlation -0.981409698918213
    sign -1
  ]
  edge
  [
    source 3
    target 27
    weight 0.965008018927335
    correlation -0.965008018927335
    sign -1
  ]
  edge
  [
    source 4
    target 27
    weight 0.970177636239824
    correlation -0.970177636239824
    sign -1
  ]
  edge
  [
    source 5
    target 27
    weight 0.806686768527449
    correlation 0.806686768527449
    sign 1
  ]
  edge
  [
    source 6
    target 27
    weight 0.940042330662563
    correlation 0.940042330662563
    sign 1
  ]
  edge
  [
    source 7
    target 27
    weight 0.909914114427665
    correlation -0.909914114427665
    sign -1
  ]
  edge
  [
    source 8
    target 27
    weight 0.631090682065632
    correlation 0.631090682065632
    sign 1
  ]
  edge
  [
    source 9
    target 27
    weight 0.566604904537995
    correlation -0.566604904537995
    sign -1
  ]
  edge
  [
    source 10
    target 27
    weight 0.93675865429878
    correlation -0.93675865429878
    sign -1
  ]
  edge
  [
    source 11
    target 27
    weight 0.775860407107369
    correlation 0.775860407107369
    sign 1
  ]
  edge
  [
    source 12
    target 27
    weight 0.79242873307216
    correlation 0.99843945125058
    sign 1
  ]
  edge
  [
    source 13
    target 27
    weight 0.814015363237654
    correlation 0.814015363237654
    sign 1
  ]
  edge
  [
    source 14
    target 27
    weight 0.796720307235338
    correlation -0.796720307235338
    sign -1
  ]
  edge
  [
    source 15
    target 27
    weight 0.718749433224651
    correlation 0.718749433224651
    sign 1
  ]
  edge
  [
    source 16
    target 27
    weight 0.834569782926089
    correlation -0.834569782926089
    sign -1
  ]
  edge
  [
    source 17
    target 27
    weight 0.78614733178555
    correlation 0.78614733178555
    sign 1
  ]
  edge
  [
    source 18
    target 27
    weight 0.747109360091122
    correlation -0.747109360091122
    sign -1
  ]
  edge
  [
    source 19
    target 27
    weight 0.821708464242375
    correlation -0.821708464242375
    sign -1
  ]
  edge
  [
    source 20
    target 27
    weight 0.724021347877379
    correlation 0.724021347877379
    sign 1
  ]
  edge
  [
    source 21
    target 27
    weight 0.719913309124067
    correlation -0.719913309124067
    sign -1
  ]
  edge
  [
    source 22
    target 27
    weight 0.71471402590867
    correlation 0.71471402590867
    sign 1
  ]
  edge
  [
    source 23
    target 27
    weight 0.141809605175244
    correlation -0.141809605175244
    sign -1
  ]
  edge
  [
    source 24
    target 27
    weight 0.7057251829873
    correlation -0.7057251829873
    sign -1
  ]
  edge
  [
    source 25
    target 27
    weight 0.616428495485159
    correlation -0.70375984556831
    sign -1
  ]
  edge
  [
    source 26
    target 27
    weight 0.473785657754564
    correlation -0.706871430573895
    sign -1
  ]
]
