# Supplementary material for: Aspergillus fumigatus Challenged by Human Dendritic Cells: Metabolic and Regulatory Pathway Responses Testify a Tight Battle
Source: Front Cell Infect Microbiol. 2019 May 22;9:168. doi: 10.3389/fcimb.2019.00168 (PMC6540932; doi:10.3389/fcimb.2019.00168)
Supplement: Supplementary file 12 [file Data_Sheet_2.ZIP › Supplementary_dataset2/CEBPA_KT_Disease.gml]

Creator "igraph version 1.2.0 Mon Jun  4 11:55:13 2018"
Version 1
graph
[
  directed 1
  node
  [
    id 0
    name "SMAD4"
    label "SMAD4"
    colors "#4E4EFF"
    diffs -10.9619039392144
    totalFlows 36.2096194604006
    degree 1
  ]
  node
  [
    id 1
    name "XRCC5"
    label "XRCC5"
    colors "#2727FF"
    diffs -11.6839827351484
    totalFlows 23.1932885699104
    degree 1
  ]
  node
  [
    id 2
    name "PIAS1"
    label "PIAS1"
    colors "#FFEBEB"
    diffs 0.818126820537696
    totalFlows 18.5699944566573
    degree 1
  ]
  node
  [
    id 3
    name "GFAP"
    label "GFAP"
    colors "#FF2727"
    diffs 3.14985577412072
    totalFlows 8.40879302130387
    degree 1
  ]
  node
  [
    id 4
    name "SP110"
    label "SP110"
    colors "#FF4E4E"
    diffs 2.94034358553607
    totalFlows 10.6696238707647
    degree 1
  ]
  node
  [
    id 5
    name "AKAP9"
    label "AKAP9"
    colors "#FF0000"
    diffs 5.77148346267691
    totalFlows 47.4911721520979
    degree 1
  ]
  node
  [
    id 6
    name "UBTF"
    label "UBTF"
    colors "#9C9CFF"
    diffs -3.8828186784458
    totalFlows 6.52711040963827
    degree 1
  ]
  node
  [
    id 7
    name "RFC1"
    label "RFC1"
    colors "#C4C4FF"
    diffs -2.78230839203781
    totalFlows 33.9826594291695
    degree 1
  ]
  node
  [
    id 8
    name "HNRNPC"
    label "HNRNPC"
    colors "#EBEBFF"
    diffs -1.22499441277547
    totalFlows 127.430717467086
    degree 1
  ]
  node
  [
    id 9
    name "ACTN1"
    label "ACTN1"
    colors "#FF9C9C"
    diffs 2.26536436117776
    totalFlows 14.1289143396251
    degree 1
  ]
  node
  [
    id 10
    name "TGFB2"
    label "TGFB2"
    colors "#FF7575"
    diffs 2.74375930816844
    totalFlows 3.51243831856722
    degree 1
  ]
  node
  [
    id 11
    name "SLC25A11"
    label "SLC25A11"
    colors "#FFC4C4"
    diffs 0.865028618383003
    totalFlows 4.53948359846401
    degree 1
  ]
  node
  [
    id 12
    name "MAPK8"
    label "MAPK8"
    colors "#7575FF"
    diffs -4.71562088250372
    totalFlows 21.0172703915499
    degree 1
  ]
  node
  [
    id 13
    name "CEBPA"
    label "CEBPA"
    colors "#0000FF"
    diffs -25.5021569060197
    totalFlows 16.2028686609565
    degree 13
  ]
  edge
  [
    source 0
    target 13
    weight 0.974071882820428
    correlation 0.974071882820428
    sign 1
  ]
  edge
  [
    source 1
    target 13
    weight 0.992377357621786
    correlation 0.992377357621786
    sign 1
  ]
  edge
  [
    source 2
    target 13
    weight 0.95366343080261
    correlation 0.95366343080261
    sign 1
  ]
  edge
  [
    source 3
    target 13
    weight 0.87745604358458
    correlation -0.87745604358458
    sign -1
  ]
  edge
  [
    source 4
    target 13
    weight 0.69534804873158
    correlation 0.69534804873158
    sign 1
  ]
  edge
  [
    source 5
    target 13
    weight 0.459154304958871
    correlation 0.459154304958871
    sign 1
  ]
  edge
  [
    source 6
    target 13
    weight 0.864441567501205
    correlation 0.864441567501205
    sign 1
  ]
  edge
  [
    source 7
    target 13
    weight 0.421570313512713
    correlation 0.421570313512713
    sign 1
  ]
  edge
  [
    source 8
    target 13
    weight 0.345092649334556
    correlation 0.345092649334556
    sign 1
  ]
  edge
  [
    source 9
    target 13
    weight 0.693652389722734
    correlation 0.693652389722734
    sign 1
  ]
  edge
  [
    source 10
    target 13
    weight 0.332979165634072
    correlation -0.645939556945057
    sign -1
  ]
  edge
  [
    source 11
    target 13
    weight 0.316600457918132
    correlation -0.637860368944195
    sign -1
  ]
  edge
  [
    source 12
    target 13
    weight 0.175026718335007
    correlation -0.720150133818378
    sign -1
  ]
]
