# Supplementary material for: Aspergillus fumigatus Challenged by Human Dendritic Cells: Metabolic and Regulatory Pathway Responses Testify a Tight Battle
Source: Front Cell Infect Microbiol. 2019 May 22;9:168. doi: 10.3389/fcimb.2019.00168 (PMC6540932; doi:10.3389/fcimb.2019.00168)
Supplement: Supplementary file 12 [file Data_Sheet_2.ZIP › Supplementary_dataset2/CRKL_NR_Control.gml]

Creator "igraph version 1.2.0 Mon Jun  4 11:55:25 2018"
Version 1
graph
[
  directed 1
  node
  [
    id 0
    name "CRKL"
    label "CRKL"
    colors "#FF5555"
    diffs 14.4342603237976
    totalFlows 9.03640277572047
    degree 6
  ]
  node
  [
    id 1
    name "ETV6"
    label "ETV6"
    colors "#5555FF"
    diffs -1.64795359387658
    totalFlows 3.99635276194394
    degree 1
  ]
  node
  [
    id 2
    name "CD34"
    label "CD34"
    colors "#0000FF"
    diffs -1.80281210354671
    totalFlows 1.80281210354671
    degree 1
  ]
  node
  [
    id 3
    name "MAPK1"
    label "MAPK1"
    colors "#FF0000"
    diffs 22.5832021087861
    totalFlows 122.872662653266
    degree 1
  ]
  node
  [
    id 4
    name "PIK3R2"
    label "PIK3R2"
    colors "#FFFFFF"
    diffs 4.40202128772769
    totalFlows 9.57491126658376
    degree 1
  ]
  node
  [
    id 5
    name "IRS4"
    label "IRS4"
    colors "#AAAAFF"
    diffs 0.31611120303816
    totalFlows 11.393698815835
    degree 1
  ]
  node
  [
    id 6
    name "ERBB4"
    label "ERBB4"
    colors "#FFAAAA"
    diffs 5.17240428540455
    totalFlows 3.85580625016653
    degree 1
  ]
  edge
  [
    source 0
    target 1
    weight 0.995467507018018
    correlation -0.995467507018018
    sign -1
  ]
  edge
  [
    source 0
    target 2
    weight 0.901406051773356
    correlation 0.901406051773356
    sign 1
  ]
  edge
  [
    source 0
    target 3
    weight 0.759785313977269
    correlation 0.759785313977269
    sign 1
  ]
  edge
  [
    source 0
    target 4
    weight 0.534751083381762
    correlation 0.947885955020999
    sign 1
  ]
  edge
  [
    source 0
    target 5
    weight 0.972224568606408
    correlation 0.972224568606408
    sign 1
  ]
  edge
  [
    source 0
    target 6
    weight 0.354566863103424
    correlation 0.891470968605336
    sign 1
  ]
]
