# Supplementary material for: Aspergillus fumigatus Challenged by Human Dendritic Cells: Metabolic and Regulatory Pathway Responses Testify a Tight Battle
Source: Front Cell Infect Microbiol. 2019 May 22;9:168. doi: 10.3389/fcimb.2019.00168 (PMC6540932; doi:10.3389/fcimb.2019.00168)
Supplement: Supplementary file 12 [file Data_Sheet_2.ZIP › Supplementary_dataset2/CRKL_NR_Disease.gml]

Creator "igraph version 1.2.0 Mon Jun  4 11:55:25 2018"
Version 1
graph
[
  directed 1
  node
  [
    id 0
    name "CRKL"
    label "CRKL"
    colors "#FF2121"
    diffs 14.4342603237976
    totalFlows 23.4706630995181
    degree 15
  ]
  node
  [
    id 1
    name "ARHGEF5"
    label "ARHGEF5"
    colors "#EEEEFF"
    diffs 0.914944441484653
    totalFlows 3.51719097674383
    degree 1
  ]
  node
  [
    id 2
    name "ABL1"
    label "ABL1"
    colors "#CCCCFF"
    diffs -0.265298700176061
    totalFlows 206.380741701046
    degree 1
  ]
  node
  [
    id 3
    name "PTEN"
    label "PTEN"
    colors "#2222FF"
    diffs -1.79996735999505
    totalFlows 14.8734151091314
    degree 1
  ]
  node
  [
    id 4
    name "IFNAR1"
    label "IFNAR1"
    colors "#6666FF"
    diffs -1.31080935071972
    totalFlows 3.49129419181826
    degree 1
  ]
  node
  [
    id 5
    name "USP7"
    label "USP7"
    colors "#FF4343"
    diffs 9.72951427385956
    totalFlows 81.9268180486997
    degree 1
  ]
  node
  [
    id 6
    name "LAMA5"
    label "LAMA5"
    colors "#FFAAAA"
    diffs 2.3260090887993
    totalFlows 4.06172139034187
    degree 1
  ]
  node
  [
    id 7
    name "RAF1"
    label "RAF1"
    colors "#AAAAFF"
    diffs -0.698521691024439
    totalFlows 27.5930511305027
    degree 1
  ]
  node
  [
    id 8
    name "MSL1"
    label "MSL1"
    colors "#4444FF"
    diffs -1.47884103196325
    totalFlows 5.49957892047838
    degree 1
  ]
  node
  [
    id 9
    name "TGFB1I1"
    label "TGFB1I1"
    colors "#FFEEEE"
    diffs 1.70540540042707
    totalFlows 7.91409452883289
    degree 1
  ]
  node
  [
    id 10
    name "PHC2"
    label "PHC2"
    colors "#0000FF"
    diffs -5.6938387854415
    totalFlows 8.17647337962533
    degree 1
  ]
  node
  [
    id 11
    name "NOTCH2"
    label "NOTCH2"
    colors "#FF6565"
    diffs 2.45796428933779
    totalFlows 15.0511973679313
    degree 1
  ]
  node
  [
    id 12
    name "WAC"
    label "WAC"
    colors "#FF8888"
    diffs 2.44017537201546
    totalFlows 5.10836991359728
    degree 1
  ]
  node
  [
    id 13
    name "EGFR"
    label "EGFR"
    colors "#FF0000"
    diffs 48.3114914604595
    totalFlows 143.109997360727
    degree 1
  ]
  node
  [
    id 14
    name "DOCK2"
    label "DOCK2"
    colors "#FFCCCC"
    diffs 1.77663418806612
    totalFlows 3.0389931612172
    degree 1
  ]
  node
  [
    id 15
    name "STAT5B"
    label "STAT5B"
    colors "#8888FF"
    diffs -1.02190428332314
    totalFlows 17.8726595582151
    degree 1
  ]
  edge
  [
    source 0
    target 1
    weight 0.97073453982768
    correlation -0.97073453982768
    sign -1
  ]
  edge
  [
    source 0
    target 2
    weight 0.930651068451442
    correlation -0.930651068451442
    sign -1
  ]
  edge
  [
    source 0
    target 3
    weight 0.987168359030948
    correlation 0.987168359030948
    sign 1
  ]
  edge
  [
    source 0
    target 4
    weight 0.949929791887752
    correlation -0.949929791887752
    sign -1
  ]
  edge
  [
    source 0
    target 5
    weight 0.885295819370888
    correlation 0.885295819370888
    sign 1
  ]
  edge
  [
    source 0
    target 6
    weight 0.701906764747296
    correlation -0.988873640078174
    sign -1
  ]
  edge
  [
    source 0
    target 7
    weight 0.943898968621616
    correlation 0.943898968621616
    sign 1
  ]
  edge
  [
    source 0
    target 8
    weight 0.960675476763846
    correlation 0.960675476763846
    sign 1
  ]
  edge
  [
    source 0
    target 9
    weight 0.720812392295761
    correlation -0.990708342982361
    sign -1
  ]
  edge
  [
    source 0
    target 10
    weight 0.886798488123672
    correlation -0.886798488123672
    sign -1
  ]
  edge
  [
    source 0
    target 11
    weight 0.705331810059647
    correlation 0.705331810059647
    sign 1
  ]
  edge
  [
    source 0
    target 12
    weight 0.911716531908052
    correlation 0.911716531908052
    sign 1
  ]
  edge
  [
    source 0
    target 13
    weight 0.938142383312535
    correlation -0.938142383312535
    sign -1
  ]
  edge
  [
    source 0
    target 14
    weight 0.732457702367123
    correlation 0.897299476635088
    sign 1
  ]
  edge
  [
    source 0
    target 15
    weight 0.298667134535445
    correlation 0.915308587689203
    sign 1
  ]
]
