# Supplementary material for: Aspergillus fumigatus Challenged by Human Dendritic Cells: Metabolic and Regulatory Pathway Responses Testify a Tight Battle
Source: Front Cell Infect Microbiol. 2019 May 22;9:168. doi: 10.3389/fcimb.2019.00168 (PMC6540932; doi:10.3389/fcimb.2019.00168)
Supplement: Supplementary file 12 [file Data_Sheet_2.ZIP › Supplementary_dataset2/CSNK2A1_KT_Control.gml]

Creator "igraph version 1.2.0 Mon Jun  4 11:55:18 2018"
Version 1
graph
[
  directed 1
  node
  [
    id 0
    name "PAFAH1B1"
    label "PAFAH1B1"
    colors "#FF8D8D"
    diffs 2.45863724937471
    totalFlows 6.48029846454166
    degree 1
  ]
  node
  [
    id 1
    name "CIRBP"
    label "CIRBP"
    colors "#7676FF"
    diffs -3.69680979622288
    totalFlows 7.63909670363888
    degree 1
  ]
  node
  [
    id 2
    name "APP"
    label "APP"
    colors "#0000FF"
    diffs -54.4291446843245
    totalFlows 241.457338195951
    degree 1
  ]
  node
  [
    id 3
    name "EIF4B"
    label "EIF4B"
    colors "#FF3D3D"
    diffs 7.68303680287007
    totalFlows 57.5500843060516
    degree 1
  ]
  node
  [
    id 4
    name "PRKACB"
    label "PRKACB"
    colors "#1212FF"
    diffs -14.0257109310184
    totalFlows 46.920261793537
    degree 1
  ]
  node
  [
    id 5
    name "RNF2"
    label "RNF2"
    colors "#FF5555"
    diffs 5.56442814346988
    totalFlows 78.8153353041374
    degree 1
  ]
  node
  [
    id 6
    name "ZC3H8"
    label "ZC3H8"
    colors "#FFFAFA"
    diffs -0.735907620610852
    totalFlows 1.88344798428814
    degree 1
  ]
  node
  [
    id 7
    name "PSMA3"
    label "PSMA3"
    colors "#5E5EFF"
    diffs -4.88216988323727
    totalFlows 30.0635031034216
    degree 1
  ]
  node
  [
    id 8
    name "PRPF38A"
    label "PRPF38A"
    colors "#FFBCBC"
    diffs 0.714630060876419
    totalFlows 4.8447373622186
    degree 1
  ]
  node
  [
    id 9
    name "CDC25B"
    label "CDC25B"
    colors "#FFB3B3"
    diffs 1.486775573335
    totalFlows 3.5642286272965
    degree 1
  ]
  node
  [
    id 10
    name "NCAPD2"
    label "NCAPD2"
    colors "#FFAEAE"
    diffs 1.59295382190219
    totalFlows 15.704174609577
    degree 1
  ]
  node
  [
    id 11
    name "DDX24"
    label "DDX24"
    colors "#7A7AFF"
    diffs -3.18905275451305
    totalFlows 6.82333571919309
    degree 1
  ]
  node
  [
    id 12
    name "PAXIP1"
    label "PAXIP1"
    colors "#1717FF"
    diffs -13.6975790113138
    totalFlows 37.9806674448023
    degree 1
  ]
  node
  [
    id 13
    name "DVL2"
    label "DVL2"
    colors "#3D3DFF"
    diffs -6.41124418284034
    totalFlows 21.5859332302076
    degree 1
  ]
  node
  [
    id 14
    name "GABRR2"
    label "GABRR2"
    colors "#FFD9D9"
    diffs -0.31234070688287
    totalFlows 1.93216144770106
    degree 1
  ]
  node
  [
    id 15
    name "CHEK1"
    label "CHEK1"
    colors "#6363FF"
    diffs -4.80774181618713
    totalFlows 14.5597184327556
    degree 1
  ]
  node
  [
    id 16
    name "ITCH"
    label "ITCH"
    colors "#0E0EFF"
    diffs -15.6432013903848
    totalFlows 28.0949196190704
    degree 1
  ]
  node
  [
    id 17
    name "OSBP"
    label "OSBP"
    colors "#6C6CFF"
    diffs -4.59131302836082
    totalFlows 8.96739761777727
    degree 1
  ]
  node
  [
    id 18
    name "BRCA1"
    label "BRCA1"
    colors "#FF2A2A"
    diffs 10.9763582751707
    totalFlows 68.0369905910318
    degree 1
  ]
  node
  [
    id 19
    name "XK"
    label "XK"
    colors "#D9D9FF"
    diffs -1.72788724964735
    totalFlows 1.72788724964735
    degree 1
  ]
  node
  [
    id 20
    name "DVL3"
    label "DVL3"
    colors "#CBCBFF"
    diffs -1.83216071257339
    totalFlows 14.5345996967911
    degree 1
  ]
  node
  [
    id 21
    name "RNF111"
    label "RNF111"
    colors "#8D8DFF"
    diffs -2.65988949676945
    totalFlows 9.60537446384879
    degree 1
  ]
  node
  [
    id 22
    name "HNRNPC"
    label "HNRNPC"
    colors "#E7E7FF"
    diffs -1.22499441277547
    totalFlows 128.655711879861
    degree 1
  ]
  node
  [
    id 23
    name "KRI1"
    label "KRI1"
    colors "#BCBCFF"
    diffs -1.91087879714012
    totalFlows 1.91087879714012
    degree 1
  ]
  node
  [
    id 24
    name "TH"
    label "TH"
    colors "#FFF0F0"
    diffs -0.607376731918052
    totalFlows 2.27887425043904
    degree 1
  ]
  node
  [
    id 25
    name "PSEN2"
    label "PSEN2"
    colors "#4242FF"
    diffs -5.99506462927261
    totalFlows 12.3836078420124
    degree 1
  ]
  node
  [
    id 26
    name "ARL6IP4"
    label "ARL6IP4"
    colors "#FFA5A5"
    diffs 1.69400968766808
    totalFlows 1.62675727296689
    degree 1
  ]
  node
  [
    id 27
    name "PTPRC"
    label "PTPRC"
    colors "#6767FF"
    diffs -4.8019577286921
    totalFlows 15.6182035930386
    degree 1
  ]
  node
  [
    id 28
    name "PAK1"
    label "PAK1"
    colors "#8484FF"
    diffs -2.91889585612703
    totalFlows 22.7220108459764
    degree 1
  ]
  node
  [
    id 29
    name "SIRT7"
    label "SIRT7"
    colors "#FF2121"
    diffs 14.5291384586391
    totalFlows 68.0094824997163
    degree 1
  ]
  node
  [
    id 30
    name "SRC"
    label "SRC"
    colors "#2F2FFF"
    diffs -7.80236127368778
    totalFlows 418.611829001557
    degree 1
  ]
  node
  [
    id 31
    name "PTPN1"
    label "PTPN1"
    colors "#2121FF"
    diffs -11.74944690907
    totalFlows 19.4092285884684
    degree 1
  ]
  node
  [
    id 32
    name "HSP90AB1"
    label "HSP90AB1"
    colors "#FF2F2F"
    diffs 8.93314531669552
    totalFlows 72.8828202941646
    degree 1
  ]
  node
  [
    id 33
    name "SRRM1"
    label "SRRM1"
    colors "#FFECEC"
    diffs -0.462171699952211
    totalFlows 14.5434920824262
    degree 1
  ]
  node
  [
    id 34
    name "CPSF6"
    label "CPSF6"
    colors "#9292FF"
    diffs -2.59619296514356
    totalFlows 8.42405886714608
    degree 1
  ]
  node
  [
    id 35
    name "WDR48"
    label "WDR48"
    colors "#AEAEFF"
    diffs -2.07273405166726
    totalFlows 10.900428375794
    degree 1
  ]
  node
  [
    id 36
    name "SNCA"
    label "SNCA"
    colors "#FF7A7A"
    diffs 3.32573431858959
    totalFlows 18.4352110742624
    degree 1
  ]
  node
  [
    id 37
    name "MAGEA11"
    label "MAGEA11"
    colors "#FF8888"
    diffs 2.57434053900137
    totalFlows 8.34330780399214
    degree 1
  ]
  node
  [
    id 38
    name "STX1A"
    label "STX1A"
    colors "#4646FF"
    diffs -5.87573827904125
    totalFlows 7.12694337746918
    degree 1
  ]
  node
  [
    id 39
    name "EGFR"
    label "EGFR"
    colors "#FF0404"
    diffs 48.3114914604595
    totalFlows 94.7985059002677
    degree 1
  ]
  node
  [
    id 40
    name "MTDH"
    label "MTDH"
    colors "#FFAAAA"
    diffs 1.68390552300091
    totalFlows 3.64984987819892
    degree 1
  ]
  node
  [
    id 41
    name "MYH9"
    label "MYH9"
    colors "#2A2AFF"
    diffs -8.00702983413209
    totalFlows 25.5025218959335
    degree 1
  ]
  node
  [
    id 42
    name "DTD1"
    label "DTD1"
    colors "#B8B8FF"
    diffs -1.99661758316892
    totalFlows 1.99661758316892
    degree 1
  ]
  node
  [
    id 43
    name "MDC1"
    label "MDC1"
    colors "#1C1CFF"
    diffs -12.1065703844247
    totalFlows 23.3270047593149
    degree 1
  ]
  node
  [
    id 44
    name "AURKA"
    label "AURKA"
    colors "#7171FF"
    diffs -3.75413525397659
    totalFlows 25.0035904061118
    degree 1
  ]
  node
  [
    id 45
    name "TMPO"
    label "TMPO"
    colors "#9B9BFF"
    diffs -2.43434662517077
    totalFlows 56.959683429858
    degree 1
  ]
  node
  [
    id 46
    name "DDX21"
    label "DDX21"
    colors "#FF0909"
    diffs 39.1885183341576
    totalFlows 58.5759519741942
    degree 1
  ]
  node
  [
    id 47
    name "SQSTM1"
    label "SQSTM1"
    colors "#0404FF"
    diffs -35.9313167135354
    totalFlows 174.060821714887
    degree 1
  ]
  node
  [
    id 48
    name "HSF1"
    label "HSF1"
    colors "#F0F0FF"
    diffs -1.06476939877715
    totalFlows 12.1486587408024
    degree 1
  ]
  node
  [
    id 49
    name "RTF1"
    label "RTF1"
    colors "#FFB8B8"
    diffs 1.36955068432773
    totalFlows 3.60904226410349
    degree 1
  ]
  node
  [
    id 50
    name "GCH1"
    label "GCH1"
    colors "#FF7171"
    diffs 3.68708781625051
    totalFlows 11.0131730341475
    degree 1
  ]
  node
  [
    id 51
    name "HDLBP"
    label "HDLBP"
    colors "#B3B3FF"
    diffs -2.01132648640554
    totalFlows 4.62955600725687
    degree 1
  ]
  node
  [
    id 52
    name "CASP2"
    label "CASP2"
    colors "#FF6767"
    diffs 3.95351254925285
    totalFlows 30.4307841595991
    degree 1
  ]
  node
  [
    id 53
    name "CXCL8"
    label "CXCL8"
    colors "#FF9B9B"
    diffs 1.88569521655146
    totalFlows 7.263479526371
    degree 1
  ]
  node
  [
    id 54
    name "LRRC59"
    label "LRRC59"
    colors "#5050FF"
    diffs -5.16932449362599
    totalFlows 38.4497391038165
    degree 1
  ]
  node
  [
    id 55
    name "STMN1"
    label "STMN1"
    colors "#FF9797"
    diffs 2.25537664155112
    totalFlows 4.28874349452428
    degree 1
  ]
  node
  [
    id 56
    name "CANX"
    label "CANX"
    colors "#4B4BFF"
    diffs -5.35451829492854
    totalFlows 19.5841027750015
    degree 1
  ]
  node
  [
    id 57
    name "RGS19"
    label "RGS19"
    colors "#AAAAFF"
    diffs -2.10655356385935
    totalFlows 5.67200035064961
    degree 1
  ]
  node
  [
    id 58
    name "EIF3H"
    label "EIF3H"
    colors "#FF8484"
    diffs 3.11740957926444
    totalFlows 6.0221160245415
    degree 1
  ]
  node
  [
    id 59
    name "PTEN"
    label "PTEN"
    colors "#CFCFFF"
    diffs -1.79996735999505
    totalFlows 16.6733824691264
    degree 1
  ]
  node
  [
    id 60
    name "RANGAP1"
    label "RANGAP1"
    colors "#C6C6FF"
    diffs -1.86251042440425
    totalFlows 6.51818839643323
    degree 1
  ]
  node
  [
    id 61
    name "PACS1"
    label "PACS1"
    colors "#A0A0FF"
    diffs -2.16424275491075
    totalFlows 5.54303005385138
    degree 1
  ]
  node
  [
    id 62
    name "NRF1"
    label "NRF1"
    colors "#FAFAFF"
    diffs -0.78232110993526
    totalFlows 1.79010844805974
    degree 1
  ]
  node
  [
    id 63
    name "GPI"
    label "GPI"
    colors "#5959FF"
    diffs -4.99588085777585
    totalFlows 6.98879541361982
    degree 1
  ]
  node
  [
    id 64
    name "MAPK14"
    label "MAPK14"
    colors "#FF1C1C"
    diffs 15.1488128168434
    totalFlows 25.9230794303866
    degree 1
  ]
  node
  [
    id 65
    name "EIF2S2"
    label "EIF2S2"
    colors "#8888FF"
    diffs -2.78106121215132
    totalFlows 5.23411501940661
    degree 1
  ]
  node
  [
    id 66
    name "PAF1"
    label "PAF1"
    colors "#E2E2FF"
    diffs -1.38096555670846
    totalFlows 5.64553217757076
    degree 1
  ]
  node
  [
    id 67
    name "VAMP4"
    label "VAMP4"
    colors "#ECECFF"
    diffs -1.17867602114388
    totalFlows 3.62645418225951
    degree 1
  ]
  node
  [
    id 68
    name "SPTBN1"
    label "SPTBN1"
    colors "#7F7FFF"
    diffs -2.95172488039648
    totalFlows 17.2511932768333
    degree 1
  ]
  node
  [
    id 69
    name "ACE"
    label "ACE"
    colors "#C1C1FF"
    diffs -1.88306669851668
    totalFlows 1.88306669851668
    degree 1
  ]
  node
  [
    id 70
    name "CUL7"
    label "CUL7"
    colors "#3333FF"
    diffs -6.76423848209401
    totalFlows 68.7668022724884
    degree 1
  ]
  node
  [
    id 71
    name "IGF2R"
    label "IGF2R"
    colors "#FFC1C1"
    diffs 0.699833516912062
    totalFlows 3.86901491439289
    degree 1
  ]
  node
  [
    id 72
    name "SCNN1A"
    label "SCNN1A"
    colors "#9797FF"
    diffs -2.5257683004865
    totalFlows 3.4199150049651
    degree 1
  ]
  node
  [
    id 73
    name "EIF3F"
    label "EIF3F"
    colors "#FFCBCB"
    diffs 0.403457504197322
    totalFlows 10.2521669839444
    degree 1
  ]
  node
  [
    id 74
    name "HSPA4"
    label "HSPA4"
    colors "#FF4646"
    diffs 6.63394910985135
    totalFlows 38.4810445139029
    degree 1
  ]
  node
  [
    id 75
    name "F5"
    label "F5"
    colors "#FFC6C6"
    diffs 0.601637284405864
    totalFlows 9.97618589353369
    degree 1
  ]
  node
  [
    id 76
    name "XRCC6"
    label "XRCC6"
    colors "#FF0E0E"
    diffs 26.0641135324618
    totalFlows 29.7980377560322
    degree 1
  ]
  node
  [
    id 77
    name "CAV1"
    label "CAV1"
    colors "#FF4B4B"
    diffs 5.66586529351094
    totalFlows 19.6669368094139
    degree 1
  ]
  node
  [
    id 78
    name "SERBP1"
    label "SERBP1"
    colors "#FF6363"
    diffs 4.16069996748511
    totalFlows 3.48930947691153
    degree 1
  ]
  node
  [
    id 79
    name "USP24"
    label "USP24"
    colors "#FFCFCF"
    diffs 0.271406743478548
    totalFlows 1.54356522425815
    degree 1
  ]
  node
  [
    id 80
    name "XRCC1"
    label "XRCC1"
    colors "#FF6C6C"
    diffs 3.79584061644549
    totalFlows 3.71645493007252
    degree 1
  ]
  node
  [
    id 81
    name "TNKS1BP1"
    label "TNKS1BP1"
    colors "#A5A5FF"
    diffs -2.10690256592181
    totalFlows 3.95931734703823
    degree 1
  ]
  node
  [
    id 82
    name "XRCC5"
    label "XRCC5"
    colors "#2525FF"
    diffs -11.6839827351484
    totalFlows 34.8772713050588
    degree 1
  ]
  node
  [
    id 83
    name "NPM1"
    label "NPM1"
    colors "#FF9292"
    diffs 2.28393947467745
    totalFlows 44.9178438663288
    degree 1
  ]
  node
  [
    id 84
    name "NFKBIB"
    label "NFKBIB"
    colors "#D4D4FF"
    diffs -1.74584605207672
    totalFlows 9.86640700077446
    degree 1
  ]
  node
  [
    id 85
    name "PIN1"
    label "PIN1"
    colors "#FF4242"
    diffs 7.39599263865469
    totalFlows 27.1766619129783
    degree 1
  ]
  node
  [
    id 86
    name "CASQ2"
    label "CASQ2"
    colors "#FFDDDD"
    diffs -0.315459754645234
    totalFlows 0.315459754645234
    degree 1
  ]
  node
  [
    id 87
    name "CAV2"
    label "CAV2"
    colors "#FFF5F5"
    diffs -0.721189199041348
    totalFlows 0.721189199041348
    degree 1
  ]
  node
  [
    id 88
    name "MME"
    label "MME"
    colors "#FF5050"
    diffs 5.57781946377331
    totalFlows 5.03779323771203
    degree 1
  ]
  node
  [
    id 89
    name "CLASP2"
    label "CLASP2"
    colors "#FFE2E2"
    diffs -0.338479171488514
    totalFlows 3.37715964437914
    degree 1
  ]
  node
  [
    id 90
    name "CDH1"
    label "CDH1"
    colors "#3838FF"
    diffs -6.45132224867908
    totalFlows 27.3791434678451
    degree 1
  ]
  node
  [
    id 91
    name "PSIP1"
    label "PSIP1"
    colors "#FF3333"
    diffs 8.15275905190769
    totalFlows 29.6153552233738
    degree 1
  ]
  node
  [
    id 92
    name "CLNS1A"
    label "CLNS1A"
    colors "#FF5959"
    diffs 5.45571780265595
    totalFlows 3.92884401923961
    degree 1
  ]
  node
  [
    id 93
    name "TMOD3"
    label "TMOD3"
    colors "#F5F5FF"
    diffs -0.891320099470009
    totalFlows 5.00255618360196
    degree 1
  ]
  node
  [
    id 94
    name "IGSF8"
    label "IGSF8"
    colors "#FF7F7F"
    diffs 3.30250330505115
    totalFlows 7.16091267882125
    degree 1
  ]
  node
  [
    id 95
    name "HIRIP3"
    label "HIRIP3"
    colors "#0909FF"
    diffs -26.6791705343394
    totalFlows 26.7511322347357
    degree 1
  ]
  node
  [
    id 96
    name "ICAM1"
    label "ICAM1"
    colors "#FF2525"
    diffs 13.382887515269
    totalFlows 107.586836078525
    degree 1
  ]
  node
  [
    id 97
    name "ISG15"
    label "ISG15"
    colors "#FF1212"
    diffs 16.9422739382714
    totalFlows 129.698910041965
    degree 1
  ]
  node
  [
    id 98
    name "HNRNPA2B1"
    label "HNRNPA2B1"
    colors "#FFFFFF"
    diffs -0.740791536681838
    totalFlows 14.5630341224647
    degree 1
  ]
  node
  [
    id 99
    name "SEPT2"
    label "SEPT2"
    colors "#FFD4D4"
    diffs 0.22375083279807
    totalFlows 8.1489467953191
    degree 1
  ]
  node
  [
    id 100
    name "CEP57"
    label "CEP57"
    colors "#FF7676"
    diffs 3.41864025847177
    totalFlows 5.35445140917127
    degree 1
  ]
  node
  [
    id 101
    name "GMFB"
    label "GMFB"
    colors "#DDDDFF"
    diffs -1.59348619679665
    totalFlows 8.99883741258975
    degree 1
  ]
  node
  [
    id 102
    name "NUP98"
    label "NUP98"
    colors "#5555FF"
    diffs -5.02633463233248
    totalFlows 36.1309704593683
    degree 1
  ]
  node
  [
    id 103
    name "CTR9"
    label "CTR9"
    colors "#FF3838"
    diffs 7.80022650348596
    totalFlows 20.6065077022761
    degree 1
  ]
  node
  [
    id 104
    name "KANK2"
    label "KANK2"
    colors "#FFE7E7"
    diffs -0.394502676902838
    totalFlows 3.90697918840387
    degree 1
  ]
  node
  [
    id 105
    name "NMT1"
    label "NMT1"
    colors "#FFA0A0"
    diffs 1.84096705221512
    totalFlows 6.00545085200092
    degree 1
  ]
  node
  [
    id 106
    name "MCM3"
    label "MCM3"
    colors "#FF1717"
    diffs 15.3712062813552
    totalFlows 87.5989755296335
    degree 1
  ]
  node
  [
    id 107
    name "BCLAF1"
    label "BCLAF1"
    colors "#FF5E5E"
    diffs 5.17856640651189
    totalFlows 2.44879027706043
    degree 1
  ]
  node
  [
    id 108
    name "CSNK2A1"
    label "CSNK2A1"
    colors "#FF0000"
    diffs 54.9930359440789
    totalFlows 157.683361481932
    degree 108
  ]
  edge
  [
    source 0
    target 108
    weight 0.988139159929092
    correlation 0.988139159929092
    sign 1
  ]
  edge
  [
    source 1
    target 108
    weight 0.997731270112644
    correlation 0.997731270112644
    sign 1
  ]
  edge
  [
    source 2
    target 108
    weight 0.99605494327503
    correlation 0.99605494327503
    sign 1
  ]
  edge
  [
    source 3
    target 108
    weight 0.963160979458754
    correlation 0.963160979458754
    sign 1
  ]
  edge
  [
    source 4
    target 108
    weight 0.960888144113173
    correlation 0.960888144113173
    sign 1
  ]
  edge
  [
    source 5
    target 108
    weight 0.982739780453995
    correlation -0.982739780453995
    sign -1
  ]
  edge
  [
    source 6
    target 108
    weight 0.941723992144072
    correlation -0.941723992144072
    sign -1
  ]
  edge
  [
    source 7
    target 108
    weight 0.985470623246807
    correlation -0.985470623246807
    sign -1
  ]
  edge
  [
    source 8
    target 108
    weight 0.98157150975305
    correlation -0.98157150975305
    sign -1
  ]
  edge
  [
    source 9
    target 108
    weight 0.949457236369823
    correlation -0.949457236369823
    sign -1
  ]
  edge
  [
    source 10
    target 108
    weight 0.901494962904332
    correlation 0.901494962904332
    sign 1
  ]
  edge
  [
    source 11
    target 108
    weight 0.961940670382758
    correlation -0.961940670382758
    sign -1
  ]
  edge
  [
    source 12
    target 108
    weight 0.963406549930184
    correlation -0.963406549930184
    sign -1
  ]
  edge
  [
    source 13
    target 108
    weight 0.954770488768902
    correlation -0.954770488768902
    sign -1
  ]
  edge
  [
    source 14
    target 108
    weight 0.966080723850532
    correlation -0.966080723850532
    sign -1
  ]
  edge
  [
    source 15
    target 108
    weight 0.96080845550866
    correlation -0.96080845550866
    sign -1
  ]
  edge
  [
    source 16
    target 108
    weight 0.955301921699168
    correlation 0.955301921699168
    sign 1
  ]
  edge
  [
    source 17
    target 108
    weight 0.950805212817593
    correlation 0.950805212817593
    sign 1
  ]
  edge
  [
    source 18
    target 108
    weight 0.969556994830824
    correlation -0.969556994830824
    sign -1
  ]
  edge
  [
    source 19
    target 108
    weight 0.863943624823673
    correlation 0.863943624823673
    sign 1
  ]
  edge
  [
    source 20
    target 108
    weight 0.930053638467363
    correlation -0.930053638467363
    sign -1
  ]
  edge
  [
    source 21
    target 108
    weight 0.941010558360425
    correlation -0.941010558360425
    sign -1
  ]
  edge
  [
    source 22
    target 108
    weight 0.776338508032719
    correlation 0.776338508032719
    sign 1
  ]
  edge
  [
    source 23
    target 108
    weight 0.955439398570059
    correlation -0.955439398570059
    sign -1
  ]
  edge
  [
    source 24
    target 108
    weight 0.958774122180028
    correlation -0.958774122180028
    sign -1
  ]
  edge
  [
    source 25
    target 108
    weight 0.902647691754603
    correlation 0.902647691754603
    sign 1
  ]
  edge
  [
    source 26
    target 108
    weight 0.813378636483446
    correlation -0.93744899653932
    sign -1
  ]
  edge
  [
    source 27
    target 108
    weight 0.845922303695478
    correlation 0.845922303695478
    sign 1
  ]
  edge
  [
    source 28
    target 108
    weight 0.917276815030523
    correlation 0.917276815030523
    sign 1
  ]
  edge
  [
    source 29
    target 108
    weight 0.920651756542551
    correlation 0.920651756542551
    sign 1
  ]
  edge
  [
    source 30
    target 108
    weight 0.745618074493754
    correlation 0.745618074493754
    sign 1
  ]
  edge
  [
    source 31
    target 108
    weight 0.850178420181703
    correlation 0.850178420181703
    sign 1
  ]
  edge
  [
    source 32
    target 108
    weight 0.904028626216503
    correlation 0.904028626216503
    sign 1
  ]
  edge
  [
    source 33
    target 108
    weight 0.89847129236306
    correlation -0.89847129236306
    sign -1
  ]
  edge
  [
    source 34
    target 108
    weight 0.87111647664287
    correlation -0.87111647664287
    sign -1
  ]
  edge
  [
    source 35
    target 108
    weight 0.868518305948139
    correlation 0.868518305948139
    sign 1
  ]
  edge
  [
    source 36
    target 108
    weight 0.889789027712594
    correlation -0.889789027712594
    sign -1
  ]
  edge
  [
    source 37
    target 108
    weight 0.941459424143102
    correlation -0.941459424143102
    sign -1
  ]
  edge
  [
    source 38
    target 108
    weight 0.840870957278065
    correlation -0.840870957278065
    sign -1
  ]
  edge
  [
    source 39
    target 108
    weight 0.877874680190358
    correlation -0.877874680190358
    sign -1
  ]
  edge
  [
    source 40
    target 108
    weight 0.927091741627632
    correlation 0.927091741627632
    sign 1
  ]
  edge
  [
    source 41
    target 108
    weight 0.796493891577537
    correlation 0.796493891577537
    sign 1
  ]
  edge
  [
    source 42
    target 108
    weight 0.998308791584462
    correlation -0.998308791584462
    sign -1
  ]
  edge
  [
    source 43
    target 108
    weight 0.862161459601616
    correlation -0.862161459601616
    sign -1
  ]
  edge
  [
    source 44
    target 108
    weight 0.835968804778767
    correlation 0.835968804778767
    sign 1
  ]
  edge
  [
    source 45
    target 108
    weight 0.643146124357211
    correlation 0.643146124357211
    sign 1
  ]
  edge
  [
    source 46
    target 108
    weight 0.628951287449901
    correlation -0.628951287449901
    sign -1
  ]
  edge
  [
    source 47
    target 108
    weight 0.621454171177027
    correlation 0.621454171177027
    sign 1
  ]
  edge
  [
    source 48
    target 108
    weight 0.845534955397201
    correlation 0.845534955397201
    sign 1
  ]
  edge
  [
    source 49
    target 108
    weight 0.895907201336575
    correlation 0.895907201336575
    sign 1
  ]
  edge
  [
    source 50
    target 108
    weight 0.588987895830206
    correlation 0.588987895830206
    sign 1
  ]
  edge
  [
    source 51
    target 108
    weight 0.821475445188522
    correlation 0.821475445188522
    sign 1
  ]
  edge
  [
    source 52
    target 108
    weight 0.558513519158838
    correlation 0.558513519158838
    sign 1
  ]
  edge
  [
    source 53
    target 108
    weight 0.561681178223996
    correlation 0.561681178223996
    sign 1
  ]
  edge
  [
    source 54
    target 108
    weight 0.526564452501993
    correlation 0.526564452501993
    sign 1
  ]
  edge
  [
    source 55
    target 108
    weight 0.845599471883843
    correlation -0.845599471883843
    sign -1
  ]
  edge
  [
    source 56
    target 108
    weight 0.744799126118626
    correlation 0.744799126118626
    sign 1
  ]
  edge
  [
    source 57
    target 108
    weight 0.6959665195027
    correlation -0.6959665195027
    sign -1
  ]
  edge
  [
    source 58
    target 108
    weight 0.81493292190681
    correlation -0.81493292190681
    sign -1
  ]
  edge
  [
    source 59
    target 108
    weight 0.741475915721394
    correlation 0.741475915721394
    sign 1
  ]
  edge
  [
    source 60
    target 108
    weight 0.666880588746095
    correlation 0.666880588746095
    sign 1
  ]
  edge
  [
    source 61
    target 108
    weight 0.886243082106349
    correlation -0.886243082106349
    sign -1
  ]
  edge
  [
    source 62
    target 108
    weight 0.895054224029872
    correlation -0.895054224029872
    sign -1
  ]
  edge
  [
    source 63
    target 108
    weight 0.78119941252441
    correlation 0.78119941252441
    sign 1
  ]
  edge
  [
    source 64
    target 108
    weight 0.811112275217049
    correlation 0.811112275217049
    sign 1
  ]
  edge
  [
    source 65
    target 108
    weight 0.833115190082894
    correlation -0.833115190082894
    sign -1
  ]
  edge
  [
    source 66
    target 108
    weight 0.813157734548392
    correlation -0.813157734548392
    sign -1
  ]
  edge
  [
    source 67
    target 108
    weight 0.823294157975302
    correlation -0.823294157975302
    sign -1
  ]
  edge
  [
    source 68
    target 108
    weight 0.760782960613302
    correlation 0.760782960613302
    sign 1
  ]
  edge
  [
    source 69
    target 108
    weight 0.941533349258341
    correlation -0.941533349258341
    sign -1
  ]
  edge
  [
    source 70
    target 108
    weight 0.723788138738012
    correlation 0.723788138738012
    sign 1
  ]
  edge
  [
    source 71
    target 108
    weight 0.792801170059486
    correlation 0.792801170059486
    sign 1
  ]
  edge
  [
    source 72
    target 108
    weight 0.751647306096636
    correlation -0.751647306096636
    sign -1
  ]
  edge
  [
    source 73
    target 108
    weight 0.68977368803325
    correlation -0.68977368803325
    sign -1
  ]
  edge
  [
    source 74
    target 108
    weight 0.772444693743622
    correlation 0.772444693743622
    sign 1
  ]
  edge
  [
    source 75
    target 108
    weight 0.310587674697412
    correlation 0.310587674697412
    sign 1
  ]
  edge
  [
    source 76
    target 108
    weight 0.812152576881187
    correlation 0.812152576881187
    sign 1
  ]
  edge
  [
    source 77
    target 108
    weight 0.701423692915779
    correlation -0.701423692915779
    sign -1
  ]
  edge
  [
    source 78
    target 108
    weight 0.713914564567745
    correlation 0.713914564567745
    sign 1
  ]
  edge
  [
    source 79
    target 108
    weight 0.771782612129077
    correlation -0.943960256877977
    sign -1
  ]
  edge
  [
    source 80
    target 108
    weight 0.654298299163579
    correlation -0.654298299163579
    sign -1
  ]
  edge
  [
    source 81
    target 108
    weight 0.839204869782012
    correlation 0.839204869782012
    sign 1
  ]
  edge
  [
    source 82
    target 108
    weight 0.727531733302343
    correlation -0.727531733302343
    sign -1
  ]
  edge
  [
    source 83
    target 108
    weight 0.744709453045512
    correlation 0.744709453045512
    sign 1
  ]
  edge
  [
    source 84
    target 108
    weight 0.345253039675835
    correlation 0.716128900212835
    sign 1
  ]
  edge
  [
    source 85
    target 108
    weight 0.60506905384495
    correlation -0.702742688443417
    sign -1
  ]
  edge
  [
    source 86
    target 108
    weight 0.157729877322617
    correlation -0.761440513095046
    sign -1
  ]
  edge
  [
    source 87
    target 108
    weight 0.360594599520674
    correlation 0.608828307373274
    sign 1
  ]
  edge
  [
    source 88
    target 108
    weight 0.647381357763824
    correlation -0.647381357763824
    sign -1
  ]
  edge
  [
    source 89
    target 108
    weight 0.712690143015204
    correlation 0.712690143015204
    sign 1
  ]
  edge
  [
    source 90
    target 108
    weight 0.667161215481934
    correlation -0.667161215481934
    sign -1
  ]
  edge
  [
    source 91
    target 108
    weight 0.166987613953369
    correlation -0.166987613953369
    sign -1
  ]
  edge
  [
    source 92
    target 108
    weight 0.675597868057029
    correlation -0.675597868057029
    sign -1
  ]
  edge
  [
    source 93
    target 108
    weight 0.630168748569418
    correlation 0.630168748569418
    sign 1
  ]
  edge
  [
    source 94
    target 108
    weight 0.561557067321917
    correlation 0.675931680144114
    sign 1
  ]
  edge
  [
    source 95
    target 108
    weight 0.109869522888947
    correlation 0.109869522888947
    sign 1
  ]
  edge
  [
    source 96
    target 108
    weight 0.102846844523887
    correlation 0.102846844523887
    sign 1
  ]
  edge
  [
    source 97
    target 108
    weight 0.096869318296459
    correlation -0.096869318296459
    sign -1
  ]
  edge
  [
    source 98
    target 108
    weight 0.341008258869136
    correlation -0.67081681257755
    sign -1
  ]
  edge
  [
    source 99
    target 108
    weight 0.474082827350157
    correlation 0.686105078756182
    sign 1
  ]
  edge
  [
    source 100
    target 108
    weight 0.179773160584833
    correlation 0.637931068377585
    sign 1
  ]
  edge
  [
    source 101
    target 108
    weight 0.0716544564089996
    correlation 0.0716544564089996
    sign 1
  ]
  edge
  [
    source 102
    target 108
    weight 0.053333014849065
    correlation 0.053333014849065
    sign 1
  ]
  edge
  [
    source 103
    target 108
    weight 0.0517568032522226
    correlation -0.0517568032522226
    sign -1
  ]
  edge
  [
    source 104
    target 108
    weight 0.363678304142882
    correlation -0.688937485535299
    sign -1
  ]
  edge
  [
    source 105
    target 108
    weight 0.0731672274387006
    correlation 0.631371217304905
    sign 1
  ]
  edge
  [
    source 106
    target 108
    weight 0.0173409743441755
    correlation -0.0173409743441755
    sign -1
  ]
  edge
  [
    source 107
    target 108
    weight 0.00885344981977238
    correlation 0.590651827229504
    sign 1
  ]
]
