# Supplementary material for: Aspergillus fumigatus Challenged by Human Dendritic Cells: Metabolic and Regulatory Pathway Responses Testify a Tight Battle
Source: Front Cell Infect Microbiol. 2019 May 22;9:168. doi: 10.3389/fcimb.2019.00168 (PMC6540932; doi:10.3389/fcimb.2019.00168)
Supplement: Supplementary file 12 [file Data_Sheet_2.ZIP › Supplementary_dataset2/CSNK2A1_KT_Disease.gml]

Creator "igraph version 1.2.0 Mon Jun  4 11:55:19 2018"
Version 1
graph
[
  directed 1
  node
  [
    id 0
    name "RPS3"
    label "RPS3"
    colors "#FF6363"
    diffs 5.19218665280299
    totalFlows 22.6660696850931
    degree 1
  ]
  node
  [
    id 1
    name "PTEN"
    label "PTEN"
    colors "#8686FF"
    diffs -1.79996735999505
    totalFlows 14.8734151091314
    degree 1
  ]
  node
  [
    id 2
    name "MGMT"
    label "MGMT"
    colors "#FF2E2E"
    diffs 10.2014638448627
    totalFlows 13.4427960112141
    degree 1
  ]
  node
  [
    id 3
    name "HSPA4"
    label "HSPA4"
    colors "#FF5454"
    diffs 6.63394910985135
    totalFlows 45.1149936237542
    degree 1
  ]
  node
  [
    id 4
    name "EGFR"
    label "EGFR"
    colors "#FF0303"
    diffs 48.3114914604595
    totalFlows 143.109997360727
    degree 1
  ]
  node
  [
    id 5
    name "SSB"
    label "SSB"
    colors "#7A7AFF"
    diffs -1.96036109661089
    totalFlows 8.90274030973033
    degree 1
  ]
  node
  [
    id 6
    name "MCM3"
    label "MCM3"
    colors "#FF1313"
    diffs 15.3712062813552
    totalFlows 102.970181810989
    degree 1
  ]
  node
  [
    id 7
    name "SLC4A1AP"
    label "SLC4A1AP"
    colors "#FFF9F9"
    diffs 1.35084358497269
    totalFlows 1.97640958576679
    degree 1
  ]
  node
  [
    id 8
    name "CBX8"
    label "CBX8"
    colors "#F9F9FF"
    diffs 0.883756990777155
    totalFlows 14.586049663578
    degree 1
  ]
  node
  [
    id 9
    name "EIF4B"
    label "EIF4B"
    colors "#FF4848"
    diffs 7.68303680287007
    totalFlows 65.2331211089217
    degree 1
  ]
  node
  [
    id 10
    name "CASP2"
    label "CASP2"
    colors "#FF6F6F"
    diffs 3.95351254925285
    totalFlows 34.384296708852
    degree 1
  ]
  node
  [
    id 11
    name "SPTBN1"
    label "SPTBN1"
    colors "#5050FF"
    diffs -2.95172488039648
    totalFlows 14.2994683964368
    degree 1
  ]
  node
  [
    id 12
    name "CXCL8"
    label "CXCL8"
    colors "#FFBBBB"
    diffs 1.88569521655146
    totalFlows 9.14917474292246
    degree 1
  ]
  node
  [
    id 13
    name "F5"
    label "F5"
    colors "#EDEDFF"
    diffs 0.601637284405864
    totalFlows 10.5778231779396
    degree 1
  ]
  node
  [
    id 14
    name "MSH6"
    label "MSH6"
    colors "#FF7A7A"
    diffs 3.54131232703367
    totalFlows 15.1093675266506
    degree 1
  ]
  node
  [
    id 15
    name "EIF3F"
    label "EIF3F"
    colors "#DEDEFF"
    diffs 0.403457504197322
    totalFlows 10.6556244881417
    degree 1
  ]
  node
  [
    id 16
    name "PSIP1"
    label "PSIP1"
    colors "#FF4141"
    diffs 8.15275905190769
    totalFlows 37.7681142752815
    degree 1
  ]
  node
  [
    id 17
    name "FAF1"
    label "FAF1"
    colors "#FF3131"
    diffs 9.31824353676018
    totalFlows 16.4556923391652
    degree 1
  ]
  node
  [
    id 18
    name "GMFB"
    label "GMFB"
    colors "#9191FF"
    diffs -1.59348619679665
    totalFlows 7.4053512157931
    degree 1
  ]
  node
  [
    id 19
    name "EIF5"
    label "EIF5"
    colors "#CBCBFF"
    diffs -0.156400666294821
    totalFlows 3.28806009192199
    degree 1
  ]
  node
  [
    id 20
    name "BRCA1"
    label "BRCA1"
    colors "#FF2626"
    diffs 10.9763582751707
    totalFlows 79.0133488662025
    degree 1
  ]
  node
  [
    id 21
    name "KPNA4"
    label "KPNA4"
    colors "#FFDEDE"
    diffs 1.62194470072352
    totalFlows 5.21146516363688
    degree 1
  ]
  node
  [
    id 22
    name "VAMP4"
    label "VAMP4"
    colors "#9D9DFF"
    diffs -1.17867602114388
    totalFlows 2.44777816111563
    degree 1
  ]
  node
  [
    id 23
    name "MAPK14"
    label "MAPK14"
    colors "#FF1717"
    diffs 15.1488128168434
    totalFlows 41.0718922472301
    degree 1
  ]
  node
  [
    id 24
    name "CPSF7"
    label "CPSF7"
    colors "#D2D2FF"
    diffs 0.0949370240850103
    totalFlows 5.42276389682042
    degree 1
  ]
  node
  [
    id 25
    name "PACS1"
    label "PACS1"
    colors "#7373FF"
    diffs -2.16424275491075
    totalFlows 3.37878729894064
    degree 1
  ]
  node
  [
    id 26
    name "WDR48"
    label "WDR48"
    colors "#7676FF"
    diffs -2.07273405166726
    totalFlows 8.82769432412671
    degree 1
  ]
  node
  [
    id 27
    name "BID"
    label "BID"
    colors "#FF3535"
    diffs 8.76222984116905
    totalFlows 16.7023062617117
    degree 1
  ]
  node
  [
    id 28
    name "XRCC6"
    label "XRCC6"
    colors "#FF0B0B"
    diffs 26.0641135324618
    totalFlows 55.862151288494
    degree 1
  ]
  node
  [
    id 29
    name "CHUK"
    label "CHUK"
    colors "#2626FF"
    diffs -5.16275672394858
    totalFlows 19.6570731138022
    degree 1
  ]
  node
  [
    id 30
    name "DDX21"
    label "DDX21"
    colors "#FF0707"
    diffs 39.1885183341576
    totalFlows 97.7644703083518
    degree 1
  ]
  node
  [
    id 31
    name "WAS"
    label "WAS"
    colors "#CFCFFF"
    diffs -0.11913196441974
    totalFlows 18.3887467969959
    degree 1
  ]
  node
  [
    id 32
    name "TMPO"
    label "TMPO"
    colors "#6363FF"
    diffs -2.43434662517077
    totalFlows 54.5253368046872
    degree 1
  ]
  node
  [
    id 33
    name "RNF111"
    label "RNF111"
    colors "#5C5CFF"
    diffs -2.65988949676945
    totalFlows 6.94548496707934
    degree 1
  ]
  node
  [
    id 34
    name "RPRD2"
    label "RPRD2"
    colors "#FFEDED"
    diffs 1.38336190675998
    totalFlows 3.29227665556519
    degree 1
  ]
  node
  [
    id 35
    name "CALD1"
    label "CALD1"
    colors "#FFF5F5"
    diffs 1.36749566749401
    totalFlows 1.64893919008415
    degree 1
  ]
  node
  [
    id 36
    name "ERH"
    label "ERH"
    colors "#4141FF"
    diffs -3.84762972234869
    totalFlows 1.75550864910429
    degree 1
  ]
  node
  [
    id 37
    name "HNRNPA2B1"
    label "HNRNPA2B1"
    colors "#A8A8FF"
    diffs -0.740791536681838
    totalFlows 13.8222425857829
    degree 1
  ]
  node
  [
    id 38
    name "UBTF"
    label "UBTF"
    colors "#3D3DFF"
    diffs -3.8828186784458
    totalFlows 6.52711040963827
    degree 1
  ]
  node
  [
    id 39
    name "SRC"
    label "SRC"
    colors "#1717FF"
    diffs -7.80236127368778
    totalFlows 410.809467727869
    degree 1
  ]
  node
  [
    id 40
    name "KIF5C"
    label "KIF5C"
    colors "#E2E2FF"
    diffs 0.479729255963879
    totalFlows 2.36892345194436
    degree 1
  ]
  node
  [
    id 41
    name "NMT1"
    label "NMT1"
    colors "#FFC3C3"
    diffs 1.84096705221512
    totalFlows 7.84641790421604
    degree 1
  ]
  node
  [
    id 42
    name "GGA1"
    label "GGA1"
    colors "#FFA8A8"
    diffs 2.56721389430306
    totalFlows 8.72022544712532
    degree 1
  ]
  node
  [
    id 43
    name "RPS18"
    label "RPS18"
    colors "#4848FF"
    diffs -3.62475901823627
    totalFlows 7.57524253126682
    degree 1
  ]
  node
  [
    id 44
    name "NOL3"
    label "NOL3"
    colors "#FF8D8D"
    diffs 3.31773067550651
    totalFlows 4.4468131075457
    degree 1
  ]
  node
  [
    id 45
    name "PRKACB"
    label "PRKACB"
    colors "#0303FF"
    diffs -14.0257109310184
    totalFlows 32.8945508625186
    degree 1
  ]
  node
  [
    id 46
    name "NCAPD2"
    label "NCAPD2"
    colors "#FFE2E2"
    diffs 1.59295382190219
    totalFlows 17.2971284314792
    degree 1
  ]
  node
  [
    id 47
    name "TNP1"
    label "TNP1"
    colors "#FF9595"
    diffs 3.23732791857092
    totalFlows 3.23732791857092
    degree 1
  ]
  node
  [
    id 48
    name "MCM2"
    label "MCM2"
    colors "#FF9191"
    diffs 3.28105963476513
    totalFlows 11.5565347389257
    degree 1
  ]
  node
  [
    id 49
    name "MYH9"
    label "MYH9"
    colors "#1313FF"
    diffs -8.00702983413209
    totalFlows 17.4954920618014
    degree 1
  ]
  node
  [
    id 50
    name "AKT1"
    label "AKT1"
    colors "#0707FF"
    diffs -12.0079591375743
    totalFlows 52.4891684275102
    degree 1
  ]
  node
  [
    id 51
    name "ICAM1"
    label "ICAM1"
    colors "#FF1E1E"
    diffs 13.382887515269
    totalFlows 120.969723593794
    degree 1
  ]
  node
  [
    id 52
    name "UTP18"
    label "UTP18"
    colors "#C3C3FF"
    diffs -0.299820396710877
    totalFlows 1.91480246374574
    degree 1
  ]
  node
  [
    id 53
    name "GABRR1"
    label "GABRR1"
    colors "#BBBBFF"
    diffs -0.32786615395941
    totalFlows 1.99048658540614
    degree 1
  ]
  node
  [
    id 54
    name "RNF11"
    label "RNF11"
    colors "#FF9999"
    diffs 3.22259251155024
    totalFlows 16.1183682638225
    degree 1
  ]
  node
  [
    id 55
    name "PAK1"
    label "PAK1"
    colors "#5454FF"
    diffs -2.91889585612703
    totalFlows 19.8031149898494
    degree 1
  ]
  node
  [
    id 56
    name "SREK1"
    label "SREK1"
    colors "#FFB8B8"
    diffs 2.35908897877068
    totalFlows 7.90638659912861
    degree 1
  ]
  node
  [
    id 57
    name "ISG15"
    label "ISG15"
    colors "#FF0F0F"
    diffs 16.9422739382714
    totalFlows 146.641183980236
    degree 1
  ]
  node
  [
    id 58
    name "PTPRC"
    label "PTPRC"
    colors "#3131FF"
    diffs -4.8019577286921
    totalFlows 10.8162458643465
    degree 1
  ]
  node
  [
    id 59
    name "CLNS1A"
    label "CLNS1A"
    colors "#FF5C5C"
    diffs 5.45571780265595
    totalFlows 9.38456182189556
    degree 1
  ]
  node
  [
    id 60
    name "RSL1D1"
    label "RSL1D1"
    colors "#FF8282"
    diffs 3.4585575573666
    totalFlows 4.855311869322
    degree 1
  ]
  node
  [
    id 61
    name "WEE1"
    label "WEE1"
    colors "#6B6BFF"
    diffs -2.1892215853125
    totalFlows 2.52175921145527
    degree 1
  ]
  node
  [
    id 62
    name "RBM17"
    label "RBM17"
    colors "#FFD2D2"
    diffs 1.68646162798245
    totalFlows 2.85990097672922
    degree 1
  ]
  node
  [
    id 63
    name "LIG1"
    label "LIG1"
    colors "#C7C7FF"
    diffs -0.196279560267902
    totalFlows 2.79953732660356
    degree 1
  ]
  node
  [
    id 64
    name "RPLP0"
    label "RPLP0"
    colors "#FF5F5F"
    diffs 5.38878874010809
    totalFlows 14.7053809873109
    degree 1
  ]
  node
  [
    id 65
    name "CBX4"
    label "CBX4"
    colors "#FF7E7E"
    diffs 3.52858099322516
    totalFlows 11.8395272232527
    degree 1
  ]
  node
  [
    id 66
    name "RRP1B"
    label "RRP1B"
    colors "#FF2A2A"
    diffs 10.8330090201713
    totalFlows 12.8824706810511
    degree 1
  ]
  node
  [
    id 67
    name "SQSTM1"
    label "SQSTM1"
    colors "#0000FF"
    diffs -35.9313167135354
    totalFlows 138.129505001352
    degree 1
  ]
  node
  [
    id 68
    name "YWHAQ"
    label "YWHAQ"
    colors "#0F0FFF"
    diffs -8.0967784810748
    totalFlows 50.4112890409848
    degree 1
  ]
  node
  [
    id 69
    name "RTF1"
    label "RTF1"
    colors "#FFF1F1"
    diffs 1.36955068432773
    totalFlows 4.97859294843122
    degree 1
  ]
  node
  [
    id 70
    name "FIBP"
    label "FIBP"
    colors "#FFD6D6"
    diffs 1.65613907967545
    totalFlows 1.65613907967545
    degree 1
  ]
  node
  [
    id 71
    name "PRNP"
    label "PRNP"
    colors "#3535FF"
    diffs -4.63998971429663
    totalFlows 2.57978061169075
    degree 1
  ]
  node
  [
    id 72
    name "ZC3H8"
    label "ZC3H8"
    colors "#ACACFF"
    diffs -0.735907620610852
    totalFlows 1.14754036367729
    degree 1
  ]
  node
  [
    id 73
    name "ARR3"
    label "ARR3"
    colors "#FFDADA"
    diffs 1.62862588423614
    totalFlows 5.15235614877738
    degree 1
  ]
  node
  [
    id 74
    name "THOC5"
    label "THOC5"
    colors "#FF9D9D"
    diffs 3.06589855022407
    totalFlows 3.37415659552377
    degree 1
  ]
  node
  [
    id 75
    name "IGF2R"
    label "IGF2R"
    colors "#F5F5FF"
    diffs 0.699833516912062
    totalFlows 4.56884843130495
    degree 1
  ]
  node
  [
    id 76
    name "LEO1"
    label "LEO1"
    colors "#FF5050"
    diffs 6.81718234790463
    totalFlows 8.5848436030832
    degree 1
  ]
  node
  [
    id 77
    name "SF3B2"
    label "SF3B2"
    colors "#5858FF"
    diffs -2.7842999146944
    totalFlows 5.67893620799793
    degree 1
  ]
  node
  [
    id 78
    name "THRAP3"
    label "THRAP3"
    colors "#A1A1FF"
    diffs -1.07709368796773
    totalFlows 10.2270179592769
    degree 1
  ]
  node
  [
    id 79
    name "GCH1"
    label "GCH1"
    colors "#FF7676"
    diffs 3.68708781625051
    totalFlows 14.700260850398
    degree 1
  ]
  node
  [
    id 80
    name "XRCC1"
    label "XRCC1"
    colors "#FF7373"
    diffs 3.79584061644549
    totalFlows 7.51229554651801
    degree 1
  ]
  node
  [
    id 81
    name "TH"
    label "TH"
    colors "#B0B0FF"
    diffs -0.607376731918052
    totalFlows 1.67149751852099
    degree 1
  ]
  node
  [
    id 82
    name "SNCA"
    label "SNCA"
    colors "#FF8A8A"
    diffs 3.32573431858959
    totalFlows 21.760945392852
    degree 1
  ]
  node
  [
    id 83
    name "CTR9"
    label "CTR9"
    colors "#FF4545"
    diffs 7.80022650348596
    totalFlows 28.4067342057621
    degree 1
  ]
  node
  [
    id 84
    name "SRSF11"
    label "SRSF11"
    colors "#FF2222"
    diffs 11.367777168614
    totalFlows 13.0547430056464
    degree 1
  ]
  node
  [
    id 85
    name "ACAT2"
    label "ACAT2"
    colors "#A4A4FF"
    diffs -0.943668531682698
    totalFlows 3.58086570066149
    degree 1
  ]
  node
  [
    id 86
    name "C1R"
    label "C1R"
    colors "#FFCBCB"
    diffs 1.76561875464019
    totalFlows 1.76561875464019
    degree 1
  ]
  node
  [
    id 87
    name "CIRBP"
    label "CIRBP"
    colors "#4545FF"
    diffs -3.69680979622288
    totalFlows 3.94228690741601
    degree 1
  ]
  node
  [
    id 88
    name "PIN1"
    label "PIN1"
    colors "#FF4C4C"
    diffs 7.39599263865469
    totalFlows 34.572654551633
    degree 1
  ]
  node
  [
    id 89
    name "EIF3J"
    label "EIF3J"
    colors "#FF8686"
    diffs 3.36776544294442
    totalFlows 5.29554672917046
    degree 1
  ]
  node
  [
    id 90
    name "SIRT7"
    label "SIRT7"
    colors "#FF1A1A"
    diffs 14.5291384586391
    totalFlows 82.5386209583555
    degree 1
  ]
  node
  [
    id 91
    name "GABRR2"
    label "GABRR2"
    colors "#BFBFFF"
    diffs -0.31234070688287
    totalFlows 1.61982074081819
    degree 1
  ]
  node
  [
    id 92
    name "PDAP1"
    label "PDAP1"
    colors "#FDFDFF"
    diffs 0.90554302965166
    totalFlows 1.82259753893498
    degree 1
  ]
  node
  [
    id 93
    name "H2AFX"
    label "H2AFX"
    colors "#FF3D3D"
    diffs 8.24105750769574
    totalFlows 36.2446881327148
    degree 1
  ]
  node
  [
    id 94
    name "UBE2R2"
    label "UBE2R2"
    colors "#D6D6FF"
    diffs 0.19174590055879
    totalFlows 3.56636009254154
    degree 1
  ]
  node
  [
    id 95
    name "ATP5A1"
    label "ATP5A1"
    colors "#6F6FFF"
    diffs -2.1716291111756
    totalFlows 12.2616292981408
    degree 1
  ]
  node
  [
    id 96
    name "CLASP2"
    label "CLASP2"
    colors "#B8B8FF"
    diffs -0.338479171488514
    totalFlows 3.03868047289063
    degree 1
  ]
  node
  [
    id 97
    name "HNRNPC"
    label "HNRNPC"
    colors "#9999FF"
    diffs -1.22499441277547
    totalFlows 127.430717467086
    degree 1
  ]
  node
  [
    id 98
    name "HDGFRP2"
    label "HDGFRP2"
    colors "#7E7EFF"
    diffs -1.88906171351537
    totalFlows 1.75252462359494
    degree 1
  ]
  node
  [
    id 99
    name "ANP32B"
    label "ANP32B"
    colors "#8A8AFF"
    diffs -1.66362222433695
    totalFlows 3.45181455482831
    degree 1
  ]
  node
  [
    id 100
    name "LGALS3"
    label "LGALS3"
    colors "#E9E9FF"
    diffs 0.581036594698802
    totalFlows 2.68435591241607
    degree 1
  ]
  node
  [
    id 101
    name "COPS2"
    label "COPS2"
    colors "#4C4CFF"
    diffs -3.39036601921808
    totalFlows 4.03600911333487
    degree 1
  ]
  node
  [
    id 102
    name "LRRC59"
    label "LRRC59"
    colors "#2222FF"
    diffs -5.16932449362599
    totalFlows 33.2804146101905
    degree 1
  ]
  node
  [
    id 103
    name "SEPT2"
    label "SEPT2"
    colors "#DADAFF"
    diffs 0.22375083279807
    totalFlows 8.37269762811717
    degree 1
  ]
  node
  [
    id 104
    name "SFN"
    label "SFN"
    colors "#FF6767"
    diffs 4.97866602560142
    totalFlows 13.7695005653581
    degree 1
  ]
  node
  [
    id 105
    name "CDC25B"
    label "CDC25B"
    colors "#FFE6E6"
    diffs 1.486775573335
    totalFlows 5.05100420063151
    degree 1
  ]
  node
  [
    id 106
    name "RRP9"
    label "RRP9"
    colors "#FFBFBF"
    diffs 1.88227932474011
    totalFlows 1.88227932474011
    degree 1
  ]
  node
  [
    id 107
    name "PPBP"
    label "PPBP"
    colors "#FFC7C7"
    diffs 1.77798184906878
    totalFlows 1.77798184906878
    degree 1
  ]
  node
  [
    id 108
    name "HSP90B1"
    label "HSP90B1"
    colors "#3939FF"
    diffs -4.45391831139632
    totalFlows 13.3261851767859
    degree 1
  ]
  node
  [
    id 109
    name "SUPT16H"
    label "SUPT16H"
    colors "#FF5858"
    diffs 5.65473501839861
    totalFlows 14.3897121815514
    degree 1
  ]
  node
  [
    id 110
    name "SCNN1A"
    label "SCNN1A"
    colors "#5F5FFF"
    diffs -2.5257683004865
    totalFlows 0.894146704478604
    degree 1
  ]
  node
  [
    id 111
    name "UBAC1"
    label "UBAC1"
    colors "#FFB4B4"
    diffs 2.47887135630556
    totalFlows 3.96809579037386
    degree 1
  ]
  node
  [
    id 112
    name "ZFC3H1"
    label "ZFC3H1"
    colors "#FFACAC"
    diffs 2.50809086067336
    totalFlows 6.44609475412484
    degree 1
  ]
  node
  [
    id 113
    name "LARP1"
    label "LARP1"
    colors "#FFB0B0"
    diffs 2.49712679544853
    totalFlows 8.1034284198526
    degree 1
  ]
  node
  [
    id 114
    name "CDC34"
    label "CDC34"
    colors "#B4B4FF"
    diffs -0.551226845120742
    totalFlows 6.56384087096683
    degree 1
  ]
  node
  [
    id 115
    name "MFAP1"
    label "MFAP1"
    colors "#FFA1A1"
    diffs 3.04825231240541
    totalFlows 6.30000238084223
    degree 1
  ]
  node
  [
    id 116
    name "ATF1"
    label "ATF1"
    colors "#E6E6FF"
    diffs 0.575172471277316
    totalFlows 1.47957287380873
    degree 1
  ]
  node
  [
    id 117
    name "PTPN1"
    label "PTPN1"
    colors "#0B0BFF"
    diffs -11.74944690907
    totalFlows 7.65978167939832
    degree 1
  ]
  node
  [
    id 118
    name "RANGAP1"
    label "RANGAP1"
    colors "#8282FF"
    diffs -1.86251042440425
    totalFlows 4.65567797202897
    degree 1
  ]
  node
  [
    id 119
    name "PPP1R2"
    label "PPP1R2"
    colors "#9595FF"
    diffs -1.55975319846447
    totalFlows 3.83131302708654
    degree 1
  ]
  node
  [
    id 120
    name "GYS1"
    label "GYS1"
    colors "#FFCFCF"
    diffs 1.71026028949713
    totalFlows 3.84884187191909
    degree 1
  ]
  node
  [
    id 121
    name "EIF4EBP1"
    label "EIF4EBP1"
    colors "#F1F1FF"
    diffs 0.682341042083943
    totalFlows 6.01002137752381
    degree 1
  ]
  node
  [
    id 122
    name "CHEK1"
    label "CHEK1"
    colors "#2E2EFF"
    diffs -4.80774181618713
    totalFlows 9.75197661656842
    degree 1
  ]
  node
  [
    id 123
    name "TOP1"
    label "TOP1"
    colors "#6767FF"
    diffs -2.35793331618919
    totalFlows 14.6069520012189
    degree 1
  ]
  node
  [
    id 124
    name "SRRM2"
    label "SRRM2"
    colors "#FFA4A4"
    diffs 3.0388218804848
    totalFlows 23.9307053057632
    degree 1
  ]
  node
  [
    id 125
    name "IFRD1"
    label "IFRD1"
    colors "#FFE9E9"
    diffs 1.4859786122393
    totalFlows 1.4859786122393
    degree 1
  ]
  node
  [
    id 126
    name "CSN2"
    label "CSN2"
    colors "#FFFDFD"
    diffs 1.2834464093568
    totalFlows 1.2834464093568
    degree 1
  ]
  node
  [
    id 127
    name "FGF2"
    label "FGF2"
    colors "#FF6B6B"
    diffs 4.36488348690468
    totalFlows 9.12185838012318
    degree 1
  ]
  node
  [
    id 128
    name "RPLP1"
    label "RPLP1"
    colors "#1A1AFF"
    diffs -5.93589736240794
    totalFlows 5.17393106087943
    degree 1
  ]
  node
  [
    id 129
    name "PSMA4"
    label "PSMA4"
    colors "#8D8DFF"
    diffs -1.60432105172934
    totalFlows 7.36353841899514
    degree 1
  ]
  node
  [
    id 130
    name "NUP98"
    label "NUP98"
    colors "#2A2AFF"
    diffs -5.02633463233248
    totalFlows 31.1046358270358
    degree 1
  ]
  node
  [
    id 131
    name "CANX"
    label "CANX"
    colors "#1E1EFF"
    diffs -5.35451829492854
    totalFlows 14.229584480073
    degree 1
  ]
  node
  [
    id 132
    name "SFPQ"
    label "SFPQ"
    colors "#FF3939"
    diffs 8.47422739885606
    totalFlows 22.6748035657088
    degree 1
  ]
  node
  [
    id 133
    name "CSNK2A1"
    label "CSNK2A1"
    colors "#FF0000"
    diffs 54.9930359440789
    totalFlows 212.676397426011
    degree 133
  ]
  edge
  [
    source 0
    target 133
    weight 0.992197868799305
    correlation 0.992197868799305
    sign 1
  ]
  edge
  [
    source 1
    target 133
    weight 0.970538538576414
    correlation 0.970538538576414
    sign 1
  ]
  edge
  [
    source 2
    target 133
    weight 0.989690329467877
    correlation 0.989690329467877
    sign 1
  ]
  edge
  [
    source 3
    target 133
    weight 0.98573307071712
    correlation 0.98573307071712
    sign 1
  ]
  edge
  [
    source 4
    target 133
    weight 0.978997797172212
    correlation -0.978997797172212
    sign -1
  ]
  edge
  [
    source 5
    target 133
    weight 0.999610169358623
    correlation 0.999610169358623
    sign 1
  ]
  edge
  [
    source 6
    target 133
    weight 0.938572505409882
    correlation 0.938572505409882
    sign 1
  ]
  edge
  [
    source 7
    target 133
    weight 0.945689800727501
    correlation 0.945689800727501
    sign 1
  ]
  edge
  [
    source 8
    target 133
    weight 0.950774873228335
    correlation 0.950774873228335
    sign 1
  ]
  edge
  [
    source 9
    target 133
    weight 0.915082852650801
    correlation 0.915082852650801
    sign 1
  ]
  edge
  [
    source 10
    target 133
    weight 0.911905178829945
    correlation 0.911905178829945
    sign 1
  ]
  edge
  [
    source 11
    target 133
    weight 0.957073154950277
    correlation -0.957073154950277
    sign -1
  ]
  edge
  [
    source 12
    target 133
    weight 0.954237710298731
    correlation -0.954237710298731
    sign -1
  ]
  edge
  [
    source 13
    target 133
    weight 0.862636834520448
    correlation 0.862636834520448
    sign 1
  ]
  edge
  [
    source 14
    target 133
    weight 0.913117415509434
    correlation 0.913117415509434
    sign 1
  ]
  edge
  [
    source 15
    target 133
    weight 0.95464141283451
    correlation 0.95464141283451
    sign 1
  ]
  edge
  [
    source 16
    target 133
    weight 0.857482667208773
    correlation 0.857482667208773
    sign 1
  ]
  edge
  [
    source 17
    target 133
    weight 0.96072573219193
    correlation 0.96072573219193
    sign 1
  ]
  edge
  [
    source 18
    target 133
    weight 0.85399728769612
    correlation -0.85399728769612
    sign -1
  ]
  edge
  [
    source 19
    target 133
    weight 0.989430210442089
    correlation -0.989430210442089
    sign -1
  ]
  edge
  [
    source 20
    target 133
    weight 0.939482383150606
    correlation 0.939482383150606
    sign 1
  ]
  edge
  [
    source 21
    target 133
    weight 0.964528149828471
    correlation -0.964528149828471
    sign -1
  ]
  edge
  [
    source 22
    target 133
    weight 0.928507536135145
    correlation -0.928507536135145
    sign -1
  ]
  edge
  [
    source 23
    target 133
    weight 0.929899924813668
    correlation 0.929899924813668
    sign 1
  ]
  edge
  [
    source 24
    target 133
    weight 0.913733683337843
    correlation -0.913733683337843
    sign -1
  ]
  edge
  [
    source 25
    target 133
    weight 0.9076001743141
    correlation -0.9076001743141
    sign -1
  ]
  edge
  [
    source 26
    target 133
    weight 0.928511477895008
    correlation 0.928511477895008
    sign 1
  ]
  edge
  [
    source 27
    target 133
    weight 0.872310906351267
    correlation -0.872310906351267
    sign -1
  ]
  edge
  [
    source 28
    target 133
    weight 0.922979774498512
    correlation 0.922979774498512
    sign 1
  ]
  edge
  [
    source 29
    target 133
    weight 0.924944706031926
    correlation -0.924944706031926
    sign -1
  ]
  edge
  [
    source 30
    target 133
    weight 0.777852453457974
    correlation -0.777852453457974
    sign -1
  ]
  edge
  [
    source 31
    target 133
    weight 0.916986590965234
    correlation 0.916986590965234
    sign 1
  ]
  edge
  [
    source 32
    target 133
    weight 0.773172681357481
    correlation 0.773172681357481
    sign 1
  ]
  edge
  [
    source 33
    target 133
    weight 0.92179577108556
    correlation 0.92179577108556
    sign 1
  ]
  edge
  [
    source 34
    target 133
    weight 0.956349445023894
    correlation 0.956349445023894
    sign 1
  ]
  edge
  [
    source 35
    target 133
    weight 0.824469595042077
    correlation -0.922302704033648
    sign -1
  ]
  edge
  [
    source 36
    target 133
    weight 0.877754324552147
    correlation 0.877754324552147
    sign 1
  ]
  edge
  [
    source 37
    target 133
    weight 0.887098609171598
    correlation -0.887098609171598
    sign -1
  ]
  edge
  [
    source 38
    target 133
    weight 0.922120482206388
    correlation 0.922120482206388
    sign 1
  ]
  edge
  [
    source 39
    target 133
    weight 0.733630137951703
    correlation -0.733630137951703
    sign -1
  ]
  edge
  [
    source 40
    target 133
    weight 0.901535723040223
    correlation -0.901535723040223
    sign -1
  ]
  edge
  [
    source 41
    target 133
    weight 0.847628313440035
    correlation 0.847628313440035
    sign 1
  ]
  edge
  [
    source 42
    target 133
    weight 0.761566889783935
    correlation -0.761566889783935
    sign -1
  ]
  edge
  [
    source 43
    target 133
    weight 0.800140499623929
    correlation -0.800140499623929
    sign -1
  ]
  edge
  [
    source 44
    target 133
    weight 0.885276392755999
    correlation 0.885276392755999
    sign 1
  ]
  edge
  [
    source 45
    target 133
    weight 0.710184338777378
    correlation 0.710184338777378
    sign 1
  ]
  edge
  [
    source 46
    target 133
    weight 0.708052440870032
    correlation 0.708052440870032
    sign 1
  ]
  edge
  [
    source 47
    target 133
    weight 0.731179231698086
    correlation -0.731179231698086
    sign -1
  ]
  edge
  [
    source 48
    target 133
    weight 0.880644840935511
    correlation 0.880644840935511
    sign 1
  ]
  edge
  [
    source 49
    target 133
    weight 0.880717705490242
    correlation -0.880717705490242
    sign -1
  ]
  edge
  [
    source 50
    target 133
    weight 0.879692362402109
    correlation 0.879692362402109
    sign 1
  ]
  edge
  [
    source 51
    target 133
    weight 0.688310957363826
    correlation -0.688310957363826
    sign -1
  ]
  edge
  [
    source 52
    target 133
    weight 0.957401231872871
    correlation 0.957401231872871
    sign 1
  ]
  edge
  [
    source 53
    target 133
    weight 0.995243292703072
    correlation -0.995243292703072
    sign -1
  ]
  edge
  [
    source 54
    target 133
    weight 0.895359671632438
    correlation -0.895359671632438
    sign -1
  ]
  edge
  [
    source 55
    target 133
    weight 0.814145296919071
    correlation 0.814145296919071
    sign 1
  ]
  edge
  [
    source 56
    target 133
    weight 0.914353827920203
    correlation 0.914353827920203
    sign 1
  ]
  edge
  [
    source 57
    target 133
    weight 0.658396990250091
    correlation 0.658396990250091
    sign 1
  ]
  edge
  [
    source 58
    target 133
    weight 0.868688073054289
    correlation -0.868688073054289
    sign -1
  ]
  edge
  [
    source 59
    target 133
    weight 0.851900396749638
    correlation 0.851900396749638
    sign 1
  ]
  edge
  [
    source 60
    target 133
    weight 0.855908437146611
    correlation 0.855908437146611
    sign 1
  ]
  edge
  [
    source 61
    target 133
    weight 0.911955936244068
    correlation 0.911955936244068
    sign 1
  ]
  edge
  [
    source 62
    target 133
    weight 0.937105574848866
    correlation -0.937105574848866
    sign -1
  ]
  edge
  [
    source 63
    target 133
    weight 0.840224279364524
    correlation 0.840224279364524
    sign 1
  ]
  edge
  [
    source 64
    target 133
    weight 0.842995878476602
    correlation 0.842995878476602
    sign 1
  ]
  edge
  [
    source 65
    target 133
    weight 0.87759026266783
    correlation 0.87759026266783
    sign 1
  ]
  edge
  [
    source 66
    target 133
    weight 0.834385952406767
    correlation -0.834385952406767
    sign -1
  ]
  edge
  [
    source 67
    target 133
    weight 0.614352083508255
    correlation -0.614352083508255
    sign -1
  ]
  edge
  [
    source 68
    target 133
    weight 0.828838822202681
    correlation -0.828838822202681
    sign -1
  ]
  edge
  [
    source 69
    target 133
    weight 0.849577586441373
    correlation 0.849577586441373
    sign 1
  ]
  edge
  [
    source 70
    target 133
    weight 0.828069539837726
    correlation 0.828069539837726
    sign 1
  ]
  edge
  [
    source 71
    target 133
    weight 0.854541013132828
    correlation -0.854541013132828
    sign -1
  ]
  edge
  [
    source 72
    target 133
    weight 0.573770181838646
    correlation -0.573770181838646
    sign -1
  ]
  edge
  [
    source 73
    target 133
    weight 0.810773451838578
    correlation 0.810773451838578
    sign 1
  ]
  edge
  [
    source 74
    target 133
    weight 0.998159965028266
    correlation 0.998159965028266
    sign 1
  ]
  edge
  [
    source 75
    target 133
    weight 0.914340729219022
    correlation 0.914340729219022
    sign 1
  ]
  edge
  [
    source 76
    target 133
    weight 0.859760596266809
    correlation 0.859760596266809
    sign 1
  ]
  edge
  [
    source 77
    target 133
    weight 0.898037809960724
    correlation 0.898037809960724
    sign 1
  ]
  edge
  [
    source 78
    target 133
    weight 0.848232393056336
    correlation -0.848232393056336
    sign -1
  ]
  edge
  [
    source 79
    target 133
    weight 0.533834890925359
    correlation -0.533834890925359
    sign -1
  ]
  edge
  [
    source 80
    target 133
    weight 0.803563458416579
    correlation 0.803563458416579
    sign 1
  ]
  edge
  [
    source 81
    target 133
    weight 0.835748759260494
    correlation 0.835748759260494
    sign 1
  ]
  edge
  [
    source 82
    target 133
    weight 0.767745060347178
    correlation -0.767745060347178
    sign -1
  ]
  edge
  [
    source 83
    target 133
    weight 0.511558529902995
    correlation 0.511558529902995
    sign 1
  ]
  edge
  [
    source 84
    target 133
    weight 0.842681802474764
    correlation -0.842681802474764
    sign -1
  ]
  edge
  [
    source 85
    target 133
    weight 0.809995469812239
    correlation 0.809995469812239
    sign 1
  ]
  edge
  [
    source 86
    target 133
    weight 0.08970639794673
    correlation 0.782227854880417
    sign 1
  ]
  edge
  [
    source 87
    target 133
    weight 0.863617806848899
    correlation 0.863617806848899
    sign 1
  ]
  edge
  [
    source 88
    target 133
    weight 0.806275426396526
    correlation 0.806275426396526
    sign 1
  ]
  edge
  [
    source 89
    target 133
    weight 0.889239648044728
    correlation -0.889239648044728
    sign -1
  ]
  edge
  [
    source 90
    target 133
    weight 0.77019679069848
    correlation 0.77019679069848
    sign 1
  ]
  edge
  [
    source 91
    target 133
    weight 0.569098929564314
    correlation -0.569098929564314
    sign -1
  ]
  edge
  [
    source 92
    target 133
    weight 0.884462537635212
    correlation -0.884462537635212
    sign -1
  ]
  edge
  [
    source 93
    target 133
    weight 0.778650270550423
    correlation -0.778650270550423
    sign -1
  ]
  edge
  [
    source 94
    target 133
    weight 0.764936313803166
    correlation -0.764936313803166
    sign -1
  ]
  edge
  [
    source 95
    target 133
    weight 0.74533138248616
    correlation 0.74533138248616
    sign 1
  ]
  edge
  [
    source 96
    target 133
    weight 0.624253151279303
    correlation 0.624253151279303
    sign 1
  ]
  edge
  [
    source 97
    target 133
    weight 0.428120985790506
    correlation -0.428120985790506
    sign -1
  ]
  edge
  [
    source 98
    target 133
    weight 0.876262311797469
    correlation 0.88866799855236
    sign 1
  ]
  edge
  [
    source 99
    target 133
    weight 0.762388308075474
    correlation 0.762388308075474
    sign 1
  ]
  edge
  [
    source 100
    target 133
    weight 0.715286647255149
    correlation -0.715286647255149
    sign -1
  ]
  edge
  [
    source 101
    target 133
    weight 0.820768503417346
    correlation -0.820768503417346
    sign -1
  ]
  edge
  [
    source 102
    target 133
    weight 0.404999849333026
    correlation -0.404999849333026
    sign -1
  ]
  edge
  [
    source 103
    target 133
    weight 0.761285688929988
    correlation 0.761285688929988
    sign 1
  ]
  edge
  [
    source 104
    target 133
    weight 0.667847231433279
    correlation -0.667847231433279
    sign -1
  ]
  edge
  [
    source 105
    target 133
    weight 0.75928758959395
    correlation 0.75928758959395
    sign 1
  ]
  edge
  [
    source 106
    target 133
    weight 0.941139662370057
    correlation 0.941139662370057
    sign 1
  ]
  edge
  [
    source 107
    target 133
    weight 0.795208821613198
    correlation -0.795208821613198
    sign -1
  ]
  edge
  [
    source 108
    target 133
    weight 0.691335801684297
    correlation -0.691335801684297
    sign -1
  ]
  edge
  [
    source 109
    target 133
    weight 0.812665272452536
    correlation 0.812665272452536
    sign 1
  ]
  edge
  [
    source 110
    target 133
    weight 0.0890385826526059
    correlation 0.673709260091428
    sign 1
  ]
  edge
  [
    source 111
    target 133
    weight 0.727333170872207
    correlation 0.727333170872207
    sign 1
  ]
  edge
  [
    source 112
    target 133
    weight 0.667326258482621
    correlation -0.667326258482621
    sign -1
  ]
  edge
  [
    source 113
    target 133
    weight 0.73730439077077
    correlation 0.73730439077077
    sign 1
  ]
  edge
  [
    source 114
    target 133
    weight 0.715717938894937
    correlation 0.715717938894937
    sign 1
  ]
  edge
  [
    source 115
    target 133
    weight 0.707587522491243
    correlation -0.707587522491243
    sign -1
  ]
  edge
  [
    source 116
    target 133
    weight 0.739786436904364
    correlation -0.742775485402669
    sign -1
  ]
  edge
  [
    source 117
    target 133
    weight 0.572492140452079
    correlation -0.572492140452079
    sign -1
  ]
  edge
  [
    source 118
    target 133
    weight 0.526446141705152
    correlation 0.691095570407259
    sign 1
  ]
  edge
  [
    source 119
    target 133
    weight 0.695598429197343
    correlation -0.695598429197343
    sign -1
  ]
  edge
  [
    source 120
    target 133
    weight 0.660903812126429
    correlation 0.660903812126429
    sign 1
  ]
  edge
  [
    source 121
    target 133
    weight 0.508063566581186
    correlation 0.684500051453639
    sign 1
  ]
  edge
  [
    source 122
    target 133
    weight 0.68665714181058
    correlation 0.68665714181058
    sign 1
  ]
  edge
  [
    source 123
    target 133
    weight 0.737746103969633
    correlation -0.737746103969633
    sign -1
  ]
  edge
  [
    source 124
    target 133
    weight 0.712620119409693
    correlation -0.712620119409693
    sign -1
  ]
  edge
  [
    source 125
    target 133
    weight 0.742989306119651
    correlation -0.855644836108873
    sign -1
  ]
  edge
  [
    source 126
    target 133
    weight 0.636419759224139
    correlation 0.636419759224139
    sign 1
  ]
  edge
  [
    source 127
    target 133
    weight 0.524757754243954
    correlation -0.524757754243954
    sign -1
  ]
  edge
  [
    source 128
    target 133
    weight 0.685692960884044
    correlation 0.685692960884044
    sign 1
  ]
  edge
  [
    source 129
    target 133
    weight 0.455538327196768
    correlation 0.70874459450079
    sign 1
  ]
  edge
  [
    source 130
    target 133
    weight 0.0794666677102817
    correlation -0.0794666677102817
    sign -1
  ]
  edge
  [
    source 131
    target 133
    weight 0.136635466085834
    correlation 0.523575609717442
    sign 1
  ]
  edge
  [
    source 132
    target 133
    weight 0.485266021151398
    correlation -0.666257550867351
    sign -1
  ]
]
