# Supplementary material for: Aspergillus fumigatus Challenged by Human Dendritic Cells: Metabolic and Regulatory Pathway Responses Testify a Tight Battle
Source: Front Cell Infect Microbiol. 2019 May 22;9:168. doi: 10.3389/fcimb.2019.00168 (PMC6540932; doi:10.3389/fcimb.2019.00168)
Supplement: Supplementary file 12 [file Data_Sheet_2.ZIP › Supplementary_dataset2/CTBP1_KT_Control.gml]

Creator "igraph version 1.2.0 Mon Jun  4 11:55:15 2018"
Version 1
graph
[
  directed 1
  node
  [
    id 0
    name "RNF111"
    label "RNF111"
    colors "#9F9FFF"
    diffs -2.65988949676945
    totalFlows 9.60537446384879
    degree 1
  ]
  node
  [
    id 1
    name "BRCA1"
    label "BRCA1"
    colors "#FF1F1F"
    diffs 10.9763582751707
    totalFlows 68.0369905910318
    degree 1
  ]
  node
  [
    id 2
    name "HIST3H3"
    label "HIST3H3"
    colors "#FF5F5F"
    diffs 3.45453925766576
    totalFlows 21.3097828643367
    degree 1
  ]
  node
  [
    id 3
    name "BMPR2"
    label "BMPR2"
    colors "#7F7FFF"
    diffs -3.12856224574045
    totalFlows 9.79751610854885
    degree 1
  ]
  node
  [
    id 4
    name "BAG3"
    label "BAG3"
    colors "#1F1FFF"
    diffs -13.3483736143683
    totalFlows 49.3888314860541
    degree 1
  ]
  node
  [
    id 5
    name "RBBP8"
    label "RBBP8"
    colors "#BFBFFF"
    diffs -2.36760028454962
    totalFlows 44.5558604822454
    degree 1
  ]
  node
  [
    id 6
    name "CDC23"
    label "CDC23"
    colors "#FFDFDF"
    diffs -0.430030384113763
    totalFlows 44.5550418504584
    degree 1
  ]
  node
  [
    id 7
    name "PLK1"
    label "PLK1"
    colors "#FF3F3F"
    diffs 4.45380254573219
    totalFlows 15.2890465852336
    degree 1
  ]
  node
  [
    id 8
    name "GEMIN2"
    label "GEMIN2"
    colors "#FFFFFF"
    diffs -1.47304073808412
    totalFlows 3.14280878301954
    degree 1
  ]
  node
  [
    id 9
    name "MDM2"
    label "MDM2"
    colors "#3F3FFF"
    diffs -11.0554568972124
    totalFlows 115.747512447371
    degree 1
  ]
  node
  [
    id 10
    name "LNX1"
    label "LNX1"
    colors "#FF9F9F"
    diffs 1.69743389701448
    totalFlows 12.9275641693554
    degree 1
  ]
  node
  [
    id 11
    name "DGCR6"
    label "DGCR6"
    colors "#5F5FFF"
    diffs -6.42497309684304
    totalFlows 29.3938349494756
    degree 1
  ]
  node
  [
    id 12
    name "ZBP1"
    label "ZBP1"
    colors "#FFBFBF"
    diffs 1.33155081542172
    totalFlows 0.261851765150856
    degree 1
  ]
  node
  [
    id 13
    name "KMT2A"
    label "KMT2A"
    colors "#FF7F7F"
    diffs 3.39231118307771
    totalFlows 7.78849965362786
    degree 1
  ]
  node
  [
    id 14
    name "CDYL"
    label "CDYL"
    colors "#DFDFFF"
    diffs -1.88442505380926
    totalFlows 18.8981078990301
    degree 1
  ]
  node
  [
    id 15
    name "BCAS3"
    label "BCAS3"
    colors "#0000FF"
    diffs -13.3987363854878
    totalFlows 13.3987363854878
    degree 1
  ]
  node
  [
    id 16
    name "CTBP1"
    label "CTBP1"
    colors "#FF0000"
    diffs 26.8194568024271
    totalFlows 19.7184595095579
    degree 16
  ]
  edge
  [
    source 0
    target 16
    weight 0.985209464132051
    correlation 0.985209464132051
    sign 1
  ]
  edge
  [
    source 1
    target 16
    weight 0.962159472823435
    correlation 0.962159472823435
    sign 1
  ]
  edge
  [
    source 2
    target 16
    weight 0.931520687980147
    correlation 0.931520687980147
    sign 1
  ]
  edge
  [
    source 3
    target 16
    weight 0.922873956635234
    correlation -0.922873956635234
    sign -1
  ]
  edge
  [
    source 4
    target 16
    weight 0.876841437138119
    correlation -0.876841437138119
    sign -1
  ]
  edge
  [
    source 5
    target 16
    weight 0.62156520068933
    correlation 0.62156520068933
    sign 1
  ]
  edge
  [
    source 6
    target 16
    weight 0.354503049591876
    correlation 0.354503049591876
    sign 1
  ]
  edge
  [
    source 7
    target 16
    weight 0.755298197145005
    correlation 0.755298197145005
    sign 1
  ]
  edge
  [
    source 8
    target 16
    weight 0.769990532986763
    correlation 0.769990532986763
    sign 1
  ]
  edge
  [
    source 9
    target 16
    weight 0.725975089002019
    correlation -0.725975089002019
    sign -1
  ]
  edge
  [
    source 10
    target 16
    weight 0.725815701890696
    correlation -0.725815701890696
    sign -1
  ]
  edge
  [
    source 11
    target 16
    weight 0.199835857927187
    correlation 0.199835857927187
    sign 1
  ]
  edge
  [
    source 12
    target 16
    weight 0.130925882575428
    correlation -0.94007622594287
    sign -1
  ]
  edge
  [
    source 13
    target 16
    weight 0.355927596495948
    correlation -0.734491184616924
    sign -1
  ]
  edge
  [
    source 14
    target 16
    weight 0.0364345414633908
    correlation -0.0364345414633908
    sign -1
  ]
  edge
  [
    source 15
    target 16
    weight 0.00959977967843134
    correlation -0.00959977967843134
    sign -1
  ]
]
