# Supplementary material for: Aspergillus fumigatus Challenged by Human Dendritic Cells: Metabolic and Regulatory Pathway Responses Testify a Tight Battle
Source: Front Cell Infect Microbiol. 2019 May 22;9:168. doi: 10.3389/fcimb.2019.00168 (PMC6540932; doi:10.3389/fcimb.2019.00168)
Supplement: Supplementary file 12 [file Data_Sheet_2.ZIP › Supplementary_dataset2/CTBP1_KT_Disease.gml]

Creator "igraph version 1.2.0 Mon Jun  4 11:55:15 2018"
Version 1
graph
[
  directed 1
  node
  [
    id 0
    name "AKT1"
    label "AKT1"
    colors "#0F0FFF"
    diffs -12.0079591375743
    totalFlows 52.4891684275102
    degree 1
  ]
  node
  [
    id 1
    name "ELAC2"
    label "ELAC2"
    colors "#FF2E2E"
    diffs 18.7190498308734
    totalFlows 18.7190498308734
    degree 1
  ]
  node
  [
    id 2
    name "LDB2"
    label "LDB2"
    colors "#FF6C6C"
    diffs 4.64386259755516
    totalFlows 4.64386259755516
    degree 1
  ]
  node
  [
    id 3
    name "ECT2"
    label "ECT2"
    colors "#FFE7E7"
    diffs 1.76501568994658
    totalFlows 20.5164800143876
    degree 1
  ]
  node
  [
    id 4
    name "BRCA1"
    label "BRCA1"
    colors "#FF3D3D"
    diffs 10.9763582751707
    totalFlows 79.0133488662025
    degree 1
  ]
  node
  [
    id 5
    name "DGCR6"
    label "DGCR6"
    colors "#2E2EFF"
    diffs -6.42497309684304
    totalFlows 22.9688618526325
    degree 1
  ]
  node
  [
    id 6
    name "EGFR"
    label "EGFR"
    colors "#FF0F0F"
    diffs 48.3114914604595
    totalFlows 143.109997360727
    degree 1
  ]
  node
  [
    id 7
    name "KLF4"
    label "KLF4"
    colors "#FFB9B9"
    diffs 2.30514886421287
    totalFlows 7.0520122059833
    degree 1
  ]
  node
  [
    id 8
    name "RBBP8"
    label "RBBP8"
    colors "#6C6CFF"
    diffs -2.36760028454962
    totalFlows 42.1882601976958
    degree 1
  ]
  node
  [
    id 9
    name "EHMT1"
    label "EHMT1"
    colors "#FF5C5C"
    diffs 6.83913303117796
    totalFlows 6.83913303117796
    degree 1
  ]
  node
  [
    id 10
    name "ZBP1"
    label "ZBP1"
    colors "#E7E7FF"
    diffs 1.33155081542172
    totalFlows 1.59340258057258
    degree 1
  ]
  node
  [
    id 11
    name "PLK1"
    label "PLK1"
    colors "#FF8B8B"
    diffs 4.45380254573219
    totalFlows 19.7428491309658
    degree 1
  ]
  node
  [
    id 12
    name "FUNDC1"
    label "FUNDC1"
    colors "#FF9A9A"
    diffs 3.02474266401907
    totalFlows 3.02474266401907
    degree 1
  ]
  node
  [
    id 13
    name "IKZF1"
    label "IKZF1"
    colors "#1E1EFF"
    diffs -6.72165658311727
    totalFlows 11.8735601154018
    degree 1
  ]
  node
  [
    id 14
    name "GEMIN2"
    label "GEMIN2"
    colors "#8B8BFF"
    diffs -1.47304073808412
    totalFlows 1.66976804493543
    degree 1
  ]
  node
  [
    id 15
    name "MARCH10"
    label "MARCH10"
    colors "#FFA9A9"
    diffs 2.51269360588107
    totalFlows 2.51269360588107
    degree 1
  ]
  node
  [
    id 16
    name "RNF111"
    label "RNF111"
    colors "#5C5CFF"
    diffs -2.65988949676945
    totalFlows 6.94548496707934
    degree 1
  ]
  node
  [
    id 17
    name "SATB1"
    label "SATB1"
    colors "#FFC8C8"
    diffs 2.16014106286126
    totalFlows 5.59497591522771
    degree 1
  ]
  node
  [
    id 18
    name "CDC23"
    label "CDC23"
    colors "#B9B9FF"
    diffs -0.430030384113763
    totalFlows 44.1250114663447
    degree 1
  ]
  node
  [
    id 19
    name "LNX1"
    label "LNX1"
    colors "#FFF7F7"
    diffs 1.69743389701448
    totalFlows 14.6249980663699
    degree 1
  ]
  node
  [
    id 20
    name "UBC"
    label "UBC"
    colors "#FF0000"
    diffs 286.847303328444
    totalFlows 1297.32983910087
    degree 1
  ]
  node
  [
    id 21
    name "ZEB2"
    label "ZEB2"
    colors "#FFD8D8"
    diffs 2.05170397950976
    totalFlows 5.88792699887546
    degree 1
  ]
  node
  [
    id 22
    name "CTNNA1"
    label "CTNNA1"
    colors "#4D4DFF"
    diffs -6.24759175198035
    totalFlows 7.17478702862818
    degree 1
  ]
  node
  [
    id 23
    name "SPEN"
    label "SPEN"
    colors "#D8D8FF"
    diffs -0.205500233755552
    totalFlows 7.21777799393687
    degree 1
  ]
  node
  [
    id 24
    name "HEMGN"
    label "HEMGN"
    colors "#9A9AFF"
    diffs -1.42439276722846
    totalFlows 0.950669858656578
    degree 1
  ]
  node
  [
    id 25
    name "TUBG1"
    label "TUBG1"
    colors "#AAAAFF"
    diffs -1.36405931001167
    totalFlows 21.0546075846848
    degree 1
  ]
  node
  [
    id 26
    name "BAG3"
    label "BAG3"
    colors "#0000FF"
    diffs -13.3483736143683
    totalFlows 36.0404578716858
    degree 1
  ]
  node
  [
    id 27
    name "TSHZ3"
    label "TSHZ3"
    colors "#C8C8FF"
    diffs -0.307506090296957
    totalFlows 3.61103976171523
    degree 1
  ]
  node
  [
    id 28
    name "NOL4L"
    label "NOL4L"
    colors "#F7F7FF"
    diffs 1.39831450093677
    totalFlows 1.39831450093677
    degree 1
  ]
  node
  [
    id 29
    name "NRIP1"
    label "NRIP1"
    colors "#FF7B7B"
    diffs 4.48175771662941
    totalFlows 9.91911847962977
    degree 1
  ]
  node
  [
    id 30
    name "CDYL"
    label "CDYL"
    colors "#7B7BFF"
    diffs -1.88442505380926
    totalFlows 17.0136828452209
    degree 1
  ]
  node
  [
    id 31
    name "PLCB1"
    label "PLCB1"
    colors "#3D3DFF"
    diffs -6.27522339599
    totalFlows 1.85667460891283
    degree 1
  ]
  node
  [
    id 32
    name "CTBP2"
    label "CTBP2"
    colors "#FF4D4D"
    diffs 7.6100762223649
    totalFlows 19.8528247240783
    degree 1
  ]
  node
  [
    id 33
    name "CTBP1"
    label "CTBP1"
    colors "#FF1E1E"
    diffs 26.8194568024271
    totalFlows 46.5379163119851
    degree 33
  ]
  edge
  [
    source 0
    target 33
    weight 0.989490680069849
    correlation -0.989490680069849
    sign -1
  ]
  edge
  [
    source 1
    target 33
    weight 0.947365147125533
    correlation -0.947365147125533
    sign -1
  ]
  edge
  [
    source 2
    target 33
    weight 0.998328674120948
    correlation 0.998328674120948
    sign 1
  ]
  edge
  [
    source 3
    target 33
    weight 0.967241660834886
    correlation -0.967241660834886
    sign -1
  ]
  edge
  [
    source 4
    target 33
    weight 0.952958422581472
    correlation -0.952958422581472
    sign -1
  ]
  edge
  [
    source 5
    target 33
    weight 0.858266752057943
    correlation -0.858266752057943
    sign -1
  ]
  edge
  [
    source 6
    target 33
    weight 0.935838113155257
    correlation 0.935838113155257
    sign 1
  ]
  edge
  [
    source 7
    target 33
    weight 0.934940853845357
    correlation -0.934940853845357
    sign -1
  ]
  edge
  [
    source 8
    target 33
    weight 0.726264239352211
    correlation 0.726264239352211
    sign 1
  ]
  edge
  [
    source 9
    target 33
    weight 0.873908947345865
    correlation 0.873908947345865
    sign 1
  ]
  edge
  [
    source 10
    target 33
    weight 0.794521614793747
    correlation -0.794521614793747
    sign -1
  ]
  edge
  [
    source 11
    target 33
    weight 0.828138647715905
    correlation 0.828138647715905
    sign 1
  ]
  edge
  [
    source 12
    target 33
    weight 0.786771233570363
    correlation -0.786771233570363
    sign -1
  ]
  edge
  [
    source 13
    target 33
    weight 0.789505303047008
    correlation 0.789505303047008
    sign 1
  ]
  edge
  [
    source 14
    target 33
    weight 0.834884022467713
    correlation -0.834884022467713
    sign -1
  ]
  edge
  [
    source 15
    target 33
    weight 0.88861080227591
    correlation 0.88861080227591
    sign 1
  ]
  edge
  [
    source 16
    target 33
    weight 0.768847640489326
    correlation -0.768847640489326
    sign -1
  ]
  edge
  [
    source 17
    target 33
    weight 0.876747198331708
    correlation 0.876747198331708
    sign 1
  ]
  edge
  [
    source 18
    target 33
    weight 0.490659845566685
    correlation -0.490659845566685
    sign -1
  ]
  edge
  [
    source 19
    target 33
    weight 0.817489994632674
    correlation 0.817489994632674
    sign 1
  ]
  edge
  [
    source 20
    target 33
    weight 0.731006296307254
    correlation -0.731006296307254
    sign -1
  ]
  edge
  [
    source 21
    target 33
    weight 0.832328777525154
    correlation -0.832328777525154
    sign -1
  ]
  edge
  [
    source 22
    target 33
    weight 0.773114723601904
    correlation 0.773114723601904
    sign 1
  ]
  edge
  [
    source 23
    target 33
    weight 0.898894435259425
    correlation 0.898894435259425
    sign 1
  ]
  edge
  [
    source 24
    target 33
    weight 0.475334929328289
    correlation -0.765818863163607
    sign -1
  ]
  edge
  [
    source 25
    target 33
    weight 0.688378942075807
    correlation -0.688378942075807
    sign -1
  ]
  edge
  [
    source 26
    target 33
    weight 0.663969911562066
    correlation -0.663969911562066
    sign -1
  ]
  edge
  [
    source 27
    target 33
    weight 0.068997653067975
    correlation 0.627661325915578
    sign 1
  ]
  edge
  [
    source 28
    target 33
    weight 0.699157250468386
    correlation 0.699157250468386
    sign 1
  ]
  edge
  [
    source 29
    target 33
    weight 0.0582431462855121
    correlation 0.859528350720327
    sign 1
  ]
  edge
  [
    source 30
    target 33
    weight 0.038494432346652
    correlation 0.038494432346652
    sign 1
  ]
  edge
  [
    source 31
    target 33
    weight 0.0566411395821737
    correlation -0.518009687161809
    sign -1
  ]
  edge
  [
    source 32
    target 33
    weight 0.223616725201573
    correlation 0.668395966560096
    sign 1
  ]
]
