# Supplementary material for: Aspergillus fumigatus Challenged by Human Dendritic Cells: Metabolic and Regulatory Pathway Responses Testify a Tight Battle
Source: Front Cell Infect Microbiol. 2019 May 22;9:168. doi: 10.3389/fcimb.2019.00168 (PMC6540932; doi:10.3389/fcimb.2019.00168)
Supplement: Supplementary file 12 [file Data_Sheet_2.ZIP › Supplementary_dataset2/CTNNB1_KT_Control.gml]

Creator "igraph version 1.2.0 Mon Jun  4 11:55:12 2018"
Version 1
graph
[
  directed 1
  node
  [
    id 0
    name "DVL3"
    label "DVL3"
    colors "#FFEDED"
    diffs -1.83216071257339
    totalFlows 14.5345996967911
    degree 1
  ]
  node
  [
    id 1
    name "FSCN1"
    label "FSCN1"
    colors "#2B2BFF"
    diffs -12.1756388092019
    totalFlows 42.606798006051
    degree 1
  ]
  node
  [
    id 2
    name "SLC9A3R1"
    label "SLC9A3R1"
    colors "#0808FF"
    diffs -32.8995903657019
    totalFlows 79.1104722123178
    degree 1
  ]
  node
  [
    id 3
    name "TOB1"
    label "TOB1"
    colors "#6060FF"
    diffs -9.00463506721241
    totalFlows 11.0790270726791
    degree 1
  ]
  node
  [
    id 4
    name "EPHA2"
    label "EPHA2"
    colors "#FF4A4A"
    diffs 3.20911191241317
    totalFlows 6.34566209932664
    degree 1
  ]
  node
  [
    id 5
    name "DDX5"
    label "DDX5"
    colors "#BDBDFF"
    diffs -4.65970179150488
    totalFlows 26.6022206008139
    degree 1
  ]
  node
  [
    id 6
    name "MDM2"
    label "MDM2"
    colors "#4F4FFF"
    diffs -11.0554568972124
    totalFlows 115.747512447371
    degree 1
  ]
  node
  [
    id 7
    name "SRC"
    label "SRC"
    colors "#6969FF"
    diffs -7.80236127368778
    totalFlows 418.611829001557
    degree 1
  ]
  node
  [
    id 8
    name "CDK6"
    label "CDK6"
    colors "#CACAFF"
    diffs -3.68641121340256
    totalFlows 94.2723107542406
    degree 1
  ]
  node
  [
    id 9
    name "CRYAB"
    label "CRYAB"
    colors "#A2A2FF"
    diffs -5.17851289067198
    totalFlows 17.0012391903806
    degree 1
  ]
  node
  [
    id 10
    name "PECAM1"
    label "PECAM1"
    colors "#FFC1C1"
    diffs -0.378163147570664
    totalFlows 29.39553044588
    degree 1
  ]
  node
  [
    id 11
    name "DVL2"
    label "DVL2"
    colors "#8888FF"
    diffs -6.41124418284034
    totalFlows 21.5859332302076
    degree 1
  ]
  node
  [
    id 12
    name "MUC1"
    label "MUC1"
    colors "#FF9E9E"
    diffs 0.752725874583303
    totalFlows 9.15054995567004
    degree 1
  ]
  node
  [
    id 13
    name "PTPN1"
    label "PTPN1"
    colors "#3D3DFF"
    diffs -11.74944690907
    totalFlows 19.4092285884684
    degree 1
  ]
  node
  [
    id 14
    name "PSEN2"
    label "PSEN2"
    colors "#9999FF"
    diffs -5.99506462927261
    totalFlows 12.3836078420124
    degree 1
  ]
  node
  [
    id 15
    name "PTPRC"
    label "PTPRC"
    colors "#B8B8FF"
    diffs -4.8019577286921
    totalFlows 15.6182035930386
    degree 1
  ]
  node
  [
    id 16
    name "CTNNA1"
    label "CTNNA1"
    colors "#9191FF"
    diffs -6.24759175198035
    totalFlows 13.4223787806085
    degree 1
  ]
  node
  [
    id 17
    name "PTPRJ"
    label "PTPRJ"
    colors "#FAFAFF"
    diffs -2.08203067859727
    totalFlows 50.893252041061
    degree 1
  ]
  node
  [
    id 18
    name "CCNA1"
    label "CCNA1"
    colors "#FF7676"
    diffs 1.92239634982147
    totalFlows 14.572423660953
    degree 1
  ]
  node
  [
    id 19
    name "SMAD4"
    label "SMAD4"
    colors "#5353FF"
    diffs -10.9619039392144
    totalFlows 47.1715233996149
    degree 1
  ]
  node
  [
    id 20
    name "RAB8B"
    label "RAB8B"
    colors "#FFD3D3"
    diffs -1.43843602116604
    totalFlows 21.9604799941245
    degree 1
  ]
  node
  [
    id 21
    name "LATS2"
    label "LATS2"
    colors "#DBDBFF"
    diffs -3.02158978798013
    totalFlows 20.7369008826557
    degree 1
  ]
  node
  [
    id 22
    name "CSNK1A1"
    label "CSNK1A1"
    colors "#E9E9FF"
    diffs -2.54780529927691
    totalFlows 8.33631259006426
    degree 1
  ]
  node
  [
    id 23
    name "APPL1"
    label "APPL1"
    colors "#9595FF"
    diffs -6.11051428695085
    totalFlows 10.9823591431147
    degree 1
  ]
  node
  [
    id 24
    name "PTPRG"
    label "PTPRG"
    colors "#9E9EFF"
    diffs -5.37674353146592
    totalFlows 5.37674353146592
    degree 1
  ]
  node
  [
    id 25
    name "CA9"
    label "CA9"
    colors "#FF9191"
    diffs 1.14863495793361
    totalFlows 1.70622084774995
    degree 1
  ]
  node
  [
    id 26
    name "VCL"
    label "VCL"
    colors "#1E1EFF"
    diffs -17.0681216991805
    totalFlows 33.6174377133233
    degree 1
  ]
  node
  [
    id 27
    name "FLT1"
    label "FLT1"
    colors "#FF3434"
    diffs 4.0911767916441
    totalFlows 22.603544660538
    degree 1
  ]
  node
  [
    id 28
    name "TGFBR2"
    label "TGFBR2"
    colors "#FF5353"
    diffs 2.6757642690646
    totalFlows 12.3168003084423
    degree 1
  ]
  node
  [
    id 29
    name "TNIK"
    label "TNIK"
    colors "#4A4AFF"
    diffs -11.101810620923
    totalFlows 21.896139648795
    degree 1
  ]
  node
  [
    id 30
    name "SH3KBP1"
    label "SH3KBP1"
    colors "#0000FF"
    diffs -54.6318242498881
    totalFlows 167.019400543607
    degree 1
  ]
  node
  [
    id 31
    name "IGF1R"
    label "IGF1R"
    colors "#7272FF"
    diffs -7.17324061598989
    totalFlows 14.7199027241095
    degree 1
  ]
  node
  [
    id 32
    name "SUV39H1"
    label "SUV39H1"
    colors "#CECEFF"
    diffs -3.47828814131792
    totalFlows 23.2214119754919
    degree 1
  ]
  node
  [
    id 33
    name "RANBP2"
    label "RANBP2"
    colors "#7676FF"
    diffs -7.10029416276865
    totalFlows 19.5959066994113
    degree 1
  ]
  node
  [
    id 34
    name "APP"
    label "APP"
    colors "#0404FF"
    diffs -54.4291446843245
    totalFlows 241.457338195951
    degree 1
  ]
  node
  [
    id 35
    name "PTPRO"
    label "PTPRO"
    colors "#FF9999"
    diffs 0.881930258857051
    totalFlows 7.12738439822908
    degree 1
  ]
  node
  [
    id 36
    name "TMPO"
    label "TMPO"
    colors "#EDEDFF"
    diffs -2.43434662517077
    totalFlows 56.959683429858
    degree 1
  ]
  node
  [
    id 37
    name "GNA13"
    label "GNA13"
    colors "#3030FF"
    diffs -12.0772671278812
    totalFlows 43.2932423100168
    degree 1
  ]
  node
  [
    id 38
    name "CDH1"
    label "CDH1"
    colors "#8383FF"
    diffs -6.45132224867908
    totalFlows 27.3791434678451
    degree 1
  ]
  node
  [
    id 39
    name "SIAH1"
    label "SIAH1"
    colors "#FFE0E0"
    diffs -1.50830987348669
    totalFlows 21.744329880775
    degree 1
  ]
  node
  [
    id 40
    name "PIK3R1"
    label "PIK3R1"
    colors "#0D0DFF"
    diffs -30.0696151876756
    totalFlows 226.904873743124
    degree 1
  ]
  node
  [
    id 41
    name "PYGO1"
    label "PYGO1"
    colors "#FFBDBD"
    diffs -0.149989613790742
    totalFlows 1.65997803392212
    degree 1
  ]
  node
  [
    id 42
    name "CDON"
    label "CDON"
    colors "#D3D3FF"
    diffs -3.47252618237512
    totalFlows 3.47252618237512
    degree 1
  ]
  node
  [
    id 43
    name "USP9X"
    label "USP9X"
    colors "#FF6969"
    diffs 2.11299739524913
    totalFlows 18.4966751318317
    degree 1
  ]
  node
  [
    id 44
    name "CSNK1D"
    label "CSNK1D"
    colors "#AFAFFF"
    diffs -4.90474788974501
    totalFlows 11.5722137985669
    degree 1
  ]
  node
  [
    id 45
    name "CDH11"
    label "CDH11"
    colors "#FFF6F6"
    diffs -1.89590593172447
    totalFlows 1.89590593172447
    degree 1
  ]
  node
  [
    id 46
    name "BRIX1"
    label "BRIX1"
    colors "#FFCACA"
    diffs -0.949907219313314
    totalFlows 6.3474987663809
    degree 1
  ]
  node
  [
    id 47
    name "NF2"
    label "NF2"
    colors "#FF8383"
    diffs 1.37589429423765
    totalFlows 6.50236223318567
    degree 1
  ]
  node
  [
    id 48
    name "TRIP10"
    label "TRIP10"
    colors "#FFC5C5"
    diffs -0.838715923581176
    totalFlows 8.52249945805225
    degree 1
  ]
  node
  [
    id 49
    name "PROP1"
    label "PROP1"
    colors "#FFD7D7"
    diffs -1.44449314578767
    totalFlows 1.92044392055355
    degree 1
  ]
  node
  [
    id 50
    name "UCHL1"
    label "UCHL1"
    colors "#FFAFAF"
    diffs 0.00971337654488913
    totalFlows 9.18304092862613
    degree 1
  ]
  node
  [
    id 51
    name "WHSC1"
    label "WHSC1"
    colors "#FF7B7B"
    diffs 1.80050116019758
    totalFlows 3.49196831835519
    degree 1
  ]
  node
  [
    id 52
    name "UBE2D1"
    label "UBE2D1"
    colors "#5757FF"
    diffs -10.7630409607258
    totalFlows 32.2669239192047
    degree 1
  ]
  node
  [
    id 53
    name "HERC5"
    label "HERC5"
    colors "#FF6060"
    diffs 2.44538153300899
    totalFlows 4.84964559825838
    degree 1
  ]
  node
  [
    id 54
    name "FERMT2"
    label "FERMT2"
    colors "#FF2323"
    diffs 6.54443750332788
    totalFlows 19.3463444946194
    degree 1
  ]
  node
  [
    id 55
    name "TBL1XR1"
    label "TBL1XR1"
    colors "#6D6DFF"
    diffs -7.52469774639574
    totalFlows 11.3370882980844
    degree 1
  ]
  node
  [
    id 56
    name "TFAP2A"
    label "TFAP2A"
    colors "#1515FF"
    diffs -18.6569650257464
    totalFlows 27.7020546492043
    degree 1
  ]
  node
  [
    id 57
    name "NDRG1"
    label "NDRG1"
    colors "#C1C1FF"
    diffs -4.00050383774048
    totalFlows 9.0940609765893
    degree 1
  ]
  node
  [
    id 58
    name "PARD3"
    label "PARD3"
    colors "#C5C5FF"
    diffs -3.956292602656
    totalFlows 12.4105385968456
    degree 1
  ]
  node
  [
    id 59
    name "GSK3B"
    label "GSK3B"
    colors "#FF7F7F"
    diffs 1.62137308804047
    totalFlows 35.5213461993114
    degree 1
  ]
  node
  [
    id 60
    name "HNF1A"
    label "HNF1A"
    colors "#6565FF"
    diffs -8.16055349549856
    totalFlows 13.3774798991673
    degree 1
  ]
  node
  [
    id 61
    name "YAP1"
    label "YAP1"
    colors "#5C5CFF"
    diffs -10.3767263522092
    totalFlows 20.4069321903618
    degree 1
  ]
  node
  [
    id 62
    name "TRIB2"
    label "TRIB2"
    colors "#FF4141"
    diffs 3.78564391604267
    totalFlows 8.74796184500939
    degree 1
  ]
  node
  [
    id 63
    name "MAP1LC3B"
    label "MAP1LC3B"
    colors "#2323FF"
    diffs -14.2016669158073
    totalFlows 21.1233981500118
    degree 1
  ]
  node
  [
    id 64
    name "RUVBL1"
    label "RUVBL1"
    colors "#3939FF"
    diffs -11.9345795816755
    totalFlows 35.2166882903686
    degree 1
  ]
  node
  [
    id 65
    name "CDH2"
    label "CDH2"
    colors "#FFFFFF"
    diffs -2.04757548279976
    totalFlows 9.83360789588892
    degree 1
  ]
  node
  [
    id 66
    name "CUL4A"
    label "CUL4A"
    colors "#4646FF"
    diffs -11.1320956379723
    totalFlows 33.7796745002703
    degree 1
  ]
  node
  [
    id 67
    name "UBR5"
    label "UBR5"
    colors "#ABABFF"
    diffs -4.99050801793949
    totalFlows 14.7225306360004
    degree 1
  ]
  node
  [
    id 68
    name "PSEN1"
    label "PSEN1"
    colors "#3434FF"
    diffs -11.9724698458405
    totalFlows 22.8468379157007
    degree 1
  ]
  node
  [
    id 69
    name "FBXW11"
    label "FBXW11"
    colors "#FF2727"
    diffs 5.87141947651837
    totalFlows 14.748539412253
    degree 1
  ]
  node
  [
    id 70
    name "TUBA1A"
    label "TUBA1A"
    colors "#FF5C5C"
    diffs 2.52114342822193
    totalFlows 21.877499619425
    degree 1
  ]
  node
  [
    id 71
    name "FYN"
    label "FYN"
    colors "#FF0404"
    diffs 41.3824202677158
    totalFlows 214.888353011735
    degree 1
  ]
  node
  [
    id 72
    name "UHRF2"
    label "UHRF2"
    colors "#7B7BFF"
    diffs -6.57852535777794
    totalFlows 14.8911069319509
    degree 1
  ]
  node
  [
    id 73
    name "NR4A1"
    label "NR4A1"
    colors "#D7D7FF"
    diffs -3.43844454332783
    totalFlows 20.1866340732818
    degree 1
  ]
  node
  [
    id 74
    name "MET"
    label "MET"
    colors "#8C8CFF"
    diffs -6.32447390330428
    totalFlows 22.4324349261971
    degree 1
  ]
  node
  [
    id 75
    name "FANCC"
    label "FANCC"
    colors "#FF8888"
    diffs 1.37185870086426
    totalFlows 5.39536688012654
    degree 1
  ]
  node
  [
    id 76
    name "KANK1"
    label "KANK1"
    colors "#F6F6FF"
    diffs -2.09922676338518
    totalFlows 9.37258480594666
    degree 1
  ]
  node
  [
    id 77
    name "BCCIP"
    label "BCCIP"
    colors "#FF4F4F"
    diffs 3.15295544280393
    totalFlows 1.61388488872491
    degree 1
  ]
  node
  [
    id 78
    name "NUP98"
    label "NUP98"
    colors "#A7A7FF"
    diffs -5.02633463233248
    totalFlows 36.1309704593683
    degree 1
  ]
  node
  [
    id 79
    name "JADE1"
    label "JADE1"
    colors "#FF6D6D"
    diffs 2.00812704684541
    totalFlows 1.8473971904534
    degree 1
  ]
  node
  [
    id 80
    name "RPL21"
    label "RPL21"
    colors "#FFB4B4"
    diffs -0.129548100541426
    totalFlows 10.9406560401036
    degree 1
  ]
  node
  [
    id 81
    name "SERBP1"
    label "SERBP1"
    colors "#FF3030"
    diffs 4.16069996748511
    totalFlows 3.48930947691153
    degree 1
  ]
  node
  [
    id 82
    name "BRCA1"
    label "BRCA1"
    colors "#FF1A1A"
    diffs 10.9763582751707
    totalFlows 68.0369905910318
    degree 1
  ]
  node
  [
    id 83
    name "RBX1"
    label "RBX1"
    colors "#B4B4FF"
    diffs -4.84992696998636
    totalFlows 18.8567487085221
    degree 1
  ]
  node
  [
    id 84
    name "TP53BP2"
    label "TP53BP2"
    colors "#FF3939"
    diffs 4.0310622756524
    totalFlows 67.0904059183775
    degree 1
  ]
  node
  [
    id 85
    name "ISG15"
    label "ISG15"
    colors "#FF0D0D"
    diffs 16.9422739382714
    totalFlows 129.698910041965
    degree 1
  ]
  node
  [
    id 86
    name "DDB1"
    label "DDB1"
    colors "#FF1515"
    diffs 11.2951359841903
    totalFlows 24.7236227487166
    degree 1
  ]
  node
  [
    id 87
    name "PRKCA"
    label "PRKCA"
    colors "#2727FF"
    diffs -12.876660221481
    totalFlows 42.558663932813
    degree 1
  ]
  node
  [
    id 88
    name "PTPRU"
    label "PTPRU"
    colors "#FFE4E4"
    diffs -1.72145293467037
    totalFlows 1.72145293467037
    degree 1
  ]
  node
  [
    id 89
    name "CLTA"
    label "CLTA"
    colors "#FF5757"
    diffs 2.53268426848111
    totalFlows 4.08252586813808
    degree 1
  ]
  node
  [
    id 90
    name "IQGAP1"
    label "IQGAP1"
    colors "#FFFAFA"
    diffs -1.99675889710898
    totalFlows 16.3684443692941
    degree 1
  ]
  node
  [
    id 91
    name "GRIK2"
    label "GRIK2"
    colors "#FFA2A2"
    diffs 0.667463279919249
    totalFlows 1.38728877045063
    degree 1
  ]
  node
  [
    id 92
    name "TERT"
    label "TERT"
    colors "#FFABAB"
    diffs 0.249306053009239
    totalFlows 5.45389514652365
    degree 1
  ]
  node
  [
    id 93
    name "TNRC6B"
    label "TNRC6B"
    colors "#FF2B2B"
    diffs 4.54083053575641
    totalFlows 36.0754249143851
    degree 1
  ]
  node
  [
    id 94
    name "PTPRM"
    label "PTPRM"
    colors "#FFCECE"
    diffs -1.35637463871218
    totalFlows 1.35637463871218
    degree 1
  ]
  node
  [
    id 95
    name "CUL3"
    label "CUL3"
    colors "#FF0808"
    diffs 32.5093506850635
    totalFlows 105.139198058183
    degree 1
  ]
  node
  [
    id 96
    name "PTPRF"
    label "PTPRF"
    colors "#F1F1FF"
    diffs -2.31911511557532
    totalFlows 3.46742774547845
    degree 1
  ]
  node
  [
    id 97
    name "PTPN6"
    label "PTPN6"
    colors "#7F7FFF"
    diffs -6.49785604888215
    totalFlows 17.455642246806
    degree 1
  ]
  node
  [
    id 98
    name "CCNE1"
    label "CCNE1"
    colors "#FFB8B8"
    diffs -0.145006554090152
    totalFlows 60.3860183292814
    degree 1
  ]
  node
  [
    id 99
    name "CASP8"
    label "CASP8"
    colors "#FF1111"
    diffs 12.1721589899944
    totalFlows 26.0073994385422
    degree 1
  ]
  node
  [
    id 100
    name "FER"
    label "FER"
    colors "#FF7272"
    diffs 1.93313196969533
    totalFlows 1.28619699172015
    degree 1
  ]
  node
  [
    id 101
    name "LRP6"
    label "LRP6"
    colors "#FF4646"
    diffs 3.76276468872718
    totalFlows 2.61945226825551
    degree 1
  ]
  node
  [
    id 102
    name "RUVBL2"
    label "RUVBL2"
    colors "#1A1AFF"
    diffs -18.3817892382571
    totalFlows 36.0629382240379
    degree 1
  ]
  node
  [
    id 103
    name "TLE1"
    label "TLE1"
    colors "#E0E0FF"
    diffs -2.98849529108749
    totalFlows 88.3723662420516
    degree 1
  ]
  node
  [
    id 104
    name "PTEN"
    label "PTEN"
    colors "#FFE9E9"
    diffs -1.79996735999505
    totalFlows 16.6733824691264
    degree 1
  ]
  node
  [
    id 105
    name "HNRNPK"
    label "HNRNPK"
    colors "#FFF1F1"
    diffs -1.86653013630476
    totalFlows 30.3998073238792
    degree 1
  ]
  node
  [
    id 106
    name "PPM1A"
    label "PPM1A"
    colors "#E4E4FF"
    diffs -2.97468705879031
    totalFlows 6.93319781206529
    degree 1
  ]
  node
  [
    id 107
    name "CDH5"
    label "CDH5"
    colors "#FF6565"
    diffs 2.40653635934868
    totalFlows 3.80384397205607
    degree 1
  ]
  node
  [
    id 108
    name "PKM"
    label "PKM"
    colors "#4141FF"
    diffs -11.2279260317708
    totalFlows 18.8441953296656
    degree 1
  ]
  node
  [
    id 109
    name "PTH1R"
    label "PTH1R"
    colors "#FF9595"
    diffs 1.13219207441901
    totalFlows 0.862223976320852
    degree 1
  ]
  node
  [
    id 110
    name "EGFR"
    label "EGFR"
    colors "#FF0000"
    diffs 48.3114914604595
    totalFlows 94.7985059002677
    degree 1
  ]
  node
  [
    id 111
    name "HSP90AB1"
    label "HSP90AB1"
    colors "#FF1E1E"
    diffs 8.93314531669552
    totalFlows 72.8828202941646
    degree 1
  ]
  node
  [
    id 112
    name "EMD"
    label "EMD"
    colors "#FF3D3D"
    diffs 3.95387198322156
    totalFlows 14.9353153808996
    degree 1
  ]
  node
  [
    id 113
    name "SMARCA5"
    label "SMARCA5"
    colors "#FF8C8C"
    diffs 1.34015384709871
    totalFlows 8.87216267090839
    degree 1
  ]
  node
  [
    id 114
    name "PTPN12"
    label "PTPN12"
    colors "#FFDBDB"
    diffs -1.49052494673527
    totalFlows 9.39996089142404
    degree 1
  ]
  node
  [
    id 115
    name "CBY1"
    label "CBY1"
    colors "#FFA7A7"
    diffs 0.524255308459968
    totalFlows 3.75067827522676
    degree 1
  ]
  node
  [
    id 116
    name "CTNNB1"
    label "CTNNB1"
    colors "#1111FF"
    diffs -29.8801714481
    totalFlows 181.481968106336
    degree 116
  ]
  edge
  [
    source 0
    target 116
    weight 0.984926805533988
    correlation 0.984926805533988
    sign 1
  ]
  edge
  [
    source 1
    target 116
    weight 0.980842227375482
    correlation -0.980842227375482
    sign -1
  ]
  edge
  [
    source 2
    target 116
    weight 0.974102158943484
    correlation 0.974102158943484
    sign 1
  ]
  edge
  [
    source 3
    target 116
    weight 0.974384916478473
    correlation -0.974384916478473
    sign -1
  ]
  edge
  [
    source 4
    target 116
    weight 0.993959392655259
    correlation 0.993959392655259
    sign 1
  ]
  edge
  [
    source 5
    target 116
    weight 0.98849419945523
    correlation 0.98849419945523
    sign 1
  ]
  edge
  [
    source 6
    target 116
    weight 0.986773263233554
    correlation -0.986773263233554
    sign -1
  ]
  edge
  [
    source 7
    target 116
    weight 0.953017747379917
    correlation -0.953017747379917
    sign -1
  ]
  edge
  [
    source 8
    target 116
    weight 0.949897919891061
    correlation -0.949897919891061
    sign -1
  ]
  edge
  [
    source 9
    target 116
    weight 0.962201115438253
    correlation 0.962201115438253
    sign 1
  ]
  edge
  [
    source 10
    target 116
    weight 0.930406894971252
    correlation -0.930406894971252
    sign -1
  ]
  edge
  [
    source 11
    target 116
    weight 0.971737299969901
    correlation 0.971737299969901
    sign 1
  ]
  edge
  [
    source 12
    target 116
    weight 0.994445040496042
    correlation 0.994445040496042
    sign 1
  ]
  edge
  [
    source 13
    target 116
    weight 0.983118518949227
    correlation -0.983118518949227
    sign -1
  ]
  edge
  [
    source 14
    target 116
    weight 0.998338734257767
    correlation -0.998338734257767
    sign -1
  ]
  edge
  [
    source 15
    target 116
    weight 0.920262230504778
    correlation -0.920262230504778
    sign -1
  ]
  edge
  [
    source 16
    target 116
    weight 0.963632600634275
    correlation -0.963632600634275
    sign -1
  ]
  edge
  [
    source 17
    target 116
    weight 0.911157907760101
    correlation -0.911157907760101
    sign -1
  ]
  edge
  [
    source 18
    target 116
    weight 0.982746295721722
    correlation 0.982746295721722
    sign 1
  ]
  edge
  [
    source 19
    target 116
    weight 0.970732927741958
    correlation 0.970732927741958
    sign 1
  ]
  edge
  [
    source 20
    target 116
    weight 0.890162371420179
    correlation -0.890162371420179
    sign -1
  ]
  edge
  [
    source 21
    target 116
    weight 0.956344102510863
    correlation 0.956344102510863
    sign 1
  ]
  edge
  [
    source 22
    target 116
    weight 0.883421639116213
    correlation -0.883421639116213
    sign -1
  ]
  edge
  [
    source 23
    target 116
    weight 0.953419091670134
    correlation -0.953419091670134
    sign -1
  ]
  edge
  [
    source 24
    target 116
    weight 0.923549076180443
    correlation -0.923549076180443
    sign -1
  ]
  edge
  [
    source 25
    target 116
    weight 0.946781415630683
    correlation 0.946781415630683
    sign 1
  ]
  edge
  [
    source 26
    target 116
    weight 0.933040111278948
    correlation 0.933040111278948
    sign 1
  ]
  edge
  [
    source 27
    target 116
    weight 0.856229670581997
    correlation -0.856229670581997
    sign -1
  ]
  edge
  [
    source 28
    target 116
    weight 0.980812979291592
    correlation -0.980812979291592
    sign -1
  ]
  edge
  [
    source 29
    target 116
    weight 0.917652858475879
    correlation -0.917652858475879
    sign -1
  ]
  edge
  [
    source 30
    target 116
    weight 0.839950098983888
    correlation 0.839950098983888
    sign 1
  ]
  edge
  [
    source 31
    target 116
    weight 0.887201460439291
    correlation 0.887201460439291
    sign 1
  ]
  edge
  [
    source 32
    target 116
    weight 0.976251336537297
    correlation 0.976251336537297
    sign 1
  ]
  edge
  [
    source 33
    target 116
    weight 0.945199352513926
    correlation -0.945199352513926
    sign -1
  ]
  edge
  [
    source 34
    target 116
    weight 0.920724041505495
    correlation -0.920724041505495
    sign -1
  ]
  edge
  [
    source 35
    target 116
    weight 0.941904065981205
    correlation -0.941904065981205
    sign -1
  ]
  edge
  [
    source 36
    target 116
    weight 0.793397052618446
    correlation -0.793397052618446
    sign -1
  ]
  edge
  [
    source 37
    target 116
    weight 0.793334603404003
    correlation -0.793334603404003
    sign -1
  ]
  edge
  [
    source 38
    target 116
    weight 0.9018161033451
    correlation 0.9018161033451
    sign 1
  ]
  edge
  [
    source 39
    target 116
    weight 0.878604142361931
    correlation 0.878604142361931
    sign 1
  ]
  edge
  [
    source 40
    target 116
    weight 0.757539290337572
    correlation 0.757539290337572
    sign 1
  ]
  edge
  [
    source 41
    target 116
    weight 0.829989016961061
    correlation 0.910150742084537
    sign 1
  ]
  edge
  [
    source 42
    target 116
    weight 0.970164493245689
    correlation -0.970164493245689
    sign -1
  ]
  edge
  [
    source 43
    target 116
    weight 0.911529844075063
    correlation 0.911529844075063
    sign 1
  ]
  edge
  [
    source 44
    target 116
    weight 0.913232889004905
    correlation 0.913232889004905
    sign 1
  ]
  edge
  [
    source 45
    target 116
    weight 0.947952965862233
    correlation 0.947952965862233
    sign 1
  ]
  edge
  [
    source 46
    target 116
    weight 0.909911996271118
    correlation 0.909911996271118
    sign 1
  ]
  edge
  [
    source 47
    target 116
    weight 0.873757151474576
    correlation -0.873757151474576
    sign -1
  ]
  edge
  [
    source 48
    target 116
    weight 0.865985553514977
    correlation 0.865985553514977
    sign 1
  ]
  edge
  [
    source 49
    target 116
    weight 0.960221960276773
    correlation -0.960221960276773
    sign -1
  ]
  edge
  [
    source 50
    target 116
    weight 0.839900387275222
    correlation -0.839900387275222
    sign -1
  ]
  edge
  [
    source 51
    target 116
    weight 0.890614703640432
    correlation 0.890614703640432
    sign 1
  ]
  edge
  [
    source 52
    target 116
    weight 0.870955941097067
    correlation -0.870955941097067
    sign -1
  ]
  edge
  [
    source 53
    target 116
    weight 0.756883906088839
    correlation 0.756883906088839
    sign 1
  ]
  edge
  [
    source 54
    target 116
    weight 0.679596764273424
    correlation -0.679596764273424
    sign -1
  ]
  edge
  [
    source 55
    target 116
    weight 0.949629062652212
    correlation -0.949629062652212
    sign -1
  ]
  edge
  [
    source 56
    target 116
    weight 0.858051570307818
    correlation 0.858051570307818
    sign 1
  ]
  edge
  [
    source 57
    target 116
    weight 0.832735034493435
    correlation -0.832735034493435
    sign -1
  ]
  edge
  [
    source 58
    target 116
    weight 0.839764778555554
    correlation 0.839764778555554
    sign 1
  ]
  edge
  [
    source 59
    target 116
    weight 0.881773645599883
    correlation -0.881773645599883
    sign -1
  ]
  edge
  [
    source 60
    target 116
    weight 0.92394472977013
    correlation 0.92394472977013
    sign 1
  ]
  edge
  [
    source 61
    target 116
    weight 0.85212748488431
    correlation 0.85212748488431
    sign 1
  ]
  edge
  [
    source 62
    target 116
    weight 0.603594864237647
    correlation 0.603594864237647
    sign 1
  ]
  edge
  [
    source 63
    target 116
    weight 0.789038211831531
    correlation -0.789038211831531
    sign -1
  ]
  edge
  [
    source 64
    target 116
    weight 0.839846325738093
    correlation 0.839846325738093
    sign 1
  ]
  edge
  [
    source 65
    target 116
    weight 0.876077511824876
    correlation 0.876077511824876
    sign 1
  ]
  edge
  [
    source 66
    target 116
    weight 0.832425056711263
    correlation -0.832425056711263
    sign -1
  ]
  edge
  [
    source 67
    target 116
    weight 0.812844091210695
    correlation 0.812844091210695
    sign 1
  ]
  edge
  [
    source 68
    target 116
    weight 0.789701510633669
    correlation -0.789701510633669
    sign -1
  ]
  edge
  [
    source 69
    target 116
    weight 0.83106210500396
    correlation -0.83106210500396
    sign -1
  ]
  edge
  [
    source 70
    target 116
    weight 0.783597897874417
    correlation -0.783597897874417
    sign -1
  ]
  edge
  [
    source 71
    target 116
    weight 0.539079675889261
    correlation -0.539079675889261
    sign -1
  ]
  edge
  [
    source 72
    target 116
    weight 0.766491524865631
    correlation 0.766491524865631
    sign 1
  ]
  edge
  [
    source 73
    target 116
    weight 0.840545919556054
    correlation -0.840545919556054
    sign -1
  ]
  edge
  [
    source 74
    target 116
    weight 0.699157444398828
    correlation 0.699157444398828
    sign 1
  ]
  edge
  [
    source 75
    target 116
    weight 0.750371955698864
    correlation 0.750371955698864
    sign 1
  ]
  edge
  [
    source 76
    target 116
    weight 0.488667518607391
    correlation -0.488667518607391
    sign -1
  ]
  edge
  [
    source 77
    target 116
    weight 0.766304298486463
    correlation 0.766304298486463
    sign 1
  ]
  edge
  [
    source 78
    target 116
    weight 0.475284707321852
    correlation -0.475284707321852
    sign -1
  ]
  edge
  [
    source 79
    target 116
    weight 0.923698595226698
    correlation 0.923698595226698
    sign 1
  ]
  edge
  [
    source 80
    target 116
    weight 0.798540557139704
    correlation -0.798540557139704
    sign -1
  ]
  edge
  [
    source 81
    target 116
    weight 0.776531056368918
    correlation -0.776531056368918
    sign -1
  ]
  edge
  [
    source 82
    target 116
    weight 0.803230332993392
    correlation 0.803230332993392
    sign 1
  ]
  edge
  [
    source 83
    target 116
    weight 0.736184175800199
    correlation -0.736184175800199
    sign -1
  ]
  edge
  [
    source 84
    target 116
    weight 0.398851280949728
    correlation -0.398851280949728
    sign -1
  ]
  edge
  [
    source 85
    target 116
    weight 0.396362994555935
    correlation 0.396362994555935
    sign 1
  ]
  edge
  [
    source 86
    target 116
    weight 0.82649918759566
    correlation -0.82649918759566
    sign -1
  ]
  edge
  [
    source 87
    target 116
    weight 0.698158385501656
    correlation -0.698158385501656
    sign -1
  ]
  edge
  [
    source 88
    target 116
    weight 0.860726467335186
    correlation -0.905339186076191
    sign -1
  ]
  edge
  [
    source 89
    target 116
    weight 0.808126281018551
    correlation 0.808126281018551
    sign 1
  ]
  edge
  [
    source 90
    target 116
    weight 0.648391383879688
    correlation 0.648391383879688
    sign 1
  ]
  edge
  [
    source 91
    target 116
    weight 0.693644385225316
    correlation 0.693644385225316
    sign 1
  ]
  edge
  [
    source 92
    target 116
    weight 0.655782757262855
    correlation 0.655782757262855
    sign 1
  ]
  edge
  [
    source 93
    target 116
    weight 0.320897486261308
    correlation -0.320897486261308
    sign -1
  ]
  edge
  [
    source 94
    target 116
    weight 0.678187319356092
    correlation 0.678187319356092
    sign 1
  ]
  edge
  [
    source 95
    target 116
    weight 0.746156718396502
    correlation 0.746156718396502
    sign 1
  ]
  edge
  [
    source 96
    target 116
    weight 0.803391328438388
    correlation 0.803391328438388
    sign 1
  ]
  edge
  [
    source 97
    target 116
    weight 0.664867528470488
    correlation -0.664867528470488
    sign -1
  ]
  edge
  [
    source 98
    target 116
    weight 0.237822599623968
    correlation -0.237822599623968
    sign -1
  ]
  edge
  [
    source 99
    target 116
    weight 0.658320237223411
    correlation -0.658320237223411
    sign -1
  ]
  edge
  [
    source 100
    target 116
    weight 0.643098495860076
    correlation 0.643098495860076
    sign 1
  ]
  edge
  [
    source 101
    target 116
    weight 0.363579260551592
    correlation 0.564469409178372
    sign 1
  ]
  edge
  [
    source 102
    target 116
    weight 0.751432462073629
    correlation 0.751432462073629
    sign 1
  ]
  edge
  [
    source 103
    target 116
    weight 0.183669437631331
    correlation -0.183669437631331
    sign -1
  ]
  edge
  [
    source 104
    target 116
    weight 0.654682883681717
    correlation -0.654682883681717
    sign -1
  ]
  edge
  [
    source 105
    target 116
    weight 0.598223812848385
    correlation -0.704256019468245
    sign -1
  ]
  edge
  [
    source 106
    target 116
    weight 0.737365455416454
    correlation 0.737365455416454
    sign 1
  ]
  edge
  [
    source 107
    target 116
    weight 0.618737267795997
    correlation 0.618737267795997
    sign 1
  ]
  edge
  [
    source 108
    target 116
    weight 0.705412421878871
    correlation -0.705412421878871
    sign -1
  ]
  edge
  [
    source 109
    target 116
    weight 0.228986276936385
    correlation 0.228986276936385
    sign 1
  ]
  edge
  [
    source 110
    target 116
    weight 0.595552634855637
    correlation 0.595552634855637
    sign 1
  ]
  edge
  [
    source 111
    target 116
    weight 0.646027928941269
    correlation -0.646027928941269
    sign -1
  ]
  edge
  [
    source 112
    target 116
    weight 0.089799697029146
    correlation -0.692241925545796
    sign -1
  ]
  edge
  [
    source 113
    target 116
    weight 0.139312424881363
    correlation 0.730504474967647
    sign 1
  ]
  edge
  [
    source 114
    target 116
    weight 0.112096165991594
    correlation -0.573660980370583
    sign -1
  ]
  edge
  [
    source 115
    target 116
    weight 0.0160707695824222
    correlation 0.0160707695824222
    sign 1
  ]
]
