# Supplementary material for: Aspergillus fumigatus Challenged by Human Dendritic Cells: Metabolic and Regulatory Pathway Responses Testify a Tight Battle
Source: Front Cell Infect Microbiol. 2019 May 22;9:168. doi: 10.3389/fcimb.2019.00168 (PMC6540932; doi:10.3389/fcimb.2019.00168)
Supplement: Supplementary file 12 [file Data_Sheet_2.ZIP › Supplementary_dataset2/CTNNB1_KT_Disease.gml]

Creator "igraph version 1.2.0 Mon Jun  4 11:55:12 2018"
Version 1
graph
[
  directed 1
  node
  [
    id 0
    name "FERMT2"
    label "FERMT2"
    colors "#FF4141"
    diffs 6.54443750332788
    totalFlows 25.8907819979472
    degree 1
  ]
  node
  [
    id 1
    name "MDM2"
    label "MDM2"
    colors "#2D2DFF"
    diffs -11.0554568972124
    totalFlows 104.692055550159
    degree 1
  ]
  node
  [
    id 2
    name "DVL3"
    label "DVL3"
    colors "#A1A1FF"
    diffs -1.83216071257339
    totalFlows 12.7024389842177
    degree 1
  ]
  node
  [
    id 3
    name "JADE1"
    label "JADE1"
    colors "#FFBFBF"
    diffs 2.00812704684541
    totalFlows 3.8555242372988
    degree 1
  ]
  node
  [
    id 4
    name "MUC1"
    label "MUC1"
    colors "#E8E8FF"
    diffs 0.752725874583303
    totalFlows 9.90327583025335
    degree 1
  ]
  node
  [
    id 5
    name "CDH1"
    label "CDH1"
    colors "#5F5FFF"
    diffs -6.45132224867908
    totalFlows 20.9278212191661
    degree 1
  ]
  node
  [
    id 6
    name "UBC"
    label "UBC"
    colors "#FF0000"
    diffs 286.847303328444
    totalFlows 1297.32983910087
    degree 1
  ]
  node
  [
    id 7
    name "DDX5"
    label "DDX5"
    colors "#7979FF"
    diffs -4.65970179150488
    totalFlows 21.942518809309
    degree 1
  ]
  node
  [
    id 8
    name "HUWE1"
    label "HUWE1"
    colors "#3C3CFF"
    diffs -9.54914930014183
    totalFlows 34.2496754625007
    degree 1
  ]
  node
  [
    id 9
    name "LATS2"
    label "LATS2"
    colors "#8888FF"
    diffs -3.02158978798013
    totalFlows 17.7153110946756
    degree 1
  ]
  node
  [
    id 10
    name "TNRC6B"
    label "TNRC6B"
    colors "#FF5F5F"
    diffs 4.54083053575641
    totalFlows 40.6162554501415
    degree 1
  ]
  node
  [
    id 11
    name "PRKCA"
    label "PRKCA"
    colors "#1919FF"
    diffs -12.876660221481
    totalFlows 29.682003711332
    degree 1
  ]
  node
  [
    id 12
    name "TRIB2"
    label "TRIB2"
    colors "#FF7E7E"
    diffs 3.78564391604267
    totalFlows 12.5336057610521
    degree 1
  ]
  node
  [
    id 13
    name "PTPN11"
    label "PTPN11"
    colors "#FF1919"
    diffs 14.7276396529187
    totalFlows 28.1334183529376
    degree 1
  ]
  node
  [
    id 14
    name "WHSC1"
    label "WHSC1"
    colors "#FFD4D4"
    diffs 1.80050116019758
    totalFlows 5.29246947855276
    degree 1
  ]
  node
  [
    id 15
    name "TGFBR2"
    label "TGFBR2"
    colors "#FF9C9C"
    diffs 2.6757642690646
    totalFlows 14.9925645775069
    degree 1
  ]
  node
  [
    id 16
    name "TP53BP2"
    label "TP53BP2"
    colors "#FF6F6F"
    diffs 4.0310622756524
    totalFlows 71.1214681940299
    degree 1
  ]
  node
  [
    id 17
    name "DOT1L"
    label "DOT1L"
    colors "#FF1414"
    diffs 16.4873314741878
    totalFlows 16.4873314741878
    degree 1
  ]
  node
  [
    id 18
    name "SRC"
    label "SRC"
    colors "#5050FF"
    diffs -7.80236127368778
    totalFlows 410.809467727869
    degree 1
  ]
  node
  [
    id 19
    name "ERBB2"
    label "ERBB2"
    colors "#FF2D2D"
    diffs 9.38223075824373
    totalFlows 29.4478923267447
    degree 1
  ]
  node
  [
    id 20
    name "RANBP2"
    label "RANBP2"
    colors "#5555FF"
    diffs -7.10029416276865
    totalFlows 12.4956125366427
    degree 1
  ]
  node
  [
    id 21
    name "EPHA2"
    label "EPHA2"
    colors "#FF8D8D"
    diffs 3.20911191241317
    totalFlows 9.55477401173981
    degree 1
  ]
  node
  [
    id 22
    name "ELAVL1"
    label "ELAVL1"
    colors "#BABAFF"
    diffs -0.647033811062693
    totalFlows 10.5475513642373
    degree 1
  ]
  node
  [
    id 23
    name "PTPRO"
    label "PTPRO"
    colors "#EDEDFF"
    diffs 0.881930258857051
    totalFlows 8.00931465708613
    degree 1
  ]
  node
  [
    id 24
    name "CASP3"
    label "CASP3"
    colors "#FF7979"
    diffs 3.78783981633578
    totalFlows 30.1893295406841
    degree 1
  ]
  node
  [
    id 25
    name "CDK2"
    label "CDK2"
    colors "#4646FF"
    diffs -8.59190070572112
    totalFlows 56.1403066060842
    degree 1
  ]
  node
  [
    id 26
    name "TMPO"
    label "TMPO"
    colors "#9292FF"
    diffs -2.43434662517077
    totalFlows 54.5253368046872
    degree 1
  ]
  node
  [
    id 27
    name "PECAM1"
    label "PECAM1"
    colors "#BFBFFF"
    diffs -0.378163147570664
    totalFlows 29.0173672983093
    degree 1
  ]
  node
  [
    id 28
    name "RAB8B"
    label "RAB8B"
    colors "#B0B0FF"
    diffs -1.43843602116604
    totalFlows 20.5220439729585
    degree 1
  ]
  node
  [
    id 29
    name "TADA3"
    label "TADA3"
    colors "#FF9292"
    diffs 2.87163458275407
    totalFlows 5.37137476849855
    degree 1
  ]
  node
  [
    id 30
    name "FANCC"
    label "FANCC"
    colors "#FFFCFC"
    diffs 1.37185870086426
    totalFlows 6.7672255809908
    degree 1
  ]
  node
  [
    id 31
    name "NF2"
    label "NF2"
    colors "#FFF7F7"
    diffs 1.37589429423765
    totalFlows 7.87825652742332
    degree 1
  ]
  node
  [
    id 32
    name "APC"
    label "APC"
    colors "#FFDEDE"
    diffs 1.78464126803398
    totalFlows 17.7297512662167
    degree 1
  ]
  node
  [
    id 33
    name "FLT1"
    label "FLT1"
    colors "#FF6A6A"
    diffs 4.0911767916441
    totalFlows 26.694721452182
    degree 1
  ]
  node
  [
    id 34
    name "LMNA"
    label "LMNA"
    colors "#FF3C3C"
    diffs 6.64912399964618
    totalFlows 29.2916112781824
    degree 1
  ]
  node
  [
    id 35
    name "RPL21"
    label "RPL21"
    colors "#C9C9FF"
    diffs -0.129548100541426
    totalFlows 10.8111079395622
    degree 1
  ]
  node
  [
    id 36
    name "CUL3"
    label "CUL3"
    colors "#FF0A0A"
    diffs 32.5093506850635
    totalFlows 137.648548743246
    degree 1
  ]
  node
  [
    id 37
    name "FER"
    label "FER"
    colors "#FFC9C9"
    diffs 1.93313196969533
    totalFlows 3.21932896141548
    degree 1
  ]
  node
  [
    id 38
    name "DKK1"
    label "DKK1"
    colors "#FFC4C4"
    diffs 1.96464155367776
    totalFlows 1.96464155367776
    degree 1
  ]
  node
  [
    id 39
    name "DVL2"
    label "DVL2"
    colors "#6464FF"
    diffs -6.41124418284034
    totalFlows 15.1746890473673
    degree 1
  ]
  node
  [
    id 40
    name "FAS"
    label "FAS"
    colors "#CFCFFF"
    diffs -0.111393900501504
    totalFlows 15.70321830559
    degree 1
  ]
  node
  [
    id 41
    name "CDH5"
    label "CDH5"
    colors "#FFB0B0"
    diffs 2.40653635934868
    totalFlows 6.21038033140476
    degree 1
  ]
  node
  [
    id 42
    name "TNIK"
    label "TNIK"
    colors "#2828FF"
    diffs -11.101810620923
    totalFlows 10.794329027872
    degree 1
  ]
  node
  [
    id 43
    name "CASP8"
    label "CASP8"
    colors "#FF2828"
    diffs 12.1721589899944
    totalFlows 38.1795584285366
    degree 1
  ]
  node
  [
    id 44
    name "FYN"
    label "FYN"
    colors "#FF0505"
    diffs 41.3824202677158
    totalFlows 256.270773279451
    degree 1
  ]
  node
  [
    id 45
    name "PLK1"
    label "PLK1"
    colors "#FF6464"
    diffs 4.45380254573219
    totalFlows 19.7428491309658
    degree 1
  ]
  node
  [
    id 46
    name "CTNNA3"
    label "CTNNA3"
    colors "#FFB5B5"
    diffs 2.29193113005454
    totalFlows 2.29193113005454
    degree 1
  ]
  node
  [
    id 47
    name "EMD"
    label "EMD"
    colors "#FF7474"
    diffs 3.95387198322156
    totalFlows 18.8891873641212
    degree 1
  ]
  node
  [
    id 48
    name "RAPGEF2"
    label "RAPGEF2"
    colors "#DEDEFF"
    diffs 0.022048951758121
    totalFlows 5.4126985767394
    degree 1
  ]
  node
  [
    id 49
    name "HSP90AB1"
    label "HSP90AB1"
    colors "#FF3232"
    diffs 8.93314531669552
    totalFlows 81.8159656108601
    degree 1
  ]
  node
  [
    id 50
    name "GRIN2D"
    label "GRIN2D"
    colors "#FF8888"
    diffs 3.29774237129016
    totalFlows 6.52635464444994
    degree 1
  ]
  node
  [
    id 51
    name "CCNA1"
    label "CCNA1"
    colors "#FFCFCF"
    diffs 1.92239634982147
    totalFlows 16.4948200107744
    degree 1
  ]
  node
  [
    id 52
    name "NUP62"
    label "NUP62"
    colors "#FF5A5A"
    diffs 4.60638563079076
    totalFlows 12.2743349508594
    degree 1
  ]
  node
  [
    id 53
    name "CSNK1D"
    label "CSNK1D"
    colors "#6F6FFF"
    diffs -4.90474788974501
    totalFlows 6.66746590882189
    degree 1
  ]
  node
  [
    id 54
    name "CCNE1"
    label "CCNE1"
    colors "#C4C4FF"
    diffs -0.145006554090152
    totalFlows 60.2410117751913
    degree 1
  ]
  node
  [
    id 55
    name "KANK1"
    label "KANK1"
    colors "#9797FF"
    diffs -2.09922676338518
    totalFlows 7.27335804256148
    degree 1
  ]
  node
  [
    id 56
    name "STRN3"
    label "STRN3"
    colors "#FCFCFF"
    diffs 1.13799003434126
    totalFlows 3.09858972254163
    degree 1
  ]
  node
  [
    id 57
    name "UHRF2"
    label "UHRF2"
    colors "#5A5AFF"
    diffs -6.57852535777794
    totalFlows 8.31258157417298
    degree 1
  ]
  node
  [
    id 58
    name "ISG15"
    label "ISG15"
    colors "#FF0F0F"
    diffs 16.9422739382714
    totalFlows 146.641183980236
    degree 1
  ]
  node
  [
    id 59
    name "TLE1"
    label "TLE1"
    colors "#8D8DFF"
    diffs -2.98849529108749
    totalFlows 85.3838709509641
    degree 1
  ]
  node
  [
    id 60
    name "MAP1LC3B"
    label "MAP1LC3B"
    colors "#1414FF"
    diffs -14.2016669158073
    totalFlows 6.92173123420457
    degree 1
  ]
  node
  [
    id 61
    name "FOXO1"
    label "FOXO1"
    colors "#8383FF"
    diffs -3.26868463627224
    totalFlows 3.2162763825602
    degree 1
  ]
  node
  [
    id 62
    name "CBY1"
    label "CBY1"
    colors "#E3E3FF"
    diffs 0.524255308459968
    totalFlows 4.27493358368673
    degree 1
  ]
  node
  [
    id 63
    name "AXIN2"
    label "AXIN2"
    colors "#F2F2FF"
    diffs 1.00754198881353
    totalFlows 3.57477072586126
    degree 1
  ]
  node
  [
    id 64
    name "STK39"
    label "STK39"
    colors "#FFE8E8"
    diffs 1.61022636392208
    totalFlows 1.61022636392208
    degree 1
  ]
  node
  [
    id 65
    name "BCL9"
    label "BCL9"
    colors "#FFE3E3"
    diffs 1.76006463957855
    totalFlows 1.76006463957855
    degree 1
  ]
  node
  [
    id 66
    name "JUP"
    label "JUP"
    colors "#FF5050"
    diffs 5.38751971114641
    totalFlows 18.0844464835948
    degree 1
  ]
  node
  [
    id 67
    name "EP400"
    label "EP400"
    colors "#FF5555"
    diffs 5.31662092245953
    totalFlows 5.31662092245953
    degree 1
  ]
  node
  [
    id 68
    name "CLTA"
    label "CLTA"
    colors "#FFA6A6"
    diffs 2.53268426848111
    totalFlows 6.61521013661918
    degree 1
  ]
  node
  [
    id 69
    name "UCHL1"
    label "UCHL1"
    colors "#D9D9FF"
    diffs 0.00971337654488913
    totalFlows 9.19275430517102
    degree 1
  ]
  node
  [
    id 70
    name "MYO7A"
    label "MYO7A"
    colors "#FFD9D9"
    diffs 1.78679725049061
    totalFlows 1.78679725049061
    degree 1
  ]
  node
  [
    id 71
    name "SALL1"
    label "SALL1"
    colors "#D4D4FF"
    diffs -0.00872452073103602
    totalFlows 1.5910698389137
    degree 1
  ]
  node
  [
    id 72
    name "LDHB"
    label "LDHB"
    colors "#FF9797"
    diffs 2.7956429005912
    totalFlows 7.65507813471657
    degree 1
  ]
  node
  [
    id 73
    name "NUP98"
    label "NUP98"
    colors "#6A6AFF"
    diffs -5.02633463233248
    totalFlows 31.1046358270358
    degree 1
  ]
  node
  [
    id 74
    name "MAGI1"
    label "MAGI1"
    colors "#FF4646"
    diffs 6.06308596335596
    totalFlows 6.86487702169524
    degree 1
  ]
  node
  [
    id 75
    name "GLIS2"
    label "GLIS2"
    colors "#FFF2F2"
    diffs 1.48010218046128
    totalFlows 3.44452861750956
    degree 1
  ]
  node
  [
    id 76
    name "PICK1"
    label "PICK1"
    colors "#FFEDED"
    diffs 1.59091931993976
    totalFlows 3.53923962550387
    degree 1
  ]
  node
  [
    id 77
    name "TOB1"
    label "TOB1"
    colors "#4141FF"
    diffs -9.00463506721241
    totalFlows 2.07439200546674
    degree 1
  ]
  node
  [
    id 78
    name "TRIP10"
    label "TRIP10"
    colors "#B5B5FF"
    diffs -0.838715923581176
    totalFlows 7.68378353447107
    degree 1
  ]
  node
  [
    id 79
    name "LRP6"
    label "LRP6"
    colors "#FF8383"
    diffs 3.76276468872718
    totalFlows 6.38221695698268
    degree 1
  ]
  node
  [
    id 80
    name "MAPK8"
    label "MAPK8"
    colors "#7474FF"
    diffs -4.71562088250372
    totalFlows 21.0172703915499
    degree 1
  ]
  node
  [
    id 81
    name "CDC73"
    label "CDC73"
    colors "#FFA1A1"
    diffs 2.63367375515609
    totalFlows 8.07602355801577
    degree 1
  ]
  node
  [
    id 82
    name "SH3KBP1"
    label "SH3KBP1"
    colors "#0000FF"
    diffs -54.6318242498881
    totalFlows 112.387576293719
    degree 1
  ]
  node
  [
    id 83
    name "CDH10"
    label "CDH10"
    colors "#F7F7FF"
    diffs 1.02511876152071
    totalFlows 1.02511876152071
    degree 1
  ]
  node
  [
    id 84
    name "UBE2D1"
    label "UBE2D1"
    colors "#3232FF"
    diffs -10.7630409607258
    totalFlows 21.503882958479
    degree 1
  ]
  node
  [
    id 85
    name "SIAH1"
    label "SIAH1"
    colors "#ABABFF"
    diffs -1.50830987348669
    totalFlows 20.2360200072883
    degree 1
  ]
  node
  [
    id 86
    name "MLLT10"
    label "MLLT10"
    colors "#A6A6FF"
    diffs -1.73839351836131
    totalFlows 1.73468342000424
    degree 1
  ]
  node
  [
    id 87
    name "PLA2G4A"
    label "PLA2G4A"
    colors "#FFBABA"
    diffs 2.11885547874569
    totalFlows 3.24756862175103
    degree 1
  ]
  node
  [
    id 88
    name "PIK3R1"
    label "PIK3R1"
    colors "#0A0AFF"
    diffs -30.0696151876756
    totalFlows 196.835258555448
    degree 1
  ]
  node
  [
    id 89
    name "CUL1"
    label "CUL1"
    colors "#FF2323"
    diffs 12.9496702969426
    totalFlows 79.5536505762493
    degree 1
  ]
  node
  [
    id 90
    name "YAP1"
    label "YAP1"
    colors "#3737FF"
    diffs -10.3767263522092
    totalFlows 10.0302058381526
    degree 1
  ]
  node
  [
    id 91
    name "LEO1"
    label "LEO1"
    colors "#FF3737"
    diffs 6.81718234790463
    totalFlows 8.5848436030832
    degree 1
  ]
  node
  [
    id 92
    name "BCL6"
    label "BCL6"
    colors "#FF1E1E"
    diffs 14.4689516720667
    totalFlows 25.0906599305152
    degree 1
  ]
  node
  [
    id 93
    name "PTPRJ"
    label "PTPRJ"
    colors "#9C9CFF"
    diffs -2.08203067859727
    totalFlows 48.8112213624637
    degree 1
  ]
  node
  [
    id 94
    name "CDK6"
    label "CDK6"
    colors "#7E7EFF"
    diffs -3.68641121340256
    totalFlows 90.585899540838
    degree 1
  ]
  node
  [
    id 95
    name "GNA13"
    label "GNA13"
    colors "#2323FF"
    diffs -12.0772671278812
    totalFlows 31.2159751821356
    degree 1
  ]
  node
  [
    id 96
    name "HERC5"
    label "HERC5"
    colors "#FFABAB"
    diffs 2.44538153300899
    totalFlows 7.29502713126738
    degree 1
  ]
  node
  [
    id 97
    name "FSCN1"
    label "FSCN1"
    colors "#1E1EFF"
    diffs -12.1756388092019
    totalFlows 30.4311591968491
    degree 1
  ]
  node
  [
    id 98
    name "PARP2"
    label "PARP2"
    colors "#FF4B4B"
    diffs 5.45985852131175
    totalFlows 7.64663579672038
    degree 1
  ]
  node
  [
    id 99
    name "SLC9A3R1"
    label "SLC9A3R1"
    colors "#0505FF"
    diffs -32.8995903657019
    totalFlows 46.2108818466158
    degree 1
  ]
  node
  [
    id 100
    name "HNF1A"
    label "HNF1A"
    colors "#4B4BFF"
    diffs -8.16055349549856
    totalFlows 5.21692640366871
    degree 1
  ]
  node
  [
    id 101
    name "CTNNB1"
    label "CTNNB1"
    colors "#0F0FFF"
    diffs -29.8801714481
    totalFlows 151.601796658236
    degree 101
  ]
  edge
  [
    source 0
    target 101
    weight 0.974787928840855
    correlation 0.974787928840855
    sign 1
  ]
  edge
  [
    source 1
    target 101
    weight 0.993569320297579
    correlation -0.993569320297579
    sign -1
  ]
  edge
  [
    source 2
    target 101
    weight 0.950780237918286
    correlation 0.950780237918286
    sign 1
  ]
  edge
  [
    source 3
    target 101
    weight 0.979251158146743
    correlation 0.979251158146743
    sign 1
  ]
  edge
  [
    source 4
    target 101
    weight 0.991350823748586
    correlation 0.991350823748586
    sign 1
  ]
  edge
  [
    source 5
    target 101
    weight 0.988160381446626
    correlation 0.988160381446626
    sign 1
  ]
  edge
  [
    source 6
    target 101
    weight 0.966735159618608
    correlation -0.966735159618608
    sign -1
  ]
  edge
  [
    source 7
    target 101
    weight 0.980603370524837
    correlation 0.980603370524837
    sign 1
  ]
  edge
  [
    source 8
    target 101
    weight 0.968953615196206
    correlation 0.968953615196206
    sign 1
  ]
  edge
  [
    source 9
    target 101
    weight 0.942511183163858
    correlation 0.942511183163858
    sign 1
  ]
  edge
  [
    source 10
    target 101
    weight 0.908667337791448
    correlation -0.908667337791448
    sign -1
  ]
  edge
  [
    source 11
    target 101
    weight 0.960790506822191
    correlation -0.960790506822191
    sign -1
  ]
  edge
  [
    source 12
    target 101
    weight 0.899238193701201
    correlation -0.899238193701201
    sign -1
  ]
  edge
  [
    source 13
    target 101
    weight 0.937030196948528
    correlation 0.937030196948528
    sign 1
  ]
  edge
  [
    source 14
    target 101
    weight 0.966976649187537
    correlation 0.966976649187537
    sign 1
  ]
  edge
  [
    source 15
    target 101
    weight 0.926682687365971
    correlation -0.926682687365971
    sign -1
  ]
  edge
  [
    source 16
    target 101
    weight 0.852924591046197
    correlation 0.852924591046197
    sign 1
  ]
  edge
  [
    source 17
    target 101
    weight 0.849438739589669
    correlation 0.849438739589669
    sign 1
  ]
  edge
  [
    source 18
    target 101
    weight 0.842367522479984
    correlation 0.842367522479984
    sign 1
  ]
  edge
  [
    source 19
    target 101
    weight 0.954849580463697
    correlation 0.954849580463697
    sign 1
  ]
  edge
  [
    source 20
    target 101
    weight 0.947978222410765
    correlation -0.947978222410765
    sign -1
  ]
  edge
  [
    source 21
    target 101
    weight 0.925217327860471
    correlation 0.925217327860471
    sign 1
  ]
  edge
  [
    source 22
    target 101
    weight 0.949317481284383
    correlation 0.949317481284383
    sign 1
  ]
  edge
  [
    source 23
    target 101
    weight 0.902539102257734
    correlation -0.902539102257734
    sign -1
  ]
  edge
  [
    source 24
    target 101
    weight 0.94075785908456
    correlation -0.94075785908456
    sign -1
  ]
  edge
  [
    source 25
    target 101
    weight 0.921048761887648
    correlation 0.921048761887648
    sign 1
  ]
  edge
  [
    source 26
    target 101
    weight 0.809964912260026
    correlation -0.809964912260026
    sign -1
  ]
  edge
  [
    source 27
    target 101
    weight 0.803655900492054
    correlation -0.803655900492054
    sign -1
  ]
  edge
  [
    source 28
    target 101
    weight 0.777482474294042
    correlation -0.777482474294042
    sign -1
  ]
  edge
  [
    source 29
    target 101
    weight 0.937728123411878
    correlation -0.937728123411878
    sign -1
  ]
  edge
  [
    source 30
    target 101
    weight 0.897328651791616
    correlation 0.897328651791616
    sign 1
  ]
  edge
  [
    source 31
    target 101
    weight 0.885537742763952
    correlation -0.885537742763952
    sign -1
  ]
  edge
  [
    source 32
    target 101
    weight 0.928607492912738
    correlation 0.928607492912738
    sign 1
  ]
  edge
  [
    source 33
    target 101
    weight 0.737742795286827
    correlation -0.737742795286827
    sign -1
  ]
  edge
  [
    source 34
    target 101
    weight 0.91471731543752
    correlation 0.91471731543752
    sign 1
  ]
  edge
  [
    source 35
    target 101
    weight 0.936935273261507
    correlation -0.936935273261507
    sign -1
  ]
  edge
  [
    source 36
    target 101
    weight 0.864077664833627
    correlation 0.864077664833627
    sign 1
  ]
  edge
  [
    source 37
    target 101
    weight 0.905547444315579
    correlation 0.905547444315579
    sign 1
  ]
  edge
  [
    source 38
    target 101
    weight 0.91581433443083
    correlation 0.91581433443083
    sign 1
  ]
  edge
  [
    source 39
    target 101
    weight 0.927663246110983
    correlation 0.927663246110983
    sign 1
  ]
  edge
  [
    source 40
    target 101
    weight 0.837055089652227
    correlation -0.837055089652227
    sign -1
  ]
  edge
  [
    source 41
    target 101
    weight 0.710772580457666
    correlation 0.710772580457666
    sign 1
  ]
  edge
  [
    source 42
    target 101
    weight 0.847810254634265
    correlation -0.847810254634265
    sign -1
  ]
  edge
  [
    source 43
    target 101
    weight 0.819623395756438
    correlation -0.819623395756438
    sign -1
  ]
  edge
  [
    source 44
    target 101
    weight 0.641003758621918
    correlation 0.641003758621918
    sign 1
  ]
  edge
  [
    source 45
    target 101
    weight 0.844529886929925
    correlation 0.844529886929925
    sign 1
  ]
  edge
  [
    source 46
    target 101
    weight 0.846182197490732
    correlation 0.846182197490732
    sign 1
  ]
  edge
  [
    source 47
    target 101
    weight 0.847376131781387
    correlation 0.847376131781387
    sign 1
  ]
  edge
  [
    source 48
    target 101
    weight 0.850059978460449
    correlation 0.850059978460449
    sign 1
  ]
  edge
  [
    source 49
    target 101
    weight 0.841646431988687
    correlation 0.841646431988687
    sign 1
  ]
  edge
  [
    source 50
    target 101
    weight 0.783931501216248
    correlation 0.783931501216248
    sign 1
  ]
  edge
  [
    source 51
    target 101
    weight 0.807687250747702
    correlation 0.807687250747702
    sign 1
  ]
  edge
  [
    source 52
    target 101
    weight 0.869514351215398
    correlation 0.869514351215398
    sign 1
  ]
  edge
  [
    source 53
    target 101
    weight 0.797593450532865
    correlation 0.797593450532865
    sign 1
  ]
  edge
  [
    source 54
    target 101
    weight 0.556223191070386
    correlation -0.556223191070386
    sign -1
  ]
  edge
  [
    source 55
    target 101
    weight 0.540021851793139
    correlation 0.540021851793139
    sign 1
  ]
  edge
  [
    source 56
    target 101
    weight 0.831689736894685
    correlation 0.831689736894685
    sign 1
  ]
  edge
  [
    source 57
    target 101
    weight 0.791685266437234
    correlation 0.791685266437234
    sign 1
  ]
  edge
  [
    source 58
    target 101
    weight 0.518763687029552
    correlation 0.518763687029552
    sign 1
  ]
  edge
  [
    source 59
    target 101
    weight 0.513955753994733
    correlation 0.513955753994733
    sign 1
  ]
  edge
  [
    source 60
    target 101
    weight 0.688877360892201
    correlation -0.688877360892201
    sign -1
  ]
  edge
  [
    source 61
    target 101
    weight 0.853925277812788
    correlation -0.853925277812788
    sign -1
  ]
  edge
  [
    source 62
    target 101
    weight 0.47769346785717
    correlation -0.47769346785717
    sign -1
  ]
  edge
  [
    source 63
    target 101
    weight 0.800137583474418
    correlation 0.800137583474418
    sign 1
  ]
  edge
  [
    source 64
    target 101
    weight 0.805113181961039
    correlation -0.805113181961039
    sign -1
  ]
  edge
  [
    source 65
    target 101
    weight 0.880032319789273
    correlation 0.880032319789273
    sign 1
  ]
  edge
  [
    source 66
    target 101
    weight 0.760575182852876
    correlation -0.760575182852876
    sign -1
  ]
  edge
  [
    source 67
    target 101
    weight 0.92648755103005
    correlation 0.92648755103005
    sign 1
  ]
  edge
  [
    source 68
    target 101
    weight 0.757420526983103
    correlation 0.757420526983103
    sign 1
  ]
  edge
  [
    source 69
    target 101
    weight 0.7423559968106
    correlation -0.7423559968106
    sign -1
  ]
  edge
  [
    source 70
    target 101
    weight 0.010881604139481
    correlation 0.835708185718007
    sign 1
  ]
  edge
  [
    source 71
    target 101
    weight 0.795534919456851
    correlation -0.897962630403617
    sign -1
  ]
  edge
  [
    source 72
    target 101
    weight 0.752281306629454
    correlation -0.752281306629454
    sign -1
  ]
  edge
  [
    source 73
    target 101
    weight 0.398787363472692
    correlation 0.398787363472692
    sign 1
  ]
  edge
  [
    source 74
    target 101
    weight 0.630660723329441
    correlation -0.630660723329441
    sign -1
  ]
  edge
  [
    source 75
    target 101
    weight 0.76945966849101
    correlation 0.76945966849101
    sign 1
  ]
  edge
  [
    source 76
    target 101
    weight 0.779051497336953
    correlation 0.779051497336953
    sign 1
  ]
  edge
  [
    source 77
    target 101
    weight 0.777127627533552
    correlation -0.777127627533552
    sign -1
  ]
  edge
  [
    source 78
    target 101
    weight 0.761174868072187
    correlation 0.761174868072187
    sign 1
  ]
  edge
  [
    source 79
    target 101
    weight 0.435002943254357
    correlation -0.541749217078619
    sign -1
  ]
  edge
  [
    source 80
    target 101
    weight 0.806012201278868
    correlation -0.806012201278868
    sign -1
  ]
  edge
  [
    source 81
    target 101
    weight 0.748689990370385
    correlation 0.748689990370385
    sign 1
  ]
  edge
  [
    source 82
    target 101
    weight 0.276179592332009
    correlation -0.276179592332009
    sign -1
  ]
  edge
  [
    source 83
    target 101
    weight 0.512559380760356
    correlation -0.674847219460024
    sign -1
  ]
  edge
  [
    source 84
    target 101
    weight 0.715284183736434
    correlation -0.715284183736434
    sign -1
  ]
  edge
  [
    source 85
    target 101
    weight 0.751436170421609
    correlation 0.751436170421609
    sign 1
  ]
  edge
  [
    source 86
    target 101
    weight 0.707807184200727
    correlation -0.707807184200727
    sign -1
  ]
  edge
  [
    source 87
    target 101
    weight 0.770601897837027
    correlation -0.770601897837027
    sign -1
  ]
  edge
  [
    source 88
    target 101
    weight 0.224081830382335
    correlation -0.224081830382335
    sign -1
  ]
  edge
  [
    source 89
    target 101
    weight 0.692861229069787
    correlation -0.692861229069787
    sign -1
  ]
  edge
  [
    source 90
    target 101
    weight 0.684025593079389
    correlation -0.688879595740953
    sign -1
  ]
  edge
  [
    source 91
    target 101
    weight 0.726987498780375
    correlation -0.726987498780375
    sign -1
  ]
  edge
  [
    source 92
    target 101
    weight 0.782844507286078
    correlation -0.782844507286078
    sign -1
  ]
  edge
  [
    source 93
    target 101
    weight 0.137734346773015
    correlation -0.137734346773015
    sign -1
  ]
  edge
  [
    source 94
    target 101
    weight 0.115152268037116
    correlation 0.115152268037116
    sign 1
  ]
  edge
  [
    source 95
    target 101
    weight 0.0711892061447442
    correlation -0.0711892061447442
    sign -1
  ]
  edge
  [
    source 96
    target 101
    weight 0.100421044948661
    correlation 0.563019404728356
    sign 1
  ]
  edge
  [
    source 97
    target 101
    weight 0.0415899154879144
    correlation -0.0415899154879144
    sign -1
  ]
  edge
  [
    source 98
    target 101
    weight 0.185586203530348
    correlation -0.635186613529728
    sign -1
  ]
  edge
  [
    source 99
    target 101
    weight 0.0283989220983236
    correlation -0.0283989220983236
    sign -1
  ]
  edge
  [
    source 100
    target 101
    weight 0.0341492677081719
    correlation 0.719823105431933
    sign 1
  ]
]
