# Supplementary material for: Aspergillus fumigatus Challenged by Human Dendritic Cells: Metabolic and Regulatory Pathway Responses Testify a Tight Battle
Source: Front Cell Infect Microbiol. 2019 May 22;9:168. doi: 10.3389/fcimb.2019.00168 (PMC6540932; doi:10.3389/fcimb.2019.00168)
Supplement: Supplementary file 12 [file Data_Sheet_2.ZIP › Supplementary_dataset2/CUL3_NR_Control.gml]

Creator "igraph version 1.2.0 Mon Jun  4 11:55:29 2018"
Version 1
graph
[
  directed 1
  node
  [
    id 0
    name "CUL3"
    label "CUL3"
    colors "#FF0808"
    diffs 32.5093506850635
    totalFlows 105.139198058183
    degree 63
  ]
  node
  [
    id 1
    name "ERC1"
    label "ERC1"
    colors "#6161FF"
    diffs -6.12454264952957
    totalFlows 14.8593501600583
    degree 1
  ]
  node
  [
    id 2
    name "VIPAS39"
    label "VIPAS39"
    colors "#FF6161"
    diffs 7.02073999772163
    totalFlows 1.98442295796126
    degree 1
  ]
  node
  [
    id 3
    name "CDC5L"
    label "CDC5L"
    colors "#9999FF"
    diffs -3.87845856026584
    totalFlows 59.9253371503401
    degree 1
  ]
  node
  [
    id 4
    name "SNRPA1"
    label "SNRPA1"
    colors "#8989FF"
    diffs -4.39942530596768
    totalFlows 9.19817467037374
    degree 1
  ]
  node
  [
    id 5
    name "SF1"
    label "SF1"
    colors "#2828FF"
    diffs -15.1502026781401
    totalFlows 51.6164130607518
    degree 1
  ]
  node
  [
    id 6
    name "MAP1B"
    label "MAP1B"
    colors "#FFF2F2"
    diffs -1.28472268938497
    totalFlows 8.43834637446186
    degree 1
  ]
  node
  [
    id 7
    name "RPL19"
    label "RPL19"
    colors "#FFBABA"
    diffs 1.03751416937488
    totalFlows 10.3628719235974
    degree 1
  ]
  node
  [
    id 8
    name "ZRANB2"
    label "ZRANB2"
    colors "#FF4848"
    diffs 10.1504577426488
    totalFlows 29.1770925408105
    degree 1
  ]
  node
  [
    id 9
    name "KRT9"
    label "KRT9"
    colors "#7979FF"
    diffs -4.60029241362536
    totalFlows 5.92588884508702
    degree 1
  ]
  node
  [
    id 10
    name "HNRNPDL"
    label "HNRNPDL"
    colors "#FF2020"
    diffs 22.9653136678474
    totalFlows 22.5668499618391
    degree 1
  ]
  node
  [
    id 11
    name "SND1"
    label "SND1"
    colors "#5050FF"
    diffs -11.0827047343643
    totalFlows 32.6911848470383
    degree 1
  ]
  node
  [
    id 12
    name "FLNA"
    label "FLNA"
    colors "#0808FF"
    diffs -31.3432336347669
    totalFlows 95.6747227981639
    degree 1
  ]
  node
  [
    id 13
    name "CPSF2"
    label "CPSF2"
    colors "#FFB2B2"
    diffs 1.10197313099234
    totalFlows 4.57250348902
    degree 1
  ]
  node
  [
    id 14
    name "SNW1"
    label "SNW1"
    colors "#AAAAFF"
    diffs -3.25634850839141
    totalFlows 16.5636895984863
    degree 1
  ]
  node
  [
    id 15
    name "TTN"
    label "TTN"
    colors "#FFAAAA"
    diffs 1.46343491470958
    totalFlows 9.56138619532418
    degree 1
  ]
  node
  [
    id 16
    name "SMC1A"
    label "SMC1A"
    colors "#FF7979"
    diffs 4.27540751524178
    totalFlows 13.2300439156471
    degree 1
  ]
  node
  [
    id 17
    name "MLLT6"
    label "MLLT6"
    colors "#8181FF"
    diffs -4.42353052418572
    totalFlows 7.74998222044383
    degree 1
  ]
  node
  [
    id 18
    name "RPS21"
    label "RPS21"
    colors "#B2B2FF"
    diffs -3.17510249754099
    totalFlows 6.6145655437178
    degree 1
  ]
  node
  [
    id 19
    name "PKM"
    label "PKM"
    colors "#4848FF"
    diffs -11.2279260317708
    totalFlows 18.8441953296656
    degree 1
  ]
  node
  [
    id 20
    name "POLR2C"
    label "POLR2C"
    colors "#FF7171"
    diffs 4.31243460714573
    totalFlows 7.49382952011546
    degree 1
  ]
  node
  [
    id 21
    name "EIF4G1"
    label "EIF4G1"
    colors "#9191FF"
    diffs -4.26065277095474
    totalFlows 11.819202655991
    degree 1
  ]
  node
  [
    id 22
    name "HNRNPK"
    label "HNRNPK"
    colors "#EAEAFF"
    diffs -1.86653013630476
    totalFlows 30.3998073238792
    degree 1
  ]
  node
  [
    id 23
    name "SF3B4"
    label "SF3B4"
    colors "#FFEAEA"
    diffs -1.28467235455116
    totalFlows 11.9648237294844
    degree 1
  ]
  node
  [
    id 24
    name "HNRNPAB"
    label "HNRNPAB"
    colors "#FF8989"
    diffs 3.56578352532055
    totalFlows 8.19440750937223
    degree 1
  ]
  node
  [
    id 25
    name "TIA1"
    label "TIA1"
    colors "#FFDADA"
    diffs -1.09238687215698
    totalFlows 4.05296946667878
    degree 1
  ]
  node
  [
    id 26
    name "LZTR1"
    label "LZTR1"
    colors "#FF9999"
    diffs 3.1301140376868
    totalFlows 13.1576817158763
    degree 1
  ]
  node
  [
    id 27
    name "POLDIP2"
    label "POLDIP2"
    colors "#D2D2FF"
    diffs -2.02415009147542
    totalFlows 5.65457558053801
    degree 1
  ]
  node
  [
    id 28
    name "FAM120B"
    label "FAM120B"
    colors "#CACAFF"
    diffs -2.14484398433164
    totalFlows 5.35696920796719
    degree 1
  ]
  node
  [
    id 29
    name "USP7"
    label "USP7"
    colors "#FF5050"
    diffs 9.72951427385956
    totalFlows 72.1973037748401
    degree 1
  ]
  node
  [
    id 30
    name "PDCD11"
    label "PDCD11"
    colors "#7171FF"
    diffs -4.60708541964019
    totalFlows 8.097996146793
    degree 1
  ]
  node
  [
    id 31
    name "TOE1"
    label "TOE1"
    colors "#FF4040"
    diffs 10.7002276883334
    totalFlows 7.66904857623134
    degree 1
  ]
  node
  [
    id 32
    name "HNRNPD"
    label "HNRNPD"
    colors "#FF9191"
    diffs 3.13623191750136
    totalFlows 75.3415361834127
    degree 1
  ]
  node
  [
    id 33
    name "WDR1"
    label "WDR1"
    colors "#FF8181"
    diffs 3.86042236497259
    totalFlows 2.53963563186119
    degree 1
  ]
  node
  [
    id 34
    name "SAMHD1"
    label "SAMHD1"
    colors "#FF2828"
    diffs 21.7523871579113
    totalFlows 20.8970399136621
    degree 1
  ]
  node
  [
    id 35
    name "GPN1"
    label "GPN1"
    colors "#FAFAFF"
    diffs -1.70445793080287
    totalFlows 3.37792137250515
    degree 1
  ]
  node
  [
    id 36
    name "CSDE1"
    label "CSDE1"
    colors "#6969FF"
    diffs -5.87882731016325
    totalFlows 19.0016609451909
    degree 1
  ]
  node
  [
    id 37
    name "KEAP1"
    label "KEAP1"
    colors "#4040FF"
    diffs -12.0855201494482
    totalFlows 45.3845744896434
    degree 1
  ]
  node
  [
    id 38
    name "PRPF4"
    label "PRPF4"
    colors "#FFD2D2"
    diffs -0.624136884915309
    totalFlows 9.46032924717664
    degree 1
  ]
  node
  [
    id 39
    name "CCAR2"
    label "CCAR2"
    colors "#C2C2FF"
    diffs -2.27656972990273
    totalFlows 10.9908895891727
    degree 1
  ]
  node
  [
    id 40
    name "ESR1"
    label "ESR1"
    colors "#FF0000"
    diffs 72.7691858903067
    totalFlows 222.480658924647
    degree 1
  ]
  node
  [
    id 41
    name "NACC1"
    label "NACC1"
    colors "#DADAFF"
    diffs -2.01362889944647
    totalFlows 3.77980513429672
    degree 1
  ]
  node
  [
    id 42
    name "DDB1"
    label "DDB1"
    colors "#FF3838"
    diffs 11.2951359841903
    totalFlows 24.7236227487166
    degree 1
  ]
  node
  [
    id 43
    name "PRKDC"
    label "PRKDC"
    colors "#FF1010"
    diffs 29.131081026516
    totalFlows 76.7499247347333
    degree 1
  ]
  node
  [
    id 44
    name "DAXX"
    label "DAXX"
    colors "#3030FF"
    diffs -14.7486377768103
    totalFlows 52.2358645963207
    degree 1
  ]
  node
  [
    id 45
    name "NONO"
    label "NONO"
    colors "#1818FF"
    diffs -24.9742697300605
    totalFlows 62.206234551351
    degree 1
  ]
  node
  [
    id 46
    name "UBXN7"
    label "UBXN7"
    colors "#FF1818"
    diffs 24.9308489645556
    totalFlows 28.748366716358
    degree 1
  ]
  node
  [
    id 47
    name "PHF6"
    label "PHF6"
    colors "#E2E2FF"
    diffs -1.9040062327684
    totalFlows 22.7850859829901
    degree 1
  ]
  node
  [
    id 48
    name "NAT10"
    label "NAT10"
    colors "#A1A1FF"
    diffs -3.51812110970322
    totalFlows 3.51812110970322
    degree 1
  ]
  node
  [
    id 49
    name "SKP1"
    label "SKP1"
    colors "#FFA1A1"
    diffs 2.22512316288188
    totalFlows 10.5246148474316
    degree 1
  ]
  node
  [
    id 50
    name "CTNNB1"
    label "CTNNB1"
    colors "#1010FF"
    diffs -29.8801714481
    totalFlows 181.481968106336
    degree 1
  ]
  node
  [
    id 51
    name "SF3B3"
    label "SF3B3"
    colors "#3838FF"
    diffs -12.4900882013578
    totalFlows 66.5867376299487
    degree 1
  ]
  node
  [
    id 52
    name "WDR5"
    label "WDR5"
    colors "#2020FF"
    diffs -16.4394901803477
    totalFlows 66.1020885226241
    degree 1
  ]
  node
  [
    id 53
    name "TCEB2"
    label "TCEB2"
    colors "#FF6969"
    diffs 5.1389743669905
    totalFlows 7.1864590034372
    degree 1
  ]
  node
  [
    id 54
    name "GTF2I"
    label "GTF2I"
    colors "#FF3030"
    diffs 16.779248004629
    totalFlows 15.8771701619221
    degree 1
  ]
  node
  [
    id 55
    name "TARDBP"
    label "TARDBP"
    colors "#0000FF"
    diffs -32.1955436008973
    totalFlows 135.281609484287
    degree 1
  ]
  node
  [
    id 56
    name "LSM12"
    label "LSM12"
    colors "#FFE2E2"
    diffs -1.10961443304019
    totalFlows 1.10961443304019
    degree 1
  ]
  node
  [
    id 57
    name "TARBP2"
    label "TARBP2"
    colors "#FFCACA"
    diffs -0.230583974708729
    totalFlows 16.32474390667
    degree 1
  ]
  node
  [
    id 58
    name "ACBD3"
    label "ACBD3"
    colors "#F2F2FF"
    diffs -1.72419258206738
    totalFlows 3.47803107015532
    degree 1
  ]
  node
  [
    id 59
    name "DDX6"
    label "DDX6"
    colors "#FFC2C2"
    diffs 0.960346687868757
    totalFlows 3.79701059376509
    degree 1
  ]
  node
  [
    id 60
    name "RBFOX2"
    label "RBFOX2"
    colors "#FF5959"
    diffs 9.71699783388861
    totalFlows 7.88926179392119
    degree 1
  ]
  node
  [
    id 61
    name "FUBP1"
    label "FUBP1"
    colors "#5959FF"
    diffs -6.55718366033243
    totalFlows 30.616919254265
    degree 1
  ]
  node
  [
    id 62
    name "MYNN"
    label "MYNN"
    colors "#BABAFF"
    diffs -3.00088216822971
    totalFlows 4.61041767275956
    degree 1
  ]
  node
  [
    id 63
    name "SS18L1"
    label "SS18L1"
    colors "#FFFAFA"
    diffs -1.55259591596978
    totalFlows 3.37641769547941
    degree 1
  ]
  edge
  [
    source 0
    target 1
    weight 0.99714913115063
    correlation -0.99714913115063
    sign -1
  ]
  edge
  [
    source 0
    target 2
    weight 0.99221147898063
    correlation -0.99221147898063
    sign -1
  ]
  edge
  [
    source 0
    target 3
    weight 0.980223540948276
    correlation -0.980223540948276
    sign -1
  ]
  edge
  [
    source 0
    target 4
    weight 0.976741871690099
    correlation 0.976741871690099
    sign 1
  ]
  edge
  [
    source 0
    target 5
    weight 0.975078894993219
    correlation 0.975078894993219
    sign 1
  ]
  edge
  [
    source 0
    target 6
    weight 0.999127323126923
    correlation 0.999127323126923
    sign 1
  ]
  edge
  [
    source 0
    target 7
    weight 0.999111664812683
    correlation 0.999111664812683
    sign 1
  ]
  edge
  [
    source 0
    target 8
    weight 0.97158924962751
    correlation 0.97158924962751
    sign 1
  ]
  edge
  [
    source 0
    target 9
    weight 0.677882350498199
    correlation -0.998129404209285
    sign -1
  ]
  edge
  [
    source 0
    target 10
    weight 0.957308401907331
    correlation 0.957308401907331
    sign 1
  ]
  edge
  [
    source 0
    target 11
    weight 0.957023787860343
    correlation -0.957023787860343
    sign -1
  ]
  edge
  [
    source 0
    target 12
    weight 0.951868776479959
    correlation -0.951868776479959
    sign -1
  ]
  edge
  [
    source 0
    target 13
    weight 0.999165666811378
    correlation -0.999165666811378
    sign -1
  ]
  edge
  [
    source 0
    target 14
    weight 0.956806705297642
    correlation 0.956806705297642
    sign 1
  ]
  edge
  [
    source 0
    target 15
    weight 0.987966961614781
    correlation 0.987966961614781
    sign 1
  ]
  edge
  [
    source 0
    target 16
    weight 0.947790124135574
    correlation -0.947790124135574
    sign -1
  ]
  edge
  [
    source 0
    target 17
    weight 0.921340262299911
    correlation 0.921340262299911
    sign 1
  ]
  edge
  [
    source 0
    target 18
    weight 0.618133886776117
    correlation 0.981258310198917
    sign 1
  ]
  edge
  [
    source 0
    target 19
    weight 0.962406948991507
    correlation -0.962406948991507
    sign -1
  ]
  edge
  [
    source 0
    target 20
    weight 0.924461367536731
    correlation 0.924461367536731
    sign 1
  ]
  edge
  [
    source 0
    target 21
    weight 0.991767897325618
    correlation -0.991767897325618
    sign -1
  ]
  edge
  [
    source 0
    target 22
    weight 0.967941273544919
    correlation -0.967941273544919
    sign -1
  ]
  edge
  [
    source 0
    target 23
    weight 0.943922097643706
    correlation 0.943922097643706
    sign 1
  ]
  edge
  [
    source 0
    target 24
    weight 0.932227726316899
    correlation 0.932227726316899
    sign 1
  ]
  edge
  [
    source 0
    target 25
    weight 0.960635336648427
    correlation 0.960635336648427
    sign 1
  ]
  edge
  [
    source 0
    target 26
    weight 0.888893157308073
    correlation 0.888893157308073
    sign 1
  ]
  edge
  [
    source 0
    target 27
    weight 0.90077499119631
    correlation -0.90077499119631
    sign -1
  ]
  edge
  [
    source 0
    target 28
    weight 0.879715345393444
    correlation -0.879715345393444
    sign -1
  ]
  edge
  [
    source 0
    target 29
    weight 0.876616159330725
    correlation -0.876616159330725
    sign -1
  ]
  edge
  [
    source 0
    target 30
    weight 0.876098930471435
    correlation -0.876098930471435
    sign -1
  ]
  edge
  [
    source 0
    target 31
    weight 0.87402207068022
    correlation 0.87402207068022
    sign 1
  ]
  edge
  [
    source 0
    target 32
    weight 0.86474454846129
    correlation 0.86474454846129
    sign 1
  ]
  edge
  [
    source 0
    target 33
    weight 0.253086698099701
    correlation -0.918070150422969
    sign -1
  ]
  edge
  [
    source 0
    target 34
    weight 0.850256355422932
    correlation -0.850256355422932
    sign -1
  ]
  edge
  [
    source 0
    target 35
    weight 0.876384956783978
    correlation 0.876384956783978
    sign 1
  ]
  edge
  [
    source 0
    target 36
    weight 0.831851735725269
    correlation -0.831851735725269
    sign -1
  ]
  edge
  [
    source 0
    target 37
    weight 0.816216884990228
    correlation -0.816216884990228
    sign -1
  ]
  edge
  [
    source 0
    target 38
    weight 0.948117924633179
    correlation -0.948117924633179
    sign -1
  ]
  edge
  [
    source 0
    target 39
    weight 0.837884356420054
    correlation -0.949175537364511
    sign -1
  ]
  edge
  [
    source 0
    target 40
    weight 0.794660355953022
    correlation -0.794660355953022
    sign -1
  ]
  edge
  [
    source 0
    target 41
    weight 0.866220284365478
    correlation 0.866220284365478
    sign 1
  ]
  edge
  [
    source 0
    target 42
    weight 0.832860568742067
    correlation -0.937482290791998
    sign -1
  ]
  edge
  [
    source 0
    target 43
    weight 0.767976581062296
    correlation -0.767976581062296
    sign -1
  ]
  edge
  [
    source 0
    target 44
    weight 0.763074193113694
    correlation -0.763074193113694
    sign -1
  ]
  edge
  [
    source 0
    target 45
    weight 0.760120302704449
    correlation -0.760120302704449
    sign -1
  ]
  edge
  [
    source 0
    target 46
    weight 0.759975571095295
    correlation -0.759975571095295
    sign -1
  ]
  edge
  [
    source 0
    target 47
    weight 0.752976078602446
    correlation -0.752976078602446
    sign -1
  ]
  edge
  [
    source 0
    target 48
    weight 0.76854130141529
    correlation -0.974772476883436
    sign -1
  ]
  edge
  [
    source 0
    target 49
    weight 0.713225343662028
    correlation 0.900284202982314
    sign 1
  ]
  edge
  [
    source 0
    target 50
    weight 0.746156718396502
    correlation 0.746156718396502
    sign 1
  ]
  edge
  [
    source 0
    target 51
    weight 0.726714560673295
    correlation -0.726714560673295
    sign -1
  ]
  edge
  [
    source 0
    target 52
    weight 0.724613852729661
    correlation 0.724613852729661
    sign 1
  ]
  edge
  [
    source 0
    target 53
    weight 0.964065539951432
    correlation -0.964065539951432
    sign -1
  ]
  edge
  [
    source 0
    target 54
    weight 0.701886829133329
    correlation -0.701886829133329
    sign -1
  ]
  edge
  [
    source 0
    target 55
    weight 0.701395721493303
    correlation 0.701395721493303
    sign 1
  ]
  edge
  [
    source 0
    target 56
    weight 0.988211443396199
    correlation -0.988211443396199
    sign -1
  ]
  edge
  [
    source 0
    target 57
    weight 0.691344823757656
    correlation -0.691344823757656
    sign -1
  ]
  edge
  [
    source 0
    target 58
    weight 0.761614080355839
    correlation -0.899712474556013
    sign -1
  ]
  edge
  [
    source 0
    target 59
    weight 0.00280322424378288
    correlation -0.950570193446184
    sign -1
  ]
  edge
  [
    source 0
    target 60
    weight 0.677929389234379
    correlation -0.677929389234379
    sign -1
  ]
  edge
  [
    source 0
    target 61
    weight 0.676941790833339
    correlation 0.676941790833339
    sign 1
  ]
  edge
  [
    source 0
    target 62
    weight 0.671231279988076
    correlation 0.671231279988076
    sign 1
  ]
  edge
  [
    source 0
    target 63
    weight 0.690102837971606
    correlation 0.808122921855743
    sign 1
  ]
]
