# Supplementary material for: Aspergillus fumigatus Challenged by Human Dendritic Cells: Metabolic and Regulatory Pathway Responses Testify a Tight Battle
Source: Front Cell Infect Microbiol. 2019 May 22;9:168. doi: 10.3389/fcimb.2019.00168 (PMC6540932; doi:10.3389/fcimb.2019.00168)
Supplement: Supplementary file 12 [file Data_Sheet_2.ZIP › Supplementary_dataset2/CUL3_NR_Disease.gml]

Creator "igraph version 1.2.0 Mon Jun  4 11:55:29 2018"
Version 1
graph
[
  directed 1
  node
  [
    id 0
    name "CUL3"
    label "CUL3"
    colors "#FF0B0B"
    diffs 32.5093506850635
    totalFlows 137.648548743246
    degree 92
  ]
  node
  [
    id 1
    name "PCMT1"
    label "PCMT1"
    colors "#4D4DFF"
    diffs -2.79041142314167
    totalFlows 6.64126594319695
    degree 1
  ]
  node
  [
    id 2
    name "EEF1A1"
    label "EEF1A1"
    colors "#FF1010"
    diffs 28.0156684829966
    totalFlows 181.733832117381
    degree 1
  ]
  node
  [
    id 3
    name "MRPL14"
    label "MRPL14"
    colors "#FFEEEE"
    diffs 2.67113995735635
    totalFlows 5.87042031494158
    degree 1
  ]
  node
  [
    id 4
    name "BCL6"
    label "BCL6"
    colors "#FF3737"
    diffs 14.4689516720667
    totalFlows 25.0906599305152
    degree 1
  ]
  node
  [
    id 5
    name "BAG2"
    label "BAG2"
    colors "#C7C7FF"
    diffs 0.719709661757229
    totalFlows 11.7487992198509
    degree 1
  ]
  node
  [
    id 6
    name "SAMHD1"
    label "SAMHD1"
    colors "#FF2626"
    diffs 21.7523871579113
    totalFlows 42.6494270715733
    degree 1
  ]
  node
  [
    id 7
    name "RPL4"
    label "RPL4"
    colors "#FF5E5E"
    diffs 8.47450028229989
    totalFlows 16.7533501597308
    degree 1
  ]
  node
  [
    id 8
    name "NFKB1"
    label "NFKB1"
    colors "#5858FF"
    diffs -2.60571645798886
    totalFlows 81.1610313613896
    degree 1
  ]
  node
  [
    id 9
    name "UBXN7"
    label "UBXN7"
    colors "#FF1B1B"
    diffs 24.9308489645556
    totalFlows 53.6792156809136
    degree 1
  ]
  node
  [
    id 10
    name "KHSRP"
    label "KHSRP"
    colors "#FF3131"
    diffs 16.7684396663018
    totalFlows 46.5103463069656
    degree 1
  ]
  node
  [
    id 11
    name "AGO2"
    label "AGO2"
    colors "#FF5353"
    diffs 10.5495984168439
    totalFlows 44.5888690723802
    degree 1
  ]
  node
  [
    id 12
    name "ESR1"
    label "ESR1"
    colors "#FF0000"
    diffs 72.7691858903067
    totalFlows 295.249844814954
    degree 1
  ]
  node
  [
    id 13
    name "PLEC"
    label "PLEC"
    colors "#FFABAB"
    diffs 3.69688488257531
    totalFlows 12.5310106679774
    degree 1
  ]
  node
  [
    id 14
    name "TTC37"
    label "TTC37"
    colors "#FFD2D2"
    diffs 2.93755487060732
    totalFlows 2.93755487060732
    degree 1
  ]
  node
  [
    id 15
    name "RPL10A"
    label "RPL10A"
    colors "#FF6969"
    diffs 7.2088069784943
    totalFlows 13.3742005144596
    degree 1
  ]
  node
  [
    id 16
    name "PHGDH"
    label "PHGDH"
    colors "#FFF9F9"
    diffs 2.31794859049322
    totalFlows 10.621591548448
    degree 1
  ]
  node
  [
    id 17
    name "FAM120B"
    label "FAM120B"
    colors "#6363FF"
    diffs -2.14484398433164
    totalFlows 3.21212522363554
    degree 1
  ]
  node
  [
    id 18
    name "DYNC1I1"
    label "DYNC1I1"
    colors "#A0A0FF"
    diffs 0.0343631287475303
    totalFlows 3.49410074570319
    degree 1
  ]
  node
  [
    id 19
    name "RPL12"
    label "RPL12"
    colors "#FFD8D8"
    diffs 2.91233829680487
    totalFlows 11.8754909507613
    degree 1
  ]
  node
  [
    id 20
    name "NACA"
    label "NACA"
    colors "#7979FF"
    diffs -1.72844831551446
    totalFlows 8.71939520517314
    degree 1
  ]
  node
  [
    id 21
    name "DCUN1D1"
    label "DCUN1D1"
    colors "#1B1BFF"
    diffs -6.40075742853714
    totalFlows 21.0826416994982
    degree 1
  ]
  node
  [
    id 22
    name "MRPL4"
    label "MRPL4"
    colors "#FF9595"
    diffs 4.09603812986077
    totalFlows 4.09603812986077
    degree 1
  ]
  node
  [
    id 23
    name "G3BP2"
    label "G3BP2"
    colors "#FF6363"
    diffs 8.39980087747519
    totalFlows 10.2696843644586
    degree 1
  ]
  node
  [
    id 24
    name "MRPS9"
    label "MRPS9"
    colors "#FF9090"
    diffs 4.22351438482331
    totalFlows 8.5958900677185
    degree 1
  ]
  node
  [
    id 25
    name "PSMA5"
    label "PSMA5"
    colors "#9090FF"
    diffs -0.732124095151577
    totalFlows 7.82747858874391
    degree 1
  ]
  node
  [
    id 26
    name "DAXX"
    label "DAXX"
    colors "#1010FF"
    diffs -14.7486377768103
    totalFlows 37.4872268195104
    degree 1
  ]
  node
  [
    id 27
    name "CSDE1"
    label "CSDE1"
    colors "#3737FF"
    diffs -5.87882731016325
    totalFlows 13.1228336350277
    degree 1
  ]
  node
  [
    id 28
    name "HNRNPD"
    label "HNRNPD"
    colors "#FFC2C2"
    diffs 3.13623191750136
    totalFlows 78.4777681009141
    degree 1
  ]
  node
  [
    id 29
    name "KLHL2"
    label "KLHL2"
    colors "#FFF3F3"
    diffs 2.33142593414124
    totalFlows 2.33142593414124
    degree 1
  ]
  node
  [
    id 30
    name "SS18"
    label "SS18"
    colors "#FFE3E3"
    diffs 2.867179192111
    totalFlows 4.92875190255655
    degree 1
  ]
  node
  [
    id 31
    name "ZC3H18"
    label "ZC3H18"
    colors "#FFDDDD"
    diffs 2.88734748025422
    totalFlows 6.55157821928686
    degree 1
  ]
  node
  [
    id 32
    name "TOE1"
    label "TOE1"
    colors "#FF4D4D"
    diffs 10.7002276883334
    totalFlows 18.3692762645647
    degree 1
  ]
  node
  [
    id 33
    name "CPSF2"
    label "CPSF2"
    colors "#D2D2FF"
    diffs 1.10197313099234
    totalFlows 5.67447662001234
    degree 1
  ]
  node
  [
    id 34
    name "CTNNB1"
    label "CTNNB1"
    colors "#0505FF"
    diffs -29.8801714481
    totalFlows 151.601796658236
    degree 1
  ]
  node
  [
    id 35
    name "ZCCHC8"
    label "ZCCHC8"
    colors "#5353FF"
    diffs -2.76111009185059
    totalFlows 3.95351948832666
    degree 1
  ]
  node
  [
    id 36
    name "PHF6"
    label "PHF6"
    colors "#6E6EFF"
    diffs -1.9040062327684
    totalFlows 20.8810797502217
    degree 1
  ]
  node
  [
    id 37
    name "SF3A2"
    label "SF3A2"
    colors "#BCBCFF"
    diffs 0.47941097882326
    totalFlows 12.2955543922163
    degree 1
  ]
  node
  [
    id 38
    name "C1QBP"
    label "C1QBP"
    colors "#4848FF"
    diffs -2.93929050537969
    totalFlows 76.0722993846338
    degree 1
  ]
  node
  [
    id 39
    name "SLC25A6"
    label "SLC25A6"
    colors "#FF7474"
    diffs 6.44348952149454
    totalFlows 10.8578476459855
    degree 1
  ]
  node
  [
    id 40
    name "RBM17"
    label "RBM17"
    colors "#E3E3FF"
    diffs 1.68646162798245
    totalFlows 2.85990097672922
    degree 1
  ]
  node
  [
    id 41
    name "VIPAS39"
    label "VIPAS39"
    colors "#FF6E6E"
    diffs 7.02073999772163
    totalFlows 9.00516295568289
    degree 1
  ]
  node
  [
    id 42
    name "GMPS"
    label "GMPS"
    colors "#FFA6A6"
    diffs 3.80796105045594
    totalFlows 3.80796105045594
    degree 1
  ]
  node
  [
    id 43
    name "RSL1D1"
    label "RSL1D1"
    colors "#FFB6B6"
    diffs 3.4585575573666
    totalFlows 4.855311869322
    degree 1
  ]
  node
  [
    id 44
    name "TNRC6C"
    label "TNRC6C"
    colors "#7F7FFF"
    diffs -1.30737067983073
    totalFlows 5.13064065971666
    degree 1
  ]
  node
  [
    id 45
    name "WDR5"
    label "WDR5"
    colors "#0B0BFF"
    diffs -16.4394901803477
    totalFlows 49.6625983422763
    degree 1
  ]
  node
  [
    id 46
    name "ALDH1B1"
    label "ALDH1B1"
    colors "#FFFFFF"
    diffs 2.26724725610098
    totalFlows 2.26724725610098
    degree 1
  ]
  node
  [
    id 47
    name "IARS"
    label "IARS"
    colors "#DDDDFF"
    diffs 1.64670539688931
    totalFlows 9.43365549329679
    degree 1
  ]
  node
  [
    id 48
    name "KEL"
    label "KEL"
    colors "#A6A6FF"
    diffs 0.079219111481422
    totalFlows 2.03196515245973
    degree 1
  ]
  node
  [
    id 49
    name "PPP2CA"
    label "PPP2CA"
    colors "#FF0505"
    diffs 34.7622302304272
    totalFlows 127.223880806753
    degree 1
  ]
  node
  [
    id 50
    name "PTCD3"
    label "PTCD3"
    colors "#B1B1FF"
    diffs 0.316722398299563
    totalFlows 3.9209559726474
    degree 1
  ]
  node
  [
    id 51
    name "NVL"
    label "NVL"
    colors "#F3F3FF"
    diffs 1.94512777476557
    totalFlows 1.94512777476557
    degree 1
  ]
  node
  [
    id 52
    name "GTF3C5"
    label "GTF3C5"
    colors "#9B9BFF"
    diffs -0.075841648476942
    totalFlows 5.60506268852086
    degree 1
  ]
  node
  [
    id 53
    name "SHMT2"
    label "SHMT2"
    colors "#8A8AFF"
    diffs -0.849029608990326
    totalFlows 8.57494210267334
    degree 1
  ]
  node
  [
    id 54
    name "RPL19"
    label "RPL19"
    colors "#CDCDFF"
    diffs 1.03751416937488
    totalFlows 11.4003860929722
    degree 1
  ]
  node
  [
    id 55
    name "DDIT3"
    label "DDIT3"
    colors "#FF4242"
    diffs 10.9191317346867
    totalFlows 27.4077814646779
    degree 1
  ]
  node
  [
    id 56
    name "RRP1B"
    label "RRP1B"
    colors "#FF4848"
    diffs 10.8330090201713
    totalFlows 12.8824706810511
    degree 1
  ]
  node
  [
    id 57
    name "SF3B4"
    label "SF3B4"
    colors "#8585FF"
    diffs -1.28467235455116
    totalFlows 10.6801513749333
    degree 1
  ]
  node
  [
    id 58
    name "RPLP0"
    label "RPLP0"
    colors "#FF7F7F"
    diffs 5.38878874010809
    totalFlows 14.7053809873109
    degree 1
  ]
  node
  [
    id 59
    name "TTC5"
    label "TTC5"
    colors "#FFC7C7"
    diffs 3.01735016000542
    totalFlows 3.01735016000542
    degree 1
  ]
  node
  [
    id 60
    name "YWHAZ"
    label "YWHAZ"
    colors "#FF1616"
    diffs 27.6379542601028
    totalFlows 363.337262172609
    degree 1
  ]
  node
  [
    id 61
    name "PUF60"
    label "PUF60"
    colors "#3131FF"
    diffs -5.88286793937512
    totalFlows 46.0457599797536
    degree 1
  ]
  node
  [
    id 62
    name "COMMD1"
    label "COMMD1"
    colors "#4242FF"
    diffs -3.68554231654576
    totalFlows 10.1719522961347
    degree 1
  ]
  node
  [
    id 63
    name "ATF2"
    label "ATF2"
    colors "#0000FF"
    diffs -81.4049871434036
    totalFlows 75.688059142484
    degree 1
  ]
  node
  [
    id 64
    name "COPS8"
    label "COPS8"
    colors "#F9F9FF"
    diffs 2.11564864602568
    totalFlows 4.37977346731351
    degree 1
  ]
  node
  [
    id 65
    name "HACD3"
    label "HACD3"
    colors "#ABABFF"
    diffs 0.305793927601087
    totalFlows 3.66570694665071
    degree 1
  ]
  node
  [
    id 66
    name "RPL7"
    label "RPL7"
    colors "#FFCDCD"
    diffs 3.0014126519556
    totalFlows 11.2117879244663
    degree 1
  ]
  node
  [
    id 67
    name "MLLT6"
    label "MLLT6"
    colors "#3C3CFF"
    diffs -4.42353052418572
    totalFlows 3.32645169625811
    degree 1
  ]
  node
  [
    id 68
    name "ARHGDIB"
    label "ARHGDIB"
    colors "#FFBCBC"
    diffs 3.36863202477866
    totalFlows 4.95180466032585
    degree 1
  ]
  node
  [
    id 69
    name "BCL7A"
    label "BCL7A"
    colors "#EEEEFF"
    diffs 1.8974659186777
    totalFlows 1.8974659186777
    degree 1
  ]
  node
  [
    id 70
    name "AURKB"
    label "AURKB"
    colors "#FF7979"
    diffs 6.24628620013474
    totalFlows 18.6530647032408
    degree 1
  ]
  node
  [
    id 71
    name "HNRNPUL1"
    label "HNRNPUL1"
    colors "#FF2C2C"
    diffs 18.3464871131735
    totalFlows 55.9307513821718
    degree 1
  ]
  node
  [
    id 72
    name "EPPK1"
    label "EPPK1"
    colors "#7474FF"
    diffs -1.77239764937036
    totalFlows 5.58766135595816
    degree 1
  ]
  node
  [
    id 73
    name "SRRT"
    label "SRRT"
    colors "#2626FF"
    diffs -6.08142863080184
    totalFlows 12.5954701294472
    degree 1
  ]
  node
  [
    id 74
    name "ZRANB2"
    label "ZRANB2"
    colors "#FF5858"
    diffs 10.1504577426488
    totalFlows 39.3275502834593
    degree 1
  ]
  node
  [
    id 75
    name "RBM4B"
    label "RBM4B"
    colors "#E8E8FF"
    diffs 1.75429481999412
    totalFlows 1.75429481999412
    degree 1
  ]
  node
  [
    id 76
    name "ATP5A1"
    label "ATP5A1"
    colors "#5E5EFF"
    diffs -2.1716291111756
    totalFlows 12.2616292981408
    degree 1
  ]
  node
  [
    id 77
    name "SLC25A5"
    label "SLC25A5"
    colors "#FFE8E8"
    diffs 2.68405247420114
    totalFlows 10.3967521019144
    degree 1
  ]
  node
  [
    id 78
    name "ERC1"
    label "ERC1"
    colors "#2121FF"
    diffs -6.12454264952957
    totalFlows 8.73480751052869
    degree 1
  ]
  node
  [
    id 79
    name "RPS4X"
    label "RPS4X"
    colors "#FF8A8A"
    diffs 4.9672806451912
    totalFlows 12.7749211143294
    degree 1
  ]
  node
  [
    id 80
    name "PHB"
    label "PHB"
    colors "#1616FF"
    diffs -8.71499713395067
    totalFlows 39.2156624810362
    degree 1
  ]
  node
  [
    id 81
    name "ATXN10"
    label "ATXN10"
    colors "#6969FF"
    diffs -2.11305000180788
    totalFlows 1.57578142553118
    degree 1
  ]
  node
  [
    id 82
    name "CUL1"
    label "CUL1"
    colors "#FF3C3C"
    diffs 12.9496702969426
    totalFlows 79.5536505762493
    degree 1
  ]
  node
  [
    id 83
    name "HNRNPDL"
    label "HNRNPDL"
    colors "#FF2121"
    diffs 22.9653136678474
    totalFlows 45.5321636296865
    degree 1
  ]
  node
  [
    id 84
    name "EWSR1"
    label "EWSR1"
    colors "#2C2CFF"
    diffs -5.96597272677489
    totalFlows 100.407718064314
    degree 1
  ]
  node
  [
    id 85
    name "DDX41"
    label "DDX41"
    colors "#FFA0A0"
    diffs 3.8344673776011
    totalFlows 5.76560751608266
    degree 1
  ]
  node
  [
    id 86
    name "PSMC4"
    label "PSMC4"
    colors "#FF9B9B"
    diffs 3.99450265404451
    totalFlows 14.3298355918619
    degree 1
  ]
  node
  [
    id 87
    name "P3H1"
    label "P3H1"
    colors "#9595FF"
    diffs -0.157524191355743
    totalFlows 3.0412917427446
    degree 1
  ]
  node
  [
    id 88
    name "POLR2B"
    label "POLR2B"
    colors "#FF8585"
    diffs 5.03202786505627
    totalFlows 9.54376385680162
    degree 1
  ]
  node
  [
    id 89
    name "MRPS23"
    label "MRPS23"
    colors "#FFB1B1"
    diffs 3.65581915044781
    totalFlows 5.13892173358669
    degree 1
  ]
  node
  [
    id 90
    name "SRSF4"
    label "SRSF4"
    colors "#D8D8FF"
    diffs 1.20238310129738
    totalFlows 6.40831993839842
    degree 1
  ]
  node
  [
    id 91
    name "ELAVL2"
    label "ELAVL2"
    colors "#C2C2FF"
    diffs 0.557569245347002
    totalFlows 3.23522338481714
    degree 1
  ]
  node
  [
    id 92
    name "EPRS"
    label "EPRS"
    colors "#B6B6FF"
    diffs 0.400569095125908
    totalFlows 9.8744730308812
    degree 1
  ]
  edge
  [
    source 0
    target 1
    weight 0.999217849956931
    correlation -0.999217849956931
    sign -1
  ]
  edge
  [
    source 0
    target 2
    weight 0.991495333893778
    correlation 0.991495333893778
    sign 1
  ]
  edge
  [
    source 0
    target 3
    weight 0.735193662063015
    correlation -0.999090103786877
    sign -1
  ]
  edge
  [
    source 0
    target 4
    weight 0.989471324149931
    correlation -0.989471324149931
    sign -1
  ]
  edge
  [
    source 0
    target 5
    weight 0.978501612076574
    correlation -0.978501612076574
    sign -1
  ]
  edge
  [
    source 0
    target 6
    weight 0.971384770315214
    correlation -0.971384770315214
    sign -1
  ]
  edge
  [
    source 0
    target 7
    weight 0.98415401699484
    correlation 0.98415401699484
    sign 1
  ]
  edge
  [
    source 0
    target 8
    weight 0.949673702409907
    correlation 0.949673702409907
    sign 1
  ]
  edge
  [
    source 0
    target 9
    weight 0.947535121964174
    correlation 0.947535121964174
    sign 1
  ]
  edge
  [
    source 0
    target 10
    weight 0.930089897791554
    correlation 0.930089897791554
    sign 1
  ]
  edge
  [
    source 0
    target 11
    weight 0.928159565604767
    correlation 0.928159565604767
    sign 1
  ]
  edge
  [
    source 0
    target 12
    weight 0.925680175306746
    correlation -0.925680175306746
    sign -1
  ]
  edge
  [
    source 0
    target 13
    weight 0.123297180372939
    correlation 0.991334289559959
    sign 1
  ]
  edge
  [
    source 0
    target 14
    weight 0.971288069952205
    correlation -0.971288069952205
    sign -1
  ]
  edge
  [
    source 0
    target 15
    weight 0.98006253036593
    correlation -0.98006253036593
    sign -1
  ]
  edge
  [
    source 0
    target 16
    weight 0.965738491431233
    correlation -0.965738491431233
    sign -1
  ]
  edge
  [
    source 0
    target 17
    weight 0.913888010802857
    correlation -0.913888010802857
    sign -1
  ]
  edge
  [
    source 0
    target 18
    weight 0.948492486037404
    correlation -0.96103483575342
    sign -1
  ]
  edge
  [
    source 0
    target 19
    weight 0.024520129187564
    correlation -0.958090276605001
    sign -1
  ]
  edge
  [
    source 0
    target 20
    weight 0.908986845366039
    correlation -0.908986845366039
    sign -1
  ]
  edge
  [
    source 0
    target 21
    weight 0.198815403997689
    correlation -0.943044558191628
    sign -1
  ]
  edge
  [
    source 0
    target 22
    weight 0.093247230080717
    correlation -0.964490266058539
    sign -1
  ]
  edge
  [
    source 0
    target 23
    weight 0.968427061001837
    correlation -0.968427061001837
    sign -1
  ]
  edge
  [
    source 0
    target 24
    weight 0.99513287712568
    correlation -0.99513287712568
    sign -1
  ]
  edge
  [
    source 0
    target 25
    weight 0.086734074697734
    correlation -0.959846743411104
    sign -1
  ]
  edge
  [
    source 0
    target 26
    weight 0.893835107732138
    correlation 0.893835107732138
    sign 1
  ]
  edge
  [
    source 0
    target 27
    weight 0.890927017541514
    correlation -0.890927017541514
    sign -1
  ]
  edge
  [
    source 0
    target 28
    weight 0.885110215824356
    correlation 0.885110215824356
    sign 1
  ]
  edge
  [
    source 0
    target 29
    weight 0.0215388829588979
    correlation -0.889116308672071
    sign -1
  ]
  edge
  [
    source 0
    target 30
    weight 0.940841749629338
    correlation 0.940841749629338
    sign 1
  ]
  edge
  [
    source 0
    target 31
    weight 0.986991847831368
    correlation 0.986991847831368
    sign 1
  ]
  edge
  [
    source 0
    target 32
    weight 0.877276294848164
    correlation 0.877276294848164
    sign 1
  ]
  edge
  [
    source 0
    target 33
    weight 0.936457259146712
    correlation -0.936457259146712
    sign -1
  ]
  edge
  [
    source 0
    target 34
    weight 0.864077664833627
    correlation 0.864077664833627
    sign 1
  ]
  edge
  [
    source 0
    target 35
    weight 0.962309643030255
    correlation -0.962309643030255
    sign -1
  ]
  edge
  [
    source 0
    target 36
    weight 0.859712812479461
    correlation -0.859712812479461
    sign -1
  ]
  edge
  [
    source 0
    target 37
    weight 0.967937263909124
    correlation 0.967937263909124
    sign 1
  ]
  edge
  [
    source 0
    target 38
    weight 0.844348555703679
    correlation -0.844348555703679
    sign -1
  ]
  edge
  [
    source 0
    target 39
    weight 0.94552475614232
    correlation -0.94552475614232
    sign -1
  ]
  edge
  [
    source 0
    target 40
    weight 0.875909664791192
    correlation 0.875909664791192
    sign 1
  ]
  edge
  [
    source 0
    target 41
    weight 0.837928125501373
    correlation -0.837928125501373
    sign -1
  ]
  edge
  [
    source 0
    target 42
    weight 0.0638117764620521
    correlation -0.851349982932405
    sign -1
  ]
  edge
  [
    source 0
    target 43
    weight 0.962770850666808
    correlation -0.962770850666808
    sign -1
  ]
  edge
  [
    source 0
    target 44
    weight 0.847439008012191
    correlation -0.847439008012191
    sign -1
  ]
  edge
  [
    source 0
    target 45
    weight 0.823084159795176
    correlation 0.823084159795176
    sign 1
  ]
  edge
  [
    source 0
    target 46
    weight 0.264013440863092
    correlation 0.949052781237782
    sign 1
  ]
  edge
  [
    source 0
    target 47
    weight 0.0325912083081801
    correlation -0.993366570474695
    sign -1
  ]
  edge
  [
    source 0
    target 48
    weight 0.839471909182421
    correlation -0.965780515849144
    sign -1
  ]
  edge
  [
    source 0
    target 49
    weight 0.807784936078841
    correlation 0.807784936078841
    sign 1
  ]
  edge
  [
    source 0
    target 50
    weight 0.934561589425776
    correlation -0.934561589425776
    sign -1
  ]
  edge
  [
    source 0
    target 51
    weight 0.144325794101329
    correlation -0.822738489106408
    sign -1
  ]
  edge
  [
    source 0
    target 52
    weight 0.899982634794312
    correlation 0.899982634794312
    sign 1
  ]
  edge
  [
    source 0
    target 53
    weight 0.963959166727235
    correlation -0.963959166727235
    sign -1
  ]
  edge
  [
    source 0
    target 54
    weight 0.946913428358143
    correlation -0.946913428358143
    sign -1
  ]
  edge
  [
    source 0
    target 55
    weight 0.786210017334846
    correlation 0.786210017334846
    sign 1
  ]
  edge
  [
    source 0
    target 56
    weight 0.95727014966314
    correlation 0.95727014966314
    sign 1
  ]
  edge
  [
    source 0
    target 57
    weight 0.913113367937109
    correlation 0.913113367937109
    sign 1
  ]
  edge
  [
    source 0
    target 58
    weight 0.968263946980449
    correlation -0.968263946980449
    sign -1
  ]
  edge
  [
    source 0
    target 59
    weight 0.952202535131581
    correlation -0.952202535131581
    sign -1
  ]
  edge
  [
    source 0
    target 60
    weight 0.768157910776864
    correlation 0.768157910776864
    sign 1
  ]
  edge
  [
    source 0
    target 61
    weight 0.767187520914382
    correlation 0.767187520914382
    sign 1
  ]
  edge
  [
    source 0
    target 62
    weight 0.918343178094155
    correlation -0.918343178094155
    sign -1
  ]
  edge
  [
    source 0
    target 63
    weight 0.762693653393782
    correlation 0.762693653393782
    sign 1
  ]
  edge
  [
    source 0
    target 64
    weight 0.919855499206437
    correlation -0.919855499206437
    sign -1
  ]
  edge
  [
    source 0
    target 65
    weight 0.664241688136994
    correlation -0.928740177706135
    sign -1
  ]
  edge
  [
    source 0
    target 66
    weight 0.92684822879342
    correlation -0.92684822879342
    sign -1
  ]
  edge
  [
    source 0
    target 67
    weight 0.755585554722471
    correlation 0.755585554722471
    sign 1
  ]
  edge
  [
    source 0
    target 68
    weight 0.593002669955271
    correlation -0.967794030554135
    sign -1
  ]
  edge
  [
    source 0
    target 69
    weight 0.083945299024147
    correlation 0.792131345544406
    sign 1
  ]
  edge
  [
    source 0
    target 70
    weight 0.620411999502077
    correlation 0.962235209334209
    sign 1
  ]
  edge
  [
    source 0
    target 71
    weight 0.743483565212342
    correlation -0.743483565212342
    sign -1
  ]
  edge
  [
    source 0
    target 72
    weight 0.890449645468206
    correlation 0.890449645468206
    sign 1
  ]
  edge
  [
    source 0
    target 73
    weight 0.742283797023298
    correlation 0.742283797023298
    sign 1
  ]
  edge
  [
    source 0
    target 74
    weight 0.728323724204985
    correlation 0.728323724204985
    sign 1
  ]
  edge
  [
    source 0
    target 75
    weight 0.012957472423908
    correlation 0.82292806088645
    sign 1
  ]
  edge
  [
    source 0
    target 76
    weight 0.96830364873039
    correlation -0.96830364873039
    sign -1
  ]
  edge
  [
    source 0
    target 77
    weight 0.981060204338308
    correlation -0.981060204338308
    sign -1
  ]
  edge
  [
    source 0
    target 78
    weight 0.711417021835506
    correlation -0.711417021835506
    sign -1
  ]
  edge
  [
    source 0
    target 79
    weight 0.506413053405911
    correlation -0.951075711143025
    sign -1
  ]
  edge
  [
    source 0
    target 80
    weight 0.70468675055558
    correlation -0.70468675055558
    sign -1
  ]
  edge
  [
    source 0
    target 81
    weight 0.787890712765589
    correlation -0.884486335092477
    sign -1
  ]
  edge
  [
    source 0
    target 82
    weight 0.957487374112521
    correlation -0.957487374112521
    sign -1
  ]
  edge
  [
    source 0
    target 83
    weight 0.677467192542958
    correlation 0.677467192542958
    sign 1
  ]
  edge
  [
    source 0
    target 84
    weight 0.672638385170253
    correlation 0.672638385170253
    sign 1
  ]
  edge
  [
    source 0
    target 85
    weight 0.184227364775304
    correlation -0.77340323977215
    sign -1
  ]
  edge
  [
    source 0
    target 86
    weight 0.82569497879568
    correlation 0.941707918526893
    sign 1
  ]
  edge
  [
    source 0
    target 87
    weight 0.141862432605979
    correlation -0.942398476617292
    sign -1
  ]
  edge
  [
    source 0
    target 88
    weight 0.892798054569483
    correlation -0.892798054569483
    sign -1
  ]
  edge
  [
    source 0
    target 89
    weight 0.488733564898452
    correlation -0.940493557048758
    sign -1
  ]
  edge
  [
    source 0
    target 90
    weight 0.872651090024518
    correlation -0.872651090024518
    sign -1
  ]
  edge
  [
    source 0
    target 91
    weight 0.637509867629291
    correlation 0.637509867629291
    sign 1
  ]
  edge
  [
    source 0
    target 92
    weight 0.623881954530839
    correlation -0.903373716873617
    sign -1
  ]
]
