# Supplementary material for: Aspergillus fumigatus Challenged by Human Dendritic Cells: Metabolic and Regulatory Pathway Responses Testify a Tight Battle
Source: Front Cell Infect Microbiol. 2019 May 22;9:168. doi: 10.3389/fcimb.2019.00168 (PMC6540932; doi:10.3389/fcimb.2019.00168)
Supplement: Supplementary file 12 [file Data_Sheet_2.ZIP › Supplementary_dataset2/EED_NR_Control.gml]

Creator "igraph version 1.2.0 Mon Jun  4 11:55:21 2018"
Version 1
graph
[
  directed 1
  node
  [
    id 0
    name "EED"
    label "EED"
    colors "#2424FF"
    diffs -22.1045681430262
    totalFlows 61.2230916607116
    degree 42
  ]
  node
  [
    id 1
    name "HOXB13"
    label "HOXB13"
    colors "#FF1818"
    diffs 4.76976692524683
    totalFlows 3.4831123596063
    degree 1
  ]
  node
  [
    id 2
    name "NOP58"
    label "NOP58"
    colors "#9191FF"
    diffs -6.93408626535068
    totalFlows 6.93408626535068
    degree 1
  ]
  node
  [
    id 3
    name "CASZ1"
    label "CASZ1"
    colors "#9D9DFF"
    diffs -6.90555914656114
    totalFlows 6.90555914656114
    degree 1
  ]
  node
  [
    id 4
    name "EEF1D"
    label "EEF1D"
    colors "#3C3CFF"
    diffs -14.9523051090769
    totalFlows 54.8741346505254
    degree 1
  ]
  node
  [
    id 5
    name "HDAC1"
    label "HDAC1"
    colors "#0000FF"
    diffs -56.7787198136028
    totalFlows 159.822022468791
    degree 1
  ]
  node
  [
    id 6
    name "KDM1A"
    label "KDM1A"
    colors "#0C0CFF"
    diffs -45.3763436058731
    totalFlows 126.477298524607
    degree 1
  ]
  node
  [
    id 7
    name "HDAC3"
    label "HDAC3"
    colors "#1818FF"
    diffs -23.9459083671824
    totalFlows 87.9391481777925
    degree 1
  ]
  node
  [
    id 8
    name "SMARCC2"
    label "SMARCC2"
    colors "#FFE6E6"
    diffs -3.20928713805428
    totalFlows 15.8923360421503
    degree 1
  ]
  node
  [
    id 9
    name "MTA1"
    label "MTA1"
    colors "#F2F2FF"
    diffs -4.14184490836371
    totalFlows 27.9604778527387
    degree 1
  ]
  node
  [
    id 10
    name "ZNF687"
    label "ZNF687"
    colors "#FFB6B6"
    diffs -1.88746891051514
    totalFlows 1.88746891051514
    degree 1
  ]
  node
  [
    id 11
    name "TRRAP"
    label "TRRAP"
    colors "#3030FF"
    diffs -19.2009010864807
    totalFlows 40.3932273283383
    degree 1
  ]
  node
  [
    id 12
    name "RRP12"
    label "RRP12"
    colors "#FF7979"
    diffs -0.02454284921661
    totalFlows 1.97510089975278
    degree 1
  ]
  node
  [
    id 13
    name "DDX17"
    label "DDX17"
    colors "#6161FF"
    diffs -10.7595925919168
    totalFlows 24.7298476043616
    degree 1
  ]
  node
  [
    id 14
    name "SRRT"
    label "SRRT"
    colors "#C2C2FF"
    diffs -6.08142863080184
    totalFlows 18.676898760249
    degree 1
  ]
  node
  [
    id 15
    name "PHB"
    label "PHB"
    colors "#7979FF"
    diffs -8.71499713395067
    totalFlows 47.9306596149869
    degree 1
  ]
  node
  [
    id 16
    name "DNMT1"
    label "DNMT1"
    colors "#FF9D9D"
    diffs -1.10856428282486
    totalFlows 26.2009611951847
    degree 1
  ]
  node
  [
    id 17
    name "SMPD4"
    label "SMPD4"
    colors "#FFC2C2"
    diffs -1.90613274522822
    totalFlows 1.90613274522822
    degree 1
  ]
  node
  [
    id 18
    name "THOC2"
    label "THOC2"
    colors "#FFFFFF"
    diffs -3.82869318927811
    totalFlows 3.82869318927811
    degree 1
  ]
  node
  [
    id 19
    name "PCGF2"
    label "PCGF2"
    colors "#FF4848"
    diffs 0.702860403145617
    totalFlows 4.08538192269547
    degree 1
  ]
  node
  [
    id 20
    name "PHF1"
    label "PHF1"
    colors "#FF2424"
    diffs 3.85218316787411
    totalFlows 10.8422827079237
    degree 1
  ]
  node
  [
    id 21
    name "RUVBL1"
    label "RUVBL1"
    colors "#5555FF"
    diffs -11.9345795816755
    totalFlows 35.2166882903686
    degree 1
  ]
  node
  [
    id 22
    name "RANBP2"
    label "RANBP2"
    colors "#8585FF"
    diffs -7.10029416276865
    totalFlows 19.5959066994113
    degree 1
  ]
  node
  [
    id 23
    name "CTCF"
    label "CTCF"
    colors "#FF8585"
    diffs -0.614587148139442
    totalFlows 5.56822709907343
    degree 1
  ]
  node
  [
    id 24
    name "BCOR"
    label "BCOR"
    colors "#FF3030"
    diffs 3.24165925451517
    totalFlows 12.956777565061
    degree 1
  ]
  node
  [
    id 25
    name "DDX3X"
    label "DDX3X"
    colors "#4848FF"
    diffs -12.8361733324855
    totalFlows 88.1672098599196
    degree 1
  ]
  node
  [
    id 26
    name "FUBP1"
    label "FUBP1"
    colors "#B6B6FF"
    diffs -6.55718366033243
    totalFlows 30.616919254265
    degree 1
  ]
  node
  [
    id 27
    name "MGA"
    label "MGA"
    colors "#FFF2F2"
    diffs -3.36967319194889
    totalFlows 8.56897685586013
    degree 1
  ]
  node
  [
    id 28
    name "JARID2"
    label "JARID2"
    colors "#FF6D6D"
    diffs 0.11013174119349
    totalFlows 1.7990150301139
    degree 1
  ]
  node
  [
    id 29
    name "HMGB2"
    label "HMGB2"
    colors "#FF5555"
    diffs 0.409019753795938
    totalFlows 4.09615909407519
    degree 1
  ]
  node
  [
    id 30
    name "GATAD2B"
    label "GATAD2B"
    colors "#6D6DFF"
    diffs -9.6364400387517
    totalFlows 18.4745460187941
    degree 1
  ]
  node
  [
    id 31
    name "TPR"
    label "TPR"
    colors "#AAAAFF"
    diffs -6.60641369696863
    totalFlows 17.9678451815651
    degree 1
  ]
  node
  [
    id 32
    name "CBX7"
    label "CBX7"
    colors "#CECEFF"
    diffs -5.53799681033084
    totalFlows 5.53799681033084
    degree 1
  ]
  node
  [
    id 33
    name "PCGF1"
    label "PCGF1"
    colors "#FFAAAA"
    diffs -1.57519760599175
    totalFlows 8.05589350553934
    degree 1
  ]
  node
  [
    id 34
    name "PBRM1"
    label "PBRM1"
    colors "#E6E6FF"
    diffs -4.38118483298734
    totalFlows 12.9146318471332
    degree 1
  ]
  node
  [
    id 35
    name "ARGLU1"
    label "ARGLU1"
    colors "#FFDADA"
    diffs -2.98184558582793
    totalFlows 6.77252947975824
    degree 1
  ]
  node
  [
    id 36
    name "HCFC1"
    label "HCFC1"
    colors "#FF0000"
    diffs 8.81587343208888
    totalFlows 11.158214234262
    degree 1
  ]
  node
  [
    id 37
    name "CBX8"
    label "CBX8"
    colors "#FF3C3C"
    diffs 0.883756990777155
    totalFlows 13.7022926728009
    degree 1
  ]
  node
  [
    id 38
    name "HLX"
    label "HLX"
    colors "#FF9191"
    diffs -0.877845132328708
    totalFlows 2.82841402531707
    degree 1
  ]
  node
  [
    id 39
    name "MEN1"
    label "MEN1"
    colors "#FF6161"
    diffs 0.266331585810413
    totalFlows 10.2411688462918
    degree 1
  ]
  node
  [
    id 40
    name "BPTF"
    label "BPTF"
    colors "#FF0C0C"
    diffs 6.55232435715851
    totalFlows 4.21977375380084
    degree 1
  ]
  node
  [
    id 41
    name "PABPN1"
    label "PABPN1"
    colors "#DADAFF"
    diffs -4.9377032845749
    totalFlows 6.77950656004885
    degree 1
  ]
  node
  [
    id 42
    name "TGS1"
    label "TGS1"
    colors "#FFCECE"
    diffs -2.74140905537555
    totalFlows 7.61455565366128
    degree 1
  ]
  edge
  [
    source 0
    target 1
    weight 0.992147253269583
    correlation -0.992147253269583
    sign -1
  ]
  edge
  [
    source 0
    target 2
    weight 0.252768805063553
    correlation -0.996384212049557
    sign -1
  ]
  edge
  [
    source 0
    target 3
    weight 0.972898540411066
    correlation -0.972898540411066
    sign -1
  ]
  edge
  [
    source 0
    target 4
    weight 0.971635154566495
    correlation -0.971635154566495
    sign -1
  ]
  edge
  [
    source 0
    target 5
    weight 0.962702355332969
    correlation -0.962702355332969
    sign -1
  ]
  edge
  [
    source 0
    target 6
    weight 0.955148673632791
    correlation -0.955148673632791
    sign -1
  ]
  edge
  [
    source 0
    target 7
    weight 0.944777248751023
    correlation 0.944777248751023
    sign 1
  ]
  edge
  [
    source 0
    target 8
    weight 0.9863430821501
    correlation -0.9863430821501
    sign -1
  ]
  edge
  [
    source 0
    target 9
    weight 0.943767419102963
    correlation -0.943767419102963
    sign -1
  ]
  edge
  [
    source 0
    target 10
    weight 0.943734455257571
    correlation 0.943734455257571
    sign 1
  ]
  edge
  [
    source 0
    target 11
    weight 0.943344062594543
    correlation 0.943344062594543
    sign 1
  ]
  edge
  [
    source 0
    target 12
    weight 0.671972861424663
    correlation 0.948230466787537
    sign 1
  ]
  edge
  [
    source 0
    target 13
    weight 0.979684780395554
    correlation -0.979684780395554
    sign -1
  ]
  edge
  [
    source 0
    target 14
    weight 0.919709960371235
    correlation -0.919709960371235
    sign -1
  ]
  edge
  [
    source 0
    target 15
    weight 0.915348462034835
    correlation -0.915348462034835
    sign -1
  ]
  edge
  [
    source 0
    target 16
    weight 0.91283148693903
    correlation -0.91283148693903
    sign -1
  ]
  edge
  [
    source 0
    target 17
    weight 0.953066372614108
    correlation 0.957233135333276
    sign 1
  ]
  edge
  [
    source 0
    target 18
    weight 0.539851706334301
    correlation -0.977651226362221
    sign -1
  ]
  edge
  [
    source 0
    target 19
    weight 0.062985027610448
    correlation 0.938656867272716
    sign 1
  ]
  edge
  [
    source 0
    target 20
    weight 0.873075227390515
    correlation -0.873075227390515
    sign -1
  ]
  edge
  [
    source 0
    target 21
    weight 0.325954257668548
    correlation -0.980620254173783
    sign -1
  ]
  edge
  [
    source 0
    target 22
    weight 0.255148794598073
    correlation 0.978818420156918
    sign 1
  ]
  edge
  [
    source 0
    target 23
    weight 0.113837456867715
    correlation -0.875071439190666
    sign -1
  ]
  edge
  [
    source 0
    target 24
    weight 0.84281068693689
    correlation -0.84281068693689
    sign -1
  ]
  edge
  [
    source 0
    target 25
    weight 0.839571126823179
    correlation 0.839571126823179
    sign 1
  ]
  edge
  [
    source 0
    target 26
    weight 0.827395512031044
    correlation -0.827395512031044
    sign -1
  ]
  edge
  [
    source 0
    target 27
    weight 0.818964260523023
    correlation -0.818964260523023
    sign -1
  ]
  edge
  [
    source 0
    target 28
    weight 0.889735485733593
    correlation -0.889735485733593
    sign -1
  ]
  edge
  [
    source 0
    target 29
    weight 0.918557478096778
    correlation -0.918557478096778
    sign -1
  ]
  edge
  [
    source 0
    target 30
    weight 0.803239225719623
    correlation -0.803239225719623
    sign -1
  ]
  edge
  [
    source 0
    target 31
    weight 0.209654130231776
    correlation -0.924788590530429
    sign -1
  ]
  edge
  [
    source 0
    target 32
    weight 0.858643869463742
    correlation -0.858643869463742
    sign -1
  ]
  edge
  [
    source 0
    target 33
    weight 0.799376063668577
    correlation -0.799376063668577
    sign -1
  ]
  edge
  [
    source 0
    target 34
    weight 0.794428545807259
    correlation 0.794428545807259
    sign 1
  ]
  edge
  [
    source 0
    target 35
    weight 0.789575541638476
    correlation -0.789575541638476
    sign -1
  ]
  edge
  [
    source 0
    target 36
    weight 0.780762160476745
    correlation -0.780762160476745
    sign -1
  ]
  edge
  [
    source 0
    target 37
    weight 0.885618099540845
    correlation -0.885618099540845
    sign -1
  ]
  edge
  [
    source 0
    target 38
    weight 0.76994402067451
    correlation -0.76994402067451
    sign -1
  ]
  edge
  [
    source 0
    target 39
    weight 0.854522830200107
    correlation -0.854522830200107
    sign -1
  ]
  edge
  [
    source 0
    target 40
    weight 0.735781318321315
    correlation -0.735781318321315
    sign -1
  ]
  edge
  [
    source 0
    target 41
    weight 0.071511343743154
    correlation -0.932170752618714
    sign -1
  ]
  edge
  [
    source 0
    target 42
    weight 0.668675618100495
    correlation -0.727677383842637
    sign -1
  ]
]
