# Supplementary material for: Aspergillus fumigatus Challenged by Human Dendritic Cells: Metabolic and Regulatory Pathway Responses Testify a Tight Battle
Source: Front Cell Infect Microbiol. 2019 May 22;9:168. doi: 10.3389/fcimb.2019.00168 (PMC6540932; doi:10.3389/fcimb.2019.00168)
Supplement: Supplementary file 12 [file Data_Sheet_2.ZIP › Supplementary_dataset2/EED_NR_Disease.gml]

Creator "igraph version 1.2.0 Mon Jun  4 11:55:21 2018"
Version 1
graph
[
  directed 1
  node
  [
    id 0
    name "EED"
    label "EED"
    colors "#0000FF"
    diffs -22.1045681430262
    totalFlows 39.1185235176855
    degree 25
  ]
  node
  [
    id 1
    name "FTSJ3"
    label "FTSJ3"
    colors "#FFA3A3"
    diffs 3.99486158503527
    totalFlows 8.63756913362712
    degree 1
  ]
  node
  [
    id 2
    name "SMC1A"
    label "SMC1A"
    colors "#FF7A7A"
    diffs 4.27540751524178
    totalFlows 17.5054514308889
    degree 1
  ]
  node
  [
    id 3
    name "EBNA1BP2"
    label "EBNA1BP2"
    colors "#FFE0E0"
    diffs 2.1274001568601
    totalFlows 5.77157739266785
    degree 1
  ]
  node
  [
    id 4
    name "GTF3C4"
    label "GTF3C4"
    colors "#B7B7FF"
    diffs -0.100795785780544
    totalFlows 5.78554906825272
    degree 1
  ]
  node
  [
    id 5
    name "HOXB13"
    label "HOXB13"
    colors "#FF6565"
    diffs 4.76976692524683
    totalFlows 8.25287928485313
    degree 1
  ]
  node
  [
    id 6
    name "PHF1"
    label "PHF1"
    colors "#FFCCCC"
    diffs 3.85218316787411
    totalFlows 14.6944658757978
    degree 1
  ]
  node
  [
    id 7
    name "BAZ1B"
    label "BAZ1B"
    colors "#CCCCFF"
    diffs 0.0800846840780913
    totalFlows 25.9705337947535
    degree 1
  ]
  node
  [
    id 8
    name "YY1"
    label "YY1"
    colors "#8E8EFF"
    diffs -0.265816803528327
    totalFlows 21.6167789389869
    degree 1
  ]
  node
  [
    id 9
    name "KHSRP"
    label "KHSRP"
    colors "#FF2828"
    diffs 16.7684396663018
    totalFlows 46.5103463069656
    degree 1
  ]
  node
  [
    id 10
    name "TFAM"
    label "TFAM"
    colors "#FF8E8E"
    diffs 4.1518413636125
    totalFlows 6.02331407174991
    degree 1
  ]
  node
  [
    id 11
    name "HMGB2"
    label "HMGB2"
    colors "#E0E0FF"
    diffs 0.409019753795938
    totalFlows 4.50517884787113
    degree 1
  ]
  node
  [
    id 12
    name "ACIN1"
    label "ACIN1"
    colors "#2828FF"
    diffs -9.15596658997298
    totalFlows 29.8787095572596
    degree 1
  ]
  node
  [
    id 13
    name "AHCTF1"
    label "AHCTF1"
    colors "#F4F4FF"
    diffs 1.70371730168323
    totalFlows 1.70371730168323
    degree 1
  ]
  node
  [
    id 14
    name "PRKDC"
    label "PRKDC"
    colors "#FF0000"
    diffs 29.131081026516
    totalFlows 105.881005761249
    degree 1
  ]
  node
  [
    id 15
    name "CTCF"
    label "CTCF"
    colors "#7A7AFF"
    diffs -0.614587148139442
    totalFlows 4.95363995093399
    degree 1
  ]
  node
  [
    id 16
    name "CDK2AP2"
    label "CDK2AP2"
    colors "#FFF4F4"
    diffs 2.10855724489525
    totalFlows 2.10855724489525
    degree 1
  ]
  node
  [
    id 17
    name "TGS1"
    label "TGS1"
    colors "#3D3DFF"
    diffs -2.74140905537555
    totalFlows 4.87314659828573
    degree 1
  ]
  node
  [
    id 18
    name "TBL3"
    label "TBL3"
    colors "#FFB7B7"
    diffs 3.99157111565266
    totalFlows 5.28954758523529
    degree 1
  ]
  node
  [
    id 19
    name "SLTM"
    label "SLTM"
    colors "#A3A3FF"
    diffs -0.215659909828776
    totalFlows 3.2464687685136
    degree 1
  ]
  node
  [
    id 20
    name "AR"
    label "AR"
    colors "#1414FF"
    diffs -10.096157265457
    totalFlows 98.7678190305722
    degree 1
  ]
  node
  [
    id 21
    name "CBX3"
    label "CBX3"
    colors "#FF3D3D"
    diffs 10.8514338244513
    totalFlows 17.1746785486393
    degree 1
  ]
  node
  [
    id 22
    name "DNMT1"
    label "DNMT1"
    colors "#6666FF"
    diffs -1.10856428282486
    totalFlows 25.0923969123598
    degree 1
  ]
  node
  [
    id 23
    name "HCFC1"
    label "HCFC1"
    colors "#FF5151"
    diffs 8.81587343208888
    totalFlows 19.9740876663508
    degree 1
  ]
  node
  [
    id 24
    name "TSC22D1"
    label "TSC22D1"
    colors "#FF1414"
    diffs 19.7069896634159
    totalFlows 62.3714712457461
    degree 1
  ]
  node
  [
    id 25
    name "PPP1R8"
    label "PPP1R8"
    colors "#5151FF"
    diffs -1.82108086641457
    totalFlows 10.149394253023
    degree 1
  ]
  edge
  [
    source 0
    target 1
    weight 0.993117126075576
    correlation 0.993117126075576
    sign 1
  ]
  edge
  [
    source 0
    target 2
    weight 0.386715705217391
    correlation 0.988651090306763
    sign 1
  ]
  edge
  [
    source 0
    target 3
    weight 0.824506879091366
    correlation -0.989648170379406
    sign -1
  ]
  edge
  [
    source 0
    target 4
    weight 0.0600909517932673
    correlation -0.98404970762476
    sign -1
  ]
  edge
  [
    source 0
    target 5
    weight 0.965473500541007
    correlation -0.965473500541007
    sign -1
  ]
  edge
  [
    source 0
    target 6
    weight 0.965257216045291
    correlation -0.965257216045291
    sign -1
  ]
  edge
  [
    source 0
    target 7
    weight 0.944231044755977
    correlation 0.944231044755977
    sign 1
  ]
  edge
  [
    source 0
    target 8
    weight 0.991795617697508
    correlation 0.991795617697508
    sign 1
  ]
  edge
  [
    source 0
    target 9
    weight 0.929641579345332
    correlation -0.929641579345332
    sign -1
  ]
  edge
  [
    source 0
    target 10
    weight 0.769013736873948
    correlation 0.995580937065381
    sign 1
  ]
  edge
  [
    source 0
    target 11
    weight 0.912162699169141
    correlation 0.912162699169141
    sign 1
  ]
  edge
  [
    source 0
    target 12
    weight 0.856213428033203
    correlation 0.856213428033203
    sign 1
  ]
  edge
  [
    source 0
    target 13
    weight 0.851858650841615
    correlation 0.851858650841615
    sign 1
  ]
  edge
  [
    source 0
    target 14
    weight 0.851620114125475
    correlation 0.851620114125475
    sign 1
  ]
  edge
  [
    source 0
    target 15
    weight 0.362830707832123
    correlation -0.960903171036921
    sign -1
  ]
  edge
  [
    source 0
    target 16
    weight 0.808201912621314
    correlation -0.974284735148283
    sign -1
  ]
  edge
  [
    source 0
    target 17
    weight 0.785249305781032
    correlation -0.785249305781032
    sign -1
  ]
  edge
  [
    source 0
    target 18
    weight 0.939606821145536
    correlation 0.939606821145536
    sign 1
  ]
  edge
  [
    source 0
    target 19
    weight 0.776708138167433
    correlation 0.776708138167433
    sign 1
  ]
  edge
  [
    source 0
    target 20
    weight 0.768652566213562
    correlation -0.768652566213562
    sign -1
  ]
  edge
  [
    source 0
    target 21
    weight 0.90479933497734
    correlation 0.948558680103793
    sign 1
  ]
  edge
  [
    source 0
    target 22
    weight 0.752882533448681
    correlation 0.752882533448681
    sign 1
  ]
  edge
  [
    source 0
    target 23
    weight 0.732234073151808
    correlation -0.732234073151808
    sign -1
  ]
  edge
  [
    source 0
    target 24
    weight 0.721415039528661
    correlation -0.721415039528661
    sign -1
  ]
  edge
  [
    source 0
    target 25
    weight 0.704983076369158
    correlation -0.704983076369158
    sign -1
  ]
]
