# Supplementary material for: Aspergillus fumigatus Challenged by Human Dendritic Cells: Metabolic and Regulatory Pathway Responses Testify a Tight Battle
Source: Front Cell Infect Microbiol. 2019 May 22;9:168. doi: 10.3389/fcimb.2019.00168 (PMC6540932; doi:10.3389/fcimb.2019.00168)
Supplement: Supplementary file 12 [file Data_Sheet_2.ZIP › Supplementary_dataset2/EEF1A1_KT_Control.gml]

Creator "igraph version 1.2.0 Mon Jun  4 11:55:16 2018"
Version 1
graph
[
  directed 1
  node
  [
    id 0
    name "PASK"
    label "PASK"
    colors "#EBEBFF"
    diffs -1.26508877716717
    totalFlows 49.9596177521129
    degree 1
  ]
  node
  [
    id 1
    name "FBL"
    label "FBL"
    colors "#7D7DFF"
    diffs -4.049108124296
    totalFlows 17.1035591709757
    degree 1
  ]
  node
  [
    id 2
    name "PAFAH1B3"
    label "PAFAH1B3"
    colors "#5656FF"
    diffs -5.38243922454657
    totalFlows 5.38243922454657
    degree 1
  ]
  node
  [
    id 3
    name "COPS5"
    label "COPS5"
    colors "#FF3030"
    diffs 6.23946133327367
    totalFlows 60.5284152283636
    degree 1
  ]
  node
  [
    id 4
    name "RPL21"
    label "RPL21"
    colors "#FFCECE"
    diffs -0.129548100541426
    totalFlows 10.9406560401036
    degree 1
  ]
  node
  [
    id 5
    name "HSP90AA1"
    label "HSP90AA1"
    colors "#6969FF"
    diffs -4.70238976890437
    totalFlows 102.729163431092
    degree 1
  ]
  node
  [
    id 6
    name "GAPDH"
    label "GAPDH"
    colors "#0404FF"
    diffs -22.774505286805
    totalFlows 36.6660629865991
    degree 1
  ]
  node
  [
    id 7
    name "ABCC2"
    label "ABCC2"
    colors "#FFA3A3"
    diffs 0.847661164087383
    totalFlows 5.61183974235433
    degree 1
  ]
  node
  [
    id 8
    name "KRAS"
    label "KRAS"
    colors "#A3A3FF"
    diffs -2.27136936389284
    totalFlows 11.6862697303558
    degree 1
  ]
  node
  [
    id 9
    name "VCAM1"
    label "VCAM1"
    colors "#0909FF"
    diffs -20.8688039838852
    totalFlows 54.037198869324
    degree 1
  ]
  node
  [
    id 10
    name "IKBKG"
    label "IKBKG"
    colors "#2B2BFF"
    diffs -8.90969694910739
    totalFlows 48.391786135114
    degree 1
  ]
  node
  [
    id 11
    name "PSMA2"
    label "PSMA2"
    colors "#4848FF"
    diffs -7.13238597566273
    totalFlows 12.0643669445541
    degree 1
  ]
  node
  [
    id 12
    name "RFC5"
    label "RFC5"
    colors "#FF9595"
    diffs 1.47977412151832
    totalFlows 35.4682523767931
    degree 1
  ]
  node
  [
    id 13
    name "CUL4A"
    label "CUL4A"
    colors "#2121FF"
    diffs -11.1320956379723
    totalFlows 33.7796745002703
    degree 1
  ]
  node
  [
    id 14
    name "RPS24"
    label "RPS24"
    colors "#FAFAFF"
    diffs -1.05056373956998
    totalFlows 13.9726372092735
    degree 1
  ]
  node
  [
    id 15
    name "EIF3F"
    label "EIF3F"
    colors "#FFB2B2"
    diffs 0.403457504197322
    totalFlows 10.2521669839444
    degree 1
  ]
  node
  [
    id 16
    name "PABPC4"
    label "PABPC4"
    colors "#FFE2E2"
    diffs -0.390069773187767
    totalFlows 13.1177931641011
    degree 1
  ]
  node
  [
    id 17
    name "SPP1"
    label "SPP1"
    colors "#0000FF"
    diffs -25.0589928157886
    totalFlows 52.6605615174079
    degree 1
  ]
  node
  [
    id 18
    name "PLAUR"
    label "PLAUR"
    colors "#1C1CFF"
    diffs -13.4077286064724
    totalFlows 28.4286965765652
    degree 1
  ]
  node
  [
    id 19
    name "NIFK"
    label "NIFK"
    colors "#DDDDFF"
    diffs -1.50555592541196
    totalFlows 5.28307494532947
    degree 1
  ]
  node
  [
    id 20
    name "PCNA"
    label "PCNA"
    colors "#FFB6B6"
    diffs 0.371946721794444
    totalFlows 242.322748043954
    degree 1
  ]
  node
  [
    id 21
    name "RUVBL2"
    label "RUVBL2"
    colors "#0E0EFF"
    diffs -18.3817892382571
    totalFlows 36.0629382240379
    degree 1
  ]
  node
  [
    id 22
    name "SMURF1"
    label "SMURF1"
    colors "#FF3434"
    diffs 5.64722515557317
    totalFlows 31.5560986684128
    degree 1
  ]
  node
  [
    id 23
    name "YWHAQ"
    label "YWHAQ"
    colors "#3939FF"
    diffs -8.0967784810748
    totalFlows 58.5080675220596
    degree 1
  ]
  node
  [
    id 24
    name "WARS"
    label "WARS"
    colors "#FFFFFF"
    diffs -0.922378259778924
    totalFlows 25.157211404868
    degree 1
  ]
  node
  [
    id 25
    name "MRPS7"
    label "MRPS7"
    colors "#8181FF"
    diffs -3.81306488506072
    totalFlows 3.81306488506072
    degree 1
  ]
  node
  [
    id 26
    name "MYSM1"
    label "MYSM1"
    colors "#D8D8FF"
    diffs -1.53881618255714
    totalFlows 2.16483354962136
    degree 1
  ]
  node
  [
    id 27
    name "STAU1"
    label "STAU1"
    colors "#6E6EFF"
    diffs -4.43603138623338
    totalFlows 30.58582508028
    degree 1
  ]
  node
  [
    id 28
    name "COX17"
    label "COX17"
    colors "#B6B6FF"
    diffs -1.97600335706164
    totalFlows 1.97600335706164
    degree 1
  ]
  node
  [
    id 29
    name "PAEP"
    label "PAEP"
    colors "#9595FF"
    diffs -3.08745179074541
    totalFlows 3.08745179074541
    degree 1
  ]
  node
  [
    id 30
    name "RPS19"
    label "RPS19"
    colors "#5B5BFF"
    diffs -5.34059523431584
    totalFlows 13.52539793842
    degree 1
  ]
  node
  [
    id 31
    name "UBL4A"
    label "UBL4A"
    colors "#1818FF"
    diffs -15.9044158972266
    totalFlows 32.828431001243
    degree 1
  ]
  node
  [
    id 32
    name "IMMT"
    label "IMMT"
    colors "#FF5B5B"
    diffs 2.99137966857158
    totalFlows 6.40607955465071
    degree 1
  ]
  node
  [
    id 33
    name "BBS2"
    label "BBS2"
    colors "#E2E2FF"
    diffs -1.35302157026238
    totalFlows 16.4783634223322
    degree 1
  ]
  node
  [
    id 34
    name "RSRC1"
    label "RSRC1"
    colors "#FFF0F0"
    diffs -0.747257892514844
    totalFlows 1.67934036713628
    degree 1
  ]
  node
  [
    id 35
    name "CUL5"
    label "CUL5"
    colors "#6060FF"
    diffs -4.9196559227681
    totalFlows 34.2632141983922
    degree 1
  ]
  node
  [
    id 36
    name "NUP214"
    label "NUP214"
    colors "#FFC0C0"
    diffs 0.0861949623367266
    totalFlows 5.59168104298152
    degree 1
  ]
  node
  [
    id 37
    name "VCL"
    label "VCL"
    colors "#1313FF"
    diffs -17.0681216991805
    totalFlows 33.6174377133233
    degree 1
  ]
  node
  [
    id 38
    name "CKS2"
    label "CKS2"
    colors "#3E3EFF"
    diffs -7.78078902659595
    totalFlows 20.0393290122152
    degree 1
  ]
  node
  [
    id 39
    name "RPL31"
    label "RPL31"
    colors "#ADADFF"
    diffs -2.12984338659442
    totalFlows 11.1281385884166
    degree 1
  ]
  node
  [
    id 40
    name "STAT6"
    label "STAT6"
    colors "#C0C0FF"
    diffs -1.84951885119765
    totalFlows 16.6798971964585
    degree 1
  ]
  node
  [
    id 41
    name "RPL15"
    label "RPL15"
    colors "#9999FF"
    diffs -2.98396609134496
    totalFlows 10.189923249826
    degree 1
  ]
  node
  [
    id 42
    name "GRK5"
    label "GRK5"
    colors "#FF1C1C"
    diffs 7.2986903720564
    totalFlows 18.8407182085754
    degree 1
  ]
  node
  [
    id 43
    name "SEPT2"
    label "SEPT2"
    colors "#FFBBBB"
    diffs 0.22375083279807
    totalFlows 8.1489467953191
    degree 1
  ]
  node
  [
    id 44
    name "RAP2A"
    label "RAP2A"
    colors "#FF9090"
    diffs 1.48358361182854
    totalFlows 24.8268224129369
    degree 1
  ]
  node
  [
    id 45
    name "SPHK1"
    label "SPHK1"
    colors "#FFFAFA"
    diffs -0.787509579892317
    totalFlows 13.7725623026832
    degree 1
  ]
  node
  [
    id 46
    name "NRAS"
    label "NRAS"
    colors "#FFF5F5"
    diffs -0.752015593008736
    totalFlows 29.7763774531272
    degree 1
  ]
  node
  [
    id 47
    name "SART1"
    label "SART1"
    colors "#FF4848"
    diffs 4.12028713548597
    totalFlows 6.03728124901083
    degree 1
  ]
  node
  [
    id 48
    name "RGS12"
    label "RGS12"
    colors "#FF3E3E"
    diffs 4.40250868571415
    totalFlows 18.1196337816074
    degree 1
  ]
  node
  [
    id 49
    name "NEU1"
    label "NEU1"
    colors "#CACAFF"
    diffs -1.70142866435171
    totalFlows 1.70142866435171
    degree 1
  ]
  node
  [
    id 50
    name "NR4A1"
    label "NR4A1"
    colors "#8B8BFF"
    diffs -3.43844454332783
    totalFlows 20.1866340732818
    degree 1
  ]
  node
  [
    id 51
    name "MRPL14"
    label "MRPL14"
    colors "#FF6969"
    diffs 2.67113995735635
    totalFlows 3.19928035758523
    degree 1
  ]
  node
  [
    id 52
    name "TP53BP2"
    label "TP53BP2"
    colors "#FF4C4C"
    diffs 4.0310622756524
    totalFlows 67.0904059183775
    degree 1
  ]
  node
  [
    id 53
    name "ITSN1"
    label "ITSN1"
    colors "#FF6060"
    diffs 2.8690633649439
    totalFlows 64.3588247542564
    degree 1
  ]
  node
  [
    id 54
    name "APC"
    label "APC"
    colors "#FF8686"
    diffs 1.78464126803398
    totalFlows 15.9451099981827
    degree 1
  ]
  node
  [
    id 55
    name "PCBP2"
    label "PCBP2"
    colors "#3434FF"
    diffs -8.16938432232291
    totalFlows 15.9725953299455
    degree 1
  ]
  node
  [
    id 56
    name "NREP"
    label "NREP"
    colors "#CECEFF"
    diffs -1.66991775267571
    totalFlows 1.66991775267571
    degree 1
  ]
  node
  [
    id 57
    name "KIF1B"
    label "KIF1B"
    colors "#BBBBFF"
    diffs -1.90675258469576
    totalFlows 27.9738981369509
    degree 1
  ]
  node
  [
    id 58
    name "PHGDH"
    label "PHGDH"
    colors "#FF7878"
    diffs 2.31794859049322
    totalFlows 8.30364295795475
    degree 1
  ]
  node
  [
    id 59
    name "SRRM1"
    label "SRRM1"
    colors "#FFE6E6"
    diffs -0.462171699952211
    totalFlows 14.5434920824262
    degree 1
  ]
  node
  [
    id 60
    name "VARS"
    label "VARS"
    colors "#A8A8FF"
    diffs -2.15101827659878
    totalFlows 7.00459484696769
    degree 1
  ]
  node
  [
    id 61
    name "TUBGCP2"
    label "TUBGCP2"
    colors "#F0F0FF"
    diffs -1.24876307656922
    totalFlows 8.86581516949504
    degree 1
  ]
  node
  [
    id 62
    name "H2AFX"
    label "H2AFX"
    colors "#FF1818"
    diffs 8.24105750769574
    totalFlows 28.0036306250191
    degree 1
  ]
  node
  [
    id 63
    name "CD81"
    label "CD81"
    colors "#4343FF"
    diffs -7.13560006025715
    totalFlows 33.7450981355595
    degree 1
  ]
  node
  [
    id 64
    name "TGIF1"
    label "TGIF1"
    colors "#FF5656"
    diffs 3.22761565526922
    totalFlows 3.67574916435495
    degree 1
  ]
  node
  [
    id 65
    name "TRAP1"
    label "TRAP1"
    colors "#FF0404"
    diffs 20.2748359816038
    totalFlows 27.4163427052803
    degree 1
  ]
  node
  [
    id 66
    name "XPO5"
    label "XPO5"
    colors "#D3D3FF"
    diffs -1.62969077471943
    totalFlows 6.25701720033176
    degree 1
  ]
  node
  [
    id 67
    name "GORASP2"
    label "GORASP2"
    colors "#3030FF"
    diffs -8.80966749428757
    totalFlows 15.7768458144129
    degree 1
  ]
  node
  [
    id 68
    name "SUMO3"
    label "SUMO3"
    colors "#FF0E0E"
    diffs 9.94170012842203
    totalFlows 103.981320472768
    degree 1
  ]
  node
  [
    id 69
    name "RAB7A"
    label "RAB7A"
    colors "#4C4CFF"
    diffs -6.32486106204513
    totalFlows 16.8869862562365
    degree 1
  ]
  node
  [
    id 70
    name "RPA3"
    label "RPA3"
    colors "#FF2B2B"
    diffs 6.23947069956168
    totalFlows 47.9881734390277
    degree 1
  ]
  node
  [
    id 71
    name "CCL18"
    label "CCL18"
    colors "#FF9999"
    diffs 1.46852983585231
    totalFlows 1.98677560275562
    degree 1
  ]
  node
  [
    id 72
    name "STRN4"
    label "STRN4"
    colors "#FFADAD"
    diffs 0.565728120115029
    totalFlows 4.72102651265141
    degree 1
  ]
  node
  [
    id 73
    name "ZNF24"
    label "ZNF24"
    colors "#6565FF"
    diffs -4.76191920513806
    totalFlows 11.3981235582811
    degree 1
  ]
  node
  [
    id 74
    name "RPL18"
    label "RPL18"
    colors "#F5F5FF"
    diffs -1.14746169394693
    totalFlows 8.4376972174972
    degree 1
  ]
  node
  [
    id 75
    name "RPL30"
    label "RPL30"
    colors "#FFEBEB"
    diffs -0.703784650514846
    totalFlows 10.5131898434226
    degree 1
  ]
  node
  [
    id 76
    name "CASP2"
    label "CASP2"
    colors "#FF5151"
    diffs 3.95351254925285
    totalFlows 30.4307841595991
    degree 1
  ]
  node
  [
    id 77
    name "RPS4X"
    label "RPS4X"
    colors "#FF3939"
    diffs 4.9672806451912
    totalFlows 7.80764046913822
    degree 1
  ]
  node
  [
    id 78
    name "MAP3K14"
    label "MAP3K14"
    colors "#FF4343"
    diffs 4.17388536970215
    totalFlows 91.0760323646255
    degree 1
  ]
  node
  [
    id 79
    name "BBS1"
    label "BBS1"
    colors "#5151FF"
    diffs -5.80242919567661
    totalFlows 8.47132456816085
    degree 1
  ]
  node
  [
    id 80
    name "RBBP8"
    label "RBBP8"
    colors "#9E9EFF"
    diffs -2.36760028454962
    totalFlows 44.5558604822454
    degree 1
  ]
  node
  [
    id 81
    name "LRRK2"
    label "LRRK2"
    colors "#FF7D7D"
    diffs 2.2635165154565
    totalFlows 40.9062363250549
    degree 1
  ]
  node
  [
    id 82
    name "RANBP9"
    label "RANBP9"
    colors "#FF6565"
    diffs 2.73597465760356
    totalFlows 15.1549009893465
    degree 1
  ]
  node
  [
    id 83
    name "FN1"
    label "FN1"
    colors "#FFA8A8"
    diffs 0.820819280775922
    totalFlows 72.7497230628259
    degree 1
  ]
  node
  [
    id 84
    name "SNRPA"
    label "SNRPA"
    colors "#B2B2FF"
    diffs -2.02150576040785
    totalFlows 10.1802451587359
    degree 1
  ]
  node
  [
    id 85
    name "RPS23"
    label "RPS23"
    colors "#C5C5FF"
    diffs -1.80923078247928
    totalFlows 9.17918784219225
    degree 1
  ]
  node
  [
    id 86
    name "TUBB"
    label "TUBB"
    colors "#7878FF"
    diffs -4.31839915603548
    totalFlows 46.0826418078173
    degree 1
  ]
  node
  [
    id 87
    name "PAPSS1"
    label "PAPSS1"
    colors "#E6E6FF"
    diffs -1.31358206788014
    totalFlows 1.5720422103007
    degree 1
  ]
  node
  [
    id 88
    name "PICALM"
    label "PICALM"
    colors "#FFCACA"
    diffs -0.0347176857135434
    totalFlows 4.43810316601709
    degree 1
  ]
  node
  [
    id 89
    name "CAND1"
    label "CAND1"
    colors "#FF7373"
    diffs 2.42672016316417
    totalFlows 62.5883499681956
    degree 1
  ]
  node
  [
    id 90
    name "LAMA4"
    label "LAMA4"
    colors "#9090FF"
    diffs -3.19032716071914
    totalFlows 3.50963222621709
    degree 1
  ]
  node
  [
    id 91
    name "CSRP2"
    label "CSRP2"
    colors "#FFD3D3"
    diffs -0.190737233266856
    totalFlows 1.70355156700112
    degree 1
  ]
  node
  [
    id 92
    name "GADD45A"
    label "GADD45A"
    colors "#FF2626"
    diffs 6.28242610683351
    totalFlows 50.7559257170885
    degree 1
  ]
  node
  [
    id 93
    name "SSR1"
    label "SSR1"
    colors "#FFD8D8"
    diffs -0.262049676166021
    totalFlows 4.31863007146635
    degree 1
  ]
  node
  [
    id 94
    name "ALPL"
    label "ALPL"
    colors "#FFDDDD"
    diffs -0.274787307918462
    totalFlows 1.71677832091822
    degree 1
  ]
  node
  [
    id 95
    name "RAB27A"
    label "RAB27A"
    colors "#FFC5C5"
    diffs -0.000301034475113759
    totalFlows 1.99439462014776
    degree 1
  ]
  node
  [
    id 96
    name "GSK3B"
    label "GSK3B"
    colors "#FF8B8B"
    diffs 1.62137308804047
    totalFlows 35.5213461993114
    degree 1
  ]
  node
  [
    id 97
    name "TNFSF11"
    label "TNFSF11"
    colors "#FF9E9E"
    diffs 1.15700783124351
    totalFlows 4.3473030199339
    degree 1
  ]
  node
  [
    id 98
    name "PTPN4"
    label "PTPN4"
    colors "#FF6E6E"
    diffs 2.44031781013404
    totalFlows 11.211570501308
    degree 1
  ]
  node
  [
    id 99
    name "MAGED2"
    label "MAGED2"
    colors "#7373FF"
    diffs -4.42152048020752
    totalFlows 9.91659961107947
    degree 1
  ]
  node
  [
    id 100
    name "SERPINB9"
    label "SERPINB9"
    colors "#FF1313"
    diffs 8.43481123703851
    totalFlows 18.5667374163425
    degree 1
  ]
  node
  [
    id 101
    name "ZBTB7A"
    label "ZBTB7A"
    colors "#8686FF"
    diffs -3.59714706029147
    totalFlows 3.66981545465938
    degree 1
  ]
  node
  [
    id 102
    name "PABPC1"
    label "PABPC1"
    colors "#FF8181"
    diffs 2.09706637406131
    totalFlows 27.6325052365053
    degree 1
  ]
  node
  [
    id 103
    name "SMAD4"
    label "SMAD4"
    colors "#2626FF"
    diffs -10.9619039392144
    totalFlows 47.1715233996149
    degree 1
  ]
  node
  [
    id 104
    name "ISG15"
    label "ISG15"
    colors "#FF0909"
    diffs 16.9422739382714
    totalFlows 129.698910041965
    degree 1
  ]
  node
  [
    id 105
    name "ZPR1"
    label "ZPR1"
    colors "#FF2121"
    diffs 6.68917086937335
    totalFlows 1.60050976615494
    degree 1
  ]
  node
  [
    id 106
    name "EEF1A1"
    label "EEF1A1"
    colors "#FF0000"
    diffs 28.0156684829966
    totalFlows 153.718163634385
    degree 106
  ]
  edge
  [
    source 0
    target 106
    weight 0.994995990617283
    correlation -0.994995990617283
    sign -1
  ]
  edge
  [
    source 1
    target 106
    weight 0.997894440538262
    correlation -0.997894440538262
    sign -1
  ]
  edge
  [
    source 2
    target 106
    weight 0.972145847134405
    correlation -0.972145847134405
    sign -1
  ]
  edge
  [
    source 3
    target 106
    weight 0.9718008184023
    correlation -0.9718008184023
    sign -1
  ]
  edge
  [
    source 4
    target 106
    weight 0.965048505747333
    correlation 0.965048505747333
    sign 1
  ]
  edge
  [
    source 5
    target 106
    weight 0.967104387019064
    correlation -0.967104387019064
    sign -1
  ]
  edge
  [
    source 6
    target 106
    weight 0.949982135073678
    correlation 0.949982135073678
    sign 1
  ]
  edge
  [
    source 7
    target 106
    weight 0.94406242892952
    correlation -0.94406242892952
    sign -1
  ]
  edge
  [
    source 8
    target 106
    weight 0.926443337972713
    correlation 0.926443337972713
    sign 1
  ]
  edge
  [
    source 9
    target 106
    weight 0.959867383749001
    correlation 0.959867383749001
    sign 1
  ]
  edge
  [
    source 10
    target 106
    weight 0.95682981499898
    correlation -0.95682981499898
    sign -1
  ]
  edge
  [
    source 11
    target 106
    weight 0.961282772073317
    correlation -0.961282772073317
    sign -1
  ]
  edge
  [
    source 12
    target 106
    weight 0.884802381400374
    correlation -0.884802381400374
    sign -1
  ]
  edge
  [
    source 13
    target 106
    weight 0.929601454842306
    correlation 0.929601454842306
    sign 1
  ]
  edge
  [
    source 14
    target 106
    weight 0.946627599077814
    correlation -0.946627599077814
    sign -1
  ]
  edge
  [
    source 15
    target 106
    weight 0.969230574218916
    correlation -0.969230574218916
    sign -1
  ]
  edge
  [
    source 16
    target 106
    weight 0.920705097100083
    correlation 0.920705097100083
    sign 1
  ]
  edge
  [
    source 17
    target 106
    weight 0.825735380787911
    correlation 0.825735380787911
    sign 1
  ]
  edge
  [
    source 18
    target 106
    weight 0.82443591503353
    correlation 0.82443591503353
    sign 1
  ]
  edge
  [
    source 19
    target 106
    weight 0.921425805691042
    correlation -0.921425805691042
    sign -1
  ]
  edge
  [
    source 20
    target 106
    weight 0.794619980829072
    correlation -0.794619980829072
    sign -1
  ]
  edge
  [
    source 21
    target 106
    weight 0.917705427547785
    correlation -0.917705427547785
    sign -1
  ]
  edge
  [
    source 22
    target 106
    weight 0.9050598470305
    correlation -0.9050598470305
    sign -1
  ]
  edge
  [
    source 23
    target 106
    weight 0.923761811438914
    correlation 0.923761811438914
    sign 1
  ]
  edge
  [
    source 24
    target 106
    weight 0.739597042781042
    correlation 0.739597042781042
    sign 1
  ]
  edge
  [
    source 25
    target 106
    weight 0.975703587829267
    correlation 0.975703587829267
    sign 1
  ]
  edge
  [
    source 26
    target 106
    weight 0.997942021366234
    correlation 0.997942021366234
    sign 1
  ]
  edge
  [
    source 27
    target 106
    weight 0.909433813706847
    correlation 0.909433813706847
    sign 1
  ]
  edge
  [
    source 28
    target 106
    weight 0.843754976347842
    correlation -0.843754976347842
    sign -1
  ]
  edge
  [
    source 29
    target 106
    weight 0.95049546605216
    correlation -0.95049546605216
    sign -1
  ]
  edge
  [
    source 30
    target 106
    weight 0.90043273290551
    correlation 0.90043273290551
    sign 1
  ]
  edge
  [
    source 31
    target 106
    weight 0.86690421235158
    correlation 0.86690421235158
    sign 1
  ]
  edge
  [
    source 32
    target 106
    weight 0.876589770516823
    correlation -0.876589770516823
    sign -1
  ]
  edge
  [
    source 33
    target 106
    weight 0.694700350750853
    correlation -0.694700350750853
    sign -1
  ]
  edge
  [
    source 34
    target 106
    weight 0.839670183568141
    correlation 0.839670183568141
    sign 1
  ]
  edge
  [
    source 35
    target 106
    weight 0.887481489404011
    correlation -0.887481489404011
    sign -1
  ]
  edge
  [
    source 36
    target 106
    weight 0.98025832184254
    correlation -0.98025832184254
    sign -1
  ]
  edge
  [
    source 37
    target 106
    weight 0.859094161950768
    correlation -0.859094161950768
    sign -1
  ]
  edge
  [
    source 38
    target 106
    weight 0.676579749716
    correlation -0.676579749716
    sign -1
  ]
  edge
  [
    source 39
    target 106
    weight 0.893175280388305
    correlation -0.893175280388305
    sign -1
  ]
  edge
  [
    source 40
    target 106
    weight 0.854382005431914
    correlation -0.854382005431914
    sign -1
  ]
  edge
  [
    source 41
    target 106
    weight 0.865718330686632
    correlation 0.865718330686632
    sign 1
  ]
  edge
  [
    source 42
    target 106
    weight 0.853246848991421
    correlation -0.853246848991421
    sign -1
  ]
  edge
  [
    source 43
    target 106
    weight 0.879610282496439
    correlation 0.879610282496439
    sign 1
  ]
  edge
  [
    source 44
    target 106
    weight 0.633240401544121
    correlation 0.633240401544121
    sign 1
  ]
  edge
  [
    source 45
    target 106
    weight 0.624120668984345
    correlation 0.624120668984345
    sign 1
  ]
  edge
  [
    source 46
    target 106
    weight 0.617350069537489
    correlation 0.617350069537489
    sign 1
  ]
  edge
  [
    source 47
    target 106
    weight 0.859489574152839
    correlation -0.859489574152839
    sign -1
  ]
  edge
  [
    source 48
    target 106
    weight 0.614968626248187
    correlation 0.614968626248187
    sign 1
  ]
  edge
  [
    source 49
    target 106
    weight 0.860912421539756
    correlation 0.860912421539756
    sign 1
  ]
  edge
  [
    source 50
    target 106
    weight 0.87251155758941
    correlation 0.87251155758941
    sign 1
  ]
  edge
  [
    source 51
    target 106
    weight 0.836483160449976
    correlation 0.836483160449976
    sign 1
  ]
  edge
  [
    source 52
    target 106
    weight 0.569058023316757
    correlation 0.569058023316757
    sign 1
  ]
  edge
  [
    source 53
    target 106
    weight 0.566071153671076
    correlation -0.566071153671076
    sign -1
  ]
  edge
  [
    source 54
    target 106
    weight 0.842161149335413
    correlation -0.842161149335413
    sign -1
  ]
  edge
  [
    source 55
    target 106
    weight 0.827064813439961
    correlation -0.827064813439961
    sign -1
  ]
  edge
  [
    source 56
    target 106
    weight 0.834958876337857
    correlation -0.978749122317429
    sign -1
  ]
  edge
  [
    source 57
    target 106
    weight 0.559969908299503
    correlation 0.559969908299503
    sign 1
  ]
  edge
  [
    source 58
    target 106
    weight 0.832666898771511
    correlation 0.832666898771511
    sign 1
  ]
  edge
  [
    source 59
    target 106
    weight 0.816912154288143
    correlation -0.816912154288143
    sign -1
  ]
  edge
  [
    source 60
    target 106
    weight 0.797626246225986
    correlation -0.797626246225986
    sign -1
  ]
  edge
  [
    source 61
    target 106
    weight 0.775725098460454
    correlation -0.775725098460454
    sign -1
  ]
  edge
  [
    source 62
    target 106
    weight 0.830301816844833
    correlation -0.830301816844833
    sign -1
  ]
  edge
  [
    source 63
    target 106
    weight 0.758914917880908
    correlation 0.758914917880908
    sign 1
  ]
  edge
  [
    source 64
    target 106
    weight 0.8659012348741
    correlation 0.8659012348741
    sign 1
  ]
  edge
  [
    source 65
    target 106
    weight 0.46089249165845
    correlation -0.46089249165845
    sign -1
  ]
  edge
  [
    source 66
    target 106
    weight 0.787115738366398
    correlation -0.787115738366398
    sign -1
  ]
  edge
  [
    source 67
    target 106
    weight 0.785099123935451
    correlation 0.785099123935451
    sign 1
  ]
  edge
  [
    source 68
    target 106
    weight 0.81177093779054
    correlation 0.81177093779054
    sign 1
  ]
  edge
  [
    source 69
    target 106
    weight 0.73219065675147
    correlation 0.73219065675147
    sign 1
  ]
  edge
  [
    source 70
    target 106
    weight 0.763209606831993
    correlation -0.763209606831993
    sign -1
  ]
  edge
  [
    source 71
    target 106
    weight 0.337808280473227
    correlation -0.480826260024236
    sign -1
  ]
  edge
  [
    source 72
    target 106
    weight 0.731549081511053
    correlation -0.731549081511053
    sign -1
  ]
  edge
  [
    source 73
    target 106
    weight 0.857605146807962
    correlation -0.857605146807962
    sign -1
  ]
  edge
  [
    source 74
    target 106
    weight 0.735042818221306
    correlation -0.735042818221306
    sign -1
  ]
  edge
  [
    source 75
    target 106
    weight 0.724137953162788
    correlation -0.724137953162788
    sign -1
  ]
  edge
  [
    source 76
    target 106
    weight 0.335823169502678
    correlation -0.335823169502678
    sign -1
  ]
  edge
  [
    source 77
    target 106
    weight 0.755287618924465
    correlation 0.755287618924465
    sign 1
  ]
  edge
  [
    source 78
    target 106
    weight 0.32602619598036
    correlation 0.32602619598036
    sign 1
  ]
  edge
  [
    source 79
    target 106
    weight 0.68892332453033
    correlation -0.68892332453033
    sign -1
  ]
  edge
  [
    source 80
    target 106
    weight 0.311442282541273
    correlation -0.311442282541273
    sign -1
  ]
  edge
  [
    source 81
    target 106
    weight 0.694588209017072
    correlation 0.694588209017072
    sign 1
  ]
  edge
  [
    source 82
    target 106
    weight 0.710530784144072
    correlation -0.710530784144072
    sign -1
  ]
  edge
  [
    source 83
    target 106
    weight 0.676379188029116
    correlation 0.676379188029116
    sign 1
  ]
  edge
  [
    source 84
    target 106
    weight 0.687169455523877
    correlation -0.687169455523877
    sign -1
  ]
  edge
  [
    source 85
    target 106
    weight 0.693904275367515
    correlation 0.693904275367515
    sign 1
  ]
  edge
  [
    source 86
    target 106
    weight 0.668335423803468
    correlation 0.668335423803468
    sign 1
  ]
  edge
  [
    source 87
    target 106
    weight 0.662409425134664
    correlation 0.662409425134664
    sign 1
  ]
  edge
  [
    source 88
    target 106
    weight 0.718582512303261
    correlation 0.718582512303261
    sign 1
  ]
  edge
  [
    source 89
    target 106
    weight 0.712358725057432
    correlation -0.712358725057432
    sign -1
  ]
  edge
  [
    source 90
    target 106
    weight 0.376670900235379
    correlation 0.65373084672384
    sign 1
  ]
  edge
  [
    source 91
    target 106
    weight 0.26953310324538
    correlation -0.338988534505548
    sign -1
  ]
  edge
  [
    source 92
    target 106
    weight 0.167943869749668
    correlation -0.167943869749668
    sign -1
  ]
  edge
  [
    source 93
    target 106
    weight 0.43329587742442
    correlation -0.625223877574227
    sign -1
  ]
  edge
  [
    source 94
    target 106
    weight 0.081170063713761
    correlation -0.38149932810732
    sign -1
  ]
  edge
  [
    source 95
    target 106
    weight 0.015622830724992
    correlation -0.647053391935474
    sign -1
  ]
  edge
  [
    source 96
    target 106
    weight 0.712559494493385
    correlation 0.712559494493385
    sign 1
  ]
  edge
  [
    source 97
    target 106
    weight 0.465937538328376
    correlation -0.465937538328376
    sign -1
  ]
  edge
  [
    source 98
    target 106
    weight 0.142696362350909
    correlation -0.142696362350909
    sign -1
  ]
  edge
  [
    source 99
    target 106
    weight 0.663293236164358
    correlation -0.663293236164358
    sign -1
  ]
  edge
  [
    source 100
    target 106
    weight 0.12614907216486
    correlation 0.12614907216486
    sign 1
  ]
  edge
  [
    source 101
    target 106
    weight 0.141765987860065
    correlation 0.832977655688671
    sign 1
  ]
  edge
  [
    source 102
    target 106
    weight 0.670364922075173
    correlation 0.670364922075173
    sign 1
  ]
  edge
  [
    source 103
    target 106
    weight 0.245843043958352
    correlation -0.722953283204854
    sign -1
  ]
  edge
  [
    source 104
    target 106
    weight 0.0389136859543762
    correlation 0.0389136859543762
    sign 1
  ]
  edge
  [
    source 105
    target 106
    weight 0.0143959927839843
    correlation -0.719039858821131
    sign -1
  ]
]
