# Supplementary material for: Aspergillus fumigatus Challenged by Human Dendritic Cells: Metabolic and Regulatory Pathway Responses Testify a Tight Battle
Source: Front Cell Infect Microbiol. 2019 May 22;9:168. doi: 10.3389/fcimb.2019.00168 (PMC6540932; doi:10.3389/fcimb.2019.00168)
Supplement: Supplementary file 12 [file Data_Sheet_2.ZIP › Supplementary_dataset2/EEF1A1_KT_Disease.gml]

Creator "igraph version 1.2.0 Mon Jun  4 11:55:16 2018"
Version 1
graph
[
  directed 1
  node
  [
    id 0
    name "PTPN4"
    label "PTPN4"
    colors "#FFD8D8"
    diffs 2.44031781013404
    totalFlows 13.6518883114421
    degree 1
  ]
  node
  [
    id 1
    name "SPHK1"
    label "SPHK1"
    colors "#9999FF"
    diffs -0.787509579892317
    totalFlows 12.9850527227909
    degree 1
  ]
  node
  [
    id 2
    name "CUL3"
    label "CUL3"
    colors "#FF0909"
    diffs 32.5093506850635
    totalFlows 137.648548743246
    degree 1
  ]
  node
  [
    id 3
    name "ACTB"
    label "ACTB"
    colors "#1212FF"
    diffs -10.1301184996477
    totalFlows 40.4736722880143
    degree 1
  ]
  node
  [
    id 4
    name "RBBP8"
    label "RBBP8"
    colors "#6767FF"
    diffs -2.36760028454962
    totalFlows 42.1882601976958
    degree 1
  ]
  node
  [
    id 5
    name "TFAP2C"
    label "TFAP2C"
    colors "#FF3636"
    diffs 10.666062175335
    totalFlows 14.863646478307
    degree 1
  ]
  node
  [
    id 6
    name "RGS12"
    label "RGS12"
    colors "#FF9494"
    diffs 4.40250868571415
    totalFlows 22.5221424673216
    degree 1
  ]
  node
  [
    id 7
    name "MRPL14"
    label "MRPL14"
    colors "#FFD4D4"
    diffs 2.67113995735635
    totalFlows 5.87042031494158
    degree 1
  ]
  node
  [
    id 8
    name "CRK"
    label "CRK"
    colors "#FF3F3F"
    diffs 9.70375506621889
    totalFlows 35.9741247460638
    degree 1
  ]
  node
  [
    id 9
    name "PFN2"
    label "PFN2"
    colors "#FF5E5E"
    diffs 6.50607034390993
    totalFlows 8.01278350617634
    degree 1
  ]
  node
  [
    id 10
    name "GADD45G"
    label "GADD45G"
    colors "#FFEFEF"
    diffs 2.15120601243372
    totalFlows 10.9544755888916
    degree 1
  ]
  node
  [
    id 11
    name "RPL4"
    label "RPL4"
    colors "#FF4848"
    diffs 8.47450028229989
    totalFlows 16.7533501597308
    degree 1
  ]
  node
  [
    id 12
    name "RPL10A"
    label "RPL10A"
    colors "#FF5555"
    diffs 7.2088069784943
    totalFlows 13.3742005144596
    degree 1
  ]
  node
  [
    id 13
    name "HSPA2"
    label "HSPA2"
    colors "#FF8787"
    diffs 5.16239278786939
    totalFlows 11.9777098590483
    degree 1
  ]
  node
  [
    id 14
    name "RAB7A"
    label "RAB7A"
    colors "#3A3AFF"
    diffs -6.32486106204513
    totalFlows 10.5621251941914
    degree 1
  ]
  node
  [
    id 15
    name "CUL2"
    label "CUL2"
    colors "#FF2D2D"
    diffs 12.544721687272
    totalFlows 44.692474030853
    degree 1
  ]
  node
  [
    id 16
    name "NRAS"
    label "NRAS"
    colors "#9D9DFF"
    diffs -0.752015593008736
    totalFlows 29.0243618601185
    degree 1
  ]
  node
  [
    id 17
    name "GORASP2"
    label "GORASP2"
    colors "#1616FF"
    diffs -8.80966749428757
    totalFlows 6.96717832012533
    degree 1
  ]
  node
  [
    id 18
    name "KIF1B"
    label "KIF1B"
    colors "#7575FF"
    diffs -1.90675258469576
    totalFlows 26.0671455522552
    degree 1
  ]
  node
  [
    id 19
    name "SNCA"
    label "SNCA"
    colors "#FFB0B0"
    diffs 3.32573431858959
    totalFlows 21.760945392852
    degree 1
  ]
  node
  [
    id 20
    name "FAS"
    label "FAS"
    colors "#C2C2FF"
    diffs -0.111393900501504
    totalFlows 15.70321830559
    degree 1
  ]
  node
  [
    id 21
    name "STRN4"
    label "STRN4"
    colors "#E1E1FF"
    diffs 0.565728120115029
    totalFlows 5.28675463276644
    degree 1
  ]
  node
  [
    id 22
    name "TUBB"
    label "TUBB"
    colors "#4848FF"
    diffs -4.31839915603548
    totalFlows 41.7642426517819
    degree 1
  ]
  node
  [
    id 23
    name "RPL12"
    label "RPL12"
    colors "#FFC6C6"
    diffs 2.91233829680487
    totalFlows 11.8754909507613
    degree 1
  ]
  node
  [
    id 24
    name "MME"
    label "MME"
    colors "#FF8282"
    diffs 5.57781946377331
    totalFlows 10.6156127014853
    degree 1
  ]
  node
  [
    id 25
    name "DCUN1D1"
    label "DCUN1D1"
    colors "#3636FF"
    diffs -6.40075742853714
    totalFlows 21.0826416994982
    degree 1
  ]
  node
  [
    id 26
    name "PCNA"
    label "PCNA"
    colors "#D8D8FF"
    diffs 0.371946721794444
    totalFlows 242.694694765749
    degree 1
  ]
  node
  [
    id 27
    name "PHGDH"
    label "PHGDH"
    colors "#FFDDDD"
    diffs 2.31794859049322
    totalFlows 10.621591548448
    degree 1
  ]
  node
  [
    id 28
    name "CUL1"
    label "CUL1"
    colors "#FF2828"
    diffs 12.9496702969426
    totalFlows 79.5536505762493
    degree 1
  ]
  node
  [
    id 29
    name "RPS16"
    label "RPS16"
    colors "#FF3131"
    diffs 11.1779904823451
    totalFlows 21.0607058348067
    degree 1
  ]
  node
  [
    id 30
    name "CCL18"
    label "CCL18"
    colors "#EFEFFF"
    diffs 1.46852983585231
    totalFlows 3.45530543860793
    degree 1
  ]
  node
  [
    id 31
    name "ABCC2"
    label "ABCC2"
    colors "#E6E6FF"
    diffs 0.847661164087383
    totalFlows 6.45950090644172
    degree 1
  ]
  node
  [
    id 32
    name "NABP2"
    label "NABP2"
    colors "#A2A2FF"
    diffs -0.66186306855411
    totalFlows 4.31665901155065
    degree 1
  ]
  node
  [
    id 33
    name "PIK3R2"
    label "PIK3R2"
    colors "#FF9999"
    diffs 4.40202128772769
    totalFlows 13.9769325543114
    degree 1
  ]
  node
  [
    id 34
    name "LRRK2"
    label "LRRK2"
    colors "#FFE6E6"
    diffs 2.2635165154565
    totalFlows 43.1697528405114
    degree 1
  ]
  node
  [
    id 35
    name "PASK"
    label "PASK"
    colors "#8B8BFF"
    diffs -1.26508877716717
    totalFlows 48.6945289749457
    degree 1
  ]
  node
  [
    id 36
    name "ADRB2"
    label "ADRB2"
    colors "#C6C6FF"
    diffs -0.0786617162292345
    totalFlows 27.7699446237315
    degree 1
  ]
  node
  [
    id 37
    name "AICDA"
    label "AICDA"
    colors "#5555FF"
    diffs -3.51636652096152
    totalFlows 3.58228877048547
    degree 1
  ]
  node
  [
    id 38
    name "CASP2"
    label "CASP2"
    colors "#FFABAB"
    diffs 3.95351254925285
    totalFlows 34.384296708852
    degree 1
  ]
  node
  [
    id 39
    name "CD81"
    label "CD81"
    colors "#2424FF"
    diffs -7.13560006025715
    totalFlows 26.6094980753024
    degree 1
  ]
  node
  [
    id 40
    name "RPS6"
    label "RPS6"
    colors "#FF6363"
    diffs 6.46432017103927
    totalFlows 18.2035591357159
    degree 1
  ]
  node
  [
    id 41
    name "RPS4X"
    label "RPS4X"
    colors "#FF8B8B"
    diffs 4.9672806451912
    totalFlows 12.7749211143294
    degree 1
  ]
  node
  [
    id 42
    name "SMURF1"
    label "SMURF1"
    colors "#FF7E7E"
    diffs 5.64722515557317
    totalFlows 37.2033238239859
    degree 1
  ]
  node
  [
    id 43
    name "SERPINB9"
    label "SERPINB9"
    colors "#FF4C4C"
    diffs 8.43481123703851
    totalFlows 27.001548653381
    degree 1
  ]
  node
  [
    id 44
    name "TUBG1"
    label "TUBG1"
    colors "#8282FF"
    diffs -1.36405931001167
    totalFlows 21.0546075846848
    degree 1
  ]
  node
  [
    id 45
    name "RAP2A"
    label "RAP2A"
    colors "#F8F8FF"
    diffs 1.48358361182854
    totalFlows 26.3104060247655
    degree 1
  ]
  node
  [
    id 46
    name "PABPC1"
    label "PABPC1"
    colors "#FFF3F3"
    diffs 2.09706637406131
    totalFlows 29.7295716105666
    degree 1
  ]
  node
  [
    id 47
    name "TP53BP2"
    label "TP53BP2"
    colors "#FFA6A6"
    diffs 4.0310622756524
    totalFlows 71.1214681940299
    degree 1
  ]
  node
  [
    id 48
    name "HNRNPL"
    label "HNRNPL"
    colors "#FFCFCF"
    diffs 2.74270183974756
    totalFlows 16.3196434790814
    degree 1
  ]
  node
  [
    id 49
    name "MDM2"
    label "MDM2"
    colors "#0D0DFF"
    diffs -11.0554568972124
    totalFlows 104.692055550159
    degree 1
  ]
  node
  [
    id 50
    name "WARS"
    label "WARS"
    colors "#9494FF"
    diffs -0.922378259778924
    totalFlows 24.2348331450891
    degree 1
  ]
  node
  [
    id 51
    name "NEDD8"
    label "NEDD8"
    colors "#FF1B1B"
    diffs 19.532262474893
    totalFlows 111.738540270523
    degree 1
  ]
  node
  [
    id 52
    name "RPA3"
    label "RPA3"
    colors "#FF6C6C"
    diffs 6.23947069956168
    totalFlows 54.2276441385894
    degree 1
  ]
  node
  [
    id 53
    name "AURKA"
    label "AURKA"
    colors "#5151FF"
    diffs -3.75413525397659
    totalFlows 21.2494551521352
    degree 1
  ]
  node
  [
    id 54
    name "TRAP1"
    label "TRAP1"
    colors "#FF1616"
    diffs 20.2748359816038
    totalFlows 47.6911786868842
    degree 1
  ]
  node
  [
    id 55
    name "EEF1G"
    label "EEF1G"
    colors "#FF7979"
    diffs 5.81730254455477
    totalFlows 17.8281966880673
    degree 1
  ]
  node
  [
    id 56
    name "UBC"
    label "UBC"
    colors "#FF0000"
    diffs 286.847303328444
    totalFlows 1297.32983910087
    degree 1
  ]
  node
  [
    id 57
    name "PLAUR"
    label "PLAUR"
    colors "#0909FF"
    diffs -13.4077286064724
    totalFlows 15.0209679700928
    degree 1
  ]
  node
  [
    id 58
    name "SULT1E1"
    label "SULT1E1"
    colors "#FFEAEA"
    diffs 2.24122076526535
    totalFlows 2.24122076526535
    degree 1
  ]
  node
  [
    id 59
    name "BBS2"
    label "BBS2"
    colors "#8787FF"
    diffs -1.35302157026238
    totalFlows 15.1253418520698
    degree 1
  ]
  node
  [
    id 60
    name "TRAF3IP1"
    label "TRAF3IP1"
    colors "#B4B4FF"
    diffs -0.212691269424065
    totalFlows 5.10287230299561
    degree 1
  ]
  node
  [
    id 61
    name "RPL15"
    label "RPL15"
    colors "#5E5EFF"
    diffs -2.98396609134496
    totalFlows 7.20595715848108
    degree 1
  ]
  node
  [
    id 62
    name "IMMT"
    label "IMMT"
    colors "#FFBDBD"
    diffs 2.99137966857158
    totalFlows 9.39745922322229
    degree 1
  ]
  node
  [
    id 63
    name "CCDC8"
    label "CCDC8"
    colors "#6363FF"
    diffs -2.59808955604472
    totalFlows 58.1580596889912
    degree 1
  ]
  node
  [
    id 64
    name "DYSF"
    label "DYSF"
    colors "#FF9D9D"
    diffs 4.38357451570677
    totalFlows 9.71024307931512
    degree 1
  ]
  node
  [
    id 65
    name "RPL24"
    label "RPL24"
    colors "#FFB4B4"
    diffs 3.30490535697902
    totalFlows 14.0012761547912
    degree 1
  ]
  node
  [
    id 66
    name "RPL21"
    label "RPL21"
    colors "#BDBDFF"
    diffs -0.129548100541426
    totalFlows 10.8111079395622
    degree 1
  ]
  node
  [
    id 67
    name "SSR1"
    label "SSR1"
    colors "#B0B0FF"
    diffs -0.262049676166021
    totalFlows 4.05658039530033
    degree 1
  ]
  node
  [
    id 68
    name "STAU1"
    label "STAU1"
    colors "#4343FF"
    diffs -4.43603138623338
    totalFlows 26.1497936940466
    degree 1
  ]
  node
  [
    id 69
    name "RPA1"
    label "RPA1"
    colors "#FF1212"
    diffs 23.8461570258888
    totalFlows 58.879739219798
    degree 1
  ]
  node
  [
    id 70
    name "MRPL42"
    label "MRPL42"
    colors "#DDDDFF"
    diffs 0.491653802480158
    totalFlows 1.71165318350747
    degree 1
  ]
  node
  [
    id 71
    name "RFC5"
    label "RFC5"
    colors "#F3F3FF"
    diffs 1.47977412151832
    totalFlows 36.9480264983114
    degree 1
  ]
  node
  [
    id 72
    name "CKS2"
    label "CKS2"
    colors "#1F1FFF"
    diffs -7.78078902659595
    totalFlows 12.2585399856193
    degree 1
  ]
  node
  [
    id 73
    name "TP63"
    label "TP63"
    colors "#2D2DFF"
    diffs -6.88769327333888
    totalFlows 13.7414144233221
    degree 1
  ]
  node
  [
    id 74
    name "AXIN1"
    label "AXIN1"
    colors "#7E7EFF"
    diffs -1.39591169025666
    totalFlows 9.76934148968675
    degree 1
  ]
  node
  [
    id 75
    name "MAPK14"
    label "MAPK14"
    colors "#FF2424"
    diffs 15.1488128168434
    totalFlows 41.0718922472301
    degree 1
  ]
  node
  [
    id 76
    name "ZPR1"
    label "ZPR1"
    colors "#FF5A5A"
    diffs 6.68917086937335
    totalFlows 8.28968063552829
    degree 1
  ]
  node
  [
    id 77
    name "VCAM1"
    label "VCAM1"
    colors "#0404FF"
    diffs -20.8688039838852
    totalFlows 33.1683948854388
    degree 1
  ]
  node
  [
    id 78
    name "PSMB4"
    label "PSMB4"
    colors "#4C4CFF"
    diffs -4.2897569819825
    totalFlows 5.08276798414778
    degree 1
  ]
  node
  [
    id 79
    name "PSMD11"
    label "PSMD11"
    colors "#FF9090"
    diffs 4.56572554875737
    totalFlows 13.3021890083612
    degree 1
  ]
  node
  [
    id 80
    name "DIABLO"
    label "DIABLO"
    colors "#5A5AFF"
    diffs -3.06540222177047
    totalFlows 9.09106124914034
    degree 1
  ]
  node
  [
    id 81
    name "TNFSF11"
    label "TNFSF11"
    colors "#EAEAFF"
    diffs 1.15700783124351
    totalFlows 5.50431085117741
    degree 1
  ]
  node
  [
    id 82
    name "IQCB1"
    label "IQCB1"
    colors "#A6A6FF"
    diffs -0.636576837516936
    totalFlows 14.7995059273323
    degree 1
  ]
  node
  [
    id 83
    name "H2AFX"
    label "H2AFX"
    colors "#FF5151"
    diffs 8.24105750769574
    totalFlows 36.2446881327148
    degree 1
  ]
  node
  [
    id 84
    name "GADD45A"
    label "GADD45A"
    colors "#FF6767"
    diffs 6.28242610683351
    totalFlows 57.038351823922
    degree 1
  ]
  node
  [
    id 85
    name "NPM1"
    label "NPM1"
    colors "#FFE1E1"
    diffs 2.28393947467745
    totalFlows 47.2017833410062
    degree 1
  ]
  node
  [
    id 86
    name "RPS15A"
    label "RPS15A"
    colors "#FF7575"
    diffs 6.17863621453318
    totalFlows 15.4470440054832
    degree 1
  ]
  node
  [
    id 87
    name "SPP1"
    label "SPP1"
    colors "#0000FF"
    diffs -25.0589928157886
    totalFlows 27.6015687016193
    degree 1
  ]
  node
  [
    id 88
    name "MAD2L1BP"
    label "MAD2L1BP"
    colors "#CFCFFF"
    diffs 0.152593547735846
    totalFlows 2.10450450217294
    degree 1
  ]
  node
  [
    id 89
    name "TTR"
    label "TTR"
    colors "#FF4343"
    diffs 8.89295513536123
    totalFlows 10.6597313427967
    degree 1
  ]
  node
  [
    id 90
    name "KRAS"
    label "KRAS"
    colors "#6C6CFF"
    diffs -2.27136936389284
    totalFlows 9.41490036646297
    degree 1
  ]
  node
  [
    id 91
    name "CDK2"
    label "CDK2"
    colors "#1B1BFF"
    diffs -8.59190070572112
    totalFlows 56.1403066060842
    degree 1
  ]
  node
  [
    id 92
    name "LAMTOR1"
    label "LAMTOR1"
    colors "#FCFCFF"
    diffs 1.48986473589324
    totalFlows 1.48986473589324
    degree 1
  ]
  node
  [
    id 93
    name "ITGB1BP1"
    label "ITGB1BP1"
    colors "#ABABFF"
    diffs -0.282235327285942
    totalFlows 2.03122121086561
    degree 1
  ]
  node
  [
    id 94
    name "APC"
    label "APC"
    colors "#FFFCFC"
    diffs 1.78464126803398
    totalFlows 17.7297512662167
    degree 1
  ]
  node
  [
    id 95
    name "SEPT2"
    label "SEPT2"
    colors "#D4D4FF"
    diffs 0.22375083279807
    totalFlows 8.37269762811717
    degree 1
  ]
  node
  [
    id 96
    name "SUMO3"
    label "SUMO3"
    colors "#FF3A3A"
    diffs 9.94170012842203
    totalFlows 113.92302060119
    degree 1
  ]
  node
  [
    id 97
    name "XPO5"
    label "XPO5"
    colors "#7979FF"
    diffs -1.62969077471943
    totalFlows 4.62732642561233
    degree 1
  ]
  node
  [
    id 98
    name "MAP3K14"
    label "MAP3K14"
    colors "#FFA2A2"
    diffs 4.17388536970215
    totalFlows 95.2499177343277
    degree 1
  ]
  node
  [
    id 99
    name "MNAT1"
    label "MNAT1"
    colors "#FFF8F8"
    diffs 2.06978773142252
    totalFlows 11.1239704003858
    degree 1
  ]
  node
  [
    id 100
    name "RPLP1"
    label "RPLP1"
    colors "#3F3FFF"
    diffs -5.93589736240794
    totalFlows 5.17393106087943
    degree 1
  ]
  node
  [
    id 101
    name "ARRB2"
    label "ARRB2"
    colors "#FFB9B9"
    diffs 3.22952236536802
    totalFlows 25.776330779945
    degree 1
  ]
  node
  [
    id 102
    name "INPPL1"
    label "INPPL1"
    colors "#FFC2C2"
    diffs 2.91894249056641
    totalFlows 11.2815313381366
    degree 1
  ]
  node
  [
    id 103
    name "RANBP2"
    label "RANBP2"
    colors "#2828FF"
    diffs -7.10029416276865
    totalFlows 12.4956125366427
    degree 1
  ]
  node
  [
    id 104
    name "ISG15"
    label "ISG15"
    colors "#FF1F1F"
    diffs 16.9422739382714
    totalFlows 146.641183980236
    degree 1
  ]
  node
  [
    id 105
    name "TUBGCP2"
    label "TUBGCP2"
    colors "#9090FF"
    diffs -1.24876307656922
    totalFlows 7.61705209292581
    degree 1
  ]
  node
  [
    id 106
    name "COPS5"
    label "COPS5"
    colors "#FF7070"
    diffs 6.23946133327367
    totalFlows 66.7678765616373
    degree 1
  ]
  node
  [
    id 107
    name "ITSN1"
    label "ITSN1"
    colors "#FFCBCB"
    diffs 2.8690633649439
    totalFlows 67.2278881192003
    degree 1
  ]
  node
  [
    id 108
    name "CUL7"
    label "CUL7"
    colors "#3131FF"
    diffs -6.76423848209401
    totalFlows 62.0025637903944
    degree 1
  ]
  node
  [
    id 109
    name "CSRP2"
    label "CSRP2"
    colors "#B9B9FF"
    diffs -0.190737233266856
    totalFlows 1.51281433373426
    degree 1
  ]
  node
  [
    id 110
    name "EGFR"
    label "EGFR"
    colors "#FF0404"
    diffs 48.3114914604595
    totalFlows 143.109997360727
    degree 1
  ]
  node
  [
    id 111
    name "VARS"
    label "VARS"
    colors "#7070FF"
    diffs -2.15101827659878
    totalFlows 4.85357657036891
    degree 1
  ]
  node
  [
    id 112
    name "NUP214"
    label "NUP214"
    colors "#CBCBFF"
    diffs 0.0861949623367266
    totalFlows 5.67787600531824
    degree 1
  ]
  node
  [
    id 113
    name "EEF1A1"
    label "EEF1A1"
    colors "#FF0D0D"
    diffs 28.0156684829966
    totalFlows 181.733832117381
    degree 113
  ]
  edge
  [
    source 0
    target 113
    weight 0.999092016819164
    correlation -0.999092016819164
    sign -1
  ]
  edge
  [
    source 1
    target 113
    weight 0.998382506965285
    correlation 0.998382506965285
    sign 1
  ]
  edge
  [
    source 2
    target 113
    weight 0.991495333893778
    correlation 0.991495333893778
    sign 1
  ]
  edge
  [
    source 3
    target 113
    weight 0.98840255768195
    correlation -0.98840255768195
    sign -1
  ]
  edge
  [
    source 4
    target 113
    weight 0.982601147445565
    correlation 0.982601147445565
    sign 1
  ]
  edge
  [
    source 5
    target 113
    weight 0.996661033502302
    correlation 0.996661033502302
    sign 1
  ]
  edge
  [
    source 6
    target 113
    weight 0.979964880893055
    correlation -0.979964880893055
    sign -1
  ]
  edge
  [
    source 7
    target 113
    weight 0.986511566634448
    correlation -0.986511566634448
    sign -1
  ]
  edge
  [
    source 8
    target 113
    weight 0.985380176067468
    correlation 0.985380176067468
    sign 1
  ]
  edge
  [
    source 9
    target 113
    weight 0.982552283535802
    correlation 0.982552283535802
    sign 1
  ]
  edge
  [
    source 10
    target 113
    weight 0.973634685864188
    correlation 0.973634685864188
    sign 1
  ]
  edge
  [
    source 11
    target 113
    weight 0.984898271095106
    correlation 0.984898271095106
    sign 1
  ]
  edge
  [
    source 12
    target 113
    weight 0.985290756576575
    correlation -0.985290756576575
    sign -1
  ]
  edge
  [
    source 13
    target 113
    weight 0.964717863873833
    correlation 0.964717863873833
    sign 1
  ]
  edge
  [
    source 14
    target 113
    weight 0.968844282958895
    correlation -0.968844282958895
    sign -1
  ]
  edge
  [
    source 15
    target 113
    weight 0.970715929416182
    correlation -0.970715929416182
    sign -1
  ]
  edge
  [
    source 16
    target 113
    weight 0.935263788430862
    correlation 0.935263788430862
    sign 1
  ]
  edge
  [
    source 17
    target 113
    weight 0.942925566832544
    correlation 0.942925566832544
    sign 1
  ]
  edge
  [
    source 18
    target 113
    weight 0.927042624559915
    correlation 0.927042624559915
    sign 1
  ]
  edge
  [
    source 19
    target 113
    weight 0.945024596429812
    correlation 0.945024596429812
    sign 1
  ]
  edge
  [
    source 20
    target 113
    weight 0.969887282797101
    correlation -0.969887282797101
    sign -1
  ]
  edge
  [
    source 21
    target 113
    weight 0.9883771927637
    correlation 0.9883771927637
    sign 1
  ]
  edge
  [
    source 22
    target 113
    weight 0.951468456654422
    correlation 0.951468456654422
    sign 1
  ]
  edge
  [
    source 23
    target 113
    weight 0.967745674030827
    correlation -0.967745674030827
    sign -1
  ]
  edge
  [
    source 24
    target 113
    weight 0.942055470807999
    correlation 0.942055470807999
    sign 1
  ]
  edge
  [
    source 25
    target 113
    weight 0.969315448493698
    correlation -0.969315448493698
    sign -1
  ]
  edge
  [
    source 26
    target 113
    weight 0.873202567181874
    correlation -0.873202567181874
    sign -1
  ]
  edge
  [
    source 27
    target 113
    weight 0.953455129029734
    correlation -0.953455129029734
    sign -1
  ]
  edge
  [
    source 28
    target 113
    weight 0.940300151453589
    correlation -0.940300151453589
    sign -1
  ]
  edge
  [
    source 29
    target 113
    weight 0.948487086553047
    correlation 0.948487086553047
    sign 1
  ]
  edge
  [
    source 30
    target 113
    weight 0.913998424116817
    correlation 0.913998424116817
    sign 1
  ]
  edge
  [
    source 31
    target 113
    weight 0.954494714699624
    correlation 0.954494714699624
    sign 1
  ]
  edge
  [
    source 32
    target 113
    weight 0.927579316182247
    correlation -0.927579316182247
    sign -1
  ]
  edge
  [
    source 33
    target 113
    weight 0.949505519881963
    correlation 0.949505519881963
    sign 1
  ]
  edge
  [
    source 34
    target 113
    weight 0.910949101233592
    correlation -0.910949101233592
    sign -1
  ]
  edge
  [
    source 35
    target 113
    weight 0.834650840205656
    correlation -0.834650840205656
    sign -1
  ]
  edge
  [
    source 36
    target 113
    weight 0.918000100019544
    correlation 0.918000100019544
    sign 1
  ]
  edge
  [
    source 37
    target 113
    weight 0.90316027068852
    correlation 0.90316027068852
    sign 1
  ]
  edge
  [
    source 38
    target 113
    weight 0.816890689698392
    correlation -0.816890689698392
    sign -1
  ]
  edge
  [
    source 39
    target 113
    weight 0.92459383921054
    correlation -0.92459383921054
    sign -1
  ]
  edge
  [
    source 40
    target 113
    weight 0.937229587539642
    correlation -0.937229587539642
    sign -1
  ]
  edge
  [
    source 41
    target 113
    weight 0.90277932924327
    correlation -0.90277932924327
    sign -1
  ]
  edge
  [
    source 42
    target 113
    weight 0.928743032462143
    correlation 0.928743032462143
    sign 1
  ]
  edge
  [
    source 43
    target 113
    weight 0.808276668152643
    correlation 0.808276668152643
    sign 1
  ]
  edge
  [
    source 44
    target 113
    weight 0.900507011862512
    correlation -0.900507011862512
    sign -1
  ]
  edge
  [
    source 45
    target 113
    weight 0.798060460083706
    correlation -0.798060460083706
    sign -1
  ]
  edge
  [
    source 46
    target 113
    weight 0.904676598737855
    correlation -0.904676598737855
    sign -1
  ]
  edge
  [
    source 47
    target 113
    weight 0.760092875984428
    correlation 0.760092875984428
    sign 1
  ]
  edge
  [
    source 48
    target 113
    weight 0.896259680602037
    correlation 0.896259680602037
    sign 1
  ]
  edge
  [
    source 49
    target 113
    weight 0.899343801950067
    correlation -0.899343801950067
    sign -1
  ]
  edge
  [
    source 50
    target 113
    weight 0.749974889131157
    correlation -0.749974889131157
    sign -1
  ]
  edge
  [
    source 51
    target 113
    weight 0.861283818989183
    correlation -0.861283818989183
    sign -1
  ]
  edge
  [
    source 52
    target 113
    weight 0.874031451765289
    correlation -0.874031451765289
    sign -1
  ]
  edge
  [
    source 53
    target 113
    weight 0.855797758518633
    correlation -0.855797758518633
    sign -1
  ]
  edge
  [
    source 54
    target 113
    weight 0.715284964256105
    correlation -0.715284964256105
    sign -1
  ]
  edge
  [
    source 55
    target 113
    weight 0.850803621311205
    correlation -0.850803621311205
    sign -1
  ]
  edge
  [
    source 56
    target 113
    weight 0.847389938021763
    correlation -0.847389938021763
    sign -1
  ]
  edge
  [
    source 57
    target 113
    weight 0.702432405850084
    correlation 0.702432405850084
    sign 1
  ]
  edge
  [
    source 58
    target 113
    weight 0.85448426835717
    correlation 0.85448426835717
    sign 1
  ]
  edge
  [
    source 59
    target 113
    weight 0.654151574105952
    correlation -0.654151574105952
    sign -1
  ]
  edge
  [
    source 60
    target 113
    weight 0.823612726401605
    correlation -0.823612726401605
    sign -1
  ]
  edge
  [
    source 61
    target 113
    weight 0.844655773029048
    correlation -0.844655773029048
    sign -1
  ]
  edge
  [
    source 62
    target 113
    weight 0.852477916476341
    correlation -0.852477916476341
    sign -1
  ]
  edge
  [
    source 63
    target 113
    weight 0.830299393095119
    correlation -0.830299393095119
    sign -1
  ]
  edge
  [
    source 64
    target 113
    weight 0.789850557241016
    correlation 0.789850557241016
    sign 1
  ]
  edge
  [
    source 65
    target 113
    weight 0.853286663637106
    correlation -0.853286663637106
    sign -1
  ]
  edge
  [
    source 66
    target 113
    weight 0.876015504541357
    correlation -0.876015504541357
    sign -1
  ]
  edge
  [
    source 67
    target 113
    weight 0.807347845859461
    correlation -0.807347845859461
    sign -1
  ]
  edge
  [
    source 68
    target 113
    weight 0.801454170887599
    correlation 0.801454170887599
    sign 1
  ]
  edge
  [
    source 69
    target 113
    weight 0.78588587001861
    correlation -0.78588587001861
    sign -1
  ]
  edge
  [
    source 70
    target 113
    weight 0.832198372508591
    correlation -0.832198372508591
    sign -1
  ]
  edge
  [
    source 71
    target 113
    weight 0.517928098209121
    correlation -0.517928098209121
    sign -1
  ]
  edge
  [
    source 72
    target 113
    weight 0.517727259949382
    correlation 0.517727259949382
    sign 1
  ]
  edge
  [
    source 73
    target 113
    weight 0.78548885796004
    correlation 0.78548885796004
    sign 1
  ]
  edge
  [
    source 74
    target 113
    weight 0.86418182552618
    correlation 0.86418182552618
    sign 1
  ]
  edge
  [
    source 75
    target 113
    weight 0.795862649829372
    correlation -0.795862649829372
    sign -1
  ]
  edge
  [
    source 76
    target 113
    weight 0.770450626242101
    correlation 0.770450626242101
    sign 1
  ]
  edge
  [
    source 77
    target 113
    weight 0.742596320734365
    correlation -0.742596320734365
    sign -1
  ]
  edge
  [
    source 78
    target 113
    weight 0.859536435754034
    correlation -0.859536435754034
    sign -1
  ]
  edge
  [
    source 79
    target 113
    weight 0.802069075654278
    correlation 0.802069075654278
    sign 1
  ]
  edge
  [
    source 80
    target 113
    weight 0.606616975435651
    correlation -0.606616975435651
    sign -1
  ]
  edge
  [
    source 81
    target 113
    weight 0.765348716050278
    correlation 0.765348716050278
    sign 1
  ]
  edge
  [
    source 82
    target 113
    weight 0.78572430863706
    correlation -0.78572430863706
    sign -1
  ]
  edge
  [
    source 83
    target 113
    weight 0.770822856859904
    correlation 0.770822856859904
    sign 1
  ]
  edge
  [
    source 84
    target 113
    weight 0.427246233679413
    correlation 0.427246233679413
    sign 1
  ]
  edge
  [
    source 85
    target 113
    weight 0.797602651934694
    correlation -0.797602651934694
    sign -1
  ]
  edge
  [
    source 86
    target 113
    weight 0.801592414855279
    correlation -0.801592414855279
    sign -1
  ]
  edge
  [
    source 87
    target 113
    weight 0.415463179038668
    correlation 0.415463179038668
    sign 1
  ]
  edge
  [
    source 88
    target 113
    weight 0.156133603466146
    correlation 0.748296471980774
    sign 1
  ]
  edge
  [
    source 89
    target 113
    weight 0.706413081525562
    correlation 0.706413081525562
    sign 1
  ]
  edge
  [
    source 90
    target 113
    weight 0.68801814965483
    correlation 0.68801814965483
    sign 1
  ]
  edge
  [
    source 91
    target 113
    weight 0.707261183706383
    correlation 0.707261183706383
    sign 1
  ]
  edge
  [
    source 92
    target 113
    weight 0.744932367946618
    correlation -0.744932367946618
    sign -1
  ]
  edge
  [
    source 93
    target 113
    weight 0.681559159644927
    correlation 0.681559159644927
    sign 1
  ]
  edge
  [
    source 94
    target 113
    weight 0.672116187681173
    correlation 0.672116187681173
    sign 1
  ]
  edge
  [
    source 95
    target 113
    weight 0.736209052755407
    correlation -0.736209052755407
    sign -1
  ]
  edge
  [
    source 96
    target 113
    weight 0.785820164907995
    correlation -0.785820164907995
    sign -1
  ]
  edge
  [
    source 97
    target 113
    weight 0.713992171922912
    correlation -0.713992171922912
    sign -1
  ]
  edge
  [
    source 98
    target 113
    weight 0.27867010132322
    correlation 0.27867010132322
    sign 1
  ]
  edge
  [
    source 99
    target 113
    weight 0.92837148846013
    correlation 0.92837148846013
    sign 1
  ]
  edge
  [
    source 100
    target 113
    weight 0.739905355113643
    correlation -0.739905355113643
    sign -1
  ]
  edge
  [
    source 101
    target 113
    weight 0.675617662796872
    correlation 0.675617662796872
    sign 1
  ]
  edge
  [
    source 102
    target 113
    weight 0.629901301184253
    correlation -0.629901301184253
    sign -1
  ]
  edge
  [
    source 103
    target 113
    weight 0.722441072134429
    correlation -0.722441072134429
    sign -1
  ]
  edge
  [
    source 104
    target 113
    weight 0.17893799521095
    correlation 0.17893799521095
    sign 1
  ]
  edge
  [
    source 105
    target 113
    weight 0.615071195613585
    correlation 0.615071195613585
    sign 1
  ]
  edge
  [
    source 106
    target 113
    weight 0.713769051035617
    correlation -0.713769051035617
    sign -1
  ]
  edge
  [
    source 107
    target 113
    weight 0.138830267596701
    correlation 0.138830267596701
    sign 1
  ]
  edge
  [
    source 108
    target 113
    weight 0.698440598272213
    correlation 0.698440598272213
    sign 1
  ]
  edge
  [
    source 109
    target 113
    weight 0.756407166867132
    correlation 0.814439407858804
    sign 1
  ]
  edge
  [
    source 110
    target 113
    weight 0.126850133858363
    correlation 0.593956716322944
    sign 1
  ]
  edge
  [
    source 111
    target 113
    weight 0.273950760241919
    correlation -0.663819967638345
    sign -1
  ]
  edge
  [
    source 112
    target 113
    weight 0.00364006392508032
    correlation 0.69825999279055
    sign 1
  ]
]
