# Supplementary material for: Aspergillus fumigatus Challenged by Human Dendritic Cells: Metabolic and Regulatory Pathway Responses Testify a Tight Battle
Source: Front Cell Infect Microbiol. 2019 May 22;9:168. doi: 10.3389/fcimb.2019.00168 (PMC6540932; doi:10.3389/fcimb.2019.00168)
Supplement: Supplementary file 12 [file Data_Sheet_2.ZIP › Supplementary_dataset2/EGFR_NR_Control.gml]

Creator "igraph version 1.2.0 Mon Jun  4 11:55:30 2018"
Version 1
graph
[
  directed 1
  node
  [
    id 0
    name "EGFR"
    label "EGFR"
    colors "#FF0F0F"
    diffs 48.3114914604595
    totalFlows 94.7985059002677
    degree 64
  ]
  node
  [
    id 1
    name "STAT5A"
    label "STAT5A"
    colors "#FF5F5F"
    diffs 5.58816402527977
    totalFlows 11.9833380420461
    degree 1
  ]
  node
  [
    id 2
    name "SNRPA1"
    label "SNRPA1"
    colors "#4747FF"
    diffs -4.39942530596768
    totalFlows 9.19817467037374
    degree 1
  ]
  node
  [
    id 3
    name "CBL"
    label "CBL"
    colors "#0707FF"
    diffs -26.8821825850721
    totalFlows 129.75942890148
    degree 1
  ]
  node
  [
    id 4
    name "LIMA1"
    label "LIMA1"
    colors "#8F8FFF"
    diffs -2.2785494481301
    totalFlows 3.79415208612596
    degree 1
  ]
  node
  [
    id 5
    name "XRCC6"
    label "XRCC6"
    colors "#FF1F1F"
    diffs 26.0641135324618
    totalFlows 29.7980377560322
    degree 1
  ]
  node
  [
    id 6
    name "DNAJB11"
    label "DNAJB11"
    colors "#CFCFFF"
    diffs -0.946664577819031
    totalFlows 6.69002697125387
    degree 1
  ]
  node
  [
    id 7
    name "ARHGEF2"
    label "ARHGEF2"
    colors "#FFB7B7"
    diffs 1.75418494169316
    totalFlows 8.07724799833623
    degree 1
  ]
  node
  [
    id 8
    name "SAMHD1"
    label "SAMHD1"
    colors "#FF2727"
    diffs 21.7523871579113
    totalFlows 20.8970399136621
    degree 1
  ]
  node
  [
    id 9
    name "PRKD1"
    label "PRKD1"
    colors "#FFC7C7"
    diffs 0.934652508219018
    totalFlows 4.85310952350592
    degree 1
  ]
  node
  [
    id 10
    name "TLN1"
    label "TLN1"
    colors "#5F5FFF"
    diffs -3.05869663026442
    totalFlows 6.42418652081069
    degree 1
  ]
  node
  [
    id 11
    name "CERS2"
    label "CERS2"
    colors "#FF7F7F"
    diffs 4.17453860941011
    totalFlows 6.03016844126413
    degree 1
  ]
  node
  [
    id 12
    name "MAPK14"
    label "MAPK14"
    colors "#FF3737"
    diffs 15.1488128168434
    totalFlows 25.9230794303866
    degree 1
  ]
  node
  [
    id 13
    name "SGPL1"
    label "SGPL1"
    colors "#F7F7FF"
    diffs -0.188962276691796
    totalFlows 1.96902372754762
    degree 1
  ]
  node
  [
    id 14
    name "ESR1"
    label "ESR1"
    colors "#FF0000"
    diffs 72.7691858903067
    totalFlows 222.480658924647
    degree 1
  ]
  node
  [
    id 15
    name "CSNK2A1"
    label "CSNK2A1"
    colors "#FF0707"
    diffs 54.9930359440789
    totalFlows 157.683361481932
    degree 1
  ]
  node
  [
    id 16
    name "OSBP"
    label "OSBP"
    colors "#3F3FFF"
    diffs -4.59131302836082
    totalFlows 8.96739761777727
    degree 1
  ]
  node
  [
    id 17
    name "VAV1"
    label "VAV1"
    colors "#0F0FFF"
    diffs -21.5449045632828
    totalFlows 74.7344371860003
    degree 1
  ]
  node
  [
    id 18
    name "GSTK1"
    label "GSTK1"
    colors "#FFA7A7"
    diffs 2.8396004108255
    totalFlows 4.67871639362818
    degree 1
  ]
  node
  [
    id 19
    name "MAP2K1"
    label "MAP2K1"
    colors "#FFD7D7"
    diffs 0.135764095541733
    totalFlows 11.9391604814316
    degree 1
  ]
  node
  [
    id 20
    name "POLDIP2"
    label "POLDIP2"
    colors "#9797FF"
    diffs -2.02415009147542
    totalFlows 5.65457558053801
    degree 1
  ]
  node
  [
    id 21
    name "EHD4"
    label "EHD4"
    colors "#FFEFEF"
    diffs -0.00407086582860217
    totalFlows 10.8167135877403
    degree 1
  ]
  node
  [
    id 22
    name "PSMD2"
    label "PSMD2"
    colors "#FF9797"
    diffs 3.56601892021687
    totalFlows 10.3560238806349
    degree 1
  ]
  node
  [
    id 23
    name "CAV1"
    label "CAV1"
    colors "#FF5757"
    diffs 5.66586529351094
    totalFlows 19.6669368094139
    degree 1
  ]
  node
  [
    id 24
    name "PRKDC"
    label "PRKDC"
    colors "#FF1717"
    diffs 29.131081026516
    totalFlows 76.7499247347333
    degree 1
  ]
  node
  [
    id 25
    name "PRKAR1B"
    label "PRKAR1B"
    colors "#7777FF"
    diffs -2.54713903402027
    totalFlows 4.45850167050985
    degree 1
  ]
  node
  [
    id 26
    name "H1FX"
    label "H1FX"
    colors "#EFEFFF"
    diffs -0.321132182790188
    totalFlows 3.76334329554444
    degree 1
  ]
  node
  [
    id 27
    name "JUP"
    label "JUP"
    colors "#FF6F6F"
    diffs 5.38751971114641
    totalFlows 12.6969267724484
    degree 1
  ]
  node
  [
    id 28
    name "PPP5C"
    label "PPP5C"
    colors "#DFDFFF"
    diffs -0.544221967771023
    totalFlows 6.74907402165722
    degree 1
  ]
  node
  [
    id 29
    name "HIST3H3"
    label "HIST3H3"
    colors "#FF9F9F"
    diffs 3.45453925766576
    totalFlows 21.3097828643367
    degree 1
  ]
  node
  [
    id 30
    name "DARS"
    label "DARS"
    colors "#BFBFFF"
    diffs -1.31860962368509
    totalFlows 7.83299021238222
    degree 1
  ]
  node
  [
    id 31
    name "SMURF2"
    label "SMURF2"
    colors "#1717FF"
    diffs -12.6259766101643
    totalFlows 23.7064082447023
    degree 1
  ]
  node
  [
    id 32
    name "BIRC2"
    label "BIRC2"
    colors "#FFE7E7"
    diffs 0.104273371097165
    totalFlows 50.587439613252
    degree 1
  ]
  node
  [
    id 33
    name "NCAPH2"
    label "NCAPH2"
    colors "#AFAFFF"
    diffs -1.85252702056418
    totalFlows 3.36311034521926
    degree 1
  ]
  node
  [
    id 34
    name "EPN1"
    label "EPN1"
    colors "#FF3F3F"
    diffs 11.8087719485778
    totalFlows 9.37738727966508
    degree 1
  ]
  node
  [
    id 35
    name "CDH5"
    label "CDH5"
    colors "#FFAFAF"
    diffs 2.40653635934868
    totalFlows 3.80384397205607
    degree 1
  ]
  node
  [
    id 36
    name "PTGES3"
    label "PTGES3"
    colors "#1F1FFF"
    diffs -10.6437138188324
    totalFlows 19.9329421264202
    degree 1
  ]
  node
  [
    id 37
    name "CALR"
    label "CALR"
    colors "#FF2F2F"
    diffs 18.3316942984293
    totalFlows 32.3429016948453
    degree 1
  ]
  node
  [
    id 38
    name "HSP90AB1"
    label "HSP90AB1"
    colors "#FF4747"
    diffs 8.93314531669552
    totalFlows 72.8828202941646
    degree 1
  ]
  node
  [
    id 39
    name "EPRS"
    label "EPRS"
    colors "#FFCFCF"
    diffs 0.400569095125908
    totalFlows 9.47390393575529
    degree 1
  ]
  node
  [
    id 40
    name "SMC1A"
    label "SMC1A"
    colors "#FF7777"
    diffs 4.27540751524178
    totalFlows 13.2300439156471
    degree 1
  ]
  node
  [
    id 41
    name "PDS5A"
    label "PDS5A"
    colors "#E7E7FF"
    diffs -0.437651454238243
    totalFlows 3.42049445530002
    degree 1
  ]
  node
  [
    id 42
    name "SNRPD1"
    label "SNRPD1"
    colors "#FFFFFF"
    diffs -0.0388400998272234
    totalFlows 7.668037389145
    degree 1
  ]
  node
  [
    id 43
    name "TTI1"
    label "TTI1"
    colors "#7F7FFF"
    diffs -2.3108539099906
    totalFlows 2.9095843958597
    degree 1
  ]
  node
  [
    id 44
    name "ATP5F1"
    label "ATP5F1"
    colors "#B7B7FF"
    diffs -1.78958497525218
    totalFlows 1.78958497525218
    degree 1
  ]
  node
  [
    id 45
    name "PUM1"
    label "PUM1"
    colors "#D7D7FF"
    diffs -0.612418408535596
    totalFlows 2.76174666776933
    degree 1
  ]
  node
  [
    id 46
    name "LARP4"
    label "LARP4"
    colors "#8787FF"
    diffs -2.28001147591163
    totalFlows 2.28001147591163
    degree 1
  ]
  node
  [
    id 47
    name "AAMP"
    label "AAMP"
    colors "#6767FF"
    diffs -2.62030157603902
    totalFlows 2.62030157603902
    degree 1
  ]
  node
  [
    id 48
    name "HSPA4"
    label "HSPA4"
    colors "#FF4F4F"
    diffs 6.63394910985135
    totalFlows 38.4810445139029
    degree 1
  ]
  node
  [
    id 49
    name "RANGAP1"
    label "RANGAP1"
    colors "#A7A7FF"
    diffs -1.86251042440425
    totalFlows 6.51818839643323
    degree 1
  ]
  node
  [
    id 50
    name "ARHGEF7"
    label "ARHGEF7"
    colors "#FFBFBF"
    diffs 1.51569038997107
    totalFlows 3.0431098468788
    degree 1
  ]
  node
  [
    id 51
    name "DIMT1"
    label "DIMT1"
    colors "#C7C7FF"
    diffs -1.09051886141289
    totalFlows 4.84518608891069
    degree 1
  ]
  node
  [
    id 52
    name "EMD"
    label "EMD"
    colors "#FF8787"
    diffs 3.95387198322156
    totalFlows 14.9353153808996
    degree 1
  ]
  node
  [
    id 53
    name "ACTN4"
    label "ACTN4"
    colors "#FF6767"
    diffs 5.5615802596186
    totalFlows 7.14229763074735
    degree 1
  ]
  node
  [
    id 54
    name "APBB2"
    label "APBB2"
    colors "#5757FF"
    diffs -3.07167491593815
    totalFlows 6.30835987031772
    degree 1
  ]
  node
  [
    id 55
    name "NTRK2"
    label "NTRK2"
    colors "#6F6FFF"
    diffs -2.61825875749349
    totalFlows 4.0566306110471
    degree 1
  ]
  node
  [
    id 56
    name "SEC61B"
    label "SEC61B"
    colors "#9F9FFF"
    diffs -2.01450981530613
    totalFlows 5.59648747729499
    degree 1
  ]
  node
  [
    id 57
    name "PRKAA1"
    label "PRKAA1"
    colors "#2727FF"
    diffs -10.1646067170276
    totalFlows 47.3412212824686
    degree 1
  ]
  node
  [
    id 58
    name "STAM2"
    label "STAM2"
    colors "#FFDFDF"
    diffs 0.107172917208574
    totalFlows 3.70350878766367
    degree 1
  ]
  node
  [
    id 59
    name "GRAP2"
    label "GRAP2"
    colors "#4F4FFF"
    diffs -4.17675930044376
    totalFlows 7.41128300986595
    degree 1
  ]
  node
  [
    id 60
    name "RPL38"
    label "RPL38"
    colors "#FFF7F7"
    diffs -0.0218558088173131
    totalFlows 7.36757512284681
    degree 1
  ]
  node
  [
    id 61
    name "CDC37"
    label "CDC37"
    colors "#3737FF"
    diffs -5.01264273088266
    totalFlows 30.4349320968753
    degree 1
  ]
  node
  [
    id 62
    name "CTNNB1"
    label "CTNNB1"
    colors "#0000FF"
    diffs -29.8801714481
    totalFlows 181.481968106336
    degree 1
  ]
  node
  [
    id 63
    name "ACTR2"
    label "ACTR2"
    colors "#2F2FFF"
    diffs -9.30270767645712
    totalFlows 13.7152329652114
    degree 1
  ]
  node
  [
    id 64
    name "PTPN2"
    label "PTPN2"
    colors "#FF8F8F"
    diffs 3.84979903274402
    totalFlows 3.35409479083801
    degree 1
  ]
  edge
  [
    source 0
    target 1
    weight 0.980188575758119
    correlation -0.980188575758119
    sign -1
  ]
  edge
  [
    source 0
    target 2
    weight 0.975109311297639
    correlation 0.975109311297639
    sign 1
  ]
  edge
  [
    source 0
    target 3
    weight 0.973851041115503
    correlation -0.973851041115503
    sign -1
  ]
  edge
  [
    source 0
    target 4
    weight 0.711437296928242
    correlation -0.990199159239091
    sign -1
  ]
  edge
  [
    source 0
    target 5
    weight 0.983502677873353
    correlation -0.983502677873353
    sign -1
  ]
  edge
  [
    source 0
    target 6
    weight 0.993701374602382
    correlation 0.993701374602382
    sign 1
  ]
  edge
  [
    source 0
    target 7
    weight 0.946484270619401
    correlation -0.946484270619401
    sign -1
  ]
  edge
  [
    source 0
    target 8
    weight 0.945272368226376
    correlation -0.945272368226376
    sign -1
  ]
  edge
  [
    source 0
    target 9
    weight 0.963838957015819
    correlation 0.963838957015819
    sign 1
  ]
  edge
  [
    source 0
    target 10
    weight 0.987893436423495
    correlation -0.987893436423495
    sign -1
  ]
  edge
  [
    source 0
    target 11
    weight 0.899822620586711
    correlation 0.899822620586711
    sign 1
  ]
  edge
  [
    source 0
    target 12
    weight 0.943922659362779
    correlation -0.943922659362779
    sign -1
  ]
  edge
  [
    source 0
    target 13
    weight 0.0251805630602689
    correlation 0.91025143866806
    sign 1
  ]
  edge
  [
    source 0
    target 14
    weight 0.888438194530198
    correlation -0.888438194530198
    sign -1
  ]
  edge
  [
    source 0
    target 15
    weight 0.877874680190358
    correlation -0.877874680190358
    sign -1
  ]
  edge
  [
    source 0
    target 16
    weight 0.934775831494385
    correlation -0.934775831494385
    sign -1
  ]
  edge
  [
    source 0
    target 17
    weight 0.854187223443607
    correlation -0.854187223443607
    sign -1
  ]
  edge
  [
    source 0
    target 18
    weight 0.637073059520482
    correlation -0.947120302268216
    sign -1
  ]
  edge
  [
    source 0
    target 19
    weight 0.924649212374069
    correlation 0.924649212374069
    sign 1
  ]
  edge
  [
    source 0
    target 20
    weight 0.184464752343079
    correlation -0.859372732524615
    sign -1
  ]
  edge
  [
    source 0
    target 21
    weight 0.834861642270158
    correlation -0.834861642270158
    sign -1
  ]
  edge
  [
    source 0
    target 22
    weight 0.973754642365752
    correlation -0.973754642365752
    sign -1
  ]
  edge
  [
    source 0
    target 23
    weight 0.953755514976726
    correlation 0.953755514976726
    sign 1
  ]
  edge
  [
    source 0
    target 24
    weight 0.822201677631263
    correlation -0.822201677631263
    sign -1
  ]
  edge
  [
    source 0
    target 25
    weight 0.97673004472939
    correlation 0.97673004472939
    sign 1
  ]
  edge
  [
    source 0
    target 26
    weight 0.938983131336581
    correlation -0.938983131336581
    sign -1
  ]
  edge
  [
    source 0
    target 27
    weight 0.828769173247335
    correlation -0.828769173247335
    sign -1
  ]
  edge
  [
    source 0
    target 28
    weight 0.980102829801925
    correlation -0.980102829801925
    sign -1
  ]
  edge
  [
    source 0
    target 29
    weight 0.875439980393403
    correlation 0.875439980393403
    sign 1
  ]
  edge
  [
    source 0
    target 30
    weight 0.945215427673384
    correlation 0.945215427673384
    sign 1
  ]
  edge
  [
    source 0
    target 31
    weight 0.911621195643407
    correlation -0.911621195643407
    sign -1
  ]
  edge
  [
    source 0
    target 32
    weight 0.77168246876702
    correlation 0.77168246876702
    sign 1
  ]
  edge
  [
    source 0
    target 33
    weight 0.59914759291164
    correlation 0.953106805798376
    sign 1
  ]
  edge
  [
    source 0
    target 34
    weight 0.743385829638506
    correlation -0.743385829638506
    sign -1
  ]
  edge
  [
    source 0
    target 35
    weight 0.618737267795997
    correlation 0.979636072266564
    sign 1
  ]
  edge
  [
    source 0
    target 36
    weight 0.930295934919481
    correlation 0.930295934919481
    sign 1
  ]
  edge
  [
    source 0
    target 37
    weight 0.703148350150638
    correlation -0.703148350150638
    sign -1
  ]
  edge
  [
    source 0
    target 38
    weight 0.93743093826009
    correlation -0.93743093826009
    sign -1
  ]
  edge
  [
    source 0
    target 39
    weight 0.907886218461786
    correlation -0.907886218461786
    sign -1
  ]
  edge
  [
    source 0
    target 40
    weight 0.897616349571185
    correlation -0.897616349571185
    sign -1
  ]
  edge
  [
    source 0
    target 41
    weight 0.734717720751715
    correlation 0.889684595063281
    sign 1
  ]
  edge
  [
    source 0
    target 42
    weight 0.885268494208532
    correlation 0.885268494208532
    sign 1
  ]
  edge
  [
    source 0
    target 43
    weight 0.873741822284393
    correlation -0.873741822284393
    sign -1
  ]
  edge
  [
    source 0
    target 44
    weight 0.284792797112436
    correlation 0.89598484723732
    sign 1
  ]
  edge
  [
    source 0
    target 45
    weight 0.959618026254054
    correlation -0.959618026254054
    sign -1
  ]
  edge
  [
    source 0
    target 46
    weight 0.326651156402769
    correlation -0.930199469316792
    sign -1
  ]
  edge
  [
    source 0
    target 47
    weight 0.659227236432813
    correlation -0.659227236432813
    sign -1
  ]
  edge
  [
    source 0
    target 48
    weight 0.859702730290291
    correlation -0.859702730290291
    sign -1
  ]
  edge
  [
    source 0
    target 49
    weight 0.887768597156603
    correlation -0.892997271441838
    sign -1
  ]
  edge
  [
    source 0
    target 50
    weight 0.99345870094187
    correlation -0.99345870094187
    sign -1
  ]
  edge
  [
    source 0
    target 51
    weight 0.921960113985299
    correlation 0.921960113985299
    sign 1
  ]
  edge
  [
    source 0
    target 52
    weight 0.404356588821721
    correlation -0.837368104857214
    sign -1
  ]
  edge
  [
    source 0
    target 53
    weight 0.284706813932387
    correlation -0.85900390309063
    sign -1
  ]
  edge
  [
    source 0
    target 54
    weight 0.628018771833475
    correlation -0.628018771833475
    sign -1
  ]
  edge
  [
    source 0
    target 55
    weight 0.069840067563752
    correlation 0.914147377964648
    sign 1
  ]
  edge
  [
    source 0
    target 56
    weight 0.721752536931924
    correlation 0.75798218922425
    sign 1
  ]
  edge
  [
    source 0
    target 57
    weight 0.624084672484675
    correlation -0.624084672484675
    sign -1
  ]
  edge
  [
    source 0
    target 58
    weight 0.000433727018449903
    correlation 0.928240012105395
    sign 1
  ]
  edge
  [
    source 0
    target 59
    weight 0.812707557700003
    correlation 0.869167223343991
    sign 1
  ]
  edge
  [
    source 0
    target 60
    weight 0.804494162054967
    correlation 0.909841336917856
    sign 1
  ]
  edge
  [
    source 0
    target 61
    weight 0.156669436145789
    correlation -0.90737319712932
    sign -1
  ]
  edge
  [
    source 0
    target 62
    weight 0.595552634855637
    correlation 0.595552634855637
    sign 1
  ]
  edge
  [
    source 0
    target 63
    weight 0.0346870600493704
    correlation -0.896718743814836
    sign -1
  ]
  edge
  [
    source 0
    target 64
    weight 0.0698738627128846
    correlation 0.951771945542131
    sign 1
  ]
]
