# Supplementary material for: Aspergillus fumigatus Challenged by Human Dendritic Cells: Metabolic and Regulatory Pathway Responses Testify a Tight Battle
Source: Front Cell Infect Microbiol. 2019 May 22;9:168. doi: 10.3389/fcimb.2019.00168 (PMC6540932; doi:10.3389/fcimb.2019.00168)
Supplement: Supplementary file 12 [file Data_Sheet_2.ZIP › Supplementary_dataset2/EGFR_NR_Disease.gml]

Creator "igraph version 1.2.0 Mon Jun  4 11:55:30 2018"
Version 1
graph
[
  directed 1
  node
  [
    id 0
    name "EGFR"
    label "EGFR"
    colors "#FF0505"
    diffs 48.3114914604595
    totalFlows 143.109997360727
    degree 94
  ]
  node
  [
    id 1
    name "HTT"
    label "HTT"
    colors "#FF7171"
    diffs 5.66745504810858
    totalFlows 109.33596657364
    degree 1
  ]
  node
  [
    id 2
    name "AIP"
    label "AIP"
    colors "#B8B8FF"
    diffs 0.330010762601495
    totalFlows 14.1580598024764
    degree 1
  ]
  node
  [
    id 3
    name "STAT1"
    label "STAT1"
    colors "#FF4B4B"
    diffs 9.36730462976502
    totalFlows 38.672933886594
    degree 1
  ]
  node
  [
    id 4
    name "CSNK2A1"
    label "CSNK2A1"
    colors "#FF0000"
    diffs 54.9930359440789
    totalFlows 212.676397426011
    degree 1
  ]
  node
  [
    id 5
    name "EHD4"
    label "EHD4"
    colors "#A2A2FF"
    diffs -0.00407086582860217
    totalFlows 10.8126427219117
    degree 1
  ]
  node
  [
    id 6
    name "CNTN2"
    label "CNTN2"
    colors "#E3E3FF"
    diffs 1.61305704483071
    totalFlows 7.81625985647881
    degree 1
  ]
  node
  [
    id 7
    name "CUL4B"
    label "CUL4B"
    colors "#FF5656"
    diffs 8.55560810031009
    totalFlows 34.6461041977169
    degree 1
  ]
  node
  [
    id 8
    name "XPO7"
    label "XPO7"
    colors "#C8C8FF"
    diffs 0.601514001100175
    totalFlows 7.09865322660606
    degree 1
  ]
  node
  [
    id 9
    name "VAV1"
    label "VAV1"
    colors "#0505FF"
    diffs -21.5449045632828
    totalFlows 53.1895326227175
    degree 1
  ]
  node
  [
    id 10
    name "SRPRB"
    label "SRPRB"
    colors "#FF5C5C"
    diffs 6.68234910541375
    totalFlows 8.20551438807593
    degree 1
  ]
  node
  [
    id 11
    name "KIF1A"
    label "KIF1A"
    colors "#D9D9FF"
    diffs 1.10688851492696
    totalFlows 6.43815275997742
    degree 1
  ]
  node
  [
    id 12
    name "EIF3F"
    label "EIF3F"
    colors "#BDBDFF"
    diffs 0.403457504197322
    totalFlows 10.6556244881417
    degree 1
  ]
  node
  [
    id 13
    name "STRAP"
    label "STRAP"
    colors "#FFA8A8"
    diffs 3.29026069150568
    totalFlows 6.87901813651489
    degree 1
  ]
  node
  [
    id 14
    name "INPPL1"
    label "INPPL1"
    colors "#FFBDBD"
    diffs 2.91894249056641
    totalFlows 11.2815313381366
    degree 1
  ]
  node
  [
    id 15
    name "CTBP1"
    label "CTBP1"
    colors "#FF1515"
    diffs 26.8194568024271
    totalFlows 46.5379163119851
    degree 1
  ]
  node
  [
    id 16
    name "DIMT1"
    label "DIMT1"
    colors "#8787FF"
    diffs -1.09051886141289
    totalFlows 3.75466722749781
    degree 1
  ]
  node
  [
    id 17
    name "EWSR1"
    label "EWSR1"
    colors "#2020FF"
    diffs -5.96597272677489
    totalFlows 100.407718064314
    degree 1
  ]
  node
  [
    id 18
    name "ABL1"
    label "ABL1"
    colors "#9D9DFF"
    diffs -0.265298700176061
    totalFlows 206.380741701046
    degree 1
  ]
  node
  [
    id 19
    name "PPP5C"
    label "PPP5C"
    colors "#8D8DFF"
    diffs -0.544221967771023
    totalFlows 6.2048520538862
    degree 1
  ]
  node
  [
    id 20
    name "LRPPRC"
    label "LRPPRC"
    colors "#FF6767"
    diffs 5.96095910992272
    totalFlows 41.4247088119015
    degree 1
  ]
  node
  [
    id 21
    name "NUP85"
    label "NUP85"
    colors "#FFE9E9"
    diffs 1.97412329237618
    totalFlows 3.93081051177506
    degree 1
  ]
  node
  [
    id 22
    name "TRAPPC3"
    label "TRAPPC3"
    colors "#FFB3B3"
    diffs 3.07209322244396
    totalFlows 3.34394443373978
    degree 1
  ]
  node
  [
    id 23
    name "CSE1L"
    label "CSE1L"
    colors "#FFA2A2"
    diffs 3.51423989832233
    totalFlows 14.9124133461396
    degree 1
  ]
  node
  [
    id 24
    name "OS9"
    label "OS9"
    colors "#3030FF"
    diffs -4.37833390345489
    totalFlows 3.97871950387127
    degree 1
  ]
  node
  [
    id 25
    name "SOCS6"
    label "SOCS6"
    colors "#FF9797"
    diffs 3.89631511345284
    totalFlows 7.80378788876746
    degree 1
  ]
  node
  [
    id 26
    name "MAPK8IP2"
    label "MAPK8IP2"
    colors "#FFE3E3"
    diffs 1.9901663991365
    totalFlows 7.07481813216516
    degree 1
  ]
  node
  [
    id 27
    name "BZW1"
    label "BZW1"
    colors "#FFC3C3"
    diffs 2.90361085832186
    totalFlows 8.29744497284284
    degree 1
  ]
  node
  [
    id 28
    name "PPP2R1A"
    label "PPP2R1A"
    colors "#0000FF"
    diffs -30.6744763831973
    totalFlows 70.7869205929038
    degree 1
  ]
  node
  [
    id 29
    name "XPO1"
    label "XPO1"
    colors "#1515FF"
    diffs -6.8001277874307
    totalFlows 30.0617521251107
    degree 1
  ]
  node
  [
    id 30
    name "PPP2CB"
    label "PPP2CB"
    colors "#C3C3FF"
    diffs 0.555837625589742
    totalFlows 20.8269616708714
    degree 1
  ]
  node
  [
    id 31
    name "ACTN4"
    label "ACTN4"
    colors "#FF7777"
    diffs 5.5615802596186
    totalFlows 12.703877890366
    degree 1
  ]
  node
  [
    id 32
    name "PPARGC1A"
    label "PPARGC1A"
    colors "#6C6CFF"
    diffs -1.87763269318255
    totalFlows 17.6204955791134
    degree 1
  ]
  node
  [
    id 33
    name "MAPK8IP1"
    label "MAPK8IP1"
    colors "#3B3BFF"
    diffs -3.40428632382567
    totalFlows 11.5415771211112
    degree 1
  ]
  node
  [
    id 34
    name "ITSN2"
    label "ITSN2"
    colors "#FFCECE"
    diffs 2.45099653951369
    totalFlows 9.39099732686128
    degree 1
  ]
  node
  [
    id 35
    name "FN3KRP"
    label "FN3KRP"
    colors "#FFF4F4"
    diffs 1.94897559569976
    totalFlows 1.94897559569976
    degree 1
  ]
  node
  [
    id 36
    name "SH3GL3"
    label "SH3GL3"
    colors "#FF5151"
    diffs 8.99548447047249
    totalFlows 11.3462379537519
    degree 1
  ]
  node
  [
    id 37
    name "MAPK14"
    label "MAPK14"
    colors "#FF3030"
    diffs 15.1488128168434
    totalFlows 41.0718922472301
    degree 1
  ]
  node
  [
    id 38
    name "SNX2"
    label "SNX2"
    colors "#7C7CFF"
    diffs -1.27336922520029
    totalFlows 5.88787048434192
    degree 1
  ]
  node
  [
    id 39
    name "ROS1"
    label "ROS1"
    colors "#F9F9FF"
    diffs 1.70924001814126
    totalFlows 1.70924001814126
    degree 1
  ]
  node
  [
    id 40
    name "PPP6R1"
    label "PPP6R1"
    colors "#FFDEDE"
    diffs 2.02639516962141
    totalFlows 5.8475229038184
    degree 1
  ]
  node
  [
    id 41
    name "SAMHD1"
    label "SAMHD1"
    colors "#FF2020"
    diffs 21.7523871579113
    totalFlows 42.6494270715733
    degree 1
  ]
  node
  [
    id 42
    name "MAP1LC3A"
    label "MAP1LC3A"
    colors "#FF8D8D"
    diffs 4.14302524730736
    totalFlows 17.2981968155092
    degree 1
  ]
  node
  [
    id 43
    name "TPT1"
    label "TPT1"
    colors "#1010FF"
    diffs -9.02534632672084
    totalFlows 15.4037262117217
    degree 1
  ]
  node
  [
    id 44
    name "YWHAZ"
    label "YWHAZ"
    colors "#FF1010"
    diffs 27.6379542601028
    totalFlows 363.337262172609
    degree 1
  ]
  node
  [
    id 45
    name "AKT1"
    label "AKT1"
    colors "#0A0AFF"
    diffs -12.0079591375743
    totalFlows 52.4891684275102
    degree 1
  ]
  node
  [
    id 46
    name "PSMA7"
    label "PSMA7"
    colors "#FF7C7C"
    diffs 5.55193080593033
    totalFlows 12.9601841928159
    degree 1
  ]
  node
  [
    id 47
    name "WASL"
    label "WASL"
    colors "#2B2BFF"
    diffs -4.60639595083481
    totalFlows 30.5004114105142
    degree 1
  ]
  node
  [
    id 48
    name "CTNNA1"
    label "CTNNA1"
    colors "#1B1BFF"
    diffs -6.24759175198035
    totalFlows 7.17478702862818
    degree 1
  ]
  node
  [
    id 49
    name "TAF4"
    label "TAF4"
    colors "#5151FF"
    diffs -2.60442589967004
    totalFlows 4.41223064960723
    degree 1
  ]
  node
  [
    id 50
    name "VPS4B"
    label "VPS4B"
    colors "#EEEEFF"
    diffs 1.6696364067138
    totalFlows 3.38991691379391
    degree 1
  ]
  node
  [
    id 51
    name "TRMT2A"
    label "TRMT2A"
    colors "#DEDEFF"
    diffs 1.34974373911505
    totalFlows 1.95560210458618
    degree 1
  ]
  node
  [
    id 52
    name "TRAPPC5"
    label "TRAPPC5"
    colors "#FFEEEE"
    diffs 1.95877015382163
    totalFlows 1.95877015382163
    degree 1
  ]
  node
  [
    id 53
    name "SYN1"
    label "SYN1"
    colors "#2525FF"
    diffs -5.73485581374384
    totalFlows 3.09378721684076
    degree 1
  ]
  node
  [
    id 54
    name "EPN1"
    label "EPN1"
    colors "#FF4646"
    diffs 11.8087719485778
    totalFlows 21.1861592282429
    degree 1
  ]
  node
  [
    id 55
    name "HSPA4"
    label "HSPA4"
    colors "#FF6161"
    diffs 6.63394910985135
    totalFlows 45.1149936237542
    degree 1
  ]
  node
  [
    id 56
    name "S100A7"
    label "S100A7"
    colors "#FFD9D9"
    diffs 2.11174853851999
    totalFlows 2.51612434868054
    degree 1
  ]
  node
  [
    id 57
    name "HNRNPH1"
    label "HNRNPH1"
    colors "#7171FF"
    diffs -1.49091987237011
    totalFlows 13.6266109145852
    degree 1
  ]
  node
  [
    id 58
    name "UBA2"
    label "UBA2"
    colors "#FF4141"
    diffs 12.6925070854113
    totalFlows 28.6431659256584
    degree 1
  ]
  node
  [
    id 59
    name "HEXIM1"
    label "HEXIM1"
    colors "#FFC8C8"
    diffs 2.7884175819386
    totalFlows 2.7884175819386
    degree 1
  ]
  node
  [
    id 60
    name "BUB3"
    label "BUB3"
    colors "#9292FF"
    diffs -0.518357234196981
    totalFlows 3.66302369986578
    degree 1
  ]
  node
  [
    id 61
    name "HSD17B10"
    label "HSD17B10"
    colors "#FF9D9D"
    diffs 3.81101180257376
    totalFlows 3.81101180257376
    degree 1
  ]
  node
  [
    id 62
    name "EEF1G"
    label "EEF1G"
    colors "#FF6C6C"
    diffs 5.81730254455477
    totalFlows 17.8281966880673
    degree 1
  ]
  node
  [
    id 63
    name "POLDIP2"
    label "POLDIP2"
    colors "#6161FF"
    diffs -2.02415009147542
    totalFlows 3.63042548906258
    degree 1
  ]
  node
  [
    id 64
    name "XRCC6"
    label "XRCC6"
    colors "#FF1B1B"
    diffs 26.0641135324618
    totalFlows 55.862151288494
    degree 1
  ]
  node
  [
    id 65
    name "ARHGEF5"
    label "ARHGEF5"
    colors "#D3D3FF"
    diffs 0.914944441484653
    totalFlows 3.51719097674383
    degree 1
  ]
  node
  [
    id 66
    name "IQGAP1"
    label "IQGAP1"
    colors "#6767FF"
    diffs -1.99675889710898
    totalFlows 14.3716854721851
    degree 1
  ]
  node
  [
    id 67
    name "NUP93"
    label "NUP93"
    colors "#E9E9FF"
    diffs 1.61837851890494
    totalFlows 5.76269008504829
    degree 1
  ]
  node
  [
    id 68
    name "TLN1"
    label "TLN1"
    colors "#4141FF"
    diffs -3.05869663026442
    totalFlows 3.36548989054627
    degree 1
  ]
  node
  [
    id 69
    name "AK4"
    label "AK4"
    colors "#F4F4FF"
    diffs 1.67538913961454
    totalFlows 1.67538913961454
    degree 1
  ]
  node
  [
    id 70
    name "UMPS"
    label "UMPS"
    colors "#CECEFF"
    diffs 0.615690296520449
    totalFlows 2.63627577483355
    degree 1
  ]
  node
  [
    id 71
    name "PTRF"
    label "PTRF"
    colors "#FF3636"
    diffs 14.1450417389097
    totalFlows 17.6791757186972
    degree 1
  ]
  node
  [
    id 72
    name "MAPK9"
    label "MAPK9"
    colors "#FF3B3B"
    diffs 13.6089928272992
    totalFlows 40.416930026039
    degree 1
  ]
  node
  [
    id 73
    name "HDAC6"
    label "HDAC6"
    colors "#FF2B2B"
    diffs 16.9592648745931
    totalFlows 38.297117844656
    degree 1
  ]
  node
  [
    id 74
    name "CALR"
    label "CALR"
    colors "#FF2525"
    diffs 18.3316942984293
    totalFlows 50.6745959932746
    degree 1
  ]
  node
  [
    id 75
    name "KCTD9"
    label "KCTD9"
    colors "#FF9292"
    diffs 4.06546295413572
    totalFlows 5.70661120788753
    degree 1
  ]
  node
  [
    id 76
    name "RPRD1A"
    label "RPRD1A"
    colors "#ADADFF"
    diffs 0.0796824748123848
    totalFlows 2.00274651265558
    degree 1
  ]
  node
  [
    id 77
    name "SORBS2"
    label "SORBS2"
    colors "#5C5CFF"
    diffs -2.17013756174556
    totalFlows 1.66914558083138
    degree 1
  ]
  node
  [
    id 78
    name "PPP2R2A"
    label "PPP2R2A"
    colors "#4646FF"
    diffs -2.6535145454648
    totalFlows 9.98032220302832
    degree 1
  ]
  node
  [
    id 79
    name "BIRC2"
    label "BIRC2"
    colors "#B3B3FF"
    diffs 0.104273371097165
    totalFlows 50.6917129843492
    degree 1
  ]
  node
  [
    id 80
    name "RET"
    label "RET"
    colors "#3636FF"
    diffs -3.47983257356481
    totalFlows 4.38377450277944
    degree 1
  ]
  node
  [
    id 81
    name "ARF4"
    label "ARF4"
    colors "#FFF9F9"
    diffs 1.94559692134438
    totalFlows 1.94559692134438
    degree 1
  ]
  node
  [
    id 82
    name "ZNF510"
    label "ZNF510"
    colors "#8282FF"
    diffs -1.26290633231238
    totalFlows 7.5514656079463
    degree 1
  ]
  node
  [
    id 83
    name "IMMT"
    label "IMMT"
    colors "#FFB8B8"
    diffs 2.99137966857158
    totalFlows 9.39745922322229
    degree 1
  ]
  node
  [
    id 84
    name "DARS"
    label "DARS"
    colors "#7777FF"
    diffs -1.31860962368509
    totalFlows 6.51438058869713
    degree 1
  ]
  node
  [
    id 85
    name "RPL22"
    label "RPL22"
    colors "#FFADAD"
    diffs 3.14209659802961
    totalFlows 7.65554526955506
    degree 1
  ]
  node
  [
    id 86
    name "NTPCR"
    label "NTPCR"
    colors "#FFFFFF"
    diffs 1.89462114598757
    totalFlows 1.89462114598757
    degree 1
  ]
  node
  [
    id 87
    name "RIOK2"
    label "RIOK2"
    colors "#FFD3D3"
    diffs 2.21023838783343
    totalFlows 5.48561358155688
    degree 1
  ]
  node
  [
    id 88
    name "CEBPZ"
    label "CEBPZ"
    colors "#FF8282"
    diffs 5.01135877119178
    totalFlows 5.01135877119178
    degree 1
  ]
  node
  [
    id 89
    name "LAMP1"
    label "LAMP1"
    colors "#9797FF"
    diffs -0.315699956825477
    totalFlows 3.15034849669131
    degree 1
  ]
  node
  [
    id 90
    name "PRKAR1B"
    label "PRKAR1B"
    colors "#5656FF"
    diffs -2.54713903402027
    totalFlows 1.91136263648958
    degree 1
  ]
  node
  [
    id 91
    name "CASP1"
    label "CASP1"
    colors "#A8A8FF"
    diffs 0.0439113550458536
    totalFlows 8.55831963747428
    degree 1
  ]
  node
  [
    id 92
    name "VAV2"
    label "VAV2"
    colors "#4B4BFF"
    diffs -2.63068484972056
    totalFlows 7.30325759058236
    degree 1
  ]
  node
  [
    id 93
    name "HIST1H3A"
    label "HIST1H3A"
    colors "#FF8787"
    diffs 4.89197375215292
    totalFlows 33.3000869191703
    degree 1
  ]
  node
  [
    id 94
    name "EEF1A1"
    label "EEF1A1"
    colors "#FF0A0A"
    diffs 28.0156684829966
    totalFlows 181.733832117381
    degree 1
  ]
  edge
  [
    source 0
    target 1
    weight 0.999378518074214
    correlation -0.999378518074214
    sign -1
  ]
  edge
  [
    source 0
    target 2
    weight 0.99675308861094
    correlation -0.99675308861094
    sign -1
  ]
  edge
  [
    source 0
    target 3
    weight 0.986124019403765
    correlation -0.986124019403765
    sign -1
  ]
  edge
  [
    source 0
    target 4
    weight 0.978997797172212
    correlation -0.978997797172212
    sign -1
  ]
  edge
  [
    source 0
    target 5
    weight 0.966189219569176
    correlation -0.966189219569176
    sign -1
  ]
  edge
  [
    source 0
    target 6
    weight 0.968469794258691
    correlation 0.968469794258691
    sign 1
  ]
  edge
  [
    source 0
    target 7
    weight 0.977400771714337
    correlation -0.977400771714337
    sign -1
  ]
  edge
  [
    source 0
    target 8
    weight 0.981196564264323
    correlation -0.981196564264323
    sign -1
  ]
  edge
  [
    source 0
    target 9
    weight 0.952602187596826
    correlation -0.952602187596826
    sign -1
  ]
  edge
  [
    source 0
    target 10
    weight 0.983967513622135
    correlation -0.983967513622135
    sign -1
  ]
  edge
  [
    source 0
    target 11
    weight 0.977713550435598
    correlation 0.977713550435598
    sign 1
  ]
  edge
  [
    source 0
    target 12
    weight 0.992554766540962
    correlation -0.992554766540962
    sign -1
  ]
  edge
  [
    source 0
    target 13
    weight 0.989581866540547
    correlation 0.989581866540547
    sign 1
  ]
  edge
  [
    source 0
    target 14
    weight 0.446233030518991
    correlation -0.983298392714075
    sign -1
  ]
  edge
  [
    source 0
    target 15
    weight 0.935838113155257
    correlation 0.935838113155257
    sign 1
  ]
  edge
  [
    source 0
    target 16
    weight 0.996984196623214
    correlation -0.996984196623214
    sign -1
  ]
  edge
  [
    source 0
    target 17
    weight 0.924290714861041
    correlation 0.924290714861041
    sign 1
  ]
  edge
  [
    source 0
    target 18
    weight 0.922328189917611
    correlation 0.922328189917611
    sign 1
  ]
  edge
  [
    source 0
    target 19
    weight 0.971916907326636
    correlation -0.971916907326636
    sign -1
  ]
  edge
  [
    source 0
    target 20
    weight 0.920027455619024
    correlation -0.920027455619024
    sign -1
  ]
  edge
  [
    source 0
    target 21
    weight 0.978757287507361
    correlation -0.978757287507361
    sign -1
  ]
  edge
  [
    source 0
    target 22
    weight 0.971102664778316
    correlation -0.971102664778316
    sign -1
  ]
  edge
  [
    source 0
    target 23
    weight 0.517768232150597
    correlation -0.97152225922512
    sign -1
  ]
  edge
  [
    source 0
    target 24
    weight 0.183066312960211
    correlation -0.903298760588401
    sign -1
  ]
  edge
  [
    source 0
    target 25
    weight 0.845061588934743
    correlation 0.99824529281654
    sign 1
  ]
  edge
  [
    source 0
    target 26
    weight 0.928118235828417
    correlation 0.928118235828417
    sign 1
  ]
  edge
  [
    source 0
    target 27
    weight 0.888978666034249
    correlation 0.888978666034249
    sign 1
  ]
  edge
  [
    source 0
    target 28
    weight 0.883844665150399
    correlation -0.883844665150399
    sign -1
  ]
  edge
  [
    source 0
    target 29
    weight 0.950209467012326
    correlation -0.950209467012326
    sign -1
  ]
  edge
  [
    source 0
    target 30
    weight 0.971100802773278
    correlation 0.971100802773278
    sign 1
  ]
  edge
  [
    source 0
    target 31
    weight 0.991342784130865
    correlation -0.991342784130865
    sign -1
  ]
  edge
  [
    source 0
    target 32
    weight 0.853400912846271
    correlation 0.853400912846271
    sign 1
  ]
  edge
  [
    source 0
    target 33
    weight 0.849053071843418
    correlation 0.849053071843418
    sign 1
  ]
  edge
  [
    source 0
    target 34
    weight 0.930631456012095
    correlation 0.930631456012095
    sign 1
  ]
  edge
  [
    source 0
    target 35
    weight 0.974487797849878
    correlation -0.974487797849878
    sign -1
  ]
  edge
  [
    source 0
    target 36
    weight 0.935983569039609
    correlation 0.935983569039609
    sign 1
  ]
  edge
  [
    source 0
    target 37
    weight 0.958136136197391
    correlation -0.958136136197391
    sign -1
  ]
  edge
  [
    source 0
    target 38
    weight 0.987770270576332
    correlation -0.987770270576332
    sign -1
  ]
  edge
  [
    source 0
    target 39
    weight 0.854620009070629
    correlation 0.965371371781611
    sign 1
  ]
  edge
  [
    source 0
    target 40
    weight 0.839747116113098
    correlation -0.839747116113098
    sign -1
  ]
  edge
  [
    source 0
    target 41
    weight 0.819678583600205
    correlation -0.819678583600205
    sign -1
  ]
  edge
  [
    source 0
    target 42
    weight 0.959606753339933
    correlation -0.959606753339933
    sign -1
  ]
  edge
  [
    source 0
    target 43
    weight 0.809537315389517
    correlation 0.809537315389517
    sign 1
  ]
  edge
  [
    source 0
    target 44
    weight 0.808016904336636
    correlation 0.808016904336636
    sign 1
  ]
  edge
  [
    source 0
    target 45
    weight 0.957656201684913
    correlation -0.957656201684913
    sign -1
  ]
  edge
  [
    source 0
    target 46
    weight 0.225082421407493
    correlation 0.974692793110362
    sign 1
  ]
  edge
  [
    source 0
    target 47
    weight 0.80173844204371
    correlation 0.80173844204371
    sign 1
  ]
  edge
  [
    source 0
    target 48
    weight 0.943536712519184
    correlation 0.943536712519184
    sign 1
  ]
  edge
  [
    source 0
    target 49
    weight 0.811469472755976
    correlation -0.811469472755976
    sign -1
  ]
  edge
  [
    source 0
    target 50
    weight 0.940305760922094
    correlation -0.940305760922094
    sign -1
  ]
  edge
  [
    source 0
    target 51
    weight 0.746647305311325
    correlation -0.949863091152578
    sign -1
  ]
  edge
  [
    source 0
    target 52
    weight 0.806058142410957
    correlation -0.806058142410957
    sign -1
  ]
  edge
  [
    source 0
    target 53
    weight 0.052649425933588
    correlation -0.922739068622844
    sign -1
  ]
  edge
  [
    source 0
    target 54
    weight 0.776181646459717
    correlation -0.776181646459717
    sign -1
  ]
  edge
  [
    source 0
    target 55
    weight 0.937624331447231
    correlation -0.937624331447231
    sign -1
  ]
  edge
  [
    source 0
    target 56
    weight 0.956730936603312
    correlation -0.956730936603312
    sign -1
  ]
  edge
  [
    source 0
    target 57
    weight 0.911000957353768
    correlation 0.911000957353768
    sign 1
  ]
  edge
  [
    source 0
    target 58
    weight 0.766716345365104
    correlation 0.766716345365104
    sign 1
  ]
  edge
  [
    source 0
    target 59
    weight 0.876564472586078
    correlation 0.876564472586078
    sign 1
  ]
  edge
  [
    source 0
    target 60
    weight 0.854475474741841
    correlation 0.854475474741841
    sign 1
  ]
  edge
  [
    source 0
    target 61
    weight 0.910912523431282
    correlation -0.910912523431282
    sign -1
  ]
  edge
  [
    source 0
    target 62
    weight 0.927984157797808
    correlation -0.927984157797808
    sign -1
  ]
  edge
  [
    source 0
    target 63
    weight 0.198725665563549
    correlation -0.870519260650937
    sign -1
  ]
  edge
  [
    source 0
    target 64
    weight 0.904421149557351
    correlation -0.904421149557351
    sign -1
  ]
  edge
  [
    source 0
    target 65
    weight 0.103549833354265
    correlation 0.952097831421883
    sign 1
  ]
  edge
  [
    source 0
    target 66
    weight 0.186412915712486
    correlation 0.927026896857563
    sign 1
  ]
  edge
  [
    source 0
    target 67
    weight 0.874239840323836
    correlation -0.874239840323836
    sign -1
  ]
  edge
  [
    source 0
    target 68
    weight 0.955701060547399
    correlation 0.955701060547399
    sign 1
  ]
  edge
  [
    source 0
    target 69
    weight 0.837694569807269
    correlation 0.85156646025349
    sign 1
  ]
  edge
  [
    source 0
    target 70
    weight 0.403348982628328
    correlation -0.716151045187951
    sign -1
  ]
  edge
  [
    source 0
    target 71
    weight 0.713036898371275
    correlation 0.713036898371275
    sign 1
  ]
  edge
  [
    source 0
    target 72
    weight 0.712183833691282
    correlation -0.712183833691282
    sign -1
  ]
  edge
  [
    source 0
    target 73
    weight 0.943301567672584
    correlation -0.943301567672584
    sign -1
  ]
  edge
  [
    source 0
    target 74
    weight 0.707099025977556
    correlation 0.707099025977556
    sign 1
  ]
  edge
  [
    source 0
    target 75
    weight 0.433184826035468
    correlation -0.967158867162511
    sign -1
  ]
  edge
  [
    source 0
    target 76
    weight 0.053529511529432
    correlation -0.814944259451956
    sign -1
  ]
  edge
  [
    source 0
    target 77
    weight 0.09862393006435
    correlation 0.842589626137605
    sign 1
  ]
  edge
  [
    source 0
    target 78
    weight 0.917969442503947
    correlation 0.917969442503947
    sign 1
  ]
  edge
  [
    source 0
    target 79
    weight 0.691452912401961
    correlation 0.691452912401961
    sign 1
  ]
  edge
  [
    source 0
    target 80
    weight 0.1237669976299
    correlation 0.914461109841869
    sign 1
  ]
  edge
  [
    source 0
    target 81
    weight 0.972798460672189
    correlation 0.972798460672189
    sign 1
  ]
  edge
  [
    source 0
    target 82
    weight 0.666011527545918
    correlation -0.666011527545918
    sign -1
  ]
  edge
  [
    source 0
    target 83
    weight 0.448892085237582
    correlation -0.884860255972531
    sign -1
  ]
  edge
  [
    source 0
    target 84
    weight 0.727043884725735
    correlation 0.967249338850206
    sign 1
  ]
  edge
  [
    source 0
    target 85
    weight 0.670991627875615
    correlation -0.892830389836727
    sign -1
  ]
  edge
  [
    source 0
    target 86
    weight 0.947310572993787
    correlation -0.947310572993787
    sign -1
  ]
  edge
  [
    source 0
    target 87
    weight 0.744010360741691
    correlation -0.744010360741691
    sign -1
  ]
  edge
  [
    source 0
    target 88
    weight 0.724721478982169
    correlation 0.724721478982169
    sign 1
  ]
  edge
  [
    source 0
    target 89
    weight 0.582738980041227
    correlation -0.883347799821529
    sign -1
  ]
  edge
  [
    source 0
    target 90
    weight 0.353883148674085
    correlation 0.852010464557669
    sign 1
  ]
  edge
  [
    source 0
    target 91
    weight 0.0825202486831551
    correlation -0.931069122849133
    sign -1
  ]
  edge
  [
    source 0
    target 92
    weight 0.379730802122646
    correlation -0.847593431603971
    sign -1
  ]
  edge
  [
    source 0
    target 93
    weight 0.783962632933538
    correlation 0.783962632933538
    sign 1
  ]
  edge
  [
    source 0
    target 94
    weight 0.126850133858363
    correlation 0.593956716322944
    sign 1
  ]
]
