# Supplementary material for: Aspergillus fumigatus Challenged by Human Dendritic Cells: Metabolic and Regulatory Pathway Responses Testify a Tight Battle
Source: Front Cell Infect Microbiol. 2019 May 22;9:168. doi: 10.3389/fcimb.2019.00168 (PMC6540932; doi:10.3389/fcimb.2019.00168)
Supplement: Supplementary file 12 [file Data_Sheet_2.ZIP › Supplementary_dataset2/ESR1_KT_Control.gml]

Creator "igraph version 1.2.0 Mon Jun  4 11:55:19 2018"
Version 1
graph
[
  directed 1
  node
  [
    id 0
    name "CDK7"
    label "CDK7"
    colors "#2727FF"
    diffs -7.52518560322406
    totalFlows 13.4118386322908
    degree 1
  ]
  node
  [
    id 1
    name "CUL4B"
    label "CUL4B"
    colors "#FF3131"
    diffs 8.55560810031009
    totalFlows 26.0904960974068
    degree 1
  ]
  node
  [
    id 2
    name "NSD1"
    label "NSD1"
    colors "#E4E4FF"
    diffs -0.0552093327749716
    totalFlows 32.062088945969
    degree 1
  ]
  node
  [
    id 3
    name "NPPA"
    label "NPPA"
    colors "#9393FF"
    diffs -2.12438560070129
    totalFlows 3.86801424282351
    degree 1
  ]
  node
  [
    id 4
    name "CBR1"
    label "CBR1"
    colors "#F8F8FF"
    diffs 0.426794419694914
    totalFlows 20.8444641850728
    degree 1
  ]
  node
  [
    id 5
    name "TOP1"
    label "TOP1"
    colors "#8989FF"
    diffs -2.35793331618919
    totalFlows 16.9648853174081
    degree 1
  ]
  node
  [
    id 6
    name "CAV1"
    label "CAV1"
    colors "#FF5151"
    diffs 5.66586529351094
    totalFlows 19.6669368094139
    degree 1
  ]
  node
  [
    id 7
    name "CHD4"
    label "CHD4"
    colors "#7878FF"
    diffs -2.88759668919906
    totalFlows 13.0904347747959
    degree 1
  ]
  node
  [
    id 8
    name "PRPF6"
    label "PRPF6"
    colors "#FF8F8F"
    diffs 3.49046994476296
    totalFlows 5.1637795496505
    degree 1
  ]
  node
  [
    id 9
    name "DDX21"
    label "DDX21"
    colors "#FF0606"
    diffs 39.1885183341576
    totalFlows 58.5759519741942
    degree 1
  ]
  node
  [
    id 10
    name "GRB2"
    label "GRB2"
    colors "#FF7272"
    diffs 4.8815707320791
    totalFlows 79.341577793987
    degree 1
  ]
  node
  [
    id 11
    name "UBTF"
    label "UBTF"
    colors "#5E5EFF"
    diffs -3.8828186784458
    totalFlows 10.4099290880841
    degree 1
  ]
  node
  [
    id 12
    name "NR2F6"
    label "NR2F6"
    colors "#8C8CFF"
    diffs -2.29878249430202
    totalFlows 2.7132276507506
    degree 1
  ]
  node
  [
    id 13
    name "TRIM25"
    label "TRIM25"
    colors "#FFA3A3"
    diffs 2.8804787288935
    totalFlows 5.35075093498598
    degree 1
  ]
  node
  [
    id 14
    name "SRRM2"
    label "SRRM2"
    colors "#FFA0A0"
    diffs 3.0388218804848
    totalFlows 20.8918834252784
    degree 1
  ]
  node
  [
    id 15
    name "TSC1"
    label "TSC1"
    colors "#FFB7B7"
    diffs 2.4109212765241
    totalFlows 4.87964684540701
    degree 1
  ]
  node
  [
    id 16
    name "NUMA1"
    label "NUMA1"
    colors "#FF2020"
    diffs 9.68660522574444
    totalFlows 44.6051421046024
    degree 1
  ]
  node
  [
    id 17
    name "RPLP0"
    label "RPLP0"
    colors "#FF6565"
    diffs 5.38878874010809
    totalFlows 9.31659224720285
    degree 1
  ]
  node
  [
    id 18
    name "MYO1B"
    label "MYO1B"
    colors "#FF2727"
    diffs 9.19778604162368
    totalFlows 13.5994301375094
    degree 1
  ]
  node
  [
    id 19
    name "XRCC6"
    label "XRCC6"
    colors "#FF0D0D"
    diffs 26.0641135324618
    totalFlows 29.7980377560322
    degree 1
  ]
  node
  [
    id 20
    name "WDR18"
    label "WDR18"
    colors "#FFE8E8"
    diffs 1.15535666875751
    totalFlows 2.2924704134943
    degree 1
  ]
  node
  [
    id 21
    name "SOS2"
    label "SOS2"
    colors "#FFC7C7"
    diffs 2.12151959776783
    totalFlows 2.97500498092264
    degree 1
  ]
  node
  [
    id 22
    name "CAPZB"
    label "CAPZB"
    colors "#C4C4FF"
    diffs -0.890420715826575
    totalFlows 7.22091342183984
    degree 1
  ]
  node
  [
    id 23
    name "SRSF3"
    label "SRSF3"
    colors "#C7C7FF"
    diffs -0.620448763087618
    totalFlows 9.71414505543949
    degree 1
  ]
  node
  [
    id 24
    name "HNRNPAB"
    label "HNRNPAB"
    colors "#FF8C8C"
    diffs 3.56578352532055
    totalFlows 8.19440750937223
    degree 1
  ]
  node
  [
    id 25
    name "LCK"
    label "LCK"
    colors "#FF3737"
    diffs 8.32315671607532
    totalFlows 16.0569067331418
    degree 1
  ]
  node
  [
    id 26
    name "DUT"
    label "DUT"
    colors "#5858FF"
    diffs -3.96797491462902
    totalFlows 16.0885275829006
    degree 1
  ]
  node
  [
    id 27
    name "CHUK"
    label "CHUK"
    colors "#3A3AFF"
    diffs -5.16275672394858
    totalFlows 24.8198298377507
    degree 1
  ]
  node
  [
    id 28
    name "EGFR"
    label "EGFR"
    colors "#FF0303"
    diffs 48.3114914604595
    totalFlows 94.7985059002677
    degree 1
  ]
  node
  [
    id 29
    name "FKBPL"
    label "FKBPL"
    colors "#E8E8FF"
    diffs 0.0356381633311358
    totalFlows 5.26532578962112
    degree 1
  ]
  node
  [
    id 30
    name "DNAJB11"
    label "DNAJB11"
    colors "#C0C0FF"
    diffs -0.946664577819031
    totalFlows 6.69002697125387
    degree 1
  ]
  node
  [
    id 31
    name "TAP1"
    label "TAP1"
    colors "#3E3EFF"
    diffs -4.81392079391961
    totalFlows 5.54556463333547
    degree 1
  ]
  node
  [
    id 32
    name "MAPK14"
    label "MAPK14"
    colors "#FF1616"
    diffs 15.1488128168434
    totalFlows 25.9230794303866
    degree 1
  ]
  node
  [
    id 33
    name "GNAI2"
    label "GNAI2"
    colors "#FFC0C0"
    diffs 2.17346093299398
    totalFlows 15.0050243528745
    degree 1
  ]
  node
  [
    id 34
    name "DHX9"
    label "DHX9"
    colors "#2D2DFF"
    diffs -5.83372439755277
    totalFlows 25.5542823389501
    degree 1
  ]
  node
  [
    id 35
    name "CDK2"
    label "CDK2"
    colors "#2020FF"
    diffs -8.59190070572112
    totalFlows 64.7322073118053
    degree 1
  ]
  node
  [
    id 36
    name "GNAI3"
    label "GNAI3"
    colors "#FFADAD"
    diffs 2.70875429848334
    totalFlows 8.31343660014381
    degree 1
  ]
  node
  [
    id 37
    name "RPL4"
    label "RPL4"
    colors "#FF3434"
    diffs 8.47450028229989
    totalFlows 8.2788498774309
    degree 1
  ]
  node
  [
    id 38
    name "RAN"
    label "RAN"
    colors "#6F6FFF"
    diffs -3.36312236076767
    totalFlows 9.36374567541892
    degree 1
  ]
  node
  [
    id 39
    name "BCAR1"
    label "BCAR1"
    colors "#7C7CFF"
    diffs -2.76483799489383
    totalFlows 12.1988510216583
    degree 1
  ]
  node
  [
    id 40
    name "HSPA4"
    label "HSPA4"
    colors "#FF4444"
    diffs 6.63394910985135
    totalFlows 38.4810445139029
    degree 1
  ]
  node
  [
    id 41
    name "ARFGAP2"
    label "ARFGAP2"
    colors "#A3A3FF"
    diffs -1.79118467034441
    totalFlows 1.79118467034441
    degree 1
  ]
  node
  [
    id 42
    name "BAG1"
    label "BAG1"
    colors "#FF9C9C"
    diffs 3.0688891437235
    totalFlows 7.92374409013371
    degree 1
  ]
  node
  [
    id 43
    name "SPOP"
    label "SPOP"
    colors "#1010FF"
    diffs -10.2750638387797
    totalFlows 19.6075456333326
    degree 1
  ]
  node
  [
    id 44
    name "JUP"
    label "JUP"
    colors "#FF6868"
    diffs 5.38751971114641
    totalFlows 12.6969267724484
    degree 1
  ]
  node
  [
    id 45
    name "SUPT16H"
    label "SUPT16H"
    colors "#FF5555"
    diffs 5.65473501839861
    totalFlows 8.73497716315277
    degree 1
  ]
  node
  [
    id 46
    name "PBXIP1"
    label "PBXIP1"
    colors "#D1D1FF"
    diffs -0.407404174170109
    totalFlows 5.05492341197073
    degree 1
  ]
  node
  [
    id 47
    name "CRIPAK"
    label "CRIPAK"
    colors "#FF4B4B"
    diffs 6.48542784620646
    totalFlows 1.50905127344987
    degree 1
  ]
  node
  [
    id 48
    name "KDM6B"
    label "KDM6B"
    colors "#FFA6A6"
    diffs 2.88023152891999
    totalFlows 12.1325575963112
    degree 1
  ]
  node
  [
    id 49
    name "EIF4G3"
    label "EIF4G3"
    colors "#FFD4D4"
    diffs 1.86468251880432
    totalFlows 13.5222810062576
    degree 1
  ]
  node
  [
    id 50
    name "HSP90AB1"
    label "HSP90AB1"
    colors "#FF2D2D"
    diffs 8.93314531669552
    totalFlows 72.8828202941646
    degree 1
  ]
  node
  [
    id 51
    name "YBX3"
    label "YBX3"
    colors "#FF6262"
    diffs 5.51000828453122
    totalFlows 3.65522627459896
    degree 1
  ]
  node
  [
    id 52
    name "BLOC1S1"
    label "BLOC1S1"
    colors "#6B6BFF"
    diffs -3.62498054791052
    totalFlows 3.62498054791052
    degree 1
  ]
  node
  [
    id 53
    name "TF"
    label "TF"
    colors "#5555FF"
    diffs -4.08229985042556
    totalFlows 5.64294210891013
    degree 1
  ]
  node
  [
    id 54
    name "TOP2A"
    label "TOP2A"
    colors "#6565FF"
    diffs -3.72211841551231
    totalFlows 12.5421605790367
    degree 1
  ]
  node
  [
    id 55
    name "PPP5C"
    label "PPP5C"
    colors "#CDCDFF"
    diffs -0.544221967771023
    totalFlows 6.74907402165722
    degree 1
  ]
  node
  [
    id 56
    name "STAT5A"
    label "STAT5A"
    colors "#FF5858"
    diffs 5.58816402527977
    totalFlows 11.9833380420461
    degree 1
  ]
  node
  [
    id 57
    name "RABGEF1"
    label "RABGEF1"
    colors "#FFDEDE"
    diffs 1.47857018456793
    totalFlows 31.174610759497
    degree 1
  ]
  node
  [
    id 58
    name "GNB2"
    label "GNB2"
    colors "#4E4EFF"
    diffs -4.1678315268182
    totalFlows 10.3177124202408
    degree 1
  ]
  node
  [
    id 59
    name "PTPN6"
    label "PTPN6"
    colors "#2A2AFF"
    diffs -6.49785604888215
    totalFlows 17.455642246806
    degree 1
  ]
  node
  [
    id 60
    name "ARID5A"
    label "ARID5A"
    colors "#FFEBEB"
    diffs 1.11408261320697
    totalFlows 14.5058172378863
    degree 1
  ]
  node
  [
    id 61
    name "KAT5"
    label "KAT5"
    colors "#FF1A1A"
    diffs 12.7621389151284
    totalFlows 20.4595967673491
    degree 1
  ]
  node
  [
    id 62
    name "HSPB1"
    label "HSPB1"
    colors "#FF4747"
    diffs 6.60541067720701
    totalFlows 26.9072601336567
    degree 1
  ]
  node
  [
    id 63
    name "MTA2"
    label "MTA2"
    colors "#FF9999"
    diffs 3.25355797603648
    totalFlows 7.98589227434083
    degree 1
  ]
  node
  [
    id 64
    name "MED10"
    label "MED10"
    colors "#3737FF"
    diffs -5.23085106547041
    totalFlows 8.99086754351531
    degree 1
  ]
  node
  [
    id 65
    name "SRSF6"
    label "SRSF6"
    colors "#FFCACA"
    diffs 2.03511424201689
    totalFlows 6.20737056299217
    degree 1
  ]
  node
  [
    id 66
    name "SNW1"
    label "SNW1"
    colors "#7272FF"
    diffs -3.25634850839141
    totalFlows 16.5636895984863
    degree 1
  ]
  node
  [
    id 67
    name "UNC45A"
    label "UNC45A"
    colors "#FFC4C4"
    diffs 2.16299129220694
    totalFlows 3.58065615867123
    degree 1
  ]
  node
  [
    id 68
    name "POLR2C"
    label "POLR2C"
    colors "#FF7F7F"
    diffs 4.31243460714573
    totalFlows 7.49382952011546
    degree 1
  ]
  node
  [
    id 69
    name "PRKCZ"
    label "PRKCZ"
    colors "#9696FF"
    diffs -2.11771933846655
    totalFlows 15.3304821934535
    degree 1
  ]
  node
  [
    id 70
    name "SMARCB1"
    label "SMARCB1"
    colors "#ADADFF"
    diffs -1.72294341810579
    totalFlows 14.5861414470258
    degree 1
  ]
  node
  [
    id 71
    name "SRPK1"
    label "SRPK1"
    colors "#EEEEFF"
    diffs 0.0592366926588568
    totalFlows 18.0509871747287
    degree 1
  ]
  node
  [
    id 72
    name "CXCL1"
    label "CXCL1"
    colors "#FFE1E1"
    diffs 1.27460578771235
    totalFlows 5.94499496555947
    degree 1
  ]
  node
  [
    id 73
    name "CCNT1"
    label "CCNT1"
    colors "#8F8FFF"
    diffs -2.20179651495214
    totalFlows 12.0436400156091
    degree 1
  ]
  node
  [
    id 74
    name "TRAM1"
    label "TRAM1"
    colors "#DEDEFF"
    diffs -0.27828834273727
    totalFlows 1.99126615305369
    degree 1
  ]
  node
  [
    id 75
    name "MKI67"
    label "MKI67"
    colors "#FF8686"
    diffs 3.85572297682374
    totalFlows 3.65694877326853
    degree 1
  ]
  node
  [
    id 76
    name "THRAP3"
    label "THRAP3"
    colors "#BDBDFF"
    diffs -1.07709368796773
    totalFlows 11.3041116472446
    degree 1
  ]
  node
  [
    id 77
    name "CUL3"
    label "CUL3"
    colors "#FF0909"
    diffs 32.5093506850635
    totalFlows 105.139198058183
    degree 1
  ]
  node
  [
    id 78
    name "BCAS2"
    label "BCAS2"
    colors "#F1F1FF"
    diffs 0.129332001316265
    totalFlows 3.34816758056775
    degree 1
  ]
  node
  [
    id 79
    name "GLCE"
    label "GLCE"
    colors "#6868FF"
    diffs -3.67530680956407
    totalFlows 5.29001664983553
    degree 1
  ]
  node
  [
    id 80
    name "POLR2H"
    label "POLR2H"
    colors "#FFB3B3"
    diffs 2.64583360106342
    totalFlows 6.30033333673158
    degree 1
  ]
  node
  [
    id 81
    name "UPF1"
    label "UPF1"
    colors "#FFE4E4"
    diffs 1.27195457621571
    totalFlows 10.4884850580975
    degree 1
  ]
  node
  [
    id 82
    name "HAX1"
    label "HAX1"
    colors "#1D1DFF"
    diffs -8.77404629448194
    totalFlows 18.134669862641
    degree 1
  ]
  node
  [
    id 83
    name "RPL19"
    label "RPL19"
    colors "#FFEEEE"
    diffs 1.03751416937488
    totalFlows 10.3628719235974
    degree 1
  ]
  node
  [
    id 84
    name "RPS6KA3"
    label "RPS6KA3"
    colors "#FF3E3E"
    diffs 7.68838866870004
    totalFlows 47.7533632653875
    degree 1
  ]
  node
  [
    id 85
    name "ACTN4"
    label "ACTN4"
    colors "#FF5E5E"
    diffs 5.5615802596186
    totalFlows 7.14229763074735
    degree 1
  ]
  node
  [
    id 86
    name "RBM14"
    label "RBM14"
    colors "#FF7575"
    diffs 4.73001368845183
    totalFlows 9.40504428332523
    degree 1
  ]
  node
  [
    id 87
    name "EIF3I"
    label "EIF3I"
    colors "#FF7878"
    diffs 4.71680495968425
    totalFlows 7.12024787163246
    degree 1
  ]
  node
  [
    id 88
    name "AKAP13"
    label "AKAP13"
    colors "#FFF1F1"
    diffs 0.948739890368602
    totalFlows 3.02526606816123
    degree 1
  ]
  node
  [
    id 89
    name "TRIM28"
    label "TRIM28"
    colors "#3434FF"
    diffs -5.30718742937055
    totalFlows 26.4133475457159
    degree 1
  ]
  node
  [
    id 90
    name "SRSF7"
    label "SRSF7"
    colors "#DBDBFF"
    diffs -0.332867696206646
    totalFlows 12.6358214026819
    degree 1
  ]
  node
  [
    id 91
    name "NCOA7"
    label "NCOA7"
    colors "#6262FF"
    diffs -3.84596260709441
    totalFlows 9.54458573075107
    degree 1
  ]
  node
  [
    id 92
    name "EIF4A1"
    label "EIF4A1"
    colors "#FFD1D1"
    diffs 2.02630235314195
    totalFlows 5.7197938432273
    degree 1
  ]
  node
  [
    id 93
    name "POLR2K"
    label "POLR2K"
    colors "#8282FF"
    diffs -2.48991734509258
    totalFlows 3.36119958971058
    degree 1
  ]
  node
  [
    id 94
    name "NELFB"
    label "NELFB"
    colors "#EBEBFF"
    diffs 0.0561081307513369
    totalFlows 8.67987043957724
    degree 1
  ]
  node
  [
    id 95
    name "STRN"
    label "STRN"
    colors "#FFD7D7"
    diffs 1.81058892949995
    totalFlows 1.9179041672031
    degree 1
  ]
  node
  [
    id 96
    name "SAFB"
    label "SAFB"
    colors "#D4D4FF"
    diffs -0.402124693261177
    totalFlows 10.1021983401515
    degree 1
  ]
  node
  [
    id 97
    name "FKBP4"
    label "FKBP4"
    colors "#E1E1FF"
    diffs -0.206929368581923
    totalFlows 5.524817536921
    degree 1
  ]
  node
  [
    id 98
    name "BAP1"
    label "BAP1"
    colors "#3131FF"
    diffs -5.77046173542512
    totalFlows 8.12759954586681
    degree 1
  ]
  node
  [
    id 99
    name "PIK3R2"
    label "PIK3R2"
    colors "#FF7C7C"
    diffs 4.40202128772769
    totalFlows 9.57491126658376
    degree 1
  ]
  node
  [
    id 100
    name "HNRNPK"
    label "HNRNPK"
    colors "#A0A0FF"
    diffs -1.86653013630476
    totalFlows 30.3998073238792
    degree 1
  ]
  node
  [
    id 101
    name "ANXA2"
    label "ANXA2"
    colors "#FF5B5B"
    diffs 5.57984801523095
    totalFlows 8.16157091263528
    degree 1
  ]
  node
  [
    id 102
    name "TSC2"
    label "TSC2"
    colors "#FFBABA"
    diffs 2.38365405854014
    totalFlows 8.55497766565948
    degree 1
  ]
  node
  [
    id 103
    name "SVIL"
    label "SVIL"
    colors "#0000FF"
    diffs -53.6202331345197
    totalFlows 64.9317584435992
    degree 1
  ]
  node
  [
    id 104
    name "POLR2G"
    label "POLR2G"
    colors "#FFDBDB"
    diffs 1.68717813319292
    totalFlows 2.45116600692644
    degree 1
  ]
  node
  [
    id 105
    name "SRSF5"
    label "SRSF5"
    colors "#7F7FFF"
    diffs -2.57917583477456
    totalFlows 9.3541598146861
    degree 1
  ]
  node
  [
    id 106
    name "EPPK1"
    label "EPPK1"
    colors "#A6A6FF"
    diffs -1.77239764937036
    totalFlows 7.36005900532852
    degree 1
  ]
  node
  [
    id 107
    name "KRT1"
    label "KRT1"
    colors "#9C9CFF"
    diffs -1.97070229280532
    totalFlows 8.89971683337024
    degree 1
  ]
  node
  [
    id 108
    name "GADD45B"
    label "GADD45B"
    colors "#FF9393"
    diffs 3.43299456387526
    totalFlows 11.8986216375141
    degree 1
  ]
  node
  [
    id 109
    name "SRSF1"
    label "SRSF1"
    colors "#4747FF"
    diffs -4.50440567325145
    totalFlows 16.1348076935094
    degree 1
  ]
  node
  [
    id 110
    name "ATF1"
    label "ATF1"
    colors "#FBFBFF"
    diffs 0.575172471277316
    totalFlows 0.904400402531412
    degree 1
  ]
  node
  [
    id 111
    name "RBM28"
    label "RBM28"
    colors "#B0B0FF"
    diffs -1.70182650596486
    totalFlows 1.70182650596486
    degree 1
  ]
  node
  [
    id 112
    name "KDM5A"
    label "KDM5A"
    colors "#FFCDCD"
    diffs 2.02799561625814
    totalFlows 1.83925047448106
    degree 1
  ]
  node
  [
    id 113
    name "MPG"
    label "MPG"
    colors "#B3B3FF"
    diffs -1.64589507478113
    totalFlows 65.4159314313679
    degree 1
  ]
  node
  [
    id 114
    name "LYAR"
    label "LYAR"
    colors "#FFF5F5"
    diffs 0.923345440186307
    totalFlows 4.66475645479811
    degree 1
  ]
  node
  [
    id 115
    name "JUND"
    label "JUND"
    colors "#FFFBFB"
    diffs 0.768574638738916
    totalFlows 1.52860823132921
    degree 1
  ]
  node
  [
    id 116
    name "ERBB2"
    label "ERBB2"
    colors "#FF2323"
    diffs 9.38223075824373
    totalFlows 20.065661568501
    degree 1
  ]
  node
  [
    id 117
    name "RPL10A"
    label "RPL10A"
    colors "#FF4141"
    diffs 7.2088069784943
    totalFlows 6.16539353596527
    degree 1
  ]
  node
  [
    id 118
    name "MED13"
    label "MED13"
    colors "#7575FF"
    diffs -2.98575731954809
    totalFlows 35.980984437417
    degree 1
  ]
  node
  [
    id 119
    name "AKT2"
    label "AKT2"
    colors "#5B5BFF"
    diffs -3.90630268145947
    totalFlows 9.45178195083935
    degree 1
  ]
  node
  [
    id 120
    name "ACTR2"
    label "ACTR2"
    colors "#1616FF"
    diffs -9.30270767645712
    totalFlows 13.7152329652114
    degree 1
  ]
  node
  [
    id 121
    name "SLC25A5"
    label "SLC25A5"
    colors "#FFB0B0"
    diffs 2.68405247420114
    totalFlows 7.71269962771326
    degree 1
  ]
  node
  [
    id 122
    name "U2AF2"
    label "U2AF2"
    colors "#5151FF"
    diffs -4.14273594397006
    totalFlows 14.8610898093724
    degree 1
  ]
  node
  [
    id 123
    name "EIF4G1"
    label "EIF4G1"
    colors "#4B4BFF"
    diffs -4.26065277095474
    totalFlows 11.819202655991
    degree 1
  ]
  node
  [
    id 124
    name "APOD"
    label "APOD"
    colors "#CACAFF"
    diffs -0.598268699818142
    totalFlows 0.661698386508918
    degree 1
  ]
  node
  [
    id 125
    name "NDRG2"
    label "NDRG2"
    colors "#8686FF"
    diffs -2.40224178209759
    totalFlows 2.40224178209759
    degree 1
  ]
  node
  [
    id 126
    name "SMYD2"
    label "SMYD2"
    colors "#BABAFF"
    diffs -1.08869853009698
    totalFlows 6.34752092591193
    degree 1
  ]
  node
  [
    id 127
    name "SEC61B"
    label "SEC61B"
    colors "#9999FF"
    diffs -2.01450981530613
    totalFlows 5.59648747729499
    degree 1
  ]
  node
  [
    id 128
    name "NPM1"
    label "NPM1"
    colors "#FFBDBD"
    diffs 2.28393947467745
    totalFlows 44.9178438663288
    degree 1
  ]
  node
  [
    id 129
    name "EMD"
    label "EMD"
    colors "#FF8282"
    diffs 3.95387198322156
    totalFlows 14.9353153808996
    degree 1
  ]
  node
  [
    id 130
    name "PIAS1"
    label "PIAS1"
    colors "#FFF8F8"
    diffs 0.818126820537696
    totalFlows 17.7518676361196
    degree 1
  ]
  node
  [
    id 131
    name "PTGES3"
    label "PTGES3"
    colors "#0D0DFF"
    diffs -10.6437138188324
    totalFlows 19.9329421264202
    degree 1
  ]
  node
  [
    id 132
    name "GADD45A"
    label "GADD45A"
    colors "#FF4E4E"
    diffs 6.28242610683351
    totalFlows 50.7559257170885
    degree 1
  ]
  node
  [
    id 133
    name "SF3B1"
    label "SF3B1"
    colors "#FFFFFF"
    diffs 0.72471931995052
    totalFlows 15.9412575004705
    degree 1
  ]
  node
  [
    id 134
    name "BRCA1"
    label "BRCA1"
    colors "#FF1D1D"
    diffs 10.9763582751707
    totalFlows 68.0369905910318
    degree 1
  ]
  node
  [
    id 135
    name "TXNRD1"
    label "TXNRD1"
    colors "#4141FF"
    diffs -4.74459573971572
    totalFlows 22.0166287697729
    degree 1
  ]
  node
  [
    id 136
    name "GSTM3"
    label "GSTM3"
    colors "#D7D7FF"
    diffs -0.346476563596176
    totalFlows 1.99786055219695
    degree 1
  ]
  node
  [
    id 137
    name "RPL24"
    label "RPL24"
    colors "#FF9696"
    diffs 3.30490535697902
    totalFlows 10.6963707978121
    degree 1
  ]
  node
  [
    id 138
    name "RPS14"
    label "RPS14"
    colors "#FF8989"
    diffs 3.77900081136759
    totalFlows 6.5861048571024
    degree 1
  ]
  node
  [
    id 139
    name "HNRNPA1"
    label "HNRNPA1"
    colors "#FF6F6F"
    diffs 4.98819953164593
    totalFlows 27.653229766916
    degree 1
  ]
  node
  [
    id 140
    name "PRMT2"
    label "PRMT2"
    colors "#1A1AFF"
    diffs -9.04655818445253
    totalFlows 26.1294800473254
    degree 1
  ]
  node
  [
    id 141
    name "MSH2"
    label "MSH2"
    colors "#FF1313"
    diffs 15.6639677782058
    totalFlows 81.1669229399527
    degree 1
  ]
  node
  [
    id 142
    name "SRPK2"
    label "SRPK2"
    colors "#FF1010"
    diffs 16.8833196897501
    totalFlows 151.103731970126
    degree 1
  ]
  node
  [
    id 143
    name "RANBP9"
    label "RANBP9"
    colors "#FFAAAA"
    diffs 2.73597465760356
    totalFlows 15.1549009893465
    degree 1
  ]
  node
  [
    id 144
    name "FUS"
    label "FUS"
    colors "#AAAAFF"
    diffs -1.73536921619527
    totalFlows 32.2921104034061
    degree 1
  ]
  node
  [
    id 145
    name "AIFM1"
    label "AIFM1"
    colors "#FF6B6B"
    diffs 5.17234204093622
    totalFlows 4.39665593555006
    degree 1
  ]
  node
  [
    id 146
    name "GOLGA2"
    label "GOLGA2"
    colors "#0909FF"
    diffs -22.1302750805166
    totalFlows 43.9142081968089
    degree 1
  ]
  node
  [
    id 147
    name "MAPKAPK2"
    label "MAPKAPK2"
    colors "#FF2A2A"
    diffs 9.07184259732416
    totalFlows 32.1770454486791
    degree 1
  ]
  node
  [
    id 148
    name "MYH14"
    label "MYH14"
    colors "#F5F5FF"
    diffs 0.300439919004656
    totalFlows 3.66574074086506
    degree 1
  ]
  node
  [
    id 149
    name "GNB1"
    label "GNB1"
    colors "#1313FF"
    diffs -9.34080981698224
    totalFlows 15.0924959654202
    degree 1
  ]
  node
  [
    id 150
    name "SRC"
    label "SRC"
    colors "#2323FF"
    diffs -7.80236127368778
    totalFlows 418.611829001557
    degree 1
  ]
  node
  [
    id 151
    name "PSIP1"
    label "PSIP1"
    colors "#FF3A3A"
    diffs 8.15275905190769
    totalFlows 29.6153552233738
    degree 1
  ]
  node
  [
    id 152
    name "SERPINB5"
    label "SERPINB5"
    colors "#B7B7FF"
    diffs -1.2639246059692
    totalFlows 3.66116971645751
    degree 1
  ]
  node
  [
    id 153
    name "HNRNPM"
    label "HNRNPM"
    colors "#4444FF"
    diffs -4.69593351788888
    totalFlows 22.1842204610451
    degree 1
  ]
  node
  [
    id 154
    name "PIK3R1"
    label "PIK3R1"
    colors "#0303FF"
    diffs -30.0696151876756
    totalFlows 226.904873743124
    degree 1
  ]
  node
  [
    id 155
    name "FKBP5"
    label "FKBP5"
    colors "#0606FF"
    diffs -24.9207236467244
    totalFlows 91.6623173656701
    degree 1
  ]
  node
  [
    id 156
    name "ESR1"
    label "ESR1"
    colors "#FF0000"
    diffs 72.7691858903067
    totalFlows 222.480658924647
    degree 156
  ]
  edge
  [
    source 0
    target 156
    weight 0.975888354934961
    correlation 0.975888354934961
    sign 1
  ]
  edge
  [
    source 1
    target 156
    weight 0.988448440026353
    correlation 0.988448440026353
    sign 1
  ]
  edge
  [
    source 2
    target 156
    weight 0.949945094657132
    correlation 0.949945094657132
    sign 1
  ]
  edge
  [
    source 3
    target 156
    weight 0.997616789417498
    correlation -0.997616789417498
    sign -1
  ]
  edge
  [
    source 4
    target 156
    weight 0.936894375107461
    correlation 0.936894375107461
    sign 1
  ]
  edge
  [
    source 5
    target 156
    weight 0.992971262752435
    correlation 0.992971262752435
    sign 1
  ]
  edge
  [
    source 6
    target 156
    weight 0.980501288260364
    correlation -0.980501288260364
    sign -1
  ]
  edge
  [
    source 7
    target 156
    weight 0.996852322580913
    correlation 0.996852322580913
    sign 1
  ]
  edge
  [
    source 8
    target 156
    weight 0.979434276845797
    correlation 0.979434276845797
    sign 1
  ]
  edge
  [
    source 9
    target 156
    weight 0.893041795006085
    correlation -0.893041795006085
    sign -1
  ]
  edge
  [
    source 10
    target 156
    weight 0.962666080462937
    correlation 0.962666080462937
    sign 1
  ]
  edge
  [
    source 11
    target 156
    weight 0.977915456343356
    correlation 0.977915456343356
    sign 1
  ]
  edge
  [
    source 12
    target 156
    weight 0.887722667763227
    correlation 0.887722667763227
    sign 1
  ]
  edge
  [
    source 13
    target 156
    weight 0.979182174478008
    correlation 0.979182174478008
    sign 1
  ]
  edge
  [
    source 14
    target 156
    weight 0.944341120444372
    correlation 0.944341120444372
    sign 1
  ]
  edge
  [
    source 15
    target 156
    weight 0.975525905362193
    correlation 0.975525905362193
    sign 1
  ]
  edge
  [
    source 16
    target 156
    weight 0.853315615768059
    correlation 0.853315615768059
    sign 1
  ]
  edge
  [
    source 17
    target 156
    weight 0.957898829416037
    correlation 0.957898829416037
    sign 1
  ]
  edge
  [
    source 18
    target 156
    weight 0.831636600089159
    correlation -0.831636600089159
    sign -1
  ]
  edge
  [
    source 19
    target 156
    weight 0.952169884640249
    correlation 0.952169884640249
    sign 1
  ]
  edge
  [
    source 20
    target 156
    weight 0.896655432379647
    correlation 0.896655432379647
    sign 1
  ]
  edge
  [
    source 21
    target 156
    weight 0.894673065312634
    correlation 0.894673065312634
    sign 1
  ]
  edge
  [
    source 22
    target 156
    weight 0.939367355437117
    correlation 0.939367355437117
    sign 1
  ]
  edge
  [
    source 23
    target 156
    weight 0.962280660490246
    correlation -0.962280660490246
    sign -1
  ]
  edge
  [
    source 24
    target 156
    weight 0.956068579590929
    correlation -0.956068579590929
    sign -1
  ]
  edge
  [
    source 25
    target 156
    weight 0.93056913964785
    correlation 0.93056913964785
    sign 1
  ]
  edge
  [
    source 26
    target 156
    weight 0.72986329813257
    correlation -0.72986329813257
    sign -1
  ]
  edge
  [
    source 27
    target 156
    weight 0.880630682237085
    correlation -0.880630682237085
    sign -1
  ]
  edge
  [
    source 28
    target 156
    weight 0.888438194530198
    correlation -0.888438194530198
    sign -1
  ]
  edge
  [
    source 29
    target 156
    weight 0.928191710117394
    correlation 0.928191710117394
    sign 1
  ]
  edge
  [
    source 30
    target 156
    weight 0.893957892832748
    correlation -0.893957892832748
    sign -1
  ]
  edge
  [
    source 31
    target 156
    weight 0.974411720391755
    correlation 0.974411720391755
    sign 1
  ]
  edge
  [
    source 32
    target 156
    weight 0.93775352707821
    correlation 0.93775352707821
    sign 1
  ]
  edge
  [
    source 33
    target 156
    weight 0.836336036272955
    correlation 0.836336036272955
    sign 1
  ]
  edge
  [
    source 34
    target 156
    weight 0.880508742964955
    correlation 0.880508742964955
    sign 1
  ]
  edge
  [
    source 35
    target 156
    weight 0.914760269492942
    correlation -0.914760269492942
    sign -1
  ]
  edge
  [
    source 36
    target 156
    weight 0.87153867042009
    correlation -0.87153867042009
    sign -1
  ]
  edge
  [
    source 37
    target 156
    weight 0.915657543839259
    correlation -0.915657543839259
    sign -1
  ]
  edge
  [
    source 38
    target 156
    weight 0.865350390201433
    correlation -0.865350390201433
    sign -1
  ]
  edge
  [
    source 39
    target 156
    weight 0.867710969140335
    correlation 0.867710969140335
    sign 1
  ]
  edge
  [
    source 40
    target 156
    weight 0.882196532890145
    correlation 0.882196532890145
    sign 1
  ]
  edge
  [
    source 41
    target 156
    weight 0.895592335172205
    correlation 0.895592335172205
    sign 1
  ]
  edge
  [
    source 42
    target 156
    weight 0.871988183275685
    correlation -0.871988183275685
    sign -1
  ]
  edge
  [
    source 43
    target 156
    weight 0.594102898735216
    correlation 0.594102898735216
    sign 1
  ]
  edge
  [
    source 44
    target 156
    weight 0.979393186766192
    correlation 0.979393186766192
    sign 1
  ]
  edge
  [
    source 45
    target 156
    weight 0.903107307272653
    correlation 0.903107307272653
    sign 1
  ]
  edge
  [
    source 46
    target 156
    weight 0.789840754945652
    correlation 0.789840754945652
    sign 1
  ]
  edge
  [
    source 47
    target 156
    weight 0.558712264736872
    correlation 0.558712264736872
    sign 1
  ]
  edge
  [
    source 48
    target 156
    weight 0.55645599667808
    correlation 0.55645599667808
    sign 1
  ]
  edge
  [
    source 49
    target 156
    weight 0.556261683332256
    correlation 0.556261683332256
    sign 1
  ]
  edge
  [
    source 50
    target 156
    weight 0.847869948472567
    correlation 0.847869948472567
    sign 1
  ]
  edge
  [
    source 51
    target 156
    weight 0.907056278746429
    correlation 0.907056278746429
    sign 1
  ]
  edge
  [
    source 52
    target 156
    weight 0.867805228605671
    correlation 0.867805228605671
    sign 1
  ]
  edge
  [
    source 53
    target 156
    weight 0.756243598055595
    correlation -0.756243598055595
    sign -1
  ]
  edge
  [
    source 54
    target 156
    weight 0.863539005826226
    correlation 0.863539005826226
    sign 1
  ]
  edge
  [
    source 55
    target 156
    weight 0.806049890305415
    correlation 0.806049890305415
    sign 1
  ]
  edge
  [
    source 56
    target 156
    weight 0.882775424983622
    correlation 0.882775424983622
    sign 1
  ]
  edge
  [
    source 57
    target 156
    weight 0.501479588443472
    correlation 0.501479588443472
    sign 1
  ]
  edge
  [
    source 58
    target 156
    weight 0.848868264328135
    correlation -0.848868264328135
    sign -1
  ]
  edge
  [
    source 59
    target 156
    weight 0.815660209782961
    correlation 0.815660209782961
    sign 1
  ]
  edge
  [
    source 60
    target 156
    weight 0.488146371534724
    correlation -0.488146371534724
    sign -1
  ]
  edge
  [
    source 61
    target 156
    weight 0.869747728722802
    correlation 0.869747728722802
    sign 1
  ]
  edge
  [
    source 62
    target 156
    weight 0.808887824463612
    correlation 0.808887824463612
    sign 1
  ]
  edge
  [
    source 63
    target 156
    weight 0.861980828179901
    correlation 0.861980828179901
    sign 1
  ]
  edge
  [
    source 64
    target 156
    weight 0.835303515501659
    correlation -0.835303515501659
    sign -1
  ]
  edge
  [
    source 65
    target 156
    weight 0.951588218089913
    correlation -0.951588218089913
    sign -1
  ]
  edge
  [
    source 66
    target 156
    weight 0.915649695393487
    correlation -0.915649695393487
    sign -1
  ]
  edge
  [
    source 67
    target 156
    weight 0.875542387621091
    correlation 0.875542387621091
    sign 1
  ]
  edge
  [
    source 68
    target 156
    weight 0.927849643750592
    correlation -0.927849643750592
    sign -1
  ]
  edge
  [
    source 69
    target 156
    weight 0.736554752075198
    correlation 0.736554752075198
    sign 1
  ]
  edge
  [
    source 70
    target 156
    weight 0.845358631934593
    correlation 0.845358631934593
    sign 1
  ]
  edge
  [
    source 71
    target 156
    weight 0.730538877256793
    correlation 0.730538877256793
    sign 1
  ]
  edge
  [
    source 72
    target 156
    weight 0.450864001821379
    correlation -0.450864001821379
    sign -1
  ]
  edge
  [
    source 73
    target 156
    weight 0.82441101020471
    correlation 0.82441101020471
    sign 1
  ]
  edge
  [
    source 74
    target 156
    weight 0.0238199972376469
    correlation -0.72738562797096
    sign -1
  ]
  edge
  [
    source 75
    target 156
    weight 0.796341806029327
    correlation 0.796341806029327
    sign 1
  ]
  edge
  [
    source 76
    target 156
    weight 0.860446246924029
    correlation 0.860446246924029
    sign 1
  ]
  edge
  [
    source 77
    target 156
    weight 0.794660355953022
    correlation -0.794660355953022
    sign -1
  ]
  edge
  [
    source 78
    target 156
    weight 0.85831592442422
    correlation -0.85831592442422
    sign -1
  ]
  edge
  [
    source 79
    target 156
    weight 0.422550987987553
    correlation 0.422550987987553
    sign 1
  ]
  edge
  [
    source 80
    target 156
    weight 0.778701289074788
    correlation 0.778701289074788
    sign 1
  ]
  edge
  [
    source 81
    target 156
    weight 0.831685061279495
    correlation 0.831685061279495
    sign 1
  ]
  edge
  [
    source 82
    target 156
    weight 0.682187979665607
    correlation 0.682187979665607
    sign 1
  ]
  edge
  [
    source 83
    target 156
    weight 0.809443062792036
    correlation -0.809443062792036
    sign -1
  ]
  edge
  [
    source 84
    target 156
    weight 0.40403655344375
    correlation 0.40403655344375
    sign 1
  ]
  edge
  [
    source 85
    target 156
    weight 0.820002810212189
    correlation 0.820002810212189
    sign 1
  ]
  edge
  [
    source 86
    target 156
    weight 0.840096468787476
    correlation 0.840096468787476
    sign 1
  ]
  edge
  [
    source 87
    target 156
    weight 0.804654759529978
    correlation -0.804654759529978
    sign -1
  ]
  edge
  [
    source 88
    target 156
    weight 0.763195483489641
    correlation 0.763195483489641
    sign 1
  ]
  edge
  [
    source 89
    target 156
    weight 0.818606471692026
    correlation 0.818606471692026
    sign 1
  ]
  edge
  [
    source 90
    target 156
    weight 0.812542967749878
    correlation -0.812542967749878
    sign -1
  ]
  edge
  [
    source 91
    target 156
    weight 0.371069362610071
    correlation 0.371069362610071
    sign 1
  ]
  edge
  [
    source 92
    target 156
    weight 0.717484425045566
    correlation 0.717484425045566
    sign 1
  ]
  edge
  [
    source 93
    target 156
    weight 0.818793831850559
    correlation -0.818793831850559
    sign -1
  ]
  edge
  [
    source 94
    target 156
    weight 0.779559094612613
    correlation 0.779559094612613
    sign 1
  ]
  edge
  [
    source 95
    target 156
    weight 0.741531576630458
    correlation -0.741531576630458
    sign -1
  ]
  edge
  [
    source 96
    target 156
    weight 0.858121515748924
    correlation 0.858121515748924
    sign 1
  ]
  edge
  [
    source 97
    target 156
    weight 0.536172735506636
    correlation 0.588771550937317
    sign 1
  ]
  edge
  [
    source 98
    target 156
    weight 0.769048430895849
    correlation 0.769048430895849
    sign 1
  ]
  edge
  [
    source 99
    target 156
    weight 0.73896739368201
    correlation -0.73896739368201
    sign -1
  ]
  edge
  [
    source 100
    target 156
    weight 0.802780839608692
    correlation 0.802780839608692
    sign 1
  ]
  edge
  [
    source 101
    target 156
    weight 0.80097811597255
    correlation -0.80097811597255
    sign -1
  ]
  edge
  [
    source 102
    target 156
    weight 0.797575057599968
    correlation 0.797575057599968
    sign 1
  ]
  edge
  [
    source 103
    target 156
    weight 0.318333040742133
    correlation 0.318333040742133
    sign 1
  ]
  edge
  [
    source 104
    target 156
    weight 0.800997631761744
    correlation -0.800997631761744
    sign -1
  ]
  edge
  [
    source 105
    target 156
    weight 0.784351146781415
    correlation 0.784351146781415
    sign 1
  ]
  edge
  [
    source 106
    target 156
    weight 0.709455937570878
    correlation 0.709455937570878
    sign 1
  ]
  edge
  [
    source 107
    target 156
    weight 0.763836815408518
    correlation 0.763836815408518
    sign 1
  ]
  edge
  [
    source 108
    target 156
    weight 0.301943826621248
    correlation -0.301943826621248
    sign -1
  ]
  edge
  [
    source 109
    target 156
    weight 0.812743031531819
    correlation -0.812743031531819
    sign -1
  ]
  edge
  [
    source 110
    target 156
    weight 0.452200201265706
    correlation -0.976731483219077
    sign -1
  ]
  edge
  [
    source 111
    target 156
    weight 0.85091325298243
    correlation -0.85091325298243
    sign -1
  ]
  edge
  [
    source 112
    target 156
    weight 0.919625237240532
    correlation 0.919625237240532
    sign 1
  ]
  edge
  [
    source 113
    target 156
    weight 0.276311380437036
    correlation 0.276311380437036
    sign 1
  ]
  edge
  [
    source 114
    target 156
    weight 0.10689587005259
    correlation -0.681576481471273
    sign -1
  ]
  edge
  [
    source 115
    target 156
    weight 0.764304115664603
    correlation 0.993844193899707
    sign 1
  ]
  edge
  [
    source 116
    target 156
    weight 0.694092516356422
    correlation -0.694092516356422
    sign -1
  ]
  edge
  [
    source 117
    target 156
    weight 0.709892260725881
    correlation 0.709892260725881
    sign 1
  ]
  edge
  [
    source 118
    target 156
    weight 0.256087504851971
    correlation -0.256087504851971
    sign -1
  ]
  edge
  [
    source 119
    target 156
    weight 0.784030330697444
    correlation 0.784030330697444
    sign 1
  ]
  edge
  [
    source 120
    target 156
    weight 0.701238636099088
    correlation 0.701238636099088
    sign 1
  ]
  edge
  [
    source 121
    target 156
    weight 0.687394851174078
    correlation -0.687394851174078
    sign -1
  ]
  edge
  [
    source 122
    target 156
    weight 0.774886565922214
    correlation 0.774886565922214
    sign 1
  ]
  edge
  [
    source 123
    target 156
    weight 0.724340165637178
    correlation 0.724340165637178
    sign 1
  ]
  edge
  [
    source 124
    target 156
    weight 0.330849193254459
    correlation -0.879329657909332
    sign -1
  ]
  edge
  [
    source 125
    target 156
    weight 0.221020206616769
    correlation 0.221020206616769
    sign 1
  ]
  edge
  [
    source 126
    target 156
    weight 0.709329602797604
    correlation -0.709329602797604
    sign -1
  ]
  edge
  [
    source 127
    target 156
    weight 0.824607936826222
    correlation -0.824607936826222
    sign -1
  ]
  edge
  [
    source 128
    target 156
    weight 0.725462992558841
    correlation 0.725462992558841
    sign 1
  ]
  edge
  [
    source 129
    target 156
    weight 0.73310816330754
    correlation 0.73310816330754
    sign 1
  ]
  edge
  [
    source 130
    target 156
    weight 0.82734492195706
    correlation 0.82734492195706
    sign 1
  ]
  edge
  [
    source 131
    target 156
    weight 0.420058066075561
    correlation -0.660448366526001
    sign -1
  ]
  edge
  [
    source 132
    target 156
    weight 0.167137689341089
    correlation -0.167137689341089
    sign -1
  ]
  edge
  [
    source 133
    target 156
    weight 0.748449758232787
    correlation 0.748449758232787
    sign 1
  ]
  edge
  [
    source 134
    target 156
    weight 0.713127050278022
    correlation -0.713127050278022
    sign -1
  ]
  edge
  [
    source 135
    target 156
    weight 0.153702057460943
    correlation -0.153702057460943
    sign -1
  ]
  edge
  [
    source 136
    target 156
    weight 0.211699019695847
    correlation 0.598939738611396
    sign 1
  ]
  edge
  [
    source 137
    target 156
    weight 0.723733471402162
    correlation 0.723733471402162
    sign 1
  ]
  edge
  [
    source 138
    target 156
    weight 0.065193791351408
    correlation -0.585105596644481
    sign -1
  ]
  edge
  [
    source 139
    target 156
    weight 0.719709398256373
    correlation 0.724269426311302
    sign 1
  ]
  edge
  [
    source 140
    target 156
    weight 0.139503208676046
    correlation 0.139503208676046
    sign 1
  ]
  edge
  [
    source 141
    target 156
    weight 0.121465027384672
    correlation -0.121465027384672
    sign -1
  ]
  edge
  [
    source 142
    target 156
    weight 0.120334578407443
    correlation -0.120334578407443
    sign -1
  ]
  edge
  [
    source 143
    target 156
    weight 0.622317985773333
    correlation -0.622317985773333
    sign -1
  ]
  edge
  [
    source 144
    target 156
    weight 0.692167630905875
    correlation 0.692167630905875
    sign 1
  ]
  edge
  [
    source 145
    target 156
    weight 0.15059438276594
    correlation 0.644870721596042
    sign 1
  ]
  edge
  [
    source 146
    target 156
    weight 0.694730475205842
    correlation 0.694730475205842
    sign 1
  ]
  edge
  [
    source 147
    target 156
    weight 0.0901121874773631
    correlation 0.0901121874773631
    sign 1
  ]
  edge
  [
    source 148
    target 156
    weight 0.355233024950644
    correlation 0.634264778255496
    sign 1
  ]
  edge
  [
    source 149
    target 156
    weight 0.39940357449058
    correlation -0.624447335206427
    sign -1
  ]
  edge
  [
    source 150
    target 156
    weight 0.0752209627658981
    correlation -0.0752209627658981
    sign -1
  ]
  edge
  [
    source 151
    target 156
    weight 0.0707752648142635
    correlation -0.0707752648142635
    sign -1
  ]
  edge
  [
    source 152
    target 156
    weight 0.0551487886976933
    correlation -0.76575092386677
    sign -1
  ]
  edge
  [
    source 153
    target 156
    weight 0.0526520478066786
    correlation 0.721188433366578
    sign 1
  ]
  edge
  [
    source 154
    target 156
    weight 0.0359326680463059
    correlation 0.0359326680463059
    sign 1
  ]
  edge
  [
    source 155
    target 156
    weight 0.00247983936919705
    correlation 0.00247983936919705
    sign 1
  ]
]
