# Supplementary material for: Aspergillus fumigatus Challenged by Human Dendritic Cells: Metabolic and Regulatory Pathway Responses Testify a Tight Battle
Source: Front Cell Infect Microbiol. 2019 May 22;9:168. doi: 10.3389/fcimb.2019.00168 (PMC6540932; doi:10.3389/fcimb.2019.00168)
Supplement: Supplementary file 12 [file Data_Sheet_2.ZIP › Supplementary_dataset2/ESR1_KT_Disease.gml]

Creator "igraph version 1.2.0 Mon Jun  4 11:55:19 2018"
Version 1
graph
[
  directed 1
  node
  [
    id 0
    name "PIK3R2"
    label "PIK3R2"
    colors "#FF8888"
    diffs 4.40202128772769
    totalFlows 13.9769325543114
    degree 1
  ]
  node
  [
    id 1
    name "BARD1"
    label "BARD1"
    colors "#FF9292"
    diffs 4.06678390986945
    totalFlows 30.3535022730128
    degree 1
  ]
  node
  [
    id 2
    name "RPS6KA3"
    label "RPS6KA3"
    colors "#FF4242"
    diffs 7.68838866870004
    totalFlows 55.4417519340875
    degree 1
  ]
  node
  [
    id 3
    name "RPS9"
    label "RPS9"
    colors "#FF1818"
    diffs 11.6143939790838
    totalFlows 15.2813358852775
    degree 1
  ]
  node
  [
    id 4
    name "RPS6"
    label "RPS6"
    colors "#FF4D4D"
    diffs 6.46432017103927
    totalFlows 18.2035591357159
    degree 1
  ]
  node
  [
    id 5
    name "TNFRSF14"
    label "TNFRSF14"
    colors "#6262FF"
    diffs -1.52045942056192
    totalFlows 13.5467192385586
    degree 1
  ]
  node
  [
    id 6
    name "BAG1"
    label "BAG1"
    colors "#FFC2C2"
    diffs 3.0688891437235
    totalFlows 10.9926332338572
    degree 1
  ]
  node
  [
    id 7
    name "ARID5A"
    label "ARID5A"
    colors "#C8C8FF"
    diffs 1.11408261320697
    totalFlows 15.6198998510932
    degree 1
  ]
  node
  [
    id 8
    name "LCK"
    label "LCK"
    colors "#FF3D3D"
    diffs 8.32315671607532
    totalFlows 24.3800634492171
    degree 1
  ]
  node
  [
    id 9
    name "GADD45B"
    label "GADD45B"
    colors "#FFAAAA"
    diffs 3.43299456387526
    totalFlows 15.3316162013894
    degree 1
  ]
  node
  [
    id 10
    name "PRPF4B"
    label "PRPF4B"
    colors "#FFF5F5"
    diffs 2.17498400327311
    totalFlows 3.73380883381399
    degree 1
  ]
  node
  [
    id 11
    name "SRPK2"
    label "SRPK2"
    colors "#FF0D0D"
    diffs 16.8833196897501
    totalFlows 167.987051659876
    degree 1
  ]
  node
  [
    id 12
    name "IRS2"
    label "IRS2"
    colors "#8585FF"
    diffs -0.86058305695988
    totalFlows 6.4547426592838
    degree 1
  ]
  node
  [
    id 13
    name "POLR2G"
    label "POLR2G"
    colors "#E8E8FF"
    diffs 1.68717813319292
    totalFlows 4.13834414011936
    degree 1
  ]
  node
  [
    id 14
    name "ISL1"
    label "ISL1"
    colors "#7272FF"
    diffs -1.25438726933312
    totalFlows 2.15359160884826
    degree 1
  ]
  node
  [
    id 15
    name "VAV3"
    label "VAV3"
    colors "#BABAFF"
    diffs 0.644065699346119
    totalFlows 6.13792790487732
    degree 1
  ]
  node
  [
    id 16
    name "CXCL1"
    label "CXCL1"
    colors "#CDCDFF"
    diffs 1.27460578771235
    totalFlows 7.21960075327182
    degree 1
  ]
  node
  [
    id 17
    name "RBBP6"
    label "RBBP6"
    colors "#8A8AFF"
    diffs -0.583005257414847
    totalFlows 8.59749869704927
    degree 1
  ]
  node
  [
    id 18
    name "RPS16"
    label "RPS16"
    colors "#FF1A1A"
    diffs 11.1779904823451
    totalFlows 21.0607058348067
    degree 1
  ]
  node
  [
    id 19
    name "RPL7"
    label "RPL7"
    colors "#FFC8C8"
    diffs 3.0014126519556
    totalFlows 11.2117879244663
    degree 1
  ]
  node
  [
    id 20
    name "SRC"
    label "SRC"
    colors "#1D1DFF"
    diffs -7.80236127368778
    totalFlows 410.809467727869
    degree 1
  ]
  node
  [
    id 21
    name "CFL1"
    label "CFL1"
    colors "#7D7DFF"
    diffs -1.05821673219318
    totalFlows 10.517117166874
    degree 1
  ]
  node
  [
    id 22
    name "KLK5"
    label "KLK5"
    colors "#B5B5FF"
    diffs 0.506463008815724
    totalFlows 1.92707161342653
    degree 1
  ]
  node
  [
    id 23
    name "SMARCE1"
    label "SMARCE1"
    colors "#FF1D1D"
    diffs 10.8928510795791
    totalFlows 17.5102341191413
    degree 1
  ]
  node
  [
    id 24
    name "SMURF1"
    label "SMURF1"
    colors "#FF5A5A"
    diffs 5.64722515557317
    totalFlows 37.2033238239859
    degree 1
  ]
  node
  [
    id 25
    name "CUL3"
    label "CUL3"
    colors "#FF0808"
    diffs 32.5093506850635
    totalFlows 137.648548743246
    degree 1
  ]
  node
  [
    id 26
    name "MDM2"
    label "MDM2"
    colors "#0808FF"
    diffs -11.0554568972124
    totalFlows 104.692055550159
    degree 1
  ]
  node
  [
    id 27
    name "ACTB"
    label "ACTB"
    colors "#0D0DFF"
    diffs -10.1301184996477
    totalFlows 40.4736722880143
    degree 1
  ]
  node
  [
    id 28
    name "RPL10A"
    label "RPL10A"
    colors "#FF4545"
    diffs 7.2088069784943
    totalFlows 13.3742005144596
    degree 1
  ]
  node
  [
    id 29
    name "RPL12"
    label "RPL12"
    colors "#FFCDCD"
    diffs 2.91233829680487
    totalFlows 11.8754909507613
    degree 1
  ]
  node
  [
    id 30
    name "PSMC3IP"
    label "PSMC3IP"
    colors "#FF8080"
    diffs 4.82144946079015
    totalFlows 4.82144946079015
    degree 1
  ]
  node
  [
    id 31
    name "KRT1"
    label "KRT1"
    colors "#5858FF"
    diffs -1.97070229280532
    totalFlows 6.92901454056492
    degree 1
  ]
  node
  [
    id 32
    name "MED12"
    label "MED12"
    colors "#3A3AFF"
    diffs -3.74835833600646
    totalFlows 9.24170111065471
    degree 1
  ]
  node
  [
    id 33
    name "DDX5"
    label "DDX5"
    colors "#2A2AFF"
    diffs -4.65970179150488
    totalFlows 21.942518809309
    degree 1
  ]
  node
  [
    id 34
    name "ERBB2"
    label "ERBB2"
    colors "#FF2A2A"
    diffs 9.38223075824373
    totalFlows 29.4478923267447
    degree 1
  ]
  node
  [
    id 35
    name "MTDH"
    label "MTDH"
    colors "#E5E5FF"
    diffs 1.68390552300091
    totalFlows 5.33375540119983
    degree 1
  ]
  node
  [
    id 36
    name "EHMT2"
    label "EHMT2"
    colors "#FFF2F2"
    diffs 2.24100412369506
    totalFlows 15.6499787160302
    degree 1
  ]
  node
  [
    id 37
    name "MPG"
    label "MPG"
    colors "#5D5DFF"
    diffs -1.64589507478113
    totalFlows 63.7700363565867
    degree 1
  ]
  node
  [
    id 38
    name "HNRNPAB"
    label "HNRNPAB"
    colors "#FFA5A5"
    diffs 3.56578352532055
    totalFlows 11.7601910346928
    degree 1
  ]
  node
  [
    id 39
    name "GADD45G"
    label "GADD45G"
    colors "#FFFAFA"
    diffs 2.15120601243372
    totalFlows 10.9544755888916
    degree 1
  ]
  node
  [
    id 40
    name "RPL21"
    label "RPL21"
    colors "#9D9DFF"
    diffs -0.129548100541426
    totalFlows 10.8111079395622
    degree 1
  ]
  node
  [
    id 41
    name "RPL4"
    label "RPL4"
    colors "#FF3838"
    diffs 8.47450028229989
    totalFlows 16.7533501597308
    degree 1
  ]
  node
  [
    id 42
    name "RLIM"
    label "RLIM"
    colors "#FF8D8D"
    diffs 4.19212273243275
    totalFlows 5.65295837001842
    degree 1
  ]
  node
  [
    id 43
    name "MRPS9"
    label "MRPS9"
    colors "#FF8A8A"
    diffs 4.22351438482331
    totalFlows 8.5958900677185
    degree 1
  ]
  node
  [
    id 44
    name "TUBB"
    label "TUBB"
    colors "#3030FF"
    diffs -4.31839915603548
    totalFlows 41.7642426517819
    degree 1
  ]
  node
  [
    id 45
    name "MMS19"
    label "MMS19"
    colors "#D5D5FF"
    diffs 1.3736243626336
    totalFlows 20.7404292770912
    degree 1
  ]
  node
  [
    id 46
    name "SHC1"
    label "SHC1"
    colors "#7A7AFF"
    diffs -1.11853755699305
    totalFlows 44.3261862453353
    degree 1
  ]
  node
  [
    id 47
    name "SREBF1"
    label "SREBF1"
    colors "#8080FF"
    diffs -1.05420649739093
    totalFlows 10.7313464035237
    degree 1
  ]
  node
  [
    id 48
    name "SLC25A5"
    label "SLC25A5"
    colors "#FFDADA"
    diffs 2.68405247420114
    totalFlows 10.3967521019144
    degree 1
  ]
  node
  [
    id 49
    name "KDM6B"
    label "KDM6B"
    colors "#FFD2D2"
    diffs 2.88023152891999
    totalFlows 15.0127891252312
    degree 1
  ]
  node
  [
    id 50
    name "UTP3"
    label "UTP3"
    colors "#FFADAD"
    diffs 3.40239030609211
    totalFlows 3.40239030609211
    degree 1
  ]
  node
  [
    id 51
    name "EIF3I"
    label "EIF3I"
    colors "#FF8282"
    diffs 4.71680495968425
    totalFlows 11.8370528313167
    degree 1
  ]
  node
  [
    id 52
    name "ANGPTL4"
    label "ANGPTL4"
    colors "#FF8585"
    diffs 4.40755563446776
    totalFlows 4.40755563446776
    degree 1
  ]
  node
  [
    id 53
    name "STAT5A"
    label "STAT5A"
    colors "#FF5D5D"
    diffs 5.58816402527977
    totalFlows 17.5715020673259
    degree 1
  ]
  node
  [
    id 54
    name "MUC1"
    label "MUC1"
    colors "#BDBDFF"
    diffs 0.752725874583303
    totalFlows 9.90327583025335
    degree 1
  ]
  node
  [
    id 55
    name "SKP2"
    label "SKP2"
    colors "#7878FF"
    diffs -1.21400696179738
    totalFlows 12.9094511182875
    degree 1
  ]
  node
  [
    id 56
    name "RABGEF1"
    label "RABGEF1"
    colors "#DADAFF"
    diffs 1.47857018456793
    totalFlows 32.653180944065
    degree 1
  ]
  node
  [
    id 57
    name "FKBP5"
    label "FKBP5"
    colors "#0505FF"
    diffs -24.9207236467244
    totalFlows 66.7415937189457
    degree 1
  ]
  node
  [
    id 58
    name "PLEC"
    label "PLEC"
    colors "#FF9D9D"
    diffs 3.69688488257531
    totalFlows 12.5310106679774
    degree 1
  ]
  node
  [
    id 59
    name "MED20"
    label "MED20"
    colors "#7070FF"
    diffs -1.39190779188165
    totalFlows 2.20223471207004
    degree 1
  ]
  node
  [
    id 60
    name "ACTR3"
    label "ACTR3"
    colors "#6565FF"
    diffs -1.5088992241525
    totalFlows 3.88444337439569
    degree 1
  ]
  node
  [
    id 61
    name "SRA1"
    label "SRA1"
    colors "#FFE0E0"
    diffs 2.50212144266559
    totalFlows 8.69737422998336
    degree 1
  ]
  node
  [
    id 62
    name "SVIL"
    label "SVIL"
    colors "#0000FF"
    diffs -53.6202331345197
    totalFlows 11.3115253090795
    degree 1
  ]
  node
  [
    id 63
    name "SKI"
    label "SKI"
    colors "#6A6AFF"
    diffs -1.47768405278752
    totalFlows 7.49874085445195
    degree 1
  ]
  node
  [
    id 64
    name "S100A8"
    label "S100A8"
    colors "#FFB2B2"
    diffs 3.35065780582075
    totalFlows 7.22677187677483
    degree 1
  ]
  node
  [
    id 65
    name "MED13"
    label "MED13"
    colors "#4545FF"
    diffs -2.98575731954809
    totalFlows 32.9952271178689
    degree 1
  ]
  node
  [
    id 66
    name "EP400"
    label "EP400"
    colors "#FF6A6A"
    diffs 5.31662092245953
    totalFlows 5.31662092245953
    degree 1
  ]
  node
  [
    id 67
    name "WHSC1"
    label "WHSC1"
    colors "#EDEDFF"
    diffs 1.80050116019758
    totalFlows 5.29246947855276
    degree 1
  ]
  node
  [
    id 68
    name "RPL29"
    label "RPL29"
    colors "#6060FF"
    diffs -1.56308598991783
    totalFlows 4.21082292226289
    degree 1
  ]
  node
  [
    id 69
    name "NOP2"
    label "NOP2"
    colors "#FFE8E8"
    diffs 2.35192939915191
    totalFlows 8.68272799858133
    degree 1
  ]
  node
  [
    id 70
    name "TUBB1"
    label "TUBB1"
    colors "#6D6DFF"
    diffs -1.41511034940645
    totalFlows 3.53794342827738
    degree 1
  ]
  node
  [
    id 71
    name "WDR36"
    label "WDR36"
    colors "#FF7070"
    diffs 5.20018677721561
    totalFlows 5.20018677721561
    degree 1
  ]
  node
  [
    id 72
    name "POLR2H"
    label "POLR2H"
    colors "#FFDDDD"
    diffs 2.64583360106342
    totalFlows 8.946166937795
    degree 1
  ]
  node
  [
    id 73
    name "CSRP1"
    label "CSRP1"
    colors "#F0F0FF"
    diffs 1.84813936927957
    totalFlows 1.84813936927957
    degree 1
  ]
  node
  [
    id 74
    name "YBX3"
    label "YBX3"
    colors "#FF6262"
    diffs 5.51000828453122
    totalFlows 9.16523455913017
    degree 1
  ]
  node
  [
    id 75
    name "RPS6KA1"
    label "RPS6KA1"
    colors "#5252FF"
    diffs -2.20879480476324
    totalFlows 12.9806748793007
    degree 1
  ]
  node
  [
    id 76
    name "MYO6"
    label "MYO6"
    colors "#B0B0FF"
    diffs 0.425607569177537
    totalFlows 7.71885124335471
    degree 1
  ]
  node
  [
    id 77
    name "UBC"
    label "UBC"
    colors "#FF0000"
    diffs 286.847303328444
    totalFlows 1297.32983910087
    degree 1
  ]
  node
  [
    id 78
    name "POP1"
    label "POP1"
    colors "#ADADFF"
    diffs 0.30787815134993
    totalFlows 3.72039138127595
    degree 1
  ]
  node
  [
    id 79
    name "STAU1"
    label "STAU1"
    colors "#2D2DFF"
    diffs -4.43603138623338
    totalFlows 26.1497936940466
    degree 1
  ]
  node
  [
    id 80
    name "DDX21"
    label "DDX21"
    colors "#FF0505"
    diffs 39.1885183341576
    totalFlows 97.7644703083518
    degree 1
  ]
  node
  [
    id 81
    name "KAT5"
    label "KAT5"
    colors "#FF1515"
    diffs 12.7621389151284
    totalFlows 33.2217356824776
    degree 1
  ]
  node
  [
    id 82
    name "PAK1"
    label "PAK1"
    colors "#4848FF"
    diffs -2.91889585612703
    totalFlows 19.8031149898494
    degree 1
  ]
  node
  [
    id 83
    name "SRSF5"
    label "SRSF5"
    colors "#4D4DFF"
    diffs -2.57917583477456
    totalFlows 6.77498397991154
    degree 1
  ]
  node
  [
    id 84
    name "GNAI2"
    label "GNAI2"
    colors "#FFF8F8"
    diffs 2.17346093299398
    totalFlows 17.1784852858684
    degree 1
  ]
  node
  [
    id 85
    name "CUL1"
    label "CUL1"
    colors "#FF1212"
    diffs 12.9496702969426
    totalFlows 79.5536505762493
    degree 1
  ]
  node
  [
    id 86
    name "NR2C1"
    label "NR2C1"
    colors "#FFB0B0"
    diffs 3.3733206549364
    totalFlows 4.69954053332793
    degree 1
  ]
  node
  [
    id 87
    name "CLTC"
    label "CLTC"
    colors "#FF2525"
    diffs 10.1523533547182
    totalFlows 29.7211147394411
    degree 1
  ]
  node
  [
    id 88
    name "CBR1"
    label "CBR1"
    colors "#B2B2FF"
    diffs 0.426794419694914
    totalFlows 21.2712586047677
    degree 1
  ]
  node
  [
    id 89
    name "EIF4G3"
    label "EIF4G3"
    colors "#F2F2FF"
    diffs 1.86468251880432
    totalFlows 15.3869635250619
    degree 1
  ]
  node
  [
    id 90
    name "ARHGDIA"
    label "ARHGDIA"
    colors "#FF4848"
    diffs 6.92250046404521
    totalFlows 16.1694037039739
    degree 1
  ]
  node
  [
    id 91
    name "SOS2"
    label "SOS2"
    colors "#FFFDFD"
    diffs 2.12151959776783
    totalFlows 5.09652457869047
    degree 1
  ]
  node
  [
    id 92
    name "NPM1"
    label "NPM1"
    colors "#FFEDED"
    diffs 2.28393947467745
    totalFlows 47.2017833410062
    degree 1
  ]
  node
  [
    id 93
    name "HSP90AB1"
    label "HSP90AB1"
    colors "#FF3232"
    diffs 8.93314531669552
    totalFlows 81.8159656108601
    degree 1
  ]
  node
  [
    id 94
    name "POU2F2"
    label "POU2F2"
    colors "#A8A8FF"
    diffs 0.224607143263814
    totalFlows 3.55622057913483
    degree 1
  ]
  node
  [
    id 95
    name "ACTR2"
    label "ACTR2"
    colors "#1010FF"
    diffs -9.30270767645712
    totalFlows 4.41252528875429
    degree 1
  ]
  node
  [
    id 96
    name "TXNRD1"
    label "TXNRD1"
    colors "#2828FF"
    diffs -4.74459573971572
    totalFlows 17.2720330300572
    degree 1
  ]
  node
  [
    id 97
    name "PPIA"
    label "PPIA"
    colors "#FFCACA"
    diffs 2.96377748879814
    totalFlows 8.8065984345649
    degree 1
  ]
  node
  [
    id 98
    name "RPL19"
    label "RPL19"
    colors "#C2C2FF"
    diffs 1.03751416937488
    totalFlows 11.4003860929722
    degree 1
  ]
  node
  [
    id 99
    name "TRIM25"
    label "TRIM25"
    colors "#FFD0D0"
    diffs 2.8804787288935
    totalFlows 8.23122966387947
    degree 1
  ]
  node
  [
    id 100
    name "MYO1C"
    label "MYO1C"
    colors "#FFD5D5"
    diffs 2.87360024277841
    totalFlows 5.62796725240595
    degree 1
  ]
  node
  [
    id 101
    name "NSD1"
    label "NSD1"
    colors "#A0A0FF"
    diffs -0.0552093327749716
    totalFlows 32.006879613194
    degree 1
  ]
  node
  [
    id 102
    name "DECR1"
    label "DECR1"
    colors "#E2E2FF"
    diffs 1.64336454301705
    totalFlows 1.64336454301705
    degree 1
  ]
  node
  [
    id 103
    name "PABPC1"
    label "PABPC1"
    colors "#FDFDFF"
    diffs 2.09706637406131
    totalFlows 29.7295716105666
    degree 1
  ]
  node
  [
    id 104
    name "EPPK1"
    label "EPPK1"
    colors "#5A5AFF"
    diffs -1.77239764937036
    totalFlows 5.58766135595816
    degree 1
  ]
  node
  [
    id 105
    name "ANXA2"
    label "ANXA2"
    colors "#FF6060"
    diffs 5.57984801523095
    totalFlows 13.7414189278662
    degree 1
  ]
  node
  [
    id 106
    name "RBX1"
    label "RBX1"
    colors "#2525FF"
    diffs -4.84992696998636
    totalFlows 14.0068217385358
    degree 1
  ]
  node
  [
    id 107
    name "CDK2"
    label "CDK2"
    colors "#1515FF"
    diffs -8.59190070572112
    totalFlows 56.1403066060842
    degree 1
  ]
  node
  [
    id 108
    name "PSIP1"
    label "PSIP1"
    colors "#FF4040"
    diffs 8.15275905190769
    totalFlows 37.7681142752815
    degree 1
  ]
  node
  [
    id 109
    name "DSG1"
    label "DSG1"
    colors "#E0E0FF"
    diffs 1.6377538115995
    totalFlows 2.54487911317569
    degree 1
  ]
  node
  [
    id 110
    name "JUP"
    label "JUP"
    colors "#FF6868"
    diffs 5.38751971114641
    totalFlows 18.0844464835948
    degree 1
  ]
  node
  [
    id 111
    name "RPS15A"
    label "RPS15A"
    colors "#FF5555"
    diffs 6.17863621453318
    totalFlows 15.4470440054832
    degree 1
  ]
  node
  [
    id 112
    name "POLR2B"
    label "POLR2B"
    colors "#FF7878"
    diffs 5.03202786505627
    totalFlows 9.54376385680162
    degree 1
  ]
  node
  [
    id 113
    name "AIFM1"
    label "AIFM1"
    colors "#FF7575"
    diffs 5.17234204093622
    totalFlows 9.56899797648629
    degree 1
  ]
  node
  [
    id 114
    name "MNAT1"
    label "MNAT1"
    colors "#FAFAFF"
    diffs 2.06978773142252
    totalFlows 11.1239704003858
    degree 1
  ]
  node
  [
    id 115
    name "G3BP2"
    label "G3BP2"
    colors "#FF3A3A"
    diffs 8.39980087747519
    totalFlows 10.2696843644586
    degree 1
  ]
  node
  [
    id 116
    name "STUB1"
    label "STUB1"
    colors "#2222FF"
    diffs -5.01589841227317
    totalFlows 37.331482622107
    degree 1
  ]
  node
  [
    id 117
    name "HACD3"
    label "HACD3"
    colors "#AAAAFF"
    diffs 0.305793927601087
    totalFlows 3.66570694665071
    degree 1
  ]
  node
  [
    id 118
    name "MYL6B"
    label "MYL6B"
    colors "#C5C5FF"
    diffs 1.10100348327127
    totalFlows 1.64929430330606
    degree 1
  ]
  node
  [
    id 119
    name "CRIPAK"
    label "CRIPAK"
    colors "#FF4A4A"
    diffs 6.48542784620646
    totalFlows 7.99447911965633
    degree 1
  ]
  node
  [
    id 120
    name "PIK3CA"
    label "PIK3CA"
    colors "#8D8DFF"
    diffs -0.390439296362736
    totalFlows 13.489178405226
    degree 1
  ]
  node
  [
    id 121
    name "RPLP0"
    label "RPLP0"
    colors "#FF6565"
    diffs 5.38878874010809
    totalFlows 14.7053809873109
    degree 1
  ]
  node
  [
    id 122
    name "RPL14"
    label "RPL14"
    colors "#FF3535"
    diffs 8.77986470893858
    totalFlows 14.5126078692619
    degree 1
  ]
  node
  [
    id 123
    name "TTC5"
    label "TTC5"
    colors "#FFC5C5"
    diffs 3.01735016000542
    totalFlows 3.01735016000542
    degree 1
  ]
  node
  [
    id 124
    name "RPL24"
    label "RPL24"
    colors "#FFB5B5"
    diffs 3.30490535697902
    totalFlows 14.0012761547912
    degree 1
  ]
  node
  [
    id 125
    name "MKNK2"
    label "MKNK2"
    colors "#FFEAEA"
    diffs 2.29790301339818
    totalFlows 4.23015453148844
    degree 1
  ]
  node
  [
    id 126
    name "SLC30A9"
    label "SLC30A9"
    colors "#EAEAFF"
    diffs 1.70301687565058
    totalFlows 1.70301687565058
    degree 1
  ]
  node
  [
    id 127
    name "RRP1B"
    label "RRP1B"
    colors "#FF2020"
    diffs 10.8330090201713
    totalFlows 12.8824706810511
    degree 1
  ]
  node
  [
    id 128
    name "FTSJ3"
    label "FTSJ3"
    colors "#FF9595"
    diffs 3.99486158503527
    totalFlows 8.63756913362712
    degree 1
  ]
  node
  [
    id 129
    name "LUC7L3"
    label "LUC7L3"
    colors "#FF9A9A"
    diffs 3.74112323794374
    totalFlows 4.50063773639087
    degree 1
  ]
  node
  [
    id 130
    name "TBL1XR1"
    label "TBL1XR1"
    colors "#2020FF"
    diffs -7.52469774639574
    totalFlows 3.81239055168864
    degree 1
  ]
  node
  [
    id 131
    name "PGR"
    label "PGR"
    colors "#FF2222"
    diffs 10.7055760978314
    totalFlows 14.6912283028895
    degree 1
  ]
  node
  [
    id 132
    name "RPL3"
    label "RPL3"
    colors "#FFF0F0"
    diffs 2.26004624273762
    totalFlows 9.87742347663988
    degree 1
  ]
  node
  [
    id 133
    name "RSL1D1"
    label "RSL1D1"
    colors "#FFA8A8"
    diffs 3.4585575573666
    totalFlows 4.855311869322
    degree 1
  ]
  node
  [
    id 134
    name "COPS5"
    label "COPS5"
    colors "#FF5252"
    diffs 6.23946133327367
    totalFlows 66.7678765616373
    degree 1
  ]
  node
  [
    id 135
    name "TRAM1"
    label "TRAM1"
    colors "#9292FF"
    diffs -0.27828834273727
    totalFlows 1.71297781031642
    degree 1
  ]
  node
  [
    id 136
    name "GRB2"
    label "GRB2"
    colors "#FF7D7D"
    diffs 4.8815707320791
    totalFlows 84.2231485260661
    degree 1
  ]
  node
  [
    id 137
    name "RPS4X"
    label "RPS4X"
    colors "#FF7A7A"
    diffs 4.9672806451912
    totalFlows 12.7749211143294
    degree 1
  ]
  node
  [
    id 138
    name "MYO1B"
    label "MYO1B"
    colors "#FF2D2D"
    diffs 9.19778604162368
    totalFlows 22.7972161791331
    degree 1
  ]
  node
  [
    id 139
    name "KAT2A"
    label "KAT2A"
    colors "#A2A2FF"
    diffs 0.000659438167641468
    totalFlows 20.1138619166249
    degree 1
  ]
  node
  [
    id 140
    name "SRSF6"
    label "SRSF6"
    colors "#F8F8FF"
    diffs 2.03511424201689
    totalFlows 8.24248480500906
    degree 1
  ]
  node
  [
    id 141
    name "KLK9"
    label "KLK9"
    colors "#FFBABA"
    diffs 3.22964925097796
    totalFlows 3.22964925097796
    degree 1
  ]
  node
  [
    id 142
    name "ACTC1"
    label "ACTC1"
    colors "#9A9AFF"
    diffs -0.163993097010334
    totalFlows 9.34367167873007
    degree 1
  ]
  node
  [
    id 143
    name "TADA3"
    label "TADA3"
    colors "#FFD8D8"
    diffs 2.87163458275407
    totalFlows 5.37137476849855
    degree 1
  ]
  node
  [
    id 144
    name "NCL"
    label "NCL"
    colors "#FF9090"
    diffs 4.1284534250697
    totalFlows 23.9888546919684
    degree 1
  ]
  node
  [
    id 145
    name "PRKCZ"
    label "PRKCZ"
    colors "#5555FF"
    diffs -2.11771933846655
    totalFlows 13.212762854987
    degree 1
  ]
  node
  [
    id 146
    name "CBLL1"
    label "CBLL1"
    colors "#C0C0FF"
    diffs 0.98203368913383
    totalFlows 2.40057410184474
    degree 1
  ]
  node
  [
    id 147
    name "NCOA6"
    label "NCOA6"
    colors "#1818FF"
    diffs -8.46860385681101
    totalFlows 14.5821598504147
    degree 1
  ]
  node
  [
    id 148
    name "RPN2"
    label "RPN2"
    colors "#FF6D6D"
    diffs 5.28142271690137
    totalFlows 7.74486966013839
    degree 1
  ]
  node
  [
    id 149
    name "DNM1L"
    label "DNM1L"
    colors "#F5F5FF"
    diffs 1.87843219614596
    totalFlows 3.55834700655805
    degree 1
  ]
  node
  [
    id 150
    name "TOP2B"
    label "TOP2B"
    colors "#FFE2E2"
    diffs 2.42607416543936
    totalFlows 10.8621350140753
    degree 1
  ]
  node
  [
    id 151
    name "BDNF"
    label "BDNF"
    colors "#FFBDBD"
    diffs 3.11750515192103
    totalFlows 3.11750515192103
    degree 1
  ]
  node
  [
    id 152
    name "NUMA1"
    label "NUMA1"
    colors "#FF2828"
    diffs 9.68660522574444
    totalFlows 54.2917473303468
    degree 1
  ]
  node
  [
    id 153
    name "BUD13"
    label "BUD13"
    colors "#D2D2FF"
    diffs 1.37234223859381
    totalFlows 1.37234223859381
    degree 1
  ]
  node
  [
    id 154
    name "DUT"
    label "DUT"
    colors "#3535FF"
    diffs -3.96797491462902
    totalFlows 12.1205526682715
    degree 1
  ]
  node
  [
    id 155
    name "MTA2"
    label "MTA2"
    colors "#FFB8B8"
    diffs 3.25355797603648
    totalFlows 11.2394502503773
    degree 1
  ]
  node
  [
    id 156
    name "GNB2"
    label "GNB2"
    colors "#3232FF"
    diffs -4.1678315268182
    totalFlows 6.14988089342265
    degree 1
  ]
  node
  [
    id 157
    name "PRMT2"
    label "PRMT2"
    colors "#1212FF"
    diffs -9.04655818445253
    totalFlows 17.0829218628728
    degree 1
  ]
  node
  [
    id 158
    name "BCLAF1"
    label "BCLAF1"
    colors "#FF7272"
    diffs 5.17856640651189
    totalFlows 7.62735668357232
    degree 1
  ]
  node
  [
    id 159
    name "MED16"
    label "MED16"
    colors "#FFE5E5"
    diffs 2.40504887009289
    totalFlows 4.94949615709122
    degree 1
  ]
  node
  [
    id 160
    name "TRIM59"
    label "TRIM59"
    colors "#D8D8FF"
    diffs 1.43860031442891
    totalFlows 1.43860031442891
    degree 1
  ]
  node
  [
    id 161
    name "ASXL1"
    label "ASXL1"
    colors "#DDDDFF"
    diffs 1.62290717856729
    totalFlows 3.59518497318084
    degree 1
  ]
  node
  [
    id 162
    name "HNRNPA0"
    label "HNRNPA0"
    colors "#CACAFF"
    diffs 1.18397988393822
    totalFlows 8.47670693466796
    degree 1
  ]
  node
  [
    id 163
    name "MVP"
    label "MVP"
    colors "#4040FF"
    diffs -3.30643366339506
    totalFlows 8.1449573077303
    degree 1
  ]
  node
  [
    id 164
    name "MTCH2"
    label "MTCH2"
    colors "#D0D0FF"
    diffs 1.34429011632998
    totalFlows 1.34429011632998
    degree 1
  ]
  node
  [
    id 165
    name "GADD45A"
    label "GADD45A"
    colors "#FF5050"
    diffs 6.28242610683351
    totalFlows 57.038351823922
    degree 1
  ]
  node
  [
    id 166
    name "FKBP4"
    label "FKBP4"
    colors "#9898FF"
    diffs -0.206929368581923
    totalFlows 5.31788816833908
    degree 1
  ]
  node
  [
    id 167
    name "PELP1"
    label "PELP1"
    colors "#FFA2A2"
    diffs 3.66680089121446
    totalFlows 11.7755954656915
    degree 1
  ]
  node
  [
    id 168
    name "EMD"
    label "EMD"
    colors "#FF9898"
    diffs 3.95387198322156
    totalFlows 18.8891873641212
    degree 1
  ]
  node
  [
    id 169
    name "POLR2I"
    label "POLR2I"
    colors "#8282FF"
    diffs -0.994408776688567
    totalFlows 2.22815692460399
    degree 1
  ]
  node
  [
    id 170
    name "UBE3A"
    label "UBE3A"
    colors "#FFA0A0"
    diffs 3.69144391611443
    totalFlows 17.5241450764673
    degree 1
  ]
  node
  [
    id 171
    name "MAPKAPK2"
    label "MAPKAPK2"
    colors "#FF3030"
    diffs 9.07184259732416
    totalFlows 41.2488880460032
    degree 1
  ]
  node
  [
    id 172
    name "G3BP1"
    label "G3BP1"
    colors "#4242FF"
    diffs -3.08283014854953
    totalFlows 11.8199240991782
    degree 1
  ]
  node
  [
    id 173
    name "RPS20"
    label "RPS20"
    colors "#9090FF"
    diffs -0.307455346929775
    totalFlows 7.27192131488201
    degree 1
  ]
  node
  [
    id 174
    name "BLCAP"
    label "BLCAP"
    colors "#B8B8FF"
    diffs 0.623380517149854
    totalFlows 0.623380517149854
    degree 1
  ]
  node
  [
    id 175
    name "SPOP"
    label "SPOP"
    colors "#0A0AFF"
    diffs -10.2750638387797
    totalFlows 9.33248179455293
    degree 1
  ]
  node
  [
    id 176
    name "CEP290"
    label "CEP290"
    colors "#6868FF"
    diffs -1.4936263222685
    totalFlows 1.93586671558519
    degree 1
  ]
  node
  [
    id 177
    name "AKAP8"
    label "AKAP8"
    colors "#FF5858"
    diffs 5.76888689851134
    totalFlows 5.76888689851134
    degree 1
  ]
  node
  [
    id 178
    name "PPP1CC"
    label "PPP1CC"
    colors "#5050FF"
    diffs -2.27243756536299
    totalFlows 26.7159655878428
    degree 1
  ]
  node
  [
    id 179
    name "MSH2"
    label "MSH2"
    colors "#FF1010"
    diffs 15.6639677782058
    totalFlows 96.8308907181586
    degree 1
  ]
  node
  [
    id 180
    name "POLR2L"
    label "POLR2L"
    colors "#9595FF"
    diffs -0.266273096717754
    totalFlows 6.95367893413774
    degree 1
  ]
  node
  [
    id 181
    name "PIK3R3"
    label "PIK3R3"
    colors "#A5A5FF"
    diffs 0.153634942150279
    totalFlows 3.38944383018439
    degree 1
  ]
  node
  [
    id 182
    name "GLCE"
    label "GLCE"
    colors "#3D3DFF"
    diffs -3.67530680956407
    totalFlows 1.61470984027147
    degree 1
  ]
  node
  [
    id 183
    name "TRAF6"
    label "TRAF6"
    colors "#FFC0C0"
    diffs 3.07780102854208
    totalFlows 57.1996599456304
    degree 1
  ]
  node
  [
    id 184
    name "XRCC6"
    label "XRCC6"
    colors "#FF0A0A"
    diffs 26.0641135324618
    totalFlows 55.862151288494
    degree 1
  ]
  node
  [
    id 185
    name "MYL6"
    label "MYL6"
    colors "#4A4AFF"
    diffs -2.60985518872483
    totalFlows 1.52372281413081
    degree 1
  ]
  node
  [
    id 186
    name "PIK3R1"
    label "PIK3R1"
    colors "#0202FF"
    diffs -30.0696151876756
    totalFlows 196.835258555448
    degree 1
  ]
  node
  [
    id 187
    name "GNL2"
    label "GNL2"
    colors "#7575FF"
    diffs -1.2171542635306
    totalFlows 0.396756546796567
    degree 1
  ]
  node
  [
    id 188
    name "RBCK1"
    label "RBCK1"
    colors "#1A1AFF"
    diffs -7.9102264363422
    totalFlows 4.39092128410355
    degree 1
  ]
  node
  [
    id 189
    name "NCOA7"
    label "NCOA7"
    colors "#3838FF"
    diffs -3.84596260709441
    totalFlows 5.69862312365666
    degree 1
  ]
  node
  [
    id 190
    name "APOD"
    label "APOD"
    colors "#8888FF"
    diffs -0.598268699818142
    totalFlows 0.0634296866907756
    degree 1
  ]
  node
  [
    id 191
    name "ESR1"
    label "ESR1"
    colors "#FF0202"
    diffs 72.7691858903067
    totalFlows 295.249844814954
    degree 191
  ]
  edge
  [
    source 0
    target 191
    weight 0.993016099840806
    correlation -0.993016099840806
    sign -1
  ]
  edge
  [
    source 1
    target 191
    weight 0.997920001826324
    correlation 0.997920001826324
    sign 1
  ]
  edge
  [
    source 2
    target 191
    weight 0.966091030983316
    correlation -0.966091030983316
    sign -1
  ]
  edge
  [
    source 3
    target 191
    weight 0.994758629736842
    correlation 0.994758629736842
    sign 1
  ]
  edge
  [
    source 4
    target 191
    weight 0.990043118696959
    correlation 0.990043118696959
    sign 1
  ]
  edge
  [
    source 5
    target 191
    weight 0.959484677669404
    correlation -0.959484677669404
    sign -1
  ]
  edge
  [
    source 6
    target 191
    weight 0.984314582913301
    correlation -0.984314582913301
    sign -1
  ]
  edge
  [
    source 7
    target 191
    weight 0.940847732332373
    correlation -0.940847732332373
    sign -1
  ]
  edge
  [
    source 8
    target 191
    weight 0.986475322944828
    correlation 0.986475322944828
    sign 1
  ]
  edge
  [
    source 9
    target 191
    weight 0.931429688197913
    correlation -0.931429688197913
    sign -1
  ]
  edge
  [
    source 10
    target 191
    weight 0.948661066589693
    correlation 0.948661066589693
    sign 1
  ]
  edge
  [
    source 11
    target 191
    weight 0.927960795421326
    correlation 0.927960795421326
    sign 1
  ]
  edge
  [
    source 12
    target 191
    weight 0.978368259268247
    correlation -0.978368259268247
    sign -1
  ]
  edge
  [
    source 13
    target 191
    weight 0.920846473227971
    correlation 0.920846473227971
    sign 1
  ]
  edge
  [
    source 14
    target 191
    weight 0.978289192662079
    correlation -0.978289192662079
    sign -1
  ]
  edge
  [
    source 15
    target 191
    weight 0.996035919927015
    correlation -0.996035919927015
    sign -1
  ]
  edge
  [
    source 16
    target 191
    weight 0.907789747390072
    correlation -0.907789747390072
    sign -1
  ]
  edge
  [
    source 17
    target 191
    weight 0.916569096995461
    correlation -0.916569096995461
    sign -1
  ]
  edge
  [
    source 18
    target 191
    weight 0.967757825483846
    correlation -0.967757825483846
    sign -1
  ]
  edge
  [
    source 19
    target 191
    weight 0.982552109778717
    correlation 0.982552109778717
    sign 1
  ]
  edge
  [
    source 20
    target 191
    weight 0.89525968892848
    correlation -0.89525968892848
    sign -1
  ]
  edge
  [
    source 21
    target 191
    weight 0.968985260292327
    correlation 0.968985260292327
    sign 1
  ]
  edge
  [
    source 22
    target 191
    weight 0.921585505871714
    correlation -0.921585505871714
    sign -1
  ]
  edge
  [
    source 23
    target 191
    weight 0.981577610391827
    correlation 0.981577610391827
    sign 1
  ]
  edge
  [
    source 24
    target 191
    weight 0.954482792318352
    correlation -0.954482792318352
    sign -1
  ]
  edge
  [
    source 25
    target 191
    weight 0.925680175306746
    correlation -0.925680175306746
    sign -1
  ]
  edge
  [
    source 26
    target 191
    weight 0.954257392754748
    correlation 0.954257392754748
    sign 1
  ]
  edge
  [
    source 27
    target 191
    weight 0.916849257386422
    correlation 0.916849257386422
    sign 1
  ]
  edge
  [
    source 28
    target 191
    weight 0.93842730495721
    correlation 0.93842730495721
    sign 1
  ]
  edge
  [
    source 29
    target 191
    weight 0.950025364218619
    correlation 0.950025364218619
    sign 1
  ]
  edge
  [
    source 30
    target 191
    weight 0.972676106929763
    correlation 0.972676106929763
    sign 1
  ]
  edge
  [
    source 31
    target 191
    weight 0.968798195255378
    correlation -0.968798195255378
    sign -1
  ]
  edge
  [
    source 32
    target 191
    weight 0.970793685956265
    correlation -0.970793685956265
    sign -1
  ]
  edge
  [
    source 33
    target 191
    weight 0.949095350629187
    correlation -0.949095350629187
    sign -1
  ]
  edge
  [
    source 34
    target 191
    weight 0.966534457849297
    correlation -0.966534457849297
    sign -1
  ]
  edge
  [
    source 35
    target 191
    weight 0.994176244532188
    correlation 0.994176244532188
    sign 1
  ]
  edge
  [
    source 36
    target 191
    weight 0.944255609506316
    correlation 0.944255609506316
    sign 1
  ]
  edge
  [
    source 37
    target 191
    weight 0.841749651283691
    correlation 0.841749651283691
    sign 1
  ]
  edge
  [
    source 38
    target 191
    weight 0.943484143629689
    correlation -0.943484143629689
    sign -1
  ]
  edge
  [
    source 39
    target 191
    weight 0.884493437793971
    correlation -0.884493437793971
    sign -1
  ]
  edge
  [
    source 40
    target 191
    weight 0.968164131306457
    correlation 0.968164131306457
    sign 1
  ]
  edge
  [
    source 41
    target 191
    weight 0.929674192120007
    correlation -0.929674192120007
    sign -1
  ]
  edge
  [
    source 42
    target 191
    weight 0.963212958849147
    correlation -0.963212958849147
    sign -1
  ]
  edge
  [
    source 43
    target 191
    weight 0.903805784412844
    correlation 0.903805784412844
    sign 1
  ]
  edge
  [
    source 44
    target 191
    weight 0.900748824151616
    correlation -0.900748824151616
    sign -1
  ]
  edge
  [
    source 45
    target 191
    weight 0.898539669798541
    correlation 0.898539669798541
    sign 1
  ]
  edge
  [
    source 46
    target 191
    weight 0.874627953057207
    correlation -0.874627953057207
    sign -1
  ]
  edge
  [
    source 47
    target 191
    weight 0.971101860313371
    correlation -0.971101860313371
    sign -1
  ]
  edge
  [
    source 48
    target 191
    weight 0.88390959797453
    correlation 0.88390959797453
    sign 1
  ]
  edge
  [
    source 49
    target 191
    weight 0.799282897783135
    correlation -0.799282897783135
    sign -1
  ]
  edge
  [
    source 50
    target 191
    weight 0.934006025926277
    correlation 0.934006025926277
    sign 1
  ]
  edge
  [
    source 51
    target 191
    weight 0.914243267881385
    correlation -0.914243267881385
    sign -1
  ]
  edge
  [
    source 52
    target 191
    weight 0.907183211978599
    correlation -0.907183211978599
    sign -1
  ]
  edge
  [
    source 53
    target 191
    weight 0.890446644577603
    correlation -0.890446644577603
    sign -1
  ]
  edge
  [
    source 54
    target 191
    weight 0.92388162690007
    correlation -0.92388162690007
    sign -1
  ]
  edge
  [
    source 55
    target 191
    weight 0.95146485247934
    correlation 0.95146485247934
    sign 1
  ]
  edge
  [
    source 56
    target 191
    weight 0.772552455752448
    correlation -0.772552455752448
    sign -1
  ]
  edge
  [
    source 57
    target 191
    weight 0.761776911757549
    correlation 0.761776911757549
    sign 1
  ]
  edge
  [
    source 58
    target 191
    weight 0.875844784537921
    correlation -0.875844784537921
    sign -1
  ]
  edge
  [
    source 59
    target 191
    weight 0.944640632195444
    correlation -0.944640632195444
    sign -1
  ]
  edge
  [
    source 60
    target 191
    weight 0.957616678487476
    correlation 0.957616678487476
    sign 1
  ]
  edge
  [
    source 61
    target 191
    weight 0.942818563098017
    correlation -0.942818563098017
    sign -1
  ]
  edge
  [
    source 62
    target 191
    weight 0.743695856853088
    correlation -0.743695856853088
    sign -1
  ]
  edge
  [
    source 63
    target 191
    weight 0.902273960591733
    correlation -0.902273960591733
    sign -1
  ]
  edge
  [
    source 64
    target 191
    weight 0.905192291021362
    correlation -0.905192291021362
    sign -1
  ]
  edge
  [
    source 65
    target 191
    weight 0.736111167438943
    correlation -0.736111167438943
    sign -1
  ]
  edge
  [
    source 66
    target 191
    weight 0.95777307919437
    correlation -0.95777307919437
    sign -1
  ]
  edge
  [
    source 67
    target 191
    weight 0.902586091525897
    correlation -0.902586091525897
    sign -1
  ]
  edge
  [
    source 68
    target 191
    weight 0.885632087265413
    correlation 0.885632087265413
    sign 1
  ]
  edge
  [
    source 69
    target 191
    weight 0.870201458850931
    correlation 0.870201458850931
    sign 1
  ]
  edge
  [
    source 70
    target 191
    weight 0.950009947845624
    correlation -0.950009947845624
    sign -1
  ]
  edge
  [
    source 71
    target 191
    weight 0.871763121570747
    correlation 0.871763121570747
    sign 1
  ]
  edge
  [
    source 72
    target 191
    weight 0.905706091004535
    correlation 0.905706091004535
    sign 1
  ]
  edge
  [
    source 73
    target 191
    weight 0.924069684639784
    correlation -0.924069684639784
    sign -1
  ]
  edge
  [
    source 74
    target 191
    weight 0.851022804191622
    correlation -0.851022804191622
    sign -1
  ]
  edge
  [
    source 75
    target 191
    weight 0.799835133690303
    correlation 0.799835133690303
    sign 1
  ]
  edge
  [
    source 76
    target 191
    weight 0.842792452470132
    correlation 0.842792452470132
    sign 1
  ]
  edge
  [
    source 77
    target 191
    weight 0.833823647932762
    correlation 0.833823647932762
    sign 1
  ]
  edge
  [
    source 78
    target 191
    weight 0.881464765407914
    correlation 0.881464765407914
    sign 1
  ]
  edge
  [
    source 79
    target 191
    weight 0.867660020336517
    correlation -0.867660020336517
    sign -1
  ]
  edge
  [
    source 80
    target 191
    weight 0.670942024544296
    correlation -0.670942024544296
    sign -1
  ]
  edge
  [
    source 81
    target 191
    weight 0.88395565755054
    correlation -0.88395565755054
    sign -1
  ]
  edge
  [
    source 82
    target 191
    weight 0.817556367446332
    correlation 0.817556367446332
    sign 1
  ]
  edge
  [
    source 83
    target 191
    weight 0.878447403439144
    correlation -0.878447403439144
    sign -1
  ]
  edge
  [
    source 84
    target 191
    weight 0.773524204986237
    correlation 0.773524204986237
    sign 1
  ]
  edge
  [
    source 85
    target 191
    weight 0.847129343518168
    correlation 0.847129343518168
    sign 1
  ]
  edge
  [
    source 86
    target 191
    weight 0.991188379252724
    correlation -0.991188379252724
    sign -1
  ]
  edge
  [
    source 87
    target 191
    weight 0.827811335623424
    correlation 0.827811335623424
    sign 1
  ]
  edge
  [
    source 88
    target 191
    weight 0.642395809652572
    correlation 0.642395809652572
    sign 1
  ]
  edge
  [
    source 89
    target 191
    weight 0.637936372661075
    correlation 0.637936372661075
    sign 1
  ]
  edge
  [
    source 90
    target 191
    weight 0.806347211969993
    correlation -0.806347211969993
    sign -1
  ]
  edge
  [
    source 91
    target 191
    weight 0.873412549375064
    correlation 0.873412549375064
    sign 1
  ]
  edge
  [
    source 92
    target 191
    weight 0.885458297242582
    correlation 0.885458297242582
    sign 1
  ]
  edge
  [
    source 93
    target 191
    weight 0.844551166586162
    correlation -0.844551166586162
    sign -1
  ]
  edge
  [
    source 94
    target 191
    weight 0.84021398488415
    correlation -0.84021398488415
    sign -1
  ]
  edge
  [
    source 95
    target 191
    weight 0.845709593346457
    correlation 0.845709593346457
    sign 1
  ]
  edge
  [
    source 96
    target 191
    weight 0.611349403840535
    correlation 0.611349403840535
    sign 1
  ]
  edge
  [
    source 97
    target 191
    weight 0.808196241209068
    correlation 0.808196241209068
    sign 1
  ]
  edge
  [
    source 98
    target 191
    weight 0.84346615292165
    correlation 0.84346615292165
    sign 1
  ]
  edge
  [
    source 99
    target 191
    weight 0.851148238848855
    correlation -0.851148238848855
    sign -1
  ]
  edge
  [
    source 100
    target 191
    weight 0.795064817340162
    correlation -0.795064817340162
    sign -1
  ]
  edge
  [
    source 101
    target 191
    weight 0.605635136083396
    correlation 0.605635136083396
    sign 1
  ]
  edge
  [
    source 102
    target 191
    weight 0.821682271508527
    correlation 0.821682271508527
    sign 1
  ]
  edge
  [
    source 103
    target 191
    weight 0.843400840851922
    correlation 0.843400840851922
    sign 1
  ]
  edge
  [
    source 104
    target 191
    weight 0.856715702144367
    correlation -0.856715702144367
    sign -1
  ]
  edge
  [
    source 105
    target 191
    weight 0.822850255475501
    correlation -0.822850255475501
    sign -1
  ]
  edge
  [
    source 106
    target 191
    weight 0.862962044018091
    correlation 0.862962044018091
    sign 1
  ]
  edge
  [
    source 107
    target 191
    weight 0.838068512926624
    correlation -0.838068512926624
    sign -1
  ]
  edge
  [
    source 108
    target 191
    weight 0.579778617826447
    correlation 0.579778617826447
    sign 1
  ]
  edge
  [
    source 109
    target 191
    weight 0.875615219153259
    correlation -0.875615219153259
    sign -1
  ]
  edge
  [
    source 110
    target 191
    weight 0.814791432499896
    correlation 0.814791432499896
    sign 1
  ]
  edge
  [
    source 111
    target 191
    weight 0.865022731027857
    correlation 0.865022731027857
    sign 1
  ]
  edge
  [
    source 112
    target 191
    weight 0.848050784501741
    correlation 0.848050784501741
    sign 1
  ]
  edge
  [
    source 113
    target 191
    weight 0.795678923202077
    correlation 0.795678923202077
    sign 1
  ]
  edge
  [
    source 114
    target 191
    weight 0.952009612685642
    correlation -0.952009612685642
    sign -1
  ]
  edge
  [
    source 115
    target 191
    weight 0.836178519242555
    correlation 0.836178519242555
    sign 1
  ]
  edge
  [
    source 116
    target 191
    weight 0.789083376892982
    correlation 0.789083376892982
    sign 1
  ]
  edge
  [
    source 117
    target 191
    weight 0.815291574469267
    correlation 0.815291574469267
    sign 1
  ]
  edge
  [
    source 118
    target 191
    weight 0.824647151653032
    correlation 0.824647151653032
    sign 1
  ]
  edge
  [
    source 119
    target 191
    weight 0.541381224478146
    correlation 0.541381224478146
    sign 1
  ]
  edge
  [
    source 120
    target 191
    weight 0.773640812270586
    correlation -0.773640812270586
    sign -1
  ]
  edge
  [
    source 121
    target 191
    weight 0.806078603122638
    correlation 0.806078603122638
    sign 1
  ]
  edge
  [
    source 122
    target 191
    weight 0.837583016220893
    correlation 0.837583016220893
    sign 1
  ]
  edge
  [
    source 123
    target 191
    weight 0.813944841399528
    correlation 0.813944841399528
    sign 1
  ]
  edge
  [
    source 124
    target 191
    weight 0.844322958318545
    correlation 0.844322958318545
    sign 1
  ]
  edge
  [
    source 125
    target 191
    weight 0.827616364707262
    correlation -0.827616364707262
    sign -1
  ]
  edge
  [
    source 126
    target 191
    weight 0.851508437825292
    correlation 0.862236133423407
    sign 1
  ]
  edge
  [
    source 127
    target 191
    weight 0.785370054298737
    correlation -0.785370054298737
    sign -1
  ]
  edge
  [
    source 128
    target 191
    weight 0.845403527857587
    correlation 0.845403527857587
    sign 1
  ]
  edge
  [
    source 129
    target 191
    weight 0.803115786644183
    correlation 0.803115786644183
    sign 1
  ]
  edge
  [
    source 130
    target 191
    weight 0.937778589910891
    correlation 0.937778589910891
    sign 1
  ]
  edge
  [
    source 131
    target 191
    weight 0.819570098266861
    correlation 0.819570098266861
    sign 1
  ]
  edge
  [
    source 132
    target 191
    weight 0.732860175397366
    correlation -0.732860175397366
    sign -1
  ]
  edge
  [
    source 133
    target 191
    weight 0.789585172596331
    correlation 0.789585172596331
    sign 1
  ]
  edge
  [
    source 134
    target 191
    weight 0.794029578171733
    correlation 0.794029578171733
    sign 1
  ]
  edge
  [
    source 135
    target 191
    weight 0.750800378860212
    correlation 0.750800378860212
    sign 1
  ]
  edge
  [
    source 136
    target 191
    weight 0.733723208607674
    correlation 0.733723208607674
    sign 1
  ]
  edge
  [
    source 137
    target 191
    weight 0.764495469085988
    correlation 0.764495469085988
    sign 1
  ]
  edge
  [
    source 138
    target 191
    weight 0.356126846276555
    correlation 0.356126846276555
    sign 1
  ]
  edge
  [
    source 139
    target 191
    weight 0.863952590883735
    correlation 0.863952590883735
    sign 1
  ]
  edge
  [
    source 140
    target 191
    weight 0.765655477842616
    correlation -0.765655477842616
    sign -1
  ]
  edge
  [
    source 141
    target 191
    weight 0.633346691520157
    correlation -0.742717610567608
    sign -1
  ]
  edge
  [
    source 142
    target 191
    weight 0.723123205382169
    correlation -0.723123205382169
    sign -1
  ]
  edge
  [
    source 143
    target 191
    weight 0.88073811386213
    correlation 0.88073811386213
    sign 1
  ]
  edge
  [
    source 144
    target 191
    weight 0.790091708783666
    correlation 0.790091708783666
    sign 1
  ]
  edge
  [
    source 145
    target 191
    weight 0.773900494438591
    correlation -0.773900494438591
    sign -1
  ]
  edge
  [
    source 146
    target 191
    weight 0.698822224454912
    correlation -0.698822224454912
    sign -1
  ]
  edge
  [
    source 147
    target 191
    weight 0.860812445582737
    correlation -0.860812445582737
    sign -1
  ]
  edge
  [
    source 148
    target 191
    weight 0.734403078146293
    correlation 0.734403078146293
    sign 1
  ]
  edge
  [
    source 149
    target 191
    weight 0.811630669355993
    correlation 0.811630669355993
    sign 1
  ]
  edge
  [
    source 150
    target 191
    weight 0.792109998901347
    correlation 0.792109998901347
    sign 1
  ]
  edge
  [
    source 151
    target 191
    weight 0.732155970062791
    correlation -0.732155970062791
    sign -1
  ]
  edge
  [
    source 152
    target 191
    weight 0.276075206988714
    correlation -0.276075206988714
    sign -1
  ]
  edge
  [
    source 153
    target 191
    weight 0.686171119296906
    correlation -0.686171119296906
    sign -1
  ]
  edge
  [
    source 154
    target 191
    weight 0.271649117056081
    correlation 0.271649117056081
    sign 1
  ]
  edge
  [
    source 155
    target 191
    weight 0.80203933435533
    correlation -0.80203933435533
    sign -1
  ]
  edge
  [
    source 156
    target 191
    weight 0.694897026567384
    correlation -0.694897026567384
    sign -1
  ]
  edge
  [
    source 157
    target 191
    weight 0.254913399478302
    correlation -0.254913399478302
    sign -1
  ]
  edge
  [
    source 158
    target 191
    weight 0.749980209281308
    correlation 0.749980209281308
    sign 1
  ]
  edge
  [
    source 159
    target 191
    weight 0.821284204509611
    correlation -0.821284204509611
    sign -1
  ]
  edge
  [
    source 160
    target 191
    weight 0.719300157214453
    correlation -0.719300157214453
    sign -1
  ]
  edge
  [
    source 161
    target 191
    weight 0.175808001644424
    correlation -0.755183556356933
    sign -1
  ]
  edge
  [
    source 162
    target 191
    weight 0.705604544781783
    correlation -0.705604544781783
    sign -1
  ]
  edge
  [
    source 163
    target 191
    weight 0.670803989392348
    correlation 0.670803989392348
    sign 1
  ]
  edge
  [
    source 164
    target 191
    weight 0.672145058164992
    correlation 0.672145058164992
    sign 1
  ]
  edge
  [
    source 165
    target 191
    weight 0.190382856329577
    correlation -0.190382856329577
    sign -1
  ]
  edge
  [
    source 166
    target 191
    weight 0.664558299962491
    correlation -0.664558299962491
    sign -1
  ]
  edge
  [
    source 167
    target 191
    weight 0.689116570604396
    correlation -0.689116570604396
    sign -1
  ]
  edge
  [
    source 168
    target 191
    weight 0.676952549919236
    correlation -0.676952549919236
    sign -1
  ]
  edge
  [
    source 169
    target 191
    weight 0.26862081853717
    correlation 0.783955491400223
    sign 1
  ]
  edge
  [
    source 170
    target 191
    weight 0.538968492046968
    correlation -0.69887368704523
    sign -1
  ]
  edge
  [
    source 171
    target 191
    weight 0.177792599853003
    correlation -0.177792599853003
    sign -1
  ]
  edge
  [
    source 172
    target 191
    weight 0.766651416036517
    correlation -0.766651416036517
    sign -1
  ]
  edge
  [
    source 173
    target 191
    weight 0.665026797690924
    correlation 0.665026797690924
    sign 1
  ]
  edge
  [
    source 174
    target 191
    weight 0.311690258574927
    correlation 0.56967575573362
    sign 1
  ]
  edge
  [
    source 175
    target 191
    weight 0.14119364758552
    correlation 0.14119364758552
    sign 1
  ]
  edge
  [
    source 176
    target 191
    weight 0.675908834093995
    correlation 0.675908834093995
    sign 1
  ]
  edge
  [
    source 177
    target 191
    weight 0.754739098203895
    correlation 0.754739098203895
    sign 1
  ]
  edge
  [
    source 178
    target 191
    weight 0.650800269287076
    correlation 0.650800269287076
    sign 1
  ]
  edge
  [
    source 179
    target 191
    weight 0.137544041959805
    correlation 0.137544041959805
    sign 1
  ]
  edge
  [
    source 180
    target 191
    weight 0.412141895677761
    correlation 0.669676579229138
    sign 1
  ]
  edge
  [
    source 181
    target 191
    weight 0.0117378319730646
    correlation -0.569993591047913
    sign -1
  ]
  edge
  [
    source 182
    target 191
    weight 0.0839098662414967
    correlation 0.0839098662414967
    sign 1
  ]
  edge
  [
    source 183
    target 191
    weight 0.606036098821621
    correlation -0.606036098821621
    sign -1
  ]
  edge
  [
    source 184
    target 191
    weight 0.150987839705588
    correlation 0.69093824501414
    sign 1
  ]
  edge
  [
    source 185
    target 191
    weight 0.0714209171674184
    correlation 0.637720815689076
    sign 1
  ]
  edge
  [
    source 186
    target 191
    weight 0.0296524677843373
    correlation 0.0296524677843373
    sign 1
  ]
  edge
  [
    source 187
    target 191
    weight 0.198378273398283
    correlation 0.826301025376516
    sign 1
  ]
  edge
  [
    source 188
    target 191
    weight 0.035742757840911
    correlation 0.601687680665538
    sign 1
  ]
  edge
  [
    source 189
    target 191
    weight 0.0130293394183354
    correlation 0.0130293394183354
    sign 1
  ]
  edge
  [
    source 190
    target 191
    weight 0.0317148433453878
    correlation 0.641180700023576
    sign 1
  ]
]
