# Supplementary material for: Aspergillus fumigatus Challenged by Human Dendritic Cells: Metabolic and Regulatory Pathway Responses Testify a Tight Battle
Source: Front Cell Infect Microbiol. 2019 May 22;9:168. doi: 10.3389/fcimb.2019.00168 (PMC6540932; doi:10.3389/fcimb.2019.00168)
Supplement: Supplementary file 12 [file Data_Sheet_2.ZIP › Supplementary_dataset2/ETS1_KT_Control.gml]

Creator "igraph version 1.2.0 Mon Jun  4 11:55:16 2018"
Version 1
graph
[
  directed 1
  node
  [
    id 0
    name "ACAD8"
    label "ACAD8"
    colors "#DADAFF"
    diffs 0.83098352979763
    totalFlows 3.84496136243478
    degree 1
  ]
  node
  [
    id 1
    name "APLP2"
    label "APLP2"
    colors "#4848FF"
    diffs -3.02992920556
    totalFlows 4.79885959500154
    degree 1
  ]
  node
  [
    id 2
    name "UBC"
    label "UBC"
    colors "#FF0000"
    diffs 286.847303328444
    totalFlows 1010.48253577242
    degree 1
  ]
  node
  [
    id 3
    name "SRSF11"
    label "SRSF11"
    colors "#FF9191"
    diffs 11.367777168614
    totalFlows 1.68696583703237
    degree 1
  ]
  node
  [
    id 4
    name "TSC1"
    label "TSC1"
    colors "#FFDADA"
    diffs 2.4109212765241
    totalFlows 4.87964684540701
    degree 1
  ]
  node
  [
    id 5
    name "CAMK2A"
    label "CAMK2A"
    colors "#9191FF"
    diffs -0.586279480245177
    totalFlows 4.93996468857654
    degree 1
  ]
  node
  [
    id 6
    name "SRC"
    label "SRC"
    colors "#0000FF"
    diffs -7.80236127368778
    totalFlows 418.611829001557
    degree 1
  ]
  node
  [
    id 7
    name "ETS1"
    label "ETS1"
    colors "#FF4848"
    diffs 28.9275789131609
    totalFlows 8.12495045692834
    degree 7
  ]
  edge
  [
    source 0
    target 7
    weight 0.670341827160104
    correlation -0.670341827160104
    sign -1
  ]
  edge
  [
    source 1
    target 7
    weight 0.779939818920862
    correlation -0.779939818920862
    sign -1
  ]
  edge
  [
    source 2
    target 7
    weight 0.722580390624493
    correlation 0.722580390624493
    sign 1
  ]
  edge
  [
    source 3
    target 7
    weight 0.843482918516184
    correlation 0.843482918516184
    sign 1
  ]
  edge
  [
    source 4
    target 7
    weight 0.159484836185689
    correlation -0.69276703520069
    sign -1
  ]
  edge
  [
    source 5
    target 7
    weight 0.697678770077818
    correlation -0.697678770077818
    sign -1
  ]
  edge
  [
    source 6
    target 7
    weight 0.188966666979022
    correlation 0.188966666979022
    sign 1
  ]
]
