# Supplementary material for: Aspergillus fumigatus Challenged by Human Dendritic Cells: Metabolic and Regulatory Pathway Responses Testify a Tight Battle
Source: Front Cell Infect Microbiol. 2019 May 22;9:168. doi: 10.3389/fcimb.2019.00168 (PMC6540932; doi:10.3389/fcimb.2019.00168)
Supplement: Supplementary file 12 [file Data_Sheet_2.ZIP › Supplementary_dataset2/ETS1_KT_Disease.gml]

Creator "igraph version 1.2.0 Mon Jun  4 11:55:17 2018"
Version 1
graph
[
  directed 1
  node
  [
    id 0
    name "ACAD8"
    label "ACAD8"
    colors "#6E6EFF"
    diffs 0.83098352979763
    totalFlows 4.67594489223241
    degree 1
  ]
  node
  [
    id 1
    name "MAPK3"
    label "MAPK3"
    colors "#1616FF"
    diffs -13.9976431467851
    totalFlows 35.405044424523
    degree 1
  ]
  node
  [
    id 2
    name "TSC1"
    label "TSC1"
    colors "#F3F3FF"
    diffs 2.4109212765241
    totalFlows 7.29056812193111
    degree 1
  ]
  node
  [
    id 3
    name "SRC"
    label "SRC"
    colors "#2C2CFF"
    diffs -7.80236127368778
    totalFlows 410.809467727869
    degree 1
  ]
  node
  [
    id 4
    name "ARL6IP4"
    label "ARL6IP4"
    colors "#DDDDFF"
    diffs 1.69400968766808
    totalFlows 3.32076696063497
    degree 1
  ]
  node
  [
    id 5
    name "UBC"
    label "UBC"
    colors "#FF0000"
    diffs 286.847303328444
    totalFlows 1297.32983910087
    degree 1
  ]
  node
  [
    id 6
    name "RPS6KC1"
    label "RPS6KC1"
    colors "#B1B1FF"
    diffs 1.67785326487714
    totalFlows 3.14809089937745
    degree 1
  ]
  node
  [
    id 7
    name "NCOA3"
    label "NCOA3"
    colors "#5858FF"
    diffs -1.27958014648451
    totalFlows 21.6732174974428
    degree 1
  ]
  node
  [
    id 8
    name "STAT6"
    label "STAT6"
    colors "#4242FF"
    diffs -1.84951885119765
    totalFlows 14.8303783452609
    degree 1
  ]
  node
  [
    id 9
    name "NCOR1"
    label "NCOR1"
    colors "#FF8585"
    diffs 4.54907707198944
    totalFlows 22.2261039030696
    degree 1
  ]
  node
  [
    id 10
    name "HTATIP2"
    label "HTATIP2"
    colors "#9B9BFF"
    diffs 1.66924148957254
    totalFlows 1.66924148957254
    degree 1
  ]
  node
  [
    id 11
    name "BRCA1"
    label "BRCA1"
    colors "#FF5858"
    diffs 10.9763582751707
    totalFlows 79.0133488662025
    degree 1
  ]
  node
  [
    id 12
    name "RUNX2"
    label "RUNX2"
    colors "#FFC7C7"
    diffs 3.31897346753088
    totalFlows 16.0472715022551
    degree 1
  ]
  node
  [
    id 13
    name "PPME1"
    label "PPME1"
    colors "#FF2C2C"
    diffs 15.254967291468
    totalFlows 33.6898117306832
    degree 1
  ]
  node
  [
    id 14
    name "CPLX2"
    label "CPLX2"
    colors "#8585FF"
    diffs 0.90013701739549
    totalFlows 1.44114389928104
    degree 1
  ]
  node
  [
    id 15
    name "PLEC"
    label "PLEC"
    colors "#FFB1B1"
    diffs 3.69688488257531
    totalFlows 12.5310106679774
    degree 1
  ]
  node
  [
    id 16
    name "EIF3A"
    label "EIF3A"
    colors "#FFF3F3"
    diffs 3.03824409323126
    totalFlows 10.6586011996585
    degree 1
  ]
  node
  [
    id 17
    name "SRSF11"
    label "SRSF11"
    colors "#FF4242"
    diffs 11.367777168614
    totalFlows 13.0547430056464
    degree 1
  ]
  node
  [
    id 18
    name "APP"
    label "APP"
    colors "#0000FF"
    diffs -54.4291446843245
    totalFlows 187.028193511627
    degree 1
  ]
  node
  [
    id 19
    name "SP100"
    label "SP100"
    colors "#FFDDDD"
    diffs 3.19530895441084
    totalFlows 8.30857127611999
    degree 1
  ]
  node
  [
    id 20
    name "RFWD2"
    label "RFWD2"
    colors "#FF6E6E"
    diffs 5.06302046878604
    totalFlows 11.8696616572338
    degree 1
  ]
  node
  [
    id 21
    name "SLIT2"
    label "SLIT2"
    colors "#C7C7FF"
    diffs 1.68377557480109
    totalFlows 1.68377557480109
    degree 1
  ]
  node
  [
    id 22
    name "SERBP1"
    label "SERBP1"
    colors "#FF9B9B"
    diffs 4.16069996748511
    totalFlows 7.65000944439664
    degree 1
  ]
  node
  [
    id 23
    name "ETS1"
    label "ETS1"
    colors "#FF1616"
    diffs 28.9275789131609
    totalFlows 37.0525293700893
    degree 23
  ]
  edge
  [
    source 0
    target 23
    weight 0.986631391226949
    correlation -0.986631391226949
    sign -1
  ]
  edge
  [
    source 1
    target 23
    weight 0.98090518626826
    correlation -0.98090518626826
    sign -1
  ]
  edge
  [
    source 2
    target 23
    weight 0.997741408588193
    correlation 0.997741408588193
    sign 1
  ]
  edge
  [
    source 3
    target 23
    weight 0.77806538945412
    correlation 0.77806538945412
    sign 1
  ]
  edge
  [
    source 4
    target 23
    weight 0.767917606499732
    correlation -0.767917606499732
    sign -1
  ]
  edge
  [
    source 5
    target 23
    weight 0.867260418523897
    correlation -0.867260418523897
    sign -1
  ]
  edge
  [
    source 6
    target 23
    weight 0.865858893635917
    correlation -0.865858893635917
    sign -1
  ]
  edge
  [
    source 7
    target 23
    weight 0.947032031258455
    correlation 0.947032031258455
    sign 1
  ]
  edge
  [
    source 8
    target 23
    weight 0.875904354309533
    correlation 0.875904354309533
    sign 1
  ]
  edge
  [
    source 9
    target 23
    weight 0.935675500705852
    correlation 0.935675500705852
    sign 1
  ]
  edge
  [
    source 10
    target 23
    weight 0.834620744786272
    correlation -0.995209202204357
    sign -1
  ]
  edge
  [
    source 11
    target 23
    weight 0.846448701002404
    correlation -0.846448701002404
    sign -1
  ]
  edge
  [
    source 12
    target 23
    weight 0.835744132918182
    correlation 0.835744132918182
    sign 1
  ]
  edge
  [
    source 13
    target 23
    weight 0.483171861979526
    correlation 0.483171861979526
    sign 1
  ]
  edge
  [
    source 14
    target 23
    weight 0.72057194964052
    correlation -0.72057194964052
    sign -1
  ]
  edge
  [
    source 15
    target 23
    weight 0.738557056543732
    correlation 0.738557056543732
    sign 1
  ]
  edge
  [
    source 16
    target 23
    weight 0.79281052541889
    correlation 0.79281052541889
    sign 1
  ]
  edge
  [
    source 17
    target 23
    weight 0.779049748733894
    correlation 0.779049748733894
    sign 1
  ]
  edge
  [
    source 18
    target 23
    weight 0.709819715515633
    correlation -0.709819715515633
    sign -1
  ]
  edge
  [
    source 19
    target 23
    weight 0.775432144893423
    correlation -0.775432144893423
    sign -1
  ]
  edge
  [
    source 20
    target 23
    weight 0.696729704935615
    correlation -0.696729704935615
    sign -1
  ]
  edge
  [
    source 21
    target 23
    weight 0.841887787400543
    correlation 0.841887787400543
    sign 1
  ]
  edge
  [
    source 22
    target 23
    weight 0.0607554416612172
    correlation 0.677598431920963
    sign 1
  ]
]
