# Supplementary material for: Aspergillus fumigatus Challenged by Human Dendritic Cells: Metabolic and Regulatory Pathway Responses Testify a Tight Battle
Source: Front Cell Infect Microbiol. 2019 May 22;9:168. doi: 10.3389/fcimb.2019.00168 (PMC6540932; doi:10.3389/fcimb.2019.00168)
Supplement: Supplementary file 12 [file Data_Sheet_2.ZIP › Supplementary_dataset2/FBXO6_NR_Control.gml]

Creator "igraph version 1.2.0 Mon Jun  4 11:55:28 2018"
Version 1
graph
[
  directed 1
  node
  [
    id 0
    name "FBXO6"
    label "FBXO6"
    colors "#FF0000"
    diffs 23.6820767401731
    totalFlows 39.2782504634663
    degree 27
  ]
  node
  [
    id 1
    name "PFKP"
    label "PFKP"
    colors "#2525FF"
    diffs -4.04507309534885
    totalFlows 5.83203344680273
    degree 1
  ]
  node
  [
    id 2
    name "EIF4A1"
    label "EIF4A1"
    colors "#FFBCBC"
    diffs 2.02630235314195
    totalFlows 5.7197938432273
    degree 1
  ]
  node
  [
    id 3
    name "PSMA4"
    label "PSMA4"
    colors "#8484FF"
    diffs -1.60432105172934
    totalFlows 8.96785947072448
    degree 1
  ]
  node
  [
    id 4
    name "LMNA"
    label "LMNA"
    colors "#FF3838"
    diffs 6.64912399964618
    totalFlows 22.6424872785362
    degree 1
  ]
  node
  [
    id 5
    name "GTF2I"
    label "GTF2I"
    colors "#FF2525"
    diffs 16.779248004629
    totalFlows 15.8771701619221
    degree 1
  ]
  node
  [
    id 6
    name "VDAC2"
    label "VDAC2"
    colors "#FFAAAA"
    diffs 2.42502906603051
    totalFlows 3.37560659577946
    degree 1
  ]
  node
  [
    id 7
    name "NCSTN"
    label "NCSTN"
    colors "#3838FF"
    diffs -3.65679244377152
    totalFlows 8.42729965317487
    degree 1
  ]
  node
  [
    id 8
    name "LRPPRC"
    label "LRPPRC"
    colors "#FF4B4B"
    diffs 5.96095910992272
    totalFlows 35.4637497019788
    degree 1
  ]
  node
  [
    id 9
    name "TKT"
    label "TKT"
    colors "#1212FF"
    diffs -5.31565244790183
    totalFlows 7.23509311494783
    degree 1
  ]
  node
  [
    id 10
    name "GART"
    label "GART"
    colors "#CFCFFF"
    diffs -0.315805712390516
    totalFlows 3.93317754373915
    degree 1
  ]
  node
  [
    id 11
    name "CHPF"
    label "CHPF"
    colors "#BCBCFF"
    diffs -0.544680250602396
    totalFlows 1.82938725664197
    degree 1
  ]
  node
  [
    id 12
    name "COPS2"
    label "COPS2"
    colors "#4B4BFF"
    diffs -3.39036601921808
    totalFlows 7.42637513255295
    degree 1
  ]
  node
  [
    id 13
    name "SGSH"
    label "SGSH"
    colors "#9797FF"
    diffs -1.53761777831897
    totalFlows 1.53761777831897
    degree 1
  ]
  node
  [
    id 14
    name "RPL6"
    label "RPL6"
    colors "#FF1212"
    diffs 18.9548010748722
    totalFlows 56.8234913424999
    degree 1
  ]
  node
  [
    id 15
    name "PSMC6"
    label "PSMC6"
    colors "#FFE2E2"
    diffs 1.62083652724637
    totalFlows 5.89846610550502
    degree 1
  ]
  node
  [
    id 16
    name "ILF2"
    label "ILF2"
    colors "#FFF5F5"
    diffs -0.133868770322314
    totalFlows 14.4396140700236
    degree 1
  ]
  node
  [
    id 17
    name "C1QBP"
    label "C1QBP"
    colors "#5E5EFF"
    diffs -2.93929050537969
    totalFlows 79.0115898900135
    degree 1
  ]
  node
  [
    id 18
    name "SLC25A5"
    label "SLC25A5"
    colors "#FF9797"
    diffs 2.68405247420114
    totalFlows 7.71269962771326
    degree 1
  ]
  node
  [
    id 19
    name "TUBG1"
    label "TUBG1"
    colors "#AAAAFF"
    diffs -1.36405931001167
    totalFlows 22.4186668946965
    degree 1
  ]
  node
  [
    id 20
    name "ATP5C1"
    label "ATP5C1"
    colors "#FF7171"
    diffs 5.11504823569376
    totalFlows 3.29371978973587
    degree 1
  ]
  node
  [
    id 21
    name "PFKM"
    label "PFKM"
    colors "#F5F5FF"
    diffs -0.146542827402697
    totalFlows 3.23495477684113
    degree 1
  ]
  node
  [
    id 22
    name "P3H1"
    label "P3H1"
    colors "#E2E2FF"
    diffs -0.157524191355743
    totalFlows 3.19881593410035
    degree 1
  ]
  node
  [
    id 23
    name "RPS3"
    label "RPS3"
    colors "#FF5E5E"
    diffs 5.19218665280299
    totalFlows 17.4738830322901
    degree 1
  ]
  node
  [
    id 24
    name "COPS3"
    label "COPS3"
    colors "#7171FF"
    diffs -2.42118607360257
    totalFlows 8.66894011870787
    degree 1
  ]
  node
  [
    id 25
    name "PLK1"
    label "PLK1"
    colors "#FF8484"
    diffs 4.45380254573219
    totalFlows 15.2890465852336
    degree 1
  ]
  node
  [
    id 26
    name "CDK1"
    label "CDK1"
    colors "#0000FF"
    diffs -7.57828040021539
    totalFlows 33.1672774283282
    degree 1
  ]
  node
  [
    id 27
    name "PPM1B"
    label "PPM1B"
    colors "#FFCFCF"
    diffs 1.71298009649627
    totalFlows 4.73850664231887
    degree 1
  ]
  edge
  [
    source 0
    target 1
    weight 0.981531827096363
    correlation 0.981531827096363
    sign 1
  ]
  edge
  [
    source 0
    target 2
    weight 0.978286420735395
    correlation -0.978286420735395
    sign -1
  ]
  edge
  [
    source 0
    target 3
    weight 0.89982947228801
    correlation -0.89982947228801
    sign -1
  ]
  edge
  [
    source 0
    target 4
    weight 0.959887339094939
    correlation -0.959887339094939
    sign -1
  ]
  edge
  [
    source 0
    target 5
    weight 0.831102791555418
    correlation -0.831102791555418
    sign -1
  ]
  edge
  [
    source 0
    target 6
    weight 0.9770602433449
    correlation 0.9770602433449
    sign 1
  ]
  edge
  [
    source 0
    target 7
    weight 0.964291309145585
    correlation 0.964291309145585
    sign 1
  ]
  edge
  [
    source 0
    target 8
    weight 0.809835028546408
    correlation 0.809835028546408
    sign 1
  ]
  edge
  [
    source 0
    target 9
    weight 0.933021980530793
    correlation -0.933021980530793
    sign -1
  ]
  edge
  [
    source 0
    target 10
    weight 0.334323879299482
    correlation 0.800375858794169
    sign 1
  ]
  edge
  [
    source 0
    target 11
    weight 0.832837524865502
    correlation 0.832837524865502
    sign 1
  ]
  edge
  [
    source 0
    target 12
    weight 0.851358066862115
    correlation 0.851358066862115
    sign 1
  ]
  edge
  [
    source 0
    target 13
    weight 0.768808889159483
    correlation -0.972629101176934
    sign -1
  ]
  edge
  [
    source 0
    target 14
    weight 0.683984566733972
    correlation 0.683984566733972
    sign 1
  ]
  edge
  [
    source 0
    target 15
    weight 0.805005052405712
    correlation 0.805005052405712
    sign 1
  ]
  edge
  [
    source 0
    target 16
    weight 0.937301034495913
    correlation 0.937301034495913
    sign 1
  ]
  edge
  [
    source 0
    target 17
    weight 0.652153296394007
    correlation 0.652153296394007
    sign 1
  ]
  edge
  [
    source 0
    target 18
    weight 0.900889257431861
    correlation 0.900889257431861
    sign 1
  ]
  edge
  [
    source 0
    target 19
    weight 0.942536604964938
    correlation 0.942536604964938
    sign 1
  ]
  edge
  [
    source 0
    target 20
    weight 0.860845760789583
    correlation 0.860845760789583
    sign 1
  ]
  edge
  [
    source 0
    target 21
    weight 0.348847437739897
    correlation -0.741095322781709
    sign -1
  ]
  edge
  [
    source 0
    target 22
    weight 0.0155670740278129
    correlation 0.779765277714058
    sign 1
  ]
  edge
  [
    source 0
    target 23
    weight 0.677982856872739
    correlation -0.930630615792177
    sign -1
  ]
  edge
  [
    source 0
    target 24
    weight 0.795320333748791
    correlation 0.795320333748791
    sign 1
  ]
  edge
  [
    source 0
    target 25
    weight 0.0535307194090159
    correlation 0.841177695314914
    sign 1
  ]
  edge
  [
    source 0
    target 26
    weight 0.786420308743753
    correlation -0.830684681000905
    sign -1
  ]
  edge
  [
    source 0
    target 27
    weight 0.0565661554507628
    correlation 0.899832082448807
    sign 1
  ]
]
