# Supplementary material for: Aspergillus fumigatus Challenged by Human Dendritic Cells: Metabolic and Regulatory Pathway Responses Testify a Tight Battle
Source: Front Cell Infect Microbiol. 2019 May 22;9:168. doi: 10.3389/fcimb.2019.00168 (PMC6540932; doi:10.3389/fcimb.2019.00168)
Supplement: Supplementary file 12 [file Data_Sheet_2.ZIP › Supplementary_dataset2/FBXO6_NR_Disease.gml]

Creator "igraph version 1.2.0 Mon Jun  4 11:55:28 2018"
Version 1
graph
[
  directed 1
  node
  [
    id 0
    name "FBXO6"
    label "FBXO6"
    colors "#FF0C0C"
    diffs 23.6820767401731
    totalFlows 62.9603272036394
    degree 40
  ]
  node
  [
    id 1
    name "NUP93"
    label "NUP93"
    colors "#FFA5A5"
    diffs 1.61837851890494
    totalFlows 5.76269008504829
    degree 1
  ]
  node
  [
    id 2
    name "RPL18"
    label "RPL18"
    colors "#D8D8FF"
    diffs -1.14746169394693
    totalFlows 7.29023552355027
    degree 1
  ]
  node
  [
    id 3
    name "PHB"
    label "PHB"
    colors "#3333FF"
    diffs -8.71499713395067
    totalFlows 39.2156624810362
    degree 1
  ]
  node
  [
    id 4
    name "IGF2BP1"
    label "IGF2BP1"
    colors "#3F3FFF"
    diffs -5.73685620538864
    totalFlows 5.25534473133246
    degree 1
  ]
  node
  [
    id 5
    name "MGRN1"
    label "MGRN1"
    colors "#FFBFBF"
    diffs 0.618487353325627
    totalFlows 3.78256463317369
    degree 1
  ]
  node
  [
    id 6
    name "OS9"
    label "OS9"
    colors "#6666FF"
    diffs -4.37833390345489
    totalFlows 3.97871950387127
    degree 1
  ]
  node
  [
    id 7
    name "COPB2"
    label "COPB2"
    colors "#9999FF"
    diffs -2.15092771282446
    totalFlows 3.8435410481181
    degree 1
  ]
  node
  [
    id 8
    name "DHX15"
    label "DHX15"
    colors "#7F7FFF"
    diffs -2.73038085669318
    totalFlows 11.8755354390977
    degree 1
  ]
  node
  [
    id 9
    name "PSMC5"
    label "PSMC5"
    colors "#0000FF"
    diffs -16.9414532967566
    totalFlows 47.8310663220379
    degree 1
  ]
  node
  [
    id 10
    name "PRPF8"
    label "PRPF8"
    colors "#FFE5E5"
    diffs -0.0436025420400128
    totalFlows 14.3047971305689
    degree 1
  ]
  node
  [
    id 11
    name "COL4A2"
    label "COL4A2"
    colors "#FF9898"
    diffs 1.74514814603378
    totalFlows 5.72466321348222
    degree 1
  ]
  node
  [
    id 12
    name "KARS"
    label "KARS"
    colors "#FF7272"
    diffs 2.7934809169107
    totalFlows 5.98574300722776
    degree 1
  ]
  node
  [
    id 13
    name "SF3B3"
    label "SF3B3"
    colors "#2626FF"
    diffs -12.4900882013578
    totalFlows 54.0966494285909
    degree 1
  ]
  node
  [
    id 14
    name "PRMT5"
    label "PRMT5"
    colors "#4C4CFF"
    diffs -4.72681543959359
    totalFlows 43.9707546041328
    degree 1
  ]
  node
  [
    id 15
    name "SF3B2"
    label "SF3B2"
    colors "#7272FF"
    diffs -2.7842999146944
    totalFlows 5.67893620799793
    degree 1
  ]
  node
  [
    id 16
    name "COPG2"
    label "COPG2"
    colors "#FF7F7F"
    diffs 2.49877895510529
    totalFlows 2.49877895510529
    degree 1
  ]
  node
  [
    id 17
    name "ABCF3"
    label "ABCF3"
    colors "#FF8C8C"
    diffs 2.33062984018259
    totalFlows 2.33062984018259
    degree 1
  ]
  node
  [
    id 18
    name "GMPS"
    label "GMPS"
    colors "#FF5959"
    diffs 3.80796105045594
    totalFlows 3.80796105045594
    degree 1
  ]
  node
  [
    id 19
    name "HNRNPH1"
    label "HNRNPH1"
    colors "#BFBFFF"
    diffs -1.49091987237011
    totalFlows 13.6266109145852
    degree 1
  ]
  node
  [
    id 20
    name "HNRNPDL"
    label "HNRNPDL"
    colors "#FF1919"
    diffs 22.9653136678474
    totalFlows 45.5321636296865
    degree 1
  ]
  node
  [
    id 21
    name "FBXW2"
    label "FBXW2"
    colors "#F2F2FF"
    diffs -0.32371521407159
    totalFlows 1.52404493477056
    degree 1
  ]
  node
  [
    id 22
    name "DDX18"
    label "DDX18"
    colors "#FFD8D8"
    diffs 0.0139456704377079
    totalFlows 1.99099914169685
    degree 1
  ]
  node
  [
    id 23
    name "SPTLC1"
    label "SPTLC1"
    colors "#CCCCFF"
    diffs -1.23314629749795
    totalFlows 2.62945916923312
    degree 1
  ]
  node
  [
    id 24
    name "GANAB"
    label "GANAB"
    colors "#A5A5FF"
    diffs -1.76586897238479
    totalFlows 3.4033505786085
    degree 1
  ]
  node
  [
    id 25
    name "RBBP4"
    label "RBBP4"
    colors "#5959FF"
    diffs -4.68442242985815
    totalFlows 53.0930216222297
    degree 1
  ]
  node
  [
    id 26
    name "IGF2BP3"
    label "IGF2BP3"
    colors "#B2B2FF"
    diffs -1.71749382574666
    totalFlows 4.66051340084966
    degree 1
  ]
  node
  [
    id 27
    name "PSMA1"
    label "PSMA1"
    colors "#FFCBCB"
    diffs 0.185937054267594
    totalFlows 18.1261078467381
    degree 1
  ]
  node
  [
    id 28
    name "RPA1"
    label "RPA1"
    colors "#FF0000"
    diffs 23.8461570258888
    totalFlows 58.879739219798
    degree 1
  ]
  node
  [
    id 29
    name "STOML2"
    label "STOML2"
    colors "#E5E5FF"
    diffs -0.892278266646146
    totalFlows 1.92235104093353
    degree 1
  ]
  node
  [
    id 30
    name "SSR1"
    label "SSR1"
    colors "#FFF2F2"
    diffs -0.262049676166021
    totalFlows 4.05658039530033
    degree 1
  ]
  node
  [
    id 31
    name "LRPPRC"
    label "LRPPRC"
    colors "#FF3232"
    diffs 5.96095910992272
    totalFlows 41.4247088119015
    degree 1
  ]
  node
  [
    id 32
    name "GTF2I"
    label "GTF2I"
    colors "#FF2626"
    diffs 16.779248004629
    totalFlows 32.6564181665511
    degree 1
  ]
  node
  [
    id 33
    name "RPS20"
    label "RPS20"
    colors "#FFFFFF"
    diffs -0.307455346929775
    totalFlows 7.27192131488201
    degree 1
  ]
  node
  [
    id 34
    name "TRIM21"
    label "TRIM21"
    colors "#8C8CFF"
    diffs -2.64774882328008
    totalFlows 9.42205410471612
    degree 1
  ]
  node
  [
    id 35
    name "RPS3"
    label "RPS3"
    colors "#FF4C4C"
    diffs 5.19218665280299
    totalFlows 22.6660696850931
    degree 1
  ]
  node
  [
    id 36
    name "ACTL6A"
    label "ACTL6A"
    colors "#FF3F3F"
    diffs 5.24002244039394
    totalFlows 11.1238714939659
    degree 1
  ]
  node
  [
    id 37
    name "DDX3X"
    label "DDX3X"
    colors "#1919FF"
    diffs -12.8361733324855
    totalFlows 75.3310365274342
    degree 1
  ]
  node
  [
    id 38
    name "WDR77"
    label "WDR77"
    colors "#0C0CFF"
    diffs -13.6653909487063
    totalFlows 9.18721521293163
    degree 1
  ]
  node
  [
    id 39
    name "CDC45"
    label "CDC45"
    colors "#FFB2B2"
    diffs 0.643991512610979
    totalFlows 2.88077921692326
    degree 1
  ]
  node
  [
    id 40
    name "STRAP"
    label "STRAP"
    colors "#FF6565"
    diffs 3.29026069150568
    totalFlows 6.87901813651489
    degree 1
  ]
  edge
  [
    source 0
    target 1
    weight 0.982329844229938
    correlation 0.982329844229938
    sign 1
  ]
  edge
  [
    source 0
    target 2
    weight 0.976730576938036
    correlation 0.976730576938036
    sign 1
  ]
  edge
  [
    source 0
    target 3
    weight 0.956714100179937
    correlation 0.956714100179937
    sign 1
  ]
  edge
  [
    source 0
    target 4
    weight 0.947121866008224
    correlation -0.947121866008224
    sign -1
  ]
  edge
  [
    source 0
    target 5
    weight 0.997181416525317
    correlation -0.997181416525317
    sign -1
  ]
  edge
  [
    source 0
    target 6
    weight 0.938186950884528
    correlation 0.938186950884528
    sign 1
  ]
  edge
  [
    source 0
    target 7
    weight 0.985564928957168
    correlation 0.985564928957168
    sign 1
  ]
  edge
  [
    source 0
    target 8
    weight 0.983646139615929
    correlation 0.983646139615929
    sign 1
  ]
  edge
  [
    source 0
    target 9
    weight 0.920206992734956
    correlation 0.920206992734956
    sign 1
  ]
  edge
  [
    source 0
    target 10
    weight 0.960236176303175
    correlation 0.960236176303175
    sign 1
  ]
  edge
  [
    source 0
    target 11
    weight 0.998235589956514
    correlation -0.998235589956514
    sign -1
  ]
  edge
  [
    source 0
    target 12
    weight 0.989465511014774
    correlation 0.989465511014774
    sign 1
  ]
  edge
  [
    source 0
    target 13
    weight 0.861162392345984
    correlation 0.861162392345984
    sign 1
  ]
  edge
  [
    source 0
    target 14
    weight 0.856148548036051
    correlation 0.856148548036051
    sign 1
  ]
  edge
  [
    source 0
    target 15
    weight 0.933378163325581
    correlation 0.933378163325581
    sign 1
  ]
  edge
  [
    source 0
    target 16
    weight 0.885023377322492
    correlation 0.969954158657335
    sign 1
  ]
  edge
  [
    source 0
    target 17
    weight 0.895839818261325
    correlation 0.907322541304917
    sign 1
  ]
  edge
  [
    source 0
    target 18
    weight 0.708014665037273
    correlation 0.849113696943634
    sign 1
  ]
  edge
  [
    source 0
    target 19
    weight 0.932287674677759
    correlation -0.932287674677759
    sign -1
  ]
  edge
  [
    source 0
    target 20
    weight 0.772334023390293
    correlation -0.772334023390293
    sign -1
  ]
  edge
  [
    source 0
    target 21
    weight 0.752536982414393
    correlation 0.999954747706716
    sign 1
  ]
  edge
  [
    source 0
    target 22
    weight 0.995499570848423
    correlation 0.995499570848423
    sign 1
  ]
  edge
  [
    source 0
    target 23
    weight 0.091046145759326
    correlation 0.811296050275076
    sign 1
  ]
  edge
  [
    source 0
    target 24
    weight 0.806262354334439
    correlation 0.936175152476425
    sign 1
  ]
  edge
  [
    source 0
    target 25
    weight 0.74747987771598
    correlation 0.74747987771598
    sign 1
  ]
  edge
  [
    source 0
    target 26
    weight 0.937476976807766
    correlation 0.937476976807766
    sign 1
  ]
  edge
  [
    source 0
    target 27
    weight 0.93312963707257
    correlation -0.93312963707257
    sign -1
  ]
  edge
  [
    source 0
    target 28
    weight 0.949222683019809
    correlation 0.949222683019809
    sign 1
  ]
  edge
  [
    source 0
    target 29
    weight 0.459255637512147
    correlation 0.941127250079067
    sign 1
  ]
  edge
  [
    source 0
    target 30
    weight 0.384078725936697
    correlation 0.86918692060362
    sign 1
  ]
  edge
  [
    source 0
    target 31
    weight 0.683027576852783
    correlation 0.683027576852783
    sign 1
  ]
  edge
  [
    source 0
    target 32
    weight 0.6616357020823
    correlation 0.6616357020823
    sign 1
  ]
  edge
  [
    source 0
    target 33
    weight 0.927419108427134
    correlation 0.927419108427134
    sign 1
  ]
  edge
  [
    source 0
    target 34
    weight 0.88702520364665
    correlation 0.917836542302842
    sign 1
  ]
  edge
  [
    source 0
    target 35
    weight 0.911641871760557
    correlation 0.911641871760557
    sign 1
  ]
  edge
  [
    source 0
    target 36
    weight 0.700328281455844
    correlation 0.74184416333612
    sign 1
  ]
  edge
  [
    source 0
    target 37
    weight 0.645877005837695
    correlation 0.645877005837695
    sign 1
  ]
  edge
  [
    source 0
    target 38
    weight 0.493112106655212
    correlation 0.806170103687241
    sign 1
  ]
  edge
  [
    source 0
    target 39
    weight 0.0143148505887101
    correlation -0.910168727541851
    sign -1
  ]
  edge
  [
    source 0
    target 40
    weight 0.381880825972646
    correlation -0.884988477159676
    sign -1
  ]
]
