# Supplementary material for: Aspergillus fumigatus Challenged by Human Dendritic Cells: Metabolic and Regulatory Pathway Responses Testify a Tight Battle
Source: Front Cell Infect Microbiol. 2019 May 22;9:168. doi: 10.3389/fcimb.2019.00168 (PMC6540932; doi:10.3389/fcimb.2019.00168)
Supplement: Supplementary file 12 [file Data_Sheet_2.ZIP › Supplementary_dataset2/FLNA_KT_Control.gml]

Creator "igraph version 1.2.0 Mon Jun  4 11:55:11 2018"
Version 1
graph
[
  directed 1
  node
  [
    id 0
    name "HSP90AB1"
    label "HSP90AB1"
    colors "#FF4C4C"
    diffs 8.93314531669552
    totalFlows 72.8828202941646
    degree 1
  ]
  node
  [
    id 1
    name "PRKACB"
    label "PRKACB"
    colors "#2626FF"
    diffs -14.0257109310184
    totalFlows 46.920261793537
    degree 1
  ]
  node
  [
    id 2
    name "AGO3"
    label "AGO3"
    colors "#9090FF"
    diffs -2.82851973302571
    totalFlows 11.3395756958148
    degree 1
  ]
  node
  [
    id 3
    name "DCN"
    label "DCN"
    colors "#7979FF"
    diffs -3.68760263835839
    totalFlows 9.08539285026182
    degree 1
  ]
  node
  [
    id 4
    name "CDK2"
    label "CDK2"
    colors "#3C3CFF"
    diffs -8.59190070572112
    totalFlows 64.7322073118053
    degree 1
  ]
  node
  [
    id 5
    name "FOXRED2"
    label "FOXRED2"
    colors "#FF5353"
    diffs 8.1728193292995
    totalFlows 13.2232815704367
    degree 1
  ]
  node
  [
    id 6
    name "FABP1"
    label "FABP1"
    colors "#B6B6FF"
    diffs -1.93038093372148
    totalFlows 1.93038093372148
    degree 1
  ]
  node
  [
    id 7
    name "SIRT7"
    label "SIRT7"
    colors "#FF2626"
    diffs 14.5291384586391
    totalFlows 68.0094824997163
    degree 1
  ]
  node
  [
    id 8
    name "CRK"
    label "CRK"
    colors "#FF4444"
    diffs 9.70375506621889
    totalFlows 26.2703696798449
    degree 1
  ]
  node
  [
    id 9
    name "CUL3"
    label "CUL3"
    colors "#FF0707"
    diffs 32.5093506850635
    totalFlows 105.139198058183
    degree 1
  ]
  node
  [
    id 10
    name "NPM1"
    label "NPM1"
    colors "#FFA7A7"
    diffs 2.28393947467745
    totalFlows 44.9178438663288
    degree 1
  ]
  node
  [
    id 11
    name "DRD3"
    label "DRD3"
    colors "#FBFBFF"
    diffs 0.085593815147528
    totalFlows 1.85631281529298
    degree 1
  ]
  node
  [
    id 12
    name "ERBB3"
    label "ERBB3"
    colors "#FF9898"
    diffs 2.46536689766075
    totalFlows 8.70904744114518
    degree 1
  ]
  node
  [
    id 13
    name "DMWD"
    label "DMWD"
    colors "#D5D5FF"
    diffs -0.871983695884506
    totalFlows 2.54760731589088
    degree 1
  ]
  node
  [
    id 14
    name "CEACAM1"
    label "CEACAM1"
    colors "#FFDCDC"
    diffs 0.991462843063117
    totalFlows 1.8176878433858
    degree 1
  ]
  node
  [
    id 15
    name "GRB2"
    label "GRB2"
    colors "#FF7272"
    diffs 4.8815707320791
    totalFlows 79.341577793987
    degree 1
  ]
  node
  [
    id 16
    name "RALA"
    label "RALA"
    colors "#FF3535"
    diffs 11.4129001829835
    totalFlows 30.3928735194569
    degree 1
  ]
  node
  [
    id 17
    name "MAPK14"
    label "MAPK14"
    colors "#FF1E1E"
    diffs 15.1488128168434
    totalFlows 25.9230794303866
    degree 1
  ]
  node
  [
    id 18
    name "RIPK3"
    label "RIPK3"
    colors "#BEBEFF"
    diffs -1.78178861652825
    totalFlows 11.0174618165644
    degree 1
  ]
  node
  [
    id 19
    name "TTN"
    label "TTN"
    colors "#FFB6B6"
    diffs 1.46343491470958
    totalFlows 9.56138619532418
    degree 1
  ]
  node
  [
    id 20
    name "CCDC8"
    label "CCDC8"
    colors "#9F9FFF"
    diffs -2.59808955604472
    totalFlows 60.7561492450359
    degree 1
  ]
  node
  [
    id 21
    name "TRAF2"
    label "TRAF2"
    colors "#1E1EFF"
    diffs -29.6440388219389
    totalFlows 82.6449478481561
    degree 1
  ]
  node
  [
    id 22
    name "BTK"
    label "BTK"
    colors "#FFC5C5"
    diffs 1.19062641991952
    totalFlows 15.9967296919258
    degree 1
  ]
  node
  [
    id 23
    name "BRCA1"
    label "BRCA1"
    colors "#FF3C3C"
    diffs 10.9763582751707
    totalFlows 68.0369905910318
    degree 1
  ]
  node
  [
    id 24
    name "TRIM24"
    label "TRIM24"
    colors "#7272FF"
    diffs -4.04329917120233
    totalFlows 7.56274469319516
    degree 1
  ]
  node
  [
    id 25
    name "ITGB1"
    label "ITGB1"
    colors "#3535FF"
    diffs -9.65135585748551
    totalFlows 28.9704033969323
    degree 1
  ]
  node
  [
    id 26
    name "PIK3R1"
    label "PIK3R1"
    colors "#1616FF"
    diffs -30.0696151876756
    totalFlows 226.904873743124
    degree 1
  ]
  node
  [
    id 27
    name "IGSF8"
    label "IGSF8"
    colors "#FF8989"
    diffs 3.30250330505115
    totalFlows 7.16091267882125
    degree 1
  ]
  node
  [
    id 28
    name "SRC"
    label "SRC"
    colors "#4C4CFF"
    diffs -7.80236127368778
    totalFlows 418.611829001557
    degree 1
  ]
  node
  [
    id 29
    name "SELE"
    label "SELE"
    colors "#C5C5FF"
    diffs -1.62837394071737
    totalFlows 4.27704703680564
    degree 1
  ]
  node
  [
    id 30
    name "ITGA4"
    label "ITGA4"
    colors "#FF0F0F"
    diffs 17.0460603684374
    totalFlows 37.6168983147173
    degree 1
  ]
  node
  [
    id 31
    name "MYOT"
    label "MYOT"
    colors "#EBEBFF"
    diffs -0.472577642353288
    totalFlows 1.74138180494947
    degree 1
  ]
  node
  [
    id 32
    name "ITGB5"
    label "ITGB5"
    colors "#5353FF"
    diffs -6.94489578882046
    totalFlows 10.7528568346182
    degree 1
  ]
  node
  [
    id 33
    name "MDM2"
    label "MDM2"
    colors "#2D2DFF"
    diffs -11.0554568972124
    totalFlows 115.747512447371
    degree 1
  ]
  node
  [
    id 34
    name "RPA2"
    label "RPA2"
    colors "#FFD5D5"
    diffs 1.00959804770034
    totalFlows 52.5789388956061
    degree 1
  ]
  node
  [
    id 35
    name "CAV1"
    label "CAV1"
    colors "#FF6A6A"
    diffs 5.66586529351094
    totalFlows 19.6669368094139
    degree 1
  ]
  node
  [
    id 36
    name "FYN"
    label "FYN"
    colors "#FF0000"
    diffs 41.3824202677158
    totalFlows 214.888353011735
    degree 1
  ]
  node
  [
    id 37
    name "PAK1"
    label "PAK1"
    colors "#8989FF"
    diffs -2.91889585612703
    totalFlows 22.7220108459764
    degree 1
  ]
  node
  [
    id 38
    name "OTUD1"
    label "OTUD1"
    colors "#FFFBFB"
    diffs 0.0959912120132014
    totalFlows 5.71471343064343
    degree 1
  ]
  node
  [
    id 39
    name "KLHL12"
    label "KLHL12"
    colors "#6262FF"
    diffs -6.76387153151313
    totalFlows 10.0890833058856
    degree 1
  ]
  node
  [
    id 40
    name "CUL7"
    label "CUL7"
    colors "#5B5BFF"
    diffs -6.76423848209401
    totalFlows 68.7668022724884
    degree 1
  ]
  node
  [
    id 41
    name "LGALS1"
    label "LGALS1"
    colors "#FF9F9F"
    diffs 2.35505832654125
    totalFlows 6.87492579955745
    degree 1
  ]
  node
  [
    id 42
    name "CAMK2G"
    label "CAMK2G"
    colors "#FF7979"
    diffs 4.41964607488922
    totalFlows 29.2791270049697
    degree 1
  ]
  node
  [
    id 43
    name "DBN1"
    label "DBN1"
    colors "#A7A7FF"
    diffs -2.35497119985232
    totalFlows 7.17550275933108
    degree 1
  ]
  node
  [
    id 44
    name "RPA3"
    label "RPA3"
    colors "#FF6262"
    diffs 6.23947069956168
    totalFlows 47.9881734390277
    degree 1
  ]
  node
  [
    id 45
    name "TRIO"
    label "TRIO"
    colors "#F3F3FF"
    diffs -0.107542763626551
    totalFlows 2.03806299765237
    degree 1
  ]
  node
  [
    id 46
    name "SHBG"
    label "SHBG"
    colors "#9898FF"
    diffs -2.82109606715839
    totalFlows 4.91042793959215
    degree 1
  ]
  node
  [
    id 47
    name "SVIL"
    label "SVIL"
    colors "#0000FF"
    diffs -53.6202331345197
    totalFlows 64.9317584435992
    degree 1
  ]
  node
  [
    id 48
    name "ICAM1"
    label "ICAM1"
    colors "#FF2D2D"
    diffs 13.382887515269
    totalFlows 107.586836078525
    degree 1
  ]
  node
  [
    id 49
    name "TNIP2"
    label "TNIP2"
    colors "#8181FF"
    diffs -2.96236271749792
    totalFlows 23.5320088848699
    degree 1
  ]
  node
  [
    id 50
    name "IQCB1"
    label "IQCB1"
    colors "#E4E4FF"
    diffs -0.636576837516936
    totalFlows 15.4360827648492
    degree 1
  ]
  node
  [
    id 51
    name "DYNC1LI2"
    label "DYNC1LI2"
    colors "#FFEBEB"
    diffs 0.609614236287566
    totalFlows 1.52697527828477
    degree 1
  ]
  node
  [
    id 52
    name "TRIM55"
    label "TRIM55"
    colors "#FFAFAF"
    diffs 1.58189564135228
    totalFlows 5.31117198055247
    degree 1
  ]
  node
  [
    id 53
    name "PSEN2"
    label "PSEN2"
    colors "#6A6AFF"
    diffs -5.99506462927261
    totalFlows 12.3836078420124
    degree 1
  ]
  node
  [
    id 54
    name "CPLX1"
    label "CPLX1"
    colors "#AFAFFF"
    diffs -1.94603288956431
    totalFlows 1.94603288956431
    degree 1
  ]
  node
  [
    id 55
    name "CDC42"
    label "CDC42"
    colors "#FF5B5B"
    diffs 7.19869480319807
    totalFlows 21.1552574247119
    degree 1
  ]
  node
  [
    id 56
    name "FURIN"
    label "FURIN"
    colors "#FFCDCD"
    diffs 1.09476278637187
    totalFlows 16.6133120504725
    degree 1
  ]
  node
  [
    id 57
    name "OTUD5"
    label "OTUD5"
    colors "#DCDCFF"
    diffs -0.808305612637716
    totalFlows 3.78689679649812
    degree 1
  ]
  node
  [
    id 58
    name "MYH9"
    label "MYH9"
    colors "#4444FF"
    diffs -8.00702983413209
    totalFlows 25.5025218959335
    degree 1
  ]
  node
  [
    id 59
    name "F3"
    label "F3"
    colors "#FFE4E4"
    diffs 0.895072383280678
    totalFlows 2.83036390429577
    degree 1
  ]
  node
  [
    id 60
    name "NRP1"
    label "NRP1"
    colors "#FF8181"
    diffs 4.395051863111
    totalFlows 7.04230342885867
    degree 1
  ]
  node
  [
    id 61
    name "TLR10"
    label "TLR10"
    colors "#CDCDFF"
    diffs -1.52100856903094
    totalFlows 1.52100856903094
    degree 1
  ]
  node
  [
    id 62
    name "GRM7"
    label "GRM7"
    colors "#FFF3F3"
    diffs 0.145069909500974
    totalFlows 1.45464199470247
    degree 1
  ]
  node
  [
    id 63
    name "KCND2"
    label "KCND2"
    colors "#FFBEBE"
    diffs 1.46146253628174
    totalFlows 0.41124352798705
    degree 1
  ]
  node
  [
    id 64
    name "SRRM2"
    label "SRRM2"
    colors "#FF9090"
    diffs 3.0388218804848
    totalFlows 20.8918834252784
    degree 1
  ]
  node
  [
    id 65
    name "PAN2"
    label "PAN2"
    colors "#0707FF"
    diffs -49.2502702989506
    totalFlows 286.028041946055
    degree 1
  ]
  node
  [
    id 66
    name "ISG15"
    label "ISG15"
    colors "#FF1616"
    diffs 16.9422739382714
    totalFlows 129.698910041965
    degree 1
  ]
  node
  [
    id 67
    name "FLNA"
    label "FLNA"
    colors "#0F0FFF"
    diffs -31.3432336347669
    totalFlows 95.6747227981639
    degree 67
  ]
  edge
  [
    source 0
    target 67
    weight 0.993329088829527
    correlation 0.993329088829527
    sign 1
  ]
  edge
  [
    source 1
    target 67
    weight 0.959945467913409
    correlation 0.959945467913409
    sign 1
  ]
  edge
  [
    source 2
    target 67
    weight 0.87963300671103
    correlation 0.87963300671103
    sign 1
  ]
  edge
  [
    source 3
    target 67
    weight 0.942107291955189
    correlation -0.942107291955189
    sign -1
  ]
  edge
  [
    source 4
    target 67
    weight 0.961617673338387
    correlation -0.961617673338387
    sign -1
  ]
  edge
  [
    source 5
    target 67
    weight 0.862680641167834
    correlation -0.862680641167834
    sign -1
  ]
  edge
  [
    source 6
    target 67
    weight 0.96519046686074
    correlation -0.96519046686074
    sign -1
  ]
  edge
  [
    source 7
    target 67
    weight 0.954026102211645
    correlation 0.954026102211645
    sign 1
  ]
  edge
  [
    source 8
    target 67
    weight 0.932335934239967
    correlation -0.932335934239967
    sign -1
  ]
  edge
  [
    source 9
    target 67
    weight 0.951868776479959
    correlation -0.951868776479959
    sign -1
  ]
  edge
  [
    source 10
    target 67
    weight 0.932802672779656
    correlation 0.932802672779656
    sign 1
  ]
  edge
  [
    source 11
    target 67
    weight 0.928156407646491
    correlation 0.928156407646491
    sign 1
  ]
  edge
  [
    source 12
    target 67
    weight 0.930371148093267
    correlation -0.930371148093267
    sign -1
  ]
  edge
  [
    source 13
    target 67
    weight 0.92985628679136
    correlation 0.92985628679136
    sign 1
  ]
  edge
  [
    source 14
    target 67
    weight 0.990211868403718
    correlation -0.990211868403718
    sign -1
  ]
  edge
  [
    source 15
    target 67
    weight 0.922608894811852
    correlation 0.922608894811852
    sign 1
  ]
  edge
  [
    source 16
    target 67
    weight 0.751319956107604
    correlation 0.751319956107604
    sign 1
  ]
  edge
  [
    source 17
    target 67
    weight 0.950554562268204
    correlation 0.950554562268204
    sign 1
  ]
  edge
  [
    source 18
    target 67
    weight 0.889069524960278
    correlation -0.889069524960278
    sign -1
  ]
  edge
  [
    source 19
    target 67
    weight 0.894136096036897
    correlation -0.894136096036897
    sign -1
  ]
  edge
  [
    source 20
    target 67
    weight 0.904982513042848
    correlation 0.904982513042848
    sign 1
  ]
  edge
  [
    source 21
    target 67
    weight 0.814179876941851
    correlation 0.814179876941851
    sign 1
  ]
  edge
  [
    source 22
    target 67
    weight 0.874891559175663
    correlation 0.874891559175663
    sign 1
  ]
  edge
  [
    source 23
    target 67
    weight 0.896852339988624
    correlation -0.896852339988624
    sign -1
  ]
  edge
  [
    source 24
    target 67
    weight 0.923148275293676
    correlation 0.923148275293676
    sign 1
  ]
  edge
  [
    source 25
    target 67
    weight 0.785210102802513
    correlation 0.785210102802513
    sign 1
  ]
  edge
  [
    source 26
    target 67
    weight 0.5739619487431
    correlation -0.5739619487431
    sign -1
  ]
  edge
  [
    source 27
    target 67
    weight 0.899749098259473
    correlation 0.899749098259473
    sign 1
  ]
  edge
  [
    source 28
    target 67
    weight 0.536134823799985
    correlation 0.536134823799985
    sign 1
  ]
  edge
  [
    source 29
    target 67
    weight 0.696040719750977
    correlation -0.696040719750977
    sign -1
  ]
  edge
  [
    source 30
    target 67
    weight 0.831375966755138
    correlation -0.831375966755138
    sign -1
  ]
  edge
  [
    source 31
    target 67
    weight 0.870690902474733
    correlation -0.870690902474733
    sign -1
  ]
  edge
  [
    source 32
    target 67
    weight 0.777268892680847
    correlation -0.777268892680847
    sign -1
  ]
  edge
  [
    source 33
    target 67
    weight 0.80085839246964
    correlation 0.80085839246964
    sign 1
  ]
  edge
  [
    source 34
    target 67
    weight 0.773705343876586
    correlation 0.773705343876586
    sign 1
  ]
  edge
  [
    source 35
    target 67
    weight 0.815040184751513
    correlation -0.815040184751513
    sign -1
  ]
  edge
  [
    source 36
    target 67
    weight 0.441837172193004
    correlation 0.441837172193004
    sign 1
  ]
  edge
  [
    source 37
    target 67
    weight 0.768537355483358
    correlation 0.768537355483358
    sign 1
  ]
  edge
  [
    source 38
    target 67
    weight 0.433476940540664
    correlation 0.433476940540664
    sign 1
  ]
  edge
  [
    source 39
    target 67
    weight 0.748066858693163
    correlation 0.748066858693163
    sign 1
  ]
  edge
  [
    source 40
    target 67
    weight 0.732456469827615
    correlation 0.732456469827615
    sign 1
  ]
  edge
  [
    source 41
    target 67
    weight 0.752316710621863
    correlation -0.752316710621863
    sign -1
  ]
  edge
  [
    source 42
    target 67
    weight 0.355204656829726
    correlation -0.355204656829726
    sign -1
  ]
  edge
  [
    source 43
    target 67
    weight 0.70773283230945
    correlation -0.70773283230945
    sign -1
  ]
  edge
  [
    source 44
    target 67
    weight 0.749010264491211
    correlation -0.749010264491211
    sign -1
  ]
  edge
  [
    source 45
    target 67
    weight 0.758757863942012
    correlation 0.758757863942012
    sign 1
  ]
  edge
  [
    source 46
    target 67
    weight 0.804864031218791
    correlation 0.804864031218791
    sign 1
  ]
  edge
  [
    source 47
    target 67
    weight 0.288235815013916
    correlation -0.288235815013916
    sign -1
  ]
  edge
  [
    source 48
    target 67
    weight 0.287571206085283
    correlation -0.287571206085283
    sign -1
  ]
  edge
  [
    source 49
    target 67
    weight 0.284965062614375
    correlation 0.284965062614375
    sign 1
  ]
  edge
  [
    source 50
    target 67
    weight 0.712815494709861
    correlation -0.712815494709861
    sign -1
  ]
  edge
  [
    source 51
    target 67
    weight 0.763487639142386
    correlation 0.763487639142386
    sign 1
  ]
  edge
  [
    source 52
    target 67
    weight 0.706107794479887
    correlation -0.706107794479887
    sign -1
  ]
  edge
  [
    source 53
    target 67
    weight 0.69346954894839
    correlation 0.69346954894839
    sign 1
  ]
  edge
  [
    source 54
    target 67
    weight 0.173029007683666
    correlation -0.789722636328464
    sign -1
  ]
  edge
  [
    source 55
    target 67
    weight 0.624235045772666
    correlation 0.624235045772666
    sign 1
  ]
  edge
  [
    source 56
    target 67
    weight 0.191701458429892
    correlation -0.191701458429892
    sign -1
  ]
  edge
  [
    source 57
    target 67
    weight 0.510947916335142
    correlation 0.648565062054542
    sign 1
  ]
  edge
  [
    source 58
    target 67
    weight 0.640182401694054
    correlation 0.640182401694054
    sign 1
  ]
  edge
  [
    source 59
    target 67
    weight 0.143716479046342
    correlation -0.143716479046342
    sign -1
  ]
  edge
  [
    source 60
    target 67
    weight 0.473992000627446
    correlation -0.473992000627446
    sign -1
  ]
  edge
  [
    source 61
    target 67
    weight 0.760504284515469
    correlation 0.760504284515469
    sign 1
  ]
  edge
  [
    source 62
    target 67
    weight 0.727320997351234
    correlation 0.81538977402198
    sign 1
  ]
  edge
  [
    source 63
    target 67
    weight 0.205621763993525
    correlation -0.726040421905368
    sign -1
  ]
  edge
  [
    source 64
    target 67
    weight 0.561038712983045
    correlation 0.714624770846128
    sign 1
  ]
  edge
  [
    source 65
    target 67
    weight 0.0597378716410055
    correlation -0.0597378716410055
    sign -1
  ]
  edge
  [
    source 66
    target 67
    weight 0.0520722997481974
    correlation -0.0520722997481974
    sign -1
  ]
]
