# Supplementary material for: Aspergillus fumigatus Challenged by Human Dendritic Cells: Metabolic and Regulatory Pathway Responses Testify a Tight Battle
Source: Front Cell Infect Microbiol. 2019 May 22;9:168. doi: 10.3389/fcimb.2019.00168 (PMC6540932; doi:10.3389/fcimb.2019.00168)
Supplement: Supplementary file 12 [file Data_Sheet_2.ZIP › Supplementary_dataset2/FLNA_KT_Disease.gml]

Creator "igraph version 1.2.0 Mon Jun  4 11:55:11 2018"
Version 1
graph
[
  directed 1
  node
  [
    id 0
    name "ISG15"
    label "ISG15"
    colors "#FF0A0A"
    diffs 16.9422739382714
    totalFlows 146.641183980236
    degree 1
  ]
  node
  [
    id 1
    name "TTN"
    label "TTN"
    colors "#FFADAD"
    diffs 1.46343491470958
    totalFlows 11.0248211100338
    degree 1
  ]
  node
  [
    id 2
    name "DYNC1H1"
    label "DYNC1H1"
    colors "#FF7070"
    diffs 3.79408605580549
    totalFlows 12.8887142881596
    degree 1
  ]
  node
  [
    id 3
    name "DBN1"
    label "DBN1"
    colors "#B7B7FF"
    diffs -2.35497119985232
    totalFlows 4.82053155947876
    degree 1
  ]
  node
  [
    id 4
    name "PIK3R1"
    label "PIK3R1"
    colors "#1414FF"
    diffs -30.0696151876756
    totalFlows 196.835258555448
    degree 1
  ]
  node
  [
    id 5
    name "PSEN1"
    label "PSEN1"
    colors "#3333FF"
    diffs -11.9724698458405
    totalFlows 10.8743680698602
    degree 1
  ]
  node
  [
    id 6
    name "G3BP1"
    label "G3BP1"
    colors "#A3A3FF"
    diffs -3.08283014854953
    totalFlows 11.8199240991782
    degree 1
  ]
  node
  [
    id 7
    name "IKBKB"
    label "IKBKB"
    colors "#D6D6FF"
    diffs -1.67339769485555
    totalFlows 25.2504035814327
    degree 1
  ]
  node
  [
    id 8
    name "FOXRED2"
    label "FOXRED2"
    colors "#FF3D3D"
    diffs 8.1728193292995
    totalFlows 21.3961008997362
    degree 1
  ]
  node
  [
    id 9
    name "MAP3K1"
    label "MAP3K1"
    colors "#7A7AFF"
    diffs -6.4101541642922
    totalFlows 10.2683014415847
    degree 1
  ]
  node
  [
    id 10
    name "TRAF2"
    label "TRAF2"
    colors "#1E1EFF"
    diffs -29.6440388219389
    totalFlows 53.0009090262171
    degree 1
  ]
  node
  [
    id 11
    name "CALCR"
    label "CALCR"
    colors "#FFEAEA"
    diffs -0.126110804362122
    totalFlows 1.85748143514372
    degree 1
  ]
  node
  [
    id 12
    name "HSP90AB1"
    label "HSP90AB1"
    colors "#FF3232"
    diffs 8.93314531669552
    totalFlows 81.8159656108601
    degree 1
  ]
  node
  [
    id 13
    name "MTNR1A"
    label "MTNR1A"
    colors "#C1C1FF"
    diffs -2.12542190709376
    totalFlows 3.746155448271
    degree 1
  ]
  node
  [
    id 14
    name "TRIM55"
    label "TRIM55"
    colors "#FFA3A3"
    diffs 1.58189564135228
    totalFlows 6.89306762190474
    degree 1
  ]
  node
  [
    id 15
    name "BANF1"
    label "BANF1"
    colors "#9999FF"
    diffs -4.52032594336482
    totalFlows 8.24901035235326
    degree 1
  ]
  node
  [
    id 16
    name "TCEB1"
    label "TCEB1"
    colors "#8E8EFF"
    diffs -5.91016818456419
    totalFlows 7.46398869248177
    degree 1
  ]
  node
  [
    id 17
    name "SH2B3"
    label "SH2B3"
    colors "#FF8E8E"
    diffs 1.91432887753544
    totalFlows 1.91432887753544
    degree 1
  ]
  node
  [
    id 18
    name "GRB2"
    label "GRB2"
    colors "#FF5B5B"
    diffs 4.8815707320791
    totalFlows 84.2231485260661
    degree 1
  ]
  node
  [
    id 19
    name "CDK2"
    label "CDK2"
    colors "#5151FF"
    diffs -8.59190070572112
    totalFlows 56.1403066060842
    degree 1
  ]
  node
  [
    id 20
    name "OTUD5"
    label "OTUD5"
    colors "#FFFFFF"
    diffs -0.808305612637716
    totalFlows 2.9785911838604
    degree 1
  ]
  node
  [
    id 21
    name "TCF4"
    label "TCF4"
    colors "#8484FF"
    diffs -6.06879442497688
    totalFlows 13.7985598716062
    degree 1
  ]
  node
  [
    id 22
    name "PAN2"
    label "PAN2"
    colors "#0000FF"
    diffs -49.2502702989506
    totalFlows 236.777771647104
    degree 1
  ]
  node
  [
    id 23
    name "AKAP12"
    label "AKAP12"
    colors "#FF7A7A"
    diffs 2.94574075083317
    totalFlows 7.96913478665217
    degree 1
  ]
  node
  [
    id 24
    name "GRM7"
    label "GRM7"
    colors "#FFD6D6"
    diffs 0.145069909500974
    totalFlows 1.59971190420344
    degree 1
  ]
  node
  [
    id 25
    name "GP1BA"
    label "GP1BA"
    colors "#EAEAFF"
    diffs -1.33379453131175
    totalFlows 1.50460681272003
    degree 1
  ]
  node
  [
    id 26
    name "MYH9"
    label "MYH9"
    colors "#5B5BFF"
    diffs -8.00702983413209
    totalFlows 17.4954920618014
    degree 1
  ]
  node
  [
    id 27
    name "APC"
    label "APC"
    colors "#FF9898"
    diffs 1.78464126803398
    totalFlows 17.7297512662167
    degree 1
  ]
  node
  [
    id 28
    name "ITGB1"
    label "ITGB1"
    colors "#3D3DFF"
    diffs -9.65135585748551
    totalFlows 19.3190475394468
    degree 1
  ]
  node
  [
    id 29
    name "RALA"
    label "RALA"
    colors "#FF1E1E"
    diffs 11.4129001829835
    totalFlows 41.8057737024404
    degree 1
  ]
  node
  [
    id 30
    name "BTK"
    label "BTK"
    colors "#FFB7B7"
    diffs 1.19062641991952
    totalFlows 17.1873561118453
    degree 1
  ]
  node
  [
    id 31
    name "FYN"
    label "FYN"
    colors "#FF0000"
    diffs 41.3824202677158
    totalFlows 256.270773279451
    degree 1
  ]
  node
  [
    id 32
    name "MYOT"
    label "MYOT"
    colors "#FFF4F4"
    diffs -0.472577642353288
    totalFlows 1.26880416259618
    degree 1
  ]
  node
  [
    id 33
    name "CAMK2G"
    label "CAMK2G"
    colors "#FF6565"
    diffs 4.41964607488922
    totalFlows 33.6987730798589
    degree 1
  ]
  node
  [
    id 34
    name "CDC42"
    label "CDC42"
    colors "#FF4747"
    diffs 7.19869480319807
    totalFlows 28.3539522279099
    degree 1
  ]
  node
  [
    id 35
    name "POLR1C"
    label "POLR1C"
    colors "#FF8484"
    diffs 2.67152299412191
    totalFlows 6.50708765281181
    degree 1
  ]
  node
  [
    id 36
    name "FBLIM1"
    label "FBLIM1"
    colors "#F4F4FF"
    diffs -1.1375835723608
    totalFlows 0.812609779248294
    degree 1
  ]
  node
  [
    id 37
    name "LMNA"
    label "LMNA"
    colors "#FF5151"
    diffs 6.64912399964618
    totalFlows 29.2916112781824
    degree 1
  ]
  node
  [
    id 38
    name "SRSF11"
    label "SRSF11"
    colors "#FF2828"
    diffs 11.367777168614
    totalFlows 13.0547430056464
    degree 1
  ]
  node
  [
    id 39
    name "RANBP2"
    label "RANBP2"
    colors "#7070FF"
    diffs -7.10029416276865
    totalFlows 12.4956125366427
    degree 1
  ]
  node
  [
    id 40
    name "OTUD1"
    label "OTUD1"
    colors "#FFE0E0"
    diffs 0.0959912120132014
    totalFlows 5.81070464265663
    degree 1
  ]
  node
  [
    id 41
    name "IKBKG"
    label "IKBKG"
    colors "#4747FF"
    diffs -8.90969694910739
    totalFlows 39.4820891860066
    degree 1
  ]
  node
  [
    id 42
    name "MAP3K3"
    label "MAP3K3"
    colors "#E0E0FF"
    diffs -1.4638861184423
    totalFlows 22.1574715277998
    degree 1
  ]
  node
  [
    id 43
    name "TNIP2"
    label "TNIP2"
    colors "#ADADFF"
    diffs -2.96236271749792
    totalFlows 20.569646167372
    degree 1
  ]
  node
  [
    id 44
    name "BSG"
    label "BSG"
    colors "#CCCCFF"
    diffs -2.08371251991098
    totalFlows 0.186209290678636
    degree 1
  ]
  node
  [
    id 45
    name "FURIN"
    label "FURIN"
    colors "#FFC1C1"
    diffs 1.09476278637187
    totalFlows 17.7080748368444
    degree 1
  ]
  node
  [
    id 46
    name "SRC"
    label "SRC"
    colors "#6666FF"
    diffs -7.80236127368778
    totalFlows 410.809467727869
    degree 1
  ]
  node
  [
    id 47
    name "PRKACB"
    label "PRKACB"
    colors "#2828FF"
    diffs -14.0257109310184
    totalFlows 32.8945508625186
    degree 1
  ]
  node
  [
    id 48
    name "F3"
    label "F3"
    colors "#FFCCCC"
    diffs 0.895072383280678
    totalFlows 3.72543628757645
    degree 1
  ]
  node
  [
    id 49
    name "ICAM1"
    label "ICAM1"
    colors "#FF1414"
    diffs 13.382887515269
    totalFlows 120.969723593794
    degree 1
  ]
  node
  [
    id 50
    name "FLNA"
    label "FLNA"
    colors "#0A0AFF"
    diffs -31.3432336347669
    totalFlows 64.331489163397
    degree 50
  ]
  edge
  [
    source 0
    target 50
    weight 0.983797399001174
    correlation 0.983797399001174
    sign 1
  ]
  edge
  [
    source 1
    target 50
    weight 0.986576451897051
    correlation -0.986576451897051
    sign -1
  ]
  edge
  [
    source 2
    target 50
    weight 0.96510876829273
    correlation -0.96510876829273
    sign -1
  ]
  edge
  [
    source 3
    target 50
    weight 0.91374345674946
    correlation -0.91374345674946
    sign -1
  ]
  edge
  [
    source 4
    target 50
    weight 0.853049232522292
    correlation -0.853049232522292
    sign -1
  ]
  edge
  [
    source 5
    target 50
    weight 0.991427962328094
    correlation 0.991427962328094
    sign 1
  ]
  edge
  [
    source 6
    target 50
    weight 0.922870717636764
    correlation 0.922870717636764
    sign 1
  ]
  edge
  [
    source 7
    target 50
    weight 0.924604422343709
    correlation 0.924604422343709
    sign 1
  ]
  edge
  [
    source 8
    target 50
    weight 0.722909880537801
    correlation -0.722909880537801
    sign -1
  ]
  edge
  [
    source 9
    target 50
    weight 0.886581132825134
    correlation 0.886581132825134
    sign 1
  ]
  edge
  [
    source 10
    target 50
    weight 0.906780911709984
    correlation 0.906780911709984
    sign 1
  ]
  edge
  [
    source 11
    target 50
    weight 0.928740717571859
    correlation -0.928740717571859
    sign -1
  ]
  edge
  [
    source 12
    target 50
    weight 0.86340134391424
    correlation 0.86340134391424
    sign 1
  ]
  edge
  [
    source 13
    target 50
    weight 0.892313271589228
    correlation 0.892313271589228
    sign 1
  ]
  edge
  [
    source 14
    target 50
    weight 0.907412662816313
    correlation -0.907412662816313
    sign -1
  ]
  edge
  [
    source 15
    target 50
    weight 0.907451605971729
    correlation 0.907451605971729
    sign 1
  ]
  edge
  [
    source 16
    target 50
    weight 0.851244131567125
    correlation -0.851244131567125
    sign -1
  ]
  edge
  [
    source 17
    target 50
    weight 0.957164438767722
    correlation 0.957164438767722
    sign 1
  ]
  edge
  [
    source 18
    target 50
    weight 0.830528120517793
    correlation -0.830528120517793
    sign -1
  ]
  edge
  [
    source 19
    target 50
    weight 0.798737350073089
    correlation 0.798737350073089
    sign 1
  ]
  edge
  [
    source 20
    target 50
    weight 0.621754096355053
    correlation 0.817610518645451
    sign 1
  ]
  edge
  [
    source 21
    target 50
    weight 0.868890190274356
    correlation 0.868890190274356
    sign 1
  ]
  edge
  [
    source 22
    target 50
    weight 0.46178238077397
    correlation 0.46178238077397
    sign 1
  ]
  edge
  [
    source 23
    target 50
    weight 0.459383087673976
    correlation -0.459383087673976
    sign -1
  ]
  edge
  [
    source 24
    target 50
    weight 0.799855952101721
    correlation -0.799855952101721
    sign -1
  ]
  edge
  [
    source 25
    target 50
    weight 0.752303406360015
    correlation -0.752303406360015
    sign -1
  ]
  edge
  [
    source 26
    target 50
    weight 0.737888932368394
    correlation -0.737888932368394
    sign -1
  ]
  edge
  [
    source 27
    target 50
    weight 0.720815552869343
    correlation 0.720815552869343
    sign 1
  ]
  edge
  [
    source 28
    target 50
    weight 0.680565200341326
    correlation -0.680565200341326
    sign -1
  ]
  edge
  [
    source 29
    target 50
    weight 0.389859742176008
    correlation -0.389859742176008
    sign -1
  ]
  edge
  [
    source 30
    target 50
    weight 0.723290586943984
    correlation 0.723290586943984
    sign 1
  ]
  edge
  [
    source 31
    target 50
    weight 0.33966839869548
    correlation -0.33966839869548
    sign -1
  ]
  edge
  [
    source 32
    target 50
    weight 0.634402081298089
    correlation -0.681331958156381
    sign -1
  ]
  edge
  [
    source 33
    target 50
    weight 0.302903111648541
    correlation -0.302903111648541
    sign -1
  ]
  edge
  [
    source 34
    target 50
    weight 0.641710431684216
    correlation -0.641710431684216
    sign -1
  ]
  edge
  [
    source 35
    target 50
    weight 0.670773220169162
    correlation -0.670773220169162
    sign -1
  ]
  edge
  [
    source 36
    target 50
    weight 0.406304889624147
    correlation 0.406304889624147
    sign 1
  ]
  edge
  [
    source 37
    target 50
    weight 0.722196203547913
    correlation 0.722196203547913
    sign 1
  ]
  edge
  [
    source 38
    target 50
    weight 0.730102872571545
    correlation -0.730102872571545
    sign -1
  ]
  edge
  [
    source 39
    target 50
    weight 0.724110888080842
    correlation -0.724110888080842
    sign -1
  ]
  edge
  [
    source 40
    target 50
    weight 0.170628386417041
    correlation -0.170628386417041
    sign -1
  ]
  edge
  [
    source 41
    target 50
    weight 0.662346582697701
    correlation 0.662346582697701
    sign 1
  ]
  edge
  [
    source 42
    target 50
    weight 0.635904055937919
    correlation -0.635904055937919
    sign -1
  ]
  edge
  [
    source 43
    target 50
    weight 0.0731595810164663
    correlation -0.0731595810164663
    sign -1
  ]
  edge
  [
    source 44
    target 50
    weight 0.0931046453393178
    correlation 0.848731159749018
    sign 1
  ]
  edge
  [
    source 45
    target 50
    weight 0.0648840820169976
    correlation -0.0648840820169976
    sign -1
  ]
  edge
  [
    source 46
    target 50
    weight 0.0334157416529487
    correlation 0.0334157416529487
    sign 1
  ]
  edge
  [
    source 47
    target 50
    weight 0.0195386479086967
    correlation 0.0195386479086967
    sign 1
  ]
  edge
  [
    source 48
    target 50
    weight 0.0173948704964865
    correlation 0.0173948704964865
    sign 1
  ]
  edge
  [
    source 49
    target 50
    weight 0.0123627840235341
    correlation 0.0123627840235341
    sign 1
  ]
]
