# Supplementary material for: Aspergillus fumigatus Challenged by Human Dendritic Cells: Metabolic and Regulatory Pathway Responses Testify a Tight Battle
Source: Front Cell Infect Microbiol. 2019 May 22;9:168. doi: 10.3389/fcimb.2019.00168 (PMC6540932; doi:10.3389/fcimb.2019.00168)
Supplement: Supplementary file 12 [file Data_Sheet_2.ZIP › Supplementary_dataset2/FOS_KT_Control.gml]

Creator "igraph version 1.2.0 Mon Jun  4 11:55:09 2018"
Version 1
graph
[
  directed 1
  node
  [
    id 0
    name "HNF1A"
    label "HNF1A"
    colors "#5050FF"
    diffs -8.16055349549856
    totalFlows 13.3774798991673
    degree 1
  ]
  node
  [
    id 1
    name "NCOA6"
    label "NCOA6"
    colors "#4646FF"
    diffs -8.46860385681101
    totalFlows 23.0507637072258
    degree 1
  ]
  node
  [
    id 2
    name "TPR"
    label "TPR"
    colors "#6464FF"
    diffs -6.60641369696863
    totalFlows 17.9678451815651
    degree 1
  ]
  node
  [
    id 3
    name "NCOA3"
    label "NCOA3"
    colors "#FFC8C8"
    diffs -1.27958014648451
    totalFlows 22.9527976439273
    degree 1
  ]
  node
  [
    id 4
    name "MAP3K7"
    label "MAP3K7"
    colors "#E6E6FF"
    diffs -1.70387785363364
    totalFlows 36.6036771799723
    degree 1
  ]
  node
  [
    id 5
    name "RUNX2"
    label "RUNX2"
    colors "#FF3C3C"
    diffs 3.31897346753088
    totalFlows 12.7282980347242
    degree 1
  ]
  node
  [
    id 6
    name "NQO1"
    label "NQO1"
    colors "#8282FF"
    diffs -3.81413538627311
    totalFlows 5.7186441413303
    degree 1
  ]
  node
  [
    id 7
    name "TUBB2B"
    label "TUBB2B"
    colors "#5959FF"
    diffs -7.34915202858448
    totalFlows 9.81787436086857
    degree 1
  ]
  node
  [
    id 8
    name "FIP1L1"
    label "FIP1L1"
    colors "#AAAAFF"
    diffs -2.51551239068075
    totalFlows 5.09812897902068
    degree 1
  ]
  node
  [
    id 9
    name "LRRC59"
    label "LRRC59"
    colors "#7878FF"
    diffs -5.16932449362599
    totalFlows 38.4497391038165
    degree 1
  ]
  node
  [
    id 10
    name "UBE2D1"
    label "UBE2D1"
    colors "#2828FF"
    diffs -10.7630409607258
    totalFlows 32.2669239192047
    degree 1
  ]
  node
  [
    id 11
    name "CREB5"
    label "CREB5"
    colors "#FF8282"
    diffs 0.257585926683956
    totalFlows 5.39909682452237
    degree 1
  ]
  node
  [
    id 12
    name "PRKACA"
    label "PRKACA"
    colors "#3C3CFF"
    diffs -9.76604253705783
    totalFlows 34.6425508239228
    degree 1
  ]
  node
  [
    id 13
    name "COPS4"
    label "COPS4"
    colors "#FF6E6E"
    diffs 0.364686975350465
    totalFlows 7.40994162829457
    degree 1
  ]
  node
  [
    id 14
    name "RRP12"
    label "RRP12"
    colors "#FF9696"
    diffs -0.02454284921661
    totalFlows 1.97510089975278
    degree 1
  ]
  node
  [
    id 15
    name "FOSL2"
    label "FOSL2"
    colors "#FF3131"
    diffs 3.50571202049971
    totalFlows 1.81242665183915
    degree 1
  ]
  node
  [
    id 16
    name "DDX17"
    label "DDX17"
    colors "#3232FF"
    diffs -10.7595925919168
    totalFlows 24.7298476043616
    degree 1
  ]
  node
  [
    id 17
    name "ATP5I"
    label "ATP5I"
    colors "#DCDCFF"
    diffs -1.8423414962694
    totalFlows 1.84515490244043
    degree 1
  ]
  node
  [
    id 18
    name "ARFGAP1"
    label "ARFGAP1"
    colors "#FF6363"
    diffs 0.678195918753778
    totalFlows 1.86546688115309
    degree 1
  ]
  node
  [
    id 19
    name "SUMO4"
    label "SUMO4"
    colors "#1E1EFF"
    diffs -14.3214425637322
    totalFlows 19.7003136873016
    degree 1
  ]
  node
  [
    id 20
    name "MECOM"
    label "MECOM"
    colors "#D2D2FF"
    diffs -1.84607378632274
    totalFlows 3.76057901060184
    degree 1
  ]
  node
  [
    id 21
    name "GNG11"
    label "GNG11"
    colors "#FFA0A0"
    diffs -0.176994906631428
    totalFlows 1.93330965933315
    degree 1
  ]
  node
  [
    id 22
    name "TMSB10"
    label "TMSB10"
    colors "#BEBEFF"
    diffs -1.90351409964921
    totalFlows 1.90351409964921
    degree 1
  ]
  node
  [
    id 23
    name "NFATC3"
    label "NFATC3"
    colors "#FF8C8C"
    diffs 0.081397849415576
    totalFlows 1.51263033868102
    degree 1
  ]
  node
  [
    id 24
    name "RPS25"
    label "RPS25"
    colors "#A0A0FF"
    diffs -2.91841288830254
    totalFlows 12.0318448905181
    degree 1
  ]
  node
  [
    id 25
    name "NEFM"
    label "NEFM"
    colors "#FF7878"
    diffs 0.264391166945117
    totalFlows 5.45162919849737
    degree 1
  ]
  node
  [
    id 26
    name "RPS6KA1"
    label "RPS6KA1"
    colors "#B3B3FF"
    diffs -2.20879480476324
    totalFlows 15.1894696840639
    degree 1
  ]
  node
  [
    id 27
    name "PPP1R12A"
    label "PPP1R12A"
    colors "#FF4545"
    diffs 2.23026161667642
    totalFlows 6.65091900576895
    degree 1
  ]
  node
  [
    id 28
    name "APP"
    label "APP"
    colors "#0000FF"
    diffs -54.4291446843245
    totalFlows 241.457338195951
    degree 1
  ]
  node
  [
    id 29
    name "EPHB2"
    label "EPHB2"
    colors "#FF2828"
    diffs 5.34181179429888
    totalFlows 6.26113175967893
    degree 1
  ]
  node
  [
    id 30
    name "NMI"
    label "NMI"
    colors "#FF5050"
    diffs 1.23109954575865
    totalFlows 9.75751272630056
    degree 1
  ]
  node
  [
    id 31
    name "NCOA1"
    label "NCOA1"
    colors "#6E6EFF"
    diffs -6.2760666298605
    totalFlows 19.6959945016153
    degree 1
  ]
  node
  [
    id 32
    name "ZNF622"
    label "ZNF622"
    colors "#FFE5E5"
    diffs -1.5046312923518
    totalFlows 1.90099065456883
    degree 1
  ]
  node
  [
    id 33
    name "SF3A3"
    label "SF3A3"
    colors "#FFB3B3"
    diffs -0.902499986064805
    totalFlows 8.01770462939516
    degree 1
  ]
  node
  [
    id 34
    name "JUNB"
    label "JUNB"
    colors "#FFFAFA"
    diffs -1.54267582164539
    totalFlows 9.28304642019372
    degree 1
  ]
  node
  [
    id 35
    name "STAT1"
    label "STAT1"
    colors "#FF0A0A"
    diffs 9.36730462976502
    totalFlows 29.3056292568289
    degree 1
  ]
  node
  [
    id 36
    name "UBR1"
    label "UBR1"
    colors "#8C8CFF"
    diffs -3.60889090827514
    totalFlows 6.76695410567968
    degree 1
  ]
  node
  [
    id 37
    name "GNL2"
    label "GNL2"
    colors "#FFBEBE"
    diffs -1.2171542635306
    totalFlows 1.61391081032716
    degree 1
  ]
  node
  [
    id 38
    name "APLP1"
    label "APLP1"
    colors "#FFAAAA"
    diffs -0.580075406124266
    totalFlows 6.07864994035315
    degree 1
  ]
  node
  [
    id 39
    name "VDR"
    label "VDR"
    colors "#F0F0FF"
    diffs -1.67773706817903
    totalFlows 18.1241095058416
    degree 1
  ]
  node
  [
    id 40
    name "YWHAB"
    label "YWHAB"
    colors "#1414FF"
    diffs -17.7948728538179
    totalFlows 53.8111077998969
    degree 1
  ]
  node
  [
    id 41
    name "GOLM1"
    label "GOLM1"
    colors "#FAFAFF"
    diffs -1.61629910697707
    totalFlows 1.61629910697707
    degree 1
  ]
  node
  [
    id 42
    name "RPS6KA4"
    label "RPS6KA4"
    colors "#FFDCDC"
    diffs -1.49561729379232
    totalFlows 12.9277705747973
    degree 1
  ]
  node
  [
    id 43
    name "CAMSAP2"
    label "CAMSAP2"
    colors "#FFD2D2"
    diffs -1.46548950217272
    totalFlows 1.46548950217272
    degree 1
  ]
  node
  [
    id 44
    name "RPS6KA2"
    label "RPS6KA2"
    colors "#FF1313"
    diffs 7.11117593606303
    totalFlows 15.1054698419584
    degree 1
  ]
  node
  [
    id 45
    name "OPTN"
    label "OPTN"
    colors "#FF1E1E"
    diffs 6.30521887713027
    totalFlows 72.77868671088
    degree 1
  ]
  node
  [
    id 46
    name "LAS1L"
    label "LAS1L"
    colors "#C8C8FF"
    diffs -1.89515710623338
    totalFlows 3.81333375265623
    degree 1
  ]
  node
  [
    id 47
    name "CLU"
    label "CLU"
    colors "#9696FF"
    diffs -3.56961082142311
    totalFlows 10.4133707955519
    degree 1
  ]
  node
  [
    id 48
    name "AQP1"
    label "AQP1"
    colors "#FF0000"
    diffs 9.90255924502576
    totalFlows 18.9449160119956
    degree 1
  ]
  node
  [
    id 49
    name "RBM6"
    label "RBM6"
    colors "#FFF0F0"
    diffs -1.52270172476668
    totalFlows 1.52270172476668
    degree 1
  ]
  node
  [
    id 50
    name "ZNF652"
    label "ZNF652"
    colors "#FF5A5A"
    diffs 1.08637947716989
    totalFlows 3.30509285933711
    degree 1
  ]
  node
  [
    id 51
    name "FOS"
    label "FOS"
    colors "#0A0AFF"
    diffs -41.7888050354817
    totalFlows 79.0774138220082
    degree 51
  ]
  edge
  [
    source 0
    target 51
    weight 0.997699494733788
    correlation -0.997699494733788
    sign -1
  ]
  edge
  [
    source 1
    target 51
    weight 0.991252614295219
    correlation -0.991252614295219
    sign -1
  ]
  edge
  [
    source 2
    target 51
    weight 0.990655201784841
    correlation -0.990655201784841
    sign -1
  ]
  edge
  [
    source 3
    target 51
    weight 0.99427438562614
    correlation -0.99427438562614
    sign -1
  ]
  edge
  [
    source 4
    target 51
    weight 0.986086058558884
    correlation 0.986086058558884
    sign 1
  ]
  edge
  [
    source 5
    target 51
    weight 0.996016009372484
    correlation -0.996016009372484
    sign -1
  ]
  edge
  [
    source 6
    target 51
    weight 0.993367455774009
    correlation 0.993367455774009
    sign 1
  ]
  edge
  [
    source 7
    target 51
    weight 0.96694549976521
    correlation -0.96694549976521
    sign -1
  ]
  edge
  [
    source 8
    target 51
    weight 0.911642717988762
    correlation -0.911642717988762
    sign -1
  ]
  edge
  [
    source 9
    target 51
    weight 0.900308273921318
    correlation 0.900308273921318
    sign 1
  ]
  edge
  [
    source 10
    target 51
    weight 0.947034101733861
    correlation 0.947034101733861
    sign 1
  ]
  edge
  [
    source 11
    target 51
    weight 0.94550275040782
    correlation -0.94550275040782
    sign -1
  ]
  edge
  [
    source 12
    target 51
    weight 0.907748648082818
    correlation -0.907748648082818
    sign -1
  ]
  edge
  [
    source 13
    target 51
    weight 0.946534568125834
    correlation -0.946534568125834
    sign -1
  ]
  edge
  [
    source 14
    target 51
    weight 0.987550449876391
    correlation 0.987550449876391
    sign 1
  ]
  edge
  [
    source 15
    target 51
    weight 0.906213325919577
    correlation -0.906213325919577
    sign -1
  ]
  edge
  [
    source 16
    target 51
    weight 0.952236423067217
    correlation -0.952236423067217
    sign -1
  ]
  edge
  [
    source 17
    target 51
    weight 0.922577451220216
    correlation 0.922577451220216
    sign 1
  ]
  edge
  [
    source 18
    target 51
    weight 0.932733440576544
    correlation 0.932733440576544
    sign 1
  ]
  edge
  [
    source 19
    target 51
    weight 0.89923202972924
    correlation 0.89923202972924
    sign 1
  ]
  edge
  [
    source 20
    target 51
    weight 0.930960381042831
    correlation -0.930960381042831
    sign -1
  ]
  edge
  [
    source 21
    target 51
    weight 0.966654829666576
    correlation 0.966654829666576
    sign 1
  ]
  edge
  [
    source 22
    target 51
    weight 0.158499060278619
    correlation 0.68652275570234
    sign 1
  ]
  edge
  [
    source 23
    target 51
    weight 0.756315169340508
    correlation -0.862933539325834
    sign -1
  ]
  edge
  [
    source 24
    target 51
    weight 0.862894089449865
    correlation -0.862894089449865
    sign -1
  ]
  edge
  [
    source 25
    target 51
    weight 0.874934803866916
    correlation -0.874934803866916
    sign -1
  ]
  edge
  [
    source 26
    target 51
    weight 0.792104527686565
    correlation 0.792104527686565
    sign 1
  ]
  edge
  [
    source 27
    target 51
    weight 0.785175559205998
    correlation -0.785175559205998
    sign -1
  ]
  edge
  [
    source 28
    target 51
    weight 0.792256000507039
    correlation 0.792256000507039
    sign 1
  ]
  edge
  [
    source 29
    target 51
    weight 0.669182193752224
    correlation 0.669182193752224
    sign 1
  ]
  edge
  [
    source 30
    target 51
    weight 0.896927140240714
    correlation -0.896927140240714
    sign -1
  ]
  edge
  [
    source 31
    target 51
    weight 0.925922735713233
    correlation -0.925922735713233
    sign -1
  ]
  edge
  [
    source 32
    target 51
    weight 0.761837004791892
    correlation -0.761837004791892
    sign -1
  ]
  edge
  [
    source 33
    target 51
    weight 0.800851018493927
    correlation -0.800851018493927
    sign -1
  ]
  edge
  [
    source 34
    target 51
    weight 0.89152536281729
    correlation 0.89152536281729
    sign 1
  ]
  edge
  [
    source 35
    target 51
    weight 0.695827259601552
    correlation 0.695827259601552
    sign 1
  ]
  edge
  [
    source 36
    target 51
    weight 0.709763554415216
    correlation -0.709763554415216
    sign -1
  ]
  edge
  [
    source 37
    target 51
    weight 0.806955405163581
    correlation -0.926358650896166
    sign -1
  ]
  edge
  [
    source 38
    target 51
    weight 0.772442397464039
    correlation -0.772442397464039
    sign -1
  ]
  edge
  [
    source 39
    target 51
    weight 0.830156818417952
    correlation -0.830156818417952
    sign -1
  ]
  edge
  [
    source 40
    target 51
    weight 0.671663757165296
    correlation 0.671663757165296
    sign 1
  ]
  edge
  [
    source 41
    target 51
    weight 0.808149553488534
    correlation 0.808149553488534
    sign 1
  ]
  edge
  [
    source 42
    target 51
    weight 0.267950244685751
    correlation 0.267950244685751
    sign 1
  ]
  edge
  [
    source 43
    target 51
    weight 0.732744751086359
    correlation 0.967835098747151
    sign 1
  ]
  edge
  [
    source 44
    target 51
    weight 0.194178864092873
    correlation 0.194178864092873
    sign 1
  ]
  edge
  [
    source 45
    target 51
    weight 0.190210555550127
    correlation -0.190210555550127
    sign -1
  ]
  edge
  [
    source 46
    target 51
    weight 0.277238687330088
    correlation -0.64045394095886
    sign -1
  ]
  edge
  [
    source 47
    target 51
    weight 0.663108915460715
    correlation -0.663108915460715
    sign -1
  ]
  edge
  [
    source 48
    target 51
    weight 0.153434691440595
    correlation 0.153434691440595
    sign 1
  ]
  edge
  [
    source 49
    target 51
    weight 0.761350862383341
    correlation -0.918487791894351
    sign -1
  ]
  edge
  [
    source 50
    target 51
    weight 0.0618798158437166
    correlation -0.0618798158437166
    sign -1
  ]
]
