# Supplementary material for: Aspergillus fumigatus Challenged by Human Dendritic Cells: Metabolic and Regulatory Pathway Responses Testify a Tight Battle
Source: Front Cell Infect Microbiol. 2019 May 22;9:168. doi: 10.3389/fcimb.2019.00168 (PMC6540932; doi:10.3389/fcimb.2019.00168)
Supplement: Supplementary file 12 [file Data_Sheet_2.ZIP › Supplementary_dataset2/FOS_KT_Disease.gml]

Creator "igraph version 1.2.0 Mon Jun  4 11:55:10 2018"
Version 1
graph
[
  directed 1
  node
  [
    id 0
    name "RPS6KA4"
    label "RPS6KA4"
    colors "#B0B0FF"
    diffs -1.49561729379232
    totalFlows 11.4321532810049
    degree 1
  ]
  node
  [
    id 1
    name "USF2"
    label "USF2"
    colors "#FF7575"
    diffs 3.4984550620272
    totalFlows 3.4984550620272
    degree 1
  ]
  node
  [
    id 2
    name "NQO1"
    label "NQO1"
    colors "#7575FF"
    diffs -3.81413538627311
    totalFlows 1.90450875505719
    degree 1
  ]
  node
  [
    id 3
    name "PPP1R12A"
    label "PPP1R12A"
    colors "#FF8989"
    diffs 2.23026161667642
    totalFlows 8.88118062244537
    degree 1
  ]
  node
  [
    id 4
    name "PRKACA"
    label "PRKACA"
    colors "#4E4EFF"
    diffs -9.76604253705783
    totalFlows 24.876508286865
    degree 1
  ]
  node
  [
    id 5
    name "RRP12"
    label "RRP12"
    colors "#EBEBFF"
    diffs -0.02454284921661
    totalFlows 1.95055805053617
    degree 1
  ]
  node
  [
    id 6
    name "GRHPR"
    label "GRHPR"
    colors "#FF9C9C"
    diffs 1.84176227560502
    totalFlows 1.84176227560502
    degree 1
  ]
  node
  [
    id 7
    name "RPS6KA2"
    label "RPS6KA2"
    colors "#FF2727"
    diffs 7.11117593606303
    totalFlows 22.2166457780215
    degree 1
  ]
  node
  [
    id 8
    name "UBE2D1"
    label "UBE2D1"
    colors "#3A3AFF"
    diffs -10.7630409607258
    totalFlows 21.503882958479
    degree 1
  ]
  node
  [
    id 9
    name "UBC"
    label "UBC"
    colors "#FF0000"
    diffs 286.847303328444
    totalFlows 1297.32983910087
    degree 1
  ]
  node
  [
    id 10
    name "VDR"
    label "VDR"
    colors "#9C9CFF"
    diffs -1.67773706817903
    totalFlows 16.4463724376626
    degree 1
  ]
  node
  [
    id 11
    name "OPTN"
    label "OPTN"
    colors "#FF3A3A"
    diffs 6.30521887713027
    totalFlows 79.0839055880102
    degree 1
  ]
  node
  [
    id 12
    name "NEFM"
    label "NEFM"
    colors "#FFD7D7"
    diffs 0.264391166945117
    totalFlows 5.71602036544248
    degree 1
  ]
  node
  [
    id 13
    name "CREB5"
    label "CREB5"
    colors "#FFEBEB"
    diffs 0.257585926683956
    totalFlows 5.65668275120633
    degree 1
  ]
  node
  [
    id 14
    name "EPHB2"
    label "EPHB2"
    colors "#FF4E4E"
    diffs 5.34181179429888
    totalFlows 11.6029435539778
    degree 1
  ]
  node
  [
    id 15
    name "AQP1"
    label "AQP1"
    colors "#FF1313"
    diffs 9.90255924502576
    totalFlows 28.8474752570214
    degree 1
  ]
  node
  [
    id 16
    name "NCOA3"
    label "NCOA3"
    colors "#C4C4FF"
    diffs -1.27958014648451
    totalFlows 21.6732174974428
    degree 1
  ]
  node
  [
    id 17
    name "GNG11"
    label "GNG11"
    colors "#D7D7FF"
    diffs -0.176994906631428
    totalFlows 1.75631475270172
    degree 1
  ]
  node
  [
    id 18
    name "APP"
    label "APP"
    colors "#0000FF"
    diffs -54.4291446843245
    totalFlows 187.028193511627
    degree 1
  ]
  node
  [
    id 19
    name "SUMO4"
    label "SUMO4"
    colors "#2727FF"
    diffs -14.3214425637322
    totalFlows 5.37887112356942
    degree 1
  ]
  node
  [
    id 20
    name "RGS7"
    label "RGS7"
    colors "#FFC4C4"
    diffs 1.06562062519273
    totalFlows 1.32430063250553
    degree 1
  ]
  node
  [
    id 21
    name "SERBP1"
    label "SERBP1"
    colors "#FF6262"
    diffs 4.16069996748511
    totalFlows 7.65000944439664
    degree 1
  ]
  node
  [
    id 22
    name "FIP1L1"
    label "FIP1L1"
    colors "#8989FF"
    diffs -2.51551239068075
    totalFlows 2.58261658833993
    degree 1
  ]
  node
  [
    id 23
    name "NFATC3"
    label "NFATC3"
    colors "#FFFFFF"
    diffs 0.081397849415576
    totalFlows 1.59402818809659
    degree 1
  ]
  node
  [
    id 24
    name "HSP90B1"
    label "HSP90B1"
    colors "#6262FF"
    diffs -4.45391831139632
    totalFlows 13.3261851767859
    degree 1
  ]
  node
  [
    id 25
    name "ZNF652"
    label "ZNF652"
    colors "#FFB0B0"
    diffs 1.08637947716989
    totalFlows 4.391472336507
    degree 1
  ]
  node
  [
    id 26
    name "FOS"
    label "FOS"
    colors "#1313FF"
    diffs -41.7888050354817
    totalFlows 37.2886087865265
    degree 26
  ]
  edge
  [
    source 0
    target 26
    weight 0.895938045314601
    correlation 0.895938045314601
    sign 1
  ]
  edge
  [
    source 1
    target 26
    weight 0.996065852364988
    correlation 0.996065852364988
    sign 1
  ]
  edge
  [
    source 2
    target 26
    weight 0.952254377528597
    correlation 0.952254377528597
    sign 1
  ]
  edge
  [
    source 3
    target 26
    weight 0.949423004945046
    correlation -0.949423004945046
    sign -1
  ]
  edge
  [
    source 4
    target 26
    weight 0.88279930892904
    correlation -0.88279930892904
    sign -1
  ]
  edge
  [
    source 5
    target 26
    weight 0.975279025268086
    correlation 0.975279025268086
    sign 1
  ]
  edge
  [
    source 6
    target 26
    weight 0.92088113780251
    correlation 0.92088113780251
    sign 1
  ]
  edge
  [
    source 7
    target 26
    weight 0.74779068963729
    correlation 0.74779068963729
    sign 1
  ]
  edge
  [
    source 8
    target 26
    weight 0.910840029816027
    correlation 0.910840029816027
    sign 1
  ]
  edge
  [
    source 9
    target 26
    weight 0.821318822934773
    correlation 0.821318822934773
    sign 1
  ]
  edge
  [
    source 10
    target 26
    weight 0.823542083112966
    correlation -0.823542083112966
    sign -1
  ]
  edge
  [
    source 11
    target 26
    weight 0.583547559075956
    correlation -0.583547559075956
    sign -1
  ]
  edge
  [
    source 12
    target 26
    weight 0.832463817979221
    correlation 0.832463817979221
    sign 1
  ]
  edge
  [
    source 13
    target 26
    weight 0.836253216622646
    correlation -0.836253216622646
    sign -1
  ]
  edge
  [
    source 14
    target 26
    weight 0.704722529998798
    correlation 0.704722529998798
    sign 1
  ]
  edge
  [
    source 15
    target 26
    weight 0.439731401073758
    correlation 0.439731401073758
    sign 1
  ]
  edge
  [
    source 16
    target 26
    weight 0.882134556592653
    correlation -0.882134556592653
    sign -1
  ]
  edge
  [
    source 17
    target 26
    weight 0.878157376350862
    correlation 0.881703785836056
    sign 1
  ]
  edge
  [
    source 18
    target 26
    weight 0.747939765099745
    correlation 0.747939765099745
    sign 1
  ]
  edge
  [
    source 19
    target 26
    weight 0.749942200939673
    correlation -0.749942200939673
    sign -1
  ]
  edge
  [
    source 20
    target 26
    weight 0.662150316252764
    correlation 0.662150316252764
    sign 1
  ]
  edge
  [
    source 21
    target 26
    weight 0.738465190950001
    correlation -0.738465190950001
    sign -1
  ]
  edge
  [
    source 22
    target 26
    weight 0.326124672341345
    correlation -0.665276961210944
    sign -1
  ]
  edge
  [
    source 23
    target 26
    weight 0.074488320030025
    correlation -0.159559539547976
    sign -1
  ]
  edge
  [
    source 24
    target 26
    weight 0.307467264906431
    correlation -0.588850054357952
    sign -1
  ]
  edge
  [
    source 25
    target 26
    weight 0.00458382739545818
    correlation -0.00458382739545818
    sign -1
  ]
]
