# Supplementary material for: Aspergillus fumigatus Challenged by Human Dendritic Cells: Metabolic and Regulatory Pathway Responses Testify a Tight Battle
Source: Front Cell Infect Microbiol. 2019 May 22;9:168. doi: 10.3389/fcimb.2019.00168 (PMC6540932; doi:10.3389/fcimb.2019.00168)
Supplement: Supplementary file 12 [file Data_Sheet_2.ZIP › Supplementary_dataset2/GAPDH_NR_Control.gml]

Creator "igraph version 1.2.0 Mon Jun  4 11:55:20 2018"
Version 1
graph
[
  directed 1
  node
  [
    id 0
    name "GAPDH"
    label "GAPDH"
    colors "#2E2EFF"
    diffs -22.774505286805
    totalFlows 36.6660629865991
    degree 22
  ]
  node
  [
    id 1
    name "VCAM1"
    label "VCAM1"
    colors "#5C5CFF"
    diffs -20.8688039838852
    totalFlows 54.037198869324
    degree 1
  ]
  node
  [
    id 2
    name "EEF1A1"
    label "EEF1A1"
    colors "#FF0000"
    diffs 28.0156684829966
    totalFlows 153.718163634385
    degree 1
  ]
  node
  [
    id 3
    name "PABPN1"
    label "PABPN1"
    colors "#FFFFFF"
    diffs -4.9377032845749
    totalFlows 6.77950656004885
    degree 1
  ]
  node
  [
    id 4
    name "ATXN1"
    label "ATXN1"
    colors "#FFD0D0"
    diffs -3.42010753570423
    totalFlows 34.3010514277559
    degree 1
  ]
  node
  [
    id 5
    name "SUMO1"
    label "SUMO1"
    colors "#0000FF"
    diffs -133.65479587119
    totalFlows 513.443912930697
    degree 1
  ]
  node
  [
    id 6
    name "YWHAZ"
    label "YWHAZ"
    colors "#FF1717"
    diffs 27.6379542601028
    totalFlows 335.699307912506
    degree 1
  ]
  node
  [
    id 7
    name "CDK17"
    label "CDK17"
    colors "#FFA2A2"
    diffs -1.6588916878962
    totalFlows 3.46987738940327
    degree 1
  ]
  node
  [
    id 8
    name "ATF2"
    label "ATF2"
    colors "#1717FF"
    diffs -81.4049871434036
    totalFlows 157.093046285888
    degree 1
  ]
  node
  [
    id 9
    name "CAMK1"
    label "CAMK1"
    colors "#FFB9B9"
    diffs -2.49478600714341
    totalFlows 5.85329940831624
    degree 1
  ]
  node
  [
    id 10
    name "EED"
    label "EED"
    colors "#4545FF"
    diffs -22.1045681430262
    totalFlows 61.2230916607116
    degree 1
  ]
  node
  [
    id 11
    name "YWHAG"
    label "YWHAG"
    colors "#A2A2FF"
    diffs -10.0451884347197
    totalFlows 47.1316930712427
    degree 1
  ]
  node
  [
    id 12
    name "MAPK1"
    label "MAPK1"
    colors "#FF2E2E"
    diffs 22.5832021087861
    totalFlows 122.872662653266
    degree 1
  ]
  node
  [
    id 13
    name "PGAM1"
    label "PGAM1"
    colors "#FFE7E7"
    diffs -3.4434042058975
    totalFlows 3.85272696376364
    degree 1
  ]
  node
  [
    id 14
    name "DYNLL1"
    label "DYNLL1"
    colors "#8B8BFF"
    diffs -11.6612453025428
    totalFlows 59.7351518248222
    degree 1
  ]
  node
  [
    id 15
    name "HTT"
    label "HTT"
    colors "#FF4545"
    diffs 5.66745504810858
    totalFlows 103.668511525531
    degree 1
  ]
  node
  [
    id 16
    name "AKT1"
    label "AKT1"
    colors "#7373FF"
    diffs -12.0079591375743
    totalFlows 64.4971275650844
    degree 1
  ]
  node
  [
    id 17
    name "HUWE1"
    label "HUWE1"
    colors "#B9B9FF"
    diffs -9.54914930014183
    totalFlows 43.7988247626425
    degree 1
  ]
  node
  [
    id 18
    name "RBM5"
    label "RBM5"
    colors "#FF7373"
    diffs -1.32050131796453
    totalFlows 1.32050131796453
    degree 1
  ]
  node
  [
    id 19
    name "TPI1"
    label "TPI1"
    colors "#E7E7FF"
    diffs -6.76934344608816
    totalFlows 10.7860902631742
    degree 1
  ]
  node
  [
    id 20
    name "ATN1"
    label "ATN1"
    colors "#FF5C5C"
    diffs -1.02815106631559
    totalFlows 19.4745342526988
    degree 1
  ]
  node
  [
    id 21
    name "ARL15"
    label "ARL15"
    colors "#FF8B8B"
    diffs -1.65310818231196
    totalFlows 4.39804924896234
    degree 1
  ]
  node
  [
    id 22
    name "TBK1"
    label "TBK1"
    colors "#D0D0FF"
    diffs -8.50534208696043
    totalFlows 60.7177446236628
    degree 1
  ]
  edge
  [
    source 0
    target 1
    weight 0.995733113614738
    correlation 0.995733113614738
    sign 1
  ]
  edge
  [
    source 0
    target 2
    weight 0.949982135073678
    correlation 0.949982135073678
    sign 1
  ]
  edge
  [
    source 0
    target 3
    weight 0.987272272532471
    correlation -0.987272272532471
    sign -1
  ]
  edge
  [
    source 0
    target 4
    weight 0.970267040651475
    correlation -0.970267040651475
    sign -1
  ]
  edge
  [
    source 0
    target 5
    weight 0.910069819334879
    correlation 0.910069819334879
    sign 1
  ]
  edge
  [
    source 0
    target 6
    weight 0.909435654197375
    correlation 0.909435654197375
    sign 1
  ]
  edge
  [
    source 0
    target 7
    weight 0.976901471599838
    correlation 0.976901471599838
    sign 1
  ]
  edge
  [
    source 0
    target 8
    weight 0.896281021149773
    correlation 0.896281021149773
    sign 1
  ]
  edge
  [
    source 0
    target 9
    weight 0.894536440475814
    correlation 0.894536440475814
    sign 1
  ]
  edge
  [
    source 0
    target 10
    weight 0.946207981388441
    correlation 0.946207981388441
    sign 1
  ]
  edge
  [
    source 0
    target 11
    weight 0.957723606862106
    correlation 0.957723606862106
    sign 1
  ]
  edge
  [
    source 0
    target 12
    weight 0.835172568157174
    correlation -0.835172568157174
    sign -1
  ]
  edge
  [
    source 0
    target 13
    weight 0.965405116075433
    correlation 0.965405116075433
    sign 1
  ]
  edge
  [
    source 0
    target 14
    weight 0.806654218078541
    correlation -0.806654218078541
    sign -1
  ]
  edge
  [
    source 0
    target 15
    weight 0.777828395400599
    correlation -0.777828395400599
    sign -1
  ]
  edge
  [
    source 0
    target 16
    weight 0.950411083142661
    correlation -0.950411083142661
    sign -1
  ]
  edge
  [
    source 0
    target 17
    weight 0.943974019934158
    correlation -0.943974019934158
    sign -1
  ]
  edge
  [
    source 0
    target 18
    weight 0.568347357560254
    correlation -0.937748165915068
    sign -1
  ]
  edge
  [
    source 0
    target 19
    weight 0.577362660457884
    correlation 0.926550804194431
    sign 1
  ]
  edge
  [
    source 0
    target 20
    weight 0.705885211104555
    correlation 0.950650128279586
    sign 1
  ]
  edge
  [
    source 0
    target 21
    weight 0.317342539943736
    correlation 0.971636266086515
    sign 1
  ]
  edge
  [
    source 0
    target 22
    weight 0.490237766563976
    correlation 0.653658374555188
    sign 1
  ]
]
