# Supplementary material for: Aspergillus fumigatus Challenged by Human Dendritic Cells: Metabolic and Regulatory Pathway Responses Testify a Tight Battle
Source: Front Cell Infect Microbiol. 2019 May 22;9:168. doi: 10.3389/fcimb.2019.00168 (PMC6540932; doi:10.3389/fcimb.2019.00168)
Supplement: Supplementary file 12 [file Data_Sheet_2.ZIP › Supplementary_dataset2/GAPDH_NR_Disease.gml]

Creator "igraph version 1.2.0 Mon Jun  4 11:55:20 2018"
Version 1
graph
[
  directed 1
  node
  [
    id 0
    name "GAPDH"
    label "GAPDH"
    colors "#2E2EFF"
    diffs -22.774505286805
    totalFlows 13.8915576997941
    degree 11
  ]
  node
  [
    id 1
    name "FUS"
    label "FUS"
    colors "#FFB9B9"
    diffs -1.73536921619527
    totalFlows 30.5567411872108
    degree 1
  ]
  node
  [
    id 2
    name "S100A6"
    label "S100A6"
    colors "#FF8B8B"
    diffs -0.338326827651843
    totalFlows 1.97263931584985
    degree 1
  ]
  node
  [
    id 3
    name "HSP90AA1"
    label "HSP90AA1"
    colors "#B9B9FF"
    diffs -4.70238976890437
    totalFlows 98.0267736621872
    degree 1
  ]
  node
  [
    id 4
    name "CAMK1"
    label "CAMK1"
    colors "#FFE7E7"
    diffs -2.49478600714341
    totalFlows 3.35851340117284
    degree 1
  ]
  node
  [
    id 5
    name "MAPK1"
    label "MAPK1"
    colors "#FF0000"
    diffs 22.5832021087861
    totalFlows 145.455864762052
    degree 1
  ]
  node
  [
    id 6
    name "CBL"
    label "CBL"
    colors "#0000FF"
    diffs -26.8821825850721
    totalFlows 102.877246316408
    degree 1
  ]
  node
  [
    id 7
    name "HES1"
    label "HES1"
    colors "#E7E7FF"
    diffs -4.44902411147181
    totalFlows 12.0412379444618
    degree 1
  ]
  node
  [
    id 8
    name "AR"
    label "AR"
    colors "#5C5CFF"
    diffs -10.096157265457
    totalFlows 98.7678190305722
    degree 1
  ]
  node
  [
    id 9
    name "BPGM"
    label "BPGM"
    colors "#FF2E2E"
    diffs 1.66163981911147
    totalFlows 1.66163981911147
    degree 1
  ]
  node
  [
    id 10
    name "HSPD1"
    label "HSPD1"
    colors "#FF5C5C"
    diffs 1.24016674080413
    totalFlows 15.7788793374034
    degree 1
  ]
  node
  [
    id 11
    name "TPI1"
    label "TPI1"
    colors "#8B8BFF"
    diffs -6.76934344608816
    totalFlows 4.01674681708609
    degree 1
  ]
  edge
  [
    source 0
    target 1
    weight 0.993751709492409
    correlation -0.993751709492409
    sign -1
  ]
  edge
  [
    source 0
    target 2
    weight 0.00276484320766401
    correlation 0.927020762759124
    sign 1
  ]
  edge
  [
    source 0
    target 3
    weight 0.685850672732189
    correlation -0.987079469438934
    sign -1
  ]
  edge
  [
    source 0
    target 4
    weight 0.985101531559908
    correlation 0.985101531559908
    sign 1
  ]
  edge
  [
    source 0
    target 5
    weight 0.82209009270244
    correlation -0.82209009270244
    sign -1
  ]
  edge
  [
    source 0
    target 6
    weight 0.727324558501026
    correlation -0.727324558501026
    sign -1
  ]
  edge
  [
    source 0
    target 7
    weight 0.70497214971415
    correlation 0.70497214971415
    sign 1
  ]
  edge
  [
    source 0
    target 8
    weight 0.678587055305591
    correlation 0.678587055305591
    sign 1
  ]
  edge
  [
    source 0
    target 9
    weight 0.705480463773087
    correlation -0.905051698249876
    sign -1
  ]
  edge
  [
    source 0
    target 10
    weight 0.894450426420175
    correlation -0.894450426420175
    sign -1
  ]
  edge
  [
    source 0
    target 11
    weight 0.216493445476147
    correlation 0.953428472681867
    sign 1
  ]
]
