# Supplementary material for: Aspergillus fumigatus Challenged by Human Dendritic Cells: Metabolic and Regulatory Pathway Responses Testify a Tight Battle
Source: Front Cell Infect Microbiol. 2019 May 22;9:168. doi: 10.3389/fcimb.2019.00168 (PMC6540932; doi:10.3389/fcimb.2019.00168)
Supplement: Supplementary file 12 [file Data_Sheet_2.ZIP › Supplementary_dataset2/GOLGA2_NR_Control.gml]

Creator "igraph version 1.2.0 Mon Jun  4 11:55:21 2018"
Version 1
graph
[
  directed 1
  node
  [
    id 0
    name "GOLGA2"
    label "GOLGA2"
    colors "#0000FF"
    diffs -22.1302750805166
    totalFlows 43.9142081968089
    degree 28
  ]
  node
  [
    id 1
    name "GPKOW"
    label "GPKOW"
    colors "#7F7FFF"
    diffs -4.82625579484463
    totalFlows 14.7286285833998
    degree 1
  ]
  node
  [
    id 2
    name "PPP2CA"
    label "PPP2CA"
    colors "#FF1212"
    diffs 34.7622302304272
    totalFlows 92.4616505763257
    degree 1
  ]
  node
  [
    id 3
    name "GZMK"
    label "GZMK"
    colors "#FFFFFF"
    diffs -1.92844231761564
    totalFlows 1.92844231761564
    degree 1
  ]
  node
  [
    id 4
    name "ZNF594"
    label "ZNF594"
    colors "#A3A3FF"
    diffs -3.74555061075571
    totalFlows 3.74555061075571
    degree 1
  ]
  node
  [
    id 5
    name "PQBP1"
    label "PQBP1"
    colors "#1212FF"
    diffs -10.8780854036405
    totalFlows 15.9083209376644
    degree 1
  ]
  node
  [
    id 6
    name "ZNF572"
    label "ZNF572"
    colors "#FFDADA"
    diffs -1.86416627803581
    totalFlows 12.8185755302263
    degree 1
  ]
  node
  [
    id 7
    name "GATA2"
    label "GATA2"
    colors "#FF7F7F"
    diffs 1.83174872681698
    totalFlows 7.00543374585278
    degree 1
  ]
  node
  [
    id 8
    name "ZNF587"
    label "ZNF587"
    colors "#FF5B5B"
    diffs 2.51527094049827
    totalFlows 15.5639744475702
    degree 1
  ]
  node
  [
    id 9
    name "FAM193B"
    label "FAM193B"
    colors "#9191FF"
    diffs -3.85052263909174
    totalFlows 3.85052263909174
    degree 1
  ]
  node
  [
    id 10
    name "POLDIP3"
    label "POLDIP3"
    colors "#FF6D6D"
    diffs 1.95440195089987
    totalFlows 1.87730576163471
    degree 1
  ]
  node
  [
    id 11
    name "SAP30BP"
    label "SAP30BP"
    colors "#3636FF"
    diffs -9.50615384512762
    totalFlows 22.4411210027628
    degree 1
  ]
  node
  [
    id 12
    name "TFAP4"
    label "TFAP4"
    colors "#5B5BFF"
    diffs -4.91805028986265
    totalFlows 14.6205527113594
    degree 1
  ]
  node
  [
    id 13
    name "C14orf105"
    label "C14orf105"
    colors "#FF9191"
    diffs 1.23832554516787
    totalFlows 2.06930810045453
    degree 1
  ]
  node
  [
    id 14
    name "GATAD2B"
    label "GATAD2B"
    colors "#2424FF"
    diffs -9.6364400387517
    totalFlows 18.4745460187941
    degree 1
  ]
  node
  [
    id 15
    name "FAM214A"
    label "FAM214A"
    colors "#ECECFF"
    diffs -1.98978424808519
    totalFlows 1.98978424808519
    degree 1
  ]
  node
  [
    id 16
    name "ANKRD11"
    label "ANKRD11"
    colors "#C8C8FF"
    diffs -3.16892471348696
    totalFlows 3.55589186218192
    degree 1
  ]
  node
  [
    id 17
    name "PID1"
    label "PID1"
    colors "#FFECEC"
    diffs -1.87276040767275
    totalFlows 1.87276040767275
    degree 1
  ]
  node
  [
    id 18
    name "MBD3"
    label "MBD3"
    colors "#4848FF"
    diffs -6.58846502766507
    totalFlows 13.2650821304453
    degree 1
  ]
  node
  [
    id 19
    name "EP300"
    label "EP300"
    colors "#FF2424"
    diffs 18.370925661093
    totalFlows 133.958478403215
    degree 1
  ]
  node
  [
    id 20
    name "ZNF417"
    label "ZNF417"
    colors "#FF4848"
    diffs 5.48635757177676
    totalFlows 21.8320316526794
    degree 1
  ]
  node
  [
    id 21
    name "ZNF414"
    label "ZNF414"
    colors "#DADAFF"
    diffs -2.80363201886882
    totalFlows 2.80363201886882
    degree 1
  ]
  node
  [
    id 22
    name "INPP5J"
    label "INPP5J"
    colors "#B6B6FF"
    diffs -3.4562925554765
    totalFlows 3.4562925554765
    degree 1
  ]
  node
  [
    id 23
    name "FAM110A"
    label "FAM110A"
    colors "#FFB6B6"
    diffs 0.423463644149928
    totalFlows 3.4394177278017
    degree 1
  ]
  node
  [
    id 24
    name "KANSL1"
    label "KANSL1"
    colors "#FFC8C8"
    diffs -0.691562295831599
    totalFlows 7.37659267996629
    degree 1
  ]
  node
  [
    id 25
    name "ZNF581"
    label "ZNF581"
    colors "#FF3636"
    diffs 10.1172384087018
    totalFlows 8.16709232634884
    degree 1
  ]
  node
  [
    id 26
    name "ATXN7"
    label "ATXN7"
    colors "#6D6DFF"
    diffs -4.88472868419847
    totalFlows 10.5235021208681
    degree 1
  ]
  node
  [
    id 27
    name "CBX8"
    label "CBX8"
    colors "#FFA3A3"
    diffs 0.883756990777155
    totalFlows 13.7022926728009
    degree 1
  ]
  node
  [
    id 28
    name "ESR1"
    label "ESR1"
    colors "#FF0000"
    diffs 72.7691858903067
    totalFlows 222.480658924647
    degree 1
  ]
  edge
  [
    source 0
    target 1
    weight 0.988478185378967
    correlation 0.988478185378967
    sign 1
  ]
  edge
  [
    source 0
    target 2
    weight 0.963816208817968
    correlation -0.963816208817968
    sign -1
  ]
  edge
  [
    source 0
    target 3
    weight 0.964221158807818
    correlation -0.995146127826307
    sign -1
  ]
  edge
  [
    source 0
    target 4
    weight 0.954453238807132
    correlation 0.954453238807132
    sign 1
  ]
  edge
  [
    source 0
    target 5
    weight 0.940448366933866
    correlation 0.940448366933866
    sign 1
  ]
  edge
  [
    source 0
    target 6
    weight 0.938759394805684
    correlation -0.938759394805684
    sign -1
  ]
  edge
  [
    source 0
    target 7
    weight 0.935492882282431
    correlation 0.935492882282431
    sign 1
  ]
  edge
  [
    source 0
    target 8
    weight 0.92700731986479
    correlation 0.92700731986479
    sign 1
  ]
  edge
  [
    source 0
    target 9
    weight 0.358028372064193
    correlation 0.980094827018232
    sign 1
  ]
  edge
  [
    source 0
    target 10
    weight 0.938652880817353
    correlation 0.938652880817353
    sign 1
  ]
  edge
  [
    source 0
    target 11
    weight 0.882014659696795
    correlation 0.882014659696795
    sign 1
  ]
  edge
  [
    source 0
    target 12
    weight 0.9647069215538
    correlation -0.9647069215538
    sign -1
  ]
  edge
  [
    source 0
    target 13
    weight 0.521983850719668
    correlation 0.967203131479211
    sign 1
  ]
  edge
  [
    source 0
    target 14
    weight 0.810122291256413
    correlation 0.810122291256413
    sign 1
  ]
  edge
  [
    source 0
    target 15
    weight 0.994892124042593
    correlation -0.994892124042593
    sign -1
  ]
  edge
  [
    source 0
    target 16
    weight 0.5278585470298
    correlation 0.989986608072231
    sign 1
  ]
  edge
  [
    source 0
    target 17
    weight 0.936380203836373
    correlation 0.936380203836373
    sign 1
  ]
  edge
  [
    source 0
    target 18
    weight 0.839272672820285
    correlation 0.839272672820285
    sign 1
  ]
  edge
  [
    source 0
    target 19
    weight 0.767404774359541
    correlation -0.767404774359541
    sign -1
  ]
  edge
  [
    source 0
    target 20
    weight 0.756903741149667
    correlation 0.756903741149667
    sign 1
  ]
  edge
  [
    source 0
    target 21
    weight 0.746590584788578
    correlation -0.746590584788578
    sign -1
  ]
  edge
  [
    source 0
    target 22
    weight 0.766140192706021
    correlation 0.90570294298328
    sign 1
  ]
  edge
  [
    source 0
    target 23
    weight 0.725412907526726
    correlation -0.974863470906006
    sign -1
  ]
  edge
  [
    source 0
    target 24
    weight 0.858256185291825
    correlation 0.858256185291825
    sign 1
  ]
  edge
  [
    source 0
    target 25
    weight 0.724781993346167
    correlation 0.724781993346167
    sign 1
  ]
  edge
  [
    source 0
    target 26
    weight 0.000463213955224542
    correlation 0.973050834767309
    sign 1
  ]
  edge
  [
    source 0
    target 27
    weight 0.529830750538945
    correlation 0.835557211654814
    sign 1
  ]
  edge
  [
    source 0
    target 28
    weight 0.694730475205842
    correlation 0.694730475205842
    sign 1
  ]
]
