# Supplementary material for: Aspergillus fumigatus Challenged by Human Dendritic Cells: Metabolic and Regulatory Pathway Responses Testify a Tight Battle
Source: Front Cell Infect Microbiol. 2019 May 22;9:168. doi: 10.3389/fcimb.2019.00168 (PMC6540932; doi:10.3389/fcimb.2019.00168)
Supplement: Supplementary file 12 [file Data_Sheet_2.ZIP › Supplementary_dataset2/GOLGA2_NR_Disease.gml]

Creator "igraph version 1.2.0 Mon Jun  4 11:55:21 2018"
Version 1
graph
[
  directed 1
  node
  [
    id 0
    name "GOLGA2"
    label "GOLGA2"
    colors "#0000FF"
    diffs -22.1302750805166
    totalFlows 21.7839331162924
    degree 14
  ]
  node
  [
    id 1
    name "DDX6"
    label "DDX6"
    colors "#FFB6B6"
    diffs 0.960346687868757
    totalFlows 4.75735728163384
    degree 1
  ]
  node
  [
    id 2
    name "GATA2"
    label "GATA2"
    colors "#FF9191"
    diffs 1.83174872681698
    totalFlows 8.83718247266976
    degree 1
  ]
  node
  [
    id 3
    name "GATAD2B"
    label "GATAD2B"
    colors "#4848FF"
    diffs -9.6364400387517
    totalFlows 8.83810598004238
    degree 1
  ]
  node
  [
    id 4
    name "NDN"
    label "NDN"
    colors "#FF2424"
    diffs 5.62229436405839
    totalFlows 17.9273704035809
    degree 1
  ]
  node
  [
    id 5
    name "CCNC"
    label "CCNC"
    colors "#B6B6FF"
    diffs -3.2810332095492
    totalFlows 6.22314054403311
    degree 1
  ]
  node
  [
    id 6
    name "TFAP4"
    label "TFAP4"
    colors "#9191FF"
    diffs -4.91805028986265
    totalFlows 9.7025024214968
    degree 1
  ]
  node
  [
    id 7
    name "KRT6C"
    label "KRT6C"
    colors "#FF6D6D"
    diffs 1.91601365444068
    totalFlows 1.91601365444068
    degree 1
  ]
  node
  [
    id 8
    name "RBM39"
    label "RBM39"
    colors "#FF0000"
    diffs 15.1588322044324
    totalFlows 52.1011297575217
    degree 1
  ]
  node
  [
    id 9
    name "PRKAA1"
    label "PRKAA1"
    colors "#2424FF"
    diffs -10.1646067170276
    totalFlows 37.176614565441
    degree 1
  ]
  node
  [
    id 10
    name "CCNH"
    label "CCNH"
    colors "#FF4848"
    diffs 5.2863614797485
    totalFlows 7.17453841231744
    degree 1
  ]
  node
  [
    id 11
    name "UBE2U"
    label "UBE2U"
    colors "#FFFFFF"
    diffs -0.869970398671017
    totalFlows 4.43276468889399
    degree 1
  ]
  node
  [
    id 12
    name "NDE1"
    label "NDE1"
    colors "#DADAFF"
    diffs -2.99138490666993
    totalFlows 4.65612639549769
    degree 1
  ]
  node
  [
    id 13
    name "ZNF250"
    label "ZNF250"
    colors "#6D6DFF"
    diffs -7.57235531463911
    totalFlows 9.13379362805028
    degree 1
  ]
  node
  [
    id 14
    name "ZNF410"
    label "ZNF410"
    colors "#FFDADA"
    diffs 0.788555299739891
    totalFlows 3.76048872680046
    degree 1
  ]
  edge
  [
    source 0
    target 1
    weight 0.993257189032347
    correlation 0.993257189032347
    sign 1
  ]
  edge
  [
    source 0
    target 2
    weight 0.974045414824053
    correlation -0.974045414824053
    sign -1
  ]
  edge
  [
    source 0
    target 3
    weight 0.954813261176702
    correlation 0.954813261176702
    sign 1
  ]
  edge
  [
    source 0
    target 4
    weight 0.944751756475656
    correlation -0.944751756475656
    sign -1
  ]
  edge
  [
    source 0
    target 5
    weight 0.9753346054466
    correlation 0.9753346054466
    sign 1
  ]
  edge
  [
    source 0
    target 6
    weight 0.920998147391116
    correlation 0.920998147391116
    sign 1
  ]
  edge
  [
    source 0
    target 7
    weight 0.911181901362282
    correlation -0.911181901362282
    sign -1
  ]
  edge
  [
    source 0
    target 8
    weight 0.819701257236564
    correlation 0.819701257236564
    sign 1
  ]
  edge
  [
    source 0
    target 9
    weight 0.779681870909828
    correlation -0.779681870909828
    sign -1
  ]
  edge
  [
    source 0
    target 10
    weight 0.873475954332769
    correlation 0.873475954332769
    sign 1
  ]
  edge
  [
    source 0
    target 11
    weight 0.121256386134078
    correlation 0.957144561899065
    sign 1
  ]
  edge
  [
    source 0
    target 12
    weight 0.818808797184181
    correlation -0.818808797184181
    sign -1
  ]
  edge
  [
    source 0
    target 13
    weight 0.690150515341135
    correlation 0.690150515341135
    sign 1
  ]
  edge
  [
    source 0
    target 14
    weight 0.202869484423917
    correlation 0.658715610653252
    sign 1
  ]
]
