# Supplementary material for: Aspergillus fumigatus Challenged by Human Dendritic Cells: Metabolic and Regulatory Pathway Responses Testify a Tight Battle
Source: Front Cell Infect Microbiol. 2019 May 22;9:168. doi: 10.3389/fcimb.2019.00168 (PMC6540932; doi:10.3389/fcimb.2019.00168)
Supplement: Supplementary file 12 [file Data_Sheet_2.ZIP › Supplementary_dataset2/HDAC1_KT_Control.gml]

Creator "igraph version 1.2.0 Mon Jun  4 11:55:08 2018"
Version 1
graph
[
  directed 1
  node
  [
    id 0
    name "UBASH3B"
    label "UBASH3B"
    colors "#0505FF"
    diffs -30.707627644626
    totalFlows 75.8683244104966
    degree 1
  ]
  node
  [
    id 1
    name "CDH1"
    label "CDH1"
    colors "#6F6FFF"
    diffs -6.45132224867908
    totalFlows 27.3791434678451
    degree 1
  ]
  node
  [
    id 2
    name "RERE"
    label "RERE"
    colors "#4646FF"
    diffs -7.76129983454383
    totalFlows 24.9570993460391
    degree 1
  ]
  node
  [
    id 3
    name "ARHGAP35"
    label "ARHGAP35"
    colors "#FF9C9C"
    diffs 0.134129759019218
    totalFlows 3.80708352976065
    degree 1
  ]
  node
  [
    id 4
    name "CRYAB"
    label "CRYAB"
    colors "#8D8DFF"
    diffs -5.17851289067198
    totalFlows 17.0012391903806
    degree 1
  ]
  node
  [
    id 5
    name "SYK"
    label "SYK"
    colors "#FF0000"
    diffs 12.0545992643339
    totalFlows 115.80058839002
    degree 1
  ]
  node
  [
    id 6
    name "PCNA"
    label "PCNA"
    colors "#FF8D8D"
    diffs 0.371946721794444
    totalFlows 242.322748043954
    degree 1
  ]
  node
  [
    id 7
    name "DHX30"
    label "DHX30"
    colors "#FFABAB"
    diffs -0.0748144055624316
    totalFlows 7.69436124219848
    degree 1
  ]
  node
  [
    id 8
    name "PRKACA"
    label "PRKACA"
    colors "#3737FF"
    diffs -9.76604253705783
    totalFlows 34.6425508239228
    degree 1
  ]
  node
  [
    id 9
    name "ARID5B"
    label "ARID5B"
    colors "#FFBABA"
    diffs -0.162164854903525
    totalFlows 7.47546580102228
    degree 1
  ]
  node
  [
    id 10
    name "CBFA2T3"
    label "CBFA2T3"
    colors "#FF5F5F"
    diffs 1.31359553707939
    totalFlows 2.41942252386962
    degree 1
  ]
  node
  [
    id 11
    name "BNIP3"
    label "BNIP3"
    colors "#FFF7F7"
    diffs -1.80733567074042
    totalFlows 4.63400709123579
    degree 1
  ]
  node
  [
    id 12
    name "REL"
    label "REL"
    colors "#4B4BFF"
    diffs -7.53432002271488
    totalFlows 36.4529666219191
    degree 1
  ]
  node
  [
    id 13
    name "BMX"
    label "BMX"
    colors "#FF6A6A"
    diffs 0.99598723869047
    totalFlows 4.57243694196505
    degree 1
  ]
  node
  [
    id 14
    name "RAD9A"
    label "RAD9A"
    colors "#F2F2FF"
    diffs -2.23782418558369
    totalFlows 7.6535122176057
    degree 1
  ]
  node
  [
    id 15
    name "DDX17"
    label "DDX17"
    colors "#3232FF"
    diffs -10.7595925919168
    totalFlows 24.7298476043616
    degree 1
  ]
  node
  [
    id 16
    name "EED"
    label "EED"
    colors "#0F0FFF"
    diffs -22.1045681430262
    totalFlows 61.2230916607116
    degree 1
  ]
  node
  [
    id 17
    name "CHFR"
    label "CHFR"
    colors "#D4D4FF"
    diffs -2.73237509047769
    totalFlows 10.8608701264042
    degree 1
  ]
  node
  [
    id 18
    name "GMNN"
    label "GMNN"
    colors "#7474FF"
    diffs -6.3558150462464
    totalFlows 7.30024377091692
    degree 1
  ]
  node
  [
    id 19
    name "PRRG4"
    label "PRRG4"
    colors "#A6A6FF"
    diffs -3.79293080134535
    totalFlows 3.79293080134535
    degree 1
  ]
  node
  [
    id 20
    name "CS"
    label "CS"
    colors "#E3E3FF"
    diffs -2.51139526559171
    totalFlows 6.0047124736832
    degree 1
  ]
  node
  [
    id 21
    name "NUP98"
    label "NUP98"
    colors "#9292FF"
    diffs -5.02633463233248
    totalFlows 36.1309704593683
    degree 1
  ]
  node
  [
    id 22
    name "SAP30L"
    label "SAP30L"
    colors "#FF8383"
    diffs 0.758503256527288
    totalFlows 4.97097543749748
    degree 1
  ]
  node
  [
    id 23
    name "RFC1"
    label "RFC1"
    colors "#CFCFFF"
    diffs -2.78230839203781
    totalFlows 36.7649678212073
    degree 1
  ]
  node
  [
    id 24
    name "PIK3R1"
    label "PIK3R1"
    colors "#0A0AFF"
    diffs -30.0696151876756
    totalFlows 226.904873743124
    degree 1
  ]
  node
  [
    id 25
    name "DNMT3B"
    label "DNMT3B"
    colors "#FFA6A6"
    diffs -0.0546827262371377
    totalFlows 10.0366031786419
    degree 1
  ]
  node
  [
    id 26
    name "BUB1"
    label "BUB1"
    colors "#1E1EFF"
    diffs -12.056029099939
    totalFlows 20.6909342917419
    degree 1
  ]
  node
  [
    id 27
    name "HIST3H2BB"
    label "HIST3H2BB"
    colors "#A1A1FF"
    diffs -3.91052865283671
    totalFlows 3.91052865283671
    degree 1
  ]
  node
  [
    id 28
    name "FKBP3"
    label "FKBP3"
    colors "#FFC9C9"
    diffs -0.754745668860509
    totalFlows 7.14402807238556
    degree 1
  ]
  node
  [
    id 29
    name "CDYL"
    label "CDYL"
    colors "#FCFCFF"
    diffs -1.88442505380926
    totalFlows 18.8981078990301
    degree 1
  ]
  node
  [
    id 30
    name "GLI3"
    label "GLI3"
    colors "#E8E8FF"
    diffs -2.30767135735217
    totalFlows 4.17822345406753
    degree 1
  ]
  node
  [
    id 31
    name "GRIP1"
    label "GRIP1"
    colors "#5A5AFF"
    diffs -7.15061886710359
    totalFlows 9.35649854398488
    degree 1
  ]
  node
  [
    id 32
    name "CIITA"
    label "CIITA"
    colors "#B0B0FF"
    diffs -3.43833450694889
    totalFlows 7.34220964408251
    degree 1
  ]
  node
  [
    id 33
    name "BBX"
    label "BBX"
    colors "#FF6464"
    diffs 1.01410055864765
    totalFlows 7.68677224442507
    degree 1
  ]
  node
  [
    id 34
    name "PRDM1"
    label "PRDM1"
    colors "#FFE8E8"
    diffs -1.47227027508226
    totalFlows 6.76084567102742
    degree 1
  ]
  node
  [
    id 35
    name "CNTN2"
    label "CNTN2"
    colors "#FF5A5A"
    diffs 1.61305704483071
    totalFlows 6.2032028116481
    degree 1
  ]
  node
  [
    id 36
    name "MBTPS1"
    label "MBTPS1"
    colors "#DEDEFF"
    diffs -2.59382332389231
    totalFlows 3.11424749483766
    degree 1
  ]
  node
  [
    id 37
    name "KDM4A"
    label "KDM4A"
    colors "#FFC4C4"
    diffs -0.22680589617916
    totalFlows 1.97413719498996
    degree 1
  ]
  node
  [
    id 38
    name "CHD1"
    label "CHD1"
    colors "#9797FF"
    diffs -4.80156036229084
    totalFlows 7.183306805206
    degree 1
  ]
  node
  [
    id 39
    name "SS18"
    label "SS18"
    colors "#FF2D2D"
    diffs 2.867179192111
    totalFlows 2.06157271044555
    degree 1
  ]
  node
  [
    id 40
    name "KPNA1"
    label "KPNA1"
    colors "#3C3CFF"
    diffs -8.32416411464683
    totalFlows 14.9034498823511
    degree 1
  ]
  node
  [
    id 41
    name "PAX3"
    label "PAX3"
    colors "#FFA1A1"
    diffs 0.0435180276204559
    totalFlows 5.15593072293539
    degree 1
  ]
  node
  [
    id 42
    name "NFATC1"
    label "NFATC1"
    colors "#C4C4FF"
    diffs -2.83454507471524
    totalFlows 10.1559393627365
    degree 1
  ]
  node
  [
    id 43
    name "SPEN"
    label "SPEN"
    colors "#FFBFBF"
    diffs -0.205500233755552
    totalFlows 7.42327822769242
    degree 1
  ]
  node
  [
    id 44
    name "KLF4"
    label "KLF4"
    colors "#FF3737"
    diffs 2.30514886421287
    totalFlows 4.74686334177043
    degree 1
  ]
  node
  [
    id 45
    name "IDH2"
    label "IDH2"
    colors "#FF5050"
    diffs 1.62196697878939
    totalFlows 7.63408590303757
    degree 1
  ]
  node
  [
    id 46
    name "PPP1CC"
    label "PPP1CC"
    colors "#EDEDFF"
    diffs -2.27243756536299
    totalFlows 28.9884031532058
    degree 1
  ]
  node
  [
    id 47
    name "SMARCC2"
    label "SMARCC2"
    colors "#BABAFF"
    diffs -3.20928713805428
    totalFlows 15.8923360421503
    degree 1
  ]
  node
  [
    id 48
    name "TLE1"
    label "TLE1"
    colors "#BFBFFF"
    diffs -2.98849529108749
    totalFlows 88.3723662420516
    degree 1
  ]
  node
  [
    id 49
    name "RUVBL1"
    label "RUVBL1"
    colors "#2323FF"
    diffs -11.9345795816755
    totalFlows 35.2166882903686
    degree 1
  ]
  node
  [
    id 50
    name "PPARG"
    label "PPARG"
    colors "#6A6AFF"
    diffs -6.46842238665957
    totalFlows 23.9089403299891
    degree 1
  ]
  node
  [
    id 51
    name "HDAC7"
    label "HDAC7"
    colors "#8888FF"
    diffs -5.45581874202109
    totalFlows 7.27864265438705
    degree 1
  ]
  node
  [
    id 52
    name "ATR"
    label "ATR"
    colors "#FF4646"
    diffs 1.79075908943317
    totalFlows 7.81722984292101
    degree 1
  ]
  node
  [
    id 53
    name "BUB1B"
    label "BUB1B"
    colors "#FF7E7E"
    diffs 0.77821356234413
    totalFlows 7.97707174237299
    degree 1
  ]
  node
  [
    id 54
    name "KPNA4"
    label "KPNA4"
    colors "#FF5555"
    diffs 1.62194470072352
    totalFlows 3.58952046291336
    degree 1
  ]
  node
  [
    id 55
    name "HIF1AN"
    label "HIF1AN"
    colors "#FF7979"
    diffs 0.78498494537986
    totalFlows 6.64587574722107
    degree 1
  ]
  node
  [
    id 56
    name "EID3"
    label "EID3"
    colors "#FF7474"
    diffs 0.853612538976087
    totalFlows 9.49028817978609
    degree 1
  ]
  node
  [
    id 57
    name "SF3A1"
    label "SF3A1"
    colors "#FF3C3C"
    diffs 1.95941607932364
    totalFlows 11.52110303528
    degree 1
  ]
  node
  [
    id 58
    name "FOXG1"
    label "FOXG1"
    colors "#C9C9FF"
    diffs -2.82876461697068
    totalFlows 3.49834999782607
    degree 1
  ]
  node
  [
    id 59
    name "BRINP1"
    label "BRINP1"
    colors "#FFEDED"
    diffs -1.63229709263733
    totalFlows 1.82085018871481
    degree 1
  ]
  node
  [
    id 60
    name "DMAP1"
    label "DMAP1"
    colors "#4141FF"
    diffs -7.89088869149224
    totalFlows 11.251343412105
    degree 1
  ]
  node
  [
    id 61
    name "RUVBL2"
    label "RUVBL2"
    colors "#1414FF"
    diffs -18.3817892382571
    totalFlows 36.0629382240379
    degree 1
  ]
  node
  [
    id 62
    name "STAT2"
    label "STAT2"
    colors "#FFDEDE"
    diffs -1.20126308255039
    totalFlows 4.85152285141025
    degree 1
  ]
  node
  [
    id 63
    name "DDX5"
    label "DDX5"
    colors "#9C9CFF"
    diffs -4.65970179150488
    totalFlows 26.6022206008139
    degree 1
  ]
  node
  [
    id 64
    name "TXNIP"
    label "TXNIP"
    colors "#FFB5B5"
    diffs -0.131943490163088
    totalFlows 6.0173447037008
    degree 1
  ]
  node
  [
    id 65
    name "RBL2"
    label "RBL2"
    colors "#FF3232"
    diffs 2.53449594922467
    totalFlows 10.8891780386196
    degree 1
  ]
  node
  [
    id 66
    name "PPP6R3"
    label "PPP6R3"
    colors "#FFCFCF"
    diffs -0.941562731974937
    totalFlows 8.24417827563438
    degree 1
  ]
  node
  [
    id 67
    name "IKZF1"
    label "IKZF1"
    colors "#5F5FFF"
    diffs -6.72165658311727
    totalFlows 18.5952166985191
    degree 1
  ]
  node
  [
    id 68
    name "TRIM21"
    label "TRIM21"
    colors "#D9D9FF"
    diffs -2.64774882328008
    totalFlows 12.0698029279962
    degree 1
  ]
  node
  [
    id 69
    name "MCM6"
    label "MCM6"
    colors "#FF0505"
    diffs 11.5882728790151
    totalFlows 69.5779227027577
    degree 1
  ]
  node
  [
    id 70
    name "ACTA1"
    label "ACTA1"
    colors "#FF0A0A"
    diffs 7.93569703566089
    totalFlows 18.1197514063302
    degree 1
  ]
  node
  [
    id 71
    name "UHRF2"
    label "UHRF2"
    colors "#6464FF"
    diffs -6.57852535777794
    totalFlows 14.8911069319509
    degree 1
  ]
  node
  [
    id 72
    name "TAB2"
    label "TAB2"
    colors "#1919FF"
    diffs -12.951669104504
    totalFlows 19.6194004306679
    degree 1
  ]
  node
  [
    id 73
    name "APPL1"
    label "APPL1"
    colors "#7E7EFF"
    diffs -6.11051428695085
    totalFlows 10.9823591431147
    degree 1
  ]
  node
  [
    id 74
    name "RCOR3"
    label "RCOR3"
    colors "#FF4B4B"
    diffs 1.74522875607962
    totalFlows 26.4663713552957
    degree 1
  ]
  node
  [
    id 75
    name "TFCP2"
    label "TFCP2"
    colors "#FFF2F2"
    diffs -1.75197119781226
    totalFlows 9.64472096859996
    degree 1
  ]
  node
  [
    id 76
    name "MDM2"
    label "MDM2"
    colors "#2D2DFF"
    diffs -11.0554568972124
    totalFlows 115.747512447371
    degree 1
  ]
  node
  [
    id 77
    name "CCDC6"
    label "CCDC6"
    colors "#5555FF"
    diffs -7.35413056591802
    totalFlows 7.35413056591802
    degree 1
  ]
  node
  [
    id 78
    name "E4F1"
    label "E4F1"
    colors "#FFB0B0"
    diffs -0.124524492032116
    totalFlows 3.34290525054533
    degree 1
  ]
  node
  [
    id 79
    name "CDC20"
    label "CDC20"
    colors "#FF0F0F"
    diffs 5.93407175693852
    totalFlows 5.55004185749062
    degree 1
  ]
  node
  [
    id 80
    name "NR1D2"
    label "NR1D2"
    colors "#FF1919"
    diffs 4.80019758759316
    totalFlows 15.8765386693686
    degree 1
  ]
  node
  [
    id 81
    name "ZNF76"
    label "ZNF76"
    colors "#FFFCFC"
    diffs -1.81754894987761
    totalFlows 1.81754894987761
    degree 1
  ]
  node
  [
    id 82
    name "DZIP3"
    label "DZIP3"
    colors "#FF6F6F"
    diffs 0.859260243693872
    totalFlows 3.37119402043764
    degree 1
  ]
  node
  [
    id 83
    name "RUNX2"
    label "RUNX2"
    colors "#FF2828"
    diffs 3.31897346753088
    totalFlows 12.7282980347242
    degree 1
  ]
  node
  [
    id 84
    name "GLI1"
    label "GLI1"
    colors "#FF4141"
    diffs 1.91525962462629
    totalFlows 1.94487921112406
    degree 1
  ]
  node
  [
    id 85
    name "TBL1XR1"
    label "TBL1XR1"
    colors "#5050FF"
    diffs -7.52469774639574
    totalFlows 11.3370882980844
    degree 1
  ]
  node
  [
    id 86
    name "NR2F2"
    label "NR2F2"
    colors "#FF1E1E"
    diffs 4.04390897179554
    totalFlows 1.24757866042441
    degree 1
  ]
  node
  [
    id 87
    name "MBD4"
    label "MBD4"
    colors "#B5B5FF"
    diffs -3.2321319049071
    totalFlows 4.73248259586055
    degree 1
  ]
  node
  [
    id 88
    name "NFE2L2"
    label "NFE2L2"
    colors "#2828FF"
    diffs -11.2084666175852
    totalFlows 17.358282101886
    degree 1
  ]
  node
  [
    id 89
    name "NUDT21"
    label "NUDT21"
    colors "#FF9797"
    diffs 0.147001654322596
    totalFlows 9.48583925633495
    degree 1
  ]
  node
  [
    id 90
    name "ZFP36"
    label "ZFP36"
    colors "#FFD9D9"
    diffs -1.15563135556727
    totalFlows 4.62433370943039
    degree 1
  ]
  node
  [
    id 91
    name "BAHD1"
    label "BAHD1"
    colors "#FF9292"
    diffs 0.321132743353591
    totalFlows 2.80158246306057
    degree 1
  ]
  node
  [
    id 92
    name "PAPOLA"
    label "PAPOLA"
    colors "#F7F7FF"
    diffs -2.06288630741192
    totalFlows 4.05207894671338
    degree 1
  ]
  node
  [
    id 93
    name "KDM4C"
    label "KDM4C"
    colors "#FF8888"
    diffs 0.444358088864256
    totalFlows 1.35864967723155
    degree 1
  ]
  node
  [
    id 94
    name "SMC4"
    label "SMC4"
    colors "#FFD4D4"
    diffs -0.967065582801564
    totalFlows 3.21966753613824
    degree 1
  ]
  node
  [
    id 95
    name "SERPINB5"
    label "SERPINB5"
    colors "#FFE3E3"
    diffs -1.2639246059692
    totalFlows 3.66116971645751
    degree 1
  ]
  node
  [
    id 96
    name "RNF2"
    label "RNF2"
    colors "#FF1414"
    diffs 5.56442814346988
    totalFlows 78.8153353041374
    degree 1
  ]
  node
  [
    id 97
    name "TOP2A"
    label "TOP2A"
    colors "#ABABFF"
    diffs -3.72211841551231
    totalFlows 12.5421605790367
    degree 1
  ]
  node
  [
    id 98
    name "SMARCC1"
    label "SMARCC1"
    colors "#7979FF"
    diffs -6.16607468917651
    totalFlows 93.6143440992962
    degree 1
  ]
  node
  [
    id 99
    name "NCOR2"
    label "NCOR2"
    colors "#8383FF"
    diffs -5.74157130174331
    totalFlows 21.6546431420866
    degree 1
  ]
  node
  [
    id 100
    name "ZMYM3"
    label "ZMYM3"
    colors "#FF2323"
    diffs 3.49580834953428
    totalFlows 11.7511588022258
    degree 1
  ]
  node
  [
    id 101
    name "HDAC1"
    label "HDAC1"
    colors "#0000FF"
    diffs -56.7787198136028
    totalFlows 159.822022468791
    degree 101
  ]
  edge
  [
    source 0
    target 101
    weight 0.977726847900421
    correlation -0.977726847900421
    sign -1
  ]
  edge
  [
    source 1
    target 101
    weight 0.979181592677815
    correlation 0.979181592677815
    sign 1
  ]
  edge
  [
    source 2
    target 101
    weight 0.952853841347905
    correlation 0.952853841347905
    sign 1
  ]
  edge
  [
    source 3
    target 101
    weight 0.981208684266862
    correlation 0.981208684266862
    sign 1
  ]
  edge
  [
    source 4
    target 101
    weight 0.961051416016943
    correlation 0.961051416016943
    sign 1
  ]
  edge
  [
    source 5
    target 101
    weight 0.935852582933902
    correlation 0.935852582933902
    sign 1
  ]
  edge
  [
    source 6
    target 101
    weight 0.926303628368067
    correlation 0.926303628368067
    sign 1
  ]
  edge
  [
    source 7
    target 101
    weight 0.994415078976043
    correlation 0.994415078976043
    sign 1
  ]
  edge
  [
    source 8
    target 101
    weight 0.969330274208457
    correlation 0.969330274208457
    sign 1
  ]
  edge
  [
    source 9
    target 101
    weight 0.908605230698218
    correlation 0.908605230698218
    sign 1
  ]
  edge
  [
    source 10
    target 101
    weight 0.934759416211223
    correlation -0.934759416211223
    sign -1
  ]
  edge
  [
    source 11
    target 101
    weight 0.993028830620225
    correlation -0.993028830620225
    sign -1
  ]
  edge
  [
    source 12
    target 101
    weight 0.991774120306976
    correlation -0.991774120306976
    sign -1
  ]
  edge
  [
    source 13
    target 101
    weight 0.91814898680721
    correlation 0.91814898680721
    sign 1
  ]
  edge
  [
    source 14
    target 101
    weight 0.974742154642633
    correlation 0.974742154642633
    sign 1
  ]
  edge
  [
    source 15
    target 101
    weight 0.960615584276578
    correlation 0.960615584276578
    sign 1
  ]
  edge
  [
    source 16
    target 101
    weight 0.962702355332969
    correlation -0.962702355332969
    sign -1
  ]
  edge
  [
    source 17
    target 101
    weight 0.964894361809472
    correlation -0.964894361809472
    sign -1
  ]
  edge
  [
    source 18
    target 101
    weight 0.983801619481742
    correlation 0.983801619481742
    sign 1
  ]
  edge
  [
    source 19
    target 101
    weight 0.982186718778302
    correlation 0.982186718778302
    sign 1
  ]
  edge
  [
    source 20
    target 101
    weight 0.931991119119834
    correlation -0.931991119119834
    sign -1
  ]
  edge
  [
    source 21
    target 101
    weight 0.863926825268192
    correlation -0.863926825268192
    sign -1
  ]
  edge
  [
    source 22
    target 101
    weight 0.848013887436433
    correlation 0.848013887436433
    sign 1
  ]
  edge
  [
    source 23
    target 101
    weight 0.836791122521926
    correlation 0.836791122521926
    sign 1
  ]
  edge
  [
    source 24
    target 101
    weight 0.835064022066287
    correlation 0.835064022066287
    sign 1
  ]
  edge
  [
    source 25
    target 101
    weight 0.956308178509207
    correlation 0.956308178509207
    sign 1
  ]
  edge
  [
    source 26
    target 101
    weight 0.884046565712908
    correlation -0.884046565712908
    sign -1
  ]
  edge
  [
    source 27
    target 101
    weight 0.959227789503449
    correlation 0.959227789503449
    sign 1
  ]
  edge
  [
    source 28
    target 101
    weight 0.963314081478826
    correlation -0.963314081478826
    sign -1
  ]
  edge
  [
    source 29
    target 101
    weight 0.810543645557414
    correlation -0.810543645557414
    sign -1
  ]
  edge
  [
    source 30
    target 101
    weight 0.899181965419194
    correlation 0.899181965419194
    sign 1
  ]
  edge
  [
    source 31
    target 101
    weight 0.938088714032373
    correlation 0.938088714032373
    sign 1
  ]
  edge
  [
    source 32
    target 101
    weight 0.950353512784506
    correlation 0.950353512784506
    sign 1
  ]
  edge
  [
    source 33
    target 101
    weight 0.792658117481707
    correlation 0.792658117481707
    sign 1
  ]
  edge
  [
    source 34
    target 101
    weight 0.98688574382149
    correlation 0.98688574382149
    sign 1
  ]
  edge
  [
    source 35
    target 101
    weight 0.802763204443243
    correlation 0.802763204443243
    sign 1
  ]
  edge
  [
    source 36
    target 101
    weight 0.866032958027415
    correlation 0.866032958027415
    sign 1
  ]
  edge
  [
    source 37
    target 101
    weight 0.940423386468108
    correlation 0.940423386468108
    sign 1
  ]
  edge
  [
    source 38
    target 101
    weight 0.899656143965698
    correlation 0.899656143965698
    sign 1
  ]
  edge
  [
    source 39
    target 101
    weight 0.0771262039909835
    correlation -0.74316298605732
    sign -1
  ]
  edge
  [
    source 40
    target 101
    weight 0.913655332842484
    correlation -0.913655332842484
    sign -1
  ]
  edge
  [
    source 41
    target 101
    weight 0.81773073686528
    correlation 0.81773073686528
    sign 1
  ]
  edge
  [
    source 42
    target 101
    weight 0.955621791177662
    correlation -0.955621791177662
    sign -1
  ]
  edge
  [
    source 43
    target 101
    weight 0.928626397395219
    correlation 0.928626397395219
    sign 1
  ]
  edge
  [
    source 44
    target 101
    weight 0.933179249067917
    correlation 0.933179249067917
    sign 1
  ]
  edge
  [
    source 45
    target 101
    weight 0.685533948955148
    correlation 0.685533948955148
    sign 1
  ]
  edge
  [
    source 46
    target 101
    weight 0.847027380372509
    correlation -0.847027380372509
    sign -1
  ]
  edge
  [
    source 47
    target 101
    weight 0.912893211812428
    correlation 0.912893211812428
    sign 1
  ]
  edge
  [
    source 48
    target 101
    weight 0.669215310760313
    correlation -0.669215310760313
    sign -1
  ]
  edge
  [
    source 49
    target 101
    weight 0.892416721967582
    correlation 0.892416721967582
    sign 1
  ]
  edge
  [
    source 50
    target 101
    weight 0.903858341531457
    correlation -0.903858341531457
    sign -1
  ]
  edge
  [
    source 51
    target 101
    weight 0.935006126387483
    correlation 0.935006126387483
    sign 1
  ]
  edge
  [
    source 52
    target 101
    weight 0.805084858718828
    correlation -0.805084858718828
    sign -1
  ]
  edge
  [
    source 53
    target 101
    weight 0.836204741087114
    correlation 0.836204741087114
    sign 1
  ]
  edge
  [
    source 54
    target 101
    weight 0.797932849470523
    correlation -0.797932849470523
    sign -1
  ]
  edge
  [
    source 55
    target 101
    weight 0.836766820159996
    correlation -0.836766820159996
    sign -1
  ]
  edge
  [
    source 56
    target 101
    weight 0.585230746925085
    correlation -0.585230746925085
    sign -1
  ]
  edge
  [
    source 57
    target 101
    weight 0.834157274227173
    correlation 0.834157274227173
    sign 1
  ]
  edge
  [
    source 58
    target 101
    weight 0.873298344906792
    correlation 0.873298344906792
    sign 1
  ]
  edge
  [
    source 59
    target 101
    weight 0.910425094357406
    correlation 0.910425094357406
    sign 1
  ]
  edge
  [
    source 60
    target 101
    weight 0.828673871574423
    correlation 0.828673871574423
    sign 1
  ]
  edge
  [
    source 61
    target 101
    weight 0.842737266554216
    correlation 0.842737266554216
    sign 1
  ]
  edge
  [
    source 62
    target 101
    weight 0.741196379290627
    correlation 0.741196379290627
    sign 1
  ]
  edge
  [
    source 63
    target 101
    weight 0.793683157099457
    correlation 0.793683157099457
    sign 1
  ]
  edge
  [
    source 64
    target 101
    weight 0.816706256376854
    correlation -0.816706256376854
    sign -1
  ]
  edge
  [
    source 65
    target 101
    weight 0.828533582187561
    correlation 0.828533582187561
    sign 1
  ]
  edge
  [
    source 66
    target 101
    weight 0.811807210404724
    correlation -0.811807210404724
    sign -1
  ]
  edge
  [
    source 67
    target 101
    weight 0.882914549398124
    correlation 0.882914549398124
    sign 1
  ]
  edge
  [
    source 68
    target 101
    weight 0.773100673240198
    correlation -0.773100673240198
    sign -1
  ]
  edge
  [
    source 69
    target 101
    weight 0.422505927737944
    correlation 0.422505927737944
    sign 1
  ]
  edge
  [
    source 70
    target 101
    weight 0.754186214950188
    correlation -0.754186214950188
    sign -1
  ]
  edge
  [
    source 71
    target 101
    weight 0.760033649501004
    correlation 0.760033649501004
    sign 1
  ]
  edge
  [
    source 72
    target 101
    weight 0.760494189477868
    correlation -0.760494189477868
    sign -1
  ]
  edge
  [
    source 73
    target 101
    weight 0.739015324717293
    correlation -0.739015324717293
    sign -1
  ]
  edge
  [
    source 74
    target 101
    weight 0.399250880749421
    correlation 0.399250880749421
    sign 1
  ]
  edge
  [
    source 75
    target 101
    weight 0.778945682247121
    correlation -0.778945682247121
    sign -1
  ]
  edge
  [
    source 76
    target 101
    weight 0.756940097166469
    correlation -0.756940097166469
    sign -1
  ]
  edge
  [
    source 77
    target 101
    weight 0.867537715601501
    correlation -0.867537715601501
    sign -1
  ]
  edge
  [
    source 78
    target 101
    weight 0.811475106537696
    correlation 0.811475106537696
    sign 1
  ]
  edge
  [
    source 79
    target 101
    weight 0.699126897820242
    correlation 0.699126897820242
    sign 1
  ]
  edge
  [
    source 80
    target 101
    weight 0.34752231702165
    correlation -0.34752231702165
    sign -1
  ]
  edge
  [
    source 81
    target 101
    weight 0.908774474938804
    correlation 0.945196032228786
    sign 1
  ]
  edge
  [
    source 82
    target 101
    weight 0.759383584668694
    correlation -0.759383584668694
    sign -1
  ]
  edge
  [
    source 83
    target 101
    weight 0.87782474471303
    correlation 0.87782474471303
    sign 1
  ]
  edge
  [
    source 84
    target 101
    weight 0.244335875011073
    correlation -0.681978934808025
    sign -1
  ]
  edge
  [
    source 85
    target 101
    weight 0.907612349020418
    correlation -0.907612349020418
    sign -1
  ]
  edge
  [
    source 86
    target 101
    weight 0.623789330212203
    correlation 0.880777910511679
    sign 1
  ]
  edge
  [
    source 87
    target 101
    weight 0.882342744134551
    correlation -0.882342744134551
    sign -1
  ]
  edge
  [
    source 88
    target 101
    weight 0.795548843880133
    correlation -0.795548843880133
    sign -1
  ]
  edge
  [
    source 89
    target 101
    weight 0.624982936833424
    correlation -0.624982936833424
    sign -1
  ]
  edge
  [
    source 90
    target 101
    weight 0.687725321868084
    correlation 0.687725321868084
    sign 1
  ]
  edge
  [
    source 91
    target 101
    weight 0.582460180302496
    correlation 0.738229455662738
    sign 1
  ]
  edge
  [
    source 92
    target 101
    weight 0.122813949572972
    correlation -0.781352290894064
    sign -1
  ]
  edge
  [
    source 93
    target 101
    weight 0.679324838615776
    correlation -0.679324838615776
    sign -1
  ]
  edge
  [
    source 94
    target 101
    weight 0.670576679285307
    correlation 0.670576679285307
    sign 1
  ]
  edge
  [
    source 95
    target 101
    weight 0.801364659788777
    correlation -0.801364659788777
    sign -1
  ]
  edge
  [
    source 96
    target 101
    weight 0.124618574486921
    correlation 0.683811509174849
    sign 1
  ]
  edge
  [
    source 97
    target 101
    weight 0.0366949937395656
    correlation 0.723532113604882
    sign 1
  ]
  edge
  [
    source 98
    target 101
    weight 0.011662400041763
    correlation 0.011662400041763
    sign 1
  ]
  edge
  [
    source 99
    target 101
    weight 0.0120872401464883
    correlation 0.818383194321995
    sign 1
  ]
  edge
  [
    source 100
    target 101
    weight 0.00187198297749617
    correlation 0.00187198297749617
    sign 1
  ]
]
