# Supplementary material for: Aspergillus fumigatus Challenged by Human Dendritic Cells: Metabolic and Regulatory Pathway Responses Testify a Tight Battle
Source: Front Cell Infect Microbiol. 2019 May 22;9:168. doi: 10.3389/fcimb.2019.00168 (PMC6540932; doi:10.3389/fcimb.2019.00168)
Supplement: Supplementary file 12 [file Data_Sheet_2.ZIP › Supplementary_dataset2/HDAC1_KT_Disease.gml]

Creator "igraph version 1.2.0 Mon Jun  4 11:55:09 2018"
Version 1
graph
[
  directed 1
  node
  [
    id 0
    name "NFIX"
    label "NFIX"
    colors "#FFE1E1"
    diffs -0.111275833050068
    totalFlows 1.98828168600751
    degree 1
  ]
  node
  [
    id 1
    name "DMAP1"
    label "DMAP1"
    colors "#2E2EFF"
    diffs -7.89088869149224
    totalFlows 3.36045472061272
    degree 1
  ]
  node
  [
    id 2
    name "TOP2A"
    label "TOP2A"
    colors "#8B8BFF"
    diffs -3.72211841551231
    totalFlows 8.82004216352438
    degree 1
  ]
  node
  [
    id 3
    name "CDKN2A"
    label "CDKN2A"
    colors "#8484FF"
    diffs -3.87350459531947
    totalFlows 17.647166195977
    degree 1
  ]
  node
  [
    id 4
    name "SMAD4"
    label "SMAD4"
    colors "#2727FF"
    diffs -10.9619039392144
    totalFlows 36.2096194604006
    degree 1
  ]
  node
  [
    id 5
    name "VIM"
    label "VIM"
    colors "#E1E1FF"
    diffs -1.53982252207144
    totalFlows 24.6108060340704
    degree 1
  ]
  node
  [
    id 6
    name "CIR1"
    label "CIR1"
    colors "#FF4F4F"
    diffs 1.96171090706015
    totalFlows 1.96171090706015
    degree 1
  ]
  node
  [
    id 7
    name "PIK3R1"
    label "PIK3R1"
    colors "#0D0DFF"
    diffs -30.0696151876756
    totalFlows 196.835258555448
    degree 1
  ]
  node
  [
    id 8
    name "SAP30L"
    label "SAP30L"
    colors "#FFB2B2"
    diffs 0.758503256527288
    totalFlows 5.72947869402477
    degree 1
  ]
  node
  [
    id 9
    name "EMD"
    label "EMD"
    colors "#FF2727"
    diffs 3.95387198322156
    totalFlows 18.8891873641212
    degree 1
  ]
  node
  [
    id 10
    name "PPP2R1B"
    label "PPP2R1B"
    colors "#D3D3FF"
    diffs -1.61716964339558
    totalFlows 5.40328218115647
    degree 1
  ]
  node
  [
    id 11
    name "UBASH3B"
    label "UBASH3B"
    colors "#0606FF"
    diffs -30.707627644626
    totalFlows 45.1606967658706
    degree 1
  ]
  node
  [
    id 12
    name "CDYL"
    label "CDYL"
    colors "#CDCDFF"
    diffs -1.88442505380926
    totalFlows 17.0136828452209
    degree 1
  ]
  node
  [
    id 13
    name "BBX"
    label "BBX"
    colors "#FF9E9E"
    diffs 1.01410055864765
    totalFlows 8.70087280307272
    degree 1
  ]
  node
  [
    id 14
    name "MAPK8"
    label "MAPK8"
    colors "#7070FF"
    diffs -4.71562088250372
    totalFlows 21.0172703915499
    degree 1
  ]
  node
  [
    id 15
    name "TRIM28"
    label "TRIM28"
    colors "#5656FF"
    diffs -5.30718742937055
    totalFlows 21.1061601163454
    degree 1
  ]
  node
  [
    id 16
    name "TPD52L1"
    label "TPD52L1"
    colors "#FF9191"
    diffs 1.30283550437574
    totalFlows 2.5915743213503
    degree 1
  ]
  node
  [
    id 17
    name "MBD3"
    label "MBD3"
    colors "#3B3BFF"
    diffs -6.58846502766507
    totalFlows 6.67661710278028
    degree 1
  ]
  node
  [
    id 18
    name "MBD2"
    label "MBD2"
    colors "#9898FF"
    diffs -3.28466168843114
    totalFlows 3.59801384426669
    degree 1
  ]
  node
  [
    id 19
    name "VPRBP"
    label "VPRBP"
    colors "#EEEEFF"
    diffs -1.19807096742867
    totalFlows 3.8241399882503
    degree 1
  ]
  node
  [
    id 20
    name "RCOR1"
    label "RCOR1"
    colors "#FF3434"
    diffs 3.49642885614184
    totalFlows 7.12441213962268
    degree 1
  ]
  node
  [
    id 21
    name "NUP98"
    label "NUP98"
    colors "#6969FF"
    diffs -5.02633463233248
    totalFlows 31.1046358270358
    degree 1
  ]
  node
  [
    id 22
    name "ELK1"
    label "ELK1"
    colors "#F5F5FF"
    diffs -1.01186484700034
    totalFlows 5.70774213341953
    degree 1
  ]
  node
  [
    id 23
    name "MEF2D"
    label "MEF2D"
    colors "#C6C6FF"
    diffs -1.97858989318322
    totalFlows 4.60073696357793
    degree 1
  ]
  node
  [
    id 24
    name "CRYAB"
    label "CRYAB"
    colors "#6363FF"
    diffs -5.17851289067198
    totalFlows 11.8227262997086
    degree 1
  ]
  node
  [
    id 25
    name "TRIM24"
    label "TRIM24"
    colors "#7D7DFF"
    diffs -4.04329917120233
    totalFlows 3.51944552199282
    degree 1
  ]
  node
  [
    id 26
    name "BAHD1"
    label "BAHD1"
    colors "#FFC6C6"
    diffs 0.321132743353591
    totalFlows 3.12271520641416
    degree 1
  ]
  node
  [
    id 27
    name "SPI1"
    label "SPI1"
    colors "#FF7D7D"
    diffs 1.62575705889988
    totalFlows 5.65626868066061
    degree 1
  ]
  node
  [
    id 28
    name "KPNA6"
    label "KPNA6"
    colors "#FFDADA"
    diffs 0.0278035047300242
    totalFlows 1.70412856451281
    degree 1
  ]
  node
  [
    id 29
    name "KLF1"
    label "KLF1"
    colors "#FFCDCD"
    diffs 0.204626524427233
    totalFlows 2.13096148609295
    degree 1
  ]
  node
  [
    id 30
    name "EID2"
    label "EID2"
    colors "#FF7070"
    diffs 1.78249455676644
    totalFlows 3.40074686778069
    degree 1
  ]
  node
  [
    id 31
    name "SMARCC2"
    label "SMARCC2"
    colors "#A5A5FF"
    diffs -3.20928713805428
    totalFlows 12.6830489040961
    degree 1
  ]
  node
  [
    id 32
    name "DNMT3L"
    label "DNMT3L"
    colors "#FF8B8B"
    diffs 1.49610051096314
    totalFlows 1.49610051096314
    degree 1
  ]
  node
  [
    id 33
    name "PLK4"
    label "PLK4"
    colors "#FF2121"
    diffs 4.77350244198638
    totalFlows 4.80755946020054
    degree 1
  ]
  node
  [
    id 34
    name "MTA2"
    label "MTA2"
    colors "#FF4242"
    diffs 3.25355797603648
    totalFlows 11.2394502503773
    degree 1
  ]
  node
  [
    id 35
    name "CDC20"
    label "CDC20"
    colors "#FF0D0D"
    diffs 5.93407175693852
    totalFlows 11.4841136144291
    degree 1
  ]
  node
  [
    id 36
    name "ADH5"
    label "ADH5"
    colors "#DADAFF"
    diffs -1.58938259071358
    totalFlows 1.76722975607232
    degree 1
  ]
  node
  [
    id 37
    name "NR1D2"
    label "NR1D2"
    colors "#FF1A1A"
    diffs 4.80019758759316
    totalFlows 20.6767362569618
    degree 1
  ]
  node
  [
    id 38
    name "SMARCC1"
    label "SMARCC1"
    colors "#4848FF"
    diffs -6.16607468917651
    totalFlows 87.4482694101197
    degree 1
  ]
  node
  [
    id 39
    name "ZMYND8"
    label "ZMYND8"
    colors "#FFEEEE"
    diffs -0.396617985337522
    totalFlows 2.19870227157391
    degree 1
  ]
  node
  [
    id 40
    name "FKBP3"
    label "FKBP3"
    colors "#FFF5F5"
    diffs -0.754745668860509
    totalFlows 6.38928240352505
    degree 1
  ]
  node
  [
    id 41
    name "PTMA"
    label "PTMA"
    colors "#5C5CFF"
    diffs -5.2737476139973
    totalFlows 4.05799692257118
    degree 1
  ]
  node
  [
    id 42
    name "MCM6"
    label "MCM6"
    colors "#FF0606"
    diffs 11.5882728790151
    totalFlows 81.1661955817728
    degree 1
  ]
  node
  [
    id 43
    name "NFE2L2"
    label "NFE2L2"
    colors "#1A1AFF"
    diffs -11.2084666175852
    totalFlows 6.14981548430081
    degree 1
  ]
  node
  [
    id 44
    name "IDH2"
    label "IDH2"
    colors "#FF8484"
    diffs 1.62196697878939
    totalFlows 9.25605288182697
    degree 1
  ]
  node
  [
    id 45
    name "TP73"
    label "TP73"
    colors "#FF4848"
    diffs 2.59217007732344
    totalFlows 19.4715535016541
    degree 1
  ]
  node
  [
    id 46
    name "CDK5R1"
    label "CDK5R1"
    colors "#FFB9B9"
    diffs 0.645899968941642
    totalFlows 2.93441056524135
    degree 1
  ]
  node
  [
    id 47
    name "HSPD1"
    label "HSPD1"
    colors "#FF9898"
    diffs 1.24016674080413
    totalFlows 15.7788793374034
    degree 1
  ]
  node
  [
    id 48
    name "ATR"
    label "ATR"
    colors "#FF6969"
    diffs 1.79075908943317
    totalFlows 9.60798893235418
    degree 1
  ]
  node
  [
    id 49
    name "PPARD"
    label "PPARD"
    colors "#FF2E2E"
    diffs 3.55462727556381
    totalFlows 6.64158196153651
    degree 1
  ]
  node
  [
    id 50
    name "ARID5B"
    label "ARID5B"
    colors "#FFE7E7"
    diffs -0.162164854903525
    totalFlows 7.31330094611875
    degree 1
  ]
  node
  [
    id 51
    name "CREB1"
    label "CREB1"
    colors "#9E9EFF"
    diffs -3.24210475406306
    totalFlows 13.9776003231723
    degree 1
  ]
  node
  [
    id 52
    name "IKZF2"
    label "IKZF2"
    colors "#E7E7FF"
    diffs -1.50782437425056
    totalFlows 0.651757213839736
    degree 1
  ]
  node
  [
    id 53
    name "SNAI1"
    label "SNAI1"
    colors "#FF1313"
    diffs 5.14479363031948
    totalFlows 8.67105716118586
    degree 1
  ]
  node
  [
    id 54
    name "RICTOR"
    label "RICTOR"
    colors "#FBFBFF"
    diffs -0.987163295802284
    totalFlows 3.48155131780877
    degree 1
  ]
  node
  [
    id 55
    name "SYK"
    label "SYK"
    colors "#FF0000"
    diffs 12.0545992643339
    totalFlows 127.855187654353
    degree 1
  ]
  node
  [
    id 56
    name "SMARCA4"
    label "SMARCA4"
    colors "#9191FF"
    diffs -3.6113454748223
    totalFlows 18.2543962915188
    degree 1
  ]
  node
  [
    id 57
    name "BUB1"
    label "BUB1"
    colors "#1313FF"
    diffs -12.056029099939
    totalFlows 8.63490519180288
    degree 1
  ]
  node
  [
    id 58
    name "ARHGAP35"
    label "ARHGAP35"
    colors "#FFD3D3"
    diffs 0.134129759019218
    totalFlows 3.94121328877986
    degree 1
  ]
  node
  [
    id 59
    name "MBTPS1"
    label "MBTPS1"
    colors "#C0C0FF"
    diffs -2.59382332389231
    totalFlows 0.520424170945352
    degree 1
  ]
  node
  [
    id 60
    name "DDX5"
    label "DDX5"
    colors "#7777FF"
    diffs -4.65970179150488
    totalFlows 21.942518809309
    degree 1
  ]
  node
  [
    id 61
    name "EID3"
    label "EID3"
    colors "#FFACAC"
    diffs 0.853612538976087
    totalFlows 10.3439007187622
    degree 1
  ]
  node
  [
    id 62
    name "SF3A1"
    label "SF3A1"
    colors "#FF5656"
    diffs 1.95941607932364
    totalFlows 13.4805191146036
    degree 1
  ]
  node
  [
    id 63
    name "WHSC1"
    label "WHSC1"
    colors "#FF6363"
    diffs 1.80050116019758
    totalFlows 5.29246947855276
    degree 1
  ]
  node
  [
    id 64
    name "TLE1"
    label "TLE1"
    colors "#ACACFF"
    diffs -2.98849529108749
    totalFlows 85.3838709509641
    degree 1
  ]
  node
  [
    id 65
    name "MDM2"
    label "MDM2"
    colors "#2121FF"
    diffs -11.0554568972124
    totalFlows 104.692055550159
    degree 1
  ]
  node
  [
    id 66
    name "RERE"
    label "RERE"
    colors "#3434FF"
    diffs -7.76129983454383
    totalFlows 17.1957995114952
    degree 1
  ]
  node
  [
    id 67
    name "RFC1"
    label "RFC1"
    colors "#B2B2FF"
    diffs -2.78230839203781
    totalFlows 33.9826594291695
    degree 1
  ]
  node
  [
    id 68
    name "PPP6R3"
    label "PPP6R3"
    colors "#FFFBFB"
    diffs -0.941562731974937
    totalFlows 7.30261554365945
    degree 1
  ]
  node
  [
    id 69
    name "RCOR3"
    label "RCOR3"
    colors "#FF7777"
    diffs 1.74522875607962
    totalFlows 28.2116001113753
    degree 1
  ]
  node
  [
    id 70
    name "APPL1"
    label "APPL1"
    colors "#4F4FFF"
    diffs -6.11051428695085
    totalFlows 4.8718448561639
    degree 1
  ]
  node
  [
    id 71
    name "UHRF2"
    label "UHRF2"
    colors "#4242FF"
    diffs -6.57852535777794
    totalFlows 8.31258157417298
    degree 1
  ]
  node
  [
    id 72
    name "SUDS3"
    label "SUDS3"
    colors "#FF5C5C"
    diffs 1.95153754999621
    totalFlows 1.95153754999621
    degree 1
  ]
  node
  [
    id 73
    name "ZMYM3"
    label "ZMYM3"
    colors "#FF3B3B"
    diffs 3.49580834953428
    totalFlows 15.2469671517601
    degree 1
  ]
  node
  [
    id 74
    name "BCL6B"
    label "BCL6B"
    colors "#FFA5A5"
    diffs 1.00734460355275
    totalFlows 1.95070402315676
    degree 1
  ]
  node
  [
    id 75
    name "CHFR"
    label "CHFR"
    colors "#B9B9FF"
    diffs -2.73237509047769
    totalFlows 8.12849503592654
    degree 1
  ]
  node
  [
    id 76
    name "PCNA"
    label "PCNA"
    colors "#FFC0C0"
    diffs 0.371946721794444
    totalFlows 242.694694765749
    degree 1
  ]
  node
  [
    id 77
    name "HDAC1"
    label "HDAC1"
    colors "#0000FF"
    diffs -56.7787198136028
    totalFlows 103.043302655188
    degree 77
  ]
  edge
  [
    source 0
    target 77
    weight 0.95832812650316
    correlation 0.95832812650316
    sign 1
  ]
  edge
  [
    source 1
    target 77
    weight 0.962438689925578
    correlation -0.962438689925578
    sign -1
  ]
  edge
  [
    source 2
    target 77
    weight 0.99055866017765
    correlation -0.99055866017765
    sign -1
  ]
  edge
  [
    source 3
    target 77
    weight 0.96616410525199
    correlation -0.96616410525199
    sign -1
  ]
  edge
  [
    source 4
    target 77
    weight 0.932207870940206
    correlation 0.932207870940206
    sign 1
  ]
  edge
  [
    source 5
    target 77
    weight 0.944809226321476
    correlation -0.944809226321476
    sign -1
  ]
  edge
  [
    source 6
    target 77
    weight 0.897854620104088
    correlation -0.897854620104088
    sign -1
  ]
  edge
  [
    source 7
    target 77
    weight 0.879394040991298
    correlation -0.879394040991298
    sign -1
  ]
  edge
  [
    source 8
    target 77
    weight 0.87654392574127
    correlation 0.87654392574127
    sign 1
  ]
  edge
  [
    source 9
    target 77
    weight 0.953462832489893
    correlation 0.953462832489893
    sign 1
  ]
  edge
  [
    source 10
    target 77
    weight 0.962724180800057
    correlation 0.962724180800057
    sign 1
  ]
  edge
  [
    source 11
    target 77
    weight 0.769242808829682
    correlation -0.769242808829682
    sign -1
  ]
  edge
  [
    source 12
    target 77
    weight 0.706877710478003
    correlation -0.706877710478003
    sign -1
  ]
  edge
  [
    source 13
    target 77
    weight 0.688274874400908
    correlation 0.688274874400908
    sign 1
  ]
  edge
  [
    source 14
    target 77
    weight 0.960022944859441
    correlation -0.960022944859441
    sign -1
  ]
  edge
  [
    source 15
    target 77
    weight 0.944562327575539
    correlation 0.944562327575539
    sign 1
  ]
  edge
  [
    source 16
    target 77
    weight 0.954822872067037
    correlation 0.954822872067037
    sign 1
  ]
  edge
  [
    source 17
    target 77
    weight 0.95392473680563
    correlation 0.95392473680563
    sign 1
  ]
  edge
  [
    source 18
    target 77
    weight 0.863500651427039
    correlation -0.863500651427039
    sign -1
  ]
  edge
  [
    source 19
    target 77
    weight 0.853694764703726
    correlation 0.853694764703726
    sign 1
  ]
  edge
  [
    source 20
    target 77
    weight 0.817659284579864
    correlation 0.817659284579864
    sign 1
  ]
  edge
  [
    source 21
    target 77
    weight 0.580031040244718
    correlation 0.580031040244718
    sign 1
  ]
  edge
  [
    source 22
    target 77
    weight 0.773644781084813
    correlation 0.773644781084813
    sign 1
  ]
  edge
  [
    source 23
    target 77
    weight 0.879087227252374
    correlation -0.879087227252374
    sign -1
  ]
  edge
  [
    source 24
    target 77
    weight 0.772232273765718
    correlation 0.772232273765718
    sign 1
  ]
  edge
  [
    source 25
    target 77
    weight 0.863686384893758
    correlation -0.863686384893758
    sign -1
  ]
  edge
  [
    source 26
    target 77
    weight 0.773844825868871
    correlation 0.773844825868871
    sign 1
  ]
  edge
  [
    source 27
    target 77
    weight 0.905665660773256
    correlation 0.915297277060101
    sign 1
  ]
  edge
  [
    source 28
    target 77
    weight 0.847091079970387
    correlation 0.847091079970387
    sign 1
  ]
  edge
  [
    source 29
    target 77
    weight 0.765006342701975
    correlation 0.765006342701975
    sign 1
  ]
  edge
  [
    source 30
    target 77
    weight 0.739182725429621
    correlation -0.739182725429621
    sign -1
  ]
  edge
  [
    source 31
    target 77
    weight 0.876305426900434
    correlation 0.876305426900434
    sign 1
  ]
  edge
  [
    source 32
    target 77
    weight 0.748050255481569
    correlation 0.748050255481569
    sign 1
  ]
  edge
  [
    source 33
    target 77
    weight 0.903711345828166
    correlation 0.903711345828166
    sign 1
  ]
  edge
  [
    source 34
    target 77
    weight 0.832782714170737
    correlation 0.832782714170737
    sign 1
  ]
  edge
  [
    source 35
    target 77
    weight 0.758129255955369
    correlation -0.758129255955369
    sign -1
  ]
  edge
  [
    source 36
    target 77
    weight 0.883614878036159
    correlation -0.966664978974842
    sign -1
  ]
  edge
  [
    source 37
    target 77
    weight 0.409770537248162
    correlation -0.409770537248162
    sign -1
  ]
  edge
  [
    source 38
    target 77
    weight 0.404950027326402
    correlation 0.404950027326402
    sign 1
  ]
  edge
  [
    source 39
    target 77
    weight 0.707673173434564
    correlation -0.71550151127369
    sign -1
  ]
  edge
  [
    source 40
    target 77
    weight 0.719312273707283
    correlation -0.719312273707283
    sign -1
  ]
  edge
  [
    source 41
    target 77
    weight 0.816283668063706
    correlation 0.816283668063706
    sign 1
  ]
  edge
  [
    source 42
    target 77
    weight 0.37641872816826
    correlation -0.37641872816826
    sign -1
  ]
  edge
  [
    source 43
    target 77
    weight 0.737456116478568
    correlation -0.737456116478568
    sign -1
  ]
  edge
  [
    source 44
    target 77
    weight 0.350181421007459
    correlation 0.350181421007459
    sign 1
  ]
  edge
  [
    source 45
    target 77
    weight 0.824061393509215
    correlation 0.824061393509215
    sign 1
  ]
  edge
  [
    source 46
    target 77
    weight 0.727828368015787
    correlation -0.727828368015787
    sign -1
  ]
  edge
  [
    source 47
    target 77
    weight 0.766546341157746
    correlation 0.766546341157746
    sign 1
  ]
  edge
  [
    source 48
    target 77
    weight 0.700281115888259
    correlation -0.700281115888259
    sign -1
  ]
  edge
  [
    source 49
    target 77
    weight 0.803481608363937
    correlation -0.803481608363937
    sign -1
  ]
  edge
  [
    source 50
    target 77
    weight 0.282610346354306
    correlation -0.282610346354306
    sign -1
  ]
  edge
  [
    source 51
    target 77
    weight 0.82436443254323
    correlation 0.82436443254323
    sign 1
  ]
  edge
  [
    source 52
    target 77
    weight 0.325878606919868
    correlation -0.796569932104461
    sign -1
  ]
  edge
  [
    source 53
    target 77
    weight 0.748253400161349
    correlation 0.748253400161349
    sign 1
  ]
  edge
  [
    source 54
    target 77
    weight 0.813557348340514
    correlation -0.813557348340514
    sign -1
  ]
  edge
  [
    source 55
    target 77
    weight 0.25441001498409
    correlation -0.25441001498409
    sign -1
  ]
  edge
  [
    source 56
    target 77
    weight 0.823947624706203
    correlation 0.823947624706203
    sign 1
  ]
  edge
  [
    source 57
    target 77
    weight 0.599395673178788
    correlation -0.599395673178788
    sign -1
  ]
  edge
  [
    source 58
    target 77
    weight 0.649946491870559
    correlation 0.649946491870559
    sign 1
  ]
  edge
  [
    source 59
    target 77
    weight 0.260212085472676
    correlation -0.806302899264788
    sign -1
  ]
  edge
  [
    source 60
    target 77
    weight 0.690526504242985
    correlation 0.690526504242985
    sign 1
  ]
  edge
  [
    source 61
    target 77
    weight 0.193187345754964
    correlation -0.193187345754964
    sign -1
  ]
  edge
  [
    source 62
    target 77
    weight 0.727498683422523
    correlation 0.727498683422523
    sign 1
  ]
  edge
  [
    source 63
    target 77
    weight 0.776671998562947
    correlation 0.776671998562947
    sign 1
  ]
  edge
  [
    source 64
    target 77
    weight 0.178841243863737
    correlation -0.178841243863737
    sign -1
  ]
  edge
  [
    source 65
    target 77
    weight 0.653873479945496
    correlation -0.653873479945496
    sign -1
  ]
  edge
  [
    source 66
    target 77
    weight 0.134785970816839
    correlation 0.134785970816839
    sign 1
  ]
  edge
  [
    source 67
    target 77
    weight 0.12957155514133
    correlation 0.12957155514133
    sign 1
  ]
  edge
  [
    source 68
    target 77
    weight 0.704594821240481
    correlation 0.704594821240481
    sign 1
  ]
  edge
  [
    source 69
    target 77
    weight 0.123928532768156
    correlation -0.123928532768156
    sign -1
  ]
  edge
  [
    source 70
    target 77
    weight 0.716334332742073
    correlation -0.716334332742073
    sign -1
  ]
  edge
  [
    source 71
    target 77
    weight 0.220794406278964
    correlation 0.657726750435715
    sign 1
  ]
  edge
  [
    source 72
    target 77
    weight 0.108957812187802
    correlation 0.627398283451884
    sign 1
  ]
  edge
  [
    source 73
    target 77
    weight 0.0492206709387643
    correlation 0.0492206709387643
    sign 1
  ]
  edge
  [
    source 74
    target 77
    weight 0.162111689054172
    correlation -0.741309599890763
    sign -1
  ]
  edge
  [
    source 75
    target 77
    weight 0.271437720534815
    correlation -0.589091115750118
    sign -1
  ]
  edge
  [
    source 76
    target 77
    weight 0.0133582898655753
    correlation 0.0133582898655753
    sign 1
  ]
]
