# Supplementary material for: Aspergillus fumigatus Challenged by Human Dendritic Cells: Metabolic and Regulatory Pathway Responses Testify a Tight Battle
Source: Front Cell Infect Microbiol. 2019 May 22;9:168. doi: 10.3389/fcimb.2019.00168 (PMC6540932; doi:10.3389/fcimb.2019.00168)
Supplement: Supplementary file 12 [file Data_Sheet_2.ZIP › Supplementary_dataset2/HDAC11_KT_Control.gml]

Creator "igraph version 1.2.0 Mon Jun  4 11:55:16 2018"
Version 1
graph
[
  directed 1
  node
  [
    id 0
    name "DICER1"
    label "DICER1"
    colors "#3F3FFF"
    diffs -6.48720405330268
    totalFlows 37.4875937829357
    degree 1
  ]
  node
  [
    id 1
    name "EBNA1BP2"
    label "EBNA1BP2"
    colors "#FF7F7F"
    diffs 2.1274001568601
    totalFlows 3.64417723580775
    degree 1
  ]
  node
  [
    id 2
    name "NUP98"
    label "NUP98"
    colors "#7F7FFF"
    diffs -5.02633463233248
    totalFlows 36.1309704593683
    degree 1
  ]
  node
  [
    id 3
    name "RCN2"
    label "RCN2"
    colors "#FF5F5F"
    diffs 2.67052707181958
    totalFlows 5.12546629497418
    degree 1
  ]
  node
  [
    id 4
    name "DNAJB11"
    label "DNAJB11"
    colors "#FFDFDF"
    diffs -0.946664577819031
    totalFlows 6.69002697125387
    degree 1
  ]
  node
  [
    id 5
    name "CAD"
    label "CAD"
    colors "#1F1FFF"
    diffs -9.59427425997995
    totalFlows 67.1446370236122
    degree 1
  ]
  node
  [
    id 6
    name "CDKN1A"
    label "CDKN1A"
    colors "#9F9FFF"
    diffs -3.54319594440325
    totalFlows 30.7239575701498
    degree 1
  ]
  node
  [
    id 7
    name "TMPO"
    label "TMPO"
    colors "#DFDFFF"
    diffs -2.43434662517077
    totalFlows 56.959683429858
    degree 1
  ]
  node
  [
    id 8
    name "DNAJA1"
    label "DNAJA1"
    colors "#5F5FFF"
    diffs -5.75003822732556
    totalFlows 14.0491407434761
    degree 1
  ]
  node
  [
    id 9
    name "SNW1"
    label "SNW1"
    colors "#BFBFFF"
    diffs -3.25634850839141
    totalFlows 16.5636895984863
    degree 1
  ]
  node
  [
    id 10
    name "MAPK6"
    label "MAPK6"
    colors "#0000FF"
    diffs -34.6980911085458
    totalFlows 126.969648229085
    degree 1
  ]
  node
  [
    id 11
    name "SMC3"
    label "SMC3"
    colors "#FF1F1F"
    diffs 14.7273819607922
    totalFlows 60.1261366054934
    degree 1
  ]
  node
  [
    id 12
    name "IGF2BP3"
    label "IGF2BP3"
    colors "#FFFFFF"
    diffs -1.71749382574666
    totalFlows 6.37800722659632
    degree 1
  ]
  node
  [
    id 13
    name "PES1"
    label "PES1"
    colors "#FF9F9F"
    diffs 0.640635269194814
    totalFlows 1.29109576232162
    degree 1
  ]
  node
  [
    id 14
    name "YLPM1"
    label "YLPM1"
    colors "#FF3F3F"
    diffs 6.25067151663813
    totalFlows 19.3672345577606
    degree 1
  ]
  node
  [
    id 15
    name "H1FX"
    label "H1FX"
    colors "#FFBFBF"
    diffs -0.321132182790188
    totalFlows 3.76334329554444
    degree 1
  ]
  node
  [
    id 16
    name "HDAC11"
    label "HDAC11"
    colors "#FF0000"
    diffs 28.3259004989383
    totalFlows 19.5745009352881
    degree 16
  ]
  edge
  [
    source 0
    target 16
    weight 0.98055017600185
    correlation -0.98055017600185
    sign -1
  ]
  edge
  [
    source 1
    target 16
    weight 0.930417140469072
    correlation 0.930417140469072
    sign 1
  ]
  edge
  [
    source 2
    target 16
    weight 0.815034665072427
    correlation 0.815034665072427
    sign 1
  ]
  edge
  [
    source 3
    target 16
    weight 0.974452005446648
    correlation 0.974452005446648
    sign 1
  ]
  edge
  [
    source 4
    target 16
    weight 0.80923022515506
    correlation 0.80923022515506
    sign 1
  ]
  edge
  [
    source 5
    target 16
    weight 0.524441173757448
    correlation -0.524441173757448
    sign -1
  ]
  edge
  [
    source 6
    target 16
    weight 0.743563224464079
    correlation 0.743563224464079
    sign 1
  ]
  edge
  [
    source 7
    target 16
    weight 0.465391603624508
    correlation 0.465391603624508
    sign 1
  ]
  edge
  [
    source 8
    target 16
    weight 0.7338985740593
    correlation -0.7338985740593
    sign -1
  ]
  edge
  [
    source 9
    target 16
    weight 0.785790295878767
    correlation 0.785790295878767
    sign 1
  ]
  edge
  [
    source 10
    target 16
    weight 0.201486889067059
    correlation 0.201486889067059
    sign 1
  ]
  edge
  [
    source 11
    target 16
    weight 0.18996648812411
    correlation -0.18996648812411
    sign -1
  ]
  edge
  [
    source 12
    target 16
    weight 0.728279216472706
    correlation -0.728279216472706
    sign -1
  ]
  edge
  [
    source 13
    target 16
    weight 0.645547881160811
    correlation -0.645547881160811
    sign -1
  ]
  edge
  [
    source 14
    target 16
    weight 0.0557445289794657
    correlation -0.0557445289794657
    sign -1
  ]
  edge
  [
    source 15
    target 16
    weight 0.203456379910756
    correlation -0.735790092753171
    sign -1
  ]
]
