# Supplementary material for: Aspergillus fumigatus Challenged by Human Dendritic Cells: Metabolic and Regulatory Pathway Responses Testify a Tight Battle
Source: Front Cell Infect Microbiol. 2019 May 22;9:168. doi: 10.3389/fcimb.2019.00168 (PMC6540932; doi:10.3389/fcimb.2019.00168)
Supplement: Supplementary file 12 [file Data_Sheet_2.ZIP › Supplementary_dataset2/HDAC11_KT_Disease.gml]

Creator "igraph version 1.2.0 Mon Jun  4 11:55:16 2018"
Version 1
graph
[
  directed 1
  node
  [
    id 0
    name "BAG2"
    label "BAG2"
    colors "#8F8FFF"
    diffs 0.719709661757229
    totalFlows 11.7487992198509
    degree 1
  ]
  node
  [
    id 1
    name "DDX20"
    label "DDX20"
    colors "#9F9FFF"
    diffs 1.27973106313074
    totalFlows 5.62508527142661
    degree 1
  ]
  node
  [
    id 2
    name "POLR2B"
    label "POLR2B"
    colors "#FF9F9F"
    diffs 5.03202786505627
    totalFlows 9.54376385680162
    degree 1
  ]
  node
  [
    id 3
    name "DNAJB2"
    label "DNAJB2"
    colors "#BFBFFF"
    diffs 1.94905983273391
    totalFlows 1.94905983273391
    degree 1
  ]
  node
  [
    id 4
    name "NUP133"
    label "NUP133"
    colors "#AFAFFF"
    diffs 1.57836941192122
    totalFlows 3.51345336449316
    degree 1
  ]
  node
  [
    id 5
    name "YLPM1"
    label "YLPM1"
    colors "#FF3F3F"
    diffs 6.25067151663813
    totalFlows 25.6179060743987
    degree 1
  ]
  node
  [
    id 6
    name "DNAJA2"
    label "DNAJA2"
    colors "#FF2F2F"
    diffs 9.2298929684162
    totalFlows 10.3920722386579
    degree 1
  ]
  node
  [
    id 7
    name "SMC1A"
    label "SMC1A"
    colors "#FFCFCF"
    diffs 4.27540751524178
    totalFlows 17.5054514308889
    degree 1
  ]
  node
  [
    id 8
    name "TMPO"
    label "TMPO"
    colors "#5F5FFF"
    diffs -2.43434662517077
    totalFlows 54.5253368046872
    degree 1
  ]
  node
  [
    id 9
    name "SMC3"
    label "SMC3"
    colors "#FF1F1F"
    diffs 14.7273819607922
    totalFlows 74.8535185662856
    degree 1
  ]
  node
  [
    id 10
    name "EBNA1BP2"
    label "EBNA1BP2"
    colors "#DFDFFF"
    diffs 2.1274001568601
    totalFlows 5.77157739266785
    degree 1
  ]
  node
  [
    id 11
    name "WDR36"
    label "WDR36"
    colors "#FF6F6F"
    diffs 5.20018677721561
    totalFlows 5.20018677721561
    degree 1
  ]
  node
  [
    id 12
    name "CDT1"
    label "CDT1"
    colors "#FFEFEF"
    diffs 3.27617736615262
    totalFlows 8.16840650928118
    degree 1
  ]
  node
  [
    id 13
    name "NOP2"
    label "NOP2"
    colors "#EFEFFF"
    diffs 2.35192939915191
    totalFlows 8.68272799858133
    degree 1
  ]
  node
  [
    id 14
    name "YBX3"
    label "YBX3"
    colors "#FF5F5F"
    diffs 5.51000828453122
    totalFlows 9.16523455913017
    degree 1
  ]
  node
  [
    id 15
    name "AIFM1"
    label "AIFM1"
    colors "#FF8F8F"
    diffs 5.17234204093622
    totalFlows 9.56899797648629
    degree 1
  ]
  node
  [
    id 16
    name "PPP6R3"
    label "PPP6R3"
    colors "#7F7FFF"
    diffs -0.941562731974937
    totalFlows 7.30261554365945
    degree 1
  ]
  node
  [
    id 17
    name "UBC"
    label "UBC"
    colors "#FF0000"
    diffs 286.847303328444
    totalFlows 1297.32983910087
    degree 1
  ]
  node
  [
    id 18
    name "DICER1"
    label "DICER1"
    colors "#2F2FFF"
    diffs -6.48720405330268
    totalFlows 31.000389729633
    degree 1
  ]
  node
  [
    id 19
    name "WRNIP1"
    label "WRNIP1"
    colors "#FF4F4F"
    diffs 5.64745371690756
    totalFlows 7.44406837273868
    degree 1
  ]
  node
  [
    id 20
    name "DNAJA3"
    label "DNAJA3"
    colors "#FFBFBF"
    diffs 4.4124851593572
    totalFlows 10.866504937431
    degree 1
  ]
  node
  [
    id 21
    name "UBR5"
    label "UBR5"
    colors "#4F4FFF"
    diffs -4.99050801793949
    totalFlows 9.73202261806091
    degree 1
  ]
  node
  [
    id 22
    name "BCLAF1"
    label "BCLAF1"
    colors "#FF7F7F"
    diffs 5.17856640651189
    totalFlows 7.62735668357232
    degree 1
  ]
  node
  [
    id 23
    name "IGF2BP3"
    label "IGF2BP3"
    colors "#6F6FFF"
    diffs -1.71749382574666
    totalFlows 4.66051340084966
    degree 1
  ]
  node
  [
    id 24
    name "CPT1A"
    label "CPT1A"
    colors "#FFDFDF"
    diffs 3.60726491073309
    totalFlows 5.71293941203184
    degree 1
  ]
  node
  [
    id 25
    name "HIST1H3A"
    label "HIST1H3A"
    colors "#FFAFAF"
    diffs 4.89197375215292
    totalFlows 33.3000869191703
    degree 1
  ]
  node
  [
    id 26
    name "HUWE1"
    label "HUWE1"
    colors "#1F1FFF"
    diffs -9.54914930014183
    totalFlows 34.2496754625007
    degree 1
  ]
  node
  [
    id 27
    name "MAPK6"
    label "MAPK6"
    colors "#0000FF"
    diffs -34.6980911085458
    totalFlows 92.271557120539
    degree 1
  ]
  node
  [
    id 28
    name "ETV5"
    label "ETV5"
    colors "#FFFFFF"
    diffs 2.62183820341678
    totalFlows 2.62183820341678
    degree 1
  ]
  node
  [
    id 29
    name "NUP98"
    label "NUP98"
    colors "#3F3FFF"
    diffs -5.02633463233248
    totalFlows 31.1046358270358
    degree 1
  ]
  node
  [
    id 30
    name "NUP85"
    label "NUP85"
    colors "#CFCFFF"
    diffs 1.97412329237618
    totalFlows 3.93081051177506
    degree 1
  ]
  node
  [
    id 31
    name "CAD"
    label "CAD"
    colors "#0F0FFF"
    diffs -9.59427425997995
    totalFlows 57.5503627636322
    degree 1
  ]
  node
  [
    id 32
    name "HDAC11"
    label "HDAC11"
    colors "#FF0F0F"
    diffs 28.3259004989383
    totalFlows 47.9004014342265
    degree 32
  ]
  edge
  [
    source 0
    target 32
    weight 0.995035886243328
    correlation 0.995035886243328
    sign 1
  ]
  edge
  [
    source 1
    target 32
    weight 0.948437589587009
    correlation 0.948437589587009
    sign 1
  ]
  edge
  [
    source 2
    target 32
    weight 0.953516545286072
    correlation 0.953516545286072
    sign 1
  ]
  edge
  [
    source 3
    target 32
    weight 0.974529916366955
    correlation -0.974529916366955
    sign -1
  ]
  edge
  [
    source 4
    target 32
    weight 0.936093059467882
    correlation 0.936093059467882
    sign 1
  ]
  edge
  [
    source 5
    target 32
    weight 0.785469029493905
    correlation 0.785469029493905
    sign 1
  ]
  edge
  [
    source 6
    target 32
    weight 0.916728645489226
    correlation -0.916728645489226
    sign -1
  ]
  edge
  [
    source 7
    target 32
    weight 0.932096421605217
    correlation 0.932096421605217
    sign 1
  ]
  edge
  [
    source 8
    target 32
    weight 0.734469218497343
    correlation 0.734469218497343
    sign 1
  ]
  edge
  [
    source 9
    target 32
    weight 0.721416598808431
    correlation 0.721416598808431
    sign 1
  ]
  edge
  [
    source 10
    target 32
    weight 0.917733595445694
    correlation -0.917733595445694
    sign -1
  ]
  edge
  [
    source 11
    target 32
    weight 0.84981141932247
    correlation 0.84981141932247
    sign 1
  ]
  edge
  [
    source 12
    target 32
    weight 0.809641360688593
    correlation -0.809641360688593
    sign -1
  ]
  edge
  [
    source 13
    target 32
    weight 0.816645196487068
    correlation 0.816645196487068
    sign 1
  ]
  edge
  [
    source 14
    target 32
    weight 0.782599272313572
    correlation -0.782599272313572
    sign -1
  ]
  edge
  [
    source 15
    target 32
    weight 0.786832965649358
    correlation 0.786832965649358
    sign 1
  ]
  edge
  [
    source 16
    target 32
    weight 0.80689629418028
    correlation -0.80689629418028
    sign -1
  ]
  edge
  [
    source 17
    target 32
    weight 0.735651349774677
    correlation 0.735651349774677
    sign 1
  ]
  edge
  [
    source 18
    target 32
    weight 0.467565991985003
    correlation -0.467565991985003
    sign -1
  ]
  edge
  [
    source 19
    target 32
    weight 0.894857888779243
    correlation 0.894857888779243
    sign 1
  ]
  edge
  [
    source 20
    target 32
    weight 0.759155173150142
    correlation 0.759155173150142
    sign 1
  ]
  edge
  [
    source 21
    target 32
    weight 0.81722123236187
    correlation -0.81722123236187
    sign -1
  ]
  edge
  [
    source 22
    target 32
    weight 0.789921172390696
    correlation 0.789921172390696
    sign 1
  ]
  edge
  [
    source 23
    target 32
    weight 0.770709403268252
    correlation 0.770709403268252
    sign 1
  ]
  edge
  [
    source 24
    target 32
    weight 0.697246385883072
    correlation 0.697246385883072
    sign 1
  ]
  edge
  [
    source 25
    target 32
    weight 0.799229145069094
    correlation -0.799229145069094
    sign -1
  ]
  edge
  [
    source 26
    target 32
    weight 0.682497838572346
    correlation -0.682497838572346
    sign -1
  ]
  edge
  [
    source 27
    target 32
    weight 0.245238158744457
    correlation -0.245238158744457
    sign -1
  ]
  edge
  [
    source 28
    target 32
    weight 0.642797043532801
    correlation 0.642797043532801
    sign 1
  ]
  edge
  [
    source 29
    target 32
    weight 0.124611442316149
    correlation 0.124611442316149
    sign 1
  ]
  edge
  [
    source 30
    target 32
    weight 0.334796399621494
    correlation 0.655325593471589
    sign 1
  ]
  edge
  [
    source 31
    target 32
    weight 0.0521719271347043
    correlation 0.0521719271347043
    sign 1
  ]
]
