# Supplementary material for: Aspergillus fumigatus Challenged by Human Dendritic Cells: Metabolic and Regulatory Pathway Responses Testify a Tight Battle
Source: Front Cell Infect Microbiol. 2019 May 22;9:168. doi: 10.3389/fcimb.2019.00168 (PMC6540932; doi:10.3389/fcimb.2019.00168)
Supplement: Supplementary file 12 [file Data_Sheet_2.ZIP › Supplementary_dataset2/HDAC6_NR_Control.gml]

Creator "igraph version 1.2.0 Mon Jun  4 11:55:27 2018"
Version 1
graph
[
  directed 1
  node
  [
    id 0
    name "HDAC6"
    label "HDAC6"
    colors "#FF2424"
    diffs 16.9592648745931
    totalFlows 21.3378529700629
    degree 14
  ]
  node
  [
    id 1
    name "MAPK1"
    label "MAPK1"
    colors "#FF0000"
    diffs 22.5832021087861
    totalFlows 122.872662653266
    degree 1
  ]
  node
  [
    id 2
    name "TARDBP"
    label "TARDBP"
    colors "#2424FF"
    diffs -32.1955436008973
    totalFlows 135.281609484287
    degree 1
  ]
  node
  [
    id 3
    name "G3BP1"
    label "G3BP1"
    colors "#DADAFF"
    diffs -3.08283014854953
    totalFlows 14.9027542477277
    degree 1
  ]
  node
  [
    id 4
    name "DYNLL1"
    label "DYNLL1"
    colors "#4848FF"
    diffs -11.6612453025428
    totalFlows 59.7351518248222
    degree 1
  ]
  node
  [
    id 5
    name "SLC25A10"
    label "SLC25A10"
    colors "#FFFFFF"
    diffs -2.33084545404
    totalFlows 5.80625870779534
    degree 1
  ]
  node
  [
    id 6
    name "PUF60"
    label "PUF60"
    colors "#9191FF"
    diffs -5.88286793937512
    totalFlows 51.9286279191287
    degree 1
  ]
  node
  [
    id 7
    name "NR3C1"
    label "NR3C1"
    colors "#0000FF"
    diffs -40.5308895349851
    totalFlows 94.3828711819155
    degree 1
  ]
  node
  [
    id 8
    name "RELB"
    label "RELB"
    colors "#FF9191"
    diffs 1.37328820195451
    totalFlows 39.3317506936103
    degree 1
  ]
  node
  [
    id 9
    name "NR4A1"
    label "NR4A1"
    colors "#B6B6FF"
    diffs -3.43844454332783
    totalFlows 20.1866340732818
    degree 1
  ]
  node
  [
    id 10
    name "CPSF1"
    label "CPSF1"
    colors "#FF6D6D"
    diffs 2.26165809490204
    totalFlows 3.89919433208353
    degree 1
  ]
  node
  [
    id 11
    name "PML"
    label "PML"
    colors "#FFB6B6"
    diffs 0.470651743471834
    totalFlows 54.0085159729507
    degree 1
  ]
  node
  [
    id 12
    name "ACIN1"
    label "ACIN1"
    colors "#6D6DFF"
    diffs -9.15596658997298
    totalFlows 39.0346761472325
    degree 1
  ]
  node
  [
    id 13
    name "ATXN3"
    label "ATXN3"
    colors "#FFDADA"
    diffs 0.45639094728979
    totalFlows 24.7747207838901
    degree 1
  ]
  node
  [
    id 14
    name "LPXN"
    label "LPXN"
    colors "#FF4848"
    diffs 3.84723669341833
    totalFlows 10.4817730372478
    degree 1
  ]
  edge
  [
    source 0
    target 1
    weight 0.984945414608974
    correlation 0.984945414608974
    sign 1
  ]
  edge
  [
    source 0
    target 2
    weight 0.941980715948508
    correlation 0.941980715948508
    sign 1
  ]
  edge
  [
    source 0
    target 3
    weight 0.784143631753406
    correlation -0.980068486333649
    sign -1
  ]
  edge
  [
    source 0
    target 4
    weight 0.914114558007576
    correlation 0.914114558007576
    sign 1
  ]
  edge
  [
    source 0
    target 5
    weight 0.861173731481333
    correlation 0.926538293778719
    sign 1
  ]
  edge
  [
    source 0
    target 6
    weight 0.879439159681939
    correlation 0.879439159681939
    sign 1
  ]
  edge
  [
    source 0
    target 7
    weight 0.848677581507413
    correlation -0.848677581507413
    sign -1
  ]
  edge
  [
    source 0
    target 8
    weight 0.809558707205791
    correlation -0.809558707205791
    sign -1
  ]
  edge
  [
    source 0
    target 9
    weight 0.689247281484205
    correlation -0.904727076748258
    sign -1
  ]
  edge
  [
    source 0
    target 10
    weight 0.7667783258246
    correlation 0.832293307815863
    sign 1
  ]
  edge
  [
    source 0
    target 11
    weight 0.700710631172842
    correlation 0.700710631172842
    sign 1
  ]
  edge
  [
    source 0
    target 12
    weight 0.693429061421916
    correlation 0.693429061421916
    sign 1
  ]
  edge
  [
    source 0
    target 13
    weight 0.672902473854594
    correlation 0.672902473854594
    sign 1
  ]
  edge
  [
    source 0
    target 14
    weight 0.121825211078358
    correlation -0.65554571253571
    sign -1
  ]
]
