# Supplementary material for: Aspergillus fumigatus Challenged by Human Dendritic Cells: Metabolic and Regulatory Pathway Responses Testify a Tight Battle
Source: Front Cell Infect Microbiol. 2019 May 22;9:168. doi: 10.3389/fcimb.2019.00168 (PMC6540932; doi:10.3389/fcimb.2019.00168)
Supplement: Supplementary file 12 [file Data_Sheet_2.ZIP › Supplementary_dataset2/HDAC6_NR_Disease.gml]

Creator "igraph version 1.2.0 Mon Jun  4 11:55:27 2018"
Version 1
graph
[
  directed 1
  node
  [
    id 0
    name "HDAC6"
    label "HDAC6"
    colors "#FF1313"
    diffs 16.9592648745931
    totalFlows 38.297117844656
    degree 26
  ]
  node
  [
    id 1
    name "USP7"
    label "USP7"
    colors "#FF4E4E"
    diffs 9.72951427385956
    totalFlows 81.9268180486997
    degree 1
  ]
  node
  [
    id 2
    name "TRIM27"
    label "TRIM27"
    colors "#1313FF"
    diffs -28.8400017334341
    totalFlows 111.03685350376
    degree 1
  ]
  node
  [
    id 3
    name "KDM1A"
    label "KDM1A"
    colors "#0000FF"
    diffs -45.3763436058731
    totalFlows 81.1009549187338
    degree 1
  ]
  node
  [
    id 4
    name "EP300"
    label "EP300"
    colors "#FF0000"
    diffs 18.370925661093
    totalFlows 152.329404064308
    degree 1
  ]
  node
  [
    id 5
    name "TUBA1C"
    label "TUBA1C"
    colors "#C4C4FF"
    diffs -0.93332040801489
    totalFlows 6.16517328770693
    degree 1
  ]
  node
  [
    id 6
    name "DDX1"
    label "DDX1"
    colors "#3A3AFF"
    diffs -15.3950474803416
    totalFlows 32.7915892492749
    degree 1
  ]
  node
  [
    id 7
    name "RANBP9"
    label "RANBP9"
    colors "#FF9C9C"
    diffs 2.73597465760356
    totalFlows 17.8908756469501
    degree 1
  ]
  node
  [
    id 8
    name "DDIT3"
    label "DDIT3"
    colors "#FF3A3A"
    diffs 10.9191317346867
    totalFlows 27.4077814646779
    degree 1
  ]
  node
  [
    id 9
    name "POLDIP2"
    label "POLDIP2"
    colors "#B0B0FF"
    diffs -2.02415009147542
    totalFlows 3.63042548906258
    degree 1
  ]
  node
  [
    id 10
    name "DDX41"
    label "DDX41"
    colors "#FF7575"
    diffs 3.8344673776011
    totalFlows 5.76560751608266
    degree 1
  ]
  node
  [
    id 11
    name "DYNLL1"
    label "DYNLL1"
    colors "#4E4EFF"
    diffs -11.6612453025428
    totalFlows 48.0739065222794
    degree 1
  ]
  node
  [
    id 12
    name "JDP2"
    label "JDP2"
    colors "#D7D7FF"
    diffs 0.343986460817385
    totalFlows 2.12498890412615
    degree 1
  ]
  node
  [
    id 13
    name "PTOV1"
    label "PTOV1"
    colors "#8989FF"
    diffs -3.78784759213353
    totalFlows 4.85573242395288
    degree 1
  ]
  node
  [
    id 14
    name "PML"
    label "PML"
    colors "#FFFFFF"
    diffs 0.470651743471834
    totalFlows 54.4791677164225
    degree 1
  ]
  node
  [
    id 15
    name "ATXN3"
    label "ATXN3"
    colors "#EBEBFF"
    diffs 0.45639094728979
    totalFlows 25.2311117311799
    degree 1
  ]
  node
  [
    id 16
    name "TUBA1A"
    label "TUBA1A"
    colors "#FFB0B0"
    diffs 2.52114342822193
    totalFlows 24.398643047647
    degree 1
  ]
  node
  [
    id 17
    name "LPXN"
    label "LPXN"
    colors "#FF6262"
    diffs 3.84723669341833
    totalFlows 14.3290097306662
    degree 1
  ]
  node
  [
    id 18
    name "SLC25A10"
    label "SLC25A10"
    colors "#9C9CFF"
    diffs -2.33084545404
    totalFlows 3.47541325375534
    degree 1
  ]
  node
  [
    id 19
    name "HIST1H4A"
    label "HIST1H4A"
    colors "#7575FF"
    diffs -8.94524058462144
    totalFlows 33.3833024870906
    degree 1
  ]
  node
  [
    id 20
    name "GSK3B"
    label "GSK3B"
    colors "#FFD7D7"
    diffs 1.62137308804047
    totalFlows 37.1427192873519
    degree 1
  ]
  node
  [
    id 21
    name "CSNK2A2"
    label "CSNK2A2"
    colors "#FF2727"
    diffs 11.6119911965048
    totalFlows 74.1879386142297
    degree 1
  ]
  node
  [
    id 22
    name "NR1H4"
    label "NR1H4"
    colors "#FFC4C4"
    diffs 2.04538600199045
    totalFlows 3.92505321459429
    degree 1
  ]
  node
  [
    id 23
    name "ATF3"
    label "ATF3"
    colors "#FF8989"
    diffs 3.54865727908238
    totalFlows 11.65055452874
    degree 1
  ]
  node
  [
    id 24
    name "ACIN1"
    label "ACIN1"
    colors "#6262FF"
    diffs -9.15596658997298
    totalFlows 29.8787095572596
    degree 1
  ]
  node
  [
    id 25
    name "NEK3"
    label "NEK3"
    colors "#FFEBEB"
    diffs 0.963739579777442
    totalFlows 0.963739579777442
    degree 1
  ]
  node
  [
    id 26
    name "PSMC5"
    label "PSMC5"
    colors "#2727FF"
    diffs -16.9414532967566
    totalFlows 47.8310663220379
    degree 1
  ]
  edge
  [
    source 0
    target 1
    weight 0.997024674732725
    correlation 0.997024674732725
    sign 1
  ]
  edge
  [
    source 0
    target 2
    weight 0.986545053115381
    correlation 0.986545053115381
    sign 1
  ]
  edge
  [
    source 0
    target 3
    weight 0.957677460190052
    correlation 0.957677460190052
    sign 1
  ]
  edge
  [
    source 0
    target 4
    weight 0.957214863424948
    correlation -0.957214863424948
    sign -1
  ]
  edge
  [
    source 0
    target 5
    weight 0.973598191738527
    correlation -0.973598191738527
    sign -1
  ]
  edge
  [
    source 0
    target 6
    weight 0.943420294983988
    correlation 0.943420294983988
    sign 1
  ]
  edge
  [
    source 0
    target 7
    weight 0.954273216257647
    correlation -0.954273216257647
    sign -1
  ]
  edge
  [
    source 0
    target 8
    weight 0.8910379795008
    correlation -0.8910379795008
    sign -1
  ]
  edge
  [
    source 0
    target 9
    weight 0.531170800709827
    correlation 0.913379708351179
    sign 1
  ]
  edge
  [
    source 0
    target 10
    weight 0.900558454747206
    correlation 0.900558454747206
    sign 1
  ]
  edge
  [
    source 0
    target 11
    weight 0.847025945196592
    correlation -0.847025945196592
    sign -1
  ]
  edge
  [
    source 0
    target 12
    weight 0.855382678339345
    correlation 0.855382678339345
    sign 1
  ]
  edge
  [
    source 0
    target 13
    weight 0.828798831296368
    correlation 0.828798831296368
    sign 1
  ]
  edge
  [
    source 0
    target 14
    weight 0.795527345193224
    correlation 0.795527345193224
    sign 1
  ]
  edge
  [
    source 0
    target 15
    weight 0.779050327055966
    correlation -0.779050327055966
    sign -1
  ]
  edge
  [
    source 0
    target 16
    weight 0.957881789833737
    correlation -0.957881789833737
    sign -1
  ]
  edge
  [
    source 0
    target 17
    weight 0.751202841563049
    correlation 0.751202841563049
    sign 1
  ]
  edge
  [
    source 0
    target 18
    weight 0.102653675654214
    correlation 0.985000550585322
    sign 1
  ]
  edge
  [
    source 0
    target 19
    weight 0.607936392483677
    correlation 0.878514840674488
    sign 1
  ]
  edge
  [
    source 0
    target 20
    weight 0.366402708148242
    correlation -0.950019272632492
    sign -1
  ]
  edge
  [
    source 0
    target 21
    weight 0.674882454065296
    correlation -0.674882454065296
    sign -1
  ]
  edge
  [
    source 0
    target 22
    weight 0.241820089114592
    correlation 0.692304158058142
    sign 1
  ]
  edge
  [
    source 0
    target 23
    weight 0.724713855930496
    correlation -0.724713855930496
    sign -1
  ]
  edge
  [
    source 0
    target 24
    weight 0.664411674279361
    correlation -0.664411674279361
    sign -1
  ]
  edge
  [
    source 0
    target 25
    weight 0.481869789888721
    correlation -0.796104721642471
    sign -1
  ]
  edge
  [
    source 0
    target 26
    weight 0.376477534884034
    correlation 0.646585820933859
    sign 1
  ]
]
