# Supplementary material for: Aspergillus fumigatus Challenged by Human Dendritic Cells: Metabolic and Regulatory Pathway Responses Testify a Tight Battle
Source: Front Cell Infect Microbiol. 2019 May 22;9:168. doi: 10.3389/fcimb.2019.00168 (PMC6540932; doi:10.3389/fcimb.2019.00168)
Supplement: Supplementary file 12 [file Data_Sheet_2.ZIP › Supplementary_dataset2/HECW2_NR_Control.gml]

Creator "igraph version 1.2.0 Mon Jun  4 11:55:20 2018"
Version 1
graph
[
  directed 1
  node
  [
    id 0
    name "HECW2"
    label "HECW2"
    colors "#0000FF"
    diffs -24.1000035619324
    totalFlows 39.2193764422204
    degree 26
  ]
  node
  [
    id 1
    name "L3MBTL3"
    label "L3MBTL3"
    colors "#FF0000"
    diffs 14.5931901924723
    totalFlows 7.21609445125464
    degree 1
  ]
  node
  [
    id 2
    name "SCML2"
    label "SCML2"
    colors "#C4C4FF"
    diffs -3.77678307218632
    totalFlows 7.01368083950227
    degree 1
  ]
  node
  [
    id 3
    name "PPIB"
    label "PPIB"
    colors "#B0B0FF"
    diffs -3.86425142036799
    totalFlows 9.11048065133499
    degree 1
  ]
  node
  [
    id 4
    name "MACF1"
    label "MACF1"
    colors "#FF2727"
    diffs 4.55650831262045
    totalFlows 3.80875811117706
    degree 1
  ]
  node
  [
    id 5
    name "EEF1D"
    label "EEF1D"
    colors "#1313FF"
    diffs -14.9523051090769
    totalFlows 54.8741346505254
    degree 1
  ]
  node
  [
    id 6
    name "PRMT5"
    label "PRMT5"
    colors "#8989FF"
    diffs -4.72681543959359
    totalFlows 48.6975700437263
    degree 1
  ]
  node
  [
    id 7
    name "RAI1"
    label "RAI1"
    colors "#FF4E4E"
    diffs 2.52821019420958
    totalFlows 1.96839867593699
    degree 1
  ]
  node
  [
    id 8
    name "ZBTB9"
    label "ZBTB9"
    colors "#FFC4C4"
    diffs -0.413356180222003
    totalFlows 8.62906940856324
    degree 1
  ]
  node
  [
    id 9
    name "NOSIP"
    label "NOSIP"
    colors "#D7D7FF"
    diffs -1.9279452213168
    totalFlows 1.9279452213168
    degree 1
  ]
  node
  [
    id 10
    name "KAT2A"
    label "KAT2A"
    colors "#FFB0B0"
    diffs 0.000659438167641468
    totalFlows 20.1132024784573
    degree 1
  ]
  node
  [
    id 11
    name "NUDT16L1"
    label "NUDT16L1"
    colors "#FFFFFF"
    diffs -1.80187629805894
    totalFlows 1.94314955222368
    degree 1
  ]
  node
  [
    id 12
    name "PNP"
    label "PNP"
    colors "#FFEBEB"
    diffs -1.42990816839832
    totalFlows 3.77351667107572
    degree 1
  ]
  node
  [
    id 13
    name "GATAD1"
    label "GATAD1"
    colors "#FF8989"
    diffs 0.268546356069466
    totalFlows 1.6721519052937
    degree 1
  ]
  node
  [
    id 14
    name "ZNF579"
    label "ZNF579"
    colors "#2727FF"
    diffs -9.46438765047336
    totalFlows 10.2006422542973
    degree 1
  ]
  node
  [
    id 15
    name "ZNF207"
    label "ZNF207"
    colors "#6262FF"
    diffs -8.61648258627203
    totalFlows 8.61648258627203
    degree 1
  ]
  node
  [
    id 16
    name "GTF2F2"
    label "GTF2F2"
    colors "#FF1313"
    diffs 5.50584789769979
    totalFlows 18.5119713693357
    degree 1
  ]
  node
  [
    id 17
    name "NCOA5"
    label "NCOA5"
    colors "#FFD7D7"
    diffs -1.08462217962827
    totalFlows 5.15747035046316
    degree 1
  ]
  node
  [
    id 18
    name "XRN1"
    label "XRN1"
    colors "#FF6262"
    diffs 1.62086165179803
    totalFlows 2.27964135612328
    degree 1
  ]
  node
  [
    id 19
    name "CBX4"
    label "CBX4"
    colors "#FF3A3A"
    diffs 3.52858099322516
    totalFlows 8.31094623002759
    degree 1
  ]
  node
  [
    id 20
    name "HSPH1"
    label "HSPH1"
    colors "#3A3AFF"
    diffs -9.14267234389902
    totalFlows 14.4377941632954
    degree 1
  ]
  node
  [
    id 21
    name "PHF6"
    label "PHF6"
    colors "#EBEBFF"
    diffs -1.9040062327684
    totalFlows 22.7850859829901
    degree 1
  ]
  node
  [
    id 22
    name "UBE2L3"
    label "UBE2L3"
    colors "#4E4EFF"
    diffs -8.94719865595531
    totalFlows 70.3304281326784
    degree 1
  ]
  node
  [
    id 23
    name "KPNA1"
    label "KPNA1"
    colors "#7575FF"
    diffs -8.32416411464683
    totalFlows 14.9034498823511
    degree 1
  ]
  node
  [
    id 24
    name "TCEB3B"
    label "TCEB3B"
    colors "#FF7575"
    diffs 0.579739943548385
    totalFlows 1.13848404435684
    degree 1
  ]
  node
  [
    id 25
    name "TADA2B"
    label "TADA2B"
    colors "#FF9C9C"
    diffs 0.169356247231008
    totalFlows 1.36394061730796
    degree 1
  ]
  node
  [
    id 26
    name "PBRM1"
    label "PBRM1"
    colors "#9C9CFF"
    diffs -4.38118483298734
    totalFlows 12.9146318471332
    degree 1
  ]
  edge
  [
    source 0
    target 1
    weight 0.999042254670805
    correlation -0.999042254670805
    sign -1
  ]
  edge
  [
    source 0
    target 2
    weight 0.992885509446274
    correlation -0.992885509446274
    sign -1
  ]
  edge
  [
    source 0
    target 3
    weight 0.361964561097099
    correlation -0.992320837533912
    sign -1
  ]
  edge
  [
    source 0
    target 4
    weight 0.994347579097253
    correlation -0.994347579097253
    sign -1
  ]
  edge
  [
    source 0
    target 5
    weight 0.957510852217579
    correlation -0.957510852217579
    sign -1
  ]
  edge
  [
    source 0
    target 6
    weight 0.957482029984096
    correlation -0.957482029984096
    sign -1
  ]
  edge
  [
    source 0
    target 7
    weight 0.984199337968494
    correlation -0.984199337968494
    sign -1
  ]
  edge
  [
    source 0
    target 8
    weight 0.918966948937694
    correlation 0.918966948937694
    sign 1
  ]
  edge
  [
    source 0
    target 9
    weight 0.963972610658399
    correlation -0.995658555535716
    sign -1
  ]
  edge
  [
    source 0
    target 10
    weight 0.967137245357845
    correlation -0.967137245357845
    sign -1
  ]
  edge
  [
    source 0
    target 11
    weight 0.775890490406731
    correlation 0.997694957274598
    sign 1
  ]
  edge
  [
    source 0
    target 12
    weight 0.897169431140034
    correlation 0.934534728319745
    sign 1
  ]
  edge
  [
    source 0
    target 13
    weight 0.836075952646849
    correlation -0.836075952646849
    sign -1
  ]
  edge
  [
    source 0
    target 14
    weight 0.834524885713439
    correlation -0.834524885713439
    sign -1
  ]
  edge
  [
    source 0
    target 15
    weight 0.833271777757846
    correlation 0.833271777757846
    sign 1
  ]
  edge
  [
    source 0
    target 16
    weight 0.826115140743101
    correlation 0.826115140743101
    sign 1
  ]
  edge
  [
    source 0
    target 17
    weight 0.818405111987338
    correlation 0.818405111987338
    sign 1
  ]
  edge
  [
    source 0
    target 18
    weight 0.478062213874063
    correlation -0.944825464032005
    sign -1
  ]
  edge
  [
    source 0
    target 19
    weight 0.2047528994142
    correlation -0.813471353010854
    sign -1
  ]
  edge
  [
    source 0
    target 20
    weight 0.310482903670991
    correlation -0.87178362338366
    sign -1
  ]
  edge
  [
    source 0
    target 21
    weight 0.754447740924016
    correlation 0.754447740924016
    sign 1
  ]
  edge
  [
    source 0
    target 22
    weight 0.748181635704877
    correlation -0.748181635704877
    sign -1
  ]
  edge
  [
    source 0
    target 23
    weight 0.936225178234054
    correlation 0.936225178234054
    sign 1
  ]
  edge
  [
    source 0
    target 24
    weight 0.489379398951027
    correlation -0.865004842808336
    sign -1
  ]
  edge
  [
    source 0
    target 25
    weight 0.681970308653978
    correlation 0.681970308653978
    sign 1
  ]
  edge
  [
    source 0
    target 26
    weight 0.259642602564182
    correlation 0.659148238453762
    sign 1
  ]
]
