# Supplementary material for: Aspergillus fumigatus Challenged by Human Dendritic Cells: Metabolic and Regulatory Pathway Responses Testify a Tight Battle
Source: Front Cell Infect Microbiol. 2019 May 22;9:168. doi: 10.3389/fcimb.2019.00168 (PMC6540932; doi:10.3389/fcimb.2019.00168)
Supplement: Supplementary file 12 [file Data_Sheet_2.ZIP › Supplementary_dataset2/HECW2_NR_Disease.gml]

Creator "igraph version 1.2.0 Mon Jun  4 11:55:20 2018"
Version 1
graph
[
  directed 1
  node
  [
    id 0
    name "HECW2"
    label "HECW2"
    colors "#0000FF"
    diffs -24.1000035619324
    totalFlows 15.119372880288
    degree 11
  ]
  node
  [
    id 1
    name "FRG1"
    label "FRG1"
    colors "#FFB9B9"
    diffs 0.211045652243452
    totalFlows 1.97593665553589
    degree 1
  ]
  node
  [
    id 2
    name "GTF2F2"
    label "GTF2F2"
    colors "#FF5C5C"
    diffs 5.50584789769979
    totalFlows 24.0178192670355
    degree 1
  ]
  node
  [
    id 3
    name "HECW1"
    label "HECW1"
    colors "#E7E7FF"
    diffs -0.239898025273106
    totalFlows 3.07063817337188
    degree 1
  ]
  node
  [
    id 4
    name "TFAP2A"
    label "TFAP2A"
    colors "#2E2EFF"
    diffs -18.6569650257464
    totalFlows 9.04508962345792
    degree 1
  ]
  node
  [
    id 5
    name "TP53"
    label "TP53"
    colors "#FF0000"
    diffs 49.8893900372888
    totalFlows 361.017612692398
    degree 1
  ]
  node
  [
    id 6
    name "DRG1"
    label "DRG1"
    colors "#8B8BFF"
    diffs -1.20061824786419
    totalFlows 8.43884819615686
    degree 1
  ]
  node
  [
    id 7
    name "L3MBTL3"
    label "L3MBTL3"
    colors "#FF2E2E"
    diffs 14.5931901924723
    totalFlows 21.8092846437269
    degree 1
  ]
  node
  [
    id 8
    name "KAT2A"
    label "KAT2A"
    colors "#FFE7E7"
    diffs 0.000659438167641468
    totalFlows 20.1138619166249
    degree 1
  ]
  node
  [
    id 9
    name "BAIAP2L1"
    label "BAIAP2L1"
    colors "#B9B9FF"
    diffs -0.61205601207119
    totalFlows 1.50982458227733
    degree 1
  ]
  node
  [
    id 10
    name "MED12"
    label "MED12"
    colors "#5C5CFF"
    diffs -3.74835833600646
    totalFlows 9.24170111065471
    degree 1
  ]
  node
  [
    id 11
    name "TRIM25"
    label "TRIM25"
    colors "#FF8B8B"
    diffs 2.8804787288935
    totalFlows 8.23122966387947
    degree 1
  ]
  edge
  [
    source 0
    target 1
    weight 0.982783026853426
    correlation 0.982783026853426
    sign 1
  ]
  edge
  [
    source 0
    target 2
    weight 0.929410435408581
    correlation 0.929410435408581
    sign 1
  ]
  edge
  [
    source 0
    target 3
    weight 0.608694164585204
    correlation -0.984976774895312
    sign -1
  ]
  edge
  [
    source 0
    target 4
    weight 0.893132000055876
    correlation 0.893132000055876
    sign 1
  ]
  edge
  [
    source 0
    target 5
    weight 0.840508073806944
    correlation 0.840508073806944
    sign 1
  ]
  edge
  [
    source 0
    target 6
    weight 0.807623925813536
    correlation 0.807623925813536
    sign 1
  ]
  edge
  [
    source 0
    target 7
    weight 0.788473757586925
    correlation -0.788473757586925
    sign -1
  ]
  edge
  [
    source 0
    target 8
    weight 0.862733592355605
    correlation 0.862733592355605
    sign 1
  ]
  edge
  [
    source 0
    target 9
    weight 0.754912291138664
    correlation 0.988216900755691
    sign 1
  ]
  edge
  [
    source 0
    target 10
    weight 0.0330867370312956
    correlation -0.82595112851986
    sign -1
  ]
  edge
  [
    source 0
    target 11
    weight 0.0583284355079648
    correlation -0.886396326835808
    sign -1
  ]
]
