# Supplementary material for: Aspergillus fumigatus Challenged by Human Dendritic Cells: Metabolic and Regulatory Pathway Responses Testify a Tight Battle
Source: Front Cell Infect Microbiol. 2019 May 22;9:168. doi: 10.3389/fcimb.2019.00168 (PMC6540932; doi:10.3389/fcimb.2019.00168)
Supplement: Supplementary file 12 [file Data_Sheet_2.ZIP › Supplementary_dataset2/HGS_NR_Control.gml]

Creator "igraph version 1.2.0 Mon Jun  4 11:55:25 2018"
Version 1
graph
[
  directed 1
  node
  [
    id 0
    name "HGS"
    label "HGS"
    colors "#FF0000"
    diffs 13.5074802858993
    totalFlows 19.1729719165478
    degree 12
  ]
  node
  [
    id 1
    name "KRT18"
    label "KRT18"
    colors "#FF2A2A"
    diffs 6.42284747123811
    totalFlows 10.3900879294001
    degree 1
  ]
  node
  [
    id 2
    name "PITX1"
    label "PITX1"
    colors "#AAAAFF"
    diffs -1.99312373998476
    totalFlows 3.89744197902787
    degree 1
  ]
  node
  [
    id 3
    name "PEF1"
    label "PEF1"
    colors "#D4D4FF"
    diffs -1.92180455540381
    totalFlows 1.92180455540381
    degree 1
  ]
  node
  [
    id 4
    name "MAPK1IP1L"
    label "MAPK1IP1L"
    colors "#5555FF"
    diffs -3.69270194754049
    totalFlows 5.69206201815124
    degree 1
  ]
  node
  [
    id 5
    name "POGZ"
    label "POGZ"
    colors "#FF7F7F"
    diffs 2.28958638717428
    totalFlows 3.15505801096913
    degree 1
  ]
  node
  [
    id 6
    name "TMCC2"
    label "TMCC2"
    colors "#7F7FFF"
    diffs -2.24253147191213
    totalFlows 5.63000123887107
    degree 1
  ]
  node
  [
    id 7
    name "VPS4A"
    label "VPS4A"
    colors "#FFD4D4"
    diffs -0.312306150508552
    totalFlows 1.7608216360347
    degree 1
  ]
  node
  [
    id 8
    name "ARRB1"
    label "ARRB1"
    colors "#2A2AFF"
    diffs -31.6365188675521
    totalFlows 129.817099938542
    degree 1
  ]
  node
  [
    id 9
    name "SUMO1"
    label "SUMO1"
    colors "#0000FF"
    diffs -133.65479587119
    totalFlows 513.443912930697
    degree 1
  ]
  node
  [
    id 10
    name "P4HA3"
    label "P4HA3"
    colors "#FFFFFF"
    diffs -1.44231487709807
    totalFlows 1.44231487709807
    degree 1
  ]
  node
  [
    id 11
    name "EHMT2"
    label "EHMT2"
    colors "#FFAAAA"
    diffs 2.24100412369506
    totalFlows 13.4089745923351
    degree 1
  ]
  node
  [
    id 12
    name "UBE2I"
    label "UBE2I"
    colors "#FF5555"
    diffs 3.64183343334246
    totalFlows 119.372999606495
    degree 1
  ]
  edge
  [
    source 0
    target 1
    weight 0.960412882684268
    correlation 0.960412882684268
    sign 1
  ]
  edge
  [
    source 0
    target 2
    weight 0.971619744938004
    correlation 0.971619744938004
    sign 1
  ]
  edge
  [
    source 0
    target 3
    weight 0.858843320982316
    correlation -0.858843320982316
    sign -1
  ]
  edge
  [
    source 0
    target 4
    weight 0.963504673496268
    correlation -0.963504673496268
    sign -1
  ]
  edge
  [
    source 0
    target 5
    weight 0.508533906518593
    correlation 0.831586990378906
    sign 1
  ]
  edge
  [
    source 0
    target 6
    weight 0.851445161073721
    correlation 0.851445161073721
    sign 1
  ]
  edge
  [
    source 0
    target 7
    weight 0.792156077845249
    correlation 0.880800076088273
    sign 1
  ]
  edge
  [
    source 0
    target 8
    weight 0.73809229996487
    correlation 0.73809229996487
    sign 1
  ]
  edge
  [
    source 0
    target 9
    weight 0.713578873144733
    correlation -0.713578873144733
    sign -1
  ]
  edge
  [
    source 0
    target 10
    weight 0.721157438549036
    correlation -0.979530693756994
    sign -1
  ]
  edge
  [
    source 0
    target 11
    weight 0.827709996676085
    correlation 0.827709996676085
    sign 1
  ]
  edge
  [
    source 0
    target 12
    weight 0.689720495768645
    correlation -0.689720495768645
    sign -1
  ]
]
