# Supplementary material for: Aspergillus fumigatus Challenged by Human Dendritic Cells: Metabolic and Regulatory Pathway Responses Testify a Tight Battle
Source: Front Cell Infect Microbiol. 2019 May 22;9:168. doi: 10.3389/fcimb.2019.00168 (PMC6540932; doi:10.3389/fcimb.2019.00168)
Supplement: Supplementary file 12 [file Data_Sheet_2.ZIP › Supplementary_dataset2/HGS_NR_Disease.gml]

Creator "igraph version 1.2.0 Mon Jun  4 11:55:25 2018"
Version 1
graph
[
  directed 1
  node
  [
    id 0
    name "HGS"
    label "HGS"
    colors "#FF4545"
    diffs 13.5074802858993
    totalFlows 32.6804522024471
    degree 22
  ]
  node
  [
    id 1
    name "REPIN1"
    label "REPIN1"
    colors "#FFD0D0"
    diffs 3.38244368424408
    totalFlows 5.77369478775795
    degree 1
  ]
  node
  [
    id 2
    name "PELP1"
    label "PELP1"
    colors "#FFB9B9"
    diffs 3.66680089121446
    totalFlows 11.7755954656915
    degree 1
  ]
  node
  [
    id 3
    name "FGFR2"
    label "FGFR2"
    colors "#FF8B8B"
    diffs 4.80163324403284
    totalFlows 9.47814830498521
    degree 1
  ]
  node
  [
    id 4
    name "HNRNPDL"
    label "HNRNPDL"
    colors "#FF0000"
    diffs 22.9653136678474
    totalFlows 45.5321636296865
    degree 1
  ]
  node
  [
    id 5
    name "CLTC"
    label "CLTC"
    colors "#FF5C5C"
    diffs 10.1523533547182
    totalFlows 29.7211147394411
    degree 1
  ]
  node
  [
    id 6
    name "CTTNBP2NL"
    label "CTTNBP2NL"
    colors "#FFFFFF"
    diffs 2.49926470904532
    totalFlows 4.46586241071979
    degree 1
  ]
  node
  [
    id 7
    name "KRT19"
    label "KRT19"
    colors "#FFA2A2"
    diffs 4.05682856680992
    totalFlows 9.47181475966889
    degree 1
  ]
  node
  [
    id 8
    name "SMAD2"
    label "SMAD2"
    colors "#B9B9FF"
    diffs 2.11342217573687
    totalFlows 167.370061895817
    degree 1
  ]
  node
  [
    id 9
    name "ARL6IP1"
    label "ARL6IP1"
    colors "#5C5CFF"
    diffs -0.427091297134203
    totalFlows 3.11252755297718
    degree 1
  ]
  node
  [
    id 10
    name "DECR1"
    label "DECR1"
    colors "#A2A2FF"
    diffs 1.64336454301705
    totalFlows 1.64336454301705
    degree 1
  ]
  node
  [
    id 11
    name "HAP1"
    label "HAP1"
    colors "#FF7373"
    diffs 6.52376920116823
    totalFlows 13.1266424442601
    degree 1
  ]
  node
  [
    id 12
    name "MEST"
    label "MEST"
    colors "#D0D0FF"
    diffs 2.15977921187244
    totalFlows 3.85780962963885
    degree 1
  ]
  node
  [
    id 13
    name "WDR77"
    label "WDR77"
    colors "#1717FF"
    diffs -13.6653909487063
    totalFlows 9.18721521293163
    degree 1
  ]
  node
  [
    id 14
    name "ATXN1L"
    label "ATXN1L"
    colors "#FF1717"
    diffs 20.8454127028211
    totalFlows 28.3343893833342
    degree 1
  ]
  node
  [
    id 15
    name "NEDD8"
    label "NEDD8"
    colors "#FF2E2E"
    diffs 19.532262474893
    totalFlows 111.738540270523
    degree 1
  ]
  node
  [
    id 16
    name "CSTF2"
    label "CSTF2"
    colors "#8B8BFF"
    diffs 0.734989464214974
    totalFlows 5.05617339732594
    degree 1
  ]
  node
  [
    id 17
    name "PAK1"
    label "PAK1"
    colors "#2E2EFF"
    diffs -2.91889585612703
    totalFlows 19.8031149898494
    degree 1
  ]
  node
  [
    id 18
    name "ATP2A2"
    label "ATP2A2"
    colors "#FFE7E7"
    diffs 2.72375258956413
    totalFlows 8.40295414755318
    degree 1
  ]
  node
  [
    id 19
    name "SUMO1"
    label "SUMO1"
    colors "#0000FF"
    diffs -133.65479587119
    totalFlows 379.789117059508
    degree 1
  ]
  node
  [
    id 20
    name "CEP57L1"
    label "CEP57L1"
    colors "#4545FF"
    diffs -0.50121684338724
    totalFlows 5.32281121245573
    degree 1
  ]
  node
  [
    id 21
    name "PFKM"
    label "PFKM"
    colors "#7373FF"
    diffs -0.146542827402697
    totalFlows 3.08841194943843
    degree 1
  ]
  node
  [
    id 22
    name "ING5"
    label "ING5"
    colors "#E7E7FF"
    diffs 2.45406868603803
    totalFlows 6.90510323026143
    degree 1
  ]
  edge
  [
    source 0
    target 1
    weight 0.961006650220502
    correlation -0.961006650220502
    sign -1
  ]
  edge
  [
    source 0
    target 2
    weight 0.957597273977278
    correlation 0.957597273977278
    sign 1
  ]
  edge
  [
    source 0
    target 3
    weight 0.869979046084417
    correlation 0.973306537768074
    sign 1
  ]
  edge
  [
    source 0
    target 4
    weight 0.908598157210411
    correlation 0.908598157210411
    sign 1
  ]
  edge
  [
    source 0
    target 5
    weight 0.985822183112205
    correlation -0.985822183112205
    sign -1
  ]
  edge
  [
    source 0
    target 6
    weight 0.970492427159615
    correlation 0.970492427159615
    sign 1
  ]
  edge
  [
    source 0
    target 7
    weight 0.981011879797199
    correlation 0.981011879797199
    sign 1
  ]
  edge
  [
    source 0
    target 8
    weight 0.824574085261042
    correlation 0.824574085261042
    sign 1
  ]
  edge
  [
    source 0
    target 9
    weight 0.95830465336338
    correlation -0.95830465336338
    sign -1
  ]
  edge
  [
    source 0
    target 10
    weight 0.821682271508527
    correlation -0.973777204124394
    sign -1
  ]
  edge
  [
    source 0
    target 11
    weight 0.938896210840075
    correlation 0.938896210840075
    sign 1
  ]
  edge
  [
    source 0
    target 12
    weight 0.977803107279971
    correlation 0.977803107279971
    sign 1
  ]
  edge
  [
    source 0
    target 13
    weight 0.894575855293593
    correlation -0.894575855293593
    sign -1
  ]
  edge
  [
    source 0
    target 14
    weight 0.757582256949583
    correlation 0.757582256949583
    sign 1
  ]
  edge
  [
    source 0
    target 15
    weight 0.960981359251105
    correlation -0.960981359251105
    sign -1
  ]
  edge
  [
    source 0
    target 16
    weight 0.367385349817352
    correlation -0.904906657408712
    sign -1
  ]
  edge
  [
    source 0
    target 17
    weight 0.981868228779096
    correlation -0.981868228779096
    sign -1
  ]
  edge
  [
    source 0
    target 18
    weight 0.275109228955801
    correlation 0.941757420731875
    sign 1
  ]
  edge
  [
    source 0
    target 19
    weight 0.629444839431745
    correlation -0.629444839431745
    sign -1
  ]
  edge
  [
    source 0
    target 20
    weight 0.597022776970571
    correlation -0.903360792570211
    sign -1
  ]
  edge
  [
    source 0
    target 21
    weight 0.10205997353189
    correlation -0.980640838856472
    sign -1
  ]
  edge
  [
    source 0
    target 22
    weight 0.0496104236295195
    correlation 0.860449420940892
    sign 1
  ]
]
