# Supplementary material for: Aspergillus fumigatus Challenged by Human Dendritic Cells: Metabolic and Regulatory Pathway Responses Testify a Tight Battle
Source: Front Cell Infect Microbiol. 2019 May 22;9:168. doi: 10.3389/fcimb.2019.00168 (PMC6540932; doi:10.3389/fcimb.2019.00168)
Supplement: Supplementary file 12 [file Data_Sheet_2.ZIP › Supplementary_dataset2/HNRNPDL_KT_Control.gml]

Creator "igraph version 1.2.0 Mon Jun  4 11:55:14 2018"
Version 1
graph
[
  directed 1
  node
  [
    id 0
    name "ITGA4"
    label "ITGA4"
    colors "#FF4343"
    diffs 17.0460603684374
    totalFlows 37.6168983147173
    degree 1
  ]
  node
  [
    id 1
    name "ATP6V1B1"
    label "ATP6V1B1"
    colors "#2222FF"
    diffs -2.67815966933574
    totalFlows 6.27633627830501
    degree 1
  ]
  node
  [
    id 2
    name "CUL3"
    label "CUL3"
    colors "#FF0000"
    diffs 32.5093506850635
    totalFlows 105.139198058183
    degree 1
  ]
  node
  [
    id 3
    name "CUL4B"
    label "CUL4B"
    colors "#FF6565"
    diffs 8.55560810031009
    totalFlows 26.0904960974068
    degree 1
  ]
  node
  [
    id 4
    name "SRSF1"
    label "SRSF1"
    colors "#0000FF"
    diffs -4.50440567325145
    totalFlows 16.1348076935094
    degree 1
  ]
  node
  [
    id 5
    name "UBE2S"
    label "UBE2S"
    colors "#8888FF"
    diffs -0.322685863946732
    totalFlows 2.37661676035439
    degree 1
  ]
  node
  [
    id 6
    name "SRSF3"
    label "SRSF3"
    colors "#6666FF"
    diffs -0.620448763087618
    totalFlows 9.71414505543949
    degree 1
  ]
  node
  [
    id 7
    name "LRP1"
    label "LRP1"
    colors "#AAAAFF"
    diffs 0.156691132002804
    totalFlows 12.8911753297296
    degree 1
  ]
  node
  [
    id 8
    name "CAND1"
    label "CAND1"
    colors "#EEEEFF"
    diffs 2.42672016316417
    totalFlows 62.5883499681956
    degree 1
  ]
  node
  [
    id 9
    name "HNRNPA2B1"
    label "HNRNPA2B1"
    colors "#4444FF"
    diffs -0.740791536681838
    totalFlows 14.5630341224647
    degree 1
  ]
  node
  [
    id 10
    name "RNF2"
    label "RNF2"
    colors "#FFAAAA"
    diffs 5.56442814346988
    totalFlows 78.8153353041374
    degree 1
  ]
  node
  [
    id 11
    name "TRAF6"
    label "TRAF6"
    colors "#FFEEEE"
    diffs 3.07780102854208
    totalFlows 54.1218589170883
    degree 1
  ]
  node
  [
    id 12
    name "RPA3"
    label "RPA3"
    colors "#FF8888"
    diffs 6.23947069956168
    totalFlows 47.9881734390277
    degree 1
  ]
  node
  [
    id 13
    name "EEF2"
    label "EEF2"
    colors "#FFCCCC"
    diffs 3.96198083260322
    totalFlows 7.94720444414139
    degree 1
  ]
  node
  [
    id 14
    name "HNRNPA0"
    label "HNRNPA0"
    colors "#CCCCFF"
    diffs 1.18397988393822
    totalFlows 7.29272705072975
    degree 1
  ]
  node
  [
    id 15
    name "HNRNPDL"
    label "HNRNPDL"
    colors "#FF2121"
    diffs 22.9653136678474
    totalFlows 22.5668499618391
    degree 15
  ]
  edge
  [
    source 0
    target 15
    weight 0.983217845284381
    correlation 0.983217845284381
    sign 1
  ]
  edge
  [
    source 1
    target 15
    weight 0.934148912651788
    correlation -0.934148912651788
    sign -1
  ]
  edge
  [
    source 2
    target 15
    weight 0.957308401907331
    correlation 0.957308401907331
    sign 1
  ]
  edge
  [
    source 3
    target 15
    weight 0.870626462297127
    correlation -0.870626462297127
    sign -1
  ]
  edge
  [
    source 4
    target 15
    weight 0.894147707616405
    correlation 0.894147707616405
    sign 1
  ]
  edge
  [
    source 5
    target 15
    weight 0.77996222753854
    correlation 0.77996222753854
    sign 1
  ]
  edge
  [
    source 6
    target 15
    weight 0.910000227218916
    correlation 0.910000227218916
    sign 1
  ]
  edge
  [
    source 7
    target 15
    weight 0.641029506358831
    correlation -0.641029506358831
    sign -1
  ]
  edge
  [
    source 8
    target 15
    weight 0.722421610753049
    correlation 0.722421610753049
    sign 1
  ]
  edge
  [
    source 9
    target 15
    weight 0.740463058134446
    correlation 0.740463058134446
    sign 1
  ]
  edge
  [
    source 10
    target 15
    weight 0.731443626127726
    correlation 0.731443626127726
    sign 1
  ]
  edge
  [
    source 11
    target 15
    weight 0.66097220197006
    correlation 0.66097220197006
    sign 1
  ]
  edge
  [
    source 12
    target 15
    weight 0.695238833543308
    correlation 0.695238833543308
    sign 1
  ]
  edge
  [
    source 13
    target 15
    weight 0.688085817025628
    correlation -0.688085817025628
    sign -1
  ]
  edge
  [
    source 14
    target 15
    weight 0.0743585424920146
    correlation -0.661609304714616
    sign -1
  ]
]
