# Supplementary material for: Aspergillus fumigatus Challenged by Human Dendritic Cells: Metabolic and Regulatory Pathway Responses Testify a Tight Battle
Source: Front Cell Infect Microbiol. 2019 May 22;9:168. doi: 10.3389/fcimb.2019.00168 (PMC6540932; doi:10.3389/fcimb.2019.00168)
Supplement: Supplementary file 12 [file Data_Sheet_2.ZIP › Supplementary_dataset2/HNRNPDL_KT_Disease.gml]

Creator "igraph version 1.2.0 Mon Jun  4 11:55:14 2018"
Version 1
graph
[
  directed 1
  node
  [
    id 0
    name "IFIT2"
    label "IFIT2"
    colors "#FFC1C1"
    diffs 8.11200455293104
    totalFlows 37.2041141661697
    degree 1
  ]
  node
  [
    id 1
    name "HGS"
    label "HGS"
    colors "#FF8C8C"
    diffs 13.5074802858993
    totalFlows 32.6804522024471
    degree 1
  ]
  node
  [
    id 2
    name "CUL4B"
    label "CUL4B"
    colors "#FF9E9E"
    diffs 8.55560810031009
    totalFlows 34.6461041977169
    degree 1
  ]
  node
  [
    id 3
    name "H2AFX"
    label "H2AFX"
    colors "#FFAFAF"
    diffs 8.24105750769574
    totalFlows 36.2446881327148
    degree 1
  ]
  node
  [
    id 4
    name "ERG"
    label "ERG"
    colors "#E4E4FF"
    diffs 1.18548471695073
    totalFlows 13.0750117021463
    degree 1
  ]
  node
  [
    id 5
    name "EIF4H"
    label "EIF4H"
    colors "#AFAFFF"
    diffs 0.482309810527589
    totalFlows 2.42873474978264
    degree 1
  ]
  node
  [
    id 6
    name "HNRNPR"
    label "HNRNPR"
    colors "#2323FF"
    diffs -3.71408495528776
    totalFlows 17.2918174039206
    degree 1
  ]
  node
  [
    id 7
    name "RPA2"
    label "RPA2"
    colors "#C1C1FF"
    diffs 1.00959804770034
    totalFlows 53.5885369433064
    degree 1
  ]
  node
  [
    id 8
    name "IFIT3"
    label "IFIT3"
    colors "#0000FF"
    diffs -15.5819805758902
    totalFlows 24.5047027554605
    degree 1
  ]
  node
  [
    id 9
    name "HNRNPA2B1"
    label "HNRNPA2B1"
    colors "#6969FF"
    diffs -0.740791536681838
    totalFlows 13.8222425857829
    degree 1
  ]
  node
  [
    id 10
    name "OBSL1"
    label "OBSL1"
    colors "#FF2323"
    diffs 24.1613972741766
    totalFlows 79.287839297011
    degree 1
  ]
  node
  [
    id 11
    name "RPA1"
    label "RPA1"
    colors "#FF3434"
    diffs 23.8461570258888
    totalFlows 58.879739219798
    degree 1
  ]
  node
  [
    id 12
    name "NEDD8"
    label "NEDD8"
    colors "#FF6969"
    diffs 19.532262474893
    totalFlows 111.738540270523
    degree 1
  ]
  node
  [
    id 13
    name "ATIC"
    label "ATIC"
    colors "#FFF6F6"
    diffs 3.49404501620569
    totalFlows 5.76115812096478
    degree 1
  ]
  node
  [
    id 14
    name "HNRNPA0"
    label "HNRNPA0"
    colors "#D3D3FF"
    diffs 1.18397988393822
    totalFlows 8.47670693466796
    degree 1
  ]
  node
  [
    id 15
    name "HNRNPH1"
    label "HNRNPH1"
    colors "#5757FF"
    diffs -1.49091987237011
    totalFlows 13.6266109145852
    degree 1
  ]
  node
  [
    id 16
    name "FBXO6"
    label "FBXO6"
    colors "#FF4646"
    diffs 23.6820767401731
    totalFlows 62.9603272036394
    degree 1
  ]
  node
  [
    id 17
    name "PDHA1"
    label "PDHA1"
    colors "#9E9EFF"
    diffs 0.457420384405889
    totalFlows 2.92932467813586
    degree 1
  ]
  node
  [
    id 18
    name "UBE2S"
    label "UBE2S"
    colors "#7B7BFF"
    diffs -0.322685863946732
    totalFlows 2.05393089640766
    degree 1
  ]
  node
  [
    id 19
    name "RPL36"
    label "RPL36"
    colors "#4646FF"
    diffs -1.62203628608303
    totalFlows 7.15031826502983
    degree 1
  ]
  node
  [
    id 20
    name "RPA3"
    label "RPA3"
    colors "#FFD3D3"
    diffs 6.23947069956168
    totalFlows 54.2276441385894
    degree 1
  ]
  node
  [
    id 21
    name "ITGA4"
    label "ITGA4"
    colors "#FF7B7B"
    diffs 17.0460603684374
    totalFlows 54.6629586831546
    degree 1
  ]
  node
  [
    id 22
    name "CAND1"
    label "CAND1"
    colors "#F6F6FF"
    diffs 2.42672016316417
    totalFlows 65.0150701313597
    degree 1
  ]
  node
  [
    id 23
    name "SNRNP70"
    label "SNRNP70"
    colors "#FFE4E4"
    diffs 3.60448286451916
    totalFlows 13.9183616810879
    degree 1
  ]
  node
  [
    id 24
    name "HNRNPA3"
    label "HNRNPA3"
    colors "#3434FF"
    diffs -1.73614052464396
    totalFlows 8.69464005421602
    degree 1
  ]
  node
  [
    id 25
    name "PICALM"
    label "PICALM"
    colors "#8C8CFF"
    diffs -0.0347176857135434
    totalFlows 4.40338548030355
    degree 1
  ]
  node
  [
    id 26
    name "CUL3"
    label "CUL3"
    colors "#FF1111"
    diffs 32.5093506850635
    totalFlows 137.648548743246
    degree 1
  ]
  node
  [
    id 27
    name "UBC"
    label "UBC"
    colors "#FF0000"
    diffs 286.847303328444
    totalFlows 1297.32983910087
    degree 1
  ]
  node
  [
    id 28
    name "U2AF2"
    label "U2AF2"
    colors "#1111FF"
    diffs -4.14273594397006
    totalFlows 10.7183538654024
    degree 1
  ]
  node
  [
    id 29
    name "HNRNPDL"
    label "HNRNPDL"
    colors "#FF5757"
    diffs 22.9653136678474
    totalFlows 45.5321636296865
    degree 29
  ]
  edge
  [
    source 0
    target 29
    weight 0.924032634252233
    correlation -0.924032634252233
    sign -1
  ]
  edge
  [
    source 1
    target 29
    weight 0.908598157210411
    correlation 0.908598157210411
    sign 1
  ]
  edge
  [
    source 2
    target 29
    weight 0.959298687260414
    correlation -0.959298687260414
    sign -1
  ]
  edge
  [
    source 3
    target 29
    weight 0.922040997838322
    correlation 0.922040997838322
    sign 1
  ]
  edge
  [
    source 4
    target 29
    weight 0.951596849319035
    correlation 0.951596849319035
    sign 1
  ]
  edge
  [
    source 5
    target 29
    weight 0.928410575453772
    correlation -0.928410575453772
    sign -1
  ]
  edge
  [
    source 6
    target 29
    weight 0.88937177420999
    correlation 0.88937177420999
    sign 1
  ]
  edge
  [
    source 7
    target 29
    weight 0.859274822265518
    correlation -0.859274822265518
    sign -1
  ]
  edge
  [
    source 8
    target 29
    weight 0.709366846211212
    correlation -0.709366846211212
    sign -1
  ]
  edge
  [
    source 9
    target 29
    weight 0.863997929022333
    correlation 0.863997929022333
    sign 1
  ]
  edge
  [
    source 10
    target 29
    weight 0.874462977027083
    correlation 0.874462977027083
    sign 1
  ]
  edge
  [
    source 11
    target 29
    weight 0.817356508054544
    correlation -0.817356508054544
    sign -1
  ]
  edge
  [
    source 12
    target 29
    weight 0.817341664447449
    correlation -0.817341664447449
    sign -1
  ]
  edge
  [
    source 13
    target 29
    weight 0.877004882733268
    correlation -0.877004882733268
    sign -1
  ]
  edge
  [
    source 14
    target 29
    weight 0.842139383692155
    correlation 0.842139383692155
    sign 1
  ]
  edge
  [
    source 15
    target 29
    weight 0.843747453992418
    correlation 0.843747453992418
    sign 1
  ]
  edge
  [
    source 16
    target 29
    weight 0.772334023390293
    correlation -0.772334023390293
    sign -1
  ]
  edge
  [
    source 17
    target 29
    weight 0.788043065433656
    correlation -0.788043065433656
    sign -1
  ]
  edge
  [
    source 18
    target 29
    weight 0.774527185032937
    correlation 0.774527185032937
    sign 1
  ]
  edge
  [
    source 19
    target 29
    weight 0.812071583946921
    correlation -0.812071583946921
    sign -1
  ]
  edge
  [
    source 20
    target 29
    weight 0.764780751271631
    correlation -0.764780751271631
    sign -1
  ]
  edge
  [
    source 21
    target 29
    weight 0.759856745678324
    correlation 0.759856745678324
    sign 1
  ]
  edge
  [
    source 22
    target 29
    weight 0.777199984031707
    correlation 0.777199984031707
    sign 1
  ]
  edge
  [
    source 23
    target 29
    weight 0.661437470560594
    correlation -0.661437470560594
    sign -1
  ]
  edge
  [
    source 24
    target 29
    weight 0.739050650333436
    correlation 0.739050650333436
    sign 1
  ]
  edge
  [
    source 25
    target 29
    weight 0.462571430064492
    correlation -0.664782113286279
    sign -1
  ]
  edge
  [
    source 26
    target 29
    weight 0.677467192542958
    correlation 0.677467192542958
    sign 1
  ]
  edge
  [
    source 27
    target 29
    weight 0.617888608390387
    correlation -0.617888608390387
    sign -1
  ]
  edge
  [
    source 28
    target 29
    weight 0.170810981175738
    correlation 0.700816324582649
    sign 1
  ]
]
