# Supplementary material for: Aspergillus fumigatus Challenged by Human Dendritic Cells: Metabolic and Regulatory Pathway Responses Testify a Tight Battle
Source: Front Cell Infect Microbiol. 2019 May 22;9:168. doi: 10.3389/fcimb.2019.00168 (PMC6540932; doi:10.3389/fcimb.2019.00168)
Supplement: Supplementary file 12 [file Data_Sheet_2.ZIP › Supplementary_dataset2/ITCH_NR_Control.gml]

Creator "igraph version 1.2.0 Mon Jun  4 11:55:23 2018"
Version 1
graph
[
  directed 1
  node
  [
    id 0
    name "ITCH"
    label "ITCH"
    colors "#7F7FFF"
    diffs -15.6432013903848
    totalFlows 28.0949196190704
    degree 16
  ]
  node
  [
    id 1
    name "DVL2"
    label "DVL2"
    colors "#FFFFFF"
    diffs -6.41124418284034
    totalFlows 21.5859332302076
    degree 1
  ]
  node
  [
    id 2
    name "POLR2A"
    label "POLR2A"
    colors "#1F1FFF"
    diffs -34.3320841300918
    totalFlows 98.0985571381043
    degree 1
  ]
  node
  [
    id 3
    name "SMAD2"
    label "SMAD2"
    colors "#FF3F3F"
    diffs 2.11342217573687
    totalFlows 165.25663972008
    degree 1
  ]
  node
  [
    id 4
    name "CSNK2A1"
    label "CSNK2A1"
    colors "#FF0000"
    diffs 54.9930359440789
    totalFlows 157.683361481932
    degree 1
  ]
  node
  [
    id 5
    name "UBE2L3"
    label "UBE2L3"
    colors "#DFDFFF"
    diffs -8.94719865595531
    totalFlows 70.3304281326784
    degree 1
  ]
  node
  [
    id 6
    name "DTX1"
    label "DTX1"
    colors "#FF7F7F"
    diffs 0.0792791011732525
    totalFlows 3.5515694468836
    degree 1
  ]
  node
  [
    id 7
    name "SF1"
    label "SF1"
    colors "#9F9FFF"
    diffs -15.1502026781401
    totalFlows 51.6164130607518
    degree 1
  ]
  node
  [
    id 8
    name "TGFBR1"
    label "TGFBR1"
    colors "#0000FF"
    diffs -35.0105549166548
    totalFlows 111.731912862848
    degree 1
  ]
  node
  [
    id 9
    name "LAPTM5"
    label "LAPTM5"
    colors "#FF9F9F"
    diffs -1.7092544343964
    totalFlows 3.91058428242426
    degree 1
  ]
  node
  [
    id 10
    name "EWSR1"
    label "EWSR1"
    colors "#FFDFDF"
    diffs -5.96597272677489
    totalFlows 106.373690791089
    degree 1
  ]
  node
  [
    id 11
    name "MDM2"
    label "MDM2"
    colors "#BFBFFF"
    diffs -11.0554568972124
    totalFlows 115.747512447371
    degree 1
  ]
  node
  [
    id 12
    name "TP53"
    label "TP53"
    colors "#FF1F1F"
    diffs 49.8893900372888
    totalFlows 311.128222655109
    degree 1
  ]
  node
  [
    id 13
    name "SMAD3"
    label "SMAD3"
    colors "#5F5FFF"
    diffs -16.9772018974755
    totalFlows 121.784221661052
    degree 1
  ]
  node
  [
    id 14
    name "WDR48"
    label "WDR48"
    colors "#FFBFBF"
    diffs -2.07273405166726
    totalFlows 10.900428375794
    degree 1
  ]
  node
  [
    id 15
    name "CBL"
    label "CBL"
    colors "#3F3FFF"
    diffs -26.8821825850721
    totalFlows 129.75942890148
    degree 1
  ]
  node
  [
    id 16
    name "MGRN1"
    label "MGRN1"
    colors "#FF5F5F"
    diffs 0.618487353325627
    totalFlows 3.16407727984806
    degree 1
  ]
  edge
  [
    source 0
    target 1
    weight 0.997635752890515
    correlation -0.997635752890515
    sign -1
  ]
  edge
  [
    source 0
    target 2
    weight 0.962260852088392
    correlation 0.962260852088392
    sign 1
  ]
  edge
  [
    source 0
    target 3
    weight 0.960752169189918
    correlation -0.960752169189918
    sign -1
  ]
  edge
  [
    source 0
    target 4
    weight 0.955301921699168
    correlation 0.955301921699168
    sign 1
  ]
  edge
  [
    source 0
    target 5
    weight 0.944144981099012
    correlation -0.944144981099012
    sign -1
  ]
  edge
  [
    source 0
    target 6
    weight 0.985706875813406
    correlation -0.985706875813406
    sign -1
  ]
  edge
  [
    source 0
    target 7
    weight 0.911286245328937
    correlation -0.911286245328937
    sign -1
  ]
  edge
  [
    source 0
    target 8
    weight 0.900334600035164
    correlation 0.900334600035164
    sign 1
  ]
  edge
  [
    source 0
    target 9
    weight 0.989261006003955
    correlation 0.989261006003955
    sign 1
  ]
  edge
  [
    source 0
    target 10
    weight 0.830848135608557
    correlation -0.830848135608557
    sign -1
  ]
  edge
  [
    source 0
    target 11
    weight 0.97601649134472
    correlation 0.97601649134472
    sign 1
  ]
  edge
  [
    source 0
    target 12
    weight 0.783946059870767
    correlation 0.783946059870767
    sign 1
  ]
  edge
  [
    source 0
    target 13
    weight 0.776362579196005
    correlation 0.776362579196005
    sign 1
  ]
  edge
  [
    source 0
    target 14
    weight 0.960192336155018
    correlation 0.960192336155018
    sign 1
  ]
  edge
  [
    source 0
    target 15
    weight 0.747154777244054
    correlation 0.747154777244054
    sign 1
  ]
  edge
  [
    source 0
    target 16
    weight 0.283779658538834
    correlation -0.997077697222991
    sign -1
  ]
]
