# Supplementary material for: Aspergillus fumigatus Challenged by Human Dendritic Cells: Metabolic and Regulatory Pathway Responses Testify a Tight Battle
Source: Front Cell Infect Microbiol. 2019 May 22;9:168. doi: 10.3389/fcimb.2019.00168 (PMC6540932; doi:10.3389/fcimb.2019.00168)
Supplement: Supplementary file 12 [file Data_Sheet_2.ZIP › Supplementary_dataset2/ITCH_NR_Disease.gml]

Creator "igraph version 1.2.0 Mon Jun  4 11:55:23 2018"
Version 1
graph
[
  directed 1
  node
  [
    id 0
    name "ITCH"
    label "ITCH"
    colors "#3838FF"
    diffs -15.6432013903848
    totalFlows 12.4517182286856
    degree 9
  ]
  node
  [
    id 1
    name "POU5F1"
    label "POU5F1"
    colors "#FF7171"
    diffs 3.39722351165097
    totalFlows 3.39722351165097
    degree 1
  ]
  node
  [
    id 2
    name "TGFBR1"
    label "TGFBR1"
    colors "#0000FF"
    diffs -35.0105549166548
    totalFlows 76.7213579461933
    degree 1
  ]
  node
  [
    id 3
    name "ARRDC4"
    label "ARRDC4"
    colors "#FFE2E2"
    diffs 1.59232738790819
    totalFlows 1.59232738790819
    degree 1
  ]
  node
  [
    id 4
    name "WASL"
    label "WASL"
    colors "#7171FF"
    diffs -4.60639595083481
    totalFlows 30.5004114105142
    degree 1
  ]
  node
  [
    id 5
    name "GLI1"
    label "GLI1"
    colors "#FFAAAA"
    diffs 1.91525962462629
    totalFlows 3.86013883575035
    degree 1
  ]
  node
  [
    id 6
    name "UBE2G1"
    label "UBE2G1"
    colors "#E2E2FF"
    diffs 0.0971913959285962
    totalFlows 1.98430034777436
    degree 1
  ]
  node
  [
    id 7
    name "SH3GLB1"
    label "SH3GLB1"
    colors "#FF3838"
    diffs 4.16645512115176
    totalFlows 5.43864180857028
    degree 1
  ]
  node
  [
    id 8
    name "PTCH1"
    label "PTCH1"
    colors "#AAAAFF"
    diffs -0.57026420278847
    totalFlows 1.75476540650252
    degree 1
  ]
  node
  [
    id 9
    name "HTT"
    label "HTT"
    colors "#FF0000"
    diffs 5.66745504810858
    totalFlows 109.33596657364
    degree 1
  ]
  edge
  [
    source 0
    target 1
    weight 0.906074079332677
    correlation -0.906074079332677
    sign -1
  ]
  edge
  [
    source 0
    target 2
    weight 0.845388586247401
    correlation -0.845388586247401
    sign -1
  ]
  edge
  [
    source 0
    target 3
    weight 0.62598461567056
    correlation 0.996812336239355
    sign 1
  ]
  edge
  [
    source 0
    target 4
    weight 0.775500053250481
    correlation 0.775500053250481
    sign 1
  ]
  edge
  [
    source 0
    target 5
    weight 0.977234610376684
    correlation 0.977234610376684
    sign 1
  ]
  edge
  [
    source 0
    target 6
    weight 0.77009775093745
    correlation 0.77009775093745
    sign 1
  ]
  edge
  [
    source 0
    target 7
    weight 0.142495324477651
    correlation 0.92009675293244
    sign 1
  ]
  edge
  [
    source 0
    target 8
    weight 0.498708556901741
    correlation 0.830786273171023
    sign 1
  ]
  edge
  [
    source 0
    target 9
    weight 0.684375537148151
    correlation -0.684375537148151
    sign -1
  ]
]
