# Supplementary material for: Aspergillus fumigatus Challenged by Human Dendritic Cells: Metabolic and Regulatory Pathway Responses Testify a Tight Battle
Source: Front Cell Infect Microbiol. 2019 May 22;9:168. doi: 10.3389/fcimb.2019.00168 (PMC6540932; doi:10.3389/fcimb.2019.00168)
Supplement: Supplementary file 12 [file Data_Sheet_2.ZIP › Supplementary_dataset2/ITGA4_NR_Control.gml]

Creator "igraph version 1.2.0 Mon Jun  4 11:55:27 2018"
Version 1
graph
[
  directed 1
  node
  [
    id 0
    name "ITGA4"
    label "ITGA4"
    colors "#FF4E4E"
    diffs 17.0460603684374
    totalFlows 37.6168983147173
    degree 26
  ]
  node
  [
    id 1
    name "HNRNPDL"
    label "HNRNPDL"
    colors "#FF2727"
    diffs 22.9653136678474
    totalFlows 22.5668499618391
    degree 1
  ]
  node
  [
    id 2
    name "CAPZB"
    label "CAPZB"
    colors "#FFEBEB"
    diffs -0.890420715826575
    totalFlows 7.22091342183984
    degree 1
  ]
  node
  [
    id 3
    name "XRCC6"
    label "XRCC6"
    colors "#FF1313"
    diffs 26.0641135324618
    totalFlows 29.7980377560322
    degree 1
  ]
  node
  [
    id 4
    name "KRT1"
    label "KRT1"
    colors "#D7D7FF"
    diffs -1.97070229280532
    totalFlows 8.89971683337024
    degree 1
  ]
  node
  [
    id 5
    name "CBL"
    label "CBL"
    colors "#1313FF"
    diffs -26.8821825850721
    totalFlows 129.75942890148
    degree 1
  ]
  node
  [
    id 6
    name "HNRNPAB"
    label "HNRNPAB"
    colors "#FF8989"
    diffs 3.56578352532055
    totalFlows 8.19440750937223
    degree 1
  ]
  node
  [
    id 7
    name "CSNK2B"
    label "CSNK2B"
    colors "#2727FF"
    diffs -18.1866619512374
    totalFlows 80.098831271022
    degree 1
  ]
  node
  [
    id 8
    name "PPIL1"
    label "PPIL1"
    colors "#FFB0B0"
    diffs 1.42226935390398
    totalFlows 2.22756437376921
    degree 1
  ]
  node
  [
    id 9
    name "EIF3I"
    label "EIF3I"
    colors "#FF7575"
    diffs 4.71680495968425
    totalFlows 7.12024787163246
    degree 1
  ]
  node
  [
    id 10
    name "TIA1"
    label "TIA1"
    colors "#FFFFFF"
    diffs -1.09238687215698
    totalFlows 4.05296946667878
    degree 1
  ]
  node
  [
    id 11
    name "AARS"
    label "AARS"
    colors "#FFD7D7"
    diffs -0.426818507460851
    totalFlows 4.28982496056527
    degree 1
  ]
  node
  [
    id 12
    name "CHMP4B"
    label "CHMP4B"
    colors "#FFC4C4"
    diffs -0.0311365306448179
    totalFlows 1.9770480354056
    degree 1
  ]
  node
  [
    id 13
    name "SF1"
    label "SF1"
    colors "#3A3AFF"
    diffs -15.1502026781401
    totalFlows 51.6164130607518
    degree 1
  ]
  node
  [
    id 14
    name "RAN"
    label "RAN"
    colors "#8989FF"
    diffs -3.36312236076767
    totalFlows 9.36374567541892
    degree 1
  ]
  node
  [
    id 15
    name "FLNA"
    label "FLNA"
    colors "#0000FF"
    diffs -31.3432336347669
    totalFlows 95.6747227981639
    degree 1
  ]
  node
  [
    id 16
    name "SND1"
    label "SND1"
    colors "#4E4EFF"
    diffs -11.0827047343643
    totalFlows 32.6911848470383
    degree 1
  ]
  node
  [
    id 17
    name "HNRNPD"
    label "HNRNPD"
    colors "#FF9C9C"
    diffs 3.13623191750136
    totalFlows 75.3415361834127
    degree 1
  ]
  node
  [
    id 18
    name "PRKDC"
    label "PRKDC"
    colors "#FF0000"
    diffs 29.131081026516
    totalFlows 76.7499247347333
    degree 1
  ]
  node
  [
    id 19
    name "TOP1"
    label "TOP1"
    colors "#C4C4FF"
    diffs -2.35793331618919
    totalFlows 16.9648853174081
    degree 1
  ]
  node
  [
    id 20
    name "CHD4"
    label "CHD4"
    colors "#B0B0FF"
    diffs -2.88759668919906
    totalFlows 13.0904347747959
    degree 1
  ]
  node
  [
    id 21
    name "PARP1"
    label "PARP1"
    colors "#FF3A3A"
    diffs 19.3158717364631
    totalFlows 78.5411088424401
    degree 1
  ]
  node
  [
    id 22
    name "SNRPA1"
    label "SNRPA1"
    colors "#6262FF"
    diffs -4.39942530596768
    totalFlows 9.19817467037374
    degree 1
  ]
  node
  [
    id 23
    name "ANP32B"
    label "ANP32B"
    colors "#EBEBFF"
    diffs -1.66362222433695
    totalFlows 5.11543677916526
    degree 1
  ]
  node
  [
    id 24
    name "PRRC2C"
    label "PRRC2C"
    colors "#7575FF"
    diffs -3.57340368617367
    totalFlows 3.57340368617367
    degree 1
  ]
  node
  [
    id 25
    name "RPS21"
    label "RPS21"
    colors "#9C9CFF"
    diffs -3.17510249754099
    totalFlows 6.6145655437178
    degree 1
  ]
  node
  [
    id 26
    name "RPL10A"
    label "RPL10A"
    colors "#FF6262"
    diffs 7.2088069784943
    totalFlows 6.16539353596527
    degree 1
  ]
  edge
  [
    source 0
    target 1
    weight 0.983217845284381
    correlation 0.983217845284381
    sign 1
  ]
  edge
  [
    source 0
    target 2
    weight 0.983032598154988
    correlation -0.983032598154988
    sign -1
  ]
  edge
  [
    source 0
    target 3
    weight 0.977226468810085
    correlation -0.977226468810085
    sign -1
  ]
  edge
  [
    source 0
    target 4
    weight 0.867181483694434
    correlation -0.958484690243987
    sign -1
  ]
  edge
  [
    source 0
    target 5
    weight 0.94174634628843
    correlation -0.94174634628843
    sign -1
  ]
  edge
  [
    source 0
    target 6
    weight 0.953222248109235
    correlation 0.953222248109235
    sign 1
  ]
  edge
  [
    source 0
    target 7
    weight 0.918075843643592
    correlation 0.918075843643592
    sign 1
  ]
  edge
  [
    source 0
    target 8
    weight 0.956882575386008
    correlation 0.956882575386008
    sign 1
  ]
  edge
  [
    source 0
    target 9
    weight 0.0577719078673551
    correlation 0.918208935954513
    sign 1
  ]
  edge
  [
    source 0
    target 10
    weight 0.785924676553433
    correlation 0.966369750061777
    sign 1
  ]
  edge
  [
    source 0
    target 11
    weight 0.235950971431921
    correlation -0.98511711703343
    sign -1
  ]
  edge
  [
    source 0
    target 12
    weight 0.053921017236764
    correlation -0.883518914938465
    sign -1
  ]
  edge
  [
    source 0
    target 13
    weight 0.857318682373127
    correlation 0.857318682373127
    sign 1
  ]
  edge
  [
    source 0
    target 14
    weight 0.984192012793547
    correlation 0.984192012793547
    sign 1
  ]
  edge
  [
    source 0
    target 15
    weight 0.831375966755138
    correlation -0.831375966755138
    sign -1
  ]
  edge
  [
    source 0
    target 16
    weight 0.825058862094878
    correlation -0.825058862094878
    sign -1
  ]
  edge
  [
    source 0
    target 17
    weight 0.82217258860213
    correlation 0.82217258860213
    sign 1
  ]
  edge
  [
    source 0
    target 18
    weight 0.81329372006069
    correlation -0.81329372006069
    sign -1
  ]
  edge
  [
    source 0
    target 19
    weight 0.922446641466724
    correlation -0.922446641466724
    sign -1
  ]
  edge
  [
    source 0
    target 20
    weight 0.881481142750057
    correlation -0.881481142750057
    sign -1
  ]
  edge
  [
    source 0
    target 21
    weight 0.764812114229455
    correlation -0.764812114229455
    sign -1
  ]
  edge
  [
    source 0
    target 22
    weight 0.678563661025807
    correlation 0.939101026032705
    sign 1
  ]
  edge
  [
    source 0
    target 23
    weight 0.243815358600949
    correlation -0.879900635020867
    sign -1
  ]
  edge
  [
    source 0
    target 24
    weight 0.795187981560489
    correlation -0.839622013147664
    sign -1
  ]
  edge
  [
    source 0
    target 25
    weight 0.620035105912854
    correlation 0.975070079507834
    sign 1
  ]
  edge
  [
    source 0
    target 26
    weight 0.464160829185638
    correlation -0.926408299768538
    sign -1
  ]
]
