# Supplementary material for: Aspergillus fumigatus Challenged by Human Dendritic Cells: Metabolic and Regulatory Pathway Responses Testify a Tight Battle
Source: Front Cell Infect Microbiol. 2019 May 22;9:168. doi: 10.3389/fcimb.2019.00168 (PMC6540932; doi:10.3389/fcimb.2019.00168)
Supplement: Supplementary file 12 [file Data_Sheet_2.ZIP › Supplementary_dataset2/ITGA4_NR_Disease.gml]

Creator "igraph version 1.2.0 Mon Jun  4 11:55:27 2018"
Version 1
graph
[
  directed 1
  node
  [
    id 0
    name "ITGA4"
    label "ITGA4"
    colors "#FF1E1E"
    diffs 17.0460603684374
    totalFlows 54.6629586831546
    degree 34
  ]
  node
  [
    id 1
    name "YBX1"
    label "YBX1"
    colors "#FF7878"
    diffs 5.61950329521173
    totalFlows 78.7649431785868
    degree 1
  ]
  node
  [
    id 2
    name "HNRNPA3"
    label "HNRNPA3"
    colors "#F0F0FF"
    diffs -1.73614052464396
    totalFlows 8.69464005421602
    degree 1
  ]
  node
  [
    id 3
    name "SF1"
    label "SF1"
    colors "#1E1EFF"
    diffs -15.1502026781401
    totalFlows 36.4662103826117
    degree 1
  ]
  node
  [
    id 4
    name "TARDBP"
    label "TARDBP"
    colors "#0000FF"
    diffs -32.1955436008973
    totalFlows 103.086065883389
    degree 1
  ]
  node
  [
    id 5
    name "VARS"
    label "VARS"
    colors "#E1E1FF"
    diffs -2.15101827659878
    totalFlows 4.85357657036891
    degree 1
  ]
  node
  [
    id 6
    name "PCBP2"
    label "PCBP2"
    colors "#6969FF"
    diffs -8.16938432232291
    totalFlows 7.80321100762261
    degree 1
  ]
  node
  [
    id 7
    name "YWHAZ"
    label "YWHAZ"
    colors "#FF0000"
    diffs 27.6379542601028
    totalFlows 363.337262172609
    degree 1
  ]
  node
  [
    id 8
    name "LPXN"
    label "LPXN"
    colors "#FF8787"
    diffs 3.84723669341833
    totalFlows 14.3290097306662
    degree 1
  ]
  node
  [
    id 9
    name "EIF4A1"
    label "EIF4A1"
    colors "#FFB3B3"
    diffs 2.02630235314195
    totalFlows 7.74609619636926
    degree 1
  ]
  node
  [
    id 10
    name "PA2G4"
    label "PA2G4"
    colors "#B3B3FF"
    diffs -5.20846067032946
    totalFlows 10.135496924593
    degree 1
  ]
  node
  [
    id 11
    name "PHB2"
    label "PHB2"
    colors "#FF5A5A"
    diffs 6.67286391470277
    totalFlows 12.8987879752053
    degree 1
  ]
  node
  [
    id 12
    name "CNBP"
    label "CNBP"
    colors "#FF2D2D"
    diffs 16.0923743524554
    totalFlows 41.8400593413811
    degree 1
  ]
  node
  [
    id 13
    name "EEF1D"
    label "EEF1D"
    colors "#2C2CFF"
    diffs -14.9523051090769
    totalFlows 39.9218295414485
    degree 1
  ]
  node
  [
    id 14
    name "PPIL1"
    label "PPIL1"
    colors "#FFD2D2"
    diffs 1.42226935390398
    totalFlows 3.64983372767319
    degree 1
  ]
  node
  [
    id 15
    name "EWSR1"
    label "EWSR1"
    colors "#9696FF"
    diffs -5.96597272677489
    totalFlows 100.407718064314
    degree 1
  ]
  node
  [
    id 16
    name "RPS5"
    label "RPS5"
    colors "#7878FF"
    diffs -6.7057429454589
    totalFlows 5.44061923652193
    degree 1
  ]
  node
  [
    id 17
    name "PRDX2"
    label "PRDX2"
    colors "#FFA4A4"
    diffs 2.76687599681633
    totalFlows 4.603003465447
    degree 1
  ]
  node
  [
    id 18
    name "PPP2R1A"
    label "PPP2R1A"
    colors "#0F0FFF"
    diffs -30.6744763831973
    totalFlows 70.7869205929038
    degree 1
  ]
  node
  [
    id 19
    name "LRPPRC"
    label "LRPPRC"
    colors "#FF6969"
    diffs 5.96095910992272
    totalFlows 41.4247088119015
    degree 1
  ]
  node
  [
    id 20
    name "SEC31A"
    label "SEC31A"
    colors "#FFE1E1"
    diffs 0.231221527468428
    totalFlows 1.75014912275738
    degree 1
  ]
  node
  [
    id 21
    name "FUBP1"
    label "FUBP1"
    colors "#8787FF"
    diffs -6.55718366033243
    totalFlows 24.0597355939326
    degree 1
  ]
  node
  [
    id 22
    name "TUBB4B"
    label "TUBB4B"
    colors "#5959FF"
    diffs -8.21164901599219
    totalFlows 9.93165172156862
    degree 1
  ]
  node
  [
    id 23
    name "HNRNPD"
    label "HNRNPD"
    colors "#FF9696"
    diffs 3.13623191750136
    totalFlows 78.4777681009141
    degree 1
  ]
  node
  [
    id 24
    name "DDX3X"
    label "DDX3X"
    colors "#3C3CFF"
    diffs -12.8361733324855
    totalFlows 75.3310365274342
    degree 1
  ]
  node
  [
    id 25
    name "HNRNPDL"
    label "HNRNPDL"
    colors "#FF0F0F"
    diffs 22.9653136678474
    totalFlows 45.5321636296865
    degree 1
  ]
  node
  [
    id 26
    name "DAZAP1"
    label "DAZAP1"
    colors "#FFC3C3"
    diffs 1.64951359442203
    totalFlows 1.64951359442203
    degree 1
  ]
  node
  [
    id 27
    name "SFPQ"
    label "SFPQ"
    colors "#FF4B4B"
    diffs 8.47422739885606
    totalFlows 22.6748035657088
    degree 1
  ]
  node
  [
    id 28
    name "PABPC4"
    label "PABPC4"
    colors "#FFF0F0"
    diffs -0.390069773187767
    totalFlows 12.7277233909133
    degree 1
  ]
  node
  [
    id 29
    name "XPO5"
    label "XPO5"
    colors "#FFFFFF"
    diffs -1.62969077471943
    totalFlows 4.62732642561233
    degree 1
  ]
  node
  [
    id 30
    name "HIST1H1C"
    label "HIST1H1C"
    colors "#FF3C3C"
    diffs 10.9340275905747
    totalFlows 11.9265341048528
    degree 1
  ]
  node
  [
    id 31
    name "SND1"
    label "SND1"
    colors "#4B4BFF"
    diffs -11.0827047343643
    totalFlows 21.6084801126741
    degree 1
  ]
  node
  [
    id 32
    name "LONP1"
    label "LONP1"
    colors "#D2D2FF"
    diffs -2.65355370504605
    totalFlows 1.49131705763436
    degree 1
  ]
  node
  [
    id 33
    name "HNRNPF"
    label "HNRNPF"
    colors "#A5A5FF"
    diffs -5.57065085907867
    totalFlows 9.62594234659061
    degree 1
  ]
  node
  [
    id 34
    name "HNRNPR"
    label "HNRNPR"
    colors "#C3C3FF"
    diffs -3.71408495528776
    totalFlows 17.2918174039206
    degree 1
  ]
  edge
  [
    source 0
    target 1
    weight 0.993071431900136
    correlation -0.993071431900136
    sign -1
  ]
  edge
  [
    source 0
    target 2
    weight 0.981931040253513
    correlation 0.981931040253513
    sign 1
  ]
  edge
  [
    source 0
    target 3
    weight 0.968301607799739
    correlation 0.968301607799739
    sign 1
  ]
  edge
  [
    source 0
    target 4
    weight 0.96534930226848
    correlation 0.96534930226848
    sign 1
  ]
  edge
  [
    source 0
    target 5
    weight 0.964452535026986
    correlation -0.964452535026986
    sign -1
  ]
  edge
  [
    source 0
    target 6
    weight 0.963934030607833
    correlation 0.963934030607833
    sign 1
  ]
  edge
  [
    source 0
    target 7
    weight 0.956270189126822
    correlation 0.956270189126822
    sign 1
  ]
  edge
  [
    source 0
    target 8
    weight 0.927680524190906
    correlation -0.927680524190906
    sign -1
  ]
  edge
  [
    source 0
    target 9
    weight 0.975284974378214
    correlation 0.975284974378214
    sign 1
  ]
  edge
  [
    source 0
    target 10
    weight 0.983888577331471
    correlation 0.983888577331471
    sign 1
  ]
  edge
  [
    source 0
    target 11
    weight 0.972378538340662
    correlation -0.972378538340662
    sign -1
  ]
  edge
  [
    source 0
    target 12
    weight 0.907405732513867
    correlation -0.907405732513867
    sign -1
  ]
  edge
  [
    source 0
    target 13
    weight 0.903263978900261
    correlation 0.903263978900261
    sign 1
  ]
  edge
  [
    source 0
    target 14
    weight 0.982003627219219
    correlation 0.982003627219219
    sign 1
  ]
  edge
  [
    source 0
    target 15
    weight 0.881414729482093
    correlation 0.881414729482093
    sign 1
  ]
  edge
  [
    source 0
    target 16
    weight 0.115508316710298
    correlation 0.980624253598554
    sign 1
  ]
  edge
  [
    source 0
    target 17
    weight 0.94846868682957
    correlation -0.94846868682957
    sign -1
  ]
  edge
  [
    source 0
    target 18
    weight 0.856996373041623
    correlation -0.856996373041623
    sign -1
  ]
  edge
  [
    source 0
    target 19
    weight 0.848239979397496
    correlation -0.848239979397496
    sign -1
  ]
  edge
  [
    source 0
    target 20
    weight 0.875074561378692
    correlation 0.96066389962113
    sign 1
  ]
  edge
  [
    source 0
    target 21
    weight 0.824871672689412
    correlation 0.824871672689412
    sign 1
  ]
  edge
  [
    source 0
    target 22
    weight 0.58637081456851
    correlation 0.987500652362794
    sign 1
  ]
  edge
  [
    source 0
    target 23
    weight 0.801858445419652
    correlation 0.801858445419652
    sign 1
  ]
  edge
  [
    source 0
    target 24
    weight 0.787888193677579
    correlation -0.787888193677579
    sign -1
  ]
  edge
  [
    source 0
    target 25
    weight 0.759856745678324
    correlation 0.759856745678324
    sign 1
  ]
  edge
  [
    source 0
    target 26
    weight 0.380815957726032
    correlation 0.913207923417565
    sign 1
  ]
  edge
  [
    source 0
    target 27
    weight 0.953757742513178
    correlation 0.953757742513178
    sign 1
  ]
  edge
  [
    source 0
    target 28
    weight 0.265984007122719
    correlation -0.949659843679005
    sign -1
  ]
  edge
  [
    source 0
    target 29
    weight 0.603909598817059
    correlation -0.974368602215221
    sign -1
  ]
  edge
  [
    source 0
    target 30
    weight 0.894322609890085
    correlation -0.894322609890085
    sign -1
  ]
  edge
  [
    source 0
    target 31
    weight 0.685573597954801
    correlation -0.685573597954801
    sign -1
  ]
  edge
  [
    source 0
    target 32
    weight 0.745658528817181
    correlation -0.91567763616801
    sign -1
  ]
  edge
  [
    source 0
    target 33
    weight 0.902802120038478
    correlation 0.902802120038478
    sign 1
  ]
  edge
  [
    source 0
    target 34
    weight 0.37836438618252
    correlation 0.972214991821624
    sign 1
  ]
]
