# Supplementary material for: Aspergillus fumigatus Challenged by Human Dendritic Cells: Metabolic and Regulatory Pathway Responses Testify a Tight Battle
Source: Front Cell Infect Microbiol. 2019 May 22;9:168. doi: 10.3389/fcimb.2019.00168 (PMC6540932; doi:10.3389/fcimb.2019.00168)
Supplement: Supplementary file 12 [file Data_Sheet_2.ZIP › Supplementary_dataset2/JUN_KT_Control.gml]

Creator "igraph version 1.2.0 Mon Jun  4 11:55:18 2018"
Version 1
graph
[
  directed 1
  node
  [
    id 0
    name "NELFB"
    label "NELFB"
    colors "#FFD8D8"
    diffs 0.0561081307513369
    totalFlows 8.67987043957724
    degree 1
  ]
  node
  [
    id 1
    name "IRAK1"
    label "IRAK1"
    colors "#1E1EFF"
    diffs -6.67769993740898
    totalFlows 14.725376008699
    degree 1
  ]
  node
  [
    id 2
    name "ETS2"
    label "ETS2"
    colors "#FF8B8B"
    diffs 4.90551688152159
    totalFlows 4.35882681112713
    degree 1
  ]
  node
  [
    id 3
    name "SUMO3"
    label "SUMO3"
    colors "#FF4D4D"
    diffs 9.94170012842203
    totalFlows 103.981320472768
    degree 1
  ]
  node
  [
    id 4
    name "AMPH"
    label "AMPH"
    colors "#8B8BFF"
    diffs -4.44450043347044
    totalFlows 7.34705351167048
    degree 1
  ]
  node
  [
    id 5
    name "IKBKB"
    label "IKBKB"
    colors "#C8C8FF"
    diffs -1.67339769485555
    totalFlows 26.9238012762882
    degree 1
  ]
  node
  [
    id 6
    name "UBC"
    label "UBC"
    colors "#FF0000"
    diffs 286.847303328444
    totalFlows 1010.48253577242
    degree 1
  ]
  node
  [
    id 7
    name "TRIP4"
    label "TRIP4"
    colors "#E7E7FF"
    diffs -0.995260104616065
    totalFlows 5.71263649259053
    degree 1
  ]
  node
  [
    id 8
    name "CEBPE"
    label "CEBPE"
    colors "#FFA9A9"
    diffs 1.8617406820426
    totalFlows 5.49671586149061
    degree 1
  ]
  node
  [
    id 9
    name "CSK"
    label "CSK"
    colors "#7B7BFF"
    diffs -4.56647875417318
    totalFlows 19.3733982800466
    degree 1
  ]
  node
  [
    id 10
    name "SARS"
    label "SARS"
    colors "#D8D8FF"
    diffs -1.53726285702797
    totalFlows 5.16200987839613
    degree 1
  ]
  node
  [
    id 11
    name "BCL6"
    label "BCL6"
    colors "#FF3D3D"
    diffs 14.4689516720667
    totalFlows 10.6217082584485
    degree 1
  ]
  node
  [
    id 12
    name "HNRNPM"
    label "HNRNPM"
    colors "#6C6CFF"
    diffs -4.69593351788888
    totalFlows 22.1842204610451
    degree 1
  ]
  node
  [
    id 13
    name "PPP2CB"
    label "PPP2CB"
    colors "#FFC8C8"
    diffs 0.555837625589742
    totalFlows 20.2711240452817
    degree 1
  ]
  node
  [
    id 14
    name "APLP2"
    label "APLP2"
    colors "#9A9AFF"
    diffs -3.02992920556
    totalFlows 4.79885959500154
    degree 1
  ]
  node
  [
    id 15
    name "NTRK3"
    label "NTRK3"
    colors "#F7F7FF"
    diffs -0.871438941983045
    totalFlows 5.00946983665508
    degree 1
  ]
  node
  [
    id 16
    name "MAPK14"
    label "MAPK14"
    colors "#FF2E2E"
    diffs 15.1488128168434
    totalFlows 25.9230794303866
    degree 1
  ]
  node
  [
    id 17
    name "DDX21"
    label "DDX21"
    colors "#FF0F0F"
    diffs 39.1885183341576
    totalFlows 58.5759519741942
    degree 1
  ]
  node
  [
    id 18
    name "EN1"
    label "EN1"
    colors "#FFF7F7"
    diffs -0.806206035540752
    totalFlows 1.16374094471112
    degree 1
  ]
  node
  [
    id 19
    name "HERC1"
    label "HERC1"
    colors "#3D3DFF"
    diffs -5.28132280263612
    totalFlows 5.28132280263612
    degree 1
  ]
  node
  [
    id 20
    name "MAPK3"
    label "MAPK3"
    colors "#0000FF"
    diffs -13.9976431467851
    totalFlows 49.402687571308
    degree 1
  ]
  node
  [
    id 21
    name "HSP90AA1"
    label "HSP90AA1"
    colors "#5C5CFF"
    diffs -4.70238976890437
    totalFlows 102.729163431092
    degree 1
  ]
  node
  [
    id 22
    name "AP1G1"
    label "AP1G1"
    colors "#B9B9FF"
    diffs -1.69574896443909
    totalFlows 7.03349598992744
    degree 1
  ]
  node
  [
    id 23
    name "PACS1"
    label "PACS1"
    colors "#AAAAFF"
    diffs -2.16424275491075
    totalFlows 5.54303005385138
    degree 1
  ]
  node
  [
    id 24
    name "COPS5"
    label "COPS5"
    colors "#FF7B7B"
    diffs 6.23946133327367
    totalFlows 60.5284152283636
    degree 1
  ]
  node
  [
    id 25
    name "RPS6KA2"
    label "RPS6KA2"
    colors "#FF6C6C"
    diffs 7.11117593606303
    totalFlows 15.1054698419584
    degree 1
  ]
  node
  [
    id 26
    name "MAP2K7"
    label "MAP2K7"
    colors "#FF9A9A"
    diffs 3.91268984811799
    totalFlows 4.94054572162297
    degree 1
  ]
  node
  [
    id 27
    name "DUSP1"
    label "DUSP1"
    colors "#FFE7E7"
    diffs -0.0798951177176281
    totalFlows 12.7045343551051
    degree 1
  ]
  node
  [
    id 28
    name "MAPK8"
    label "MAPK8"
    colors "#4D4DFF"
    diffs -4.71562088250372
    totalFlows 25.7328912740536
    degree 1
  ]
  node
  [
    id 29
    name "PRKD1"
    label "PRKD1"
    colors "#FFB9B9"
    diffs 0.934652508219018
    totalFlows 4.85310952350592
    degree 1
  ]
  node
  [
    id 30
    name "COPS6"
    label "COPS6"
    colors "#0F0FFF"
    diffs -8.52659643819085
    totalFlows 38.1845964704654
    degree 1
  ]
  node
  [
    id 31
    name "STAT1"
    label "STAT1"
    colors "#FF5C5C"
    diffs 9.36730462976502
    totalFlows 29.3056292568289
    degree 1
  ]
  node
  [
    id 32
    name "DHX9"
    label "DHX9"
    colors "#2E2EFF"
    diffs -5.83372439755277
    totalFlows 25.5542823389501
    degree 1
  ]
  node
  [
    id 33
    name "JUN"
    label "JUN"
    colors "#FF1E1E"
    diffs 39.098847554094
    totalFlows 44.7103064775429
    degree 33
  ]
  edge
  [
    source 0
    target 33
    weight 0.99120557127227
    correlation 0.99120557127227
    sign 1
  ]
  edge
  [
    source 1
    target 33
    weight 0.947392228685243
    correlation -0.947392228685243
    sign -1
  ]
  edge
  [
    source 2
    target 33
    weight 0.983103877480999
    correlation -0.983103877480999
    sign -1
  ]
  edge
  [
    source 3
    target 33
    weight 0.904970030400399
    correlation -0.904970030400399
    sign -1
  ]
  edge
  [
    source 4
    target 33
    weight 0.914730731569591
    correlation -0.914730731569591
    sign -1
  ]
  edge
  [
    source 5
    target 33
    weight 0.894775788105119
    correlation 0.894775788105119
    sign 1
  ]
  edge
  [
    source 6
    target 33
    weight 0.850185620140576
    correlation 0.850185620140576
    sign 1
  ]
  edge
  [
    source 7
    target 33
    weight 0.909145126710372
    correlation 0.909145126710372
    sign 1
  ]
  edge
  [
    source 8
    target 33
    weight 0.904720845418515
    correlation 0.904720845418515
    sign 1
  ]
  edge
  [
    source 9
    target 33
    weight 0.736155228639243
    correlation 0.736155228639243
    sign 1
  ]
  edge
  [
    source 10
    target 33
    weight 0.884040927731288
    correlation 0.884040927731288
    sign 1
  ]
  edge
  [
    source 11
    target 33
    weight 0.820788517773887
    correlation 0.820788517773887
    sign 1
  ]
  edge
  [
    source 12
    target 33
    weight 0.836313997113031
    correlation 0.836313997113031
    sign 1
  ]
  edge
  [
    source 13
    target 33
    weight 0.818794320163992
    correlation -0.818794320163992
    sign -1
  ]
  edge
  [
    source 14
    target 33
    weight 0.732212362398118
    correlation -0.732212362398118
    sign -1
  ]
  edge
  [
    source 15
    target 33
    weight 0.688100418294856
    correlation -0.688100418294856
    sign -1
  ]
  edge
  [
    source 16
    target 33
    weight 0.790001480105899
    correlation 0.790001480105899
    sign 1
  ]
  edge
  [
    source 17
    target 33
    weight 0.317687036426749
    correlation -0.317687036426749
    sign -1
  ]
  edge
  [
    source 18
    target 33
    weight 0.058847997424597
    correlation -0.488633297691602
    sign -1
  ]
  edge
  [
    source 19
    target 33
    weight 0.773443990291001
    correlation 0.773443990291001
    sign 1
  ]
  edge
  [
    source 20
    target 33
    weight 0.651985595940267
    correlation -0.651985595940267
    sign -1
  ]
  edge
  [
    source 21
    target 33
    weight 0.690405818511903
    correlation 0.690405818511903
    sign 1
  ]
  edge
  [
    source 22
    target 33
    weight 0.272719683461317
    correlation 0.580037088128267
    sign 1
  ]
  edge
  [
    source 23
    target 33
    weight 0.806726357160824
    correlation -0.806726357160824
    sign -1
  ]
  edge
  [
    source 24
    target 33
    weight 0.678636231488462
    correlation 0.678636231488462
    sign 1
  ]
  edge
  [
    source 25
    target 33
    weight 0.177595247144546
    correlation -0.177595247144546
    sign -1
  ]
  edge
  [
    source 26
    target 33
    weight 0.252156531670672
    correlation 0.600015461641128
    sign 1
  ]
  edge
  [
    source 27
    target 33
    weight 0.151278854336375
    correlation -0.151278854336375
    sign -1
  ]
  edge
  [
    source 28
    target 33
    weight 0.754401357726443
    correlation -0.754401357726443
    sign -1
  ]
  edge
  [
    source 29
    target 33
    weight 0.693312092428219
    correlation -0.693312092428219
    sign -1
  ]
  edge
  [
    source 30
    target 33
    weight 0.689082790270543
    correlation 0.689082790270543
    sign 1
  ]
  edge
  [
    source 31
    target 33
    weight 0.509004158003367
    correlation -0.579012156167451
    sign -1
  ]
  edge
  [
    source 32
    target 33
    weight 0.118100637779012
    correlation 0.725429975096213
    sign 1
  ]
]
