# Supplementary material for: Aspergillus fumigatus Challenged by Human Dendritic Cells: Metabolic and Regulatory Pathway Responses Testify a Tight Battle
Source: Front Cell Infect Microbiol. 2019 May 22;9:168. doi: 10.3389/fcimb.2019.00168 (PMC6540932; doi:10.3389/fcimb.2019.00168)
Supplement: Supplementary file 12 [file Data_Sheet_2.ZIP › Supplementary_dataset2/JUN_KT_Disease.gml]

Creator "igraph version 1.2.0 Mon Jun  4 11:55:18 2018"
Version 1
graph
[
  directed 1
  node
  [
    id 0
    name "UBC"
    label "UBC"
    colors "#FF0000"
    diffs 286.847303328444
    totalFlows 1297.32983910087
    degree 1
  ]
  node
  [
    id 1
    name "GOPC"
    label "GOPC"
    colors "#FF3030"
    diffs 5.55040209459461
    totalFlows 10.1725417079484
    degree 1
  ]
  node
  [
    id 2
    name "MAP2K7"
    label "MAP2K7"
    colors "#FF5656"
    diffs 3.91268984811799
    totalFlows 8.85323556974096
    degree 1
  ]
  node
  [
    id 3
    name "RPS6KA2"
    label "RPS6KA2"
    colors "#FF2626"
    diffs 7.11117593606303
    totalFlows 22.2166457780215
    degree 1
  ]
  node
  [
    id 4
    name "UBB"
    label "UBB"
    colors "#4343FF"
    diffs -5.47917760823103
    totalFlows 20.5729611579517
    degree 1
  ]
  node
  [
    id 5
    name "VDR"
    label "VDR"
    colors "#A3A3FF"
    diffs -1.67773706817903
    totalFlows 16.4463724376626
    degree 1
  ]
  node
  [
    id 6
    name "FBXL12"
    label "FBXL12"
    colors "#FFDDDD"
    diffs 0.714248961586402
    totalFlows 2.68561582476259
    degree 1
  ]
  node
  [
    id 7
    name "STAT6"
    label "STAT6"
    colors "#9090FF"
    diffs -1.84951885119765
    totalFlows 14.8303783452609
    degree 1
  ]
  node
  [
    id 8
    name "NEDD4"
    label "NEDD4"
    colors "#3939FF"
    diffs -6.19778995986541
    totalFlows 34.0911842858766
    degree 1
  ]
  node
  [
    id 9
    name "SKI"
    label "SKI"
    colors "#B6B6FF"
    diffs -1.47768405278752
    totalFlows 7.49874085445195
    degree 1
  ]
  node
  [
    id 10
    name "MAPKAPK5"
    label "MAPKAPK5"
    colors "#E6E6FF"
    diffs -0.351138977230534
    totalFlows 7.16611069116391
    degree 1
  ]
  node
  [
    id 11
    name "PIAS2"
    label "PIAS2"
    colors "#8686FF"
    diffs -2.16190887858492
    totalFlows 12.8074455821556
    degree 1
  ]
  node
  [
    id 12
    name "DDX21"
    label "DDX21"
    colors "#FF0909"
    diffs 39.1885183341576
    totalFlows 97.7644703083518
    degree 1
  ]
  node
  [
    id 13
    name "CLINT1"
    label "CLINT1"
    colors "#FF8686"
    diffs 2.44616347359754
    totalFlows 5.32558077845194
    degree 1
  ]
  node
  [
    id 14
    name "BBS7"
    label "BBS7"
    colors "#D3D3FF"
    diffs -1.38132532233643
    totalFlows 4.22444128439066
    degree 1
  ]
  node
  [
    id 15
    name "MDM2"
    label "MDM2"
    colors "#0909FF"
    diffs -11.0554568972124
    totalFlows 104.692055550159
    degree 1
  ]
  node
  [
    id 16
    name "FOSL2"
    label "FOSL2"
    colors "#FF6060"
    diffs 3.50571202049971
    totalFlows 5.31813867233886
    degree 1
  ]
  node
  [
    id 17
    name "GPS1"
    label "GPS1"
    colors "#C0C0FF"
    diffs -1.46553402746449
    totalFlows 3.46838536627846
    degree 1
  ]
  node
  [
    id 18
    name "STRN4"
    label "STRN4"
    colors "#FFE6E6"
    diffs 0.565728120115029
    totalFlows 5.28675463276644
    degree 1
  ]
  node
  [
    id 19
    name "NR5A1"
    label "NR5A1"
    colors "#FFA3A3"
    diffs 1.50160832049867
    totalFlows 5.96015200309158
    degree 1
  ]
  node
  [
    id 20
    name "BATF3"
    label "BATF3"
    colors "#7D7DFF"
    diffs -2.2194315338753
    totalFlows 0.09964054447431
    degree 1
  ]
  node
  [
    id 21
    name "SS18"
    label "SS18"
    colors "#FF7D7D"
    diffs 2.867179192111
    totalFlows 4.92875190255655
    degree 1
  ]
  node
  [
    id 22
    name "MAPK11"
    label "MAPK11"
    colors "#7373FF"
    diffs -2.95809618005313
    totalFlows 6.45250128305872
    degree 1
  ]
  node
  [
    id 23
    name "PRRC2A"
    label "PRRC2A"
    colors "#FFD3D3"
    diffs 0.827964171477976
    totalFlows 7.17459997189341
    degree 1
  ]
  node
  [
    id 24
    name "CDKN1A"
    label "CDKN1A"
    colors "#6969FF"
    diffs -3.54319594440325
    totalFlows 27.1807616257465
    degree 1
  ]
  node
  [
    id 25
    name "CREB5"
    label "CREB5"
    colors "#FFFAFA"
    diffs 0.257585926683956
    totalFlows 5.65668275120633
    degree 1
  ]
  node
  [
    id 26
    name "GAD1"
    label "GAD1"
    colors "#FFB6B6"
    diffs 1.14188315989278
    totalFlows 2.76408248999447
    degree 1
  ]
  node
  [
    id 27
    name "MOK"
    label "MOK"
    colors "#DDDDFF"
    diffs -0.820075265404992
    totalFlows 2.55866044795796
    degree 1
  ]
  node
  [
    id 28
    name "CEBPE"
    label "CEBPE"
    colors "#FF9999"
    diffs 1.8617406820426
    totalFlows 7.35845654353321
    degree 1
  ]
  node
  [
    id 29
    name "MAPK3"
    label "MAPK3"
    colors "#0000FF"
    diffs -13.9976431467851
    totalFlows 35.405044424523
    degree 1
  ]
  node
  [
    id 30
    name "PPP4C"
    label "PPP4C"
    colors "#FF9090"
    diffs 2.4037290283663
    totalFlows 2.71526736915996
    degree 1
  ]
  node
  [
    id 31
    name "PRKD1"
    label "PRKD1"
    colors "#FFC0C0"
    diffs 0.934652508219018
    totalFlows 5.78776203172494
    degree 1
  ]
  node
  [
    id 32
    name "HOOK2"
    label "HOOK2"
    colors "#FF4343"
    diffs 4.83595547147634
    totalFlows 4.83595547147634
    degree 1
  ]
  node
  [
    id 33
    name "CREB3"
    label "CREB3"
    colors "#2626FF"
    diffs -6.33918563064364
    totalFlows 5.49333102024185
    degree 1
  ]
  node
  [
    id 34
    name "YWHAH"
    label "YWHAH"
    colors "#1313FF"
    diffs -8.82040155248214
    totalFlows 23.1651587041419
    degree 1
  ]
  node
  [
    id 35
    name "SARS"
    label "SARS"
    colors "#ADADFF"
    diffs -1.53726285702797
    totalFlows 3.62474702136816
    degree 1
  ]
  node
  [
    id 36
    name "HSP90AA1"
    label "HSP90AA1"
    colors "#5656FF"
    diffs -4.70238976890437
    totalFlows 98.0267736621872
    degree 1
  ]
  node
  [
    id 37
    name "RUNX2"
    label "RUNX2"
    colors "#FF7373"
    diffs 3.31897346753088
    totalFlows 16.0472715022551
    degree 1
  ]
  node
  [
    id 38
    name "ETS2"
    label "ETS2"
    colors "#FF3939"
    diffs 4.90551688152159
    totalFlows 9.26434369264871
    degree 1
  ]
  node
  [
    id 39
    name "MAZ"
    label "MAZ"
    colors "#FFADAD"
    diffs 1.4986648435389
    totalFlows 1.4986648435389
    degree 1
  ]
  node
  [
    id 40
    name "MAPK14"
    label "MAPK14"
    colors "#FF1C1C"
    diffs 15.1488128168434
    totalFlows 41.0718922472301
    degree 1
  ]
  node
  [
    id 41
    name "NEFM"
    label "NEFM"
    colors "#FFF0F0"
    diffs 0.264391166945117
    totalFlows 5.71602036544248
    degree 1
  ]
  node
  [
    id 42
    name "MAPK10"
    label "MAPK10"
    colors "#FFCACA"
    diffs 0.878957688211786
    totalFlows 9.96010098503262
    degree 1
  ]
  node
  [
    id 43
    name "MAPK8"
    label "MAPK8"
    colors "#4C4CFF"
    diffs -4.71562088250372
    totalFlows 21.0172703915499
    degree 1
  ]
  node
  [
    id 44
    name "PPP2R2D"
    label "PPP2R2D"
    colors "#FF6969"
    diffs 3.41192980731707
    totalFlows 4.98115630679088
    degree 1
  ]
  node
  [
    id 45
    name "ITPK1"
    label "ITPK1"
    colors "#FAFAFF"
    diffs 0.210161747783722
    totalFlows 1.88650174640839
    degree 1
  ]
  node
  [
    id 46
    name "NCOA1"
    label "NCOA1"
    colors "#3030FF"
    diffs -6.2760666298605
    totalFlows 13.4199278717548
    degree 1
  ]
  node
  [
    id 47
    name "KDM2B"
    label "KDM2B"
    colors "#6060FF"
    diffs -3.72776652034897
    totalFlows 1.89798667426694
    degree 1
  ]
  node
  [
    id 48
    name "AP1G1"
    label "AP1G1"
    colors "#9999FF"
    diffs -1.69574896443909
    totalFlows 5.33774702548836
    degree 1
  ]
  node
  [
    id 49
    name "UBA52"
    label "UBA52"
    colors "#FF4C4C"
    diffs 4.72755183383061
    totalFlows 30.3773524634718
    degree 1
  ]
  node
  [
    id 50
    name "SLC4A8"
    label "SLC4A8"
    colors "#CACAFF"
    diffs -1.41268155376419
    totalFlows 0.256107786934582
    degree 1
  ]
  node
  [
    id 51
    name "DUSP1"
    label "DUSP1"
    colors "#F0F0FF"
    diffs -0.0798951177176281
    totalFlows 12.6246392373875
    degree 1
  ]
  node
  [
    id 52
    name "IRAK1"
    label "IRAK1"
    colors "#1C1CFF"
    diffs -6.67769993740898
    totalFlows 8.04767607129001
    degree 1
  ]
  node
  [
    id 53
    name "JUN"
    label "JUN"
    colors "#FF1313"
    diffs 39.098847554094
    totalFlows 83.8091540316369
    degree 53
  ]
  edge
  [
    source 0
    target 53
    weight 0.999006787747029
    correlation -0.999006787747029
    sign -1
  ]
  edge
  [
    source 1
    target 53
    weight 0.998154109409369
    correlation -0.998154109409369
    sign -1
  ]
  edge
  [
    source 2
    target 53
    weight 0.994497244211737
    correlation 0.994497244211737
    sign 1
  ]
  edge
  [
    source 3
    target 53
    weight 0.985600968940124
    correlation -0.985600968940124
    sign -1
  ]
  edge
  [
    source 4
    target 53
    weight 0.966606996615645
    correlation 0.966606996615645
    sign 1
  ]
  edge
  [
    source 5
    target 53
    weight 0.970201791741939
    correlation 0.970201791741939
    sign 1
  ]
  edge
  [
    source 6
    target 53
    weight 0.975350247680932
    correlation 0.975350247680932
    sign 1
  ]
  edge
  [
    source 7
    target 53
    weight 0.989601034220885
    correlation 0.989601034220885
    sign 1
  ]
  edge
  [
    source 8
    target 53
    weight 0.950214200918314
    correlation 0.950214200918314
    sign 1
  ]
  edge
  [
    source 9
    target 53
    weight 0.979500959667529
    correlation 0.979500959667529
    sign 1
  ]
  edge
  [
    source 10
    target 53
    weight 0.978254837024214
    correlation -0.978254837024214
    sign -1
  ]
  edge
  [
    source 11
    target 53
    weight 0.935279786915618
    correlation -0.935279786915618
    sign -1
  ]
  edge
  [
    source 12
    target 53
    weight 0.887912371796296
    correlation 0.887912371796296
    sign 1
  ]
  edge
  [
    source 13
    target 53
    weight 0.956245217167332
    correlation 0.956245217167332
    sign 1
  ]
  edge
  [
    source 14
    target 53
    weight 0.874727496747579
    correlation -0.874727496747579
    sign -1
  ]
  edge
  [
    source 15
    target 53
    weight 0.917454791961997
    correlation -0.917454791961997
    sign -1
  ]
  edge
  [
    source 16
    target 53
    weight 0.918083143254994
    correlation 0.918083143254994
    sign 1
  ]
  edge
  [
    source 17
    target 53
    weight 0.929977624178114
    correlation -0.929977624178114
    sign -1
  ]
  edge
  [
    source 18
    target 53
    weight 0.849290008831718
    correlation 0.849290008831718
    sign 1
  ]
  edge
  [
    source 19
    target 53
    weight 0.926888219565873
    correlation 0.926888219565873
    sign 1
  ]
  edge
  [
    source 20
    target 53
    weight 0.049820272237155
    correlation 0.948623090848688
    sign 1
  ]
  edge
  [
    source 21
    target 53
    weight 0.880401618422238
    correlation 0.880401618422238
    sign 1
  ]
  edge
  [
    source 22
    target 53
    weight 0.88850009761319
    correlation 0.88850009761319
    sign 1
  ]
  edge
  [
    source 23
    target 53
    weight 0.888325879805539
    correlation 0.888325879805539
    sign 1
  ]
  edge
  [
    source 24
    target 53
    weight 0.863073923217902
    correlation 0.863073923217902
    sign 1
  ]
  edge
  [
    source 25
    target 53
    weight 0.87905872901699
    correlation 0.87905872901699
    sign 1
  ]
  edge
  [
    source 26
    target 53
    weight 0.943595548475029
    correlation 0.943595548475029
    sign 1
  ]
  edge
  [
    source 27
    target 53
    weight 0.78840338310498
    correlation 0.78840338310498
    sign 1
  ]
  edge
  [
    source 28
    target 53
    weight 0.893560882815696
    correlation -0.893560882815696
    sign -1
  ]
  edge
  [
    source 29
    target 53
    weight 0.784802736202232
    correlation -0.784802736202232
    sign -1
  ]
  edge
  [
    source 30
    target 53
    weight 0.790064806578309
    correlation 0.790064806578309
    sign 1
  ]
  edge
  [
    source 31
    target 53
    weight 0.738021840959012
    correlation -0.738021840959012
    sign -1
  ]
  edge
  [
    source 32
    target 53
    weight 0.732572685568293
    correlation -0.732572685568293
    sign -1
  ]
  edge
  [
    source 33
    target 53
    weight 0.710283752842866
    correlation 0.710283752842866
    sign 1
  ]
  edge
  [
    source 34
    target 53
    weight 0.76709783469881
    correlation -0.76709783469881
    sign -1
  ]
  edge
  [
    source 35
    target 53
    weight 0.830692307619022
    correlation -0.830692307619022
    sign -1
  ]
  edge
  [
    source 36
    target 53
    weight 0.728806868529795
    correlation 0.728806868529795
    sign 1
  ]
  edge
  [
    source 37
    target 53
    weight 0.830194830817634
    correlation 0.830194830817634
    sign 1
  ]
  edge
  [
    source 38
    target 53
    weight 0.811849430463184
    correlation 0.811849430463184
    sign 1
  ]
  edge
  [
    source 39
    target 53
    weight 0.749332421769448
    correlation 0.998447866604498
    sign 1
  ]
  edge
  [
    source 40
    target 53
    weight 0.720367825323697
    correlation -0.720367825323697
    sign -1
  ]
  edge
  [
    source 41
    target 53
    weight 0.308224360908908
    correlation -0.739762019882679
    sign -1
  ]
  edge
  [
    source 42
    target 53
    weight 0.716979061970635
    correlation -0.716979061970635
    sign -1
  ]
  edge
  [
    source 43
    target 53
    weight 0.805306481405839
    correlation -0.805306481405839
    sign -1
  ]
  edge
  [
    source 44
    target 53
    weight 0.805278975136805
    correlation 0.805278975136805
    sign 1
  ]
  edge
  [
    source 45
    target 53
    weight 0.092585895646666
    correlation -0.692827979410567
    sign -1
  ]
  edge
  [
    source 46
    target 53
    weight 0.869093277909804
    correlation 0.869093277909804
    sign 1
  ]
  edge
  [
    source 47
    target 53
    weight 0.160692605325723
    correlation -0.792984278745352
    sign -1
  ]
  edge
  [
    source 48
    target 53
    weight 0.388383005765198
    correlation 0.388383005765198
    sign 1
  ]
  edge
  [
    source 49
    target 53
    weight 0.660612113247379
    correlation 0.660612113247379
    sign 1
  ]
  edge
  [
    source 50
    target 53
    weight 0.128053893467291
    correlation -0.778413696089152
    sign -1
  ]
  edge
  [
    source 51
    target 53
    weight 0.0798045650965965
    correlation -0.0798045650965965
    sign -1
  ]
  edge
  [
    source 52
    target 53
    weight 0.199502200423852
    correlation -0.589452786774794
    sign -1
  ]
]
