# Supplementary material for: Aspergillus fumigatus Challenged by Human Dendritic Cells: Metabolic and Regulatory Pathway Responses Testify a Tight Battle
Source: Front Cell Infect Microbiol. 2019 May 22;9:168. doi: 10.3389/fcimb.2019.00168 (PMC6540932; doi:10.3389/fcimb.2019.00168)
Supplement: Supplementary file 12 [file Data_Sheet_2.ZIP › Supplementary_dataset2/KDM1A_KT_Control.gml]

Creator "igraph version 1.2.0 Mon Jun  4 11:55:09 2018"
Version 1
graph
[
  directed 1
  node
  [
    id 0
    name "PHF20L1"
    label "PHF20L1"
    colors "#6363FF"
    diffs -3.66305843976436
    totalFlows 3.66305843976436
    degree 1
  ]
  node
  [
    id 1
    name "GFI1B"
    label "GFI1B"
    colors "#B4B4FF"
    diffs -2.0919342904739
    totalFlows 11.1100014974162
    degree 1
  ]
  node
  [
    id 2
    name "NMI"
    label "NMI"
    colors "#FF8F8F"
    diffs 1.23109954575865
    totalFlows 9.75751272630056
    degree 1
  ]
  node
  [
    id 3
    name "SPRY2"
    label "SPRY2"
    colors "#0C0CFF"
    diffs -18.7470616417684
    totalFlows 69.9684662413844
    degree 1
  ]
  node
  [
    id 4
    name "CCDC53"
    label "CCDC53"
    colors "#D9D9FF"
    diffs -1.51135114146148
    totalFlows 5.58301334607894
    degree 1
  ]
  node
  [
    id 5
    name "METTL18"
    label "METTL18"
    colors "#5757FF"
    diffs -4.1440231487071
    totalFlows 4.1440231487071
    degree 1
  ]
  node
  [
    id 6
    name "UNC119"
    label "UNC119"
    colors "#FF7C7C"
    diffs 1.65900052666518
    totalFlows 67.2312041819222
    degree 1
  ]
  node
  [
    id 7
    name "KRT6B"
    label "KRT6B"
    colors "#5D5DFF"
    diffs -3.70271556531688
    totalFlows 3.70271556531688
    degree 1
  ]
  node
  [
    id 8
    name "MLC1"
    label "MLC1"
    colors "#8888FF"
    diffs -2.98876299511212
    totalFlows 3.31603869089169
    degree 1
  ]
  node
  [
    id 9
    name "PNKP"
    label "PNKP"
    colors "#FFAEAE"
    diffs 0.837117716420902
    totalFlows 4.32155871957016
    degree 1
  ]
  node
  [
    id 10
    name "TBL1XR1"
    label "TBL1XR1"
    colors "#1818FF"
    diffs -7.52469774639574
    totalFlows 11.3370882980844
    degree 1
  ]
  node
  [
    id 11
    name "KIF5B"
    label "KIF5B"
    colors "#3737FF"
    diffs -5.96558321695298
    totalFlows 13.1323398178972
    degree 1
  ]
  node
  [
    id 12
    name "METTL21C"
    label "METTL21C"
    colors "#9595FF"
    diffs -2.82673344755394
    totalFlows 3.07464470498422
    degree 1
  ]
  node
  [
    id 13
    name "EED"
    label "EED"
    colors "#0606FF"
    diffs -22.1045681430262
    totalFlows 61.2230916607116
    degree 1
  ]
  node
  [
    id 14
    name "PRKCB"
    label "PRKCB"
    colors "#1F1FFF"
    diffs -7.44812937366322
    totalFlows 20.0105327828304
    degree 1
  ]
  node
  [
    id 15
    name "KRT6A"
    label "KRT6A"
    colors "#FFD3D3"
    diffs -0.0777600515265311
    totalFlows 7.8602165674171
    degree 1
  ]
  node
  [
    id 16
    name "DNTTIP1"
    label "DNTTIP1"
    colors "#5050FF"
    diffs -4.89574457733255
    totalFlows 4.89574457733255
    degree 1
  ]
  node
  [
    id 17
    name "RPA2"
    label "RPA2"
    colors "#FF9B9B"
    diffs 1.00959804770034
    totalFlows 52.5789388956061
    degree 1
  ]
  node
  [
    id 18
    name "HAUS1"
    label "HAUS1"
    colors "#AEAEFF"
    diffs -2.18517171957582
    totalFlows 55.5746465416799
    degree 1
  ]
  node
  [
    id 19
    name "PEX7"
    label "PEX7"
    colors "#FFCDCD"
    diffs 0.0346052905494818
    totalFlows 1.95090103594841
    degree 1
  ]
  node
  [
    id 20
    name "MBD4"
    label "MBD4"
    colors "#6F6FFF"
    diffs -3.2321319049071
    totalFlows 4.73248259586055
    degree 1
  ]
  node
  [
    id 21
    name "RPRD1A"
    label "RPRD1A"
    colors "#FFC7C7"
    diffs 0.0796824748123848
    totalFlows 1.9230640378432
    degree 1
  ]
  node
  [
    id 22
    name "KIFC3"
    label "KIFC3"
    colors "#4444FF"
    diffs -5.44421353082581
    totalFlows 17.4310940107274
    degree 1
  ]
  node
  [
    id 23
    name "PELP1"
    label "PELP1"
    colors "#FF5050"
    diffs 3.66680089121446
    totalFlows 8.10879457447707
    degree 1
  ]
  node
  [
    id 24
    name "ID2"
    label "ID2"
    colors "#3E3EFF"
    diffs -5.57319451688775
    totalFlows 12.2281402200841
    degree 1
  ]
  node
  [
    id 25
    name "STX11"
    label "STX11"
    colors "#FF1212"
    diffs 11.0236865987427
    totalFlows 32.0474910198366
    degree 1
  ]
  node
  [
    id 26
    name "UBE3C"
    label "UBE3C"
    colors "#4A4AFF"
    diffs -5.39026645545058
    totalFlows 6.96873988707615
    degree 1
  ]
  node
  [
    id 27
    name "SLU7"
    label "SLU7"
    colors "#FF3737"
    diffs 4.27511291050184
    totalFlows 2.82074912682831
    degree 1
  ]
  node
  [
    id 28
    name "C4orf17"
    label "C4orf17"
    colors "#FFA7A7"
    diffs 0.938962804664456
    totalFlows 1.95365024140277
    degree 1
  ]
  node
  [
    id 29
    name "KRT33B"
    label "KRT33B"
    colors "#FFFFFF"
    diffs -1.18651085471634
    totalFlows 4.53950735693086
    degree 1
  ]
  node
  [
    id 30
    name "BAIAP2"
    label "BAIAP2"
    colors "#3131FF"
    diffs -6.03441126384519
    totalFlows 10.5498773173673
    degree 1
  ]
  node
  [
    id 31
    name "CDCA4"
    label "CDCA4"
    colors "#2525FF"
    diffs -6.96090974628384
    totalFlows 6.96090974628384
    degree 1
  ]
  node
  [
    id 32
    name "GDF9"
    label "GDF9"
    colors "#FFF2F2"
    diffs -1.05544718017959
    totalFlows 5.48874860800675
    degree 1
  ]
  node
  [
    id 33
    name "IK"
    label "IK"
    colors "#ECECFF"
    diffs -1.4354400010893
    totalFlows 6.77498773196172
    degree 1
  ]
  node
  [
    id 34
    name "BMP3"
    label "BMP3"
    colors "#8282FF"
    diffs -3.00578280669434
    totalFlows 3.3549825051714
    degree 1
  ]
  node
  [
    id 35
    name "PRAME"
    label "PRAME"
    colors "#FF9595"
    diffs 1.09483499883493
    totalFlows 1.80428356473053
    degree 1
  ]
  node
  [
    id 36
    name "FYN"
    label "FYN"
    colors "#FF0000"
    diffs 41.3824202677158
    totalFlows 214.888353011735
    degree 1
  ]
  node
  [
    id 37
    name "ECT2"
    label "ECT2"
    colors "#FF6F6F"
    diffs 1.76501568994658
    totalFlows 18.751464324441
    degree 1
  ]
  node
  [
    id 38
    name "BCAT1"
    label "BCAT1"
    colors "#FF3E3E"
    diffs 4.15561027302912
    totalFlows 3.70694629807413
    degree 1
  ]
  node
  [
    id 39
    name "RNF2"
    label "RNF2"
    colors "#FF2B2B"
    diffs 5.56442814346988
    totalFlows 78.8153353041374
    degree 1
  ]
  node
  [
    id 40
    name "OBSL1"
    label "OBSL1"
    colors "#FF0606"
    diffs 24.1613972741766
    totalFlows 55.1264420228344
    degree 1
  ]
  node
  [
    id 41
    name "WHSC1"
    label "WHSC1"
    colors "#FF6969"
    diffs 1.80050116019758
    totalFlows 3.49196831835519
    degree 1
  ]
  node
  [
    id 42
    name "NF2"
    label "NF2"
    colors "#FF8888"
    diffs 1.37589429423765
    totalFlows 6.50236223318567
    degree 1
  ]
  node
  [
    id 43
    name "TNFAIP1"
    label "TNFAIP1"
    colors "#FFD9D9"
    diffs -0.284265320947288
    totalFlows 3.35388496101248
    degree 1
  ]
  node
  [
    id 44
    name "RPA3"
    label "RPA3"
    colors "#FF1F1F"
    diffs 6.23947069956168
    totalFlows 47.9881734390277
    degree 1
  ]
  node
  [
    id 45
    name "RCOR3"
    label "RCOR3"
    colors "#FF7676"
    diffs 1.74522875607962
    totalFlows 26.4663713552957
    degree 1
  ]
  node
  [
    id 46
    name "PRIM2"
    label "PRIM2"
    colors "#FFA1A1"
    diffs 0.999047263354622
    totalFlows 1.58136581250156
    degree 1
  ]
  node
  [
    id 47
    name "MYLIP"
    label "MYLIP"
    colors "#C0C0FF"
    diffs -1.7872968257787
    totalFlows 1.7872968257787
    degree 1
  ]
  node
  [
    id 48
    name "SAMD3"
    label "SAMD3"
    colors "#FFF8F8"
    diffs -1.08314289525167
    totalFlows 1.08314289525167
    degree 1
  ]
  node
  [
    id 49
    name "NECAB2"
    label "NECAB2"
    colors "#F8F8FF"
    diffs -1.2114510535536
    totalFlows 5.27344342097399
    degree 1
  ]
  node
  [
    id 50
    name "NOSTRIN"
    label "NOSTRIN"
    colors "#DFDFFF"
    diffs -1.50342051828779
    totalFlows 1.87377772040481
    degree 1
  ]
  node
  [
    id 51
    name "TDO2"
    label "TDO2"
    colors "#FFC0C0"
    diffs 0.168275665865412
    totalFlows 1.67313208907078
    degree 1
  ]
  node
  [
    id 52
    name "CRBN"
    label "CRBN"
    colors "#BABAFF"
    diffs -2.06725894855239
    totalFlows 7.353531585895
    degree 1
  ]
  node
  [
    id 53
    name "SLC25A20"
    label "SLC25A20"
    colors "#C7C7FF"
    diffs -1.75053876741114
    totalFlows 1.75053876741114
    degree 1
  ]
  node
  [
    id 54
    name "KRT7"
    label "KRT7"
    colors "#CDCDFF"
    diffs -1.6864678186724
    totalFlows 2.81954493705404
    degree 1
  ]
  node
  [
    id 55
    name "CDC23"
    label "CDC23"
    colors "#FFDFDF"
    diffs -0.430030384113763
    totalFlows 44.5550418504584
    degree 1
  ]
  node
  [
    id 56
    name "PSMC1"
    label "PSMC1"
    colors "#FFE6E6"
    diffs -0.612562174084641
    totalFlows 11.4089773758713
    degree 1
  ]
  node
  [
    id 57
    name "PRDM1"
    label "PRDM1"
    colors "#E6E6FF"
    diffs -1.47227027508226
    totalFlows 6.76084567102742
    degree 1
  ]
  node
  [
    id 58
    name "SF3B2"
    label "SF3B2"
    colors "#9B9BFF"
    diffs -2.7842999146944
    totalFlows 8.46323612269232
    degree 1
  ]
  node
  [
    id 59
    name "CCDC155"
    label "CCDC155"
    colors "#FF5D5D"
    diffs 2.87648379725737
    totalFlows 6.13099654567367
    degree 1
  ]
  node
  [
    id 60
    name "GLYR1"
    label "GLYR1"
    colors "#D3D3FF"
    diffs -1.58685938914844
    totalFlows 1.58685938914844
    degree 1
  ]
  node
  [
    id 61
    name "AKAP9"
    label "AKAP9"
    colors "#FF2525"
    diffs 5.77148346267691
    totalFlows 41.719688689421
    degree 1
  ]
  node
  [
    id 62
    name "KRT19"
    label "KRT19"
    colors "#FF4444"
    diffs 4.05682856680992
    totalFlows 5.41498619285897
    degree 1
  ]
  node
  [
    id 63
    name "BAHD1"
    label "BAHD1"
    colors "#FFBABA"
    diffs 0.321132743353591
    totalFlows 2.80158246306057
    degree 1
  ]
  node
  [
    id 64
    name "TAL1"
    label "TAL1"
    colors "#FFB4B4"
    diffs 0.521841910001392
    totalFlows 7.76260723064492
    degree 1
  ]
  node
  [
    id 65
    name "H3F3C"
    label "H3F3C"
    colors "#A1A1FF"
    diffs -2.57873107678891
    totalFlows 2.57873107678891
    degree 1
  ]
  node
  [
    id 66
    name "ATP5J2"
    label "ATP5J2"
    colors "#8F8FFF"
    diffs -2.98017461445246
    totalFlows 6.38409000643788
    degree 1
  ]
  node
  [
    id 67
    name "TIMM50"
    label "TIMM50"
    colors "#7C7CFF"
    diffs -3.06793152951193
    totalFlows 10.7855747885862
    degree 1
  ]
  node
  [
    id 68
    name "PPP1R12A"
    label "PPP1R12A"
    colors "#FF6363"
    diffs 2.23026161667642
    totalFlows 6.65091900576895
    degree 1
  ]
  node
  [
    id 69
    name "SSX2IP"
    label "SSX2IP"
    colors "#FF3131"
    diffs 4.81208234348588
    totalFlows 12.3528163000661
    degree 1
  ]
  node
  [
    id 70
    name "ZNF641"
    label "ZNF641"
    colors "#FFECEC"
    diffs -0.96090329984047
    totalFlows 1.49479916779674
    degree 1
  ]
  node
  [
    id 71
    name "SIRT7"
    label "SIRT7"
    colors "#FF0C0C"
    diffs 14.5291384586391
    totalFlows 68.0094824997163
    degree 1
  ]
  node
  [
    id 72
    name "SUV39H1"
    label "SUV39H1"
    colors "#6969FF"
    diffs -3.47828814131792
    totalFlows 23.2214119754919
    degree 1
  ]
  node
  [
    id 73
    name "SMARCC1"
    label "SMARCC1"
    colors "#2B2BFF"
    diffs -6.16607468917651
    totalFlows 93.6143440992962
    degree 1
  ]
  node
  [
    id 74
    name "NEFL"
    label "NEFL"
    colors "#FF4A4A"
    diffs 3.68263364994956
    totalFlows 2.60270038707987
    degree 1
  ]
  node
  [
    id 75
    name "UNKL"
    label "UNKL"
    colors "#A7A7FF"
    diffs -2.25700786521619
    totalFlows 2.25700786521619
    degree 1
  ]
  node
  [
    id 76
    name "HESX1"
    label "HESX1"
    colors "#FF8282"
    diffs 1.64235321937893
    totalFlows 2.01966711965253
    degree 1
  ]
  node
  [
    id 77
    name "OIP5"
    label "OIP5"
    colors "#F2F2FF"
    diffs -1.21630617615647
    totalFlows 3.36285646232529
    degree 1
  ]
  node
  [
    id 78
    name "MTMR9"
    label "MTMR9"
    colors "#7676FF"
    diffs -3.16476827369493
    totalFlows 5.95625456610578
    degree 1
  ]
  node
  [
    id 79
    name "ZMYM3"
    label "ZMYM3"
    colors "#FF5757"
    diffs 3.49580834953428
    totalFlows 11.7511588022258
    degree 1
  ]
  node
  [
    id 80
    name "KRT17"
    label "KRT17"
    colors "#1212FF"
    diffs -9.25959215029236
    totalFlows 34.4948082774379
    degree 1
  ]
  node
  [
    id 81
    name "MALT1"
    label "MALT1"
    colors "#FF1818"
    diffs 6.59945294136072
    totalFlows 26.356831231494
    degree 1
  ]
  node
  [
    id 82
    name "KDM1A"
    label "KDM1A"
    colors "#0000FF"
    diffs -45.3763436058731
    totalFlows 126.477298524607
    degree 82
  ]
  edge
  [
    source 0
    target 82
    weight 0.999426577042539
    correlation 0.999426577042539
    sign 1
  ]
  edge
  [
    source 1
    target 82
    weight 0.981662777426247
    correlation 0.981662777426247
    sign 1
  ]
  edge
  [
    source 2
    target 82
    weight 0.965359811884641
    correlation 0.965359811884641
    sign 1
  ]
  edge
  [
    source 3
    target 82
    weight 0.950663559118768
    correlation -0.950663559118768
    sign -1
  ]
  edge
  [
    source 4
    target 82
    weight 0.982062438624685
    correlation 0.982062438624685
    sign 1
  ]
  edge
  [
    source 5
    target 82
    weight 0.962301130998899
    correlation 0.962301130998899
    sign 1
  ]
  edge
  [
    source 6
    target 82
    weight 0.934887690537559
    correlation -0.934887690537559
    sign -1
  ]
  edge
  [
    source 7
    target 82
    weight 0.956244917594802
    correlation 0.956244917594802
    sign 1
  ]
  edge
  [
    source 8
    target 82
    weight 0.913777293343345
    correlation 0.913777293343345
    sign 1
  ]
  edge
  [
    source 9
    target 82
    weight 0.944484928666776
    correlation 0.944484928666776
    sign 1
  ]
  edge
  [
    source 10
    target 82
    weight 0.957752929197213
    correlation -0.957752929197213
    sign -1
  ]
  edge
  [
    source 11
    target 82
    weight 0.965866425702992
    correlation 0.965866425702992
    sign 1
  ]
  edge
  [
    source 12
    target 82
    weight 0.877342567492446
    correlation -0.877342567492446
    sign -1
  ]
  edge
  [
    source 13
    target 82
    weight 0.955148673632791
    correlation -0.955148673632791
    sign -1
  ]
  edge
  [
    source 14
    target 82
    weight 0.909561148281949
    correlation -0.909561148281949
    sign -1
  ]
  edge
  [
    source 15
    target 82
    weight 0.926252957697904
    correlation 0.926252957697904
    sign 1
  ]
  edge
  [
    source 16
    target 82
    weight 0.922429294170197
    correlation 0.922429294170197
    sign 1
  ]
  edge
  [
    source 17
    target 82
    weight 0.919863395101859
    correlation -0.919863395101859
    sign -1
  ]
  edge
  [
    source 18
    target 82
    weight 0.821747919614451
    correlation 0.821747919614451
    sign 1
  ]
  edge
  [
    source 19
    target 82
    weight 0.975450517974205
    correlation -0.975450517974205
    sign -1
  ]
  edge
  [
    source 20
    target 82
    weight 0.973005066555744
    correlation -0.973005066555744
    sign -1
  ]
  edge
  [
    source 21
    target 82
    weight 0.961532018921598
    correlation -0.961532018921598
    sign -1
  ]
  edge
  [
    source 22
    target 82
    weight 0.892891002323677
    correlation 0.892891002323677
    sign 1
  ]
  edge
  [
    source 23
    target 82
    weight 0.912492590806361
    correlation 0.912492590806361
    sign 1
  ]
  edge
  [
    source 24
    target 82
    weight 0.939323087661134
    correlation -0.939323087661134
    sign -1
  ]
  edge
  [
    source 25
    target 82
    weight 0.766360283343724
    correlation -0.766360283343724
    sign -1
  ]
  edge
  [
    source 26
    target 82
    weight 0.929970117724748
    correlation -0.929970117724748
    sign -1
  ]
  edge
  [
    source 27
    target 82
    weight 0.908722736579739
    correlation 0.908722736579739
    sign 1
  ]
  edge
  [
    source 28
    target 82
    weight 0.976825120701387
    correlation 0.976825120701387
    sign 1
  ]
  edge
  [
    source 29
    target 82
    weight 0.914033414894467
    correlation 0.914033414894467
    sign 1
  ]
  edge
  [
    source 30
    target 82
    weight 0.869068741617784
    correlation 0.869068741617784
    sign 1
  ]
  edge
  [
    source 31
    target 82
    weight 0.711401476182668
    correlation -0.711401476182668
    sign -1
  ]
  edge
  [
    source 32
    target 82
    weight 0.957271189249371
    correlation -0.957271189249371
    sign -1
  ]
  edge
  [
    source 33
    target 82
    weight 0.896147294633288
    correlation 0.896147294633288
    sign 1
  ]
  edge
  [
    source 34
    target 82
    weight 0.718567995206138
    correlation -0.718567995206138
    sign -1
  ]
  edge
  [
    source 35
    target 82
    weight 0.895690031082723
    correlation -0.895690031082723
    sign -1
  ]
  edge
  [
    source 36
    target 82
    weight 0.665642099339276
    correlation -0.665642099339276
    sign -1
  ]
  edge
  [
    source 37
    target 82
    weight 0.855422396336997
    correlation -0.855422396336997
    sign -1
  ]
  edge
  [
    source 38
    target 82
    weight 0.654279474596739
    correlation -0.654279474596739
    sign -1
  ]
  edge
  [
    source 39
    target 82
    weight 0.844357551554343
    correlation 0.844357551554343
    sign 1
  ]
  edge
  [
    source 40
    target 82
    weight 0.849119652795901
    correlation 0.849119652795901
    sign 1
  ]
  edge
  [
    source 41
    target 82
    weight 0.855369455537161
    correlation 0.855369455537161
    sign 1
  ]
  edge
  [
    source 42
    target 82
    weight 0.867000327879807
    correlation -0.867000327879807
    sign -1
  ]
  edge
  [
    source 43
    target 82
    weight 0.698832816868088
    correlation -0.739590942834677
    sign -1
  ]
  edge
  [
    source 44
    target 82
    weight 0.820950308303739
    correlation 0.820950308303739
    sign 1
  ]
  edge
  [
    source 45
    target 82
    weight 0.589225508923937
    correlation 0.589225508923937
    sign 1
  ]
  edge
  [
    source 46
    target 82
    weight 0.683647092991284
    correlation -0.683647092991284
    sign -1
  ]
  edge
  [
    source 47
    target 82
    weight 0.893648412889349
    correlation -0.893648412889349
    sign -1
  ]
  edge
  [
    source 48
    target 82
    weight 0.541571447625833
    correlation -0.541571447625833
    sign -1
  ]
  edge
  [
    source 49
    target 82
    weight 0.762484726919887
    correlation 0.762484726919887
    sign 1
  ]
  edge
  [
    source 50
    target 82
    weight 0.560856814816773
    correlation 0.560856814816773
    sign 1
  ]
  edge
  [
    source 51
    target 82
    weight 0.83656604453539
    correlation 0.83656604453539
    sign 1
  ]
  edge
  [
    source 52
    target 82
    weight 0.901597574156607
    correlation 0.901597574156607
    sign 1
  ]
  edge
  [
    source 53
    target 82
    weight 0.87526938370557
    correlation -0.87526938370557
    sign -1
  ]
  edge
  [
    source 54
    target 82
    weight 0.583774656180309
    correlation -0.583774656180309
    sign -1
  ]
  edge
  [
    source 55
    target 82
    weight 0.466558124327226
    correlation -0.466558124327226
    sign -1
  ]
  edge
  [
    source 56
    target 82
    weight 0.779888072434639
    correlation -0.779888072434639
    sign -1
  ]
  edge
  [
    source 57
    target 82
    weight 0.435243831916322
    correlation 0.926263645573362
    sign 1
  ]
  edge
  [
    source 58
    target 82
    weight 0.824301027412116
    correlation 0.824301027412116
    sign 1
  ]
  edge
  [
    source 59
    target 82
    weight 0.755893540023498
    correlation 0.755893540023498
    sign 1
  ]
  edge
  [
    source 60
    target 82
    weight 0.793429694574218
    correlation -0.793429694574218
    sign -1
  ]
  edge
  [
    source 61
    target 82
    weight 0.40919851116495
    correlation -0.40919851116495
    sign -1
  ]
  edge
  [
    source 62
    target 82
    weight 0.815612466546888
    correlation 0.815612466546888
    sign 1
  ]
  edge
  [
    source 63
    target 82
    weight 0.818331051227787
    correlation 0.818331051227787
    sign 1
  ]
  edge
  [
    source 64
    target 82
    weight 0.921039357832098
    correlation 0.921039357832098
    sign 1
  ]
  edge
  [
    source 65
    target 82
    weight 0.427577704102765
    correlation 0.875918949091163
    sign 1
  ]
  edge
  [
    source 66
    target 82
    weight 0.844912311122278
    correlation 0.844912311122278
    sign 1
  ]
  edge
  [
    source 67
    target 82
    weight 0.743493953063224
    correlation 0.743493953063224
    sign 1
  ]
  edge
  [
    source 68
    target 82
    weight 0.659768143580396
    correlation 0.659768143580396
    sign 1
  ]
  edge
  [
    source 69
    target 82
    weight 0.810193915630165
    correlation -0.810193915630165
    sign -1
  ]
  edge
  [
    source 70
    target 82
    weight 0.310640945662312
    correlation -0.310640945662312
    sign -1
  ]
  edge
  [
    source 71
    target 82
    weight 0.710751229157376
    correlation -0.710751229157376
    sign -1
  ]
  edge
  [
    source 72
    target 82
    weight 0.890448612065068
    correlation 0.890448612065068
    sign 1
  ]
  edge
  [
    source 73
    target 82
    weight 0.203009967363754
    correlation -0.203009967363754
    sign -1
  ]
  edge
  [
    source 74
    target 82
    weight 0.309794377279319
    correlation -0.582761447687121
    sign -1
  ]
  edge
  [
    source 75
    target 82
    weight 0.166120914672447
    correlation -0.925693688914268
    sign -1
  ]
  edge
  [
    source 76
    target 82
    weight 0.359669854428152
    correlation 0.359669854428152
    sign 1
  ]
  edge
  [
    source 77
    target 82
    weight 0.725050986243185
    correlation -0.725050986243185
    sign -1
  ]
  edge
  [
    source 78
    target 82
    weight 0.129322297898672
    correlation 0.129322297898672
    sign 1
  ]
  edge
  [
    source 79
    target 82
    weight 0.127174992228881
    correlation -0.127174992228881
    sign -1
  ]
  edge
  [
    source 80
    target 82
    weight 0.0645591492886374
    correlation -0.0645591492886374
    sign -1
  ]
  edge
  [
    source 81
    target 82
    weight 0.0121359350345281
    correlation 0.0121359350345281
    sign 1
  ]
]
