# Supplementary material for: Aspergillus fumigatus Challenged by Human Dendritic Cells: Metabolic and Regulatory Pathway Responses Testify a Tight Battle
Source: Front Cell Infect Microbiol. 2019 May 22;9:168. doi: 10.3389/fcimb.2019.00168 (PMC6540932; doi:10.3389/fcimb.2019.00168)
Supplement: Supplementary file 12 [file Data_Sheet_2.ZIP › Supplementary_dataset2/KDM1A_KT_Disease.gml]

Creator "igraph version 1.2.0 Mon Jun  4 11:55:09 2018"
Version 1
graph
[
  directed 1
  node
  [
    id 0
    name "CCDC14"
    label "CCDC14"
    colors "#FF2D2D"
    diffs 9.12239465481302
    totalFlows 9.8000803444057
    degree 1
  ]
  node
  [
    id 1
    name "KRT38"
    label "KRT38"
    colors "#FF3636"
    diffs 8.18797605096209
    totalFlows 8.18797605096209
    degree 1
  ]
  node
  [
    id 2
    name "CDC23"
    label "CDC23"
    colors "#9191FF"
    diffs -0.430030384113763
    totalFlows 44.1250114663447
    degree 1
  ]
  node
  [
    id 3
    name "CDCA5"
    label "CDCA5"
    colors "#D1D1FF"
    diffs 0.708095063764428
    totalFlows 3.84705067496294
    degree 1
  ]
  node
  [
    id 4
    name "C8orf48"
    label "C8orf48"
    colors "#FFDADA"
    diffs 1.93747747695687
    totalFlows 1.93747747695687
    degree 1
  ]
  node
  [
    id 5
    name "HAUS1"
    label "HAUS1"
    colors "#5151FF"
    diffs -2.18517171957582
    totalFlows 53.3894748221041
    degree 1
  ]
  node
  [
    id 6
    name "HDAC6"
    label "HDAC6"
    colors "#FF1212"
    diffs 16.9592648745931
    totalFlows 38.297117844656
    degree 1
  ]
  node
  [
    id 7
    name "ITSN2"
    label "ITSN2"
    colors "#FFC8C8"
    diffs 2.45099653951369
    totalFlows 9.39099732686128
    degree 1
  ]
  node
  [
    id 8
    name "CEP162"
    label "CEP162"
    colors "#FFE3E3"
    diffs 1.92414673517503
    totalFlows 3.83384077954518
    degree 1
  ]
  node
  [
    id 9
    name "HESX1"
    label "HESX1"
    colors "#F5F5FF"
    diffs 1.64235321937893
    totalFlows 3.66202033903146
    degree 1
  ]
  node
  [
    id 10
    name "YEATS4"
    label "YEATS4"
    colors "#FF9191"
    diffs 3.5492443443263
    totalFlows 5.34905547565181
    degree 1
  ]
  node
  [
    id 11
    name "C8orf74"
    label "C8orf74"
    colors "#FFECEC"
    diffs 1.85603508733827
    totalFlows 1.85603508733827
    degree 1
  ]
  node
  [
    id 12
    name "RCOR3"
    label "RCOR3"
    colors "#FFF5F5"
    diffs 1.74522875607962
    totalFlows 28.2116001113753
    degree 1
  ]
  node
  [
    id 13
    name "C4orf17"
    label "C4orf17"
    colors "#DADAFF"
    diffs 0.938962804664456
    totalFlows 2.89261304606723
    degree 1
  ]
  node
  [
    id 14
    name "RNF10"
    label "RNF10"
    colors "#ECECFF"
    diffs 1.62798386993492
    totalFlows 5.02225651096016
    degree 1
  ]
  node
  [
    id 15
    name "KRT17"
    label "KRT17"
    colors "#1212FF"
    diffs -9.25959215029236
    totalFlows 25.2352161271455
    degree 1
  ]
  node
  [
    id 16
    name "NDUFS1"
    label "NDUFS1"
    colors "#A3A3FF"
    diffs 0.0605066822157254
    totalFlows 1.90381279635456
    degree 1
  ]
  node
  [
    id 17
    name "BRCA1"
    label "BRCA1"
    colors "#FF2424"
    diffs 10.9763582751707
    totalFlows 79.0133488662025
    degree 1
  ]
  node
  [
    id 18
    name "PPARD"
    label "PPARD"
    colors "#FF8888"
    diffs 3.55462727556381
    totalFlows 6.64158196153651
    degree 1
  ]
  node
  [
    id 19
    name "SUV39H1"
    label "SUV39H1"
    colors "#2D2DFF"
    diffs -3.47828814131792
    totalFlows 19.7431238341739
    degree 1
  ]
  node
  [
    id 20
    name "KRT6A"
    label "KRT6A"
    colors "#9A9AFF"
    diffs -0.0777600515265311
    totalFlows 7.78245651589057
    degree 1
  ]
  node
  [
    id 21
    name "RASSF1"
    label "RASSF1"
    colors "#FF6464"
    diffs 4.60134262013813
    totalFlows 8.84086217195929
    degree 1
  ]
  node
  [
    id 22
    name "TIMM50"
    label "TIMM50"
    colors "#3636FF"
    diffs -3.06793152951193
    totalFlows 7.71764325907425
    degree 1
  ]
  node
  [
    id 23
    name "BCAT1"
    label "BCAT1"
    colors "#FF6D6D"
    diffs 4.15561027302912
    totalFlows 7.86255657110325
    degree 1
  ]
  node
  [
    id 24
    name "FYN"
    label "FYN"
    colors "#FF0000"
    diffs 41.3824202677158
    totalFlows 256.270773279451
    degree 1
  ]
  node
  [
    id 25
    name "SOCS6"
    label "SOCS6"
    colors "#FF7676"
    diffs 3.89631511345284
    totalFlows 7.80378788876746
    degree 1
  ]
  node
  [
    id 26
    name "HIST3H3"
    label "HIST3H3"
    colors "#FFA3A3"
    diffs 3.45453925766576
    totalFlows 24.7643221220024
    degree 1
  ]
  node
  [
    id 27
    name "PSMC1"
    label "PSMC1"
    colors "#8888FF"
    diffs -0.612562174084641
    totalFlows 10.7964152017866
    degree 1
  ]
  node
  [
    id 28
    name "KRT33B"
    label "KRT33B"
    colors "#7676FF"
    diffs -1.18651085471634
    totalFlows 3.35299650221452
    degree 1
  ]
  node
  [
    id 29
    name "NR2E1"
    label "NR2E1"
    colors "#B6B6FF"
    diffs 0.548376763691256
    totalFlows 2.47011706408815
    degree 1
  ]
  node
  [
    id 30
    name "TDO2"
    label "TDO2"
    colors "#ADADFF"
    diffs 0.168275665865412
    totalFlows 1.84140775493619
    degree 1
  ]
  node
  [
    id 31
    name "RASSF2"
    label "RASSF2"
    colors "#FF3F3F"
    diffs 8.03297371252341
    totalFlows 9.6741032568433
    degree 1
  ]
  node
  [
    id 32
    name "PKN1"
    label "PKN1"
    colors "#C8C8FF"
    diffs 0.697942473471879
    totalFlows 6.29759749195501
    degree 1
  ]
  node
  [
    id 33
    name "AKAP9"
    label "AKAP9"
    colors "#FF5B5B"
    diffs 5.77148346267691
    totalFlows 47.4911721520979
    degree 1
  ]
  node
  [
    id 34
    name "SPRY2"
    label "SPRY2"
    colors "#0909FF"
    diffs -18.7470616417684
    totalFlows 51.221404599616
    degree 1
  ]
  node
  [
    id 35
    name "ATP5J2"
    label "ATP5J2"
    colors "#3F3FFF"
    diffs -2.98017461445246
    totalFlows 3.40391539198542
    degree 1
  ]
  node
  [
    id 36
    name "NEFL"
    label "NEFL"
    colors "#FF7F7F"
    diffs 3.68263364994956
    totalFlows 6.28533403702943
    degree 1
  ]
  node
  [
    id 37
    name "CCDC155"
    label "CCDC155"
    colors "#FFADAD"
    diffs 2.87648379725737
    totalFlows 9.00748034293105
    degree 1
  ]
  node
  [
    id 38
    name "MALT1"
    label "MALT1"
    colors "#FF5151"
    diffs 6.59945294136072
    totalFlows 32.9562841728547
    degree 1
  ]
  node
  [
    id 39
    name "KIF5B"
    label "KIF5B"
    colors "#2424FF"
    diffs -5.96558321695298
    totalFlows 7.16675660094426
    degree 1
  ]
  node
  [
    id 40
    name "CHD4"
    label "CHD4"
    colors "#4848FF"
    diffs -2.88759668919906
    totalFlows 10.2028380855968
    degree 1
  ]
  node
  [
    id 41
    name "UNC119"
    label "UNC119"
    colors "#FFFFFF"
    diffs 1.65900052666518
    totalFlows 68.8902047085874
    degree 1
  ]
  node
  [
    id 42
    name "UBA3"
    label "UBA3"
    colors "#FFBFBF"
    diffs 2.71432674588991
    totalFlows 3.57435175335802
    degree 1
  ]
  node
  [
    id 43
    name "SNAI2"
    label "SNAI2"
    colors "#FFD1D1"
    diffs 1.98156949125121
    totalFlows 1.98156949125121
    degree 1
  ]
  node
  [
    id 44
    name "SNX15"
    label "SNX15"
    colors "#E3E3FF"
    diffs 1.39339049760194
    totalFlows 1.39339049760194
    degree 1
  ]
  node
  [
    id 45
    name "GFI1"
    label "GFI1"
    colors "#6D6DFF"
    diffs -1.70332471528357
    totalFlows 1.92376679750621
    degree 1
  ]
  node
  [
    id 46
    name "ZMYM3"
    label "ZMYM3"
    colors "#FF9A9A"
    diffs 3.49580834953428
    totalFlows 15.2469671517601
    degree 1
  ]
  node
  [
    id 47
    name "USP28"
    label "USP28"
    colors "#FFB6B6"
    diffs 2.80725589789327
    totalFlows 7.91406946242495
    degree 1
  ]
  node
  [
    id 48
    name "ZNF641"
    label "ZNF641"
    colors "#7F7FFF"
    diffs -0.96090329984047
    totalFlows 0.533895867956274
    degree 1
  ]
  node
  [
    id 49
    name "GFI1B"
    label "GFI1B"
    colors "#5B5BFF"
    diffs -2.0919342904739
    totalFlows 9.01806720694229
    degree 1
  ]
  node
  [
    id 50
    name "OBSL1"
    label "OBSL1"
    colors "#FF0909"
    diffs 24.1613972741766
    totalFlows 79.287839297011
    degree 1
  ]
  node
  [
    id 51
    name "SMARCC1"
    label "SMARCC1"
    colors "#1B1BFF"
    diffs -6.16607468917651
    totalFlows 87.4482694101197
    degree 1
  ]
  node
  [
    id 52
    name "STX11"
    label "STX11"
    colors "#FF1B1B"
    diffs 11.0236865987427
    totalFlows 43.0711776185793
    degree 1
  ]
  node
  [
    id 53
    name "TRIM54"
    label "TRIM54"
    colors "#FF4848"
    diffs 6.71774694921106
    totalFlows 14.5749468993508
    degree 1
  ]
  node
  [
    id 54
    name "CRLF3"
    label "CRLF3"
    colors "#BFBFFF"
    diffs 0.653479364286766
    totalFlows 0.653479364286766
    degree 1
  ]
  node
  [
    id 55
    name "CRBN"
    label "CRBN"
    colors "#6464FF"
    diffs -2.06725894855239
    totalFlows 5.28627263734261
    degree 1
  ]
  node
  [
    id 56
    name "KDM1A"
    label "KDM1A"
    colors "#0000FF"
    diffs -45.3763436058731
    totalFlows 81.1009549187338
    degree 56
  ]
  edge
  [
    source 0
    target 56
    weight 0.957020817171589
    correlation 0.957020817171589
    sign 1
  ]
  edge
  [
    source 1
    target 56
    weight 0.985392545776911
    correlation -0.985392545776911
    sign -1
  ]
  edge
  [
    source 2
    target 56
    weight 0.888015888351894
    correlation 0.888015888351894
    sign 1
  ]
  edge
  [
    source 3
    target 56
    weight 0.927351434267402
    correlation -0.927351434267402
    sign -1
  ]
  edge
  [
    source 4
    target 56
    weight 0.869114840995682
    correlation -0.869114840995682
    sign -1
  ]
  edge
  [
    source 5
    target 56
    weight 0.82730501777169
    correlation 0.82730501777169
    sign 1
  ]
  edge
  [
    source 6
    target 56
    weight 0.957677460190052
    correlation 0.957677460190052
    sign 1
  ]
  edge
  [
    source 7
    target 56
    weight 0.944156700520432
    correlation -0.944156700520432
    sign -1
  ]
  edge
  [
    source 8
    target 56
    weight 0.96427118147003
    correlation 0.96427118147003
    sign 1
  ]
  edge
  [
    source 9
    target 56
    weight 0.784986568383733
    correlation -0.784986568383733
    sign -1
  ]
  edge
  [
    source 10
    target 56
    weight 0.903626628390699
    correlation 0.903626628390699
    sign 1
  ]
  edge
  [
    source 11
    target 56
    weight 0.928017543669135
    correlation -0.928017543669135
    sign -1
  ]
  edge
  [
    source 12
    target 56
    weight 0.692544943060259
    correlation 0.692544943060259
    sign 1
  ]
  edge
  [
    source 13
    target 56
    weight 0.988088773089138
    correlation -0.988088773089138
    sign -1
  ]
  edge
  [
    source 14
    target 56
    weight 0.883946949026284
    correlation 0.883946949026284
    sign 1
  ]
  edge
  [
    source 15
    target 56
    weight 0.678439198224348
    correlation -0.678439198224348
    sign -1
  ]
  edge
  [
    source 16
    target 56
    weight 0.951906398177278
    correlation -0.951906398177278
    sign -1
  ]
  edge
  [
    source 17
    target 56
    weight 0.867965300615124
    correlation 0.867965300615124
    sign 1
  ]
  edge
  [
    source 18
    target 56
    weight 0.933635977245149
    correlation -0.933635977245149
    sign -1
  ]
  edge
  [
    source 19
    target 56
    weight 0.899962452592703
    correlation -0.899962452592703
    sign -1
  ]
  edge
  [
    source 20
    target 56
    weight 0.796870147937408
    correlation -0.796870147937408
    sign -1
  ]
  edge
  [
    source 21
    target 56
    weight 0.885544345433827
    correlation 0.885544345433827
    sign 1
  ]
  edge
  [
    source 22
    target 56
    weight 0.855168044878295
    correlation 0.855168044878295
    sign 1
  ]
  edge
  [
    source 23
    target 56
    weight 0.629528520196092
    correlation 0.629528520196092
    sign 1
  ]
  edge
  [
    source 24
    target 56
    weight 0.614507852264255
    correlation -0.614507852264255
    sign -1
  ]
  edge
  [
    source 25
    target 56
    weight 0.824231740434844
    correlation -0.824231740434844
    sign -1
  ]
  edge
  [
    source 26
    target 56
    weight 0.892499594383772
    correlation 0.892499594383772
    sign 1
  ]
  edge
  [
    source 27
    target 56
    weight 0.892378931050661
    correlation -0.892378931050661
    sign -1
  ]
  edge
  [
    source 28
    target 56
    weight 0.827240617515624
    correlation 0.827240617515624
    sign 1
  ]
  edge
  [
    source 29
    target 56
    weight 0.932518984588295
    correlation -0.932518984588295
    sign -1
  ]
  edge
  [
    source 30
    target 56
    weight 0.920703877468096
    correlation -0.920703877468096
    sign -1
  ]
  edge
  [
    source 31
    target 56
    weight 0.790483351223616
    correlation -0.790483351223616
    sign -1
  ]
  edge
  [
    source 32
    target 56
    weight 0.851026601336827
    correlation 0.851026601336827
    sign 1
  ]
  edge
  [
    source 33
    target 56
    weight 0.514099987007784
    correlation -0.514099987007784
    sign -1
  ]
  edge
  [
    source 34
    target 56
    weight 0.503146534693197
    correlation -0.503146534693197
    sign -1
  ]
  edge
  [
    source 35
    target 56
    weight 0.909653372091522
    correlation 0.909653372091522
    sign 1
  ]
  edge
  [
    source 36
    target 56
    weight 0.932268409581074
    correlation -0.932268409581074
    sign -1
  ]
  edge
  [
    source 37
    target 56
    weight 0.736669647873261
    correlation 0.736669647873261
    sign 1
  ]
  edge
  [
    source 38
    target 56
    weight 0.424880482660839
    correlation -0.424880482660839
    sign -1
  ]
  edge
  [
    source 39
    target 56
    weight 0.82101215834759
    correlation 0.82101215834759
    sign 1
  ]
  edge
  [
    source 40
    target 56
    weight 0.813196285311907
    correlation -0.813196285311907
    sign -1
  ]
  edge
  [
    source 41
    target 56
    weight 0.373094921961211
    correlation 0.373094921961211
    sign 1
  ]
  edge
  [
    source 42
    target 56
    weight 0.78913302563614
    correlation -0.78913302563614
    sign -1
  ]
  edge
  [
    source 43
    target 56
    weight 0.108650512272711
    correlation -0.71478273706646
    sign -1
  ]
  edge
  [
    source 44
    target 56
    weight 0.696695248800969
    correlation -0.696695248800969
    sign -1
  ]
  edge
  [
    source 45
    target 56
    weight 0.069401472843244
    correlation 0.82455885033916
    sign 1
  ]
  edge
  [
    source 46
    target 56
    weight 0.266480369590958
    correlation 0.266480369590958
    sign 1
  ]
  edge
  [
    source 47
    target 56
    weight 0.704227596558702
    correlation 0.704227596558702
    sign 1
  ]
  edge
  [
    source 48
    target 56
    weight 0.231387359570953
    correlation -0.231387359570953
    sign -1
  ]
  edge
  [
    source 49
    target 56
    weight 0.738277050386273
    correlation 0.738277050386273
    sign 1
  ]
  edge
  [
    source 50
    target 56
    weight 0.725352276261593
    correlation -0.725352276261593
    sign -1
  ]
  edge
  [
    source 51
    target 56
    weight 0.152437243860698
    correlation 0.152437243860698
    sign 1
  ]
  edge
  [
    source 52
    target 56
    weight 0.149528933826235
    correlation -0.149528933826235
    sign -1
  ]
  edge
  [
    source 53
    target 56
    weight 0.209101673547987
    correlation 0.634053850290483
    sign 1
  ]
  edge
  [
    source 54
    target 56
    weight 0.326739682143383
    correlation 0.800039560659597
    sign 1
  ]
  edge
  [
    source 55
    target 56
    weight 0.0154096447292381
    correlation -0.691366939196885
    sign -1
  ]
]
