# Supplementary material for: Aspergillus fumigatus Challenged by Human Dendritic Cells: Metabolic and Regulatory Pathway Responses Testify a Tight Battle
Source: Front Cell Infect Microbiol. 2019 May 22;9:168. doi: 10.3389/fcimb.2019.00168 (PMC6540932; doi:10.3389/fcimb.2019.00168)
Supplement: Supplementary file 12 [file Data_Sheet_2.ZIP › Supplementary_dataset2/KRTAP10-7_NR_Control.gml]

Creator "igraph version 1.2.0 Mon Jun  4 11:55:23 2018"
Version 1
graph
[
  directed 1
  node
  [
    id 0
    name "KRTAP10-7"
    label "KRTAP10-7"
    colors "#0000FF"
    diffs -14.8314685646872
    totalFlows 15.6726571673396
    degree 10
  ]
  node
  [
    id 1
    name "ZNF32"
    label "ZNF32"
    colors "#CCCCFF"
    diffs -0.310366930041832
    totalFlows 1.91120658063894
    degree 1
  ]
  node
  [
    id 2
    name "MRGBP"
    label "MRGBP"
    colors "#FF0000"
    diffs 6.4227690594971
    totalFlows 14.0375740402837
    degree 1
  ]
  node
  [
    id 3
    name "HHEX"
    label "HHEX"
    colors "#FF6565"
    diffs 5.81681118398276
    totalFlows 4.41199112343444
    degree 1
  ]
  node
  [
    id 4
    name "ZNF124"
    label "ZNF124"
    colors "#FFFFFF"
    diffs 0.0283428311144567
    totalFlows 7.25459258654178
    degree 1
  ]
  node
  [
    id 5
    name "ZNF41"
    label "ZNF41"
    colors "#3333FF"
    diffs -3.41596275463207
    totalFlows 3.41596275463207
    degree 1
  ]
  node
  [
    id 6
    name "UXT"
    label "UXT"
    colors "#6666FF"
    diffs -1.93190383125055
    totalFlows 4.03624904013795
    degree 1
  ]
  node
  [
    id 7
    name "ZNF778"
    label "ZNF778"
    colors "#9999FF"
    diffs -1.59614906257917
    totalFlows 1.59614906257917
    degree 1
  ]
  node
  [
    id 8
    name "ING5"
    label "ING5"
    colors "#FF9898"
    diffs 2.45406868603803
    totalFlows 4.4510345442234
    degree 1
  ]
  node
  [
    id 9
    name "ZBTB24"
    label "ZBTB24"
    colors "#FF3232"
    diffs 6.33839996820537
    totalFlows 11.0975799429004
    degree 1
  ]
  node
  [
    id 10
    name "MXI1"
    label "MXI1"
    colors "#FFCBCB"
    diffs 0.970366584275066
    totalFlows 1.26459209966221
    degree 1
  ]
  edge
  [
    source 0
    target 1
    weight 0.955603290319471
    correlation 0.955603290319471
    sign 1
  ]
  edge
  [
    source 0
    target 2
    weight 0.927205634587493
    correlation -0.927205634587493
    sign -1
  ]
  edge
  [
    source 0
    target 3
    weight 0.903792092403529
    correlation 0.903792092403529
    sign 1
  ]
  edge
  [
    source 0
    target 4
    weight 0.868538490677618
    correlation -0.868538490677618
    sign -1
  ]
  edge
  [
    source 0
    target 5
    weight 0.849713816480956
    correlation 0.849713816480956
    sign 1
  ]
  edge
  [
    source 0
    target 6
    weight 0.294612300147218
    correlation 0.836689745721593
    sign 1
  ]
  edge
  [
    source 0
    target 7
    weight 0.798074531289583
    correlation 0.798074531289583
    sign 1
  ]
  edge
  [
    source 0
    target 8
    weight 0.973686990712762
    correlation 0.973686990712762
    sign 1
  ]
  edge
  [
    source 0
    target 9
    weight 0.77611409469012
    correlation 0.77611409469012
    sign 1
  ]
  edge
  [
    source 0
    target 10
    weight 0.632296049831103
    correlation -0.912567783806828
    sign -1
  ]
]
