# Supplementary material for: Aspergillus fumigatus Challenged by Human Dendritic Cells: Metabolic and Regulatory Pathway Responses Testify a Tight Battle
Source: Front Cell Infect Microbiol. 2019 May 22;9:168. doi: 10.3389/fcimb.2019.00168 (PMC6540932; doi:10.3389/fcimb.2019.00168)
Supplement: Supplementary file 12 [file Data_Sheet_2.ZIP › Supplementary_dataset2/KRTAP10-7_NR_Disease.gml]

Creator "igraph version 1.2.0 Mon Jun  4 11:55:23 2018"
Version 1
graph
[
  directed 1
  node
  [
    id 0
    name "KRTAP10-7"
    label "KRTAP10-7"
    colors "#0000FF"
    diffs -14.8314685646872
    totalFlows 0.841188602652447
    degree 1
  ]
  node
  [
    id 1
    name "AP1M1"
    label "AP1M1"
    colors "#FF0000"
    diffs 2.96859679524547
    totalFlows 5.61431802100968
    degree 1
  ]
  edge
  [
    source 0
    target 1
    weight 0.420594301326223
    correlation 0.86012686856283
    sign 1
  ]
]
