# Supplementary material for: Aspergillus fumigatus Challenged by Human Dendritic Cells: Metabolic and Regulatory Pathway Responses Testify a Tight Battle
Source: Front Cell Infect Microbiol. 2019 May 22;9:168. doi: 10.3389/fcimb.2019.00168 (PMC6540932; doi:10.3389/fcimb.2019.00168)
Supplement: Supplementary file 12 [file Data_Sheet_2.ZIP › Supplementary_dataset2/LYN_NR_Control.gml]

Creator "igraph version 1.2.0 Mon Jun  4 11:55:24 2018"
Version 1
graph
[
  directed 1
  node
  [
    id 0
    name "LYN"
    label "LYN"
    colors "#0D0DFF"
    diffs -14.2781301096781
    totalFlows 58.0293829519384
    degree 39
  ]
  node
  [
    id 1
    name "CREBBP"
    label "CREBBP"
    colors "#0000FF"
    diffs -16.7490650865665
    totalFlows 124.511570276519
    degree 1
  ]
  node
  [
    id 2
    name "RDX"
    label "RDX"
    colors "#FFD1D1"
    diffs -1.95604763556265
    totalFlows 5.70292904737788
    degree 1
  ]
  node
  [
    id 3
    name "UHRF2"
    label "UHRF2"
    colors "#7575FF"
    diffs -6.57852535777794
    totalFlows 14.8911069319509
    degree 1
  ]
  node
  [
    id 4
    name "CENPV"
    label "CENPV"
    colors "#FFF8F8"
    diffs -2.3230791836502
    totalFlows 2.91712614916447
    degree 1
  ]
  node
  [
    id 5
    name "PRKCB"
    label "PRKCB"
    colors "#6868FF"
    diffs -7.44812937366322
    totalFlows 20.0105327828304
    degree 1
  ]
  node
  [
    id 6
    name "ZCCHC7"
    label "ZCCHC7"
    colors "#EBEBFF"
    diffs -3.24234092558096
    totalFlows 3.24234092558096
    degree 1
  ]
  node
  [
    id 7
    name "RASA1"
    label "RASA1"
    colors "#C4C4FF"
    diffs -3.89431799786936
    totalFlows 18.2097425707419
    degree 1
  ]
  node
  [
    id 8
    name "ZNF189"
    label "ZNF189"
    colors "#4E4EFF"
    diffs -8.84344348468188
    totalFlows 12.7054786083282
    degree 1
  ]
  node
  [
    id 9
    name "DLG4"
    label "DLG4"
    colors "#3434FF"
    diffs -9.00910212817383
    totalFlows 20.4526723527847
    degree 1
  ]
  node
  [
    id 10
    name "GAB2"
    label "GAB2"
    colors "#D1D1FF"
    diffs -3.85315701511808
    totalFlows 10.3399842551497
    degree 1
  ]
  node
  [
    id 11
    name "E2F6"
    label "E2F6"
    colors "#FF3434"
    diffs 1.62527300517352
    totalFlows 1.84795427064571
    degree 1
  ]
  node
  [
    id 12
    name "HOXC4"
    label "HOXC4"
    colors "#FF7575"
    diffs 0.141369425460704
    totalFlows 3.46603277606952
    degree 1
  ]
  node
  [
    id 13
    name "MCM7"
    label "MCM7"
    colors "#1A1AFF"
    diffs -12.9911957123933
    totalFlows 27.9236898387521
    degree 1
  ]
  node
  [
    id 14
    name "STAT3"
    label "STAT3"
    colors "#FF0000"
    diffs 16.8831842146001
    totalFlows 92.0691173528515
    degree 1
  ]
  node
  [
    id 15
    name "ABI1"
    label "ABI1"
    colors "#FF5B5B"
    diffs 0.525530558220883
    totalFlows 8.8113136163475
    degree 1
  ]
  node
  [
    id 16
    name "EVL"
    label "EVL"
    colors "#FFAAAA"
    diffs -1.75478388446449
    totalFlows 4.82453995814267
    degree 1
  ]
  node
  [
    id 17
    name "GRIA3"
    label "GRIA3"
    colors "#FFDEDE"
    diffs -1.96661488805868
    totalFlows 3.91262396068266
    degree 1
  ]
  node
  [
    id 18
    name "HSP90AA1"
    label "HSP90AA1"
    colors "#9C9CFF"
    diffs -4.70238976890437
    totalFlows 102.729163431092
    degree 1
  ]
  node
  [
    id 19
    name "PRKCQ"
    label "PRKCQ"
    colors "#8F8FFF"
    diffs -5.69037592250897
    totalFlows 19.377807688535
    degree 1
  ]
  node
  [
    id 20
    name "CDKN1B"
    label "CDKN1B"
    colors "#8282FF"
    diffs -6.04073515625117
    totalFlows 12.0533452897415
    degree 1
  ]
  node
  [
    id 21
    name "FGFR2"
    label "FGFR2"
    colors "#FF0D0D"
    diffs 4.80163324403284
    totalFlows 4.67651506095237
    degree 1
  ]
  node
  [
    id 22
    name "PPP1R8"
    label "PPP1R8"
    colors "#FFB7B7"
    diffs -1.82108086641457
    totalFlows 11.9704751194376
    degree 1
  ]
  node
  [
    id 23
    name "IKBKG"
    label "IKBKG"
    colors "#4141FF"
    diffs -8.90969694910739
    totalFlows 48.391786135114
    degree 1
  ]
  node
  [
    id 24
    name "ADAM15"
    label "ADAM15"
    colors "#FF8F8F"
    diffs -1.65005196016558
    totalFlows 9.90036662822777
    degree 1
  ]
  node
  [
    id 25
    name "DOK3"
    label "DOK3"
    colors "#FF6868"
    diffs 0.143488408219542
    totalFlows 3.65528338435164
    degree 1
  ]
  node
  [
    id 26
    name "MUC1"
    label "MUC1"
    colors "#FF4E4E"
    diffs 0.752725874583303
    totalFlows 9.15054995567004
    degree 1
  ]
  node
  [
    id 27
    name "MAP3K3"
    label "MAP3K3"
    colors "#FF8282"
    diffs -1.4638861184423
    totalFlows 23.6213576462421
    degree 1
  ]
  node
  [
    id 28
    name "PDE4D"
    label "PDE4D"
    colors "#FF2727"
    diffs 3.10818416248237
    totalFlows 5.59309421053142
    degree 1
  ]
  node
  [
    id 29
    name "HSP90B1"
    label "HSP90B1"
    colors "#AAAAFF"
    diffs -4.45391831139632
    totalFlows 17.7801034881823
    degree 1
  ]
  node
  [
    id 30
    name "CDK1"
    label "CDK1"
    colors "#5B5BFF"
    diffs -7.57828040021539
    totalFlows 33.1672774283282
    degree 1
  ]
  node
  [
    id 31
    name "CNOT10"
    label "CNOT10"
    colors "#FF4141"
    diffs 0.826617525833103
    totalFlows 5.03253334323328
    degree 1
  ]
  node
  [
    id 32
    name "RPS6KB2"
    label "RPS6KB2"
    colors "#FFEBEB"
    diffs -1.97539611912624
    totalFlows 6.70434536402169
    degree 1
  ]
  node
  [
    id 33
    name "CASP9"
    label "CASP9"
    colors "#2727FF"
    diffs -10.5877235186536
    totalFlows 16.6639640145182
    degree 1
  ]
  node
  [
    id 34
    name "TMX1"
    label "TMX1"
    colors "#FFC4C4"
    diffs -1.93155649183467
    totalFlows 1.93155649183467
    degree 1
  ]
  node
  [
    id 35
    name "CCP110"
    label "CCP110"
    colors "#F8F8FF"
    diffs -2.58657372383728
    totalFlows 5.39402045987243
    degree 1
  ]
  node
  [
    id 36
    name "PTK2"
    label "PTK2"
    colors "#DEDEFF"
    diffs -3.68504667325525
    totalFlows 25.9345678223465
    degree 1
  ]
  node
  [
    id 37
    name "TFDP3"
    label "TFDP3"
    colors "#B7B7FF"
    diffs -3.97849952653445
    totalFlows 7.68801426814608
    degree 1
  ]
  node
  [
    id 38
    name "KHDRBS2"
    label "KHDRBS2"
    colors "#FF1A1A"
    diffs 4.36576973466415
    totalFlows 29.04996592606
    degree 1
  ]
  node
  [
    id 39
    name "KHDRBS1"
    label "KHDRBS1"
    colors "#FF9C9C"
    diffs -1.6895747595813
    totalFlows 25.8782070991315
    degree 1
  ]
  edge
  [
    source 0
    target 1
    weight 0.966533538997081
    correlation -0.966533538997081
    sign -1
  ]
  edge
  [
    source 0
    target 2
    weight 0.982607156047682
    correlation 0.982607156047682
    sign 1
  ]
  edge
  [
    source 0
    target 3
    weight 0.971484323067306
    correlation -0.971484323067306
    sign -1
  ]
  edge
  [
    source 0
    target 4
    weight 0.716648854922718
    correlation 0.993811861735309
    sign 1
  ]
  edge
  [
    source 0
    target 5
    weight 0.983537596190602
    correlation 0.983537596190602
    sign 1
  ]
  edge
  [
    source 0
    target 6
    weight 0.675132806490457
    correlation -0.941689554318486
    sign -1
  ]
  edge
  [
    source 0
    target 7
    weight 0.912497163936339
    correlation 0.912497163936339
    sign 1
  ]
  edge
  [
    source 0
    target 8
    weight 0.896810166576986
    correlation 0.896810166576986
    sign 1
  ]
  edge
  [
    source 0
    target 9
    weight 0.968364423620862
    correlation -0.968364423620862
    sign -1
  ]
  edge
  [
    source 0
    target 10
    weight 0.985805810219266
    correlation -0.985805810219266
    sign -1
  ]
  edge
  [
    source 0
    target 11
    weight 0.923977135322857
    correlation 0.923977135322857
    sign 1
  ]
  edge
  [
    source 0
    target 12
    weight 0.793458250706963
    correlation -0.793458250706963
    sign -1
  ]
  edge
  [
    source 0
    target 13
    weight 0.882105186258656
    correlation -0.882105186258656
    sign -1
  ]
  edge
  [
    source 0
    target 14
    weight 0.784963859982913
    correlation 0.784963859982913
    sign 1
  ]
  edge
  [
    source 0
    target 15
    weight 0.911866198569584
    correlation 0.911866198569584
    sign 1
  ]
  edge
  [
    source 0
    target 16
    weight 0.868322846962882
    correlation 0.868322846962882
    sign 1
  ]
  edge
  [
    source 0
    target 17
    weight 0.965170094067474
    correlation -0.965170094067474
    sign -1
  ]
  edge
  [
    source 0
    target 18
    weight 0.847047267010136
    correlation -0.847047267010136
    sign -1
  ]
  edge
  [
    source 0
    target 19
    weight 0.740930788546795
    correlation -0.740930788546795
    sign -1
  ]
  edge
  [
    source 0
    target 20
    weight 0.856565712765018
    correlation -0.856565712765018
    sign -1
  ]
  edge
  [
    source 0
    target 21
    weight 0.808528879296302
    correlation -0.808528879296302
    sign -1
  ]
  edge
  [
    source 0
    target 22
    weight 0.72636285340653
    correlation -0.72636285340653
    sign -1
  ]
  edge
  [
    source 0
    target 23
    weight 0.847445411444235
    correlation -0.847445411444235
    sign -1
  ]
  edge
  [
    source 0
    target 24
    weight 0.886722685515222
    correlation -0.886722685515222
    sign -1
  ]
  edge
  [
    source 0
    target 25
    weight 0.577183387351268
    correlation 0.712749248802721
    sign 1
  ]
  edge
  [
    source 0
    target 26
    weight 0.746048624686839
    correlation -0.746048624686839
    sign -1
  ]
  edge
  [
    source 0
    target 27
    weight 0.804142411016248
    correlation -0.804142411016248
    sign -1
  ]
  edge
  [
    source 0
    target 28
    weight 0.21934889418048
    correlation -0.727987396827023
    sign -1
  ]
  edge
  [
    source 0
    target 29
    weight 0.791305900344124
    correlation -0.791305900344124
    sign -1
  ]
  edge
  [
    source 0
    target 30
    weight 0.747298738527329
    correlation -0.747298738527329
    sign -1
  ]
  edge
  [
    source 0
    target 31
    weight 0.577311835288843
    correlation -0.577311835288843
    sign -1
  ]
  edge
  [
    source 0
    target 32
    weight 0.550017723233729
    correlation 0.861774082679304
    sign 1
  ]
  edge
  [
    source 0
    target 33
    weight 0.270813870543513
    correlation -0.872787246259238
    sign -1
  ]
  edge
  [
    source 0
    target 34
    weight 0.143029887868302
    correlation 0.640152367287164
    sign 1
  ]
  edge
  [
    source 0
    target 35
    weight 0.814393088456313
    correlation -0.814393088456313
    sign -1
  ]
  edge
  [
    source 0
    target 36
    weight 0.782373682766016
    correlation 0.828713132547515
    sign 1
  ]
  edge
  [
    source 0
    target 37
    weight 0.513111628154644
    correlation -0.513111628154644
    sign -1
  ]
  edge
  [
    source 0
    target 38
    weight 0.480080349844094
    correlation -0.480080349844094
    sign -1
  ]
  edge
  [
    source 0
    target 39
    weight 0.0693696778021585
    correlation -0.771931818555908
    sign -1
  ]
]
