# Supplementary material for: Aspergillus fumigatus Challenged by Human Dendritic Cells: Metabolic and Regulatory Pathway Responses Testify a Tight Battle
Source: Front Cell Infect Microbiol. 2019 May 22;9:168. doi: 10.3389/fcimb.2019.00168 (PMC6540932; doi:10.3389/fcimb.2019.00168)
Supplement: Supplementary file 12 [file Data_Sheet_2.ZIP › Supplementary_dataset2/LYN_NR_Disease.gml]

Creator "igraph version 1.2.0 Mon Jun  4 11:55:24 2018"
Version 1
graph
[
  directed 1
  node
  [
    id 0
    name "LYN"
    label "LYN"
    colors "#1111FF"
    diffs -14.2781301096781
    totalFlows 43.7512528422603
    degree 29
  ]
  node
  [
    id 1
    name "MAPK3"
    label "MAPK3"
    colors "#2323FF"
    diffs -13.9976431467851
    totalFlows 35.405044424523
    degree 1
  ]
  node
  [
    id 2
    name "CBX6"
    label "CBX6"
    colors "#FF4646"
    diffs 8.98381564071773
    totalFlows 10.3564377674452
    degree 1
  ]
  node
  [
    id 3
    name "ZNF189"
    label "ZNF189"
    colors "#4646FF"
    diffs -8.84344348468188
    totalFlows 3.86203512364634
    degree 1
  ]
  node
  [
    id 4
    name "TADA2A"
    label "TADA2A"
    colors "#FFE4E4"
    diffs 2.37111816216844
    totalFlows 35.3537343077377
    degree 1
  ]
  node
  [
    id 5
    name "KHDRBS2"
    label "KHDRBS2"
    colors "#FF7B7B"
    diffs 4.36576973466415
    totalFlows 33.4157356607241
    degree 1
  ]
  node
  [
    id 6
    name "YEATS4"
    label "YEATS4"
    colors "#FFAFAF"
    diffs 3.5492443443263
    totalFlows 5.34905547565181
    degree 1
  ]
  node
  [
    id 7
    name "RDX"
    label "RDX"
    colors "#9E9EFF"
    diffs -1.95604763556265
    totalFlows 3.74688141181523
    degree 1
  ]
  node
  [
    id 8
    name "CSF3R"
    label "CSF3R"
    colors "#C1C1FF"
    diffs -1.55136466415488
    totalFlows 1.64138920597644
    degree 1
  ]
  node
  [
    id 9
    name "HSP90B1"
    label "HSP90B1"
    colors "#7B7BFF"
    diffs -4.45391831139632
    totalFlows 13.3261851767859
    degree 1
  ]
  node
  [
    id 10
    name "ZNF423"
    label "ZNF423"
    colors "#E4E4FF"
    diffs 1.53905904574735
    totalFlows 3.47405368550016
    degree 1
  ]
  node
  [
    id 11
    name "NMT1"
    label "NMT1"
    colors "#F6F6FF"
    diffs 1.84096705221512
    totalFlows 7.84641790421604
    degree 1
  ]
  node
  [
    id 12
    name "HCLS1"
    label "HCLS1"
    colors "#FF8C8C"
    diffs 4.12245839997276
    totalFlows 18.8160331672406
    degree 1
  ]
  node
  [
    id 13
    name "KHDRBS1"
    label "KHDRBS1"
    colors "#AFAFFF"
    diffs -1.6895747595813
    totalFlows 24.1886323395502
    degree 1
  ]
  node
  [
    id 14
    name "BCAR1"
    label "BCAR1"
    colors "#8C8CFF"
    diffs -2.76483799489383
    totalFlows 9.43401302676448
    degree 1
  ]
  node
  [
    id 15
    name "EGFR"
    label "EGFR"
    colors "#FF0000"
    diffs 48.3114914604595
    totalFlows 143.109997360727
    degree 1
  ]
  node
  [
    id 16
    name "PAK2"
    label "PAK2"
    colors "#FF3434"
    diffs 8.98847551258316
    totalFlows 24.6684586096554
    degree 1
  ]
  node
  [
    id 17
    name "DTL"
    label "DTL"
    colors "#FFC1C1"
    diffs 3.3755329104217
    totalFlows 5.36544311518293
    degree 1
  ]
  node
  [
    id 18
    name "ITGA4"
    label "ITGA4"
    colors "#FF2323"
    diffs 17.0460603684374
    totalFlows 54.6629586831546
    degree 1
  ]
  node
  [
    id 19
    name "CREBBP"
    label "CREBBP"
    colors "#0000FF"
    diffs -16.7490650865665
    totalFlows 107.762505189953
    degree 1
  ]
  node
  [
    id 20
    name "KIT"
    label "KIT"
    colors "#FFF6F6"
    diffs 2.01431640874802
    totalFlows 23.165087021331
    degree 1
  ]
  node
  [
    id 21
    name "CPT1A"
    label "CPT1A"
    colors "#FF9E9E"
    diffs 3.60726491073309
    totalFlows 5.71293941203184
    degree 1
  ]
  node
  [
    id 22
    name "PRKDC"
    label "PRKDC"
    colors "#FF1111"
    diffs 29.131081026516
    totalFlows 105.881005761249
    degree 1
  ]
  node
  [
    id 23
    name "PTPRC"
    label "PTPRC"
    colors "#6969FF"
    diffs -4.8019577286921
    totalFlows 10.8162458643465
    degree 1
  ]
  node
  [
    id 24
    name "RPS6KB1"
    label "RPS6KB1"
    colors "#D3D3FF"
    diffs -0.18649020971586
    totalFlows 10.2399904383114
    degree 1
  ]
  node
  [
    id 25
    name "FASLG"
    label "FASLG"
    colors "#FF5757"
    diffs 5.89645976306385
    totalFlows 21.6257437643321
    degree 1
  ]
  node
  [
    id 26
    name "UBB"
    label "UBB"
    colors "#5757FF"
    diffs -5.47917760823103
    totalFlows 20.5729611579517
    degree 1
  ]
  node
  [
    id 27
    name "SH2D3C"
    label "SH2D3C"
    colors "#FFD3D3"
    diffs 3.227655951156
    totalFlows 5.1102503606707
    degree 1
  ]
  node
  [
    id 28
    name "AR"
    label "AR"
    colors "#3434FF"
    diffs -10.096157265457
    totalFlows 98.7678190305722
    degree 1
  ]
  node
  [
    id 29
    name "DOCK8"
    label "DOCK8"
    colors "#FF6969"
    diffs 4.49591560465138
    totalFlows 9.92658442415234
    degree 1
  ]
  edge
  [
    source 0
    target 1
    weight 0.977296051532478
    correlation -0.977296051532478
    sign -1
  ]
  edge
  [
    source 0
    target 2
    weight 0.964537414269387
    correlation 0.964537414269387
    sign 1
  ]
  edge
  [
    source 0
    target 3
    weight 0.893799307122013
    correlation 0.893799307122013
    sign 1
  ]
  edge
  [
    source 0
    target 4
    weight 0.884863678350912
    correlation -0.884863678350912
    sign -1
  ]
  edge
  [
    source 0
    target 5
    weight 0.840727698228831
    correlation 0.840727698228831
    sign 1
  ]
  edge
  [
    source 0
    target 6
    weight 0.928641066520721
    correlation -0.928641066520721
    sign -1
  ]
  edge
  [
    source 0
    target 7
    weight 0.939197177343683
    correlation 0.939197177343683
    sign 1
  ]
  edge
  [
    source 0
    target 8
    weight 0.124867183059919
    correlation -0.811573101080303
    sign -1
  ]
  edge
  [
    source 0
    target 9
    weight 0.942527137107115
    correlation 0.942527137107115
    sign 1
  ]
  edge
  [
    source 0
    target 10
    weight 0.985526890730387
    correlation 0.985526890730387
    sign 1
  ]
  edge
  [
    source 0
    target 11
    weight 0.951385722542149
    correlation -0.951385722542149
    sign -1
  ]
  edge
  [
    source 0
    target 12
    weight 0.750933962558099
    correlation -0.750933962558099
    sign -1
  ]
  edge
  [
    source 0
    target 13
    weight 0.903627646645343
    correlation 0.903627646645343
    sign 1
  ]
  edge
  [
    source 0
    target 14
    weight 0.891015635410746
    correlation -0.891015635410746
    sign -1
  ]
  edge
  [
    source 0
    target 15
    weight 0.921569326441927
    correlation 0.921569326441927
    sign 1
  ]
  edge
  [
    source 0
    target 16
    weight 0.907904470276711
    correlation 0.907904470276711
    sign 1
  ]
  edge
  [
    source 0
    target 17
    weight 0.865618277960399
    correlation 0.865618277960399
    sign 1
  ]
  edge
  [
    source 0
    target 18
    weight 0.861754128384349
    correlation 0.861754128384349
    sign 1
  ]
  edge
  [
    source 0
    target 19
    weight 0.662734359657915
    correlation 0.662734359657915
    sign 1
  ]
  edge
  [
    source 0
    target 20
    weight 0.598042132029431
    correlation 0.968422123186076
    sign 1
  ]
  edge
  [
    source 0
    target 21
    weight 0.907972713148749
    correlation -0.907972713148749
    sign -1
  ]
  edge
  [
    source 0
    target 22
    weight 0.597880756061848
    correlation 0.597880756061848
    sign 1
  ]
  edge
  [
    source 0
    target 23
    weight 0.0975500826481996
    correlation 0.839138521961327
    sign 1
  ]
  edge
  [
    source 0
    target 24
    weight 0.272423409255351
    correlation 0.843020136851864
    sign 1
  ]
  edge
  [
    source 0
    target 25
    weight 0.638640395734177
    correlation 0.853383923209556
    sign 1
  ]
  edge
  [
    source 0
    target 26
    weight 0.823353828723326
    correlation 0.823353828723326
    sign 1
  ]
  edge
  [
    source 0
    target 27
    weight 0.837351848062852
    correlation -0.969223578446861
    sign -1
  ]
  edge
  [
    source 0
    target 28
    weight 0.497432415102673
    correlation -0.497432415102673
    sign -1
  ]
  edge
  [
    source 0
    target 29
    weight 0.605246522116742
    correlation -0.819983118936518
    sign -1
  ]
]
