# Supplementary material for: Aspergillus fumigatus Challenged by Human Dendritic Cells: Metabolic and Regulatory Pathway Responses Testify a Tight Battle
Source: Front Cell Infect Microbiol. 2019 May 22;9:168. doi: 10.3389/fcimb.2019.00168 (PMC6540932; doi:10.3389/fcimb.2019.00168)
Supplement: Supplementary file 12 [file Data_Sheet_2.ZIP › Supplementary_dataset2/MAP1LC3B_NR_Control.gml]

Creator "igraph version 1.2.0 Mon Jun  4 11:55:24 2018"
Version 1
graph
[
  directed 1
  node
  [
    id 0
    name "MAP1LC3B"
    label "MAP1LC3B"
    colors "#4848FF"
    diffs -14.2016669158073
    totalFlows 21.1233981500118
    degree 14
  ]
  node
  [
    id 1
    name "ADD1"
    label "ADD1"
    colors "#FF0000"
    diffs 3.62605615051856
    totalFlows 11.3300249832203
    degree 1
  ]
  node
  [
    id 2
    name "THAP7"
    label "THAP7"
    colors "#FF6D6D"
    diffs -2.59862458778294
    totalFlows 7.70048112351328
    degree 1
  ]
  node
  [
    id 3
    name "EED"
    label "EED"
    colors "#2424FF"
    diffs -22.1045681430262
    totalFlows 61.2230916607116
    degree 1
  ]
  node
  [
    id 4
    name "ATG7"
    label "ATG7"
    colors "#FFDADA"
    diffs -3.89062044241891
    totalFlows 32.1195373495086
    degree 1
  ]
  node
  [
    id 5
    name "PCM1"
    label "PCM1"
    colors "#FF9191"
    diffs -2.75619124333265
    totalFlows 7.82253931898492
    degree 1
  ]
  node
  [
    id 6
    name "UPF2"
    label "UPF2"
    colors "#FFFFFF"
    diffs -5.34406438074773
    totalFlows 7.61130637041304
    degree 1
  ]
  node
  [
    id 7
    name "OFD1"
    label "OFD1"
    colors "#FF4848"
    diffs -2.35621064709498
    totalFlows 3.92934938671027
    degree 1
  ]
  node
  [
    id 8
    name "TAX1BP1"
    label "TAX1BP1"
    colors "#FF2424"
    diffs -0.916377723414207
    totalFlows 8.27568366012382
    degree 1
  ]
  node
  [
    id 9
    name "TAF7"
    label "TAF7"
    colors "#DADAFF"
    diffs -8.25617921228064
    totalFlows 13.0616758210586
    degree 1
  ]
  node
  [
    id 10
    name "UBE2L3"
    label "UBE2L3"
    colors "#9191FF"
    diffs -8.94719865595531
    totalFlows 70.3304281326784
    degree 1
  ]
  node
  [
    id 11
    name "CTNNB1"
    label "CTNNB1"
    colors "#0000FF"
    diffs -29.8801714481
    totalFlows 181.481968106336
    degree 1
  ]
  node
  [
    id 12
    name "KEAP1"
    label "KEAP1"
    colors "#6D6DFF"
    diffs -12.0855201494482
    totalFlows 45.3845744896434
    degree 1
  ]
  node
  [
    id 13
    name "TBK1"
    label "TBK1"
    colors "#B6B6FF"
    diffs -8.50534208696043
    totalFlows 60.7177446236628
    degree 1
  ]
  node
  [
    id 14
    name "FNIP1"
    label "FNIP1"
    colors "#FFB6B6"
    diffs -3.27222523574913
    totalFlows 3.27222523574913
    degree 1
  ]
  edge
  [
    source 0
    target 1
    weight 0.966494418097796
    correlation -0.966494418097796
    sign -1
  ]
  edge
  [
    source 0
    target 2
    weight 0.962286787850078
    correlation -0.962286787850078
    sign -1
  ]
  edge
  [
    source 0
    target 3
    weight 0.966325237882862
    correlation 0.966325237882862
    sign 1
  ]
  edge
  [
    source 0
    target 4
    weight 0.916871693888929
    correlation 0.916871693888929
    sign 1
  ]
  edge
  [
    source 0
    target 5
    weight 0.278606952755463
    correlation -0.9448684321556
    sign -1
  ]
  edge
  [
    source 0
    target 6
    weight 0.907704540365063
    correlation -0.955735831623887
    sign -1
  ]
  edge
  [
    source 0
    target 7
    weight 0.970864414340197
    correlation -0.970864414340197
    sign -1
  ]
  edge
  [
    source 0
    target 8
    weight 0.13244712722985
    correlation -0.915804208543723
    sign -1
  ]
  edge
  [
    source 0
    target 9
    weight 0.804643693545944
    correlation 0.804643693545944
    sign 1
  ]
  edge
  [
    source 0
    target 10
    weight 0.800713344092556
    correlation -0.800713344092556
    sign -1
  ]
  edge
  [
    source 0
    target 11
    weight 0.789038211831531
    correlation -0.789038211831531
    sign -1
  ]
  edge
  [
    source 0
    target 12
    weight 0.758253872288105
    correlation 0.758253872288105
    sign 1
  ]
  edge
  [
    source 0
    target 13
    weight 0.716120494807998
    correlation 0.716120494807998
    sign 1
  ]
  edge
  [
    source 0
    target 14
    weight 0.591328286029551
    correlation 0.849501450786164
    sign 1
  ]
]
