# Supplementary material for: Aspergillus fumigatus Challenged by Human Dendritic Cells: Metabolic and Regulatory Pathway Responses Testify a Tight Battle
Source: Front Cell Infect Microbiol. 2019 May 22;9:168. doi: 10.3389/fcimb.2019.00168 (PMC6540932; doi:10.3389/fcimb.2019.00168)
Supplement: Supplementary file 12 [file Data_Sheet_2.ZIP › Supplementary_dataset2/MAP1LC3B_NR_Disease.gml]

Creator "igraph version 1.2.0 Mon Jun  4 11:55:24 2018"
Version 1
graph
[
  directed 1
  node
  [
    id 0
    name "MAP1LC3B"
    label "MAP1LC3B"
    colors "#6666FF"
    diffs -14.2016669158073
    totalFlows 6.92173123420457
    degree 5
  ]
  node
  [
    id 1
    name "CLINT1"
    label "CLINT1"
    colors "#FFCBCB"
    diffs 2.44616347359754
    totalFlows 5.32558077845194
    degree 1
  ]
  node
  [
    id 2
    name "SIRT1"
    label "SIRT1"
    colors "#FF0000"
    diffs 27.6269036800473
    totalFlows 81.613063165162
    degree 1
  ]
  node
  [
    id 3
    name "ATG13"
    label "ATG13"
    colors "#FF6565"
    diffs 2.92129466171713
    totalFlows 2.92129466171713
    degree 1
  ]
  node
  [
    id 4
    name "CTNNB1"
    label "CTNNB1"
    colors "#0000FF"
    diffs -29.8801714481
    totalFlows 151.601796658236
    degree 1
  ]
  node
  [
    id 5
    name "UBE2L3"
    label "UBE2L3"
    colors "#CCCCFF"
    diffs -8.94719865595531
    totalFlows 61.3832294767231
    degree 1
  ]
  edge
  [
    source 0
    target 1
    weight 0.84155667198853
    correlation -0.943271194469713
    sign -1
  ]
  edge
  [
    source 0
    target 2
    weight 0.80510668981155
    correlation -0.80510668981155
    sign -1
  ]
  edge
  [
    source 0
    target 3
    weight 0.895974852916681
    correlation 0.895974852916681
    sign 1
  ]
  edge
  [
    source 0
    target 4
    weight 0.688877360892201
    correlation -0.688877360892201
    sign -1
  ]
  edge
  [
    source 0
    target 5
    weight 0.229350041493323
    correlation -0.660859578243799
    sign -1
  ]
]
