# Supplementary material for: Aspergillus fumigatus Challenged by Human Dendritic Cells: Metabolic and Regulatory Pathway Responses Testify a Tight Battle
Source: Front Cell Infect Microbiol. 2019 May 22;9:168. doi: 10.3389/fcimb.2019.00168 (PMC6540932; doi:10.3389/fcimb.2019.00168)
Supplement: Supplementary file 12 [file Data_Sheet_2.ZIP › Supplementary_dataset2/MAPK1_KT_Control.gml]

Creator "igraph version 1.2.0 Mon Jun  4 11:55:13 2018"
Version 1
graph
[
  directed 1
  node
  [
    id 0
    name "TNIP2"
    label "TNIP2"
    colors "#B2B2FF"
    diffs -2.96236271749792
    totalFlows 23.5320088848699
    degree 1
  ]
  node
  [
    id 1
    name "HDAC6"
    label "HDAC6"
    colors "#FF0606"
    diffs 16.9592648745931
    totalFlows 21.3378529700629
    degree 1
  ]
  node
  [
    id 2
    name "ATP1A1"
    label "ATP1A1"
    colors "#FF1212"
    diffs 12.8080391320584
    totalFlows 40.7746970108983
    degree 1
  ]
  node
  [
    id 3
    name "ADAM15"
    label "ADAM15"
    colors "#EFEFFF"
    diffs -1.65005196016558
    totalFlows 9.90036662822777
    degree 1
  ]
  node
  [
    id 4
    name "INSR"
    label "INSR"
    colors "#3737FF"
    diffs -10.5117232510549
    totalFlows 83.5807045006808
    degree 1
  ]
  node
  [
    id 5
    name "PPM1A"
    label "PPM1A"
    colors "#ACACFF"
    diffs -2.97468705879031
    totalFlows 6.93319781206529
    degree 1
  ]
  node
  [
    id 6
    name "SQSTM1"
    label "SQSTM1"
    colors "#0000FF"
    diffs -35.9313167135354
    totalFlows 174.060821714887
    degree 1
  ]
  node
  [
    id 7
    name "DUSP1"
    label "DUSP1"
    colors "#FFACAC"
    diffs -0.0798951177176281
    totalFlows 12.7045343551051
    degree 1
  ]
  node
  [
    id 8
    name "CENPE"
    label "CENPE"
    colors "#5656FF"
    diffs -6.70422438015096
    totalFlows 22.9827256218049
    degree 1
  ]
  node
  [
    id 9
    name "NR4A1"
    label "NR4A1"
    colors "#9999FF"
    diffs -3.43844454332783
    totalFlows 20.1866340732818
    degree 1
  ]
  node
  [
    id 10
    name "DUSP6"
    label "DUSP6"
    colors "#FF8D8D"
    diffs 1.00911812316576
    totalFlows 7.21195525400873
    degree 1
  ]
  node
  [
    id 11
    name "RXRA"
    label "RXRA"
    colors "#6868FF"
    diffs -5.9490312860426
    totalFlows 19.0178987444707
    degree 1
  ]
  node
  [
    id 12
    name "PACSIN3"
    label "PACSIN3"
    colors "#FF6868"
    diffs 1.94979551389687
    totalFlows 5.1291380504873
    degree 1
  ]
  node
  [
    id 13
    name "MBP"
    label "MBP"
    colors "#E3E3FF"
    diffs -1.96793536883739
    totalFlows 8.82621518216886
    degree 1
  ]
  node
  [
    id 14
    name "CTSD"
    label "CTSD"
    colors "#D0D0FF"
    diffs -2.1902153453703
    totalFlows 5.5142737389603
    degree 1
  ]
  node
  [
    id 15
    name "SOS1"
    label "SOS1"
    colors "#FF3D3D"
    diffs 4.88249530147304
    totalFlows 13.7173975300127
    degree 1
  ]
  node
  [
    id 16
    name "KRAS"
    label "KRAS"
    colors "#CACAFF"
    diffs -2.27136936389284
    totalFlows 11.6862697303558
    degree 1
  ]
  node
  [
    id 17
    name "TIAL1"
    label "TIAL1"
    colors "#8787FF"
    diffs -3.8714188948175
    totalFlows 3.8714188948175
    degree 1
  ]
  node
  [
    id 18
    name "ICK"
    label "ICK"
    colors "#FF4F4F"
    diffs 3.80940301077782
    totalFlows 1.97674986796761
    degree 1
  ]
  node
  [
    id 19
    name "BCL2"
    label "BCL2"
    colors "#FF3131"
    diffs 6.87477145127089
    totalFlows 97.0327855968215
    degree 1
  ]
  node
  [
    id 20
    name "MAP2K4"
    label "MAP2K4"
    colors "#4F4FFF"
    diffs -7.67413565570681
    totalFlows 13.2171726547609
    degree 1
  ]
  node
  [
    id 21
    name "CASP9"
    label "CASP9"
    colors "#3131FF"
    diffs -10.5877235186536
    totalFlows 16.6639640145182
    degree 1
  ]
  node
  [
    id 22
    name "MAP2K6"
    label "MAP2K6"
    colors "#FFDDDD"
    diffs -1.4524331466594
    totalFlows 14.2040671271445
    degree 1
  ]
  node
  [
    id 23
    name "PDE4D"
    label "PDE4D"
    colors "#FF5C5C"
    diffs 3.10818416248237
    totalFlows 5.59309421053142
    degree 1
  ]
  node
  [
    id 24
    name "RPS6KA3"
    label "RPS6KA3"
    colors "#FF2424"
    diffs 7.68838866870004
    totalFlows 47.7533632653875
    degree 1
  ]
  node
  [
    id 25
    name "SH2D1A"
    label "SH2D1A"
    colors "#FFB2B2"
    diffs -0.101312072692042
    totalFlows 4.2613648785362
    degree 1
  ]
  node
  [
    id 26
    name "DUSP2"
    label "DUSP2"
    colors "#FFD0D0"
    diffs -1.14406105873875
    totalFlows 3.00541721583225
    degree 1
  ]
  node
  [
    id 27
    name "MKNK1"
    label "MKNK1"
    colors "#7A7AFF"
    diffs -5.2217405661649
    totalFlows 8.15475884760965
    degree 1
  ]
  node
  [
    id 28
    name "SCRIB"
    label "SCRIB"
    colors "#FF8787"
    diffs 1.16476722448493
    totalFlows 3.48374287562965
    degree 1
  ]
  node
  [
    id 29
    name "EGLN3"
    label "EGLN3"
    colors "#6E6EFF"
    diffs -5.67165144577455
    totalFlows 25.0145042066747
    degree 1
  ]
  node
  [
    id 30
    name "GJA1"
    label "GJA1"
    colors "#FFEFEF"
    diffs -1.49972294462983
    totalFlows 5.34101231174012
    degree 1
  ]
  node
  [
    id 31
    name "TGIF1"
    label "TGIF1"
    colors "#FF5656"
    diffs 3.22761565526922
    totalFlows 3.67574916435495
    degree 1
  ]
  node
  [
    id 32
    name "HSP90AA1"
    label "HSP90AA1"
    colors "#8181FF"
    diffs -4.70238976890437
    totalFlows 102.729163431092
    degree 1
  ]
  node
  [
    id 33
    name "RYK"
    label "RYK"
    colors "#B8B8FF"
    diffs -2.94579734727524
    totalFlows 9.83600265209135
    degree 1
  ]
  node
  [
    id 34
    name "GAB2"
    label "GAB2"
    colors "#8D8DFF"
    diffs -3.85315701511808
    totalFlows 10.3399842551497
    degree 1
  ]
  node
  [
    id 35
    name "RPS6KA2"
    label "RPS6KA2"
    colors "#FF2B2B"
    diffs 7.11117593606303
    totalFlows 15.1054698419584
    degree 1
  ]
  node
  [
    id 36
    name "MAPKAPK2"
    label "MAPKAPK2"
    colors "#FF1E1E"
    diffs 9.07184259732416
    totalFlows 32.1770454486791
    degree 1
  ]
  node
  [
    id 37
    name "GAPDH"
    label "GAPDH"
    colors "#0606FF"
    diffs -22.774505286805
    totalFlows 36.6660629865991
    degree 1
  ]
  node
  [
    id 38
    name "MCL1"
    label "MCL1"
    colors "#1212FF"
    diffs -17.9032581153245
    totalFlows 42.6142088062019
    degree 1
  ]
  node
  [
    id 39
    name "TNIK"
    label "TNIK"
    colors "#2424FF"
    diffs -11.101810620923
    totalFlows 21.896139648795
    degree 1
  ]
  node
  [
    id 40
    name "DUSP4"
    label "DUSP4"
    colors "#7474FF"
    diffs -5.4720504463293
    totalFlows 11.0327108516295
    degree 1
  ]
  node
  [
    id 41
    name "SPRY2"
    label "SPRY2"
    colors "#0C0CFF"
    diffs -18.7470616417684
    totalFlows 69.9684662413844
    degree 1
  ]
  node
  [
    id 42
    name "TNIP1"
    label "TNIP1"
    colors "#FFFBFB"
    diffs -1.5682258751803
    totalFlows 55.0939351159217
    degree 1
  ]
  node
  [
    id 43
    name "PDCD6IP"
    label "PDCD6IP"
    colors "#6262FF"
    diffs -6.59807810175412
    totalFlows 17.645651443588
    degree 1
  ]
  node
  [
    id 44
    name "PECAM1"
    label "PECAM1"
    colors "#FFC4C4"
    diffs -0.378163147570664
    totalFlows 29.39553044588
    degree 1
  ]
  node
  [
    id 45
    name "MAPKAPK5"
    label "MAPKAPK5"
    colors "#FFBEBE"
    diffs -0.351138977230534
    totalFlows 7.51724966839444
    degree 1
  ]
  node
  [
    id 46
    name "GMFB"
    label "GMFB"
    colors "#FBFBFF"
    diffs -1.59348619679665
    totalFlows 8.99883741258975
    degree 1
  ]
  node
  [
    id 47
    name "SYNE2"
    label "SYNE2"
    colors "#FFCACA"
    diffs -0.487203379011226
    totalFlows 3.44978676555345
    degree 1
  ]
  node
  [
    id 48
    name "SMAD1"
    label "SMAD1"
    colors "#9F9FFF"
    diffs -3.2602270648396
    totalFlows 24.8635811141647
    degree 1
  ]
  node
  [
    id 49
    name "NDE1"
    label "NDE1"
    colors "#A5A5FF"
    diffs -2.99138490666993
    totalFlows 7.64751130216762
    degree 1
  ]
  node
  [
    id 50
    name "GSK3B"
    label "GSK3B"
    colors "#FF7474"
    diffs 1.62137308804047
    totalFlows 35.5213461993114
    degree 1
  ]
  node
  [
    id 51
    name "RGS19"
    label "RGS19"
    colors "#D7D7FF"
    diffs -2.10655356385935
    totalFlows 5.67200035064961
    degree 1
  ]
  node
  [
    id 52
    name "PLK3"
    label "PLK3"
    colors "#FF4949"
    diffs 3.82417006143448
    totalFlows 12.0011315923019
    degree 1
  ]
  node
  [
    id 53
    name "CEP55"
    label "CEP55"
    colors "#BEBEFF"
    diffs -2.51672151815262
    totalFlows 7.49695814051815
    degree 1
  ]
  node
  [
    id 54
    name "RABGEF1"
    label "RABGEF1"
    colors "#FF7A7A"
    diffs 1.47857018456793
    totalFlows 31.174610759497
    degree 1
  ]
  node
  [
    id 55
    name "PTPRJ"
    label "PTPRJ"
    colors "#DDDDFF"
    diffs -2.08203067859727
    totalFlows 50.893252041061
    degree 1
  ]
  node
  [
    id 56
    name "PTPN1"
    label "PTPN1"
    colors "#1E1EFF"
    diffs -11.74944690907
    totalFlows 19.4092285884684
    degree 1
  ]
  node
  [
    id 57
    name "RPTOR"
    label "RPTOR"
    colors "#FF4343"
    diffs 4.05036419029759
    totalFlows 9.97875781398455
    degree 1
  ]
  node
  [
    id 58
    name "CRP"
    label "CRP"
    colors "#F5F5FF"
    diffs -1.59473442165926
    totalFlows 1.59473442165926
    degree 1
  ]
  node
  [
    id 59
    name "CUEDC2"
    label "CUEDC2"
    colors "#FFA5A5"
    diffs 0.3582306816237
    totalFlows 3.43489018482843
    degree 1
  ]
  node
  [
    id 60
    name "CRKL"
    label "CRKL"
    colors "#FF0C0C"
    diffs 14.4342603237976
    totalFlows 9.03640277572047
    degree 1
  ]
  node
  [
    id 61
    name "CAD"
    label "CAD"
    colors "#3D3DFF"
    diffs -9.59427425997995
    totalFlows 67.1446370236122
    degree 1
  ]
  node
  [
    id 62
    name "PPP1R9B"
    label "PPP1R9B"
    colors "#E9E9FF"
    diffs -1.81078320011617
    totalFlows 3.03379981991282
    degree 1
  ]
  node
  [
    id 63
    name "PPP1CA"
    label "PPP1CA"
    colors "#4949FF"
    diffs -8.492190271741
    totalFlows 41.8121728506385
    degree 1
  ]
  node
  [
    id 64
    name "NEK2"
    label "NEK2"
    colors "#FF6262"
    diffs 2.45472476249805
    totalFlows 1.44587695290993
    degree 1
  ]
  node
  [
    id 65
    name "GORASP2"
    label "GORASP2"
    colors "#4343FF"
    diffs -8.80966749428757
    totalFlows 15.7768458144129
    degree 1
  ]
  node
  [
    id 66
    name "SMAD4"
    label "SMAD4"
    colors "#2B2BFF"
    diffs -10.9619039392144
    totalFlows 47.1715233996149
    degree 1
  ]
  node
  [
    id 67
    name "SCNN1G"
    label "SCNN1G"
    colors "#FFF5F5"
    diffs -1.52001228691859
    totalFlows 3.14446100477823
    degree 1
  ]
  node
  [
    id 68
    name "GADD45A"
    label "GADD45A"
    colors "#FF3737"
    diffs 6.28242610683351
    totalFlows 50.7559257170885
    degree 1
  ]
  node
  [
    id 69
    name "ADAM17"
    label "ADAM17"
    colors "#9393FF"
    diffs -3.78208425260145
    totalFlows 9.21277498829312
    degree 1
  ]
  node
  [
    id 70
    name "GAB1"
    label "GAB1"
    colors "#1818FF"
    diffs -11.9544314813197
    totalFlows 70.2460591750621
    degree 1
  ]
  node
  [
    id 71
    name "CACYBP"
    label "CACYBP"
    colors "#FF9393"
    diffs 0.624961549556128
    totalFlows 9.0781518444314
    degree 1
  ]
  node
  [
    id 72
    name "DUSP5"
    label "DUSP5"
    colors "#FFE3E3"
    diffs -1.48169671470893
    totalFlows 3.69995730454653
    degree 1
  ]
  node
  [
    id 73
    name "GRB10"
    label "GRB10"
    colors "#FF9F9F"
    diffs 0.55624423373219
    totalFlows 26.8348932158342
    degree 1
  ]
  node
  [
    id 74
    name "ERF"
    label "ERF"
    colors "#FFD7D7"
    diffs -1.43711501781861
    totalFlows 3.17434181338468
    degree 1
  ]
  node
  [
    id 75
    name "GABRR1"
    label "GABRR1"
    colors "#FFB8B8"
    diffs -0.32786615395941
    totalFlows 2.31835273936555
    degree 1
  ]
  node
  [
    id 76
    name "NEB"
    label "NEB"
    colors "#C4C4FF"
    diffs -2.34326384689058
    totalFlows 3.89665580030006
    degree 1
  ]
  node
  [
    id 77
    name "TPR"
    label "TPR"
    colors "#5C5CFF"
    diffs -6.60641369696863
    totalFlows 17.9678451815651
    degree 1
  ]
  node
  [
    id 78
    name "BRCA1"
    label "BRCA1"
    colors "#FF1818"
    diffs 10.9763582751707
    totalFlows 68.0369905910318
    degree 1
  ]
  node
  [
    id 79
    name "TTN"
    label "TTN"
    colors "#FF8181"
    diffs 1.46343491470958
    totalFlows 9.56138619532418
    degree 1
  ]
  node
  [
    id 80
    name "RPS6KA4"
    label "RPS6KA4"
    colors "#FFE9E9"
    diffs -1.49561729379232
    totalFlows 12.9277705747973
    degree 1
  ]
  node
  [
    id 81
    name "DUSP3"
    label "DUSP3"
    colors "#FF9999"
    diffs 0.593638851644442
    totalFlows 2.67451315710013
    degree 1
  ]
  node
  [
    id 82
    name "DUSP16"
    label "DUSP16"
    colors "#FF6E6E"
    diffs 1.90448382193445
    totalFlows 0.108197097466907
    degree 1
  ]
  node
  [
    id 83
    name "MAPK1"
    label "MAPK1"
    colors "#FF0000"
    diffs 22.5832021087861
    totalFlows 122.872662653266
    degree 83
  ]
  edge
  [
    source 0
    target 83
    weight 0.996558317904018
    correlation -0.996558317904018
    sign -1
  ]
  edge
  [
    source 1
    target 83
    weight 0.984945414608974
    correlation 0.984945414608974
    sign 1
  ]
  edge
  [
    source 2
    target 83
    weight 0.968912193866202
    correlation -0.968912193866202
    sign -1
  ]
  edge
  [
    source 3
    target 83
    weight 0.962499477887544
    correlation 0.962499477887544
    sign 1
  ]
  edge
  [
    source 4
    target 83
    weight 0.947213465246338
    correlation 0.947213465246338
    sign 1
  ]
  edge
  [
    source 5
    target 83
    weight 0.995028599689042
    correlation 0.995028599689042
    sign 1
  ]
  edge
  [
    source 6
    target 83
    weight 0.935862997326887
    correlation -0.935862997326887
    sign -1
  ]
  edge
  [
    source 7
    target 83
    weight 0.920067334791434
    correlation -0.920067334791434
    sign -1
  ]
  edge
  [
    source 8
    target 83
    weight 0.90395583809084
    correlation 0.90395583809084
    sign 1
  ]
  edge
  [
    source 9
    target 83
    weight 0.953418199646961
    correlation -0.953418199646961
    sign -1
  ]
  edge
  [
    source 10
    target 83
    weight 0.874857558068933
    correlation -0.874857558068933
    sign -1
  ]
  edge
  [
    source 11
    target 83
    weight 0.984219182169718
    correlation -0.984219182169718
    sign -1
  ]
  edge
  [
    source 12
    target 83
    weight 0.881574647723031
    correlation 0.881574647723031
    sign 1
  ]
  edge
  [
    source 13
    target 83
    weight 0.864844926795005
    correlation 0.864844926795005
    sign 1
  ]
  edge
  [
    source 14
    target 83
    weight 0.975349431278583
    correlation -0.975349431278583
    sign -1
  ]
  edge
  [
    source 15
    target 83
    weight 0.897703562261263
    correlation 0.897703562261263
    sign 1
  ]
  edge
  [
    source 16
    target 83
    weight 0.830002992211121
    correlation -0.830002992211121
    sign -1
  ]
  edge
  [
    source 17
    target 83
    weight 0.983805492210851
    correlation 0.983805492210851
    sign 1
  ]
  edge
  [
    source 18
    target 83
    weight 0.988374933983805
    correlation 0.988374933983805
    sign 1
  ]
  edge
  [
    source 19
    target 83
    weight 0.806367459030355
    correlation -0.806367459030355
    sign -1
  ]
  edge
  [
    source 20
    target 83
    weight 0.85541259243815
    correlation -0.85541259243815
    sign -1
  ]
  edge
  [
    source 21
    target 83
    weight 0.851911056133334
    correlation 0.851911056133334
    sign 1
  ]
  edge
  [
    source 22
    target 83
    weight 0.787640265831265
    correlation 0.787640265831265
    sign 1
  ]
  edge
  [
    source 23
    target 83
    weight 0.965332370797101
    correlation 0.965332370797101
    sign 1
  ]
  edge
  [
    source 24
    target 83
    weight 0.778174970087841
    correlation -0.778174970087841
    sign -1
  ]
  edge
  [
    source 25
    target 83
    weight 0.878073132497105
    correlation -0.878073132497105
    sign -1
  ]
  edge
  [
    source 26
    target 83
    weight 0.76589277785263
    correlation -0.76589277785263
    sign -1
  ]
  edge
  [
    source 27
    target 83
    weight 0.874256627761
    correlation -0.874256627761
    sign -1
  ]
  edge
  [
    source 28
    target 83
    weight 0.878166767966326
    correlation 0.878166767966326
    sign 1
  ]
  edge
  [
    source 29
    target 83
    weight 0.737093148434059
    correlation -0.737093148434059
    sign -1
  ]
  edge
  [
    source 30
    target 83
    weight 0.796090408484338
    correlation 0.796090408484338
    sign 1
  ]
  edge
  [
    source 31
    target 83
    weight 0.958551671755156
    correlation -0.958551671755156
    sign -1
  ]
  edge
  [
    source 32
    target 83
    weight 0.884219215383304
    correlation 0.884219215383304
    sign 1
  ]
  edge
  [
    source 33
    target 83
    weight 0.772263250821298
    correlation 0.772263250821298
    sign 1
  ]
  edge
  [
    source 34
    target 83
    weight 0.751641483034697
    correlation 0.751641483034697
    sign 1
  ]
  edge
  [
    source 35
    target 83
    weight 0.675062282811564
    correlation -0.675062282811564
    sign -1
  ]
  edge
  [
    source 36
    target 83
    weight 0.655857979408507
    correlation -0.655857979408507
    sign -1
  ]
  edge
  [
    source 37
    target 83
    weight 0.835172568157174
    correlation -0.835172568157174
    sign -1
  ]
  edge
  [
    source 38
    target 83
    weight 0.62938112623908
    correlation -0.62938112623908
    sign -1
  ]
  edge
  [
    source 39
    target 83
    weight 0.833954107939204
    correlation -0.833954107939204
    sign -1
  ]
  edge
  [
    source 40
    target 83
    weight 0.617011391127154
    correlation -0.617011391127154
    sign -1
  ]
  edge
  [
    source 41
    target 83
    weight 0.612205413048839
    correlation -0.612205413048839
    sign -1
  ]
  edge
  [
    source 42
    target 83
    weight 0.586828857483428
    correlation -0.586828857483428
    sign -1
  ]
  edge
  [
    source 43
    target 83
    weight 0.789349107270686
    correlation 0.789349107270686
    sign 1
  ]
  edge
  [
    source 44
    target 83
    weight 0.576183714182007
    correlation -0.576183714182007
    sign -1
  ]
  edge
  [
    source 45
    target 83
    weight 0.598565422241577
    correlation -0.598565422241577
    sign -1
  ]
  edge
  [
    source 46
    target 83
    weight 0.57281033878649
    correlation -0.57281033878649
    sign -1
  ]
  edge
  [
    source 47
    target 83
    weight 0.968511990668804
    correlation 0.968511990668804
    sign 1
  ]
  edge
  [
    source 48
    target 83
    weight 0.906032899353967
    correlation 0.906032899353967
    sign 1
  ]
  edge
  [
    source 49
    target 83
    weight 0.82246181324482
    correlation 0.82246181324482
    sign 1
  ]
  edge
  [
    source 50
    target 83
    weight 0.837057627606851
    correlation -0.837057627606851
    sign -1
  ]
  edge
  [
    source 51
    target 83
    weight 0.707156821162011
    correlation 0.707156821162011
    sign 1
  ]
  edge
  [
    source 52
    target 83
    weight 0.5076152639689
    correlation 0.5076152639689
    sign 1
  ]
  edge
  [
    source 53
    target 83
    weight 0.739192594209903
    correlation -0.739192594209903
    sign -1
  ]
  edge
  [
    source 54
    target 83
    weight 0.486060018407282
    correlation 0.486060018407282
    sign 1
  ]
  edge
  [
    source 55
    target 83
    weight 0.480036307554923
    correlation -0.480036307554923
    sign -1
  ]
  edge
  [
    source 56
    target 83
    weight 0.783595103554162
    correlation -0.783595103554162
    sign -1
  ]
  edge
  [
    source 57
    target 83
    weight 0.691136040805776
    correlation -0.691136040805776
    sign -1
  ]
  edge
  [
    source 58
    target 83
    weight 0.797367210829628
    correlation 0.797367210829628
    sign 1
  ]
  edge
  [
    source 59
    target 83
    weight 0.720297576574678
    correlation 0.720297576574678
    sign 1
  ]
  edge
  [
    source 60
    target 83
    weight 0.759785313977269
    correlation 0.759785313977269
    sign 1
  ]
  edge
  [
    source 61
    target 83
    weight 0.428316281140214
    correlation 0.428316281140214
    sign 1
  ]
  edge
  [
    source 62
    target 83
    weight 0.77798502995962
    correlation 0.77798502995962
    sign 1
  ]
  edge
  [
    source 63
    target 83
    weight 0.739921739303311
    correlation -0.739921739303311
    sign -1
  ]
  edge
  [
    source 64
    target 83
    weight 0.722938476454964
    correlation 0.722938476454964
    sign 1
  ]
  edge
  [
    source 65
    target 83
    weight 0.725561554754103
    correlation -0.725561554754103
    sign -1
  ]
  edge
  [
    source 66
    target 83
    weight 0.779913896962962
    correlation 0.779913896962962
    sign 1
  ]
  edge
  [
    source 67
    target 83
    weight 0.697314839601514
    correlation -0.697314839601514
    sign -1
  ]
  edge
  [
    source 68
    target 83
    weight 0.302151122870609
    correlation 0.302151122870609
    sign 1
  ]
  edge
  [
    source 69
    target 83
    weight 0.101008115009208
    correlation -0.737389341379663
    sign -1
  ]
  edge
  [
    source 70
    target 83
    weight 0.284528360966476
    correlation 0.284528360966476
    sign 1
  ]
  edge
  [
    source 71
    target 83
    weight 0.637047185586498
    correlation 0.637047185586498
    sign 1
  ]
  edge
  [
    source 72
    target 83
    weight 0.275243995680747
    correlation -0.275243995680747
    sign -1
  ]
  edge
  [
    source 73
    target 83
    weight 0.263524948846417
    correlation -0.263524948846417
    sign -1
  ]
  edge
  [
    source 74
    target 83
    weight 0.619165802740142
    correlation 0.941885007650249
    sign 1
  ]
  edge
  [
    source 75
    target 83
    weight 0.652270080383334
    correlation 0.652270080383334
    sign 1
  ]
  edge
  [
    source 76
    target 83
    weight 0.685235287953506
    correlation 0.685235287953506
    sign 1
  ]
  edge
  [
    source 77
    target 83
    weight 0.780600421448059
    correlation 0.780600421448059
    sign 1
  ]
  edge
  [
    source 78
    target 83
    weight 0.717894000243647
    correlation 0.717894000243647
    sign 1
  ]
  edge
  [
    source 79
    target 83
    weight 0.68680381548106
    correlation 0.68680381548106
    sign 1
  ]
  edge
  [
    source 80
    target 83
    weight 0.11221371922388
    correlation 0.11221371922388
    sign 1
  ]
  edge
  [
    source 81
    target 83
    weight 0.591872039065186
    correlation -0.591872039065186
    sign -1
  ]
  edge
  [
    source 82
    target 83
    weight 0.0540985487334533
    correlation 0.0540985487334533
    sign 1
  ]
]
