# Supplementary material for: Aspergillus fumigatus Challenged by Human Dendritic Cells: Metabolic and Regulatory Pathway Responses Testify a Tight Battle
Source: Front Cell Infect Microbiol. 2019 May 22;9:168. doi: 10.3389/fcimb.2019.00168 (PMC6540932; doi:10.3389/fcimb.2019.00168)
Supplement: Supplementary file 12 [file Data_Sheet_2.ZIP › Supplementary_dataset2/MAPK1_KT_Disease.gml]

Creator "igraph version 1.2.0 Mon Jun  4 11:55:13 2018"
Version 1
graph
[
  directed 1
  node
  [
    id 0
    name "KHDRBS1"
    label "KHDRBS1"
    colors "#A1A1FF"
    diffs -1.6895747595813
    totalFlows 24.1886323395502
    degree 1
  ]
  node
  [
    id 1
    name "PAK2"
    label "PAK2"
    colors "#FF2222"
    diffs 8.98847551258316
    totalFlows 24.6684586096554
    degree 1
  ]
  node
  [
    id 2
    name "PEA15"
    label "PEA15"
    colors "#FFFAFA"
    diffs -0.18549651955021
    totalFlows 3.29335050171361
    degree 1
  ]
  node
  [
    id 3
    name "PTPN7"
    label "PTPN7"
    colors "#FF7575"
    diffs 2.45794936558808
    totalFlows 2.45794936558808
    degree 1
  ]
  node
  [
    id 4
    name "TSC2"
    label "TSC2"
    colors "#FF8484"
    diffs 2.38365405854014
    totalFlows 10.9386317241996
    degree 1
  ]
  node
  [
    id 5
    name "CTSD"
    label "CTSD"
    colors "#8989FF"
    diffs -2.1902153453703
    totalFlows 3.32405839359
    degree 1
  ]
  node
  [
    id 6
    name "AGTR1"
    label "AGTR1"
    colors "#FF5858"
    diffs 4.36238147333963
    totalFlows 5.21629025694034
    degree 1
  ]
  node
  [
    id 7
    name "RPS6KB1"
    label "RPS6KB1"
    colors "#FFFFFF"
    diffs -0.18649020971586
    totalFlows 10.2399904383114
    degree 1
  ]
  node
  [
    id 8
    name "PECAM1"
    label "PECAM1"
    colors "#F0F0FF"
    diffs -0.378163147570664
    totalFlows 29.0173672983093
    degree 1
  ]
  node
  [
    id 9
    name "SFPQ"
    label "SFPQ"
    colors "#FF2727"
    diffs 8.47422739885606
    totalFlows 22.6748035657088
    degree 1
  ]
  node
  [
    id 10
    name "NCOA3"
    label "NCOA3"
    colors "#CDCDFF"
    diffs -1.27958014648451
    totalFlows 21.6732174974428
    degree 1
  ]
  node
  [
    id 11
    name "NEK2"
    label "NEK2"
    colors "#FF7A7A"
    diffs 2.45472476249805
    totalFlows 3.90060171540798
    degree 1
  ]
  node
  [
    id 12
    name "MAPKAPK2"
    label "MAPKAPK2"
    colors "#FF1D1D"
    diffs 9.07184259732416
    totalFlows 41.2488880460032
    degree 1
  ]
  node
  [
    id 13
    name "CAD"
    label "CAD"
    colors "#3131FF"
    diffs -9.59427425997995
    totalFlows 57.5503627636322
    degree 1
  ]
  node
  [
    id 14
    name "MAP3K10"
    label "MAP3K10"
    colors "#DCDCFF"
    diffs -1.0805769966292
    totalFlows 3.84854260585233
    degree 1
  ]
  node
  [
    id 15
    name "MAP2K6"
    label "MAP2K6"
    colors "#C9C9FF"
    diffs -1.4524331466594
    totalFlows 12.7516339804851
    degree 1
  ]
  node
  [
    id 16
    name "IRS1"
    label "IRS1"
    colors "#FF5353"
    diffs 4.79622066192251
    totalFlows 14.7415793311081
    degree 1
  ]
  node
  [
    id 17
    name "NUP153"
    label "NUP153"
    colors "#FF7070"
    diffs 2.93932262520653
    totalFlows 5.15244634499989
    degree 1
  ]
  node
  [
    id 18
    name "RPS6KA4"
    label "RPS6KA4"
    colors "#BFBFFF"
    diffs -1.49561729379232
    totalFlows 11.4321532810049
    degree 1
  ]
  node
  [
    id 19
    name "HSP90AA1"
    label "HSP90AA1"
    colors "#5353FF"
    diffs -4.70238976890437
    totalFlows 98.0267736621872
    degree 1
  ]
  node
  [
    id 20
    name "CMTM3"
    label "CMTM3"
    colors "#FF9393"
    diffs 1.97181497398933
    totalFlows 1.97181497398933
    degree 1
  ]
  node
  [
    id 21
    name "RPS6KA2"
    label "RPS6KA2"
    colors "#FF3535"
    diffs 7.11117593606303
    totalFlows 22.2166457780215
    degree 1
  ]
  node
  [
    id 22
    name "DUSP7"
    label "DUSP7"
    colors "#FF8E8E"
    diffs 1.98004093012189
    totalFlows 1.98004093012189
    degree 1
  ]
  node
  [
    id 23
    name "MAPK3"
    label "MAPK3"
    colors "#1313FF"
    diffs -13.9976431467851
    totalFlows 35.405044424523
    degree 1
  ]
  node
  [
    id 24
    name "EGLN3"
    label "EGLN3"
    colors "#4949FF"
    diffs -5.67165144577455
    totalFlows 19.3428527609002
    degree 1
  ]
  node
  [
    id 25
    name "PPP1CC"
    label "PPP1CC"
    colors "#8484FF"
    diffs -2.27243756536299
    totalFlows 26.7159655878428
    degree 1
  ]
  node
  [
    id 26
    name "PRPSAP1"
    label "PRPSAP1"
    colors "#FFF0F0"
    diffs 0.0132760612059901
    totalFlows 1.99473430334831
    degree 1
  ]
  node
  [
    id 27
    name "GRB10"
    label "GRB10"
    colors "#FFDCDC"
    diffs 0.55624423373219
    totalFlows 27.3911374495664
    degree 1
  ]
  node
  [
    id 28
    name "LRPAP1"
    label "LRPAP1"
    colors "#7F7FFF"
    diffs -2.90391828994417
    totalFlows 4.43271089072148
    degree 1
  ]
  node
  [
    id 29
    name "SNCG"
    label "SNCG"
    colors "#FF3131"
    diffs 7.13289467432811
    totalFlows 7.13289467432811
    degree 1
  ]
  node
  [
    id 30
    name "SH2D3C"
    label "SH2D3C"
    colors "#FF6666"
    diffs 3.227655951156
    totalFlows 5.1102503606707
    degree 1
  ]
  node
  [
    id 31
    name "DUSP16"
    label "DUSP16"
    colors "#FFA1A1"
    diffs 1.90448382193445
    totalFlows 2.01268091940136
    degree 1
  ]
  node
  [
    id 32
    name "DUSP1"
    label "DUSP1"
    colors "#FFF5F5"
    diffs -0.0798951177176281
    totalFlows 12.6246392373875
    degree 1
  ]
  node
  [
    id 33
    name "PTPRE"
    label "PTPRE"
    colors "#FFBFBF"
    diffs 1.2387682194051
    totalFlows 3.24482262511565
    degree 1
  ]
  node
  [
    id 34
    name "SPRY2"
    label "SPRY2"
    colors "#0909FF"
    diffs -18.7470616417684
    totalFlows 51.221404599616
    degree 1
  ]
  node
  [
    id 35
    name "UBC"
    label "UBC"
    colors "#FF0000"
    diffs 286.847303328444
    totalFlows 1297.32983910087
    degree 1
  ]
  node
  [
    id 36
    name "CENPE"
    label "CENPE"
    colors "#3A3AFF"
    diffs -6.70422438015096
    totalFlows 16.2785012416539
    degree 1
  ]
  node
  [
    id 37
    name "TNIK"
    label "TNIK"
    colors "#1D1DFF"
    diffs -11.101810620923
    totalFlows 10.794329027872
    degree 1
  ]
  node
  [
    id 38
    name "PTPRJ"
    label "PTPRJ"
    colors "#8E8EFF"
    diffs -2.08203067859727
    totalFlows 48.8112213624637
    degree 1
  ]
  node
  [
    id 39
    name "NDE1"
    label "NDE1"
    colors "#6B6BFF"
    diffs -2.99138490666993
    totalFlows 4.65612639549769
    degree 1
  ]
  node
  [
    id 40
    name "BLVRA"
    label "BLVRA"
    colors "#FFEBEB"
    diffs 0.085651323860974
    totalFlows 1.87710557960302
    degree 1
  ]
  node
  [
    id 41
    name "PLCB1"
    label "PLCB1"
    colors "#4444FF"
    diffs -6.27522339599
    totalFlows 1.85667460891283
    degree 1
  ]
  node
  [
    id 42
    name "GAPDH"
    label "GAPDH"
    colors "#0404FF"
    diffs -22.774505286805
    totalFlows 13.8915576997941
    degree 1
  ]
  node
  [
    id 43
    name "PPM1A"
    label "PPM1A"
    colors "#7070FF"
    diffs -2.97468705879031
    totalFlows 3.95851075327498
    degree 1
  ]
  node
  [
    id 44
    name "GADD45A"
    label "GADD45A"
    colors "#FF3F3F"
    diffs 6.28242610683351
    totalFlows 57.038351823922
    degree 1
  ]
  node
  [
    id 45
    name "CAV1"
    label "CAV1"
    colors "#FF4444"
    diffs 5.66586529351094
    totalFlows 25.3328021029249
    degree 1
  ]
  node
  [
    id 46
    name "NEDD8"
    label "NEDD8"
    colors "#FF0909"
    diffs 19.532262474893
    totalFlows 111.738540270523
    degree 1
  ]
  node
  [
    id 47
    name "RPS6KA3"
    label "RPS6KA3"
    colors "#FF2C2C"
    diffs 7.68838866870004
    totalFlows 55.4417519340875
    degree 1
  ]
  node
  [
    id 48
    name "DUSP4"
    label "DUSP4"
    colors "#4E4EFF"
    diffs -5.4720504463293
    totalFlows 5.56066040530017
    degree 1
  ]
  node
  [
    id 49
    name "YBX3"
    label "YBX3"
    colors "#FF4E4E"
    diffs 5.51000828453122
    totalFlows 9.16523455913017
    degree 1
  ]
  node
  [
    id 50
    name "MAP2K7"
    label "MAP2K7"
    colors "#FF5D5D"
    diffs 3.91268984811799
    totalFlows 8.85323556974096
    degree 1
  ]
  node
  [
    id 51
    name "TNFRSF25"
    label "TNFRSF25"
    colors "#FFCDCD"
    diffs 0.812276003761301
    totalFlows 1.98542284936821
    degree 1
  ]
  node
  [
    id 52
    name "TP53BP1"
    label "TP53BP1"
    colors "#FF0E0E"
    diffs 14.5444001416762
    totalFlows 22.5287679356831
    degree 1
  ]
  node
  [
    id 53
    name "PDE4D"
    label "PDE4D"
    colors "#FF6B6B"
    diffs 3.10818416248237
    totalFlows 8.70127837301378
    degree 1
  ]
  node
  [
    id 54
    name "RYK"
    label "RYK"
    colors "#7A7AFF"
    diffs -2.94579734727524
    totalFlows 6.89020530481612
    degree 1
  ]
  node
  [
    id 55
    name "SQSTM1"
    label "SQSTM1"
    colors "#0000FF"
    diffs -35.9313167135354
    totalFlows 138.129505001352
    degree 1
  ]
  node
  [
    id 56
    name "PXN"
    label "PXN"
    colors "#5858FF"
    diffs -4.62306230023936
    totalFlows 20.1090189935068
    degree 1
  ]
  node
  [
    id 57
    name "DUSP2"
    label "DUSP2"
    colors "#D2D2FF"
    diffs -1.14406105873875
    totalFlows 1.86135615709349
    degree 1
  ]
  node
  [
    id 58
    name "MCL1"
    label "MCL1"
    colors "#0E0EFF"
    diffs -17.9032581153245
    totalFlows 24.7109506908774
    degree 1
  ]
  node
  [
    id 59
    name "TNIP2"
    label "TNIP2"
    colors "#7575FF"
    diffs -2.96236271749792
    totalFlows 20.569646167372
    degree 1
  ]
  node
  [
    id 60
    name "RET"
    label "RET"
    colors "#5D5DFF"
    diffs -3.47983257356481
    totalFlows 4.38377450277944
    degree 1
  ]
  node
  [
    id 61
    name "CDC25C"
    label "CDC25C"
    colors "#D7D7FF"
    diffs -1.1083633412888
    totalFlows 5.13170666802356
    degree 1
  ]
  node
  [
    id 62
    name "TNIP1"
    label "TNIP1"
    colors "#B5B5FF"
    diffs -1.5682258751803
    totalFlows 53.5257092407414
    degree 1
  ]
  node
  [
    id 63
    name "MAPKAPK5"
    label "MAPKAPK5"
    colors "#F5F5FF"
    diffs -0.351138977230534
    totalFlows 7.16611069116391
    degree 1
  ]
  node
  [
    id 64
    name "DUSP6"
    label "DUSP6"
    colors "#FFC9C9"
    diffs 1.00911812316576
    totalFlows 8.22107337717449
    degree 1
  ]
  node
  [
    id 65
    name "CASP8"
    label "CASP8"
    colors "#FF1818"
    diffs 12.1721589899944
    totalFlows 38.1795584285366
    degree 1
  ]
  node
  [
    id 66
    name "STAT5A"
    label "STAT5A"
    colors "#FF4949"
    diffs 5.58816402527977
    totalFlows 17.5715020673259
    degree 1
  ]
  node
  [
    id 67
    name "CUEDC2"
    label "CUEDC2"
    colors "#FFE1E1"
    diffs 0.3582306816237
    totalFlows 3.79312086645213
    degree 1
  ]
  node
  [
    id 68
    name "DUSP5"
    label "DUSP5"
    colors "#C4C4FF"
    diffs -1.48169671470893
    totalFlows 2.2182605898376
    degree 1
  ]
  node
  [
    id 69
    name "HSF1"
    label "HSF1"
    colors "#E1E1FF"
    diffs -1.06476939877715
    totalFlows 11.0838893420252
    degree 1
  ]
  node
  [
    id 70
    name "VCP"
    label "VCP"
    colors "#2C2CFF"
    diffs -10.2182809736936
    totalFlows 41.3087749096964
    degree 1
  ]
  node
  [
    id 71
    name "FGF5"
    label "FGF5"
    colors "#FF9C9C"
    diffs 1.91746999798796
    totalFlows 1.91746999798796
    degree 1
  ]
  node
  [
    id 72
    name "SCNN1G"
    label "SCNN1G"
    colors "#BABAFF"
    diffs -1.52001228691859
    totalFlows 1.62444871785964
    degree 1
  ]
  node
  [
    id 73
    name "INSR"
    label "INSR"
    colors "#2727FF"
    diffs -10.5117232510549
    totalFlows 73.0689812496259
    degree 1
  ]
  node
  [
    id 74
    name "MKNK2"
    label "MKNK2"
    colors "#FF8989"
    diffs 2.29790301339818
    totalFlows 4.23015453148844
    degree 1
  ]
  node
  [
    id 75
    name "TPR"
    label "TPR"
    colors "#3F3FFF"
    diffs -6.60641369696863
    totalFlows 11.3614314845965
    degree 1
  ]
  node
  [
    id 76
    name "PACSIN3"
    label "PACSIN3"
    colors "#FF9898"
    diffs 1.94979551389687
    totalFlows 7.07893356438417
    degree 1
  ]
  node
  [
    id 77
    name "MBP"
    label "MBP"
    colors "#9898FF"
    diffs -1.96793536883739
    totalFlows 6.85827981333146
    degree 1
  ]
  node
  [
    id 78
    name "PTPRH"
    label "PTPRH"
    colors "#FFBABA"
    diffs 1.36151930158194
    totalFlows 1.36151930158194
    degree 1
  ]
  node
  [
    id 79
    name "SYNE2"
    label "SYNE2"
    colors "#EBEBFF"
    diffs -0.487203379011226
    totalFlows 2.96258338654222
    degree 1
  ]
  node
  [
    id 80
    name "NR4A1"
    label "NR4A1"
    colors "#6262FF"
    diffs -3.43844454332783
    totalFlows 16.748189529954
    degree 1
  ]
  node
  [
    id 81
    name "CASP9"
    label "CASP9"
    colors "#2222FF"
    diffs -10.5877235186536
    totalFlows 6.07624049586463
    degree 1
  ]
  node
  [
    id 82
    name "ECT2"
    label "ECT2"
    colors "#FFA6A6"
    diffs 1.76501568994658
    totalFlows 20.5164800143876
    degree 1
  ]
  node
  [
    id 83
    name "NTMT1"
    label "NTMT1"
    colors "#FFABAB"
    diffs 1.64005826217897
    totalFlows 1.64005826217897
    degree 1
  ]
  node
  [
    id 84
    name "IQGAP1"
    label "IQGAP1"
    colors "#9393FF"
    diffs -1.99675889710898
    totalFlows 14.3716854721851
    degree 1
  ]
  node
  [
    id 85
    name "GMFB"
    label "GMFB"
    colors "#B0B0FF"
    diffs -1.59348619679665
    totalFlows 7.4053512157931
    degree 1
  ]
  node
  [
    id 86
    name "FHL3"
    label "FHL3"
    colors "#3535FF"
    diffs -7.02001814417646
    totalFlows 3.8322132905195
    degree 1
  ]
  node
  [
    id 87
    name "ATP1A1"
    label "ATP1A1"
    colors "#FF1313"
    diffs 12.8080391320584
    totalFlows 53.5827361429567
    degree 1
  ]
  node
  [
    id 88
    name "KSR1"
    label "KSR1"
    colors "#FAFAFF"
    diffs -0.267519583814154
    totalFlows 1.47133437287123
    degree 1
  ]
  node
  [
    id 89
    name "VDR"
    label "VDR"
    colors "#A6A6FF"
    diffs -1.67773706817903
    totalFlows 16.4463724376626
    degree 1
  ]
  node
  [
    id 90
    name "NAV1"
    label "NAV1"
    colors "#FFB0B0"
    diffs 1.59079874938357
    totalFlows 1.59079874938357
    degree 1
  ]
  node
  [
    id 91
    name "SMAD1"
    label "SMAD1"
    colors "#6666FF"
    diffs -3.2602270648396
    totalFlows 21.6033540493251
    degree 1
  ]
  node
  [
    id 92
    name "PRKCE"
    label "PRKCE"
    colors "#E6E6FF"
    diffs -0.635957698638711
    totalFlows 9.41500570131971
    degree 1
  ]
  node
  [
    id 93
    name "RABGEF1"
    label "RABGEF1"
    colors "#FFB5B5"
    diffs 1.47857018456793
    totalFlows 32.653180944065
    degree 1
  ]
  node
  [
    id 94
    name "LIFR"
    label "LIFR"
    colors "#FF7F7F"
    diffs 2.40749536942984
    totalFlows 3.22531372871294
    degree 1
  ]
  node
  [
    id 95
    name "BCL2"
    label "BCL2"
    colors "#FF3A3A"
    diffs 6.87477145127089
    totalFlows 103.907557048092
    degree 1
  ]
  node
  [
    id 96
    name "NKX2-1"
    label "NKX2-1"
    colors "#FFE6E6"
    diffs 0.223638023248856
    totalFlows 2.45321349044753
    degree 1
  ]
  node
  [
    id 97
    name "JUND"
    label "JUND"
    colors "#FFD2D2"
    diffs 0.768574638738916
    totalFlows 2.29718287006812
    degree 1
  ]
  node
  [
    id 98
    name "GAB1"
    label "GAB1"
    colors "#1818FF"
    diffs -11.9544314813197
    totalFlows 58.2916276937424
    degree 1
  ]
  node
  [
    id 99
    name "CDX2"
    label "CDX2"
    colors "#FFD7D7"
    diffs 0.743048739406976
    totalFlows 1.00803257907653
    degree 1
  ]
  node
  [
    id 100
    name "PEBP1"
    label "PEBP1"
    colors "#ABABFF"
    diffs -1.63979449633424
    totalFlows 5.64274271136768
    degree 1
  ]
  node
  [
    id 101
    name "SCRIB"
    label "SCRIB"
    colors "#FFC4C4"
    diffs 1.16476722448493
    totalFlows 4.64851010011458
    degree 1
  ]
  node
  [
    id 102
    name "PLK3"
    label "PLK3"
    colors "#FF6262"
    diffs 3.82417006143448
    totalFlows 15.8253016537364
    degree 1
  ]
  node
  [
    id 103
    name "CALCOCO1"
    label "CALCOCO1"
    colors "#9C9CFF"
    diffs -1.78389495746256
    totalFlows 0.0784304503035643
    degree 1
  ]
  node
  [
    id 104
    name "MAPK1"
    label "MAPK1"
    colors "#FF0404"
    diffs 22.5832021087861
    totalFlows 145.455864762052
    degree 104
  ]
  edge
  [
    source 0
    target 104
    weight 0.979151423965576
    correlation 0.979151423965576
    sign 1
  ]
  edge
  [
    source 1
    target 104
    weight 0.972987749186658
    correlation 0.972987749186658
    sign 1
  ]
  edge
  [
    source 2
    target 104
    weight 0.972702289563672
    correlation 0.972702289563672
    sign 1
  ]
  edge
  [
    source 3
    target 104
    weight 0.972952856791912
    correlation 0.972952856791912
    sign 1
  ]
  edge
  [
    source 4
    target 104
    weight 0.970037858488019
    correlation -0.970037858488019
    sign -1
  ]
  edge
  [
    source 5
    target 104
    weight 0.918561009513152
    correlation -0.918561009513152
    sign -1
  ]
  edge
  [
    source 6
    target 104
    weight 0.901387863495807
    correlation 0.901387863495807
    sign 1
  ]
  edge
  [
    source 7
    target 104
    weight 0.990502516891163
    correlation 0.990502516891163
    sign 1
  ]
  edge
  [
    source 8
    target 104
    weight 0.826728542891075
    correlation -0.826728542891075
    sign -1
  ]
  edge
  [
    source 9
    target 104
    weight 0.923432703741492
    correlation 0.923432703741492
    sign 1
  ]
  edge
  [
    source 10
    target 104
    weight 0.973009777257751
    correlation 0.973009777257751
    sign 1
  ]
  edge
  [
    source 11
    target 104
    weight 0.956553714459959
    correlation 0.956553714459959
    sign 1
  ]
  edge
  [
    source 12
    target 104
    weight 0.776611258389409
    correlation 0.776611258389409
    sign 1
  ]
  edge
  [
    source 13
    target 104
    weight 0.772219985128641
    correlation -0.772219985128641
    sign -1
  ]
  edge
  [
    source 14
    target 104
    weight 0.921217702348629
    correlation -0.921217702348629
    sign -1
  ]
  edge
  [
    source 15
    target 104
    weight 0.766119443602433
    correlation 0.766119443602433
    sign 1
  ]
  edge
  [
    source 16
    target 104
    weight 0.911445291395463
    correlation -0.911445291395463
    sign -1
  ]
  edge
  [
    source 17
    target 104
    weight 0.964406248857091
    correlation 0.964406248857091
    sign 1
  ]
  edge
  [
    source 18
    target 104
    weight 0.752677930626577
    correlation -0.752677930626577
    sign -1
  ]
  edge
  [
    source 19
    target 104
    weight 0.896637543432411
    correlation 0.896637543432411
    sign 1
  ]
  edge
  [
    source 20
    target 104
    weight 0.985907486994666
    correlation 0.985907486994666
    sign 1
  ]
  edge
  [
    source 21
    target 104
    weight 0.745059099480364
    correlation -0.745059099480364
    sign -1
  ]
  edge
  [
    source 22
    target 104
    weight 0.990020465060947
    correlation -0.990020465060947
    sign -1
  ]
  edge
  [
    source 23
    target 104
    weight 0.90605793085141
    correlation -0.90605793085141
    sign -1
  ]
  edge
  [
    source 24
    target 104
    weight 0.734327073228874
    correlation -0.734327073228874
    sign -1
  ]
  edge
  [
    source 25
    target 104
    weight 0.843729965597504
    correlation -0.843729965597504
    sign -1
  ]
  edge
  [
    source 26
    target 104
    weight 0.997367151674156
    correlation -0.997367151674156
    sign -1
  ]
  edge
  [
    source 27
    target 104
    weight 0.688053026873105
    correlation 0.688053026873105
    sign 1
  ]
  edge
  [
    source 28
    target 104
    weight 0.864718411889268
    correlation -0.864718411889268
    sign -1
  ]
  edge
  [
    source 29
    target 104
    weight 0.872503807620034
    correlation -0.872503807620034
    sign -1
  ]
  edge
  [
    source 30
    target 104
    weight 0.779559694143458
    correlation -0.779559694143458
    sign -1
  ]
  edge
  [
    source 31
    target 104
    weight 0.629144005608103
    correlation 0.629144005608103
    sign 1
  ]
  edge
  [
    source 32
    target 104
    weight 0.628159877186193
    correlation -0.628159877186193
    sign -1
  ]
  edge
  [
    source 33
    target 104
    weight 0.966702504836119
    correlation 0.966702504836119
    sign 1
  ]
  edge
  [
    source 34
    target 104
    weight 0.616015172087864
    correlation -0.616015172087864
    sign -1
  ]
  edge
  [
    source 35
    target 104
    weight 0.796465784592081
    correlation -0.796465784592081
    sign -1
  ]
  edge
  [
    source 36
    target 104
    weight 0.601666081384866
    correlation -0.601666081384866
    sign -1
  ]
  edge
  [
    source 37
    target 104
    weight 0.844337730331459
    correlation -0.844337730331459
    sign -1
  ]
  edge
  [
    source 38
    target 104
    weight 0.587166665331173
    correlation 0.587166665331173
    sign 1
  ]
  edge
  [
    source 39
    target 104
    weight 0.859063510059338
    correlation -0.859063510059338
    sign -1
  ]
  edge
  [
    source 40
    target 104
    weight 0.93855278980151
    correlation -0.93855278980151
    sign -1
  ]
  edge
  [
    source 41
    target 104
    weight 0.871696164874242
    correlation -0.871696164874242
    sign -1
  ]
  edge
  [
    source 42
    target 104
    weight 0.82209009270244
    correlation -0.82209009270244
    sign -1
  ]
  edge
  [
    source 43
    target 104
    weight 0.865434956057437
    correlation 0.865434956057437
    sign 1
  ]
  edge
  [
    source 44
    target 104
    weight 0.562664144507771
    correlation 0.562664144507771
    sign 1
  ]
  edge
  [
    source 45
    target 104
    weight 0.731309836245522
    correlation 0.731309836245522
    sign 1
  ]
  edge
  [
    source 46
    target 104
    weight 0.791376619588954
    correlation -0.791376619588954
    sign -1
  ]
  edge
  [
    source 47
    target 104
    weight 0.546453531577681
    correlation 0.546453531577681
    sign 1
  ]
  edge
  [
    source 48
    target 104
    weight 0.536643457756257
    correlation -0.536643457756257
    sign -1
  ]
  edge
  [
    source 49
    target 104
    weight 0.766379902056149
    correlation 0.766379902056149
    sign 1
  ]
  edge
  [
    source 50
    target 104
    weight 0.760545721433726
    correlation 0.760545721433726
    sign 1
  ]
  edge
  [
    source 51
    target 104
    weight 0.992711424684104
    correlation -0.992711424684104
    sign -1
  ]
  edge
  [
    source 52
    target 104
    weight 0.808495371418771
    correlation 0.808495371418771
    sign 1
  ]
  edge
  [
    source 53
    target 104
    weight 0.692396461764661
    correlation 0.692396461764661
    sign 1
  ]
  edge
  [
    source 54
    target 104
    weight 0.744120542833394
    correlation 0.744120542833394
    sign 1
  ]
  edge
  [
    source 55
    target 104
    weight 0.490039502695881
    correlation -0.490039502695881
    sign -1
  ]
  edge
  [
    source 56
    target 104
    weight 0.778965510692503
    correlation -0.778965510692503
    sign -1
  ]
  edge
  [
    source 57
    target 104
    weight 0.483967217764565
    correlation -0.483967217764565
    sign -1
  ]
  edge
  [
    source 58
    target 104
    weight 0.477528688949326
    correlation -0.477528688949326
    sign -1
  ]
  edge
  [
    source 59
    target 104
    weight 0.47418249435617
    correlation -0.47418249435617
    sign -1
  ]
  edge
  [
    source 60
    target 104
    weight 0.7793252782357
    correlation 0.7793252782357
    sign 1
  ]
  edge
  [
    source 61
    target 104
    weight 0.779494309465509
    correlation -0.779494309465509
    sign -1
  ]
  edge
  [
    source 62
    target 104
    weight 0.424628668791408
    correlation 0.424628668791408
    sign 1
  ]
  edge
  [
    source 63
    target 104
    weight 0.732074468926433
    correlation -0.732074468926433
    sign -1
  ]
  edge
  [
    source 64
    target 104
    weight 0.421402179992851
    correlation 0.421402179992851
    sign 1
  ]
  edge
  [
    source 65
    target 104
    weight 0.695057729786087
    correlation -0.695057729786087
    sign -1
  ]
  edge
  [
    source 66
    target 104
    weight 0.722770925135085
    correlation 0.722770925135085
    sign 1
  ]
  edge
  [
    source 67
    target 104
    weight 0.942235034529871
    correlation -0.942235034529871
    sign -1
  ]
  edge
  [
    source 68
    target 104
    weight 0.403075354292786
    correlation 0.403075354292786
    sign 1
  ]
  edge
  [
    source 69
    target 104
    weight 0.795337165112038
    correlation -0.795337165112038
    sign -1
  ]
  edge
  [
    source 70
    target 104
    weight 0.763830786220538
    correlation 0.763830786220538
    sign 1
  ]
  edge
  [
    source 71
    target 104
    weight 0.958734998993981
    correlation 0.958734998993981
    sign 1
  ]
  edge
  [
    source 72
    target 104
    weight 0.812224358929822
    correlation -0.812224358929822
    sign -1
  ]
  edge
  [
    source 73
    target 104
    weight 0.337109669744507
    correlation 0.337109669744507
    sign 1
  ]
  edge
  [
    source 74
    target 104
    weight 0.298694657249009
    correlation 0.781632986686962
    sign 1
  ]
  edge
  [
    source 75
    target 104
    weight 0.780060764671729
    correlation 0.780060764671729
    sign 1
  ]
  edge
  [
    source 76
    target 104
    weight 0.633570977512703
    correlation -0.633570977512703
    sign -1
  ]
  edge
  [
    source 77
    target 104
    weight 0.83867682240273
    correlation 0.83867682240273
    sign 1
  ]
  edge
  [
    source 78
    target 104
    weight 0.68075965079097
    correlation -0.68075965079097
    sign -1
  ]
  edge
  [
    source 79
    target 104
    weight 0.723725851123158
    correlation -0.723725851123158
    sign -1
  ]
  edge
  [
    source 80
    target 104
    weight 0.722092235552722
    correlation -0.722092235552722
    sign -1
  ]
  edge
  [
    source 81
    target 104
    weight 0.609943446713965
    correlation -0.609943446713965
    sign -1
  ]
  edge
  [
    source 82
    target 104
    weight 0.672704990922072
    correlation -0.672704990922072
    sign -1
  ]
  edge
  [
    source 83
    target 104
    weight 0.820029131089483
    correlation 0.820029131089483
    sign 1
  ]
  edge
  [
    source 84
    target 104
    weight 0.655092105328706
    correlation 0.655092105328706
    sign 1
  ]
  edge
  [
    source 85
    target 104
    weight 0.19333703187315
    correlation -0.19333703187315
    sign -1
  ]
  edge
  [
    source 86
    target 104
    weight 0.174103470242025
    correlation -0.680605983157718
    sign -1
  ]
  edge
  [
    source 87
    target 104
    weight 0.186847325924459
    correlation 0.186847325924459
    sign 1
  ]
  edge
  [
    source 88
    target 104
    weight 0.735667186435617
    correlation 0.735667186435617
    sign 1
  ]
  edge
  [
    source 89
    target 104
    weight 0.738546304103028
    correlation 0.738546304103028
    sign 1
  ]
  edge
  [
    source 90
    target 104
    weight 0.795399374691784
    correlation -0.795399374691784
    sign -1
  ]
  edge
  [
    source 91
    target 104
    weight 0.813920170528641
    correlation 0.813920170528641
    sign 1
  ]
  edge
  [
    source 92
    target 104
    weight 0.658955445268097
    correlation -0.658955445268097
    sign -1
  ]
  edge
  [
    source 93
    target 104
    weight 0.139821640989073
    correlation -0.139821640989073
    sign -1
  ]
  edge
  [
    source 94
    target 104
    weight 0.702904087914174
    correlation 0.702904087914174
    sign 1
  ]
  edge
  [
    source 95
    target 104
    weight 0.120285548081337
    correlation 0.120285548081337
    sign 1
  ]
  edge
  [
    source 96
    target 104
    weight 0.475683712318805
    correlation -0.717889142115288
    sign -1
  ]
  edge
  [
    source 97
    target 104
    weight 0.238948378294784
    correlation 0.61696188526898
    sign 1
  ]
  edge
  [
    source 98
    target 104
    weight 0.077418806654896
    correlation -0.077418806654896
    sign -1
  ]
  edge
  [
    source 99
    target 104
    weight 0.504016289538265
    correlation -0.839769557748974
    sign -1
  ]
  edge
  [
    source 100
    target 104
    weight 0.042913421297838
    correlation -0.595308117354112
    sign -1
  ]
  edge
  [
    source 101
    target 104
    weight 0.438614191697053
    correlation 0.639923281655904
    sign 1
  ]
  edge
  [
    source 102
    target 104
    weight 0.0367222927214567
    correlation -0.0367222927214567
    sign -1
  ]
  edge
  [
    source 103
    target 104
    weight 0.0392152251517821
    correlation 0.690892900912449
    sign 1
  ]
]
