# Supplementary material for: Aspergillus fumigatus Challenged by Human Dendritic Cells: Metabolic and Regulatory Pathway Responses Testify a Tight Battle
Source: Front Cell Infect Microbiol. 2019 May 22;9:168. doi: 10.3389/fcimb.2019.00168 (PMC6540932; doi:10.3389/fcimb.2019.00168)
Supplement: Supplementary file 12 [file Data_Sheet_2.ZIP › Supplementary_dataset2/MAPK14_NR_Control.gml]

Creator "igraph version 1.2.0 Mon Jun  4 11:55:27 2018"
Version 1
graph
[
  directed 1
  node
  [
    id 0
    name "MAPK14"
    label "MAPK14"
    colors "#FFBFBF"
    diffs 15.1488128168434
    totalFlows 25.9230794303866
    degree 16
  ]
  node
  [
    id 1
    name "CSNK2B"
    label "CSNK2B"
    colors "#3F3FFF"
    diffs -18.1866619512374
    totalFlows 80.098831271022
    degree 1
  ]
  node
  [
    id 2
    name "CBL"
    label "CBL"
    colors "#1F1FFF"
    diffs -26.8821825850721
    totalFlows 129.75942890148
    degree 1
  ]
  node
  [
    id 3
    name "TP53"
    label "TP53"
    colors "#FF3F3F"
    diffs 49.8893900372888
    totalFlows 311.128222655109
    degree 1
  ]
  node
  [
    id 4
    name "BAZ1B"
    label "BAZ1B"
    colors "#5F5FFF"
    diffs 0.0800846840780913
    totalFlows 25.8904491106754
    degree 1
  ]
  node
  [
    id 5
    name "FLNA"
    label "FLNA"
    colors "#0000FF"
    diffs -31.3432336347669
    totalFlows 95.6747227981639
    degree 1
  ]
  node
  [
    id 6
    name "ESR1"
    label "ESR1"
    colors "#FF0000"
    diffs 72.7691858903067
    totalFlows 222.480658924647
    degree 1
  ]
  node
  [
    id 7
    name "EP300"
    label "EP300"
    colors "#FF7F7F"
    diffs 18.370925661093
    totalFlows 133.958478403215
    degree 1
  ]
  node
  [
    id 8
    name "MAX"
    label "MAX"
    colors "#FFFFFF"
    diffs 11.0275965759734
    totalFlows 21.3979265209997
    degree 1
  ]
  node
  [
    id 9
    name "PDX1"
    label "PDX1"
    colors "#BFBFFF"
    diffs 2.11124071023295
    totalFlows 3.62510758370157
    degree 1
  ]
  node
  [
    id 10
    name "KMT2C"
    label "KMT2C"
    colors "#7F7FFF"
    diffs 0.629867516793554
    totalFlows 4.35456230324616
    degree 1
  ]
  node
  [
    id 11
    name "CSNK2A1"
    label "CSNK2A1"
    colors "#FF1F1F"
    diffs 54.9930359440789
    totalFlows 157.683361481932
    degree 1
  ]
  node
  [
    id 12
    name "JUN"
    label "JUN"
    colors "#FF5F5F"
    diffs 39.098847554094
    totalFlows 44.7103064775429
    degree 1
  ]
  node
  [
    id 13
    name "CNBP"
    label "CNBP"
    colors "#FF9F9F"
    diffs 16.0923743524554
    totalFlows 25.7476849889258
    degree 1
  ]
  node
  [
    id 14
    name "ZFP36L1"
    label "ZFP36L1"
    colors "#DFDFFF"
    diffs 9.25853555963162
    totalFlows 2.46786976765707
    degree 1
  ]
  node
  [
    id 15
    name "CSNK2A2"
    label "CSNK2A2"
    colors "#FFDFDF"
    diffs 11.6119911965048
    totalFlows 62.5759474177249
    degree 1
  ]
  node
  [
    id 16
    name "CDX2"
    label "CDX2"
    colors "#9F9FFF"
    diffs 0.743048739406976
    totalFlows 0.264983839669554
    degree 1
  ]
  edge
  [
    source 0
    target 1
    weight 0.998520619131725
    correlation -0.998520619131725
    sign -1
  ]
  edge
  [
    source 0
    target 2
    weight 0.990644417203133
    correlation 0.990644417203133
    sign 1
  ]
  edge
  [
    source 0
    target 3
    weight 0.985207586948816
    correlation 0.985207586948816
    sign 1
  ]
  edge
  [
    source 0
    target 4
    weight 0.974032082548731
    correlation 0.974032082548731
    sign 1
  ]
  edge
  [
    source 0
    target 5
    weight 0.950554562268204
    correlation 0.950554562268204
    sign 1
  ]
  edge
  [
    source 0
    target 6
    weight 0.93775352707821
    correlation 0.93775352707821
    sign 1
  ]
  edge
  [
    source 0
    target 7
    weight 0.92752195317887
    correlation -0.92752195317887
    sign -1
  ]
  edge
  [
    source 0
    target 8
    weight 0.898645524835954
    correlation 0.898645524835954
    sign 1
  ]
  edge
  [
    source 0
    target 9
    weight 0.885882897910284
    correlation -0.885882897910284
    sign -1
  ]
  edge
  [
    source 0
    target 10
    weight 0.885508549302102
    correlation 0.885508549302102
    sign 1
  ]
  edge
  [
    source 0
    target 11
    weight 0.811112275217049
    correlation 0.811112275217049
    sign 1
  ]
  edge
  [
    source 0
    target 12
    weight 0.790001480105899
    correlation 0.790001480105899
    sign 1
  ]
  edge
  [
    source 0
    target 13
    weight 0.780015066673928
    correlation -0.780015066673928
    sign -1
  ]
  edge
  [
    source 0
    target 14
    weight 0.762467749721002
    correlation 0.762467749721002
    sign 1
  ]
  edge
  [
    source 0
    target 15
    weight 0.746379710901904
    correlation -0.746379710901904
    sign -1
  ]
  edge
  [
    source 0
    target 16
    weight 0.132491919834777
    correlation 0.866851239361837
    sign 1
  ]
]
