# Supplementary material for: Aspergillus fumigatus Challenged by Human Dendritic Cells: Metabolic and Regulatory Pathway Responses Testify a Tight Battle
Source: Front Cell Infect Microbiol. 2019 May 22;9:168. doi: 10.3389/fcimb.2019.00168 (PMC6540932; doi:10.3389/fcimb.2019.00168)
Supplement: Supplementary file 12 [file Data_Sheet_2.ZIP › Supplementary_dataset2/MAPK14_NR_Disease.gml]

Creator "igraph version 1.2.0 Mon Jun  4 11:55:27 2018"
Version 1
graph
[
  directed 1
  node
  [
    id 0
    name "MAPK14"
    label "MAPK14"
    colors "#FF7B7B"
    diffs 15.1488128168434
    totalFlows 41.0718922472301
    degree 29
  ]
  node
  [
    id 1
    name "ZFP36L1"
    label "ZFP36L1"
    colors "#FFD3D3"
    diffs 9.25853555963162
    totalFlows 11.7264053272887
    degree 1
  ]
  node
  [
    id 2
    name "MAX"
    label "MAX"
    colors "#FF9E9E"
    diffs 11.0275965759734
    totalFlows 32.4255230969732
    degree 1
  ]
  node
  [
    id 3
    name "DDIT3"
    label "DDIT3"
    colors "#FFAFAF"
    diffs 10.9191317346867
    totalFlows 27.4077814646779
    degree 1
  ]
  node
  [
    id 4
    name "PDX1"
    label "PDX1"
    colors "#FFF6F6"
    diffs 2.11124071023295
    totalFlows 5.73634829393451
    degree 1
  ]
  node
  [
    id 5
    name "CSNK2A1"
    label "CSNK2A1"
    colors "#FF0000"
    diffs 54.9930359440789
    totalFlows 212.676397426011
    degree 1
  ]
  node
  [
    id 6
    name "JUNB"
    label "JUNB"
    colors "#7B7BFF"
    diffs -1.54267582164539
    totalFlows 7.74037059854833
    degree 1
  ]
  node
  [
    id 7
    name "ZNHIT1"
    label "ZNHIT1"
    colors "#F6F6FF"
    diffs 1.92101806448416
    totalFlows 1.92101806448416
    degree 1
  ]
  node
  [
    id 8
    name "ATM"
    label "ATM"
    colors "#4646FF"
    diffs -2.37874806356979
    totalFlows 22.9698193504822
    degree 1
  ]
  node
  [
    id 9
    name "EP300"
    label "EP300"
    colors "#FF5757"
    diffs 18.370925661093
    totalFlows 152.329404064308
    degree 1
  ]
  node
  [
    id 10
    name "CSNK2A2"
    label "CSNK2A2"
    colors "#FF8C8C"
    diffs 11.6119911965048
    totalFlows 74.1879386142297
    degree 1
  ]
  node
  [
    id 11
    name "HDAC3"
    label "HDAC3"
    colors "#0000FF"
    diffs -23.9459083671824
    totalFlows 63.9932398106101
    degree 1
  ]
  node
  [
    id 12
    name "NFKBIA"
    label "NFKBIA"
    colors "#FF4646"
    diffs 21.8169841240869
    totalFlows 69.659692948768
    degree 1
  ]
  node
  [
    id 13
    name "PPARGC1A"
    label "PPARGC1A"
    colors "#5757FF"
    diffs -1.87763269318255
    totalFlows 17.6204955791134
    degree 1
  ]
  node
  [
    id 14
    name "ZNF142"
    label "ZNF142"
    colors "#D3D3FF"
    diffs 1.72934460690535
    totalFlows 1.72934460690535
    degree 1
  ]
  node
  [
    id 15
    name "OXCT1"
    label "OXCT1"
    colors "#AFAFFF"
    diffs 0.253680312881913
    totalFlows 5.35735801615831
    degree 1
  ]
  node
  [
    id 16
    name "SCN8A"
    label "SCN8A"
    colors "#E4E4FF"
    diffs 1.83628619514058
    totalFlows 1.83628619514058
    degree 1
  ]
  node
  [
    id 17
    name "EEF1A1"
    label "EEF1A1"
    colors "#FF2323"
    diffs 28.0156684829966
    totalFlows 181.733832117381
    degree 1
  ]
  node
  [
    id 18
    name "PAK6"
    label "PAK6"
    colors "#8C8CFF"
    diffs -0.74101560414927
    totalFlows 11.371100354959
    degree 1
  ]
  node
  [
    id 19
    name "CDK13"
    label "CDK13"
    colors "#9E9EFF"
    diffs 0.2372974290682
    totalFlows 2.17466542513187
    degree 1
  ]
  node
  [
    id 20
    name "HSF4"
    label "HSF4"
    colors "#6969FF"
    diffs -1.8329928808864
    totalFlows 6.63619876503223
    degree 1
  ]
  node
  [
    id 21
    name "RELA"
    label "RELA"
    colors "#FF3434"
    diffs 25.4881302453446
    totalFlows 133.846279407444
    degree 1
  ]
  node
  [
    id 22
    name "MAZ"
    label "MAZ"
    colors "#C1C1FF"
    diffs 1.4986648435389
    totalFlows 1.4986648435389
    degree 1
  ]
  node
  [
    id 23
    name "PPM1A"
    label "PPM1A"
    colors "#3434FF"
    diffs -2.97468705879031
    totalFlows 3.95851075327498
    degree 1
  ]
  node
  [
    id 24
    name "JUN"
    label "JUN"
    colors "#FF1111"
    diffs 39.098847554094
    totalFlows 83.8091540316369
    degree 1
  ]
  node
  [
    id 25
    name "MAFA"
    label "MAFA"
    colors "#FFE4E4"
    diffs 3.42460892217489
    totalFlows 3.42460892217489
    degree 1
  ]
  node
  [
    id 26
    name "TOLLIP"
    label "TOLLIP"
    colors "#2323FF"
    diffs -5.42551141061321
    totalFlows 12.1522123146895
    degree 1
  ]
  node
  [
    id 27
    name "CNBP"
    label "CNBP"
    colors "#FF6969"
    diffs 16.0923743524554
    totalFlows 41.8400593413811
    degree 1
  ]
  node
  [
    id 28
    name "RRP1B"
    label "RRP1B"
    colors "#FFC1C1"
    diffs 10.8330090201713
    totalFlows 12.8824706810511
    degree 1
  ]
  node
  [
    id 29
    name "PHC2"
    label "PHC2"
    colors "#1111FF"
    diffs -5.6938387854415
    totalFlows 8.17647337962533
    degree 1
  ]
  edge
  [
    source 0
    target 1
    weight 0.97787072219932
    correlation 0.97787072219932
    sign 1
  ]
  edge
  [
    source 0
    target 2
    weight 0.975758408010999
    correlation 0.975758408010999
    sign 1
  ]
  edge
  [
    source 0
    target 3
    weight 0.974577190093422
    correlation -0.974577190093422
    sign -1
  ]
  edge
  [
    source 0
    target 4
    weight 0.946605722357476
    correlation -0.946605722357476
    sign -1
  ]
  edge
  [
    source 0
    target 5
    weight 0.929899924813668
    correlation 0.929899924813668
    sign 1
  ]
  edge
  [
    source 0
    target 6
    weight 0.923751824512521
    correlation -0.923751824512521
    sign -1
  ]
  edge
  [
    source 0
    target 7
    weight 0.027322344517323
    correlation 0.939823056251012
    sign 1
  ]
  edge
  [
    source 0
    target 8
    weight 0.834973903305796
    correlation 0.980249455212406
    sign 1
  ]
  edge
  [
    source 0
    target 9
    weight 0.89642650426229
    correlation -0.89642650426229
    sign -1
  ]
  edge
  [
    source 0
    target 10
    weight 0.885395018915601
    correlation -0.885395018915601
    sign -1
  ]
  edge
  [
    source 0
    target 11
    weight 0.881859634864918
    correlation 0.881859634864918
    sign 1
  ]
  edge
  [
    source 0
    target 12
    weight 0.870210376484183
    correlation -0.870210376484183
    sign -1
  ]
  edge
  [
    source 0
    target 13
    weight 0.867720602418479
    correlation -0.867720602418479
    sign -1
  ]
  edge
  [
    source 0
    target 14
    weight 0.864672303452673
    correlation -0.864672303452673
    sign -1
  ]
  edge
  [
    source 0
    target 15
    weight 0.523043747187689
    correlation 0.979457990385975
    sign 1
  ]
  edge
  [
    source 0
    target 16
    weight 0.883863270190656
    correlation -0.883863270190656
    sign -1
  ]
  edge
  [
    source 0
    target 17
    weight 0.795862649829372
    correlation -0.795862649829372
    sign -1
  ]
  edge
  [
    source 0
    target 18
    weight 0.794819902770657
    correlation -0.794819902770657
    sign -1
  ]
  edge
  [
    source 0
    target 19
    weight 0.296313929807311
    correlation -0.854511072852117
    sign -1
  ]
  edge
  [
    source 0
    target 20
    weight 0.770304549328753
    correlation -0.770304549328753
    sign -1
  ]
  edge
  [
    source 0
    target 21
    weight 0.759449599093515
    correlation -0.759449599093515
    sign -1
  ]
  edge
  [
    source 0
    target 22
    weight 0.749332421769448
    correlation -0.749332421769448
    sign -1
  ]
  edge
  [
    source 0
    target 23
    weight 0.713286182021504
    correlation -0.889375604767531
    sign -1
  ]
  edge
  [
    source 0
    target 24
    weight 0.720367825323697
    correlation -0.720367825323697
    sign -1
  ]
  edge
  [
    source 0
    target 25
    weight 0.713119899050742
    correlation -0.713119899050742
    sign -1
  ]
  edge
  [
    source 0
    target 26
    weight 0.0893956980438281
    correlation 0.955675054573224
    sign 1
  ]
  edge
  [
    source 0
    target 27
    weight 0.696708651707845
    correlation 0.696708651707845
    sign 1
  ]
  edge
  [
    source 0
    target 28
    weight 0.135276407419081
    correlation -0.972237865284194
    sign -1
  ]
  edge
  [
    source 0
    target 29
    weight 0.0377569098622575
    correlation -0.849347969012069
    sign -1
  ]
]
