# Supplementary material for: Aspergillus fumigatus Challenged by Human Dendritic Cells: Metabolic and Regulatory Pathway Responses Testify a Tight Battle
Source: Front Cell Infect Microbiol. 2019 May 22;9:168. doi: 10.3389/fcimb.2019.00168 (PMC6540932; doi:10.3389/fcimb.2019.00168)
Supplement: Supplementary file 12 [file Data_Sheet_2.ZIP › Supplementary_dataset2/MAPK3_NR_Control.gml]

Creator "igraph version 1.2.0 Mon Jun  4 11:55:24 2018"
Version 1
graph
[
  directed 1
  node
  [
    id 0
    name "MAPK3"
    label "MAPK3"
    colors "#3C3CFF"
    diffs -13.9976431467851
    totalFlows 49.402687571308
    degree 34
  ]
  node
  [
    id 1
    name "SMAD2"
    label "SMAD2"
    colors "#FF3C3C"
    diffs 2.11342217573687
    totalFlows 165.25663972008
    degree 1
  ]
  node
  [
    id 2
    name "HIF1A"
    label "HIF1A"
    colors "#4B4BFF"
    diffs -13.3123149894964
    totalFlows 59.1447508582854
    degree 1
  ]
  node
  [
    id 3
    name "UBR5"
    label "UBR5"
    colors "#7878FF"
    diffs -4.99050801793949
    totalFlows 14.7225306360004
    degree 1
  ]
  node
  [
    id 4
    name "SREBF2"
    label "SREBF2"
    colors "#8787FF"
    diffs -4.1486567111203
    totalFlows 12.947870824621
    degree 1
  ]
  node
  [
    id 5
    name "PEA15"
    label "PEA15"
    colors "#FF9696"
    diffs -0.18549651955021
    totalFlows 3.47884702126382
    degree 1
  ]
  node
  [
    id 6
    name "IER3"
    label "IER3"
    colors "#FFA4A4"
    diffs -0.52364898291307
    totalFlows 3.75263530653293
    degree 1
  ]
  node
  [
    id 7
    name "TH"
    label "TH"
    colors "#FFB3B3"
    diffs -0.607376731918052
    totalFlows 2.27887425043904
    degree 1
  ]
  node
  [
    id 8
    name "CREM"
    label "CREM"
    colors "#9696FF"
    diffs -3.95081815117488
    totalFlows 8.97473537676458
    degree 1
  ]
  node
  [
    id 9
    name "NAB2"
    label "NAB2"
    colors "#C3C3FF"
    diffs -2.28107645181376
    totalFlows 9.23275115556752
    degree 1
  ]
  node
  [
    id 10
    name "HSF4"
    label "HSF4"
    colors "#E1E1FF"
    diffs -1.8329928808864
    totalFlows 8.46919164591863
    degree 1
  ]
  node
  [
    id 11
    name "MYC"
    label "MYC"
    colors "#0F0FFF"
    diffs -46.2772719970919
    totalFlows 237.769459854128
    degree 1
  ]
  node
  [
    id 12
    name "VDR"
    label "VDR"
    colors "#F0F0FF"
    diffs -1.67773706817903
    totalFlows 18.1241095058416
    degree 1
  ]
  node
  [
    id 13
    name "BLVRA"
    label "BLVRA"
    colors "#FF7878"
    diffs 0.085651323860974
    totalFlows 1.79145425574205
    degree 1
  ]
  node
  [
    id 14
    name "HSF1"
    label "HSF1"
    colors "#FFE1E1"
    diffs -1.06476939877715
    totalFlows 12.1486587408024
    degree 1
  ]
  node
  [
    id 15
    name "BAZ1B"
    label "BAZ1B"
    colors "#FF8787"
    diffs 0.0800846840780913
    totalFlows 25.8904491106754
    degree 1
  ]
  node
  [
    id 16
    name "STMN2"
    label "STMN2"
    colors "#FF6969"
    diffs 0.221019418901954
    totalFlows 3.64234898284344
    degree 1
  ]
  node
  [
    id 17
    name "ATF2"
    label "ATF2"
    colors "#0000FF"
    diffs -81.4049871434036
    totalFlows 157.093046285888
    degree 1
  ]
  node
  [
    id 18
    name "TAL1"
    label "TAL1"
    colors "#FF4B4B"
    diffs 0.521841910001392
    totalFlows 7.76260723064492
    degree 1
  ]
  node
  [
    id 19
    name "TP53"
    label "TP53"
    colors "#FF0000"
    diffs 49.8893900372888
    totalFlows 311.128222655109
    degree 1
  ]
  node
  [
    id 20
    name "SYN1"
    label "SYN1"
    colors "#6969FF"
    diffs -5.73485581374384
    totalFlows 8.8286430305846
    degree 1
  ]
  node
  [
    id 21
    name "SNCA"
    label "SNCA"
    colors "#FF2D2D"
    diffs 3.32573431858959
    totalFlows 18.4352110742624
    degree 1
  ]
  node
  [
    id 22
    name "NTRK3"
    label "NTRK3"
    colors "#FFC3C3"
    diffs -0.871438941983045
    totalFlows 5.00946983665508
    degree 1
  ]
  node
  [
    id 23
    name "PKM"
    label "PKM"
    colors "#5959FF"
    diffs -11.2279260317708
    totalFlows 18.8441953296656
    degree 1
  ]
  node
  [
    id 24
    name "SPIB"
    label "SPIB"
    colors "#FF5A5A"
    diffs 0.289370548859722
    totalFlows 3.03764368255464
    degree 1
  ]
  node
  [
    id 25
    name "CIITA"
    label "CIITA"
    colors "#A5A5FF"
    diffs -3.43833450694889
    totalFlows 7.34220964408251
    degree 1
  ]
  node
  [
    id 26
    name "MAP2K2"
    label "MAP2K2"
    colors "#FFF0F0"
    diffs -1.49389842857494
    totalFlows 3.67508018167852
    degree 1
  ]
  node
  [
    id 27
    name "SORBS3"
    label "SORBS3"
    colors "#2C2CFF"
    diffs -14.9057768984248
    totalFlows 39.5919193803131
    degree 1
  ]
  node
  [
    id 28
    name "WDR83"
    label "WDR83"
    colors "#FFFFFF"
    diffs -1.59029939277695
    totalFlows 3.29574766830271
    degree 1
  ]
  node
  [
    id 29
    name "LRPAP1"
    label "LRPAP1"
    colors "#B3B3FF"
    diffs -2.90391828994417
    totalFlows 7.33662918066565
    degree 1
  ]
  node
  [
    id 30
    name "JUN"
    label "JUN"
    colors "#FF0F0F"
    diffs 39.098847554094
    totalFlows 44.7103064775429
    degree 1
  ]
  node
  [
    id 31
    name "ELK1"
    label "ELK1"
    colors "#FFD2D2"
    diffs -1.01186484700034
    totalFlows 6.71960698041988
    degree 1
  ]
  node
  [
    id 32
    name "HDAC4"
    label "HDAC4"
    colors "#1E1EFF"
    diffs -23.6297934735879
    totalFlows 60.5428114008285
    degree 1
  ]
  node
  [
    id 33
    name "GATA1"
    label "GATA1"
    colors "#FF1E1E"
    diffs 4.47403221795675
    totalFlows 6.30657597510351
    degree 1
  ]
  node
  [
    id 34
    name "DCP1A"
    label "DCP1A"
    colors "#D2D2FF"
    diffs -2.27314743534398
    totalFlows 5.52015982858785
    degree 1
  ]
  edge
  [
    source 0
    target 1
    weight 0.99786017112255
    correlation 0.99786017112255
    sign 1
  ]
  edge
  [
    source 0
    target 2
    weight 0.993723098970888
    correlation 0.993723098970888
    sign 1
  ]
  edge
  [
    source 0
    target 3
    weight 0.987562801814564
    correlation 0.987562801814564
    sign 1
  ]
  edge
  [
    source 0
    target 4
    weight 0.997088014321928
    correlation -0.997088014321928
    sign -1
  ]
  edge
  [
    source 0
    target 5
    weight 0.957070871912532
    correlation -0.957070871912532
    sign -1
  ]
  edge
  [
    source 0
    target 6
    weight 0.856749139856732
    correlation 0.990469326635106
    sign 1
  ]
  edge
  [
    source 0
    target 7
    weight 0.94425694233021
    correlation 0.94425694233021
    sign 1
  ]
  edge
  [
    source 0
    target 8
    weight 0.900724783271488
    correlation 0.900724783271488
    sign 1
  ]
  edge
  [
    source 0
    target 9
    weight 0.876461997377627
    correlation 0.876461997377627
    sign 1
  ]
  edge
  [
    source 0
    target 10
    weight 0.863709334630287
    correlation 0.863709334630287
    sign 1
  ]
  edge
  [
    source 0
    target 11
    weight 0.853732015130308
    correlation 0.853732015130308
    sign 1
  ]
  edge
  [
    source 0
    target 12
    weight 0.91135540983092
    correlation 0.91135540983092
    sign 1
  ]
  edge
  [
    source 0
    target 13
    weight 0.895727127871023
    correlation 0.918634093543296
    sign 1
  ]
  edge
  [
    source 0
    target 14
    weight 0.972290527661992
    correlation -0.972290527661992
    sign -1
  ]
  edge
  [
    source 0
    target 15
    weight 0.813753104357109
    correlation -0.813753104357109
    sign -1
  ]
  edge
  [
    source 0
    target 16
    weight 0.037401684541102
    correlation 0.908809740059615
    sign 1
  ]
  edge
  [
    source 0
    target 17
    weight 0.78155350261163
    correlation -0.78155350261163
    sign -1
  ]
  edge
  [
    source 0
    target 18
    weight 0.790778504681408
    correlation 0.790778504681408
    sign 1
  ]
  edge
  [
    source 0
    target 19
    weight 0.774512816233039
    correlation -0.774512816233039
    sign -1
  ]
  edge
  [
    source 0
    target 20
    weight 0.758194271064309
    correlation -0.979421706827521
    sign -1
  ]
  edge
  [
    source 0
    target 21
    weight 0.977011799573302
    correlation 0.977011799573302
    sign 1
  ]
  edge
  [
    source 0
    target 22
    weight 0.079018406382246
    correlation 0.998760950040524
    sign 1
  ]
  edge
  [
    source 0
    target 23
    weight 0.872717993630065
    correlation -0.872717993630065
    sign -1
  ]
  edge
  [
    source 0
    target 24
    weight 0.763476052244017
    correlation 0.763476052244017
    sign 1
  ]
  edge
  [
    source 0
    target 25
    weight 0.877955799343737
    correlation 0.877955799343737
    sign 1
  ]
  edge
  [
    source 0
    target 26
    weight 0.043433839028141
    correlation 0.980267816119503
    sign 1
  ]
  edge
  [
    source 0
    target 27
    weight 0.68162221687148
    correlation 0.68162221687148
    sign 1
  ]
  edge
  [
    source 0
    target 28
    weight 0.136551081246751
    correlation -0.937537358379629
    sign -1
  ]
  edge
  [
    source 0
    target 29
    weight 0.230186282693676
    correlation -0.964836651605574
    sign -1
  ]
  edge
  [
    source 0
    target 30
    weight 0.651985595940267
    correlation -0.651985595940267
    sign -1
  ]
  edge
  [
    source 0
    target 31
    weight 0.56111384531364
    correlation -0.817310362738333
    sign -1
  ]
  edge
  [
    source 0
    target 32
    weight 0.643360653680277
    correlation 0.643360653680277
    sign 1
  ]
  edge
  [
    source 0
    target 33
    weight 0.854725795971889
    correlation 0.854725795971889
    sign 1
  ]
  edge
  [
    source 0
    target 34
    weight 0.363678304142882
    correlation 0.883403060703532
    sign 1
  ]
]
