# Supplementary material for: Aspergillus fumigatus Challenged by Human Dendritic Cells: Metabolic and Regulatory Pathway Responses Testify a Tight Battle
Source: Front Cell Infect Microbiol. 2019 May 22;9:168. doi: 10.3389/fcimb.2019.00168 (PMC6540932; doi:10.3389/fcimb.2019.00168)
Supplement: Supplementary file 12 [file Data_Sheet_2.ZIP › Supplementary_dataset2/MAPK3_NR_Disease.gml]

Creator "igraph version 1.2.0 Mon Jun  4 11:55:25 2018"
Version 1
graph
[
  directed 1
  node
  [
    id 0
    name "MAPK3"
    label "MAPK3"
    colors "#1515FF"
    diffs -13.9976431467851
    totalFlows 35.405044424523
    degree 24
  ]
  node
  [
    id 1
    name "ETS1"
    label "ETS1"
    colors "#FF1515"
    diffs 28.9275789131609
    totalFlows 37.0525293700893
    degree 1
  ]
  node
  [
    id 2
    name "TP53BP1"
    label "TP53BP1"
    colors "#FF7F7F"
    diffs 14.5444001416762
    totalFlows 22.5287679356831
    degree 1
  ]
  node
  [
    id 3
    name "TSC2"
    label "TSC2"
    colors "#FFAAAA"
    diffs 2.38365405854014
    totalFlows 10.9386317241996
    degree 1
  ]
  node
  [
    id 4
    name "CUEDC2"
    label "CUEDC2"
    colors "#BFBFFF"
    diffs 0.3582306816237
    totalFlows 3.79312086645213
    degree 1
  ]
  node
  [
    id 5
    name "GTF2I"
    label "GTF2I"
    colors "#FF5555"
    diffs 16.779248004629
    totalFlows 32.6564181665511
    degree 1
  ]
  node
  [
    id 6
    name "ZNF219"
    label "ZNF219"
    colors "#3F3FFF"
    diffs -2.78398922726999
    totalFlows 3.77101630267149
    degree 1
  ]
  node
  [
    id 7
    name "MAPK1"
    label "MAPK1"
    colors "#FF3F3F"
    diffs 22.5832021087861
    totalFlows 145.455864762052
    degree 1
  ]
  node
  [
    id 8
    name "SNCG"
    label "SNCG"
    colors "#FF9494"
    diffs 7.13289467432811
    totalFlows 7.13289467432811
    degree 1
  ]
  node
  [
    id 9
    name "SPIB"
    label "SPIB"
    colors "#AAAAFF"
    diffs 0.289370548859722
    totalFlows 3.32701423141436
    degree 1
  ]
  node
  [
    id 10
    name "BLVRA"
    label "BLVRA"
    colors "#9494FF"
    diffs 0.085651323860974
    totalFlows 1.87710557960302
    degree 1
  ]
  node
  [
    id 11
    name "SMAD2"
    label "SMAD2"
    colors "#FFD4D4"
    diffs 2.11342217573687
    totalFlows 167.370061895817
    degree 1
  ]
  node
  [
    id 12
    name "MBP"
    label "MBP"
    colors "#6A6AFF"
    diffs -1.96793536883739
    totalFlows 6.85827981333146
    degree 1
  ]
  node
  [
    id 13
    name "JUN"
    label "JUN"
    colors "#FF0000"
    diffs 39.098847554094
    totalFlows 83.8091540316369
    degree 1
  ]
  node
  [
    id 14
    name "SP1"
    label "SP1"
    colors "#FF2A2A"
    diffs 26.2123548052386
    totalFlows 77.1350985527948
    degree 1
  ]
  node
  [
    id 15
    name "GATA4"
    label "GATA4"
    colors "#FFFFFF"
    diffs 0.920006609072716
    totalFlows 4.30076043047189
    degree 1
  ]
  node
  [
    id 16
    name "SYNE2"
    label "SYNE2"
    colors "#7F7FFF"
    diffs -0.487203379011226
    totalFlows 2.96258338654222
    degree 1
  ]
  node
  [
    id 17
    name "HIF1A"
    label "HIF1A"
    colors "#2A2AFF"
    diffs -13.3123149894964
    totalFlows 45.832435868789
    degree 1
  ]
  node
  [
    id 18
    name "STMN1"
    label "STMN1"
    colors "#FFBFBF"
    diffs 2.25537664155112
    totalFlows 6.5441201360754
    degree 1
  ]
  node
  [
    id 19
    name "CREBBP"
    label "CREBBP"
    colors "#0000FF"
    diffs -16.7490650865665
    totalFlows 107.762505189953
    degree 1
  ]
  node
  [
    id 20
    name "TAL1"
    label "TAL1"
    colors "#D4D4FF"
    diffs 0.521841910001392
    totalFlows 8.28444914064631
    degree 1
  ]
  node
  [
    id 21
    name "HNF4A"
    label "HNF4A"
    colors "#FFE9E9"
    diffs 1.33202319053685
    totalFlows 7.50322973589864
    degree 1
  ]
  node
  [
    id 22
    name "ATP5B"
    label "ATP5B"
    colors "#5555FF"
    diffs -2.26377780600287
    totalFlows 9.44333293530989
    degree 1
  ]
  node
  [
    id 23
    name "L3MBTL3"
    label "L3MBTL3"
    colors "#FF6A6A"
    diffs 14.5931901924723
    totalFlows 21.8092846437269
    degree 1
  ]
  node
  [
    id 24
    name "JUND"
    label "JUND"
    colors "#E9E9FF"
    diffs 0.768574638738916
    totalFlows 2.29718287006812
    degree 1
  ]
  edge
  [
    source 0
    target 1
    weight 0.98090518626826
    correlation -0.98090518626826
    sign -1
  ]
  edge
  [
    source 0
    target 2
    weight 0.981192383975416
    correlation -0.981192383975416
    sign -1
  ]
  edge
  [
    source 0
    target 3
    weight 0.394156886528009
    correlation 0.969747372441104
    sign 1
  ]
  edge
  [
    source 0
    target 4
    weight 0.829499616437925
    correlation 0.993192467592457
    sign 1
  ]
  edge
  [
    source 0
    target 5
    weight 0.918952436377367
    correlation 0.918952436377367
    sign 1
  ]
  edge
  [
    source 0
    target 6
    weight 0.918022082500486
    correlation 0.918022082500486
    sign 1
  ]
  edge
  [
    source 0
    target 7
    weight 0.90605793085141
    correlation -0.90605793085141
    sign -1
  ]
  edge
  [
    source 0
    target 8
    weight 0.987904466887731
    correlation 0.987904466887731
    sign 1
  ]
  edge
  [
    source 0
    target 9
    weight 0.866960420390782
    correlation 0.866960420390782
    sign 1
  ]
  edge
  [
    source 0
    target 10
    weight 0.907904411481864
    correlation 0.907904411481864
    sign 1
  ]
  edge
  [
    source 0
    target 11
    weight 0.823423548454626
    correlation -0.823423548454626
    sign -1
  ]
  edge
  [
    source 0
    target 12
    weight 0.908954770762036
    correlation -0.908954770762036
    sign -1
  ]
  edge
  [
    source 0
    target 13
    weight 0.784802736202232
    correlation -0.784802736202232
    sign -1
  ]
  edge
  [
    source 0
    target 14
    weight 0.732715179873483
    correlation -0.732715179873483
    sign -1
  ]
  edge
  [
    source 0
    target 15
    weight 0.723884967057089
    correlation -0.723884967057089
    sign -1
  ]
  edge
  [
    source 0
    target 16
    weight 0.611681482734282
    correlation 0.945695483238419
    sign 1
  ]
  edge
  [
    source 0
    target 17
    weight 0.673312441250967
    correlation -0.673312441250967
    sign -1
  ]
  edge
  [
    source 0
    target 18
    weight 0.621900312847457
    correlation -0.97778562661293
    sign -1
  ]
  edge
  [
    source 0
    target 19
    weight 0.663278488933485
    correlation -0.663278488933485
    sign -1
  ]
  edge
  [
    source 0
    target 20
    weight 0.700266429570895
    correlation -0.700266429570895
    sign -1
  ]
  edge
  [
    source 0
    target 21
    weight 0.731152062922526
    correlation -0.731152062922526
    sign -1
  ]
  edge
  [
    source 0
    target 22
    weight 0.372106782572636
    correlation 0.940854621526695
    sign 1
  ]
  edge
  [
    source 0
    target 23
    weight 0.616004039865441
    correlation -0.616004039865441
    sign -1
  ]
  edge
  [
    source 0
    target 24
    weight 0.047483147515083
    correlation -0.654337601701019
    sign -1
  ]
]
