# Supplementary material for: Aspergillus fumigatus Challenged by Human Dendritic Cells: Metabolic and Regulatory Pathway Responses Testify a Tight Battle
Source: Front Cell Infect Microbiol. 2019 May 22;9:168. doi: 10.3389/fcimb.2019.00168 (PMC6540932; doi:10.3389/fcimb.2019.00168)
Supplement: Supplementary file 12 [file Data_Sheet_2.ZIP › Supplementary_dataset2/MCC_NR_Control.gml]

Creator "igraph version 1.2.0 Mon Jun  4 11:55:29 2018"
Version 1
graph
[
  directed 1
  node
  [
    id 0
    name "MCC"
    label "MCC"
    colors "#FF0000"
    diffs 27.2029105205117
    totalFlows 9.55080255443919
    degree 10
  ]
  node
  [
    id 1
    name "AKR1B1"
    label "AKR1B1"
    colors "#3333FF"
    diffs -0.918132906243616
    totalFlows 3.23175234028812
    degree 1
  ]
  node
  [
    id 2
    name "CACYBP"
    label "CACYBP"
    colors "#FFFFFF"
    diffs 0.624961549556128
    totalFlows 9.0781518444314
    degree 1
  ]
  node
  [
    id 3
    name "PDHB"
    label "PDHB"
    colors "#FFCBCB"
    diffs 0.649812833972
    totalFlows 3.4457206546651
    degree 1
  ]
  node
  [
    id 4
    name "PFKM"
    label "PFKM"
    colors "#9999FF"
    diffs -0.146542827402697
    totalFlows 3.23495477684113
    degree 1
  ]
  node
  [
    id 5
    name "NUDT21"
    label "NUDT21"
    colors "#CCCCFF"
    diffs 0.147001654322596
    totalFlows 9.48583925633495
    degree 1
  ]
  node
  [
    id 6
    name "EIF3I"
    label "EIF3I"
    colors "#FF6565"
    diffs 4.71680495968425
    totalFlows 7.12024787163246
    degree 1
  ]
  node
  [
    id 7
    name "GNPDA1"
    label "GNPDA1"
    colors "#6666FF"
    diffs -0.406732430078542
    totalFlows 1.35169293450202
    degree 1
  ]
  node
  [
    id 8
    name "MYL12A"
    label "MYL12A"
    colors "#0000FF"
    diffs -2.53218651130893
    totalFlows 9.17664368516635
    degree 1
  ]
  node
  [
    id 9
    name "MYH10"
    label "MYH10"
    colors "#FF9898"
    diffs 2.58841364622833
    totalFlows 7.66977590341039
    degree 1
  ]
  node
  [
    id 10
    name "PSMD14"
    label "PSMD14"
    colors "#FF3232"
    diffs 5.55328750784737
    totalFlows 3.37018924170111
    degree 1
  ]
  edge
  [
    source 0
    target 1
    weight 0.954753753156004
    correlation 0.954753753156004
    sign 1
  ]
  edge
  [
    source 0
    target 2
    weight 0.994000487858208
    correlation -0.994000487858208
    sign -1
  ]
  edge
  [
    source 0
    target 3
    weight 0.059910178740563
    correlation -0.958441917757336
    sign -1
  ]
  edge
  [
    source 0
    target 4
    weight 0.93931649326124
    correlation 0.93931649326124
    sign 1
  ]
  edge
  [
    source 0
    target 5
    weight 0.308175809136329
    correlation -0.908804403873211
    sign -1
  ]
  edge
  [
    source 0
    target 6
    weight 0.418308242792262
    correlation -0.87919258736571
    sign -1
  ]
  edge
  [
    source 0
    target 7
    weight 0.101688896299233
    correlation 0.850082558465823
    sign 1
  ]
  edge
  [
    source 0
    target 8
    weight 0.662905398727193
    correlation -0.853006528322243
    sign -1
  ]
  edge
  [
    source 0
    target 9
    weight 0.113732900539662
    correlation 0.869211962084789
    sign 1
  ]
  edge
  [
    source 0
    target 10
    weight 0.222609116708899
    correlation -0.725464645973483
    sign -1
  ]
]
