# Supplementary material for: Aspergillus fumigatus Challenged by Human Dendritic Cells: Metabolic and Regulatory Pathway Responses Testify a Tight Battle
Source: Front Cell Infect Microbiol. 2019 May 22;9:168. doi: 10.3389/fcimb.2019.00168 (PMC6540932; doi:10.3389/fcimb.2019.00168)
Supplement: Supplementary file 12 [file Data_Sheet_2.ZIP › Supplementary_dataset2/MCC_NR_Disease.gml]

Creator "igraph version 1.2.0 Mon Jun  4 11:55:29 2018"
Version 1
graph
[
  directed 1
  node
  [
    id 0
    name "MCC"
    label "MCC"
    colors "#FF0000"
    diffs 27.2029105205117
    totalFlows 36.7537130749509
    degree 22
  ]
  node
  [
    id 1
    name "KRT18"
    label "KRT18"
    colors "#FF5C5C"
    diffs 6.42284747123811
    totalFlows 16.8129354006382
    degree 1
  ]
  node
  [
    id 2
    name "EIF3F"
    label "EIF3F"
    colors "#D0D0FF"
    diffs 0.403457504197322
    totalFlows 10.6556244881417
    degree 1
  ]
  node
  [
    id 3
    name "RAB2A"
    label "RAB2A"
    colors "#FFB9B9"
    diffs 4.13668036438218
    totalFlows 5.98745805029137
    degree 1
  ]
  node
  [
    id 4
    name "PSMA7"
    label "PSMA7"
    colors "#FFA2A2"
    diffs 5.55193080593033
    totalFlows 12.9601841928159
    degree 1
  ]
  node
  [
    id 5
    name "LRPPRC"
    label "LRPPRC"
    colors "#FF8B8B"
    diffs 5.96095910992272
    totalFlows 41.4247088119015
    degree 1
  ]
  node
  [
    id 6
    name "PPP2R1A"
    label "PPP2R1A"
    colors "#0000FF"
    diffs -30.6744763831973
    totalFlows 70.7869205929038
    degree 1
  ]
  node
  [
    id 7
    name "EIF4H"
    label "EIF4H"
    colors "#FFFFFF"
    diffs 0.482309810527589
    totalFlows 2.42873474978264
    degree 1
  ]
  node
  [
    id 8
    name "CAPZB"
    label "CAPZB"
    colors "#4545FF"
    diffs -0.890420715826575
    totalFlows 6.33049270601327
    degree 1
  ]
  node
  [
    id 9
    name "DDOST"
    label "DDOST"
    colors "#5C5CFF"
    diffs -0.19390240171214
    totalFlows 3.17791542612635
    degree 1
  ]
  node
  [
    id 10
    name "TMED2"
    label "TMED2"
    colors "#FFD0D0"
    diffs 0.875091457124064
    totalFlows 2.23102795313073
    degree 1
  ]
  node
  [
    id 11
    name "PPP2CB"
    label "PPP2CB"
    colors "#FFE7E7"
    diffs 0.555837625589742
    totalFlows 20.8269616708714
    degree 1
  ]
  node
  [
    id 12
    name "UBA2"
    label "UBA2"
    colors "#FF4545"
    diffs 12.6925070854113
    totalFlows 28.6431659256584
    degree 1
  ]
  node
  [
    id 13
    name "GOT2"
    label "GOT2"
    colors "#E7E7FF"
    diffs 0.478674363454819
    totalFlows 3.25894268281133
    degree 1
  ]
  node
  [
    id 14
    name "APEX1"
    label "APEX1"
    colors "#FF1717"
    diffs 15.8267126124737
    totalFlows 47.9156537406931
    degree 1
  ]
  node
  [
    id 15
    name "SEC61B"
    label "SEC61B"
    colors "#1717FF"
    diffs -2.01450981530613
    totalFlows 3.58197766198886
    degree 1
  ]
  node
  [
    id 16
    name "PSMA1"
    label "PSMA1"
    colors "#8B8BFF"
    diffs 0.185937054267594
    totalFlows 18.1261078467381
    degree 1
  ]
  node
  [
    id 17
    name "CDK8"
    label "CDK8"
    colors "#FF7373"
    diffs 6.19848782769309
    totalFlows 16.229998412013
    degree 1
  ]
  node
  [
    id 18
    name "SEPT2"
    label "SEPT2"
    colors "#A2A2FF"
    diffs 0.22375083279807
    totalFlows 8.37269762811717
    degree 1
  ]
  node
  [
    id 19
    name "BCAS2"
    label "BCAS2"
    colors "#7373FF"
    diffs 0.129332001316265
    totalFlows 3.47749958188401
    degree 1
  ]
  node
  [
    id 20
    name "SSRP1"
    label "SSRP1"
    colors "#FF2E2E"
    diffs 13.0320186228887
    totalFlows 46.3867160125946
    degree 1
  ]
  node
  [
    id 21
    name "EIF2B1"
    label "EIF2B1"
    colors "#2E2EFF"
    diffs -1.86009365277541
    totalFlows 1.22137580567703
    degree 1
  ]
  node
  [
    id 22
    name "CDC14B"
    label "CDC14B"
    colors "#B9B9FF"
    diffs 0.286861158015633
    totalFlows 4.04552597590519
    degree 1
  ]
  edge
  [
    source 0
    target 1
    weight 0.992847985159207
    correlation 0.992847985159207
    sign 1
  ]
  edge
  [
    source 0
    target 2
    weight 0.998158939086323
    correlation -0.998158939086323
    sign -1
  ]
  edge
  [
    source 0
    target 3
    weight 0.992593936465858
    correlation 0.992593936465858
    sign 1
  ]
  edge
  [
    source 0
    target 4
    weight 0.990481195875267
    correlation 0.990481195875267
    sign 1
  ]
  edge
  [
    source 0
    target 5
    weight 0.930797792211304
    correlation -0.930797792211304
    sign -1
  ]
  edge
  [
    source 0
    target 6
    weight 0.922638684001434
    correlation -0.922638684001434
    sign -1
  ]
  edge
  [
    source 0
    target 7
    weight 0.928410575453772
    correlation -0.95584732695955
    sign -1
  ]
  edge
  [
    source 0
    target 8
    weight 0.967679405565269
    correlation -0.967679405565269
    sign -1
  ]
  edge
  [
    source 0
    target 9
    weight 0.99493736529114
    correlation -0.99493736529114
    sign -1
  ]
  edge
  [
    source 0
    target 10
    weight 0.992166030015367
    correlation 0.992166030015367
    sign 1
  ]
  edge
  [
    source 0
    target 11
    weight 0.945453561168652
    correlation 0.945453561168652
    sign 1
  ]
  edge
  [
    source 0
    target 12
    weight 0.820779319382571
    correlation 0.820779319382571
    sign 1
  ]
  edge
  [
    source 0
    target 13
    weight 0.982607199298392
    correlation -0.982607199298392
    sign -1
  ]
  edge
  [
    source 0
    target 14
    weight 0.806552103599868
    correlation -0.806552103599868
    sign -1
  ]
  edge
  [
    source 0
    target 15
    weight 0.699665681452713
    correlation 0.969335181973365
    sign 1
  ]
  edge
  [
    source 0
    target 16
    weight 0.921715875266554
    correlation 0.921715875266554
    sign 1
  ]
  edge
  [
    source 0
    target 17
    weight 0.761129813536753
    correlation -0.761129813536753
    sign -1
  ]
  edge
  [
    source 0
    target 18
    weight 0.613155799685011
    correlation -0.886945135146066
    sign -1
  ]
  edge
  [
    source 0
    target 19
    weight 0.814928097159756
    correlation 0.814928097159756
    sign 1
  ]
  edge
  [
    source 0
    target 20
    weight 0.622103447084738
    correlation -0.622103447084738
    sign -1
  ]
  edge
  [
    source 0
    target 21
    weight 0.610687902838514
    correlation -0.974778909333289
    sign -1
  ]
  edge
  [
    source 0
    target 22
    weight 0.0673658278769983
    correlation 0.926292649114309
    sign 1
  ]
]
