# Supplementary material for: Aspergillus fumigatus Challenged by Human Dendritic Cells: Metabolic and Regulatory Pathway Responses Testify a Tight Battle
Source: Front Cell Infect Microbiol. 2019 May 22;9:168. doi: 10.3389/fcimb.2019.00168 (PMC6540932; doi:10.3389/fcimb.2019.00168)
Supplement: Supplementary file 12 [file Data_Sheet_2.ZIP › Supplementary_dataset2/MYC_KT_Control.gml]

Creator "igraph version 1.2.0 Mon Jun  4 11:55:09 2018"
Version 1
graph
[
  directed 1
  node
  [
    id 0
    name "ACTG1"
    label "ACTG1"
    colors "#F4F4FF"
    diffs -1.28370515314571
    totalFlows 21.3113223710821
    degree 1
  ]
  node
  [
    id 1
    name "RAF1"
    label "RAF1"
    colors "#FFE4E4"
    diffs -0.698521691024439
    totalFlows 28.2915728215271
    degree 1
  ]
  node
  [
    id 2
    name "RIF1"
    label "RIF1"
    colors "#3535FF"
    diffs -8.10617518462551
    totalFlows 20.2672974781863
    degree 1
  ]
  node
  [
    id 3
    name "TMPO"
    label "TMPO"
    colors "#A7A7FF"
    diffs -2.43434662517077
    totalFlows 56.959683429858
    degree 1
  ]
  node
  [
    id 4
    name "TUBA4A"
    label "TUBA4A"
    colors "#2424FF"
    diffs -11.2971857245544
    totalFlows 111.976585374697
    degree 1
  ]
  node
  [
    id 5
    name "TFAP2A"
    label "TFAP2A"
    colors "#0606FF"
    diffs -18.6569650257464
    totalFlows 27.7020546492043
    degree 1
  ]
  node
  [
    id 6
    name "MAGED2"
    label "MAGED2"
    colors "#6868FF"
    diffs -4.42152048020752
    totalFlows 9.91659961107947
    degree 1
  ]
  node
  [
    id 7
    name "TUBA1A"
    label "TUBA1A"
    colors "#FF4D4D"
    diffs 2.52114342822193
    totalFlows 21.877499619425
    degree 1
  ]
  node
  [
    id 8
    name "SLC25A12"
    label "SLC25A12"
    colors "#FFAEAE"
    diffs 0.334969485078329
    totalFlows 12.8617323362499
    degree 1
  ]
  node
  [
    id 9
    name "CDK8"
    label "CDK8"
    colors "#FF2424"
    diffs 6.19848782769309
    totalFlows 10.0315105843199
    degree 1
  ]
  node
  [
    id 10
    name "CD6"
    label "CD6"
    colors "#FFEEEE"
    diffs -0.962037636295744
    totalFlows 1.99235357695762
    degree 1
  ]
  node
  [
    id 11
    name "TXN"
    label "TXN"
    colors "#8282FF"
    diffs -3.40993150123015
    totalFlows 12.43760248928
    degree 1
  ]
  node
  [
    id 12
    name "ATP6V1H"
    label "ATP6V1H"
    colors "#9393FF"
    diffs -3.04885008949631
    totalFlows 7.65745095186397
    degree 1
  ]
  node
  [
    id 13
    name "LAS1L"
    label "LAS1L"
    colors "#BBBBFF"
    diffs -1.89515710623338
    totalFlows 3.81333375265623
    degree 1
  ]
  node
  [
    id 14
    name "VDR"
    label "VDR"
    colors "#CCCCFF"
    diffs -1.67773706817903
    totalFlows 18.1241095058416
    degree 1
  ]
  node
  [
    id 15
    name "PELO"
    label "PELO"
    colors "#B5B5FF"
    diffs -1.99206705680949
    totalFlows 1.99206705680949
    degree 1
  ]
  node
  [
    id 16
    name "LRRC59"
    label "LRRC59"
    colors "#5A5AFF"
    diffs -5.16932449362599
    totalFlows 38.4497391038165
    degree 1
  ]
  node
  [
    id 17
    name "SPTLC1"
    label "SPTLC1"
    colors "#FBFBFF"
    diffs -1.23314629749795
    totalFlows 3.86260546673107
    degree 1
  ]
  node
  [
    id 18
    name "IGF2BP2"
    label "IGF2BP2"
    colors "#FF4343"
    diffs 3.14936258483505
    totalFlows 4.88552221784968
    degree 1
  ]
  node
  [
    id 19
    name "ACTB"
    label "ACTB"
    colors "#3232FF"
    diffs -10.1301184996477
    totalFlows 50.603790787662
    degree 1
  ]
  node
  [
    id 20
    name "PPP1R2"
    label "PPP1R2"
    colors "#DDDDFF"
    diffs -1.55975319846447
    totalFlows 5.39106622555102
    degree 1
  ]
  node
  [
    id 21
    name "PPT1"
    label "PPT1"
    colors "#FF9A9A"
    diffs 0.834818184205079
    totalFlows 2.59411518201758
    degree 1
  ]
  node
  [
    id 22
    name "SHOC2"
    label "SHOC2"
    colors "#FF8C8C"
    diffs 1.37031753352782
    totalFlows 2.60651059633245
    degree 1
  ]
  node
  [
    id 23
    name "PPP1R15A"
    label "PPP1R15A"
    colors "#2E2EFF"
    diffs -10.5486239761684
    totalFlows 29.9502481499288
    degree 1
  ]
  node
  [
    id 24
    name "LONP1"
    label "LONP1"
    colors "#A1A1FF"
    diffs -2.65355370504605
    totalFlows 4.14487076268041
    degree 1
  ]
  node
  [
    id 25
    name "ECT2"
    label "ECT2"
    colors "#FF6E6E"
    diffs 1.76501568994658
    totalFlows 18.751464324441
    degree 1
  ]
  node
  [
    id 26
    name "HADHB"
    label "HADHB"
    colors "#E4E4FF"
    diffs -1.43174650041735
    totalFlows 8.71725861805826
    degree 1
  ]
  node
  [
    id 27
    name "XPO1"
    label "XPO1"
    colors "#4343FF"
    diffs -6.8001277874307
    totalFlows 36.8618799125414
    degree 1
  ]
  node
  [
    id 28
    name "IQGAP1"
    label "IQGAP1"
    colors "#AEAEFF"
    diffs -1.99675889710898
    totalFlows 16.3684443692941
    degree 1
  ]
  node
  [
    id 29
    name "NCAPG2"
    label "NCAPG2"
    colors "#8C8CFF"
    diffs -3.18693931697248
    totalFlows 4.36278889126472
    degree 1
  ]
  node
  [
    id 30
    name "NAP1L1"
    label "NAP1L1"
    colors "#FFA1A1"
    diffs 0.529275457797073
    totalFlows 8.94682514378365
    degree 1
  ]
  node
  [
    id 31
    name "ARMC6"
    label "ARMC6"
    colors "#7F7FFF"
    diffs -3.539792564757
    totalFlows 3.539792564757
    degree 1
  ]
  node
  [
    id 32
    name "LGALS1"
    label "LGALS1"
    colors "#FF5353"
    diffs 2.35505832654125
    totalFlows 6.87492579955745
    degree 1
  ]
  node
  [
    id 33
    name "YWHAB"
    label "YWHAB"
    colors "#1010FF"
    diffs -17.7948728538179
    totalFlows 53.8111077998969
    degree 1
  ]
  node
  [
    id 34
    name "PSMB5"
    label "PSMB5"
    colors "#FF7F7F"
    diffs 1.5350009651177
    totalFlows 5.77422280667768
    degree 1
  ]
  node
  [
    id 35
    name "P3H1"
    label "P3H1"
    colors "#FFCCCC"
    diffs -0.157524191355743
    totalFlows 3.19881593410035
    degree 1
  ]
  node
  [
    id 36
    name "MRPS22"
    label "MRPS22"
    colors "#FF7C7C"
    diffs 1.56497075287716
    totalFlows 1.88177962905427
    degree 1
  ]
  node
  [
    id 37
    name "TMEM33"
    label "TMEM33"
    colors "#B1B1FF"
    diffs -1.99373017301175
    totalFlows 1.99373017301175
    degree 1
  ]
  node
  [
    id 38
    name "YWHAE"
    label "YWHAE"
    colors "#0D0DFF"
    diffs -17.8928157152121
    totalFlows 51.6639178316919
    degree 1
  ]
  node
  [
    id 39
    name "NMI"
    label "NMI"
    colors "#FF9393"
    diffs 1.23109954575865
    totalFlows 9.75751272630056
    degree 1
  ]
  node
  [
    id 40
    name "TUBG1"
    label "TUBG1"
    colors "#F1F1FF"
    diffs -1.36405931001167
    totalFlows 22.4186668946965
    degree 1
  ]
  node
  [
    id 41
    name "EEF1G"
    label "EEF1G"
    colors "#FF2828"
    diffs 5.81730254455477
    totalFlows 12.0108941435125
    degree 1
  ]
  node
  [
    id 42
    name "TUBB"
    label "TUBB"
    colors "#6E6EFF"
    diffs -4.31839915603548
    totalFlows 46.0826418078173
    degree 1
  ]
  node
  [
    id 43
    name "PSMC6"
    label "PSMC6"
    colors "#FF7878"
    diffs 1.62083652724637
    totalFlows 5.89846610550502
    degree 1
  ]
  node
  [
    id 44
    name "RANBP2"
    label "RANBP2"
    colors "#3F3FFF"
    diffs -7.10029416276865
    totalFlows 19.5959066994113
    degree 1
  ]
  node
  [
    id 45
    name "TUBGCP4"
    label "TUBGCP4"
    colors "#6464FF"
    diffs -4.51083111903445
    totalFlows 10.7828693151745
    degree 1
  ]
  node
  [
    id 46
    name "TAF5L"
    label "TAF5L"
    colors "#FF5050"
    diffs 2.4007453995062
    totalFlows 18.5701647743138
    degree 1
  ]
  node
  [
    id 47
    name "ARCN1"
    label "ARCN1"
    colors "#B8B8FF"
    diffs -1.90267404790258
    totalFlows 3.59342416758522
    degree 1
  ]
  node
  [
    id 48
    name "FANCI"
    label "FANCI"
    colors "#FF5757"
    diffs 2.1569415036948
    totalFlows 2.87252192592509
    degree 1
  ]
  node
  [
    id 49
    name "OAT"
    label "OAT"
    colors "#FFDADA"
    diffs -0.421216818403712
    totalFlows 5.88503463144604
    degree 1
  ]
  node
  [
    id 50
    name "DNAJB12"
    label "DNAJB12"
    colors "#C2C2FF"
    diffs -1.83629531879738
    totalFlows 1.83629531879738
    degree 1
  ]
  node
  [
    id 51
    name "DDX17"
    label "DDX17"
    colors "#2B2BFF"
    diffs -10.7595925919168
    totalFlows 24.7298476043616
    degree 1
  ]
  node
  [
    id 52
    name "NCL"
    label "NCL"
    colors "#FF3535"
    diffs 4.1284534250697
    totalFlows 19.8604012668987
    degree 1
  ]
  node
  [
    id 53
    name "SLC25A11"
    label "SLC25A11"
    colors "#FF9696"
    diffs 0.865028618383003
    totalFlows 3.67445498008101
    degree 1
  ]
  node
  [
    id 54
    name "ETFA"
    label "ETFA"
    colors "#FFF1F1"
    diffs -0.995737229840588
    totalFlows 3.65240715392656
    degree 1
  ]
  node
  [
    id 55
    name "KPNB1"
    label "KPNB1"
    colors "#3C3CFF"
    diffs -7.38554051171749
    totalFlows 21.6069285997888
    degree 1
  ]
  node
  [
    id 56
    name "NLRX1"
    label "NLRX1"
    colors "#FFB1B1"
    diffs 0.319098170305324
    totalFlows 3.28546453443257
    degree 1
  ]
  node
  [
    id 57
    name "RFC5"
    label "RFC5"
    colors "#FF8282"
    diffs 1.47977412151832
    totalFlows 35.4682523767931
    degree 1
  ]
  node
  [
    id 58
    name "BRD3"
    label "BRD3"
    colors "#FF2B2B"
    diffs 5.47141688788821
    totalFlows 6.89285568269716
    degree 1
  ]
  node
  [
    id 59
    name "ATP5J2"
    label "ATP5J2"
    colors "#9A9AFF"
    diffs -2.98017461445246
    totalFlows 6.38409000643788
    degree 1
  ]
  node
  [
    id 60
    name "RNGTT"
    label "RNGTT"
    colors "#FFC5C5"
    diffs -0.00168114582208578
    totalFlows 1.81598545884575
    degree 1
  ]
  node
  [
    id 61
    name "CDK6"
    label "CDK6"
    colors "#7878FF"
    diffs -3.68641121340256
    totalFlows 94.2723107542406
    degree 1
  ]
  node
  [
    id 62
    name "HNRNPC"
    label "HNRNPC"
    colors "#FFFFFF"
    diffs -1.22499441277547
    totalFlows 128.655711879861
    degree 1
  ]
  node
  [
    id 63
    name "DIAPH3"
    label "DIAPH3"
    colors "#FFBBBB"
    diffs 0.202424868699376
    totalFlows 1.7061553525666
    degree 1
  ]
  node
  [
    id 64
    name "BRD8"
    label "BRD8"
    colors "#FF6161"
    diffs 1.99554575830776
    totalFlows 20.5738774601298
    degree 1
  ]
  node
  [
    id 65
    name "CCT6A"
    label "CCT6A"
    colors "#FFD3D3"
    diffs -0.279162058592306
    totalFlows 7.79957616899714
    degree 1
  ]
  node
  [
    id 66
    name "RNF115"
    label "RNF115"
    colors "#FF9090"
    diffs 1.29670981347456
    totalFlows 3.80279932408045
    degree 1
  ]
  node
  [
    id 67
    name "ATP2A2"
    label "ATP2A2"
    colors "#FF4646"
    diffs 2.72375258956413
    totalFlows 5.67920155798905
    degree 1
  ]
  node
  [
    id 68
    name "GSK3A"
    label "GSK3A"
    colors "#9090FF"
    diffs -3.14786863856539
    totalFlows 7.45540419540229
    degree 1
  ]
  node
  [
    id 69
    name "RFC1"
    label "RFC1"
    colors "#9D9DFF"
    diffs -2.78230839203781
    totalFlows 36.7649678212073
    degree 1
  ]
  node
  [
    id 70
    name "GCHFR"
    label "GCHFR"
    colors "#FFFBFB"
    diffs -1.18651366771132
    totalFlows 1.51045456245888
    degree 1
  ]
  node
  [
    id 71
    name "MAPK3"
    label "MAPK3"
    colors "#1717FF"
    diffs -13.9976431467851
    totalFlows 49.402687571308
    degree 1
  ]
  node
  [
    id 72
    name "TKT"
    label "TKT"
    colors "#5353FF"
    diffs -5.31565244790183
    totalFlows 7.23509311494783
    degree 1
  ]
  node
  [
    id 73
    name "PAK2"
    label "PAK2"
    colors "#FF1717"
    diffs 8.98847551258316
    totalFlows 15.6799830970723
    degree 1
  ]
  node
  [
    id 74
    name "CCT2"
    label "CCT2"
    colors "#FF6B6B"
    diffs 1.78668468682841
    totalFlows 16.7007934670264
    degree 1
  ]
  node
  [
    id 75
    name "CDYL"
    label "CDYL"
    colors "#BFBFFF"
    diffs -1.88442505380926
    totalFlows 18.8981078990301
    degree 1
  ]
  node
  [
    id 76
    name "MYO1B"
    label "MYO1B"
    colors "#FF1414"
    diffs 9.19778604162368
    totalFlows 13.5994301375094
    degree 1
  ]
  node
  [
    id 77
    name "ETV3"
    label "ETV3"
    colors "#D3D3FF"
    diffs -1.67480402064248
    totalFlows 1.67480402064248
    degree 1
  ]
  node
  [
    id 78
    name "STAG2"
    label "STAG2"
    colors "#D6D6FF"
    diffs -1.66623298472836
    totalFlows 4.33564255414169
    degree 1
  ]
  node
  [
    id 79
    name "USP9X"
    label "USP9X"
    colors "#FF5A5A"
    diffs 2.11299739524913
    totalFlows 18.4966751318317
    degree 1
  ]
  node
  [
    id 80
    name "PIM1"
    label "PIM1"
    colors "#1414FF"
    diffs -14.2213166920692
    totalFlows 37.2428265716755
    degree 1
  ]
  node
  [
    id 81
    name "PDLIM7"
    label "PDLIM7"
    colors "#ABABFF"
    diffs -2.2242510532894
    totalFlows 5.05066567665278
    degree 1
  ]
  node
  [
    id 82
    name "SQSTM1"
    label "SQSTM1"
    colors "#0303FF"
    diffs -35.9313167135354
    totalFlows 174.060821714887
    degree 1
  ]
  node
  [
    id 83
    name "TRIM21"
    label "TRIM21"
    colors "#A4A4FF"
    diffs -2.64774882328008
    totalFlows 12.0698029279962
    degree 1
  ]
  node
  [
    id 84
    name "RPL11"
    label "RPL11"
    colors "#4D4DFF"
    diffs -5.82547460678699
    totalFlows 9.8122400839938
    degree 1
  ]
  node
  [
    id 85
    name "MRPS34"
    label "MRPS34"
    colors "#FF3C3C"
    diffs 3.51577040454845
    totalFlows 18.9270754890341
    degree 1
  ]
  node
  [
    id 86
    name "MICALL2"
    label "MICALL2"
    colors "#DADAFF"
    diffs -1.60324146461694
    totalFlows 1.60324146461694
    degree 1
  ]
  node
  [
    id 87
    name "RNF130"
    label "RNF130"
    colors "#7C7CFF"
    diffs -3.54984250451844
    totalFlows 3.67422333917647
    degree 1
  ]
  node
  [
    id 88
    name "SRP14"
    label "SRP14"
    colors "#FF6868"
    diffs 1.85006995786729
    totalFlows 3.65244505628359
    degree 1
  ]
  node
  [
    id 89
    name "PSMD3"
    label "PSMD3"
    colors "#FFABAB"
    diffs 0.420994552315453
    totalFlows 5.73480435395944
    degree 1
  ]
  node
  [
    id 90
    name "DDX24"
    label "DDX24"
    colors "#8989FF"
    diffs -3.18905275451305
    totalFlows 6.82333571919309
    degree 1
  ]
  node
  [
    id 91
    name "IDH3B"
    label "IDH3B"
    colors "#FFC9C9"
    diffs -0.069602942031656
    totalFlows 1.99628700601336
    degree 1
  ]
  node
  [
    id 92
    name "SLC25A13"
    label "SLC25A13"
    colors "#FF3F3F"
    diffs 3.48404116459733
    totalFlows 16.2278869817558
    degree 1
  ]
  node
  [
    id 93
    name "RPS27L"
    label "RPS27L"
    colors "#FF8686"
    diffs 1.37566762784815
    totalFlows 2.10761866965538
    degree 1
  ]
  node
  [
    id 94
    name "XRN1"
    label "XRN1"
    colors "#FF7575"
    diffs 1.62086165179803
    totalFlows 2.27964135612328
    degree 1
  ]
  node
  [
    id 95
    name "GSG2"
    label "GSG2"
    colors "#C9C9FF"
    diffs -1.68973601997141
    totalFlows 1.68973601997141
    degree 1
  ]
  node
  [
    id 96
    name "SORBS1"
    label "SORBS1"
    colors "#0A0AFF"
    diffs -18.2504386609834
    totalFlows 32.5313415397222
    degree 1
  ]
  node
  [
    id 97
    name "ACTC1"
    label "ACTC1"
    colors "#FFD0D0"
    diffs -0.163993097010334
    totalFlows 9.50766477574041
    degree 1
  ]
  node
  [
    id 98
    name "IQGAP2"
    label "IQGAP2"
    colors "#9696FF"
    diffs -3.02915655207277
    totalFlows 3.02915655207277
    degree 1
  ]
  node
  [
    id 99
    name "BTRC"
    label "BTRC"
    colors "#FF2121"
    diffs 6.61691337493992
    totalFlows 23.897618698183
    degree 1
  ]
  node
  [
    id 100
    name "UBE3C"
    label "UBE3C"
    colors "#5050FF"
    diffs -5.39026645545058
    totalFlows 6.96873988707615
    degree 1
  ]
  node
  [
    id 101
    name "GTF3C2"
    label "GTF3C2"
    colors "#C5C5FF"
    diffs -1.75071246003065
    totalFlows 5.08877395584009
    degree 1
  ]
  node
  [
    id 102
    name "DNAJA2"
    label "DNAJA2"
    colors "#FF1010"
    diffs 9.2298929684162
    totalFlows 1.16217927024168
    degree 1
  ]
  node
  [
    id 103
    name "ZBTB17"
    label "ZBTB17"
    colors "#FFF8F8"
    diffs -1.13302810282681
    totalFlows 5.58047056577411
    degree 1
  ]
  node
  [
    id 104
    name "CYR61"
    label "CYR61"
    colors "#5757FF"
    diffs -5.23926652063998
    totalFlows 5.23926652063998
    degree 1
  ]
  node
  [
    id 105
    name "NABP2"
    label "NABP2"
    colors "#FFE0E0"
    diffs -0.66186306855411
    totalFlows 4.97852208010476
    degree 1
  ]
  node
  [
    id 106
    name "TSN"
    label "TSN"
    colors "#D0D0FF"
    diffs -1.67552252772657
    totalFlows 3.47766095395855
    degree 1
  ]
  node
  [
    id 107
    name "MLH3"
    label "MLH3"
    colors "#6161FF"
    diffs -4.92649692298887
    totalFlows 4.92649692298887
    degree 1
  ]
  node
  [
    id 108
    name "RCOR3"
    label "RCOR3"
    colors "#FF7272"
    diffs 1.74522875607962
    totalFlows 26.4663713552957
    degree 1
  ]
  node
  [
    id 109
    name "CDKN2A"
    label "CDKN2A"
    colors "#7575FF"
    diffs -3.87350459531947
    totalFlows 21.5206707912964
    degree 1
  ]
  node
  [
    id 110
    name "SSR4"
    label "SSR4"
    colors "#FFA4A4"
    diffs 0.456729412037672
    totalFlows 5.48834374692877
    degree 1
  ]
  node
  [
    id 111
    name "PCBP1"
    label "PCBP1"
    colors "#FFB5B5"
    diffs 0.298466655026374
    totalFlows 18.4326145721387
    degree 1
  ]
  node
  [
    id 112
    name "LATS1"
    label "LATS1"
    colors "#FFA7A7"
    diffs 0.441892374129371
    totalFlows 4.77119009942239
    degree 1
  ]
  node
  [
    id 113
    name "CCT5"
    label "CCT5"
    colors "#7272FF"
    diffs -4.09059096581693
    totalFlows 12.1675236203403
    degree 1
  ]
  node
  [
    id 114
    name "SEC31B"
    label "SEC31B"
    colors "#FFE7E7"
    diffs -0.72243530866833
    totalFlows 0.72243530866833
    degree 1
  ]
  node
  [
    id 115
    name "SNRPC"
    label "SNRPC"
    colors "#FFB8B8"
    diffs 0.252118195430851
    totalFlows 8.81681715462368
    degree 1
  ]
  node
  [
    id 116
    name "MCM7"
    label "MCM7"
    colors "#1A1AFF"
    diffs -12.9911957123933
    totalFlows 27.9236898387521
    degree 1
  ]
  node
  [
    id 117
    name "MYO9A"
    label "MYO9A"
    colors "#EAEAFF"
    diffs -1.42256762618578
    totalFlows 1.42256762618578
    degree 1
  ]
  node
  [
    id 118
    name "CAMK2D"
    label "CAMK2D"
    colors "#6B6BFF"
    diffs -4.33684987049622
    totalFlows 6.91375945734886
    degree 1
  ]
  node
  [
    id 119
    name "NDUFA8"
    label "NDUFA8"
    colors "#FF9D9D"
    diffs 0.555769740696168
    totalFlows 1.05707061286679
    degree 1
  ]
  node
  [
    id 120
    name "KAT2A"
    label "KAT2A"
    colors "#FFC2C2"
    diffs 0.000659438167641468
    totalFlows 20.1132024784573
    degree 1
  ]
  node
  [
    id 121
    name "STUB1"
    label "STUB1"
    colors "#5D5DFF"
    diffs -5.01589841227317
    totalFlows 42.3473810343802
    degree 1
  ]
  node
  [
    id 122
    name "TP73"
    label "TP73"
    colors "#FF4949"
    diffs 2.59217007732344
    totalFlows 16.8793834243307
    degree 1
  ]
  node
  [
    id 123
    name "CDK4"
    label "CDK4"
    colors "#4949FF"
    diffs -5.86167036279728
    totalFlows 20.8571713719637
    degree 1
  ]
  node
  [
    id 124
    name "LMNA"
    label "LMNA"
    colors "#FF1E1E"
    diffs 6.64912399964618
    totalFlows 22.6424872785362
    degree 1
  ]
  node
  [
    id 125
    name "ARL1"
    label "ARL1"
    colors "#FFBFBF"
    diffs 0.152662545285743
    totalFlows 2.2684425558151
    degree 1
  ]
  node
  [
    id 126
    name "FANCD2"
    label "FANCD2"
    colors "#FF2E2E"
    diffs 4.84809114149255
    totalFlows 2.77506506763422
    degree 1
  ]
  node
  [
    id 127
    name "CUL4A"
    label "CUL4A"
    colors "#2828FF"
    diffs -11.1320956379723
    totalFlows 33.7796745002703
    degree 1
  ]
  node
  [
    id 128
    name "TFAM"
    label "TFAM"
    colors "#FF3232"
    diffs 4.1518413636125
    totalFlows 1.87147270813741
    degree 1
  ]
  node
  [
    id 129
    name "DNAJB6"
    label "DNAJB6"
    colors "#FF3939"
    diffs 3.65078818711877
    totalFlows 1.89412483953456
    degree 1
  ]
  node
  [
    id 130
    name "RUVBL1"
    label "RUVBL1"
    colors "#1E1EFF"
    diffs -11.9345795816755
    totalFlows 35.2166882903686
    degree 1
  ]
  node
  [
    id 131
    name "SMARCC1"
    label "SMARCC1"
    colors "#4646FF"
    diffs -6.16607468917651
    totalFlows 93.6143440992962
    degree 1
  ]
  node
  [
    id 132
    name "DMAP1"
    label "DMAP1"
    colors "#3939FF"
    diffs -7.89088869149224
    totalFlows 11.251343412105
    degree 1
  ]
  node
  [
    id 133
    name "BCR"
    label "BCR"
    colors "#FFF4F4"
    diffs -1.07141953615039
    totalFlows 14.1481719367894
    degree 1
  ]
  node
  [
    id 134
    name "BCL2"
    label "BCL2"
    colors "#FF1A1A"
    diffs 6.87477145127089
    totalFlows 97.0327855968215
    degree 1
  ]
  node
  [
    id 135
    name "PSMA5"
    label "PSMA5"
    colors "#FFEAEA"
    diffs -0.732124095151577
    totalFlows 8.55960268389549
    degree 1
  ]
  node
  [
    id 136
    name "GLUD2"
    label "GLUD2"
    colors "#E7E7FF"
    diffs -1.43098895861278
    totalFlows 1.43098895861278
    degree 1
  ]
  node
  [
    id 137
    name "PRKCDBP"
    label "PRKCDBP"
    colors "#F8F8FF"
    diffs -1.23450605447449
    totalFlows 1.57526625507079
    degree 1
  ]
  node
  [
    id 138
    name "RFC2"
    label "RFC2"
    colors "#8686FF"
    diffs -3.21368515701078
    totalFlows 9.56296375191685
    degree 1
  ]
  node
  [
    id 139
    name "UST"
    label "UST"
    colors "#EEEEFF"
    diffs -1.41091058122966
    totalFlows 1.41091058122966
    degree 1
  ]
  node
  [
    id 140
    name "MSH2"
    label "MSH2"
    colors "#FF0000"
    diffs 15.6639677782058
    totalFlows 81.1669229399527
    degree 1
  ]
  node
  [
    id 141
    name "NCAPD3"
    label "NCAPD3"
    colors "#FFD6D6"
    diffs -0.283288230217902
    totalFlows 2.27073253430452
    degree 1
  ]
  node
  [
    id 142
    name "MMS19"
    label "MMS19"
    colors "#FF8989"
    diffs 1.3736243626336
    totalFlows 19.3668049144576
    degree 1
  ]
  node
  [
    id 143
    name "MCM3"
    label "MCM3"
    colors "#FF0303"
    diffs 15.3712062813552
    totalFlows 87.5989755296335
    degree 1
  ]
  node
  [
    id 144
    name "MYO5A"
    label "MYO5A"
    colors "#FF6464"
    diffs 1.85931740466582
    totalFlows 2.57543098189487
    degree 1
  ]
  node
  [
    id 145
    name "NDUFS3"
    label "NDUFS3"
    colors "#FF0D0D"
    diffs 9.25297540947264
    totalFlows 29.7500671631293
    degree 1
  ]
  node
  [
    id 146
    name "SMC2"
    label "SMC2"
    colors "#FF0A0A"
    diffs 13.9155569010784
    totalFlows 27.2127655310235
    degree 1
  ]
  node
  [
    id 147
    name "XRCC5"
    label "XRCC5"
    colors "#2121FF"
    diffs -11.6839827351484
    totalFlows 34.8772713050588
    degree 1
  ]
  node
  [
    id 148
    name "EIF4A1"
    label "EIF4A1"
    colors "#FF5D5D"
    diffs 2.02630235314195
    totalFlows 5.7197938432273
    degree 1
  ]
  node
  [
    id 149
    name "CHD5"
    label "CHD5"
    colors "#E0E0FF"
    diffs -1.46150998012874
    totalFlows 1.46150998012874
    degree 1
  ]
  node
  [
    id 150
    name "SCD"
    label "SCD"
    colors "#FFDDDD"
    diffs -0.592169372458342
    totalFlows 4.32601912730188
    degree 1
  ]
  node
  [
    id 151
    name "SMC3"
    label "SMC3"
    colors "#FF0606"
    diffs 14.7273819607922
    totalFlows 60.1261366054934
    degree 1
  ]
  node
  [
    id 152
    name "MYC"
    label "MYC"
    colors "#0000FF"
    diffs -46.2772719970919
    totalFlows 237.769459854128
    degree 152
  ]
  edge
  [
    source 0
    target 152
    weight 0.998440932518237
    correlation -0.998440932518237
    sign -1
  ]
  edge
  [
    source 1
    target 152
    weight 0.981823795426348
    correlation -0.981823795426348
    sign -1
  ]
  edge
  [
    source 2
    target 152
    weight 0.994564068815103
    correlation -0.994564068815103
    sign -1
  ]
  edge
  [
    source 3
    target 152
    weight 0.965091610554121
    correlation -0.965091610554121
    sign -1
  ]
  edge
  [
    source 4
    target 152
    weight 0.961123096972981
    correlation -0.961123096972981
    sign -1
  ]
  edge
  [
    source 5
    target 152
    weight 0.997946431303509
    correlation 0.997946431303509
    sign 1
  ]
  edge
  [
    source 6
    target 152
    weight 0.958877318797926
    correlation 0.958877318797926
    sign 1
  ]
  edge
  [
    source 7
    target 152
    weight 0.983945632292175
    correlation -0.983945632292175
    sign -1
  ]
  edge
  [
    source 8
    target 152
    weight 0.935945024169785
    correlation -0.935945024169785
    sign -1
  ]
  edge
  [
    source 9
    target 152
    weight 0.978968076345069
    correlation -0.978968076345069
    sign -1
  ]
  edge
  [
    source 10
    target 152
    weight 0.925275269877343
    correlation 0.925275269877343
    sign 1
  ]
  edge
  [
    source 11
    target 152
    weight 0.956186374476306
    correlation -0.956186374476306
    sign -1
  ]
  edge
  [
    source 12
    target 152
    weight 0.943864281149001
    correlation -0.943864281149001
    sign -1
  ]
  edge
  [
    source 13
    target 152
    weight 0.97830873035073
    correlation 0.97830873035073
    sign 1
  ]
  edge
  [
    source 14
    target 152
    weight 0.986833921418306
    correlation 0.986833921418306
    sign 1
  ]
  edge
  [
    source 15
    target 152
    weight 0.996033528404743
    correlation 0.996033528404743
    sign 1
  ]
  edge
  [
    source 16
    target 152
    weight 0.875707262988155
    correlation -0.875707262988155
    sign -1
  ]
  edge
  [
    source 17
    target 152
    weight 0.934198555092699
    correlation -0.934198555092699
    sign -1
  ]
  edge
  [
    source 18
    target 152
    weight 0.880550871863998
    correlation 0.880550871863998
    sign 1
  ]
  edge
  [
    source 19
    target 152
    weight 0.926118504429601
    correlation -0.926118504429601
    sign -1
  ]
  edge
  [
    source 20
    target 152
    weight 0.880211972687761
    correlation -0.880211972687761
    sign -1
  ]
  edge
  [
    source 21
    target 152
    weight 0.982476114900849
    correlation -0.982476114900849
    sign -1
  ]
  edge
  [
    source 22
    target 152
    weight 0.892953327718893
    correlation -0.892953327718893
    sign -1
  ]
  edge
  [
    source 23
    target 152
    weight 0.864292270971365
    correlation -0.864292270971365
    sign -1
  ]
  edge
  [
    source 24
    target 152
    weight 0.951177546019362
    correlation -0.951177546019362
    sign -1
  ]
  edge
  [
    source 25
    target 152
    weight 0.962795123047885
    correlation -0.962795123047885
    sign -1
  ]
  edge
  [
    source 26
    target 152
    weight 0.945816983503176
    correlation -0.945816983503176
    sign -1
  ]
  edge
  [
    source 27
    target 152
    weight 0.955202118593548
    correlation -0.955202118593548
    sign -1
  ]
  edge
  [
    source 28
    target 152
    weight 0.925157775973129
    correlation 0.925157775973129
    sign 1
  ]
  edge
  [
    source 29
    target 152
    weight 0.887440306899246
    correlation 0.887440306899246
    sign 1
  ]
  edge
  [
    source 30
    target 152
    weight 0.99008180894254
    correlation -0.99008180894254
    sign -1
  ]
  edge
  [
    source 31
    target 152
    weight 0.989973890479444
    correlation 0.989973890479444
    sign 1
  ]
  edge
  [
    source 32
    target 152
    weight 0.944479347507185
    correlation 0.944479347507185
    sign 1
  ]
  edge
  [
    source 33
    target 152
    weight 0.917445691744159
    correlation -0.917445691744159
    sign -1
  ]
  edge
  [
    source 34
    target 152
    weight 0.940190051518499
    correlation -0.940190051518499
    sign -1
  ]
  edge
  [
    source 35
    target 152
    weight 0.979407417735229
    correlation -0.979407417735229
    sign -1
  ]
  edge
  [
    source 36
    target 152
    weight 0.940889814527136
    correlation 0.940889814527136
    sign 1
  ]
  edge
  [
    source 37
    target 152
    weight 0.92273347587631
    correlation -0.92273347587631
    sign -1
  ]
  edge
  [
    source 38
    target 152
    weight 0.885101452343666
    correlation -0.885101452343666
    sign -1
  ]
  edge
  [
    source 39
    target 152
    weight 0.929665758141156
    correlation 0.929665758141156
    sign 1
  ]
  edge
  [
    source 40
    target 152
    weight 0.873078763354998
    correlation -0.873078763354998
    sign -1
  ]
  edge
  [
    source 41
    target 152
    weight 0.892040808041917
    correlation -0.892040808041917
    sign -1
  ]
  edge
  [
    source 42
    target 152
    weight 0.902789773359212
    correlation -0.902789773359212
    sign -1
  ]
  edge
  [
    source 43
    target 152
    weight 0.930212974698235
    correlation -0.930212974698235
    sign -1
  ]
  edge
  [
    source 44
    target 152
    weight 0.940171585251961
    correlation -0.940171585251961
    sign -1
  ]
  edge
  [
    source 45
    target 152
    weight 0.855273807135339
    correlation -0.855273807135339
    sign -1
  ]
  edge
  [
    source 46
    target 152
    weight 0.77142090368473
    correlation -0.77142090368473
    sign -1
  ]
  edge
  [
    source 47
    target 152
    weight 0.913651869918681
    correlation -0.913651869918681
    sign -1
  ]
  edge
  [
    source 48
    target 152
    weight 0.800814155737768
    correlation 0.800814155737768
    sign 1
  ]
  edge
  [
    source 49
    target 152
    weight 0.896793319669322
    correlation -0.896793319669322
    sign -1
  ]
  edge
  [
    source 50
    target 152
    weight 0.927927580238073
    correlation 0.927927580238073
    sign 1
  ]
  edge
  [
    source 51
    target 152
    weight 0.925868993809515
    correlation 0.925868993809515
    sign 1
  ]
  edge
  [
    source 52
    target 152
    weight 0.877917211156137
    correlation -0.877917211156137
    sign -1
  ]
  edge
  [
    source 53
    target 152
    weight 0.890070167368625
    correlation -0.890070167368625
    sign -1
  ]
  edge
  [
    source 54
    target 152
    weight 0.866635188222109
    correlation -0.866635188222109
    sign -1
  ]
  edge
  [
    source 55
    target 152
    weight 0.90345232205622
    correlation -0.90345232205622
    sign -1
  ]
  edge
  [
    source 56
    target 152
    weight 0.737459958279284
    correlation -0.737459958279284
    sign -1
  ]
  edge
  [
    source 57
    target 152
    weight 0.703739797639955
    correlation 0.703739797639955
    sign 1
  ]
  edge
  [
    source 58
    target 152
    weight 0.700159738125898
    correlation 0.700159738125898
    sign 1
  ]
  edge
  [
    source 59
    target 152
    weight 0.945672457385205
    correlation 0.945672457385205
    sign 1
  ]
  edge
  [
    source 60
    target 152
    weight 0.907992729422877
    correlation -0.907992729422877
    sign -1
  ]
  edge
  [
    source 61
    target 152
    weight 0.687118574129757
    correlation -0.687118574129757
    sign -1
  ]
  edge
  [
    source 62
    target 152
    weight 0.683319072539121
    correlation -0.683319072539121
    sign -1
  ]
  edge
  [
    source 63
    target 152
    weight 0.853077676283301
    correlation -0.992395688050199
    sign -1
  ]
  edge
  [
    source 64
    target 152
    weight 0.677679735849246
    correlation 0.677679735849246
    sign 1
  ]
  edge
  [
    source 65
    target 152
    weight 0.880365699252107
    correlation -0.880365699252107
    sign -1
  ]
  edge
  [
    source 66
    target 152
    weight 0.937350205540928
    correlation 0.937350205540928
    sign 1
  ]
  edge
  [
    source 67
    target 152
    weight 0.848881489879812
    correlation 0.848881489879812
    sign 1
  ]
  edge
  [
    source 68
    target 152
    weight 0.881712918156295
    correlation -0.881712918156295
    sign -1
  ]
  edge
  [
    source 69
    target 152
    weight 0.644752148027979
    correlation 0.644752148027979
    sign 1
  ]
  edge
  [
    source 70
    target 152
    weight 0.755227281229439
    correlation -0.843946748277005
    sign -1
  ]
  edge
  [
    source 71
    target 152
    weight 0.853732015130308
    correlation 0.853732015130308
    sign 1
  ]
  edge
  [
    source 72
    target 152
    weight 0.855313093547745
    correlation 0.855313093547745
    sign 1
  ]
  edge
  [
    source 73
    target 152
    weight 0.826694694682544
    correlation 0.826694694682544
    sign 1
  ]
  edge
  [
    source 74
    target 152
    weight 0.831096584878159
    correlation 0.831096584878159
    sign 1
  ]
  edge
  [
    source 75
    target 152
    weight 0.61479306358588
    correlation -0.61479306358588
    sign -1
  ]
  edge
  [
    source 76
    target 152
    weight 0.591319648751319
    correlation -0.591319648751319
    sign -1
  ]
  edge
  [
    source 77
    target 152
    weight 0.83740201032124
    correlation -0.982210292008128
    sign -1
  ]
  edge
  [
    source 78
    target 152
    weight 0.862471667300517
    correlation 0.862471667300517
    sign 1
  ]
  edge
  [
    source 79
    target 152
    weight 0.842125772555953
    correlation 0.842125772555953
    sign 1
  ]
  edge
  [
    source 80
    target 152
    weight 0.579958816430379
    correlation -0.579958816430379
    sign -1
  ]
  edge
  [
    source 81
    target 152
    weight 0.930571482226195
    correlation -0.930571482226195
    sign -1
  ]
  edge
  [
    source 82
    target 152
    weight 0.561721653503759
    correlation -0.561721653503759
    sign -1
  ]
  edge
  [
    source 83
    target 152
    weight 0.816719506680976
    correlation -0.816719506680976
    sign -1
  ]
  edge
  [
    source 84
    target 152
    weight 0.812211098231082
    correlation 0.812211098231082
    sign 1
  ]
  edge
  [
    source 85
    target 152
    weight 0.547234186620108
    correlation -0.547234186620108
    sign -1
  ]
  edge
  [
    source 86
    target 152
    weight 0.801620732308472
    correlation -0.801620732308472
    sign -1
  ]
  edge
  [
    source 87
    target 152
    weight 0.957721631504271
    correlation 0.957721631504271
    sign 1
  ]
  edge
  [
    source 88
    target 152
    weight 0.846958063828314
    correlation -0.846958063828314
    sign -1
  ]
  edge
  [
    source 89
    target 152
    weight 0.792831405358177
    correlation -0.792831405358177
    sign -1
  ]
  edge
  [
    source 90
    target 152
    weight 0.843110648606506
    correlation 0.843110648606506
    sign 1
  ]
  edge
  [
    source 91
    target 152
    weight 0.257600977808578
    correlation 0.519386018451099
    sign 1
  ]
  edge
  [
    source 92
    target 152
    weight 0.505248110745049
    correlation -0.505248110745049
    sign -1
  ]
  edge
  [
    source 93
    target 152
    weight 0.826054571273026
    correlation 0.826054571273026
    sign 1
  ]
  edge
  [
    source 94
    target 152
    weight 0.746534155845711
    correlation 0.746534155845711
    sign 1
  ]
  edge
  [
    source 95
    target 152
    weight 0.844868009985705
    correlation 0.844868009985705
    sign 1
  ]
  edge
  [
    source 96
    target 152
    weight 0.467314132944341
    correlation -0.467314132944341
    sign -1
  ]
  edge
  [
    source 97
    target 152
    weight 0.716443015089926
    correlation 0.716443015089926
    sign 1
  ]
  edge
  [
    source 98
    target 152
    weight 0.976134778932307
    correlation 0.976134778932307
    sign 1
  ]
  edge
  [
    source 99
    target 152
    weight 0.781810325547303
    correlation -0.781810325547303
    sign -1
  ]
  edge
  [
    source 100
    target 152
    weight 0.799410985009938
    correlation -0.799410985009938
    sign -1
  ]
  edge
  [
    source 101
    target 152
    weight 0.842868665489677
    correlation -0.842868665489677
    sign -1
  ]
  edge
  [
    source 102
    target 152
    weight 0.581089635120839
    correlation -0.740742103477095
    sign -1
  ]
  edge
  [
    source 103
    target 152
    weight 0.779087958893262
    correlation -0.779087958893262
    sign -1
  ]
  edge
  [
    source 104
    target 152
    weight 0.765252225103833
    correlation -0.765252225103833
    sign -1
  ]
  edge
  [
    source 105
    target 152
    weight 0.841987953672991
    correlation -0.841987953672991
    sign -1
  ]
  edge
  [
    source 106
    target 152
    weight 0.772013926697511
    correlation -0.772013926697511
    sign -1
  ]
  edge
  [
    source 107
    target 152
    weight 0.740824448629722
    correlation -0.740824448629722
    sign -1
  ]
  edge
  [
    source 108
    target 152
    weight 0.388907284992215
    correlation 0.388907284992215
    sign 1
  ]
  edge
  [
    source 109
    target 152
    weight 0.751502697567496
    correlation 0.751502697567496
    sign 1
  ]
  edge
  [
    source 110
    target 152
    weight 0.759091498892009
    correlation 0.759091498892009
    sign 1
  ]
  edge
  [
    source 111
    target 152
    weight 0.812433531418197
    correlation 0.812433531418197
    sign 1
  ]
  edge
  [
    source 112
    target 152
    weight 0.740354837556921
    correlation -0.740354837556921
    sign -1
  ]
  edge
  [
    source 113
    target 152
    weight 0.745587249546805
    correlation 0.745587249546805
    sign 1
  ]
  edge
  [
    source 114
    target 152
    weight 0.361217654334165
    correlation -0.361217654334165
    sign -1
  ]
  edge
  [
    source 115
    target 152
    weight 0.839227450655173
    correlation 0.839227450655173
    sign 1
  ]
  edge
  [
    source 116
    target 152
    weight 0.751499996450812
    correlation 0.751499996450812
    sign 1
  ]
  edge
  [
    source 117
    target 152
    weight 0.711283813092889
    correlation 0.711283813092889
    sign 1
  ]
  edge
  [
    source 118
    target 152
    weight 0.692363696374927
    correlation -0.692363696374927
    sign -1
  ]
  edge
  [
    source 119
    target 152
    weight 0.206659054247567
    correlation -0.392445367062859
    sign -1
  ]
  edge
  [
    source 120
    target 152
    weight 0.801185336151936
    correlation 0.801185336151936
    sign 1
  ]
  edge
  [
    source 121
    target 152
    weight 0.735456029009965
    correlation -0.735456029009965
    sign -1
  ]
  edge
  [
    source 122
    target 152
    weight 0.764851567823165
    correlation 0.764851567823165
    sign 1
  ]
  edge
  [
    source 123
    target 152
    weight 0.74546610222801
    correlation 0.74546610222801
    sign 1
  ]
  edge
  [
    source 124
    target 152
    weight 0.684741152531836
    correlation 0.684741152531836
    sign 1
  ]
  edge
  [
    source 125
    target 152
    weight 0.821569559769792
    correlation -0.821569559769792
    sign -1
  ]
  edge
  [
    source 126
    target 152
    weight 0.658161131168121
    correlation 0.658161131168121
    sign 1
  ]
  edge
  [
    source 127
    target 152
    weight 0.720180699316459
    correlation -0.720180699316459
    sign -1
  ]
  edge
  [
    source 128
    target 152
    weight 0.747981309970125
    correlation -0.747981309970125
    sign -1
  ]
  edge
  [
    source 129
    target 152
    weight 0.368619083725044
    correlation -0.714059795954807
    sign -1
  ]
  edge
  [
    source 130
    target 152
    weight 0.763299628145832
    correlation 0.763299628145832
    sign 1
  ]
  edge
  [
    source 131
    target 152
    weight 0.247216351871174
    correlation -0.247216351871174
    sign -1
  ]
  edge
  [
    source 132
    target 152
    weight 0.808354824027877
    correlation 0.808354824027877
    sign 1
  ]
  edge
  [
    source 133
    target 152
    weight 0.608296560609816
    correlation 0.608296560609816
    sign 1
  ]
  edge
  [
    source 134
    target 152
    weight 0.230453020307621
    correlation -0.230453020307621
    sign -1
  ]
  edge
  [
    source 135
    target 152
    weight 0.705316851910965
    correlation 0.705316851910965
    sign 1
  ]
  edge
  [
    source 136
    target 152
    weight 0.715494479306389
    correlation 0.715494479306389
    sign 1
  ]
  edge
  [
    source 137
    target 152
    weight 0.731343017458524
    correlation 0.731343017458524
    sign 1
  ]
  edge
  [
    source 138
    target 152
    weight 0.712477176286224
    correlation 0.712477176286224
    sign 1
  ]
  edge
  [
    source 139
    target 152
    weight 0.705455290614831
    correlation 0.881850071601367
    sign 1
  ]
  edge
  [
    source 140
    target 152
    weight 0.179468677650312
    correlation 0.179468677650312
    sign 1
  ]
  edge
  [
    source 141
    target 152
    weight 0.644863408937696
    correlation -0.644863408937696
    sign -1
  ]
  edge
  [
    source 142
    target 152
    weight 0.590938317364666
    correlation -0.590938317364666
    sign -1
  ]
  edge
  [
    source 143
    target 152
    weight 0.13477066965499
    correlation 0.13477066965499
    sign 1
  ]
  edge
  [
    source 144
    target 152
    weight 0.217548274277733
    correlation 0.542621014618075
    sign 1
  ]
  edge
  [
    source 145
    target 152
    weight 0.115989446736805
    correlation -0.115989446736805
    sign -1
  ]
  edge
  [
    source 146
    target 152
    weight 0.100786399358599
    correlation 0.100786399358599
    sign 1
  ]
  edge
  [
    source 147
    target 152
    weight 0.43564711601477
    correlation 0.697223566998028
    sign 1
  ]
  edge
  [
    source 148
    target 152
    weight 0.203212005455254
    correlation 0.538492871823243
    sign 1
  ]
  edge
  [
    source 149
    target 152
    weight 0.730754990064368
    correlation -0.795855399727776
    sign -1
  ]
  edge
  [
    source 150
    target 152
    weight 0.0240311481926228
    correlation 0.0240311481926228
    sign 1
  ]
  edge
  [
    source 151
    target 152
    weight 0.0234334197441589
    correlation 0.0234334197441589
    sign 1
  ]
]
