# Supplementary material for: Aspergillus fumigatus Challenged by Human Dendritic Cells: Metabolic and Regulatory Pathway Responses Testify a Tight Battle
Source: Front Cell Infect Microbiol. 2019 May 22;9:168. doi: 10.3389/fcimb.2019.00168 (PMC6540932; doi:10.3389/fcimb.2019.00168)
Supplement: Supplementary file 12 [file Data_Sheet_2.ZIP › Supplementary_dataset2/MYC_KT_Disease.gml]

Creator "igraph version 1.2.0 Mon Jun  4 11:55:09 2018"
Version 1
graph
[
  directed 1
  node
  [
    id 0
    name "CDYL"
    label "CDYL"
    colors "#8F8FFF"
    diffs -1.88442505380926
    totalFlows 17.0136828452209
    degree 1
  ]
  node
  [
    id 1
    name "SQSTM1"
    label "SQSTM1"
    colors "#0303FF"
    diffs -35.9313167135354
    totalFlows 138.129505001352
    degree 1
  ]
  node
  [
    id 2
    name "MYO1B"
    label "MYO1B"
    colors "#FF1515"
    diffs 9.19778604162368
    totalFlows 22.7972161791331
    degree 1
  ]
  node
  [
    id 3
    name "ACTL6A"
    label "ACTL6A"
    colors "#FF2E2E"
    diffs 5.24002244039394
    totalFlows 11.1238714939659
    degree 1
  ]
  node
  [
    id 4
    name "HSPD1"
    label "HSPD1"
    colors "#FFD7D7"
    diffs 1.24016674080413
    totalFlows 15.7788793374034
    degree 1
  ]
  node
  [
    id 5
    name "SMARCC1"
    label "SMARCC1"
    colors "#2E2EFF"
    diffs -6.16607468917651
    totalFlows 87.4482694101197
    degree 1
  ]
  node
  [
    id 6
    name "OAT"
    label "OAT"
    colors "#D3D3FF"
    diffs -0.421216818403712
    totalFlows 5.46381781304233
    degree 1
  ]
  node
  [
    id 7
    name "DCTN1"
    label "DCTN1"
    colors "#A8A8FF"
    diffs -1.51223334815931
    totalFlows 7.84868175871502
    degree 1
  ]
  node
  [
    id 8
    name "FN1"
    label "FN1"
    colors "#FFEDED"
    diffs 0.820819280775922
    totalFlows 73.5705423436018
    degree 1
  ]
  node
  [
    id 9
    name "KIDINS220"
    label "KIDINS220"
    colors "#FFA5A5"
    diffs 1.69745746841536
    totalFlows 1.80034264071538
    degree 1
  ]
  node
  [
    id 10
    name "CCT8"
    label "CCT8"
    colors "#FF6F6F"
    diffs 2.77739921168373
    totalFlows 12.3117418992683
    degree 1
  ]
  node
  [
    id 11
    name "SNRNP200"
    label "SNRNP200"
    colors "#4747FF"
    diffs -4.10742228882311
    totalFlows 12.9004686402978
    degree 1
  ]
  node
  [
    id 12
    name "CUL4A"
    label "CUL4A"
    colors "#1111FF"
    diffs -11.1320956379723
    totalFlows 22.647578862298
    degree 1
  ]
  node
  [
    id 13
    name "PPP2R5A"
    label "PPP2R5A"
    colors "#FF2B2B"
    diffs 5.39344063416372
    totalFlows 5.39344063416372
    degree 1
  ]
  node
  [
    id 14
    name "SH3BP4"
    label "SH3BP4"
    colors "#E5E5FF"
    diffs -0.130960582763037
    totalFlows 6.09897855131916
    degree 1
  ]
  node
  [
    id 15
    name "SPTLC1"
    label "SPTLC1"
    colors "#AFAFFF"
    diffs -1.23314629749795
    totalFlows 2.62945916923312
    degree 1
  ]
  node
  [
    id 16
    name "FBXW8"
    label "FBXW8"
    colors "#FFF4F4"
    diffs 0.671700453358067
    totalFlows 5.17324088070515
    degree 1
  ]
  node
  [
    id 17
    name "IPO9"
    label "IPO9"
    colors "#FF9696"
    diffs 1.81145228378672
    totalFlows 3.74558374119187
    degree 1
  ]
  node
  [
    id 18
    name "RFC1"
    label "RFC1"
    colors "#6F6FFF"
    diffs -2.78230839203781
    totalFlows 33.9826594291695
    degree 1
  ]
  node
  [
    id 19
    name "TAF5L"
    label "TAF5L"
    colors "#FF7676"
    diffs 2.4007453995062
    totalFlows 20.9709101738201
    degree 1
  ]
  node
  [
    id 20
    name "TNPO3"
    label "TNPO3"
    colors "#FF6464"
    diffs 3.07889992068202
    totalFlows 3.07889992068202
    degree 1
  ]
  node
  [
    id 21
    name "SMAD7"
    label "SMAD7"
    colors "#FF4040"
    diffs 4.27726987666586
    totalFlows 17.875684694201
    degree 1
  ]
  node
  [
    id 22
    name "TTC27"
    label "TTC27"
    colors "#FFC5C5"
    diffs 1.45628018677506
    totalFlows 1.45628018677506
    degree 1
  ]
  node
  [
    id 23
    name "CCT2"
    label "CCT2"
    colors "#FF9A9A"
    diffs 1.78668468682841
    totalFlows 18.4874781538548
    degree 1
  ]
  node
  [
    id 24
    name "KPNB1"
    label "KPNB1"
    colors "#2323FF"
    diffs -7.38554051171749
    totalFlows 14.2213880880713
    degree 1
  ]
  node
  [
    id 25
    name "BCL2"
    label "BCL2"
    colors "#FF1919"
    diffs 6.87477145127089
    totalFlows 103.907557048092
    degree 1
  ]
  node
  [
    id 26
    name "PSMA4"
    label "PSMA4"
    colors "#A5A5FF"
    diffs -1.60432105172934
    totalFlows 7.36353841899514
    degree 1
  ]
  node
  [
    id 27
    name "TF"
    label "TF"
    colors "#4B4BFF"
    diffs -4.08229985042556
    totalFlows 1.56064225848457
    degree 1
  ]
  node
  [
    id 28
    name "RPN1"
    label "RPN1"
    colors "#F0F0FF"
    diffs 0.321261879682423
    totalFlows 4.39702610089518
    degree 1
  ]
  node
  [
    id 29
    name "DDX24"
    label "DDX24"
    colors "#6464FF"
    diffs -3.18905275451305
    totalFlows 3.63428296468005
    degree 1
  ]
  node
  [
    id 30
    name "NDUFS2"
    label "NDUFS2"
    colors "#BEBEFF"
    diffs -1.02366120570847
    totalFlows 2.83578364356648
    degree 1
  ]
  node
  [
    id 31
    name "AKAP6"
    label "AKAP6"
    colors "#FFDEDE"
    diffs 1.1004363758108
    totalFlows 2.6521928175903
    degree 1
  ]
  node
  [
    id 32
    name "SMC3"
    label "SMC3"
    colors "#FF0707"
    diffs 14.7273819607922
    totalFlows 74.8535185662856
    degree 1
  ]
  node
  [
    id 33
    name "IRAK1"
    label "IRAK1"
    colors "#2B2BFF"
    diffs -6.67769993740898
    totalFlows 8.04767607129001
    degree 1
  ]
  node
  [
    id 34
    name "TRIM21"
    label "TRIM21"
    colors "#7676FF"
    diffs -2.64774882328008
    totalFlows 9.42205410471612
    degree 1
  ]
  node
  [
    id 35
    name "CHCHD3"
    label "CHCHD3"
    colors "#FF6B6B"
    diffs 2.91854614811146
    totalFlows 6.44327750187604
    degree 1
  ]
  node
  [
    id 36
    name "RIN3"
    label "RIN3"
    colors "#FFFFFF"
    diffs 0.588282527242987
    totalFlows 4.51459493246244
    degree 1
  ]
  node
  [
    id 37
    name "FOXO3"
    label "FOXO3"
    colors "#FF2020"
    diffs 6.11151144492123
    totalFlows 9.0058591180282
    degree 1
  ]
  node
  [
    id 38
    name "HSP90AA1"
    label "HSP90AA1"
    colors "#4040FF"
    diffs -4.70238976890437
    totalFlows 98.0267736621872
    degree 1
  ]
  node
  [
    id 39
    name "CREB1"
    label "CREB1"
    colors "#5D5DFF"
    diffs -3.24210475406306
    totalFlows 13.9776003231723
    degree 1
  ]
  node
  [
    id 40
    name "PSMB1"
    label "PSMB1"
    colors "#FF4F4F"
    diffs 3.76094817224382
    totalFlows 11.9176153673794
    degree 1
  ]
  node
  [
    id 41
    name "GIGYF2"
    label "GIGYF2"
    colors "#F7F7FF"
    diffs 0.497879889254281
    totalFlows 6.21514204513407
    degree 1
  ]
  node
  [
    id 42
    name "UBA52"
    label "UBA52"
    colors "#FF3535"
    diffs 4.72755183383061
    totalFlows 30.3773524634718
    degree 1
  ]
  node
  [
    id 43
    name "AASS"
    label "AASS"
    colors "#FF8C8C"
    diffs 1.93952521442091
    totalFlows 1.93952521442091
    degree 1
  ]
  node
  [
    id 44
    name "SMARCB1"
    label "SMARCB1"
    colors "#9A9AFF"
    diffs -1.72294341810579
    totalFlows 12.86319802892
    degree 1
  ]
  node
  [
    id 45
    name "RFC4"
    label "RFC4"
    colors "#FFDBDB"
    diffs 1.17507936518336
    totalFlows 10.5868085509586
    degree 1
  ]
  node
  [
    id 46
    name "MCM3"
    label "MCM3"
    colors "#FF0303"
    diffs 15.3712062813552
    totalFlows 102.970181810989
    degree 1
  ]
  node
  [
    id 47
    name "MSH6"
    label "MSH6"
    colors "#FF5656"
    diffs 3.54131232703367
    totalFlows 15.1093675266506
    degree 1
  ]
  node
  [
    id 48
    name "HNRNPC"
    label "HNRNPC"
    colors "#B3B3FF"
    diffs -1.22499441277547
    totalFlows 127.430717467086
    degree 1
  ]
  node
  [
    id 49
    name "AP3D1"
    label "AP3D1"
    colors "#FF5959"
    diffs 3.52444874591531
    totalFlows 3.52444874591531
    degree 1
  ]
  node
  [
    id 50
    name "IPO7"
    label "IPO7"
    colors "#FFF7F7"
    diffs 0.651582870170487
    totalFlows 3.11039087997284
    degree 1
  ]
  node
  [
    id 51
    name "PPP1R15A"
    label "PPP1R15A"
    colors "#1515FF"
    diffs -10.5486239761684
    totalFlows 19.4016241737604
    degree 1
  ]
  node
  [
    id 52
    name "MYO9B"
    label "MYO9B"
    colors "#FFA8A8"
    diffs 1.65752676123154
    totalFlows 1.65752676123154
    degree 1
  ]
  node
  [
    id 53
    name "DMAP1"
    label "DMAP1"
    colors "#2020FF"
    diffs -7.89088869149224
    totalFlows 3.36045472061272
    degree 1
  ]
  node
  [
    id 54
    name "EXOC3"
    label "EXOC3"
    colors "#FF8F8F"
    diffs 1.8888253905983
    totalFlows 1.8888253905983
    degree 1
  ]
  node
  [
    id 55
    name "PDS5A"
    label "PDS5A"
    colors "#D0D0FF"
    diffs -0.437651454238243
    totalFlows 2.98284300106177
    degree 1
  ]
  node
  [
    id 56
    name "NDUFA8"
    label "NDUFA8"
    colors "#FBFBFF"
    diffs 0.555769740696168
    totalFlows 1.61284035356296
    degree 1
  ]
  node
  [
    id 57
    name "BRD3"
    label "BRD3"
    colors "#FF2727"
    diffs 5.47141688788821
    totalFlows 12.3642725705854
    degree 1
  ]
  node
  [
    id 58
    name "CDK6"
    label "CDK6"
    colors "#5656FF"
    diffs -3.68641121340256
    totalFlows 90.585899540838
    degree 1
  ]
  node
  [
    id 59
    name "CCT4"
    label "CCT4"
    colors "#DEDEFF"
    diffs -0.205050944123794
    totalFlows 9.94688490900942
    degree 1
  ]
  node
  [
    id 60
    name "ASS1"
    label "ASS1"
    colors "#FFAFAF"
    diffs 1.61726539853357
    totalFlows 4.80676884864097
    degree 1
  ]
  node
  [
    id 61
    name "BTAF1"
    label "BTAF1"
    colors "#FF8888"
    diffs 1.94901876665575
    totalFlows 1.94901876665575
    degree 1
  ]
  node
  [
    id 62
    name "RCOR3"
    label "RCOR3"
    colors "#FFA1A1"
    diffs 1.74522875607962
    totalFlows 28.2116001113753
    degree 1
  ]
  node
  [
    id 63
    name "RPS27L"
    label "RPS27L"
    colors "#FFC9C9"
    diffs 1.37566762784815
    totalFlows 3.48328629750353
    degree 1
  ]
  node
  [
    id 64
    name "CCAR2"
    label "CCAR2"
    colors "#8181FF"
    diffs -2.27656972990273
    totalFlows 8.71431985927001
    degree 1
  ]
  node
  [
    id 65
    name "BTRC"
    label "BTRC"
    colors "#FF1C1C"
    diffs 6.61691337493992
    totalFlows 30.5145320731229
    degree 1
  ]
  node
  [
    id 66
    name "PDS5B"
    label "PDS5B"
    colors "#FF7A7A"
    diffs 2.33745774133504
    totalFlows 2.91568406466329
    degree 1
  ]
  node
  [
    id 67
    name "XRCC5"
    label "XRCC5"
    colors "#0A0AFF"
    diffs -11.6839827351484
    totalFlows 23.1932885699104
    degree 1
  ]
  node
  [
    id 68
    name "RARS"
    label "RARS"
    colors "#FF3939"
    diffs 4.67971470289038
    totalFlows 10.5852430629618
    degree 1
  ]
  node
  [
    id 69
    name "CCT3"
    label "CCT3"
    colors "#BABAFF"
    diffs -1.10447071906933
    totalFlows 13.3849260344724
    degree 1
  ]
  node
  [
    id 70
    name "POLE"
    label "POLE"
    colors "#6B6BFF"
    diffs -3.04240980363135
    totalFlows 1.2978492275093
    degree 1
  ]
  node
  [
    id 71
    name "YWHAQ"
    label "YWHAQ"
    colors "#1C1CFF"
    diffs -8.0967784810748
    totalFlows 50.4112890409848
    degree 1
  ]
  node
  [
    id 72
    name "SSR1"
    label "SSR1"
    colors "#DBDBFF"
    diffs -0.262049676166021
    totalFlows 4.05658039530033
    degree 1
  ]
  node
  [
    id 73
    name "LRRC59"
    label "LRRC59"
    colors "#3D3DFF"
    diffs -5.16932449362599
    totalFlows 33.2804146101905
    degree 1
  ]
  node
  [
    id 74
    name "COPG1"
    label "COPG1"
    colors "#FF2323"
    diffs 5.56661950229823
    totalFlows 9.4059586199435
    degree 1
  ]
  node
  [
    id 75
    name "HNRNPK"
    label "HNRNPK"
    colors "#9393FF"
    diffs -1.86653013630476
    totalFlows 28.5332771875744
    degree 1
  ]
  node
  [
    id 76
    name "TRIM28"
    label "TRIM28"
    colors "#3939FF"
    diffs -5.30718742937055
    totalFlows 21.1061601163454
    degree 1
  ]
  node
  [
    id 77
    name "SLC25A13"
    label "SLC25A13"
    colors "#FF6060"
    diffs 3.48404116459733
    totalFlows 19.7119281463532
    degree 1
  ]
  node
  [
    id 78
    name "NCL"
    label "NCL"
    colors "#FF4444"
    diffs 4.1284534250697
    totalFlows 23.9888546919684
    degree 1
  ]
  node
  [
    id 79
    name "SLC25A11"
    label "SLC25A11"
    colors "#FFE9E9"
    diffs 0.865028618383003
    totalFlows 4.53948359846401
    degree 1
  ]
  node
  [
    id 80
    name "ACTC1"
    label "ACTC1"
    colors "#E2E2FF"
    diffs -0.163993097010334
    totalFlows 9.34367167873007
    degree 1
  ]
  node
  [
    id 81
    name "DSP"
    label "DSP"
    colors "#FF4B4B"
    diffs 3.82777371869287
    totalFlows 10.545973411862
    degree 1
  ]
  node
  [
    id 82
    name "HSPH1"
    label "HSPH1"
    colors "#1919FF"
    diffs -9.14267234389902
    totalFlows 5.29512181939641
    degree 1
  ]
  node
  [
    id 83
    name "PIM1"
    label "PIM1"
    colors "#0707FF"
    diffs -14.2213166920692
    totalFlows 23.0215098796063
    degree 1
  ]
  node
  [
    id 84
    name "UTP15"
    label "UTP15"
    colors "#FF9E9E"
    diffs 1.75273387324313
    totalFlows 1.75273387324313
    degree 1
  ]
  node
  [
    id 85
    name "ALDH18A1"
    label "ALDH18A1"
    colors "#7D7DFF"
    diffs -2.2979512822967
    totalFlows 1.16129841196676
    degree 1
  ]
  node
  [
    id 86
    name "PLOD3"
    label "PLOD3"
    colors "#FFACAC"
    diffs 1.64164217332182
    totalFlows 1.64164217332182
    degree 1
  ]
  node
  [
    id 87
    name "NEK11"
    label "NEK11"
    colors "#FFC1C1"
    diffs 1.46298482559144
    totalFlows 1.46298482559144
    degree 1
  ]
  node
  [
    id 88
    name "DNAJA3"
    label "DNAJA3"
    colors "#FF3D3D"
    diffs 4.4124851593572
    totalFlows 10.866504937431
    degree 1
  ]
  node
  [
    id 89
    name "NCAPG2"
    label "NCAPG2"
    colors "#6868FF"
    diffs -3.18693931697248
    totalFlows 1.17584957429224
    degree 1
  ]
  node
  [
    id 90
    name "NUP133"
    label "NUP133"
    colors "#FFB3B3"
    diffs 1.57836941192122
    totalFlows 3.51345336449316
    degree 1
  ]
  node
  [
    id 91
    name "NLRX1"
    label "NLRX1"
    colors "#EDEDFF"
    diffs 0.319098170305324
    totalFlows 3.60456270473789
    degree 1
  ]
  node
  [
    id 92
    name "TSN"
    label "TSN"
    colors "#9E9EFF"
    diffs -1.67552252772657
    totalFlows 1.80213842623198
    degree 1
  ]
  node
  [
    id 93
    name "IGF2BP1"
    label "IGF2BP1"
    colors "#3232FF"
    diffs -5.73685620538864
    totalFlows 5.25534473133246
    degree 1
  ]
  node
  [
    id 94
    name "MSH2"
    label "MSH2"
    colors "#FF0000"
    diffs 15.6639677782058
    totalFlows 96.8308907181586
    degree 1
  ]
  node
  [
    id 95
    name "ELF3"
    label "ELF3"
    colors "#FFBABA"
    diffs 1.48035332933716
    totalFlows 6.52572315560337
    degree 1
  ]
  node
  [
    id 96
    name "CD6"
    label "CD6"
    colors "#C5C5FF"
    diffs -0.962037636295744
    totalFlows 1.03031594066188
    degree 1
  ]
  node
  [
    id 97
    name "CDKN2A"
    label "CDKN2A"
    colors "#5252FF"
    diffs -3.87350459531947
    totalFlows 17.647166195977
    degree 1
  ]
  node
  [
    id 98
    name "FBL"
    label "FBL"
    colors "#4F4FFF"
    diffs -4.049108124296
    totalFlows 13.0544510466797
    degree 1
  ]
  node
  [
    id 99
    name "SMARCC2"
    label "SMARCC2"
    colors "#6060FF"
    diffs -3.20928713805428
    totalFlows 12.6830489040961
    degree 1
  ]
  node
  [
    id 100
    name "NUP153"
    label "NUP153"
    colors "#FF6868"
    diffs 2.93932262520653
    totalFlows 5.15244634499989
    degree 1
  ]
  node
  [
    id 101
    name "ILVBL"
    label "ILVBL"
    colors "#FFF0F0"
    diffs 0.713896565234796
    totalFlows 1.70765333678738
    degree 1
  ]
  node
  [
    id 102
    name "SSBP1"
    label "SSBP1"
    colors "#FFE2E2"
    diffs 1.09461309923592
    totalFlows 7.84636416949413
    degree 1
  ]
  node
  [
    id 103
    name "LONP1"
    label "LONP1"
    colors "#7272FF"
    diffs -2.65355370504605
    totalFlows 1.49131705763436
    degree 1
  ]
  node
  [
    id 104
    name "CCT6A"
    label "CCT6A"
    colors "#D7D7FF"
    diffs -0.279162058592306
    totalFlows 7.52041411040484
    degree 1
  ]
  node
  [
    id 105
    name "PSMA2"
    label "PSMA2"
    colors "#2727FF"
    diffs -7.13238597566273
    totalFlows 4.93198096889137
    degree 1
  ]
  node
  [
    id 106
    name "COPB2"
    label "COPB2"
    colors "#8888FF"
    diffs -2.15092771282446
    totalFlows 3.8435410481181
    degree 1
  ]
  node
  [
    id 107
    name "USP9X"
    label "USP9X"
    colors "#FF7D7D"
    diffs 2.11299739524913
    totalFlows 20.6096725270808
    degree 1
  ]
  node
  [
    id 108
    name "SCD"
    label "SCD"
    colors "#CCCCFF"
    diffs -0.592169372458342
    totalFlows 3.73384975484354
    degree 1
  ]
  node
  [
    id 109
    name "SHOC2"
    label "SHOC2"
    colors "#FFD0D0"
    diffs 1.37031753352782
    totalFlows 3.97682812986027
    degree 1
  ]
  node
  [
    id 110
    name "HNRNPF"
    label "HNRNPF"
    colors "#3535FF"
    diffs -5.57065085907867
    totalFlows 9.62594234659061
    degree 1
  ]
  node
  [
    id 111
    name "TRPC4AP"
    label "TRPC4AP"
    colors "#FF4747"
    diffs 4.04150748589531
    totalFlows 4.66646338752707
    degree 1
  ]
  node
  [
    id 112
    name "DNAJA2"
    label "DNAJA2"
    colors "#FF1111"
    diffs 9.2298929684162
    totalFlows 10.3920722386579
    degree 1
  ]
  node
  [
    id 113
    name "BIN1"
    label "BIN1"
    colors "#FFD3D3"
    diffs 1.33960988203238
    totalFlows 6.47564445310626
    degree 1
  ]
  node
  [
    id 114
    name "GTF3C1"
    label "GTF3C1"
    colors "#5959FF"
    diffs -3.63308116989774
    totalFlows 5.81169080737849
    degree 1
  ]
  node
  [
    id 115
    name "IPO11"
    label "IPO11"
    colors "#8C8CFF"
    diffs -2.01576235736321
    totalFlows 1.47712521911169
    degree 1
  ]
  node
  [
    id 116
    name "BRD8"
    label "BRD8"
    colors "#FF8484"
    diffs 1.99554575830776
    totalFlows 22.5694232184376
    degree 1
  ]
  node
  [
    id 117
    name "SMC2"
    label "SMC2"
    colors "#FF0A0A"
    diffs 13.9155569010784
    totalFlows 41.1283224321019
    degree 1
  ]
  node
  [
    id 118
    name "DNAJB6"
    label "DNAJB6"
    colors "#FF5252"
    diffs 3.65078818711877
    totalFlows 5.54491302665333
    degree 1
  ]
  node
  [
    id 119
    name "POLR2B"
    label "POLR2B"
    colors "#FF3232"
    diffs 5.03202786505627
    totalFlows 9.54376385680162
    degree 1
  ]
  node
  [
    id 120
    name "GCHFR"
    label "GCHFR"
    colors "#B7B7FF"
    diffs -1.18651366771132
    totalFlows 0.323940894747556
    degree 1
  ]
  node
  [
    id 121
    name "RFC5"
    label "RFC5"
    colors "#FFBEBE"
    diffs 1.47977412151832
    totalFlows 36.9480264983114
    degree 1
  ]
  node
  [
    id 122
    name "SQRDL"
    label "SQRDL"
    colors "#FFB7B7"
    diffs 1.56247139248639
    totalFlows 1.56247139248639
    degree 1
  ]
  node
  [
    id 123
    name "P4HA1"
    label "P4HA1"
    colors "#FFE5E5"
    diffs 1.05576565861882
    totalFlows 1.05576565861882
    degree 1
  ]
  node
  [
    id 124
    name "PARP10"
    label "PARP10"
    colors "#C1C1FF"
    diffs -0.966189889130976
    totalFlows 0.62515978334107
    degree 1
  ]
  node
  [
    id 125
    name "EIF3E"
    label "EIF3E"
    colors "#FF8181"
    diffs 2.06740582774139
    totalFlows 7.30980991111605
    degree 1
  ]
  node
  [
    id 126
    name "MRPS34"
    label "MRPS34"
    colors "#FF5D5D"
    diffs 3.51577040454845
    totalFlows 22.4428458935826
    degree 1
  ]
  node
  [
    id 127
    name "TUBB"
    label "TUBB"
    colors "#4444FF"
    diffs -4.31839915603548
    totalFlows 41.7642426517819
    degree 1
  ]
  node
  [
    id 128
    name "NOL11"
    label "NOL11"
    colors "#FFCCCC"
    diffs 1.37312382409743
    totalFlows 1.37312382409743
    degree 1
  ]
  node
  [
    id 129
    name "DPM1"
    label "DPM1"
    colors "#8484FF"
    diffs -2.2622826598154
    totalFlows 0.607202444354183
    degree 1
  ]
  node
  [
    id 130
    name "AXIN1"
    label "AXIN1"
    colors "#ACACFF"
    diffs -1.39591169025666
    totalFlows 9.76934148968675
    degree 1
  ]
  node
  [
    id 131
    name "NDUFS3"
    label "NDUFS3"
    colors "#FF0E0E"
    diffs 9.25297540947264
    totalFlows 39.0030425726019
    degree 1
  ]
  node
  [
    id 132
    name "PDZD2"
    label "PDZD2"
    colors "#FFFBFB"
    diffs 0.647466802510725
    totalFlows 0.647466802510725
    degree 1
  ]
  node
  [
    id 133
    name "EPPK1"
    label "EPPK1"
    colors "#9696FF"
    diffs -1.77239764937036
    totalFlows 5.58766135595816
    degree 1
  ]
  node
  [
    id 134
    name "TP73"
    label "TP73"
    colors "#FF7272"
    diffs 2.59217007732344
    totalFlows 19.4715535016541
    degree 1
  ]
  node
  [
    id 135
    name "MYO5A"
    label "MYO5A"
    colors "#FF9393"
    diffs 1.85931740466582
    totalFlows 4.43474838656069
    degree 1
  ]
  node
  [
    id 136
    name "SLC25A12"
    label "SLC25A12"
    colors "#F4F4FF"
    diffs 0.334969485078329
    totalFlows 13.1967018213282
    degree 1
  ]
  node
  [
    id 137
    name "TMPO"
    label "TMPO"
    colors "#7A7AFF"
    diffs -2.43434662517077
    totalFlows 54.5253368046872
    degree 1
  ]
  node
  [
    id 138
    name "STAG2"
    label "STAG2"
    colors "#A1A1FF"
    diffs -1.66623298472836
    totalFlows 2.66940956941333
    degree 1
  ]
  node
  [
    id 139
    name "TUBA4A"
    label "TUBA4A"
    colors "#0E0EFF"
    diffs -11.2971857245544
    totalFlows 100.679399650142
    degree 1
  ]
  node
  [
    id 140
    name "IDH3A"
    label "IDH3A"
    colors "#C9C9FF"
    diffs -0.610524488898694
    totalFlows 1.3665403679266
    degree 1
  ]
  node
  [
    id 141
    name "DCLK1"
    label "DCLK1"
    colors "#E9E9FF"
    diffs 0.0517342735246858
    totalFlows 0.0517342735246858
    degree 1
  ]
  node
  [
    id 142
    name "MYC"
    label "MYC"
    colors "#0000FF"
    diffs -46.2772719970919
    totalFlows 191.492187857036
    degree 142
  ]
  edge
  [
    source 0
    target 142
    weight 0.991337817731919
    correlation 0.991337817731919
    sign 1
  ]
  edge
  [
    source 1
    target 142
    weight 0.976284521842731
    correlation 0.976284521842731
    sign 1
  ]
  edge
  [
    source 2
    target 142
    weight 0.960840677762263
    correlation -0.960840677762263
    sign -1
  ]
  edge
  [
    source 3
    target 142
    weight 0.974590643906183
    correlation -0.974590643906183
    sign -1
  ]
  edge
  [
    source 4
    target 142
    weight 0.973952122976583
    correlation -0.973952122976583
    sign -1
  ]
  edge
  [
    source 5
    target 142
    weight 0.903682910618155
    correlation -0.903682910618155
    sign -1
  ]
  edge
  [
    source 6
    target 142
    weight 0.991227933917743
    correlation 0.991227933917743
    sign 1
  ]
  edge
  [
    source 7
    target 142
    weight 0.889775667521661
    correlation 0.889775667521661
    sign 1
  ]
  edge
  [
    source 8
    target 142
    weight 0.951768365219308
    correlation 0.951768365219308
    sign 1
  ]
  edge
  [
    source 9
    target 142
    weight 0.900171320357691
    correlation -0.900171320357691
    sign -1
  ]
  edge
  [
    source 10
    target 142
    weight 0.948267666025033
    correlation -0.948267666025033
    sign -1
  ]
  edge
  [
    source 11
    target 142
    weight 0.928326073893156
    correlation -0.928326073893156
    sign -1
  ]
  edge
  [
    source 12
    target 142
    weight 0.960999062550164
    correlation 0.960999062550164
    sign 1
  ]
  edge
  [
    source 13
    target 142
    weight 0.916978331590862
    correlation -0.916978331590862
    sign -1
  ]
  edge
  [
    source 14
    target 142
    weight 0.889347899253918
    correlation -0.889347899253918
    sign -1
  ]
  edge
  [
    source 15
    target 142
    weight 0.941127224200203
    correlation -0.941127224200203
    sign -1
  ]
  edge
  [
    source 16
    target 142
    weight 0.981811953356126
    correlation 0.981811953356126
    sign 1
  ]
  edge
  [
    source 17
    target 142
    weight 0.90052372090897
    correlation 0.90052372090897
    sign 1
  ]
  edge
  [
    source 18
    target 142
    weight 0.760937518107343
    correlation -0.760937518107343
    sign -1
  ]
  edge
  [
    source 19
    target 142
    weight 0.756279540505121
    correlation -0.756279540505121
    sign -1
  ]
  edge
  [
    source 20
    target 142
    weight 0.894566590747967
    correlation -0.894566590747967
    sign -1
  ]
  edge
  [
    source 21
    target 142
    weight 0.934344898193788
    correlation 0.934344898193788
    sign 1
  ]
  edge
  [
    source 22
    target 142
    weight 0.72814009338753
    correlation -0.983746102346688
    sign -1
  ]
  edge
  [
    source 23
    target 142
    weight 0.907749958746429
    correlation -0.907749958746429
    sign -1
  ]
  edge
  [
    source 24
    target 142
    weight 0.898258475543409
    correlation -0.898258475543409
    sign -1
  ]
  edge
  [
    source 25
    target 142
    weight 0.688920916901492
    correlation 0.688920916901492
    sign 1
  ]
  edge
  [
    source 26
    target 142
    weight 0.853090542945644
    correlation -0.853090542945644
    sign -1
  ]
  edge
  [
    source 27
    target 142
    weight 0.856894419600885
    correlation 0.856894419600885
    sign 1
  ]
  edge
  [
    source 28
    target 142
    weight 0.914942907723653
    correlation 0.914942907723653
    sign 1
  ]
  edge
  [
    source 29
    target 142
    weight 0.936662553782113
    correlation -0.936662553782113
    sign -1
  ]
  edge
  [
    source 30
    target 142
    weight 0.857216767890394
    correlation -0.857216767890394
    sign -1
  ]
  edge
  [
    source 31
    target 142
    weight 0.970861712368418
    correlation 0.970861712368418
    sign 1
  ]
  edge
  [
    source 32
    target 142
    weight 0.630784792116974
    correlation -0.630784792116974
    sign -1
  ]
  edge
  [
    source 33
    target 142
    weight 0.776696653215607
    correlation 0.776696653215607
    sign 1
  ]
  edge
  [
    source 34
    target 142
    weight 0.797724042546005
    correlation -0.797724042546005
    sign -1
  ]
  edge
  [
    source 35
    target 142
    weight 0.824332597504538
    correlation -0.824332597504538
    sign -1
  ]
  edge
  [
    source 36
    target 142
    weight 0.798228922238805
    correlation 0.798228922238805
    sign 1
  ]
  edge
  [
    source 37
    target 142
    weight 0.889961454797573
    correlation 0.889961454797573
    sign 1
  ]
  edge
  [
    source 38
    target 142
    weight 0.836888895693967
    correlation -0.836888895693967
    sign -1
  ]
  edge
  [
    source 39
    target 142
    weight 0.907444910744523
    correlation -0.907444910744523
    sign -1
  ]
  edge
  [
    source 40
    target 142
    weight 0.851681214057687
    correlation -0.851681214057687
    sign -1
  ]
  edge
  [
    source 41
    target 142
    weight 0.83062525757939
    correlation -0.83062525757939
    sign -1
  ]
  edge
  [
    source 42
    target 142
    weight 0.821788685913633
    correlation -0.821788685913633
    sign -1
  ]
  edge
  [
    source 43
    target 142
    weight 0.969762607210454
    correlation -0.969762607210454
    sign -1
  ]
  edge
  [
    source 44
    target 142
    weight 0.907497566354754
    correlation 0.907497566354754
    sign 1
  ]
  edge
  [
    source 45
    target 142
    weight 0.888904315154561
    correlation -0.888904315154561
    sign -1
  ]
  edge
  [
    source 46
    target 142
    weight 0.561910648251736
    correlation -0.561910648251736
    sign -1
  ]
  edge
  [
    source 47
    target 142
    weight 0.758977051767714
    correlation -0.758977051767714
    sign -1
  ]
  edge
  [
    source 48
    target 142
    weight 0.551360272650901
    correlation -0.551360272650901
    sign -1
  ]
  edge
  [
    source 49
    target 142
    weight 0.823723766581819
    correlation -0.823723766581819
    sign -1
  ]
  edge
  [
    source 50
    target 142
    weight 0.874239763563021
    correlation -0.874239763563021
    sign -1
  ]
  edge
  [
    source 51
    target 142
    weight 0.544580124265136
    correlation 0.544580124265136
    sign 1
  ]
  edge
  [
    source 52
    target 142
    weight 0.828763380615769
    correlation 0.990392648394694
    sign 1
  ]
  edge
  [
    source 53
    target 142
    weight 0.71778867038078
    correlation 0.828918823642991
    sign 1
  ]
  edge
  [
    source 54
    target 142
    weight 0.944412695299148
    correlation 0.944412695299148
    sign 1
  ]
  edge
  [
    source 55
    target 142
    weight 0.986280170645426
    correlation -0.986280170645426
    sign -1
  ]
  edge
  [
    source 56
    target 142
    weight 0.646460656047098
    correlation 0.646460656047098
    sign 1
  ]
  edge
  [
    source 57
    target 142
    weight 0.521269927826232
    correlation 0.521269927826232
    sign 1
  ]
  edge
  [
    source 58
    target 142
    weight 0.500909687403879
    correlation 0.500909687403879
    sign 1
  ]
  edge
  [
    source 59
    target 142
    weight 0.789414361623814
    correlation -0.789414361623814
    sign -1
  ]
  edge
  [
    source 60
    target 142
    weight 0.716844688225538
    correlation 0.716844688225538
    sign 1
  ]
  edge
  [
    source 61
    target 142
    weight 0.016913322240443
    correlation 0.66846552646499
    sign 1
  ]
  edge
  [
    source 62
    target 142
    weight 0.466449140255323
    correlation 0.466449140255323
    sign 1
  ]
  edge
  [
    source 63
    target 142
    weight 0.759308480335653
    correlation -0.759308480335653
    sign -1
  ]
  edge
  [
    source 64
    target 142
    weight 0.83161213490357
    correlation 0.83161213490357
    sign 1
  ]
  edge
  [
    source 65
    target 142
    weight 0.79529781733328
    correlation -0.79529781733328
    sign -1
  ]
  edge
  [
    source 66
    target 142
    weight 0.743048208831311
    correlation 0.743048208831311
    sign 1
  ]
  edge
  [
    source 67
    target 142
    weight 0.870144337116483
    correlation -0.870144337116483
    sign -1
  ]
  edge
  [
    source 68
    target 142
    weight 0.820491370822008
    correlation -0.820491370822008
    sign -1
  ]
  edge
  [
    source 69
    target 142
    weight 0.762686116314459
    correlation -0.762686116314459
    sign -1
  ]
  edge
  [
    source 70
    target 142
    weight 0.648924613754651
    correlation -0.858069433878887
    sign -1
  ]
  edge
  [
    source 71
    target 142
    weight 0.733732722423084
    correlation 0.733732722423084
    sign 1
  ]
  edge
  [
    source 72
    target 142
    weight 0.799738578257829
    correlation -0.799738578257829
    sign -1
  ]
  edge
  [
    source 73
    target 142
    weight 0.416287223285062
    correlation 0.416287223285062
    sign 1
  ]
  edge
  [
    source 74
    target 142
    weight 0.758190864939275
    correlation 0.758190864939275
    sign 1
  ]
  edge
  [
    source 75
    target 142
    weight 0.796394178363932
    correlation -0.796394178363932
    sign -1
  ]
  edge
  [
    source 76
    target 142
    weight 0.866961611148313
    correlation -0.866961611148313
    sign -1
  ]
  edge
  [
    source 77
    target 142
    weight 0.391877686365687
    correlation 0.391877686365687
    sign 1
  ]
  edge
  [
    source 78
    target 142
    weight 0.807979402414318
    correlation -0.807979402414318
    sign -1
  ]
  edge
  [
    source 79
    target 142
    weight 0.725798964881752
    correlation 0.725798964881752
    sign 1
  ]
  edge
  [
    source 80
    target 142
    weight 0.746888716770626
    correlation 0.746888716770626
    sign 1
  ]
  edge
  [
    source 81
    target 142
    weight 0.676793405564173
    correlation 0.676793405564173
    sign 1
  ]
  edge
  [
    source 82
    target 142
    weight 0.768928373789567
    correlation -0.768928373789567
    sign -1
  ]
  edge
  [
    source 83
    target 142
    weight 0.354369546855096
    correlation 0.354369546855096
    sign 1
  ]
  edge
  [
    source 84
    target 142
    weight 0.876366936621567
    correlation -0.876366936621567
    sign -1
  ]
  edge
  [
    source 85
    target 142
    weight 0.573365365961899
    correlation 0.573365365961899
    sign 1
  ]
  edge
  [
    source 86
    target 142
    weight 0.820821086660909
    correlation 0.820821086660909
    sign 1
  ]
  edge
  [
    source 87
    target 142
    weight 0.731492412795719
    correlation 0.985392080573085
    sign 1
  ]
  edge
  [
    source 88
    target 142
    weight 0.700960865702506
    correlation -0.700960865702506
    sign -1
  ]
  edge
  [
    source 89
    target 142
    weight 0.587924787146118
    correlation 0.804726365802336
    sign 1
  ]
  edge
  [
    source 90
    target 142
    weight 0.762918363587166
    correlation -0.762918363587166
    sign -1
  ]
  edge
  [
    source 91
    target 142
    weight 0.308977742213943
    correlation 0.308977742213943
    sign 1
  ]
  edge
  [
    source 92
    target 142
    weight 0.901069213115988
    correlation -0.901069213115988
    sign -1
  ]
  edge
  [
    source 93
    target 142
    weight 0.739631823831784
    correlation 0.739631823831784
    sign 1
  ]
  edge
  [
    source 94
    target 142
    weight 0.286257788804165
    correlation -0.286257788804165
    sign -1
  ]
  edge
  [
    source 95
    target 142
    weight 0.767290166791439
    correlation 0.767290166791439
    sign 1
  ]
  edge
  [
    source 96
    target 142
    weight 0.515157970330938
    correlation 0.515157970330938
    sign 1
  ]
  edge
  [
    source 97
    target 142
    weight 0.753866820285402
    correlation 0.753866820285402
    sign 1
  ]
  edge
  [
    source 98
    target 142
    weight 0.802763344163681
    correlation -0.802763344163681
    sign -1
  ]
  edge
  [
    source 99
    target 142
    weight 0.844432765610565
    correlation -0.844432765610565
    sign -1
  ]
  edge
  [
    source 100
    target 142
    weight 0.746330602438961
    correlation -0.746330602438961
    sign -1
  ]
  edge
  [
    source 101
    target 142
    weight 0.853826668393692
    correlation 0.890197028222509
    sign 1
  ]
  edge
  [
    source 102
    target 142
    weight 0.747023566038299
    correlation -0.747023566038299
    sign -1
  ]
  edge
  [
    source 103
    target 142
    weight 0.745658528817181
    correlation 0.745658528817181
    sign 1
  ]
  edge
  [
    source 104
    target 142
    weight 0.754901828813232
    correlation -0.754901828813232
    sign -1
  ]
  edge
  [
    source 105
    target 142
    weight 0.759422669173611
    correlation -0.759422669173611
    sign -1
  ]
  edge
  [
    source 106
    target 142
    weight 0.0511822177793919
    correlation -0.691807141298137
    sign -1
  ]
  edge
  [
    source 107
    target 142
    weight 0.714877609317762
    correlation 0.714877609317762
    sign 1
  ]
  edge
  [
    source 108
    target 142
    weight 0.229447050101737
    correlation 0.229447050101737
    sign 1
  ]
  edge
  [
    source 109
    target 142
    weight 0.0850087715768431
    correlation -0.416297732605281
    sign -1
  ]
  edge
  [
    source 110
    target 142
    weight 0.743537564509302
    correlation -0.743537564509302
    sign -1
  ]
  edge
  [
    source 111
    target 142
    weight 0.590264032429393
    correlation -0.590264032429393
    sign -1
  ]
  edge
  [
    source 112
    target 142
    weight 0.748726090115415
    correlation 0.748726090115415
    sign 1
  ]
  edge
  [
    source 113
    target 142
    weight 0.621611518988366
    correlation 0.621611518988366
    sign 1
  ]
  edge
  [
    source 114
    target 142
    weight 0.526486657719913
    correlation 0.740390506027122
    sign 1
  ]
  edge
  [
    source 115
    target 142
    weight 0.738562609555844
    correlation -0.738562609555844
    sign -1
  ]
  edge
  [
    source 116
    target 142
    weight 0.157886412975709
    correlation 0.157886412975709
    sign 1
  ]
  edge
  [
    source 117
    target 142
    weight 0.151763202346092
    correlation -0.151763202346092
    sign -1
  ]
  edge
  [
    source 118
    target 142
    weight 0.162499668170211
    correlation 0.698604384894242
    sign 1
  ]
  edge
  [
    source 119
    target 142
    weight 0.722050925644887
    correlation -0.722050925644887
    sign -1
  ]
  edge
  [
    source 120
    target 142
    weight 0.161970447373778
    correlation 0.161970447373778
    sign 1
  ]
  edge
  [
    source 121
    target 142
    weight 0.12803244222863
    correlation 0.12803244222863
    sign 1
  ]
  edge
  [
    source 122
    target 142
    weight 0.781235696243196
    correlation 0.801955058725883
    sign 1
  ]
  edge
  [
    source 123
    target 142
    weight 0.527882829309412
    correlation 0.87286572992685
    sign 1
  ]
  edge
  [
    source 124
    target 142
    weight 0.312579891670535
    correlation 0.503739429992418
    sign 1
  ]
  edge
  [
    source 125
    target 142
    weight 0.688719583767554
    correlation -0.688719583767554
    sign -1
  ]
  edge
  [
    source 126
    target 142
    weight 0.113796496956736
    correlation -0.113796496956736
    sign -1
  ]
  edge
  [
    source 127
    target 142
    weight 0.415443790159361
    correlation 0.619875753306602
    sign 1
  ]
  edge
  [
    source 128
    target 142
    weight 0.686561912048713
    correlation -0.943946410432138
    sign -1
  ]
  edge
  [
    source 129
    target 142
    weight 0.303601222177091
    correlation 0.556183621569079
    sign 1
  ]
  edge
  [
    source 130
    target 142
    weight 0.301658484203173
    correlation 0.72623204579928
    sign 1
  ]
  edge
  [
    source 131
    target 142
    weight 0.0898673574822331
    correlation -0.0898673574822331
    sign -1
  ]
  edge
  [
    source 132
    target 142
    weight 0.220256407508068
    correlation 0.353694701370682
    sign 1
  ]
  edge
  [
    source 133
    target 142
    weight 0.717850938523528
    correlation 0.717850938523528
    sign 1
  ]
  edge
  [
    source 134
    target 142
    weight 0.244578425238805
    correlation -0.689050662837721
    sign -1
  ]
  edge
  [
    source 135
    target 142
    weight 0.175721245531437
    correlation 0.594251853184329
    sign 1
  ]
  edge
  [
    source 136
    target 142
    weight 0.0493946958819263
    correlation -0.0493946958819263
    sign -1
  ]
  edge
  [
    source 137
    target 142
    weight 0.0352253178531301
    correlation -0.0352253178531301
    sign -1
  ]
  edge
  [
    source 138
    target 142
    weight 0.032306605725678
    correlation -0.63671717376612
    sign -1
  ]
  edge
  [
    source 139
    target 142
    weight 0.0223710689264491
    correlation -0.0223710689264491
    sign -1
  ]
  edge
  [
    source 140
    target 142
    weight 0.0343203448328363
    correlation -0.676930623597811
    sign -1
  ]
  edge
  [
    source 141
    target 142
    weight 0.0258671367623429
    correlation 0.723720113337513
    sign 1
  ]
]
