# Supplementary material for: Aspergillus fumigatus Challenged by Human Dendritic Cells: Metabolic and Regulatory Pathway Responses Testify a Tight Battle
Source: Front Cell Infect Microbiol. 2019 May 22;9:168. doi: 10.3389/fcimb.2019.00168 (PMC6540932; doi:10.3389/fcimb.2019.00168)
Supplement: Supplementary file 12 [file Data_Sheet_2.ZIP › Supplementary_dataset2/NCOA2_KT_Control.gml]

Creator "igraph version 1.2.0 Mon Jun  4 11:55:12 2018"
Version 1
graph
[
  directed 1
  node
  [
    id 0
    name "YWHAH"
    label "YWHAH"
    colors "#5050FF"
    diffs -8.82040155248214
    totalFlows 31.9855602566241
    degree 1
  ]
  node
  [
    id 1
    name "NCOA1"
    label "NCOA1"
    colors "#8686FF"
    diffs -6.2760666298605
    totalFlows 19.6959945016153
    degree 1
  ]
  node
  [
    id 2
    name "CAD"
    label "CAD"
    colors "#3535FF"
    diffs -9.59427425997995
    totalFlows 67.1446370236122
    degree 1
  ]
  node
  [
    id 3
    name "PPFIA1"
    label "PPFIA1"
    colors "#F1F1FF"
    diffs -3.67164368946807
    totalFlows 5.54600866789232
    degree 1
  ]
  node
  [
    id 4
    name "STAT6"
    label "STAT6"
    colors "#FFA1A1"
    diffs -1.84951885119765
    totalFlows 16.6798971964585
    degree 1
  ]
  node
  [
    id 5
    name "NR1I2"
    label "NR1I2"
    colors "#6B6BFF"
    diffs -7.02743727207594
    totalFlows 10.5096277980601
    degree 1
  ]
  node
  [
    id 6
    name "PSMB9"
    label "PSMB9"
    colors "#FF6B6B"
    diffs -1.59442021375058
    totalFlows 5.3045474637957
    degree 1
  ]
  node
  [
    id 7
    name "CCND3"
    label "CCND3"
    colors "#FFBBBB"
    diffs -2.12161996636503
    totalFlows 9.07763010497778
    degree 1
  ]
  node
  [
    id 8
    name "PPARA"
    label "PPARA"
    colors "#FF0000"
    diffs 2.63214785521876
    totalFlows 9.63780466769225
    degree 1
  ]
  node
  [
    id 9
    name "NCOA3"
    label "NCOA3"
    colors "#FF5050"
    diffs -1.27958014648451
    totalFlows 22.9527976439273
    degree 1
  ]
  node
  [
    id 10
    name "KIF5C"
    label "KIF5C"
    colors "#FF1A1A"
    diffs 0.479729255963879
    totalFlows 1.88919419598048
    degree 1
  ]
  node
  [
    id 11
    name "DLX5"
    label "DLX5"
    colors "#FF8686"
    diffs -1.80448917821972
    totalFlows 1.80448917821972
    degree 1
  ]
  node
  [
    id 12
    name "KIF5B"
    label "KIF5B"
    colors "#A1A1FF"
    diffs -5.96558321695298
    totalFlows 13.1323398178972
    degree 1
  ]
  node
  [
    id 13
    name "DDX17"
    label "DDX17"
    colors "#1A1AFF"
    diffs -10.7595925919168
    totalFlows 24.7298476043616
    degree 1
  ]
  node
  [
    id 14
    name "KIF5A"
    label "KIF5A"
    colors "#D6D6FF"
    diffs -3.79822304263477
    totalFlows 6.75837716754299
    degree 1
  ]
  node
  [
    id 15
    name "DDX5"
    label "DDX5"
    colors "#BBBBFF"
    diffs -4.65970179150488
    totalFlows 26.6022206008139
    degree 1
  ]
  node
  [
    id 16
    name "CCNT1"
    label "CCNT1"
    colors "#FFD6D6"
    diffs -2.20179651495214
    totalFlows 12.0436400156091
    degree 1
  ]
  node
  [
    id 17
    name "WDHD1"
    label "WDHD1"
    colors "#FF3535"
    diffs -0.173330647786723
    totalFlows 3.98202929088867
    degree 1
  ]
  node
  [
    id 18
    name "NR4A1"
    label "NR4A1"
    colors "#FFF1F1"
    diffs -3.43844454332783
    totalFlows 20.1866340732818
    degree 1
  ]
  node
  [
    id 19
    name "NCOA2"
    label "NCOA2"
    colors "#0000FF"
    diffs -28.7899400609934
    totalFlows 32.9669409600548
    degree 19
  ]
  edge
  [
    source 0
    target 19
    weight 0.98263622874809
    correlation -0.98263622874809
    sign -1
  ]
  edge
  [
    source 1
    target 19
    weight 0.975735522186791
    correlation 0.975735522186791
    sign 1
  ]
  edge
  [
    source 2
    target 19
    weight 0.854964584543646
    correlation 0.854964584543646
    sign 1
  ]
  edge
  [
    source 3
    target 19
    weight 0.986565066955658
    correlation -0.986565066955658
    sign -1
  ]
  edge
  [
    source 4
    target 19
    weight 0.915111544738949
    correlation 0.915111544738949
    sign 1
  ]
  edge
  [
    source 5
    target 19
    weight 0.985967600261748
    correlation 0.985967600261748
    sign 1
  ]
  edge
  [
    source 6
    target 19
    weight 0.905853469663263
    correlation 0.905853469663263
    sign 1
  ]
  edge
  [
    source 7
    target 19
    weight 0.820453670949574
    correlation 0.820453670949574
    sign 1
  ]
  edge
  [
    source 8
    target 19
    weight 0.963037644499296
    correlation 0.963037644499296
    sign 1
  ]
  edge
  [
    source 9
    target 19
    weight 0.930510318451476
    correlation 0.930510318451476
    sign 1
  ]
  edge
  [
    source 10
    target 19
    weight 0.95934786214534
    correlation 0.95934786214534
    sign 1
  ]
  edge
  [
    source 11
    target 19
    weight 0.897989912441832
    correlation 0.897989912441832
    sign 1
  ]
  edge
  [
    source 12
    target 19
    weight 0.809506174363966
    correlation 0.809506174363966
    sign 1
  ]
  edge
  [
    source 13
    target 19
    weight 0.875593252783271
    correlation 0.875593252783271
    sign 1
  ]
  edge
  [
    source 14
    target 19
    weight 0.754147498606014
    correlation 0.754147498606014
    sign 1
  ]
  edge
  [
    source 15
    target 19
    weight 0.767850250056924
    correlation 0.767850250056924
    sign 1
  ]
  edge
  [
    source 16
    target 19
    weight 0.81922023553338
    correlation 0.81922023553338
    sign 1
  ]
  edge
  [
    source 17
    target 19
    weight 0.715828133710725
    correlation -0.715828133710725
    sign -1
  ]
  edge
  [
    source 18
    target 19
    weight 0.56315150938747
    correlation -0.716489161906959
    sign -1
  ]
]
