# Supplementary material for: Aspergillus fumigatus Challenged by Human Dendritic Cells: Metabolic and Regulatory Pathway Responses Testify a Tight Battle
Source: Front Cell Infect Microbiol. 2019 May 22;9:168. doi: 10.3389/fcimb.2019.00168 (PMC6540932; doi:10.3389/fcimb.2019.00168)
Supplement: Supplementary file 12 [file Data_Sheet_2.ZIP › Supplementary_dataset2/NCOA2_KT_Disease.gml]

Creator "igraph version 1.2.0 Mon Jun  4 11:55:12 2018"
Version 1
graph
[
  directed 1
  node
  [
    id 0
    name "YWHAH"
    label "YWHAH"
    colors "#FFFFFF"
    diffs -8.82040155248214
    totalFlows 23.1651587041419
    degree 1
  ]
  node
  [
    id 1
    name "NR4A1"
    label "NR4A1"
    colors "#FF0000"
    diffs -3.43844454332783
    totalFlows 16.748189529954
    degree 1
  ]
  node
  [
    id 2
    name "CAD"
    label "CAD"
    colors "#7F7FFF"
    diffs -9.59427425997995
    totalFlows 57.5503627636322
    degree 1
  ]
  node
  [
    id 3
    name "KIF5B"
    label "KIF5B"
    colors "#FF7F7F"
    diffs -5.96558321695298
    totalFlows 7.16675660094426
    degree 1
  ]
  node
  [
    id 4
    name "NCOA2"
    label "NCOA2"
    colors "#0000FF"
    diffs -28.7899400609934
    totalFlows 4.17700089906143
    degree 4
  ]
  edge
  [
    source 0
    target 4
    weight 0.792837358607034
    correlation 0.792837358607034
    sign 1
  ]
  edge
  [
    source 1
    target 4
    weight 0.809037841799947
    correlation 0.809037841799947
    sign 1
  ]
  edge
  [
    source 2
    target 4
    weight 0.128733082333426
    correlation 0.128733082333426
    sign 1
  ]
  edge
  [
    source 3
    target 4
    weight 0.357892166790306
    correlation -0.704642266252904
    sign -1
  ]
]
