# Supplementary material for: Aspergillus fumigatus Challenged by Human Dendritic Cells: Metabolic and Regulatory Pathway Responses Testify a Tight Battle
Source: Front Cell Infect Microbiol. 2019 May 22;9:168. doi: 10.3389/fcimb.2019.00168 (PMC6540932; doi:10.3389/fcimb.2019.00168)
Supplement: Supplementary file 12 [file Data_Sheet_2.ZIP › Supplementary_dataset2/NEDD8_NR_Control.gml]

Creator "igraph version 1.2.0 Mon Jun  4 11:55:27 2018"
Version 1
graph
[
  directed 1
  node
  [
    id 0
    name "NEDD8"
    label "NEDD8"
    colors "#FF0000"
    diffs 19.532262474893
    totalFlows 92.2062777956302
    degree 62
  ]
  node
  [
    id 1
    name "PHF6"
    label "PHF6"
    colors "#FFEEEE"
    diffs -1.9040062327684
    totalFlows 22.7850859829901
    degree 1
  ]
  node
  [
    id 2
    name "DCUN1D1"
    label "DCUN1D1"
    colors "#7373FF"
    diffs -6.40075742853714
    totalFlows 27.4833991280353
    degree 1
  ]
  node
  [
    id 3
    name "MSRB2"
    label "MSRB2"
    colors "#B4B4FF"
    diffs -3.71034094822134
    totalFlows 3.71034094822134
    degree 1
  ]
  node
  [
    id 4
    name "USP11"
    label "USP11"
    colors "#6A6AFF"
    diffs -6.7034549352886
    totalFlows 17.743025687591
    degree 1
  ]
  node
  [
    id 5
    name "DDX1"
    label "DDX1"
    colors "#2929FF"
    diffs -15.3950474803416
    totalFlows 48.1866367296165
    degree 1
  ]
  node
  [
    id 6
    name "LGALS1"
    label "LGALS1"
    colors "#FF3939"
    diffs 2.35505832654125
    totalFlows 6.87492579955745
    degree 1
  ]
  node
  [
    id 7
    name "PPP2R1A"
    label "PPP2R1A"
    colors "#1010FF"
    diffs -30.6744763831973
    totalFlows 101.461396976101
    degree 1
  ]
  node
  [
    id 8
    name "EWSR1"
    label "EWSR1"
    colors "#8383FF"
    diffs -5.96597272677489
    totalFlows 106.373690791089
    degree 1
  ]
  node
  [
    id 9
    name "G3BP2"
    label "G3BP2"
    colors "#FF1818"
    diffs 8.39980087747519
    totalFlows 1.86988348698338
    degree 1
  ]
  node
  [
    id 10
    name "ERCC3"
    label "ERCC3"
    colors "#BDBDFF"
    diffs -3.67287121074916
    totalFlows 17.0991950197553
    degree 1
  ]
  node
  [
    id 11
    name "UQCRC2"
    label "UQCRC2"
    colors "#DEDEFF"
    diffs -3.19630898622443
    totalFlows 6.60356755180152
    degree 1
  ]
  node
  [
    id 12
    name "NSUN5"
    label "NSUN5"
    colors "#FFE6E6"
    diffs -1.90141720765377
    totalFlows 1.90141720765377
    degree 1
  ]
  node
  [
    id 13
    name "HIF1A"
    label "HIF1A"
    colors "#3939FF"
    diffs -13.3123149894964
    totalFlows 59.1447508582854
    degree 1
  ]
  node
  [
    id 14
    name "COPA"
    label "COPA"
    colors "#FFA4A4"
    diffs -1.1384653648677
    totalFlows 3.82812575143768
    degree 1
  ]
  node
  [
    id 15
    name "SUMO1"
    label "SUMO1"
    colors "#0000FF"
    diffs -133.65479587119
    totalFlows 513.443912930697
    degree 1
  ]
  node
  [
    id 16
    name "KLHL12"
    label "KLHL12"
    colors "#6262FF"
    diffs -6.76387153151313
    totalFlows 10.0890833058856
    degree 1
  ]
  node
  [
    id 17
    name "VPS35"
    label "VPS35"
    colors "#7B7BFF"
    diffs -6.03082910615772
    totalFlows 11.5483610806521
    degree 1
  ]
  node
  [
    id 18
    name "DNMT3B"
    label "DNMT3B"
    colors "#FF8383"
    diffs -0.0546827262371377
    totalFlows 10.0366031786419
    degree 1
  ]
  node
  [
    id 19
    name "LPXN"
    label "LPXN"
    colors "#FF3131"
    diffs 3.84723669341833
    totalFlows 10.4817730372478
    degree 1
  ]
  node
  [
    id 20
    name "RABEPK"
    label "RABEPK"
    colors "#FFD5D5"
    diffs -1.83580455502695
    totalFlows 1.83580455502695
    degree 1
  ]
  node
  [
    id 21
    name "MUSK"
    label "MUSK"
    colors "#FFBDBD"
    diffs -1.40375938148684
    totalFlows 3.53540816966722
    degree 1
  ]
  node
  [
    id 22
    name "COPS4"
    label "COPS4"
    colors "#FF6A6A"
    diffs 0.364686975350465
    totalFlows 7.40994162829457
    degree 1
  ]
  node
  [
    id 23
    name "DDX17"
    label "DDX17"
    colors "#5252FF"
    diffs -10.7595925919168
    totalFlows 24.7298476043616
    degree 1
  ]
  node
  [
    id 24
    name "ASB9"
    label "ASB9"
    colors "#FF6262"
    diffs 0.429397485876216
    totalFlows 1.92242496068317
    degree 1
  ]
  node
  [
    id 25
    name "GTPBP4"
    label "GTPBP4"
    colors "#F6F6FF"
    diffs -2.89294485866757
    totalFlows 4.30398787203536
    degree 1
  ]
  node
  [
    id 26
    name "SF3B3"
    label "SF3B3"
    colors "#4A4AFF"
    diffs -12.4900882013578
    totalFlows 66.5867376299487
    degree 1
  ]
  node
  [
    id 27
    name "EPAS1"
    label "EPAS1"
    colors "#5A5AFF"
    diffs -7.06909969202214
    totalFlows 54.33353631676
    degree 1
  ]
  node
  [
    id 28
    name "ARMT1"
    label "ARMT1"
    colors "#FFF6F6"
    diffs -1.98166554818836
    totalFlows 1.98166554818836
    degree 1
  ]
  node
  [
    id 29
    name "IARS2"
    label "IARS2"
    colors "#FF5A5A"
    diffs 1.12857209767129
    totalFlows 1.98102175118151
    degree 1
  ]
  node
  [
    id 30
    name "BLVRB"
    label "BLVRB"
    colors "#FF9494"
    diffs -0.181862296828888
    totalFlows 1.70338543618881
    degree 1
  ]
  node
  [
    id 31
    name "ASB8"
    label "ASB8"
    colors "#FF5252"
    diffs 1.979261301809
    totalFlows 1.95170266245473
    degree 1
  ]
  node
  [
    id 32
    name "AHR"
    label "AHR"
    colors "#FF1010"
    diffs 11.0589186609934
    totalFlows 14.2319706269314
    degree 1
  ]
  node
  [
    id 33
    name "GPATCH8"
    label "GPATCH8"
    colors "#FFFFFF"
    diffs -2.55907224487315
    totalFlows 2.55907224487315
    degree 1
  ]
  node
  [
    id 34
    name "METAP1"
    label "METAP1"
    colors "#FFCDCD"
    diffs -1.6856159836161
    totalFlows 1.6856159836161
    degree 1
  ]
  node
  [
    id 35
    name "C1QBP"
    label "C1QBP"
    colors "#EEEEFF"
    diffs -2.93929050537969
    totalFlows 79.0115898900135
    degree 1
  ]
  node
  [
    id 36
    name "ATP5J2"
    label "ATP5J2"
    colors "#E6E6FF"
    diffs -2.98017461445246
    totalFlows 6.38409000643788
    degree 1
  ]
  node
  [
    id 37
    name "CBS"
    label "CBS"
    colors "#CDCDFF"
    diffs -3.44899947172979
    totalFlows 4.74187652159155
    degree 1
  ]
  node
  [
    id 38
    name "GRSF1"
    label "GRSF1"
    colors "#C5C5FF"
    diffs -3.56621503948756
    totalFlows 5.36464577007117
    degree 1
  ]
  node
  [
    id 39
    name "TMED10"
    label "TMED10"
    colors "#A4A4FF"
    diffs -3.86800572177126
    totalFlows 7.19398330719112
    degree 1
  ]
  node
  [
    id 40
    name "FBXW11"
    label "FBXW11"
    colors "#FF2020"
    diffs 5.87141947651837
    totalFlows 14.748539412253
    degree 1
  ]
  node
  [
    id 41
    name "DHX30"
    label "DHX30"
    colors "#FF8B8B"
    diffs -0.0748144055624316
    totalFlows 7.69436124219848
    degree 1
  ]
  node
  [
    id 42
    name "SNRPC"
    label "SNRPC"
    colors "#FF7B7B"
    diffs 0.252118195430851
    totalFlows 8.81681715462368
    degree 1
  ]
  node
  [
    id 43
    name "LGMN"
    label "LGMN"
    colors "#FFB4B4"
    diffs -1.22968158675357
    totalFlows 2.58097782868609
    degree 1
  ]
  node
  [
    id 44
    name "POLR2A"
    label "POLR2A"
    colors "#0808FF"
    diffs -34.3320841300918
    totalFlows 98.0985571381043
    degree 1
  ]
  node
  [
    id 45
    name "POFUT1"
    label "POFUT1"
    colors "#9494FF"
    diffs -3.98224298362868
    totalFlows 5.73119446918562
    degree 1
  ]
  node
  [
    id 46
    name "CLIC1"
    label "CLIC1"
    colors "#D5D5FF"
    diffs -3.33130419071279
    totalFlows 7.28832936270827
    degree 1
  ]
  node
  [
    id 47
    name "UQCRC1"
    label "UQCRC1"
    colors "#FFACAC"
    diffs -1.20622099362632
    totalFlows 5.22831796349061
    degree 1
  ]
  node
  [
    id 48
    name "WDR5"
    label "WDR5"
    colors "#2020FF"
    diffs -16.4394901803477
    totalFlows 66.1020885226241
    degree 1
  ]
  node
  [
    id 49
    name "NQO1"
    label "NQO1"
    colors "#ACACFF"
    diffs -3.81413538627311
    totalFlows 5.7186441413303
    degree 1
  ]
  node
  [
    id 50
    name "KHSRP"
    label "KHSRP"
    colors "#FF0808"
    diffs 16.7684396663018
    totalFlows 29.7419066406639
    degree 1
  ]
  node
  [
    id 51
    name "NUDT19"
    label "NUDT19"
    colors "#FFC5C5"
    diffs -1.67623955895579
    totalFlows 1.67623955895579
    degree 1
  ]
  node
  [
    id 52
    name "TPP1"
    label "TPP1"
    colors "#8B8BFF"
    diffs -4.89729538563916
    totalFlows 4.89729538563916
    degree 1
  ]
  node
  [
    id 53
    name "POP1"
    label "POP1"
    colors "#FF7373"
    diffs 0.30787815134993
    totalFlows 3.41251322992602
    degree 1
  ]
  node
  [
    id 54
    name "YBX1"
    label "YBX1"
    colors "#FF2929"
    diffs 5.61950329521173
    totalFlows 73.145439883375
    degree 1
  ]
  node
  [
    id 55
    name "SF1"
    label "SF1"
    colors "#3131FF"
    diffs -15.1502026781401
    totalFlows 51.6164130607518
    degree 1
  ]
  node
  [
    id 56
    name "AHSG"
    label "AHSG"
    colors "#FFDEDE"
    diffs -1.85491128971317
    totalFlows 5.39758628464425
    degree 1
  ]
  node
  [
    id 57
    name "HIST2H2AB"
    label "HIST2H2AB"
    colors "#FF4141"
    diffs 2.10905975950291
    totalFlows 1.52698986600892
    degree 1
  ]
  node
  [
    id 58
    name "HIST3H2BB"
    label "HIST3H2BB"
    colors "#9C9CFF"
    diffs -3.91052865283671
    totalFlows 3.91052865283671
    degree 1
  ]
  node
  [
    id 59
    name "DDX3X"
    label "DDX3X"
    colors "#4141FF"
    diffs -12.8361733324855
    totalFlows 88.1672098599196
    degree 1
  ]
  node
  [
    id 60
    name "SMAD3"
    label "SMAD3"
    colors "#1818FF"
    diffs -16.9772018974755
    totalFlows 121.784221661052
    degree 1
  ]
  node
  [
    id 61
    name "PABPC1"
    label "PABPC1"
    colors "#FF4A4A"
    diffs 2.09706637406131
    totalFlows 27.6325052365053
    degree 1
  ]
  node
  [
    id 62
    name "TMLHE"
    label "TMLHE"
    colors "#FF9C9C"
    diffs -0.201256909482615
    totalFlows 0.201256909482615
    degree 1
  ]
  edge
  [
    source 0
    target 1
    weight 0.973098945891932
    correlation 0.973098945891932
    sign 1
  ]
  edge
  [
    source 0
    target 2
    weight 0.43776180104366
    correlation 0.993137617815203
    sign 1
  ]
  edge
  [
    source 0
    target 3
    weight 0.969751823112802
    correlation -0.969751823112802
    sign -1
  ]
  edge
  [
    source 0
    target 4
    weight 0.995361941718911
    correlation -0.995361941718911
    sign -1
  ]
  edge
  [
    source 0
    target 5
    weight 0.945650891586271
    correlation -0.945650891586271
    sign -1
  ]
  edge
  [
    source 0
    target 6
    weight 0.112297886690994
    correlation -0.962291519782524
    sign -1
  ]
  edge
  [
    source 0
    target 7
    weight 0.937717011128926
    correlation 0.937717011128926
    sign 1
  ]
  edge
  [
    source 0
    target 8
    weight 0.935167542399065
    correlation -0.935167542399065
    sign -1
  ]
  edge
  [
    source 0
    target 9
    weight 0.93494174349169
    correlation 0.999350296228389
    sign 1
  ]
  edge
  [
    source 0
    target 10
    weight 0.934056523415031
    correlation 0.934056523415031
    sign 1
  ]
  edge
  [
    source 0
    target 11
    weight 0.984663380080006
    correlation -0.984663380080006
    sign -1
  ]
  edge
  [
    source 0
    target 12
    weight 0.950708603826884
    correlation -0.969407792572502
    sign -1
  ]
  edge
  [
    source 0
    target 13
    weight 0.920815858220026
    correlation -0.920815858220026
    sign -1
  ]
  edge
  [
    source 0
    target 14
    weight 0.795303449482115
    correlation 0.960632958030661
    sign 1
  ]
  edge
  [
    source 0
    target 15
    weight 0.915842030983544
    correlation 0.915842030983544
    sign 1
  ]
  edge
  [
    source 0
    target 16
    weight 0.970921129686847
    correlation 0.970921129686847
    sign 1
  ]
  edge
  [
    source 0
    target 17
    weight 0.996147866473655
    correlation -0.996147866473655
    sign -1
  ]
  edge
  [
    source 0
    target 18
    weight 0.943348126011982
    correlation -0.943348126011982
    sign -1
  ]
  edge
  [
    source 0
    target 19
    weight 0.891639260154101
    correlation 0.891639260154101
    sign 1
  ]
  edge
  [
    source 0
    target 20
    weight 0.917902277513477
    correlation 0.970376834477686
    sign 1
  ]
  edge
  [
    source 0
    target 21
    weight 0.887459590661623
    correlation -0.887459590661623
    sign -1
  ]
  edge
  [
    source 0
    target 22
    weight 0.973073256926698
    correlation -0.973073256926698
    sign -1
  ]
  edge
  [
    source 0
    target 23
    weight 0.949981741103148
    correlation -0.949981741103148
    sign -1
  ]
  edge
  [
    source 0
    target 24
    weight 0.048525395869576
    correlation -0.903461810209713
    sign -1
  ]
  edge
  [
    source 0
    target 25
    weight 0.815388488210098
    correlation 0.991164204765524
    sign 1
  ]
  edge
  [
    source 0
    target 26
    weight 0.861235763371432
    correlation 0.861235763371432
    sign 1
  ]
  edge
  [
    source 0
    target 27
    weight 0.850903974878286
    correlation -0.850903974878286
    sign -1
  ]
  edge
  [
    source 0
    target 28
    weight 0.857367464433602
    correlation -0.857367464433602
    sign -1
  ]
  edge
  [
    source 0
    target 29
    weight 0.670070407267681
    correlation 0.852670758335729
    sign 1
  ]
  edge
  [
    source 0
    target 30
    weight 0.851692718094407
    correlation -0.990279536186016
    sign -1
  ]
  edge
  [
    source 0
    target 31
    weight 0.21356516638273
    correlation 0.863475698107425
    sign 1
  ]
  edge
  [
    source 0
    target 32
    weight 0.841317755835191
    correlation 0.841317755835191
    sign 1
  ]
  edge
  [
    source 0
    target 33
    weight 0.349242457963903
    correlation -0.864387204650405
    sign -1
  ]
  edge
  [
    source 0
    target 34
    weight 0.84280799180805
    correlation 0.983863530494172
    sign 1
  ]
  edge
  [
    source 0
    target 35
    weight 0.823451870205741
    correlation 0.823451870205741
    sign 1
  ]
  edge
  [
    source 0
    target 36
    weight 0.870437207893863
    correlation -0.870437207893863
    sign -1
  ]
  edge
  [
    source 0
    target 37
    weight 0.017556696208531
    correlation 0.877330720308937
    sign 1
  ]
  edge
  [
    source 0
    target 38
    weight 0.449570289439669
    correlation 0.958292557189687
    sign 1
  ]
  edge
  [
    source 0
    target 39
    weight 0.947418310759885
    correlation 0.947418310759885
    sign 1
  ]
  edge
  [
    source 0
    target 40
    weight 0.963941856811872
    correlation 0.963941856811872
    sign 1
  ]
  edge
  [
    source 0
    target 41
    weight 0.855175749451863
    correlation -0.886741150515115
    sign -1
  ]
  edge
  [
    source 0
    target 42
    weight 0.910022870347779
    correlation -0.910022870347779
    sign -1
  ]
  edge
  [
    source 0
    target 43
    weight 0.822611219483526
    correlation -0.964477627856509
    sign -1
  ]
  edge
  [
    source 0
    target 44
    weight 0.792553691570621
    correlation 0.792553691570621
    sign 1
  ]
  edge
  [
    source 0
    target 45
    weight 0.785664319277046
    correlation 0.785664319277046
    sign 1
  ]
  edge
  [
    source 0
    target 46
    weight 0.925908516388648
    correlation -0.925908516388648
    sign -1
  ]
  edge
  [
    source 0
    target 47
    weight 0.231281835250622
    correlation 0.934588374802045
    sign 1
  ]
  edge
  [
    source 0
    target 48
    weight 0.756882476372778
    correlation -0.756882476372778
    sign -1
  ]
  edge
  [
    source 0
    target 49
    weight 0.562438820348637
    correlation 0.853878626259868
    sign 1
  ]
  edge
  [
    source 0
    target 50
    weight 0.746386857496705
    correlation 0.746386857496705
    sign 1
  ]
  edge
  [
    source 0
    target 51
    weight 0.838119779477897
    correlation 0.88630554502791
    sign 1
  ]
  edge
  [
    source 0
    target 52
    weight 0.876738678636742
    correlation -0.876738678636742
    sign -1
  ]
  edge
  [
    source 0
    target 53
    weight 0.652796473621005
    correlation 0.875609628191032
    sign 1
  ]
  edge
  [
    source 0
    target 54
    weight 0.725545679722224
    correlation 0.725545679722224
    sign 1
  ]
  edge
  [
    source 0
    target 55
    weight 0.716515773345969
    correlation -0.716515773345969
    sign -1
  ]
  edge
  [
    source 0
    target 56
    weight 0.798615641598705
    correlation 0.846421014394032
    sign 1
  ]
  edge
  [
    source 0
    target 57
    weight 0.763494933004462
    correlation -0.763494933004462
    sign -1
  ]
  edge
  [
    source 0
    target 58
    weight 0.827067415811659
    correlation -0.827067415811659
    sign -1
  ]
  edge
  [
    source 0
    target 59
    weight 0.679234307061039
    correlation 0.679234307061039
    sign 1
  ]
  edge
  [
    source 0
    target 60
    weight 0.674914532295767
    correlation 0.674914532295767
    sign 1
  ]
  edge
  [
    source 0
    target 61
    weight 0.944485586113854
    correlation 0.975880882721005
    sign 1
  ]
  edge
  [
    source 0
    target 62
    weight 0.100628454741307
    correlation -0.923805727778984
    sign -1
  ]
]
