# Supplementary material for: Aspergillus fumigatus Challenged by Human Dendritic Cells: Metabolic and Regulatory Pathway Responses Testify a Tight Battle
Source: Front Cell Infect Microbiol. 2019 May 22;9:168. doi: 10.3389/fcimb.2019.00168 (PMC6540932; doi:10.3389/fcimb.2019.00168)
Supplement: Supplementary file 12 [file Data_Sheet_2.ZIP › Supplementary_dataset2/NEDD8_NR_Disease.gml]

Creator "igraph version 1.2.0 Mon Jun  4 11:55:28 2018"
Version 1
graph
[
  directed 1
  node
  [
    id 0
    name "NEDD8"
    label "NEDD8"
    colors "#FF4343"
    diffs 19.532262474893
    totalFlows 111.738540270523
    degree 68
  ]
  node
  [
    id 1
    name "NFKBIA"
    label "NFKBIA"
    colors "#FF3434"
    diffs 21.8169841240869
    totalFlows 69.659692948768
    degree 1
  ]
  node
  [
    id 2
    name "CTPS1"
    label "CTPS1"
    colors "#9D9DFF"
    diffs -0.655582904997943
    totalFlows 1.95157007449516
    degree 1
  ]
  node
  [
    id 3
    name "HDAC2"
    label "HDAC2"
    colors "#FF6161"
    diffs 13.3370780633825
    totalFlows 100.228904469399
    degree 1
  ]
  node
  [
    id 4
    name "YWHAZ"
    label "YWHAZ"
    colors "#FF0F0F"
    diffs 27.6379542601028
    totalFlows 363.337262172609
    degree 1
  ]
  node
  [
    id 5
    name "REPIN1"
    label "REPIN1"
    colors "#FFCACA"
    diffs 3.38244368424408
    totalFlows 5.77369478775795
    degree 1
  ]
  node
  [
    id 6
    name "UQCRC2"
    label "UQCRC2"
    colors "#5252FF"
    diffs -3.19630898622443
    totalFlows 3.40725856557709
    degree 1
  ]
  node
  [
    id 7
    name "CSNK2A2"
    label "CSNK2A2"
    colors "#FF7878"
    diffs 11.6119911965048
    totalFlows 74.1879386142297
    degree 1
  ]
  node
  [
    id 8
    name "TMED10"
    label "TMED10"
    colors "#4343FF"
    diffs -3.86800572177126
    totalFlows 3.32597758541987
    degree 1
  ]
  node
  [
    id 9
    name "HNRNPD"
    label "HNRNPD"
    colors "#FFD2D2"
    diffs 3.13623191750136
    totalFlows 78.4777681009141
    degree 1
  ]
  node
  [
    id 10
    name "FBXW5"
    label "FBXW5"
    colors "#9696FF"
    diffs -0.964811235846743
    totalFlows 3.05802014141832
    degree 1
  ]
  node
  [
    id 11
    name "RPL29"
    label "RPL29"
    colors "#7878FF"
    diffs -1.56308598991783
    totalFlows 4.21082292226289
    degree 1
  ]
  node
  [
    id 12
    name "PYCR1"
    label "PYCR1"
    colors "#E8E8FF"
    diffs 1.4491262026385
    totalFlows 3.39949772411219
    degree 1
  ]
  node
  [
    id 13
    name "SNRNP70"
    label "SNRNP70"
    colors "#FFB3B3"
    diffs 3.60448286451916
    totalFlows 13.9183616810879
    degree 1
  ]
  node
  [
    id 14
    name "USP11"
    label "USP11"
    colors "#3434FF"
    diffs -6.7034549352886
    totalFlows 11.0395707523024
    degree 1
  ]
  node
  [
    id 15
    name "LGALS1"
    label "LGALS1"
    colors "#FFE8E8"
    diffs 2.35505832654125
    totalFlows 9.2299841260987
    degree 1
  ]
  node
  [
    id 16
    name "H2AFX"
    label "H2AFX"
    colors "#FF8787"
    diffs 8.24105750769574
    totalFlows 36.2446881327148
    degree 1
  ]
  node
  [
    id 17
    name "HNRNPA0"
    label "HNRNPA0"
    colors "#D9D9FF"
    diffs 1.18397988393822
    totalFlows 8.47670693466796
    degree 1
  ]
  node
  [
    id 18
    name "HIF1A"
    label "HIF1A"
    colors "#1616FF"
    diffs -13.3123149894964
    totalFlows 45.832435868789
    degree 1
  ]
  node
  [
    id 19
    name "SEPT2"
    label "SEPT2"
    colors "#CACAFF"
    diffs 0.22375083279807
    totalFlows 8.37269762811717
    degree 1
  ]
  node
  [
    id 20
    name "EPAS1"
    label "EPAS1"
    colors "#2525FF"
    diffs -7.06909969202214
    totalFlows 47.2644366247378
    degree 1
  ]
  node
  [
    id 21
    name "MRPL37"
    label "MRPL37"
    colors "#C3C3FF"
    diffs 0.0434290801604635
    totalFlows 0.0434290801604635
    degree 1
  ]
  node
  [
    id 22
    name "AHR"
    label "AHR"
    colors "#FF7F7F"
    diffs 11.0589186609934
    totalFlows 25.2908892879248
    degree 1
  ]
  node
  [
    id 23
    name "HNRNPUL1"
    label "HNRNPUL1"
    colors "#FF5252"
    diffs 18.3464871131735
    totalFlows 55.9307513821718
    degree 1
  ]
  node
  [
    id 24
    name "EWSR1"
    label "EWSR1"
    colors "#3C3CFF"
    diffs -5.96597272677489
    totalFlows 100.407718064314
    degree 1
  ]
  node
  [
    id 25
    name "CCNT1"
    label "CCNT1"
    colors "#6161FF"
    diffs -2.20179651495214
    totalFlows 9.84184350065694
    degree 1
  ]
  node
  [
    id 26
    name "ILF3"
    label "ILF3"
    colors "#FF7070"
    diffs 12.654792018343
    totalFlows 29.1278112182659
    degree 1
  ]
  node
  [
    id 27
    name "E2F1"
    label "E2F1"
    colors "#FF8E8E"
    diffs 7.81784269194754
    totalFlows 42.3823407519012
    degree 1
  ]
  node
  [
    id 28
    name "EEF1A1"
    label "EEF1A1"
    colors "#FF0707"
    diffs 28.0156684829966
    totalFlows 181.733832117381
    degree 1
  ]
  node
  [
    id 29
    name "PPA2"
    label "PPA2"
    colors "#FFFFFF"
    diffs 1.77180095917299
    totalFlows 1.77180095917299
    degree 1
  ]
  node
  [
    id 30
    name "SAMHD1"
    label "SAMHD1"
    colors "#FF3C3C"
    diffs 21.7523871579113
    totalFlows 42.6494270715733
    degree 1
  ]
  node
  [
    id 31
    name "SIRT1"
    label "SIRT1"
    colors "#FF1616"
    diffs 27.6269036800473
    totalFlows 81.613063165162
    degree 1
  ]
  node
  [
    id 32
    name "PRDX1"
    label "PRDX1"
    colors "#FFF7F7"
    diffs 1.79652978812124
    totalFlows 10.868630345277
    degree 1
  ]
  node
  [
    id 33
    name "AIFM1"
    label "AIFM1"
    colors "#FFA4A4"
    diffs 5.17234204093622
    totalFlows 9.56899797648629
    degree 1
  ]
  node
  [
    id 34
    name "TBL1X"
    label "TBL1X"
    colors "#7070FF"
    diffs -1.63926612808746
    totalFlows 8.82749153200279
    degree 1
  ]
  node
  [
    id 35
    name "LPXN"
    label "LPXN"
    colors "#FFACAC"
    diffs 3.84723669341833
    totalFlows 14.3290097306662
    degree 1
  ]
  node
  [
    id 36
    name "AKIP1"
    label "AKIP1"
    colors "#F7F7FF"
    diffs 1.67357812437167
    totalFlows 1.67357812437167
    degree 1
  ]
  node
  [
    id 37
    name "HNRNPDL"
    label "HNRNPDL"
    colors "#FF2525"
    diffs 22.9653136678474
    totalFlows 45.5321636296865
    degree 1
  ]
  node
  [
    id 38
    name "ATP5A1"
    label "ATP5A1"
    colors "#6969FF"
    diffs -2.1716291111756
    totalFlows 12.2616292981408
    degree 1
  ]
  node
  [
    id 39
    name "C1QBP"
    label "C1QBP"
    colors "#5959FF"
    diffs -2.93929050537969
    totalFlows 76.0722993846338
    degree 1
  ]
  node
  [
    id 40
    name "LIMD1"
    label "LIMD1"
    colors "#D2D2FF"
    diffs 0.503112617278237
    totalFlows 8.09530644839175
    degree 1
  ]
  node
  [
    id 41
    name "NFKB2"
    label "NFKB2"
    colors "#A5A5FF"
    diffs -0.450106420803692
    totalFlows 66.9039380513933
    degree 1
  ]
  node
  [
    id 42
    name "MAPK1"
    label "MAPK1"
    colors "#FF2D2D"
    diffs 22.5832021087861
    totalFlows 145.455864762052
    degree 1
  ]
  node
  [
    id 43
    name "SF1"
    label "SF1"
    colors "#0F0FFF"
    diffs -15.1502026781401
    totalFlows 36.4662103826117
    degree 1
  ]
  node
  [
    id 44
    name "PPP2R1A"
    label "PPP2R1A"
    colors "#0000FF"
    diffs -30.6744763831973
    totalFlows 70.7869205929038
    degree 1
  ]
  node
  [
    id 45
    name "UBXN7"
    label "UBXN7"
    colors "#FF1E1E"
    diffs 24.9308489645556
    totalFlows 53.6792156809136
    degree 1
  ]
  node
  [
    id 46
    name "HIST2H2AB"
    label "HIST2H2AB"
    colors "#FFF0F0"
    diffs 2.10905975950291
    totalFlows 3.63604962551183
    degree 1
  ]
  node
  [
    id 47
    name "TIA1"
    label "TIA1"
    colors "#8E8EFF"
    diffs -1.09238687215698
    totalFlows 2.96058259452181
    degree 1
  ]
  node
  [
    id 48
    name "ATIC"
    label "ATIC"
    colors "#FFC3C3"
    diffs 3.49404501620569
    totalFlows 5.76115812096478
    degree 1
  ]
  node
  [
    id 49
    name "DNMT3A"
    label "DNMT3A"
    colors "#FF9D9D"
    diffs 5.50024465777663
    totalFlows 10.0816048141979
    degree 1
  ]
  node
  [
    id 50
    name "PCK2"
    label "PCK2"
    colors "#BBBBFF"
    diffs 0.036129737080272
    totalFlows 1.51872879131852
    degree 1
  ]
  node
  [
    id 51
    name "STIM1"
    label "STIM1"
    colors "#FFD9D9"
    diffs 2.9181224583237
    totalFlows 3.93741022955933
    degree 1
  ]
  node
  [
    id 52
    name "DDX3X"
    label "DDX3X"
    colors "#1E1EFF"
    diffs -12.8361733324855
    totalFlows 75.3310365274342
    degree 1
  ]
  node
  [
    id 53
    name "MUSK"
    label "MUSK"
    colors "#8787FF"
    diffs -1.40375938148684
    totalFlows 2.13164878818037
    degree 1
  ]
  node
  [
    id 54
    name "TEX30"
    label "TEX30"
    colors "#F0F0FF"
    diffs 1.50267553576452
    totalFlows 1.50267553576452
    degree 1
  ]
  node
  [
    id 55
    name "DHX30"
    label "DHX30"
    colors "#ACACFF"
    diffs -0.0748144055624316
    totalFlows 7.61954683663605
    degree 1
  ]
  node
  [
    id 56
    name "PARP1"
    label "PARP1"
    colors "#FF4B4B"
    diffs 19.3158717364631
    totalFlows 97.8569805789032
    degree 1
  ]
  node
  [
    id 57
    name "DNMT3B"
    label "DNMT3B"
    colors "#B3B3FF"
    diffs -0.0546827262371377
    totalFlows 9.98192045240481
    degree 1
  ]
  node
  [
    id 58
    name "SLC25A5"
    label "SLC25A5"
    colors "#FFE1E1"
    diffs 2.68405247420114
    totalFlows 10.3967521019144
    degree 1
  ]
  node
  [
    id 59
    name "KHSRP"
    label "KHSRP"
    colors "#FF5A5A"
    diffs 16.7684396663018
    totalFlows 46.5103463069656
    degree 1
  ]
  node
  [
    id 60
    name "WDR5"
    label "WDR5"
    colors "#0707FF"
    diffs -16.4394901803477
    totalFlows 49.6625983422763
    degree 1
  ]
  node
  [
    id 61
    name "ERCC3"
    label "ERCC3"
    colors "#4B4BFF"
    diffs -3.67287121074916
    totalFlows 13.4263238090061
    degree 1
  ]
  node
  [
    id 62
    name "CBX4"
    label "CBX4"
    colors "#FFBBBB"
    diffs 3.52858099322516
    totalFlows 11.8395272232527
    degree 1
  ]
  node
  [
    id 63
    name "KLHL12"
    label "KLHL12"
    colors "#2C2CFF"
    diffs -6.76387153151313
    totalFlows 3.32521177437243
    degree 1
  ]
  node
  [
    id 64
    name "ASUN"
    label "ASUN"
    colors "#E1E1FF"
    diffs 1.3798185956759
    totalFlows 1.3798185956759
    degree 1
  ]
  node
  [
    id 65
    name "PPP2CA"
    label "PPP2CA"
    colors "#FF0000"
    diffs 34.7622302304272
    totalFlows 127.223880806753
    degree 1
  ]
  node
  [
    id 66
    name "GPS1"
    label "GPS1"
    colors "#7F7FFF"
    diffs -1.46553402746449
    totalFlows 3.46838536627846
    degree 1
  ]
  node
  [
    id 67
    name "UBA2"
    label "UBA2"
    colors "#FF6969"
    diffs 12.6925070854113
    totalFlows 28.6431659256584
    degree 1
  ]
  node
  [
    id 68
    name "CTBP2"
    label "CTBP2"
    colors "#FF9696"
    diffs 7.6100762223649
    totalFlows 19.8528247240783
    degree 1
  ]
  edge
  [
    source 0
    target 1
    weight 0.993725783650081
    correlation -0.993725783650081
    sign -1
  ]
  edge
  [
    source 0
    target 2
    weight 0.07615766821853
    correlation -0.99951779650531
    sign -1
  ]
  edge
  [
    source 0
    target 3
    weight 0.97026112586544
    correlation -0.97026112586544
    sign -1
  ]
  edge
  [
    source 0
    target 4
    weight 0.968583359273804
    correlation -0.968583359273804
    sign -1
  ]
  edge
  [
    source 0
    target 5
    weight 0.976022060942512
    correlation 0.976022060942512
    sign 1
  ]
  edge
  [
    source 0
    target 6
    weight 0.998978234798405
    correlation 0.998978234798405
    sign 1
  ]
  edge
  [
    source 0
    target 7
    weight 0.945749402958246
    correlation -0.945749402958246
    sign -1
  ]
  edge
  [
    source 0
    target 8
    weight 0.966860553939942
    correlation 0.966860553939942
    sign 1
  ]
  edge
  [
    source 0
    target 9
    weight 0.940144654189385
    correlation -0.940144654189385
    sign -1
  ]
  edge
  [
    source 0
    target 10
    weight 0.942621513593485
    correlation 0.942621513593485
    sign 1
  ]
  edge
  [
    source 0
    target 11
    weight 0.979283624249294
    correlation 0.979283624249294
    sign 1
  ]
  edge
  [
    source 0
    target 12
    weight 0.995186477289328
    correlation 0.995186477289328
    sign 1
  ]
  edge
  [
    source 0
    target 13
    weight 0.959255502813801
    correlation 0.959255502813801
    sign 1
  ]
  edge
  [
    source 0
    target 14
    weight 0.985774195763195
    correlation -0.985774195763195
    sign -1
  ]
  edge
  [
    source 0
    target 15
    weight 0.954430430474638
    correlation -0.954430430474638
    sign -1
  ]
  edge
  [
    source 0
    target 16
    weight 0.974972512094747
    correlation -0.974972512094747
    sign -1
  ]
  edge
  [
    source 0
    target 17
    weight 0.994446523066385
    correlation -0.994446523066385
    sign -1
  ]
  edge
  [
    source 0
    target 18
    weight 0.897926012753252
    correlation -0.897926012753252
    sign -1
  ]
  edge
  [
    source 0
    target 19
    weight 0.968102629781594
    correlation 0.968102629781594
    sign 1
  ]
  edge
  [
    source 0
    target 20
    weight 0.893576006327765
    correlation -0.893576006327765
    sign -1
  ]
  edge
  [
    source 0
    target 21
    weight 0.0154823127138001
    correlation 0.99805883169766
    sign 1
  ]
  edge
  [
    source 0
    target 22
    weight 0.887361383974675
    correlation 0.887361383974675
    sign 1
  ]
  edge
  [
    source 0
    target 23
    weight 0.880375274859108
    correlation 0.880375274859108
    sign 1
  ]
  edge
  [
    source 0
    target 24
    weight 0.878769901069921
    correlation -0.878769901069921
    sign -1
  ]
  edge
  [
    source 0
    target 25
    weight 0.891469660934286
    correlation -0.891469660934286
    sign -1
  ]
  edge
  [
    source 0
    target 26
    weight 0.962991979547636
    correlation -0.962991979547636
    sign -1
  ]
  edge
  [
    source 0
    target 27
    weight 0.864651125558177
    correlation -0.864651125558177
    sign -1
  ]
  edge
  [
    source 0
    target 28
    weight 0.861283818989183
    correlation -0.861283818989183
    sign -1
  ]
  edge
  [
    source 0
    target 29
    weight 0.885900479586496
    correlation 0.972124966065606
    sign 1
  ]
  edge
  [
    source 0
    target 30
    weight 0.858540937573396
    correlation 0.858540937573396
    sign 1
  ]
  edge
  [
    source 0
    target 31
    weight 0.855055720131141
    correlation -0.855055720131141
    sign -1
  ]
  edge
  [
    source 0
    target 32
    weight 0.872411466021433
    correlation 0.950660298285515
    sign 1
  ]
  edge
  [
    source 0
    target 33
    weight 0.566896046068523
    correlation 0.993837832556693
    sign 1
  ]
  edge
  [
    source 0
    target 34
    weight 0.842362554407891
    correlation 0.842362554407891
    sign 1
  ]
  edge
  [
    source 0
    target 35
    weight 0.821861292152848
    correlation 0.821861292152848
    sign 1
  ]
  edge
  [
    source 0
    target 36
    weight 0.836789062185833
    correlation 0.977226791006584
    sign 1
  ]
  edge
  [
    source 0
    target 37
    weight 0.817341664447449
    correlation -0.817341664447449
    sign -1
  ]
  edge
  [
    source 0
    target 38
    weight 0.972718191719404
    correlation 0.972718191719404
    sign 1
  ]
  edge
  [
    source 0
    target 39
    weight 0.800407037620979
    correlation 0.800407037620979
    sign 1
  ]
  edge
  [
    source 0
    target 40
    weight 0.799216928444916
    correlation -0.799216928444916
    sign -1
  ]
  edge
  [
    source 0
    target 41
    weight 0.796501082685934
    correlation -0.796501082685934
    sign -1
  ]
  edge
  [
    source 0
    target 42
    weight 0.791376619588954
    correlation -0.791376619588954
    sign -1
  ]
  edge
  [
    source 0
    target 43
    weight 0.778998682238585
    correlation -0.778998682238585
    sign -1
  ]
  edge
  [
    source 0
    target 44
    weight 0.765852270630409
    correlation 0.765852270630409
    sign 1
  ]
  edge
  [
    source 0
    target 45
    weight 0.764432331802193
    correlation -0.764432331802193
    sign -1
  ]
  edge
  [
    source 0
    target 46
    weight 0.88694966586431
    correlation -0.88694966586431
    sign -1
  ]
  edge
  [
    source 0
    target 47
    weight 0.999087252592329
    correlation 0.999087252592329
    sign 1
  ]
  edge
  [
    source 0
    target 48
    weight 0.866498181321281
    correlation 0.866498181321281
    sign 1
  ]
  edge
  [
    source 0
    target 49
    weight 0.834889743460512
    correlation -0.834889743460512
    sign -1
  ]
  edge
  [
    source 0
    target 50
    weight 0.759364395659262
    correlation 0.976759186272659
    sign 1
  ]
  edge
  [
    source 0
    target 51
    weight 0.991346958884229
    correlation 0.991346958884229
    sign 1
  ]
  edge
  [
    source 0
    target 52
    weight 0.732176248525201
    correlation 0.732176248525201
    sign 1
  ]
  edge
  [
    source 0
    target 53
    weight 0.729199998267154
    correlation 0.729199998267154
    sign 1
  ]
  edge
  [
    source 0
    target 54
    weight 0.751337767882261
    correlation -0.952614183719141
    sign -1
  ]
  edge
  [
    source 0
    target 55
    weight 0.934158738660857
    correlation -0.934158738660857
    sign -1
  ]
  edge
  [
    source 0
    target 56
    weight 0.707768651950878
    correlation 0.707768651950878
    sign 1
  ]
  edge
  [
    source 0
    target 57
    weight 0.952610928073237
    correlation -0.952610928073237
    sign -1
  ]
  edge
  [
    source 0
    target 58
    weight 0.221776386923549
    correlation 0.963996194140412
    sign 1
  ]
  edge
  [
    source 0
    target 59
    weight 0.691867780909049
    correlation -0.691867780909049
    sign -1
  ]
  edge
  [
    source 0
    target 60
    weight 0.68732905000827
    correlation -0.68732905000827
    sign -1
  ]
  edge
  [
    source 0
    target 61
    weight 0.686596330189262
    correlation 0.686596330189262
    sign 1
  ]
  edge
  [
    source 0
    target 62
    weight 0.811149106261032
    correlation 0.811149106261032
    sign 1
  ]
  edge
  [
    source 0
    target 63
    weight 0.553810927005482
    correlation 0.938084054300107
    sign 1
  ]
  edge
  [
    source 0
    target 64
    weight 0.689909297837948
    correlation 0.960858671236985
    sign 1
  ]
  edge
  [
    source 0
    target 65
    weight 0.653860978471047
    correlation -0.653860978471047
    sign -1
  ]
  edge
  [
    source 0
    target 66
    weight 0.45973671895042
    correlation 0.804483710885371
    sign 1
  ]
  edge
  [
    source 0
    target 67
    weight 0.638677688154783
    correlation -0.638677688154783
    sign -1
  ]
  edge
  [
    source 0
    target 68
    weight 0.759018744558206
    correlation -0.933468722903935
    sign -1
  ]
]
