# Supplementary material for: Aspergillus fumigatus Challenged by Human Dendritic Cells: Metabolic and Regulatory Pathway Responses Testify a Tight Battle
Source: Front Cell Infect Microbiol. 2019 May 22;9:168. doi: 10.3389/fcimb.2019.00168 (PMC6540932; doi:10.3389/fcimb.2019.00168)
Supplement: Supplementary file 12 [file Data_Sheet_2.ZIP › Supplementary_dataset2/NOTCH1_KT_Control.gml]

Creator "igraph version 1.2.0 Mon Jun  4 11:55:13 2018"
Version 1
graph
[
  directed 1
  node
  [
    id 0
    name "REL"
    label "REL"
    colors "#3C3CFF"
    diffs -7.53432002271488
    totalFlows 36.4529666219191
    degree 1
  ]
  node
  [
    id 1
    name "PIK3CG"
    label "PIK3CG"
    colors "#FFE9E9"
    diffs -0.978654857770405
    totalFlows 26.6935839600631
    degree 1
  ]
  node
  [
    id 2
    name "ILK"
    label "ILK"
    colors "#8A8AFF"
    diffs -3.89424440819255
    totalFlows 21.6389799195216
    degree 1
  ]
  node
  [
    id 3
    name "JAG2"
    label "JAG2"
    colors "#FF5656"
    diffs 1.89105451001626
    totalFlows 1.93966029328796
    degree 1
  ]
  node
  [
    id 4
    name "TAB1"
    label "TAB1"
    colors "#4D4DFF"
    diffs -7.35828831040799
    totalFlows 77.6829525822717
    degree 1
  ]
  node
  [
    id 5
    name "FURIN"
    label "FURIN"
    colors "#FF7070"
    diffs 1.09476278637187
    totalFlows 16.6133120504725
    degree 1
  ]
  node
  [
    id 6
    name "KAT2A"
    label "KAT2A"
    colors "#FF9292"
    diffs 0.000659438167641468
    totalFlows 20.1132024784573
    degree 1
  ]
  node
  [
    id 7
    name "GFI1B"
    label "GFI1B"
    colors "#D8D8FF"
    diffs -2.0919342904739
    totalFlows 11.1100014974162
    degree 1
  ]
  node
  [
    id 8
    name "RFC1"
    label "RFC1"
    colors "#BEBEFF"
    diffs -2.78230839203781
    totalFlows 36.7649678212073
    degree 1
  ]
  node
  [
    id 9
    name "RIF1"
    label "RIF1"
    colors "#3333FF"
    diffs -8.10617518462551
    totalFlows 20.2672974781863
    degree 1
  ]
  node
  [
    id 10
    name "MCM5"
    label "MCM5"
    colors "#FFFAFA"
    diffs -1.12419390330248
    totalFlows 9.7851163365313
    degree 1
  ]
  node
  [
    id 11
    name "XIAP"
    label "XIAP"
    colors "#0808FF"
    diffs -19.3515627708817
    totalFlows 122.897439908397
    degree 1
  ]
  node
  [
    id 12
    name "LATS2"
    label "LATS2"
    colors "#B5B5FF"
    diffs -3.02158978798013
    totalFlows 20.7369008826557
    degree 1
  ]
  node
  [
    id 13
    name "PPP2R2A"
    label "PPP2R2A"
    colors "#C6C6FF"
    diffs -2.6535145454648
    totalFlows 12.6338367484931
    degree 1
  ]
  node
  [
    id 14
    name "KIF2A"
    label "KIF2A"
    colors "#FFBEBE"
    diffs -0.232120864377181
    totalFlows 3.5088298048425
    degree 1
  ]
  node
  [
    id 15
    name "JAG1"
    label "JAG1"
    colors "#FF7979"
    diffs 0.86899292985411
    totalFlows 3.72055318463123
    degree 1
  ]
  node
  [
    id 16
    name "RFC4"
    label "RFC4"
    colors "#FF6767"
    diffs 1.17507936518336
    totalFlows 9.41172918577527
    degree 1
  ]
  node
  [
    id 17
    name "DDX17"
    label "DDX17"
    colors "#2B2BFF"
    diffs -10.7595925919168
    totalFlows 24.7298476043616
    degree 1
  ]
  node
  [
    id 18
    name "PSEN1"
    label "PSEN1"
    colors "#1919FF"
    diffs -11.9724698458405
    totalFlows 22.8468379157007
    degree 1
  ]
  node
  [
    id 19
    name "CDC23"
    label "CDC23"
    colors "#FFD8D8"
    diffs -0.430030384113763
    totalFlows 44.5550418504584
    degree 1
  ]
  node
  [
    id 20
    name "NUMBL"
    label "NUMBL"
    colors "#FF5F5F"
    diffs 1.51013517164127
    totalFlows 1.96329649227951
    degree 1
  ]
  node
  [
    id 21
    name "ADAM17"
    label "ADAM17"
    colors "#9292FF"
    diffs -3.78208425260145
    totalFlows 9.21277498829312
    degree 1
  ]
  node
  [
    id 22
    name "STK38"
    label "STK38"
    colors "#9B9BFF"
    diffs -3.5021272762433
    totalFlows 26.4946785177121
    degree 1
  ]
  node
  [
    id 23
    name "ANAPC7"
    label "ANAPC7"
    colors "#FF4545"
    diffs 3.079924304075
    totalFlows 3.64178413203068
    degree 1
  ]
  node
  [
    id 24
    name "SMARCC2"
    label "SMARCC2"
    colors "#A4A4FF"
    diffs -3.20928713805428
    totalFlows 15.8923360421503
    degree 1
  ]
  node
  [
    id 25
    name "TNPO1"
    label "TNPO1"
    colors "#FF3333"
    diffs 3.34442720932544
    totalFlows 38.3691892184384
    degree 1
  ]
  node
  [
    id 26
    name "USP11"
    label "USP11"
    colors "#6767FF"
    diffs -6.7034549352886
    totalFlows 17.743025687591
    degree 1
  ]
  node
  [
    id 27
    name "KPNB1"
    label "KPNB1"
    colors "#4545FF"
    diffs -7.38554051171749
    totalFlows 21.6069285997888
    degree 1
  ]
  node
  [
    id 28
    name "SLFN11"
    label "SLFN11"
    colors "#FF9B9B"
    diffs -0.00786265302699607
    totalFlows 1.62639087609891
    degree 1
  ]
  node
  [
    id 29
    name "MAML2"
    label "MAML2"
    colors "#FFA4A4"
    diffs -0.041416067954154
    totalFlows 1.988994962434
    degree 1
  ]
  node
  [
    id 30
    name "SMCHD1"
    label "SMCHD1"
    colors "#ACACFF"
    diffs -3.19038626614694
    totalFlows 3.19038626614694
    degree 1
  ]
  node
  [
    id 31
    name "GPS1"
    label "GPS1"
    colors "#E0E0FF"
    diffs -1.46553402746449
    totalFlows 4.93391939374295
    degree 1
  ]
  node
  [
    id 32
    name "TRIM32"
    label "TRIM32"
    colors "#FF4D4D"
    diffs 2.52122853264661
    totalFlows 3.64327670580573
    degree 1
  ]
  node
  [
    id 33
    name "IKZF1"
    label "IKZF1"
    colors "#5F5FFF"
    diffs -6.72165658311727
    totalFlows 18.5952166985191
    degree 1
  ]
  node
  [
    id 34
    name "ROCK1"
    label "ROCK1"
    colors "#FAFAFF"
    diffs -1.12732081196981
    totalFlows 4.32696535196083
    degree 1
  ]
  node
  [
    id 35
    name "MAML3"
    label "MAML3"
    colors "#FF2222"
    diffs 4.44794647610196
    totalFlows 8.17583304770626
    degree 1
  ]
  node
  [
    id 36
    name "CCT3"
    label "CCT3"
    colors "#FFF2F2"
    diffs -1.10447071906933
    totalFlows 14.4893967535417
    degree 1
  ]
  node
  [
    id 37
    name "WWP1"
    label "WWP1"
    colors "#FFCFCF"
    diffs -0.310298179553814
    totalFlows 5.97739868537367
    degree 1
  ]
  node
  [
    id 38
    name "PSEN2"
    label "PSEN2"
    colors "#7979FF"
    diffs -5.99506462927261
    totalFlows 12.3836078420124
    degree 1
  ]
  node
  [
    id 39
    name "AKT1"
    label "AKT1"
    colors "#1111FF"
    diffs -12.0079591375743
    totalFlows 64.4971275650844
    degree 1
  ]
  node
  [
    id 40
    name "MOB1A"
    label "MOB1A"
    colors "#8181FF"
    diffs -5.37351864787579
    totalFlows 8.45259345662896
    degree 1
  ]
  node
  [
    id 41
    name "MCM3"
    label "MCM3"
    colors "#FF0808"
    diffs 15.3712062813552
    totalFlows 87.5989755296335
    degree 1
  ]
  node
  [
    id 42
    name "SMC3"
    label "SMC3"
    colors "#FF1111"
    diffs 14.7273819607922
    totalFlows 60.1261366054934
    degree 1
  ]
  node
  [
    id 43
    name "DTX1"
    label "DTX1"
    colors "#FF8A8A"
    diffs 0.0792791011732525
    totalFlows 3.5515694468836
    degree 1
  ]
  node
  [
    id 44
    name "CCT6A"
    label "CCT6A"
    colors "#FFC6C6"
    diffs -0.279162058592306
    totalFlows 7.79957616899714
    degree 1
  ]
  node
  [
    id 45
    name "DTX2"
    label "DTX2"
    colors "#CFCFFF"
    diffs -2.15727170329047
    totalFlows 4.64032522762121
    degree 1
  ]
  node
  [
    id 46
    name "CDC27"
    label "CDC27"
    colors "#5656FF"
    diffs -6.72196986997016
    totalFlows 10.4133517280195
    degree 1
  ]
  node
  [
    id 47
    name "PRPF8"
    label "PRPF8"
    colors "#FFACAC"
    diffs -0.0436025420400128
    totalFlows 14.348399672609
    degree 1
  ]
  node
  [
    id 48
    name "LIMK2"
    label "LIMK2"
    colors "#E9E9FF"
    diffs -1.39575132982148
    totalFlows 3.34719762733324
    degree 1
  ]
  node
  [
    id 49
    name "EIF3F"
    label "EIF3F"
    colors "#FF8181"
    diffs 0.403457504197322
    totalFlows 10.2521669839444
    degree 1
  ]
  node
  [
    id 50
    name "PPP6R3"
    label "PPP6R3"
    colors "#FFE0E0"
    diffs -0.941562731974937
    totalFlows 8.24417827563438
    degree 1
  ]
  node
  [
    id 51
    name "KAT5"
    label "KAT5"
    colors "#FF1919"
    diffs 12.7621389151284
    totalFlows 20.4595967673491
    degree 1
  ]
  node
  [
    id 52
    name "SART1"
    label "SART1"
    colors "#FF2B2B"
    diffs 4.12028713548597
    totalFlows 6.03728124901083
    degree 1
  ]
  node
  [
    id 53
    name "MDM2"
    label "MDM2"
    colors "#2222FF"
    diffs -11.0554568972124
    totalFlows 115.747512447371
    degree 1
  ]
  node
  [
    id 54
    name "LRBA"
    label "LRBA"
    colors "#FF3C3C"
    diffs 3.10877742392789
    totalFlows 1.37936276202385
    degree 1
  ]
  node
  [
    id 55
    name "NEDD4L"
    label "NEDD4L"
    colors "#FF0000"
    diffs 16.7348142188672
    totalFlows 97.8924791316852
    degree 1
  ]
  node
  [
    id 56
    name "ZBED4"
    label "ZBED4"
    colors "#FFB5B5"
    diffs -0.19350135568589
    totalFlows 0.19350135568589
    degree 1
  ]
  node
  [
    id 57
    name "SMARCC1"
    label "SMARCC1"
    colors "#7070FF"
    diffs -6.16607468917651
    totalFlows 93.6143440992962
    degree 1
  ]
  node
  [
    id 58
    name "TRAPPC9"
    label "TRAPPC9"
    colors "#F2F2FF"
    diffs -1.28058102991452
    totalFlows 1.28058102991452
    degree 1
  ]
  node
  [
    id 59
    name "NOTCH1"
    label "NOTCH1"
    colors "#0000FF"
    diffs -26.3836524986231
    totalFlows 88.5432406692345
    degree 59
  ]
  edge
  [
    source 0
    target 59
    weight 0.997116496139054
    correlation -0.997116496139054
    sign -1
  ]
  edge
  [
    source 1
    target 59
    weight 0.956482685461565
    correlation -0.956482685461565
    sign -1
  ]
  edge
  [
    source 2
    target 59
    weight 0.959175221506767
    correlation -0.959175221506767
    sign -1
  ]
  edge
  [
    source 3
    target 59
    weight 0.969830146643979
    correlation 0.969830146643979
    sign 1
  ]
  edge
  [
    source 4
    target 59
    weight 0.916241781388956
    correlation 0.916241781388956
    sign 1
  ]
  edge
  [
    source 5
    target 59
    weight 0.88013708748804
    correlation 0.88013708748804
    sign 1
  ]
  edge
  [
    source 6
    target 59
    weight 0.952532205703705
    correlation 0.952532205703705
    sign 1
  ]
  edge
  [
    source 7
    target 59
    weight 0.976869864774147
    correlation 0.976869864774147
    sign 1
  ]
  edge
  [
    source 8
    target 59
    weight 0.848697663724096
    correlation 0.848697663724096
    sign 1
  ]
  edge
  [
    source 9
    target 59
    weight 0.926010972076416
    correlation -0.926010972076416
    sign -1
  ]
  edge
  [
    source 10
    target 59
    weight 0.939697114280033
    correlation -0.939697114280033
    sign -1
  ]
  edge
  [
    source 11
    target 59
    weight 0.827987640389918
    correlation -0.827987640389918
    sign -1
  ]
  edge
  [
    source 12
    target 59
    weight 0.933576092283693
    correlation 0.933576092283693
    sign 1
  ]
  edge
  [
    source 13
    target 59
    weight 0.916428650807238
    correlation -0.916428650807238
    sign -1
  ]
  edge
  [
    source 14
    target 59
    weight 0.922842131189744
    correlation -0.922842131189744
    sign -1
  ]
  edge
  [
    source 15
    target 59
    weight 0.925788767142046
    correlation 0.925788767142046
    sign 1
  ]
  edge
  [
    source 16
    target 59
    weight 0.910008325958097
    correlation 0.910008325958097
    sign 1
  ]
  edge
  [
    source 17
    target 59
    weight 0.928042904165675
    correlation 0.928042904165675
    sign 1
  ]
  edge
  [
    source 18
    target 59
    weight 0.822798538685282
    correlation -0.822798538685282
    sign -1
  ]
  edge
  [
    source 19
    target 59
    weight 0.661595924819625
    correlation -0.661595924819625
    sign -1
  ]
  edge
  [
    source 20
    target 59
    weight 0.981648246139754
    correlation -0.981648246139754
    sign -1
  ]
  edge
  [
    source 21
    target 59
    weight 0.84563411749152
    correlation -0.84563411749152
    sign -1
  ]
  edge
  [
    source 22
    target 59
    weight 0.64805160999942
    correlation 0.64805160999942
    sign 1
  ]
  edge
  [
    source 23
    target 59
    weight 0.880272178500299
    correlation -0.880272178500299
    sign -1
  ]
  edge
  [
    source 24
    target 59
    weight 0.898481512907934
    correlation 0.898481512907934
    sign 1
  ]
  edge
  [
    source 25
    target 59
    weight 0.618249073290744
    correlation -0.618249073290744
    sign -1
  ]
  edge
  [
    source 26
    target 59
    weight 0.881132904732971
    correlation 0.881132904732971
    sign 1
  ]
  edge
  [
    source 27
    target 59
    weight 0.86063584347869
    correlation -0.86063584347869
    sign -1
  ]
  edge
  [
    source 28
    target 59
    weight 0.813195438049454
    correlation 0.813195438049454
    sign 1
  ]
  edge
  [
    source 29
    target 59
    weight 0.746958236276597
    correlation -0.746958236276597
    sign -1
  ]
  edge
  [
    source 30
    target 59
    weight 0.803417801797176
    correlation 0.803417801797176
    sign 1
  ]
  edge
  [
    source 31
    target 59
    weight 0.80928943452752
    correlation 0.80928943452752
    sign 1
  ]
  edge
  [
    source 32
    target 59
    weight 0.767825562243819
    correlation 0.767825562243819
    sign 1
  ]
  edge
  [
    source 33
    target 59
    weight 0.887839313373687
    correlation 0.887839313373687
    sign 1
  ]
  edge
  [
    source 34
    target 59
    weight 0.765847060658327
    correlation 0.765847060658327
    sign 1
  ]
  edge
  [
    source 35
    target 59
    weight 0.477692024954161
    correlation 0.477692024954161
    sign 1
  ]
  edge
  [
    source 36
    target 59
    weight 0.793195264943708
    correlation 0.793195264943708
    sign 1
  ]
  edge
  [
    source 37
    target 59
    weight 0.820537745444064
    correlation 0.820537745444064
    sign 1
  ]
  edge
  [
    source 38
    target 59
    weight 0.772867532880723
    correlation -0.772867532880723
    sign -1
  ]
  edge
  [
    source 39
    target 59
    weight 0.784775839154705
    correlation 0.784775839154705
    sign 1
  ]
  edge
  [
    source 40
    target 59
    weight 0.678737240335821
    correlation -0.678737240335821
    sign -1
  ]
  edge
  [
    source 41
    target 59
    weight 0.408094286665919
    correlation 0.408094286665919
    sign 1
  ]
  edge
  [
    source 42
    target 59
    weight 0.342311357332616
    correlation 0.342311357332616
    sign 1
  ]
  edge
  [
    source 43
    target 59
    weight 0.779687306545141
    correlation 0.779687306545141
    sign 1
  ]
  edge
  [
    source 44
    target 59
    weight 0.706841815180266
    correlation -0.706841815180266
    sign -1
  ]
  edge
  [
    source 45
    target 59
    weight 0.543416014021574
    correlation -0.753061409881165
    sign -1
  ]
  edge
  [
    source 46
    target 59
    weight 0.75853606823451
    correlation 0.75853606823451
    sign 1
  ]
  edge
  [
    source 47
    target 59
    weight 0.78450256202005
    correlation 0.78450256202005
    sign 1
  ]
  edge
  [
    source 48
    target 59
    weight 0.689403708199404
    correlation 0.689403708199404
    sign 1
  ]
  edge
  [
    source 49
    target 59
    weight 0.0677817798700107
    correlation 0.674504302534749
    sign 1
  ]
  edge
  [
    source 50
    target 59
    weight 0.746602066378315
    correlation -0.746602066378315
    sign -1
  ]
  edge
  [
    source 51
    target 59
    weight 0.791319766859398
    correlation 0.791319766859398
    sign 1
  ]
  edge
  [
    source 52
    target 59
    weight 0.312858483562357
    correlation 0.704530857055941
    sign 1
  ]
  edge
  [
    source 53
    target 59
    weight 0.684270777973253
    correlation -0.684270777973253
    sign -1
  ]
  edge
  [
    source 54
    target 59
    weight 0.61893020219631
    correlation 0.61893020219631
    sign 1
  ]
  edge
  [
    source 55
    target 59
    weight 0.165232673296608
    correlation -0.165232673296608
    sign -1
  ]
  edge
  [
    source 56
    target 59
    weight 0.0967506778429452
    correlation -0.717020290589015
    sign -1
  ]
  edge
  [
    source 57
    target 59
    weight 0.0944807511503327
    correlation 0.0944807511503327
    sign 1
  ]
  edge
  [
    source 58
    target 59
    weight 0.64029051495726
    correlation -0.64029051495726
    sign -1
  ]
]
