# Supplementary material for: Aspergillus fumigatus Challenged by Human Dendritic Cells: Metabolic and Regulatory Pathway Responses Testify a Tight Battle
Source: Front Cell Infect Microbiol. 2019 May 22;9:168. doi: 10.3389/fcimb.2019.00168 (PMC6540932; doi:10.3389/fcimb.2019.00168)
Supplement: Supplementary file 12 [file Data_Sheet_2.ZIP › Supplementary_dataset2/NOTCH1_KT_Disease.gml]

Creator "igraph version 1.2.0 Mon Jun  4 11:55:13 2018"
Version 1
graph
[
  directed 1
  node
  [
    id 0
    name "RBM10"
    label "RBM10"
    colors "#DADAFF"
    diffs -0.469865187679813
    totalFlows 3.91459559787071
    degree 1
  ]
  node
  [
    id 1
    name "LATS2"
    label "LATS2"
    colors "#9191FF"
    diffs -3.02158978798013
    totalFlows 17.7153110946756
    degree 1
  ]
  node
  [
    id 2
    name "RANBP10"
    label "RANBP10"
    colors "#FFA6A6"
    diffs 2.18308940962625
    totalFlows 3.86182652708274
    degree 1
  ]
  node
  [
    id 3
    name "KIF2A"
    label "KIF2A"
    colors "#FFF9F9"
    diffs -0.232120864377181
    totalFlows 3.27670894046531
    degree 1
  ]
  node
  [
    id 4
    name "MDM2"
    label "MDM2"
    colors "#1F1FFF"
    diffs -11.0554568972124
    totalFlows 104.692055550159
    degree 1
  ]
  node
  [
    id 5
    name "MAML3"
    label "MAML3"
    colors "#FF5D5D"
    diffs 4.44794647610196
    totalFlows 12.6237795238082
    degree 1
  ]
  node
  [
    id 6
    name "UBC"
    label "UBC"
    colors "#FF0000"
    diffs 286.847303328444
    totalFlows 1297.32983910087
    degree 1
  ]
  node
  [
    id 7
    name "NBEA"
    label "NBEA"
    colors "#FF9C9C"
    diffs 2.48514976948232
    totalFlows 2.48514976948232
    degree 1
  ]
  node
  [
    id 8
    name "SNAI1"
    label "SNAI1"
    colors "#FF4848"
    diffs 5.14479363031948
    totalFlows 8.67105716118586
    degree 1
  ]
  node
  [
    id 9
    name "ILK"
    label "ILK"
    colors "#5D5DFF"
    diffs -3.89424440819255
    totalFlows 17.7447355113291
    degree 1
  ]
  node
  [
    id 10
    name "PPP6R3"
    label "PPP6R3"
    colors "#D0D0FF"
    diffs -0.941562731974937
    totalFlows 7.30261554365945
    degree 1
  ]
  node
  [
    id 11
    name "LCK"
    label "LCK"
    colors "#FF2929"
    diffs 8.32315671607532
    totalFlows 24.3800634492171
    degree 1
  ]
  node
  [
    id 12
    name "JAG1"
    label "JAG1"
    colors "#FFC5C5"
    diffs 0.86899292985411
    totalFlows 4.58954611448534
    degree 1
  ]
  node
  [
    id 13
    name "DTX1"
    label "DTX1"
    colors "#FFE4E4"
    diffs 0.0792791011732525
    totalFlows 3.63084854805685
    degree 1
  ]
  node
  [
    id 14
    name "PIK3CA"
    label "PIK3CA"
    colors "#F9F9FF"
    diffs -0.390439296362736
    totalFlows 13.489178405226
    degree 1
  ]
  node
  [
    id 15
    name "ADAM17"
    label "ADAM17"
    colors "#6868FF"
    diffs -3.78208425260145
    totalFlows 5.43069073569166
    degree 1
  ]
  node
  [
    id 16
    name "IKZF1"
    label "IKZF1"
    colors "#3434FF"
    diffs -6.72165658311727
    totalFlows 11.8735601154018
    degree 1
  ]
  node
  [
    id 17
    name "PSEN2"
    label "PSEN2"
    colors "#5353FF"
    diffs -5.99506462927261
    totalFlows 6.38854321273975
    degree 1
  ]
  node
  [
    id 18
    name "GFI1B"
    label "GFI1B"
    colors "#A6A6FF"
    diffs -2.0919342904739
    totalFlows 9.01806720694229
    degree 1
  ]
  node
  [
    id 19
    name "CDC23"
    label "CDC23"
    colors "#EFEFFF"
    diffs -0.430030384113763
    totalFlows 44.1250114663447
    degree 1
  ]
  node
  [
    id 20
    name "MFNG"
    label "MFNG"
    colors "#FFDADA"
    diffs 0.742501144344674
    totalFlows 0.742501144344674
    degree 1
  ]
  node
  [
    id 21
    name "UBA52"
    label "UBA52"
    colors "#FF5353"
    diffs 4.72755183383061
    totalFlows 30.3773524634718
    degree 1
  ]
  node
  [
    id 22
    name "SLFN11"
    label "SLFN11"
    colors "#FFEFEF"
    diffs -0.00786265302699607
    totalFlows 1.61852822307191
    degree 1
  ]
  node
  [
    id 23
    name "IPO5"
    label "IPO5"
    colors "#FFD0D0"
    diffs 0.852531574263696
    totalFlows 4.58266940237475
    degree 1
  ]
  node
  [
    id 24
    name "TAB1"
    label "TAB1"
    colors "#2929FF"
    diffs -7.35828831040799
    totalFlows 70.3246642718637
    degree 1
  ]
  node
  [
    id 25
    name "SMAD9"
    label "SMAD9"
    colors "#E4E4FF"
    diffs -0.440602988737471
    totalFlows 11.7783463022272
    degree 1
  ]
  node
  [
    id 26
    name "ARIH1"
    label "ARIH1"
    colors "#FF7272"
    diffs 3.64911386582602
    totalFlows 5.04770678669675
    degree 1
  ]
  node
  [
    id 27
    name "NEDD4L"
    label "NEDD4L"
    colors "#FF0A0A"
    diffs 16.7348142188672
    totalFlows 114.627293350552
    degree 1
  ]
  node
  [
    id 28
    name "SMC3"
    label "SMC3"
    colors "#FF1F1F"
    diffs 14.7273819607922
    totalFlows 74.8535185662856
    degree 1
  ]
  node
  [
    id 29
    name "XPO5"
    label "XPO5"
    colors "#B0B0FF"
    diffs -1.62969077471943
    totalFlows 4.62732642561233
    degree 1
  ]
  node
  [
    id 30
    name "WDR12"
    label "WDR12"
    colors "#FF3E3E"
    diffs 6.46474820895389
    totalFlows 6.46474820895389
    degree 1
  ]
  node
  [
    id 31
    name "LRBA"
    label "LRBA"
    colors "#FF8787"
    diffs 3.10877742392789
    totalFlows 4.48814018595174
    degree 1
  ]
  node
  [
    id 32
    name "FURIN"
    label "FURIN"
    colors "#FFBBBB"
    diffs 1.09476278637187
    totalFlows 17.7080748368444
    degree 1
  ]
  node
  [
    id 33
    name "XIAP"
    label "XIAP"
    colors "#0A0AFF"
    diffs -19.3515627708817
    totalFlows 103.545877137515
    degree 1
  ]
  node
  [
    id 34
    name "PIK3CG"
    label "PIK3CG"
    colors "#C5C5FF"
    diffs -0.978654857770405
    totalFlows 25.7149291022927
    degree 1
  ]
  node
  [
    id 35
    name "PSEN1"
    label "PSEN1"
    colors "#1414FF"
    diffs -11.9724698458405
    totalFlows 10.8743680698602
    degree 1
  ]
  node
  [
    id 36
    name "MCM3"
    label "MCM3"
    colors "#FF1414"
    diffs 15.3712062813552
    totalFlows 102.970181810989
    degree 1
  ]
  node
  [
    id 37
    name "MMS19"
    label "MMS19"
    colors "#FFB0B0"
    diffs 1.3736243626336
    totalFlows 20.7404292770912
    degree 1
  ]
  node
  [
    id 38
    name "STK38"
    label "STK38"
    colors "#7C7CFF"
    diffs -3.5021272762433
    totalFlows 22.9925512414688
    degree 1
  ]
  node
  [
    id 39
    name "RING1"
    label "RING1"
    colors "#FF3434"
    diffs 8.05459444405499
    totalFlows 13.1308072284123
    degree 1
  ]
  node
  [
    id 40
    name "SMC1A"
    label "SMC1A"
    colors "#FF6868"
    diffs 4.27540751524178
    totalFlows 17.5054514308889
    degree 1
  ]
  node
  [
    id 41
    name "SMARCC2"
    label "SMARCC2"
    colors "#8787FF"
    diffs -3.20928713805428
    totalFlows 12.6830489040961
    degree 1
  ]
  node
  [
    id 42
    name "SMARCA4"
    label "SMARCA4"
    colors "#7272FF"
    diffs -3.6113454748223
    totalFlows 18.2543962915188
    degree 1
  ]
  node
  [
    id 43
    name "MAU2"
    label "MAU2"
    colors "#BBBBFF"
    diffs -1.52753379976437
    totalFlows 0.20400910086072
    degree 1
  ]
  node
  [
    id 44
    name "USP11"
    label "USP11"
    colors "#3E3EFF"
    diffs -6.7034549352886
    totalFlows 11.0395707523024
    degree 1
  ]
  node
  [
    id 45
    name "ANAPC7"
    label "ANAPC7"
    colors "#FF9191"
    diffs 3.079924304075
    totalFlows 6.72170843610567
    degree 1
  ]
  node
  [
    id 46
    name "SMARCC1"
    label "SMARCC1"
    colors "#4848FF"
    diffs -6.16607468917651
    totalFlows 87.4482694101197
    degree 1
  ]
  node
  [
    id 47
    name "TNPO1"
    label "TNPO1"
    colors "#FF7C7C"
    diffs 3.34442720932544
    totalFlows 41.7136164277638
    degree 1
  ]
  node
  [
    id 48
    name "RFC1"
    label "RFC1"
    colors "#9C9CFF"
    diffs -2.78230839203781
    totalFlows 33.9826594291695
    degree 1
  ]
  node
  [
    id 49
    name "NOTCH1"
    label "NOTCH1"
    colors "#0000FF"
    diffs -26.3836524986231
    totalFlows 62.1595881706114
    degree 49
  ]
  edge
  [
    source 0
    target 49
    weight 0.981639378038462
    correlation 0.981639378038462
    sign 1
  ]
  edge
  [
    source 1
    target 49
    weight 0.93811078048627
    correlation 0.93811078048627
    sign 1
  ]
  edge
  [
    source 2
    target 49
    weight 0.952588131891124
    correlation -0.952588131891124
    sign -1
  ]
  edge
  [
    source 3
    target 49
    weight 0.857838689393238
    correlation -0.857838689393238
    sign -1
  ]
  edge
  [
    source 4
    target 49
    weight 0.940834955833701
    correlation -0.940834955833701
    sign -1
  ]
  edge
  [
    source 5
    target 49
    weight 0.805695437909384
    correlation -0.805695437909384
    sign -1
  ]
  edge
  [
    source 6
    target 49
    weight 0.897892085260282
    correlation -0.897892085260282
    sign -1
  ]
  edge
  [
    source 7
    target 49
    weight 0.999370999217103
    correlation -0.999370999217103
    sign -1
  ]
  edge
  [
    source 8
    target 49
    weight 0.932742426838727
    correlation 0.932742426838727
    sign 1
  ]
  edge
  [
    source 9
    target 49
    weight 0.877262868312205
    correlation 0.877262868312205
    sign 1
  ]
  edge
  [
    source 10
    target 49
    weight 0.905568733561668
    correlation 0.905568733561668
    sign 1
  ]
  edge
  [
    source 11
    target 49
    weight 0.843928261389774
    correlation -0.843928261389774
    sign -1
  ]
  edge
  [
    source 12
    target 49
    weight 0.988045551151633
    correlation 0.988045551151633
    sign 1
  ]
  edge
  [
    source 13
    target 49
    weight 0.931065059364511
    correlation 0.931065059364511
    sign 1
  ]
  edge
  [
    source 14
    target 49
    weight 0.830997020412393
    correlation 0.830997020412393
    sign 1
  ]
  edge
  [
    source 15
    target 49
    weight 0.842321497305448
    correlation 0.842321497305448
    sign 1
  ]
  edge
  [
    source 16
    target 49
    weight 0.835919575610321
    correlation 0.835919575610321
    sign 1
  ]
  edge
  [
    source 17
    target 49
    weight 0.653232668674724
    correlation -0.653232668674724
    sign -1
  ]
  edge
  [
    source 18
    target 49
    weight 0.886617655887542
    correlation 0.886617655887542
    sign 1
  ]
  edge
  [
    source 19
    target 49
    weight 0.562646244021973
    correlation 0.562646244021973
    sign 1
  ]
  edge
  [
    source 20
    target 49
    weight 0.371250572172337
    correlation 0.976812355295405
    sign 1
  ]
  edge
  [
    source 21
    target 49
    weight 0.811131031719412
    correlation 0.811131031719412
    sign 1
  ]
  edge
  [
    source 22
    target 49
    weight 0.809264111535956
    correlation 0.809264111535956
    sign 1
  ]
  edge
  [
    source 23
    target 49
    weight 0.803362073723045
    correlation 0.803362073723045
    sign 1
  ]
  edge
  [
    source 24
    target 49
    weight 0.411684834519319
    correlation -0.411684834519319
    sign -1
  ]
  edge
  [
    source 25
    target 49
    weight 0.755995327776299
    correlation 0.755995327776299
    sign 1
  ]
  edge
  [
    source 26
    target 49
    weight 0.796624583351128
    correlation 0.796624583351128
    sign 1
  ]
  edge
  [
    source 27
    target 49
    weight 0.376166792562175
    correlation -0.376166792562175
    sign -1
  ]
  edge
  [
    source 28
    target 49
    weight 0.353582361629073
    correlation -0.353582361629073
    sign -1
  ]
  edge
  [
    source 29
    target 49
    weight 0.719296556633809
    correlation -0.719296556633809
    sign -1
  ]
  edge
  [
    source 30
    target 49
    weight 0.723164258128326
    correlation -0.723164258128326
    sign -1
  ]
  edge
  [
    source 31
    target 49
    weight 0.706187007295932
    correlation 0.706187007295932
    sign 1
  ]
  edge
  [
    source 32
    target 49
    weight 0.277716284574964
    correlation 0.277716284574964
    sign 1
  ]
  edge
  [
    source 33
    target 49
    weight 0.244670421051428
    correlation -0.244670421051428
    sign -1
  ]
  edge
  [
    source 34
    target 49
    weight 0.230944402553219
    correlation -0.230944402553219
    sign -1
  ]
  edge
  [
    source 35
    target 49
    weight 0.679217040953618
    correlation 0.679217040953618
    sign 1
  ]
  edge
  [
    source 36
    target 49
    weight 0.206296109088933
    correlation -0.206296109088933
    sign -1
  ]
  edge
  [
    source 37
    target 49
    weight 0.672221586339689
    correlation -0.672221586339689
    sign -1
  ]
  edge
  [
    source 38
    target 49
    weight 0.164507062621109
    correlation 0.164507062621109
    sign 1
  ]
  edge
  [
    source 39
    target 49
    weight 0.750591419349237
    correlation 0.750591419349237
    sign 1
  ]
  edge
  [
    source 40
    target 49
    weight 0.642047443279623
    correlation -0.704659314128768
    sign -1
  ]
  edge
  [
    source 41
    target 49
    weight 0.204006968487345
    correlation 0.77646138190709
    sign 1
  ]
  edge
  [
    source 42
    target 49
    weight 0.818050175546823
    correlation 0.818050175546823
    sign 1
  ]
  edge
  [
    source 43
    target 49
    weight 0.10200455043036
    correlation -0.892581063732204
    sign -1
  ]
  edge
  [
    source 44
    target 49
    weight 0.661136479133773
    correlation 0.661136479133773
    sign 1
  ]
  edge
  [
    source 45
    target 49
    weight 0.264497302698637
    correlation -0.697063502463034
    sign -1
  ]
  edge
  [
    source 46
    target 49
    weight 0.047218594938032
    correlation -0.047218594938032
    sign -1
  ]
  edge
  [
    source 47
    target 49
    weight 0.00918281382760333
    correlation -0.00918281382760333
    sign -1
  ]
  edge
  [
    source 48
    target 49
    weight 0.00345789882399248
    correlation -0.00345789882399248
    sign -1
  ]
]
