# Supplementary material for: Aspergillus fumigatus Challenged by Human Dendritic Cells: Metabolic and Regulatory Pathway Responses Testify a Tight Battle
Source: Front Cell Infect Microbiol. 2019 May 22;9:168. doi: 10.3389/fcimb.2019.00168 (PMC6540932; doi:10.3389/fcimb.2019.00168)
Supplement: Supplementary file 12 [file Data_Sheet_2.ZIP › Supplementary_dataset2/NR3C1_KT_Control.gml]

Creator "igraph version 1.2.0 Mon Jun  4 11:55:10 2018"
Version 1
graph
[
  directed 1
  node
  [
    id 0
    name "HNRNPR"
    label "HNRNPR"
    colors "#AAAAFF"
    diffs -3.71408495528776
    totalFlows 21.0059023592083
    degree 1
  ]
  node
  [
    id 1
    name "PPP3CA"
    label "PPP3CA"
    colors "#FF7171"
    diffs 0.334272329422381
    totalFlows 10.4099283876027
    degree 1
  ]
  node
  [
    id 2
    name "TSG101"
    label "TSG101"
    colors "#FFE2E2"
    diffs -2.01474770402692
    totalFlows 25.3942313702738
    degree 1
  ]
  node
  [
    id 3
    name "DCAF6"
    label "DCAF6"
    colors "#EAEAFF"
    diffs -2.5033411976818
    totalFlows 6.03724239506959
    degree 1
  ]
  node
  [
    id 4
    name "SF3A1"
    label "SF3A1"
    colors "#FF5050"
    diffs 1.95941607932364
    totalFlows 11.52110303528
    degree 1
  ]
  node
  [
    id 5
    name "SYT1"
    label "SYT1"
    colors "#FF5959"
    diffs 1.43690835301355
    totalFlows 4.20417244775122
    degree 1
  ]
  node
  [
    id 6
    name "YWHAH"
    label "YWHAH"
    colors "#5050FF"
    diffs -8.82040155248214
    totalFlows 31.9855602566241
    degree 1
  ]
  node
  [
    id 7
    name "OSGEP"
    label "OSGEP"
    colors "#B2B2FF"
    diffs -3.58558990264648
    totalFlows 3.58558990264648
    degree 1
  ]
  node
  [
    id 8
    name "SSB"
    label "SSB"
    colors "#FFDADA"
    diffs -1.96036109661089
    totalFlows 10.8631014063412
    degree 1
  ]
  node
  [
    id 9
    name "SMARCD1"
    label "SMARCD1"
    colors "#FF3838"
    diffs 3.00109861723241
    totalFlows 8.61298606028817
    degree 1
  ]
  node
  [
    id 10
    name "CCDC6"
    label "CCDC6"
    colors "#7171FF"
    diffs -7.35413056591802
    totalFlows 7.35413056591802
    degree 1
  ]
  node
  [
    id 11
    name "NEDD4L"
    label "NEDD4L"
    colors "#FF1010"
    diffs 16.7348142188672
    totalFlows 97.8924791316852
    degree 1
  ]
  node
  [
    id 12
    name "PIAS2"
    label "PIAS2"
    colors "#FFEAEA"
    diffs -2.16190887858492
    totalFlows 14.9693544607405
    degree 1
  ]
  node
  [
    id 13
    name "SVIL"
    label "SVIL"
    colors "#0000FF"
    diffs -53.6202331345197
    totalFlows 64.9317584435992
    degree 1
  ]
  node
  [
    id 14
    name "IFNGR2"
    label "IFNGR2"
    colors "#FFD2D2"
    diffs -1.94057278981781
    totalFlows 1.94057278981781
    degree 1
  ]
  node
  [
    id 15
    name "NCOA3"
    label "NCOA3"
    colors "#FFBABA"
    diffs -1.27958014648451
    totalFlows 22.9527976439273
    degree 1
  ]
  node
  [
    id 16
    name "SRC"
    label "SRC"
    colors "#6969FF"
    diffs -7.80236127368778
    totalFlows 418.611829001557
    degree 1
  ]
  node
  [
    id 17
    name "HSP90AA1"
    label "HSP90AA1"
    colors "#A1A1FF"
    diffs -4.70238976890437
    totalFlows 102.729163431092
    degree 1
  ]
  node
  [
    id 18
    name "FKBP5"
    label "FKBP5"
    colors "#1010FF"
    diffs -24.9207236467244
    totalFlows 91.6623173656701
    degree 1
  ]
  node
  [
    id 19
    name "PRKACA"
    label "PRKACA"
    colors "#4040FF"
    diffs -9.76604253705783
    totalFlows 34.6425508239228
    degree 1
  ]
  node
  [
    id 20
    name "NR4A1"
    label "NR4A1"
    colors "#CACAFF"
    diffs -3.43844454332783
    totalFlows 20.1866340732818
    degree 1
  ]
  node
  [
    id 21
    name "FTH1"
    label "FTH1"
    colors "#FF8181"
    diffs 0.10803199042139
    totalFlows 3.40089367672235
    degree 1
  ]
  node
  [
    id 22
    name "AKT1"
    label "AKT1"
    colors "#2828FF"
    diffs -12.0079591375743
    totalFlows 64.4971275650844
    degree 1
  ]
  node
  [
    id 23
    name "HDAC6"
    label "HDAC6"
    colors "#FF0808"
    diffs 16.9592648745931
    totalFlows 21.3378529700629
    degree 1
  ]
  node
  [
    id 24
    name "ATP1B1"
    label "ATP1B1"
    colors "#1818FF"
    diffs -14.6114157836199
    totalFlows 27.8401533971466
    degree 1
  ]
  node
  [
    id 25
    name "ARPC5"
    label "ARPC5"
    colors "#FFA1A1"
    diffs -0.973054950819704
    totalFlows 3.72059740090689
    degree 1
  ]
  node
  [
    id 26
    name "NR1H3"
    label "NR1H3"
    colors "#FF4040"
    diffs 2.87584092225347
    totalFlows 6.20879886239778
    degree 1
  ]
  node
  [
    id 27
    name "NCOA6"
    label "NCOA6"
    colors "#6161FF"
    diffs -8.46860385681101
    totalFlows 23.0507637072258
    degree 1
  ]
  node
  [
    id 28
    name "POLR1D"
    label "POLR1D"
    colors "#F2F2FF"
    diffs -2.41096478613883
    totalFlows 4.18696339741071
    degree 1
  ]
  node
  [
    id 29
    name "ZBTB20"
    label "ZBTB20"
    colors "#FAFAFF"
    diffs -2.3043277535158
    totalFlows 6.55148587083165
    degree 1
  ]
  node
  [
    id 30
    name "GNB1"
    label "GNB1"
    colors "#4848FF"
    diffs -9.34080981698224
    totalFlows 15.0924959654202
    degree 1
  ]
  node
  [
    id 31
    name "CD2AP"
    label "CD2AP"
    colors "#FF1818"
    diffs 5.25011244241141
    totalFlows 3.35632060575937
    degree 1
  ]
  node
  [
    id 32
    name "TXN"
    label "TXN"
    colors "#D2D2FF"
    diffs -3.40993150123015
    totalFlows 12.43760248928
    degree 1
  ]
  node
  [
    id 33
    name "HMOX2"
    label "HMOX2"
    colors "#FFAAAA"
    diffs -1.06723492272615
    totalFlows 3.0298338567262
    degree 1
  ]
  node
  [
    id 34
    name "MDM2"
    label "MDM2"
    colors "#3030FF"
    diffs -11.0554568972124
    totalFlows 115.747512447371
    degree 1
  ]
  node
  [
    id 35
    name "SUMO4"
    label "SUMO4"
    colors "#2020FF"
    diffs -14.3214425637322
    totalFlows 19.7003136873016
    degree 1
  ]
  node
  [
    id 36
    name "PHF3"
    label "PHF3"
    colors "#E2E2FF"
    diffs -2.9573820502949
    totalFlows 5.35912670569964
    degree 1
  ]
  node
  [
    id 37
    name "TXN2"
    label "TXN2"
    colors "#C2C2FF"
    diffs -3.53915170169978
    totalFlows 5.41474360348182
    degree 1
  ]
  node
  [
    id 38
    name "COPS6"
    label "COPS6"
    colors "#5959FF"
    diffs -8.52659643819085
    totalFlows 38.1845964704654
    degree 1
  ]
  node
  [
    id 39
    name "FKBP4"
    label "FKBP4"
    colors "#FF8989"
    diffs -0.206929368581923
    totalFlows 5.524817536921
    degree 1
  ]
  node
  [
    id 40
    name "NCOR2"
    label "NCOR2"
    colors "#9191FF"
    diffs -5.74157130174331
    totalFlows 21.6546431420866
    degree 1
  ]
  node
  [
    id 41
    name "RANBP9"
    label "RANBP9"
    colors "#FF4848"
    diffs 2.73597465760356
    totalFlows 15.1549009893465
    degree 1
  ]
  node
  [
    id 42
    name "HMGB2"
    label "HMGB2"
    colors "#FF6969"
    diffs 0.409019753795938
    totalFlows 4.09615909407519
    degree 1
  ]
  node
  [
    id 43
    name "CWC15"
    label "CWC15"
    colors "#FFC2C2"
    diffs -1.72413629017343
    totalFlows 1.72413629017343
    degree 1
  ]
  node
  [
    id 44
    name "ZNF496"
    label "ZNF496"
    colors "#FF9999"
    diffs -0.844904895219686
    totalFlows 2.12161162734728
    degree 1
  ]
  node
  [
    id 45
    name "POU2F1"
    label "POU2F1"
    colors "#FF6161"
    diffs 1.40470602267635
    totalFlows 8.11285556253637
    degree 1
  ]
  node
  [
    id 46
    name "ADA"
    label "ADA"
    colors "#FF7979"
    diffs 0.187756995390088
    totalFlows 1.97088662870326
    degree 1
  ]
  node
  [
    id 47
    name "CREB1"
    label "CREB1"
    colors "#DADAFF"
    diffs -3.24210475406306
    totalFlows 17.2197050772354
    degree 1
  ]
  node
  [
    id 48
    name "NCOA1"
    label "NCOA1"
    colors "#8181FF"
    diffs -6.2760666298605
    totalFlows 19.6959945016153
    degree 1
  ]
  node
  [
    id 49
    name "LARP7"
    label "LARP7"
    colors "#FFFAFA"
    diffs -2.25329835714285
    totalFlows 5.45571616067031
    degree 1
  ]
  node
  [
    id 50
    name "CLU"
    label "CLU"
    colors "#BABAFF"
    diffs -3.56961082142311
    totalFlows 10.4133707955519
    degree 1
  ]
  node
  [
    id 51
    name "CD3D"
    label "CD3D"
    colors "#FFB2B2"
    diffs -1.13959488760156
    totalFlows 1.36068062432709
    degree 1
  ]
  node
  [
    id 52
    name "PTGES3"
    label "PTGES3"
    colors "#3838FF"
    diffs -10.6437138188324
    totalFlows 19.9329421264202
    degree 1
  ]
  node
  [
    id 53
    name "NCOA4"
    label "NCOA4"
    colors "#FFCACA"
    diffs -1.85492573990438
    totalFlows 1.85492573990438
    degree 1
  ]
  node
  [
    id 54
    name "RAD9A"
    label "RAD9A"
    colors "#FFF2F2"
    diffs -2.23782418558369
    totalFlows 7.6535122176057
    degree 1
  ]
  node
  [
    id 55
    name "IDE"
    label "IDE"
    colors "#FF3030"
    diffs 3.4317035481015
    totalFlows 14.8444771746303
    degree 1
  ]
  node
  [
    id 56
    name "HNRNPU"
    label "HNRNPU"
    colors "#7979FF"
    diffs -7.11853895880901
    totalFlows 35.7248772735144
    degree 1
  ]
  node
  [
    id 57
    name "NRIP1"
    label "NRIP1"
    colors "#FF2828"
    diffs 4.48175771662941
    totalFlows 5.43736076300036
    degree 1
  ]
  node
  [
    id 58
    name "SFN"
    label "SFN"
    colors "#FF2020"
    diffs 4.97866602560142
    totalFlows 8.79083453975668
    degree 1
  ]
  node
  [
    id 59
    name "FYN"
    label "FYN"
    colors "#FF0000"
    diffs 41.3824202677158
    totalFlows 214.888353011735
    degree 1
  ]
  node
  [
    id 60
    name "MAPK8"
    label "MAPK8"
    colors "#9999FF"
    diffs -4.71562088250372
    totalFlows 25.7328912740536
    degree 1
  ]
  node
  [
    id 61
    name "SMARCC1"
    label "SMARCC1"
    colors "#8989FF"
    diffs -6.16607468917651
    totalFlows 93.6143440992962
    degree 1
  ]
  node
  [
    id 62
    name "MED14"
    label "MED14"
    colors "#FF9191"
    diffs -0.614275539748095
    totalFlows 7.48756734866719
    degree 1
  ]
  node
  [
    id 63
    name "NR3C1"
    label "NR3C1"
    colors "#0808FF"
    diffs -40.5308895349851
    totalFlows 94.3828711819155
    degree 63
  ]
  edge
  [
    source 0
    target 63
    weight 0.987771855886966
    correlation -0.987771855886966
    sign -1
  ]
  edge
  [
    source 1
    target 63
    weight 0.971314995892815
    correlation -0.971314995892815
    sign -1
  ]
  edge
  [
    source 2
    target 63
    weight 0.959630905653689
    correlation -0.959630905653689
    sign -1
  ]
  edge
  [
    source 3
    target 63
    weight 0.961824951785564
    correlation 0.961824951785564
    sign 1
  ]
  edge
  [
    source 4
    target 63
    weight 0.971990768987709
    correlation -0.971990768987709
    sign -1
  ]
  edge
  [
    source 5
    target 63
    weight 0.980845035152715
    correlation 0.980845035152715
    sign 1
  ]
  edge
  [
    source 6
    target 63
    weight 0.958910163358328
    correlation 0.958910163358328
    sign 1
  ]
  edge
  [
    source 7
    target 63
    weight 0.898226924173857
    correlation -0.898226924173857
    sign -1
  ]
  edge
  [
    source 8
    target 63
    weight 0.953285553146396
    correlation -0.953285553146396
    sign -1
  ]
  edge
  [
    source 9
    target 63
    weight 0.853414505473035
    correlation -0.853414505473035
    sign -1
  ]
  edge
  [
    source 10
    target 63
    weight 0.95946951494347
    correlation 0.95946951494347
    sign 1
  ]
  edge
  [
    source 11
    target 63
    weight 0.82902184365035
    correlation 0.82902184365035
    sign 1
  ]
  edge
  [
    source 12
    target 63
    weight 0.951625245316154
    correlation 0.951625245316154
    sign 1
  ]
  edge
  [
    source 13
    target 63
    weight 0.821666036427106
    correlation -0.821666036427106
    sign -1
  ]
  edge
  [
    source 14
    target 63
    weight 0.928238159548996
    correlation 0.928238159548996
    sign 1
  ]
  edge
  [
    source 15
    target 63
    weight 0.958372676979428
    correlation -0.958372676979428
    sign -1
  ]
  edge
  [
    source 16
    target 63
    weight 0.770821529225231
    correlation 0.770821529225231
    sign 1
  ]
  edge
  [
    source 17
    target 63
    weight 0.894038368084304
    correlation -0.894038368084304
    sign -1
  ]
  edge
  [
    source 18
    target 63
    weight 0.719275391318528
    correlation 0.719275391318528
    sign 1
  ]
  edge
  [
    source 19
    target 63
    weight 0.861834498606864
    correlation -0.861834498606864
    sign -1
  ]
  edge
  [
    source 20
    target 63
    weight 0.912331902105671
    correlation 0.912331902105671
    sign 1
  ]
  edge
  [
    source 21
    target 63
    weight 0.892297284872641
    correlation 0.892297284872641
    sign 1
  ]
  edge
  [
    source 22
    target 63
    weight 0.886677052580657
    correlation -0.886677052580657
    sign -1
  ]
  edge
  [
    source 23
    target 63
    weight 0.848677581507413
    correlation -0.848677581507413
    sign -1
  ]
  edge
  [
    source 24
    target 63
    weight 0.671262094545289
    correlation 0.671262094545289
    sign 1
  ]
  edge
  [
    source 25
    target 63
    weight 0.847504929727568
    correlation 0.847504929727568
    sign 1
  ]
  edge
  [
    source 26
    target 63
    weight 0.920636153494244
    correlation 0.920636153494244
    sign 1
  ]
  edge
  [
    source 27
    target 63
    weight 0.96269768462527
    correlation -0.96269768462527
    sign -1
  ]
  edge
  [
    source 28
    target 63
    weight 0.744966060965768
    correlation 0.744966060965768
    sign 1
  ]
  edge
  [
    source 29
    target 63
    weight 0.554174038386799
    correlation -0.554174038386799
    sign -1
  ]
  edge
  [
    source 30
    target 63
    weight 0.749886390239477
    correlation 0.749886390239477
    sign 1
  ]
  edge
  [
    source 31
    target 63
    weight 0.82919405056453
    correlation 0.82919405056453
    sign 1
  ]
  edge
  [
    source 32
    target 63
    weight 0.803786544840338
    correlation 0.803786544840338
    sign 1
  ]
  edge
  [
    source 33
    target 63
    weight 0.814896964896071
    correlation -0.814896964896071
    sign -1
  ]
  edge
  [
    source 34
    target 63
    weight 0.787013592415798
    correlation 0.787013592415798
    sign 1
  ]
  edge
  [
    source 35
    target 63
    weight 0.757707309859528
    correlation 0.757707309859528
    sign 1
  ]
  edge
  [
    source 36
    target 63
    weight 0.433895734422152
    correlation -0.433895734422152
    sign -1
  ]
  edge
  [
    source 37
    target 63
    weight 0.801390822424977
    correlation 0.801390822424977
    sign 1
  ]
  edge
  [
    source 38
    target 63
    weight 0.756223931787197
    correlation -0.756223931787197
    sign -1
  ]
  edge
  [
    source 39
    target 63
    weight 0.628212998421039
    correlation -0.628212998421039
    sign -1
  ]
  edge
  [
    source 40
    target 63
    weight 0.861503052148253
    correlation -0.861503052148253
    sign -1
  ]
  edge
  [
    source 41
    target 63
    weight 0.723667643876182
    correlation -0.723667643876182
    sign -1
  ]
  edge
  [
    source 42
    target 63
    weight 0.271934848395772
    correlation -0.844806143325894
    sign -1
  ]
  edge
  [
    source 43
    target 63
    weight 0.862068145086715
    correlation -0.862068145086715
    sign -1
  ]
  edge
  [
    source 44
    target 63
    weight 0.721298056731571
    correlation -0.721298056731571
    sign -1
  ]
  edge
  [
    source 45
    target 63
    weight 0.786765272559061
    correlation 0.786765272559061
    sign 1
  ]
  edge
  [
    source 46
    target 63
    weight 0.325291286628452
    correlation -0.493193064510735
    sign -1
  ]
  edge
  [
    source 47
    target 63
    weight 0.808200534643304
    correlation 0.808200534643304
    sign 1
  ]
  edge
  [
    source 48
    target 63
    weight 0.906535005342109
    correlation -0.906535005342109
    sign -1
  ]
  edge
  [
    source 49
    target 63
    weight 0.763648307448358
    correlation -0.763648307448358
    sign -1
  ]
  edge
  [
    source 50
    target 63
    weight 0.665248347390867
    correlation -0.665248347390867
    sign -1
  ]
  edge
  [
    source 51
    target 63
    weight 0.680340312163544
    correlation 0.680340312163544
    sign 1
  ]
  edge
  [
    source 52
    target 63
    weight 0.686762278383656
    correlation -0.686762278383656
    sign -1
  ]
  edge
  [
    source 53
    target 63
    weight 0.670553896260451
    correlation 0.670553896260451
    sign 1
  ]
  edge
  [
    source 54
    target 63
    weight 0.376745785665366
    correlation -0.666702724548722
    sign -1
  ]
  edge
  [
    source 55
    target 63
    weight 0.143493351030848
    correlation -0.143493351030848
    sign -1
  ]
  edge
  [
    source 56
    target 63
    weight 0.658287810048395
    correlation -0.658287810048395
    sign -1
  ]
  edge
  [
    source 57
    target 63
    weight 0.0444311587917609
    correlation 0.717690238202958
    sign 1
  ]
  edge
  [
    source 58
    target 63
    weight 0.403753834467688
    correlation 0.548557223996531
    sign 1
  ]
  edge
  [
    source 59
    target 63
    weight 0.0796909265689851
    correlation 0.0796909265689851
    sign 1
  ]
  edge
  [
    source 60
    target 63
    weight 0.681307676926385
    correlation 0.744902691910705
    sign 1
  ]
  edge
  [
    source 61
    target 63
    weight 0.0341207862748875
    correlation -0.0341207862748875
    sign -1
  ]
  edge
  [
    source 62
    target 63
    weight 0.0115910928983306
    correlation -0.901912776181391
    sign -1
  ]
]
