# Supplementary material for: Aspergillus fumigatus Challenged by Human Dendritic Cells: Metabolic and Regulatory Pathway Responses Testify a Tight Battle
Source: Front Cell Infect Microbiol. 2019 May 22;9:168. doi: 10.3389/fcimb.2019.00168 (PMC6540932; doi:10.3389/fcimb.2019.00168)
Supplement: Supplementary file 12 [file Data_Sheet_2.ZIP › Supplementary_dataset2/NR3C1_KT_Disease.gml]

Creator "igraph version 1.2.0 Mon Jun  4 11:55:10 2018"
Version 1
graph
[
  directed 1
  node
  [
    id 0
    name "HSP90AA1"
    label "HSP90AA1"
    colors "#8C8CFF"
    diffs -4.70238976890437
    totalFlows 98.0267736621872
    degree 1
  ]
  node
  [
    id 1
    name "ZBTB20"
    label "ZBTB20"
    colors "#F2F2FF"
    diffs -2.3043277535158
    totalFlows 4.24715811731584
    degree 1
  ]
  node
  [
    id 2
    name "TSG101"
    label "TSG101"
    colors "#FFE5E5"
    diffs -2.01474770402692
    totalFlows 23.3794836662469
    degree 1
  ]
  node
  [
    id 3
    name "NEDD4L"
    label "NEDD4L"
    colors "#FF1919"
    diffs 16.7348142188672
    totalFlows 114.627293350552
    degree 1
  ]
  node
  [
    id 4
    name "GNB2"
    label "GNB2"
    colors "#9999FF"
    diffs -4.1678315268182
    totalFlows 6.14988089342265
    degree 1
  ]
  node
  [
    id 5
    name "YWHAH"
    label "YWHAH"
    colors "#3F3FFF"
    diffs -8.82040155248214
    totalFlows 23.1651587041419
    degree 1
  ]
  node
  [
    id 6
    name "SYT1"
    label "SYT1"
    colors "#FF8C8C"
    diffs 1.43690835301355
    totalFlows 5.64108080076476
    degree 1
  ]
  node
  [
    id 7
    name "MAGEA11"
    label "MAGEA11"
    colors "#FF7F7F"
    diffs 2.57434053900137
    totalFlows 10.9176483429935
    degree 1
  ]
  node
  [
    id 8
    name "TRIM28"
    label "TRIM28"
    colors "#7272FF"
    diffs -5.30718742937055
    totalFlows 21.1061601163454
    degree 1
  ]
  node
  [
    id 9
    name "MAPK8"
    label "MAPK8"
    colors "#7F7FFF"
    diffs -4.71562088250372
    totalFlows 21.0172703915499
    degree 1
  ]
  node
  [
    id 10
    name "CAV1"
    label "CAV1"
    colors "#FF2626"
    diffs 5.66586529351094
    totalFlows 25.3328021029249
    degree 1
  ]
  node
  [
    id 11
    name "COPS6"
    label "COPS6"
    colors "#4C4CFF"
    diffs -8.52659643819085
    totalFlows 29.6580000322746
    degree 1
  ]
  node
  [
    id 12
    name "PTGES3"
    label "PTGES3"
    colors "#2626FF"
    diffs -10.6437138188324
    totalFlows 9.28922830758781
    degree 1
  ]
  node
  [
    id 13
    name "UBE3A"
    label "UBE3A"
    colors "#FF5959"
    diffs 3.69144391611443
    totalFlows 17.5241450764673
    degree 1
  ]
  node
  [
    id 14
    name "HSPD1"
    label "HSPD1"
    colors "#FFA5A5"
    diffs 1.24016674080413
    totalFlows 15.7788793374034
    degree 1
  ]
  node
  [
    id 15
    name "SMARCC1"
    label "SMARCC1"
    colors "#6666FF"
    diffs -6.16607468917651
    totalFlows 87.4482694101197
    degree 1
  ]
  node
  [
    id 16
    name "PIAS2"
    label "PIAS2"
    colors "#FFF2F2"
    diffs -2.16190887858492
    totalFlows 12.8074455821556
    degree 1
  ]
  node
  [
    id 17
    name "EIF5B"
    label "EIF5B"
    colors "#FFD8D8"
    diffs -0.895744635480617
    totalFlows 1.69782841780971
    degree 1
  ]
  node
  [
    id 18
    name "NR1H3"
    label "NR1H3"
    colors "#FF7272"
    diffs 2.87584092225347
    totalFlows 9.08463978465125
    degree 1
  ]
  node
  [
    id 19
    name "SRSF5"
    label "SRSF5"
    colors "#D8D8FF"
    diffs -2.57917583477456
    totalFlows 6.77498397991154
    degree 1
  ]
  node
  [
    id 20
    name "SFN"
    label "SFN"
    colors "#FF3F3F"
    diffs 4.97866602560142
    totalFlows 13.7695005653581
    degree 1
  ]
  node
  [
    id 21
    name "UBC"
    label "UBC"
    colors "#FF0000"
    diffs 286.847303328444
    totalFlows 1297.32983910087
    degree 1
  ]
  node
  [
    id 22
    name "PRKACA"
    label "PRKACA"
    colors "#3333FF"
    diffs -9.76604253705783
    totalFlows 24.876508286865
    degree 1
  ]
  node
  [
    id 23
    name "NR2F2"
    label "NR2F2"
    colors "#FF4C4C"
    diffs 4.04390897179554
    totalFlows 5.29148763221995
    degree 1
  ]
  node
  [
    id 24
    name "TRIM24"
    label "TRIM24"
    colors "#A5A5FF"
    diffs -4.04329917120233
    totalFlows 3.51944552199282
    degree 1
  ]
  node
  [
    id 25
    name "FKBP5"
    label "FKBP5"
    colors "#0C0CFF"
    diffs -24.9207236467244
    totalFlows 66.7415937189457
    degree 1
  ]
  node
  [
    id 26
    name "TJP2"
    label "TJP2"
    colors "#FFCBCB"
    diffs -0.542189200811785
    totalFlows 4.52646575323772
    degree 1
  ]
  node
  [
    id 27
    name "IDE"
    label "IDE"
    colors "#FF6565"
    diffs 3.4317035481015
    totalFlows 18.2761807227318
    degree 1
  ]
  node
  [
    id 28
    name "PHF3"
    label "PHF3"
    colors "#CCCCFF"
    diffs -2.9573820502949
    totalFlows 2.40174465540473
    degree 1
  ]
  node
  [
    id 29
    name "SLC25A4"
    label "SLC25A4"
    colors "#FF9898"
    diffs 1.42998946454667
    totalFlows 3.69318964786333
    degree 1
  ]
  node
  [
    id 30
    name "STAT5A"
    label "STAT5A"
    colors "#FF3232"
    diffs 5.58816402527977
    totalFlows 17.5715020673259
    degree 1
  ]
  node
  [
    id 31
    name "SRC"
    label "SRC"
    colors "#5959FF"
    diffs -7.80236127368778
    totalFlows 410.809467727869
    degree 1
  ]
  node
  [
    id 32
    name "CREB1"
    label "CREB1"
    colors "#BFBFFF"
    diffs -3.24210475406306
    totalFlows 13.9776003231723
    degree 1
  ]
  node
  [
    id 33
    name "FYN"
    label "FYN"
    colors "#FF0C0C"
    diffs 41.3824202677158
    totalFlows 256.270773279451
    degree 1
  ]
  node
  [
    id 34
    name "CD3G"
    label "CD3G"
    colors "#FFB2B2"
    diffs 0.459540391993109
    totalFlows 0.523844420717658
    degree 1
  ]
  node
  [
    id 35
    name "NR2F6"
    label "NR2F6"
    colors "#FFFFFF"
    diffs -2.29878249430202
    totalFlows 0.414445156448586
    degree 1
  ]
  node
  [
    id 36
    name "SUMO4"
    label "SUMO4"
    colors "#1919FF"
    diffs -14.3214425637322
    totalFlows 5.37887112356942
    degree 1
  ]
  node
  [
    id 37
    name "NR4A1"
    label "NR4A1"
    colors "#B2B2FF"
    diffs -3.43844454332783
    totalFlows 16.748189529954
    degree 1
  ]
  node
  [
    id 38
    name "PPP3CA"
    label "PPP3CA"
    colors "#FFBFBF"
    diffs 0.334272329422381
    totalFlows 10.7442007170251
    degree 1
  ]
  node
  [
    id 39
    name "DCAF6"
    label "DCAF6"
    colors "#E5E5FF"
    diffs -2.5033411976818
    totalFlows 3.53390119738779
    degree 1
  ]
  node
  [
    id 40
    name "NR3C1"
    label "NR3C1"
    colors "#0000FF"
    diffs -40.5308895349851
    totalFlows 53.8519816469304
    degree 40
  ]
  edge
  [
    source 0
    target 40
    weight 0.986267474054034
    correlation -0.986267474054034
    sign -1
  ]
  edge
  [
    source 1
    target 40
    weight 0.867870547740586
    correlation -0.867870547740586
    sign -1
  ]
  edge
  [
    source 2
    target 40
    weight 0.94199146647106
    correlation -0.94199146647106
    sign -1
  ]
  edge
  [
    source 3
    target 40
    weight 0.84416095612403
    correlation 0.84416095612403
    sign 1
  ]
  edge
  [
    source 4
    target 40
    weight 0.895817311639074
    correlation -0.895817311639074
    sign -1
  ]
  edge
  [
    source 5
    target 40
    weight 0.948663630286879
    correlation 0.948663630286879
    sign 1
  ]
  edge
  [
    source 6
    target 40
    weight 0.921118093559095
    correlation 0.921118093559095
    sign 1
  ]
  edge
  [
    source 7
    target 40
    weight 0.846776164051216
    correlation -0.846776164051216
    sign -1
  ]
  edge
  [
    source 8
    target 40
    weight 0.939913700456581
    correlation -0.939913700456581
    sign -1
  ]
  edge
  [
    source 9
    target 40
    weight 0.946613533574944
    correlation 0.946613533574944
    sign 1
  ]
  edge
  [
    source 10
    target 40
    weight 0.774132446286522
    correlation -0.774132446286522
    sign -1
  ]
  edge
  [
    source 11
    target 40
    weight 0.798910631603108
    correlation -0.798910631603108
    sign -1
  ]
  edge
  [
    source 12
    target 40
    weight 0.89721546923989
    correlation -0.89721546923989
    sign -1
  ]
  edge
  [
    source 13
    target 40
    weight 0.841494764609429
    correlation -0.841494764609429
    sign -1
  ]
  edge
  [
    source 14
    target 40
    weight 0.833124250785933
    correlation -0.833124250785933
    sign -1
  ]
  edge
  [
    source 15
    target 40
    weight 0.512928044976096
    correlation -0.512928044976096
    sign -1
  ]
  edge
  [
    source 16
    target 40
    weight 0.911918641086332
    correlation 0.911918641086332
    sign 1
  ]
  edge
  [
    source 17
    target 40
    weight 0.848914208904855
    correlation -0.848914208904855
    sign -1
  ]
  edge
  [
    source 18
    target 40
    weight 0.853157274296518
    correlation 0.853157274296518
    sign 1
  ]
  edge
  [
    source 19
    target 40
    weight 0.723688533145223
    correlation -0.723688533145223
    sign -1
  ]
  edge
  [
    source 20
    target 40
    weight 0.713558362932676
    correlation 0.713558362932676
    sign 1
  ]
  edge
  [
    source 21
    target 40
    weight 0.692927425553492
    correlation 0.692927425553492
    sign 1
  ]
  edge
  [
    source 22
    target 40
    weight 0.689911228985116
    correlation -0.689911228985116
    sign -1
  ]
  edge
  [
    source 23
    target 40
    weight 0.81828889907133
    correlation -0.81828889907133
    sign -1
  ]
  edge
  [
    source 24
    target 40
    weight 0.82801930685508
    correlation 0.82801930685508
    sign 1
  ]
  edge
  [
    source 25
    target 40
    weight 0.307738261121076
    correlation -0.307738261121076
    sign -1
  ]
  edge
  [
    source 26
    target 40
    weight 0.669409774702677
    correlation -0.669409774702677
    sign -1
  ]
  edge
  [
    source 27
    target 40
    weight 0.251132584698368
    correlation 0.251132584698368
    sign 1
  ]
  edge
  [
    source 28
    target 40
    weight 0.239213177930356
    correlation -0.239213177930356
    sign -1
  ]
  edge
  [
    source 29
    target 40
    weight 0.685097173267594
    correlation 0.685097173267594
    sign 1
  ]
  edge
  [
    source 30
    target 40
    weight 0.648955053657504
    correlation -0.648955053657504
    sign -1
  ]
  edge
  [
    source 31
    target 40
    weight 0.19375424177926
    correlation -0.19375424177926
    sign -1
  ]
  edge
  [
    source 32
    target 40
    weight 0.804922646456143
    correlation -0.804922646456143
    sign -1
  ]
  edge
  [
    source 33
    target 40
    weight 0.172678880188886
    correlation -0.172678880188886
    sign -1
  ]
  edge
  [
    source 34
    target 40
    weight 0.261922210358829
    correlation -0.595835502496293
    sign -1
  ]
  edge
  [
    source 35
    target 40
    weight 0.207222578224293
    correlation -0.644225135383499
    sign -1
  ]
  edge
  [
    source 36
    target 40
    weight 0.480211320729844
    correlation -0.671548737098282
    sign -1
  ]
  edge
  [
    source 37
    target 40
    weight 0.448475772814094
    correlation 0.666140073322986
    sign 1
  ]
  edge
  [
    source 38
    target 40
    weight 0.183349106706218
    correlation 0.510078582136923
    sign 1
  ]
  edge
  [
    source 39
    target 40
    weight 0.032198380445247
    correlation 0.79462805857591
    sign 1
  ]
]
