# Supplementary material for: Aspergillus fumigatus Challenged by Human Dendritic Cells: Metabolic and Regulatory Pathway Responses Testify a Tight Battle
Source: Front Cell Infect Microbiol. 2019 May 22;9:168. doi: 10.3389/fcimb.2019.00168 (PMC6540932; doi:10.3389/fcimb.2019.00168)
Supplement: Supplementary file 12 [file Data_Sheet_2.ZIP › Supplementary_dataset2/OBSL1_NR_Control.gml]

Creator "igraph version 1.2.0 Mon Jun  4 11:55:28 2018"
Version 1
graph
[
  directed 1
  node
  [
    id 0
    name "OBSL1"
    label "OBSL1"
    colors "#FF0E0E"
    diffs 24.1613972741766
    totalFlows 55.1264420228344
    degree 35
  ]
  node
  [
    id 1
    name "COIL"
    label "COIL"
    colors "#F7F7FF"
    diffs -2.77370014904325
    totalFlows 13.3776845683741
    degree 1
  ]
  node
  [
    id 2
    name "C1QBP"
    label "C1QBP"
    colors "#DADAFF"
    diffs -2.93929050537969
    totalFlows 79.0115898900135
    degree 1
  ]
  node
  [
    id 3
    name "DHX30"
    label "DHX30"
    colors "#FFAEAE"
    diffs -0.0748144055624316
    totalFlows 7.69436124219848
    degree 1
  ]
  node
  [
    id 4
    name "DEK"
    label "DEK"
    colors "#FFF7F7"
    diffs -1.63531380190565
    totalFlows 5.44994670573831
    degree 1
  ]
  node
  [
    id 5
    name "KRT33B"
    label "KRT33B"
    colors "#FFE9E9"
    diffs -1.18651085471634
    totalFlows 4.53950735693086
    degree 1
  ]
  node
  [
    id 6
    name "GOLGB1"
    label "GOLGB1"
    colors "#A0A0FF"
    diffs -3.98970103895828
    totalFlows 3.98970103895828
    degree 1
  ]
  node
  [
    id 7
    name "CDK1"
    label "CDK1"
    colors "#5757FF"
    diffs -7.57828040021539
    totalFlows 33.1672774283282
    degree 1
  ]
  node
  [
    id 8
    name "DDX1"
    label "DDX1"
    colors "#3A3AFF"
    diffs -15.3950474803416
    totalFlows 48.1866367296165
    degree 1
  ]
  node
  [
    id 9
    name "BRD2"
    label "BRD2"
    colors "#FF9191"
    diffs 1.60133832800753
    totalFlows 1.97108181437761
    degree 1
  ]
  node
  [
    id 10
    name "SUMO1"
    label "SUMO1"
    colors "#0000FF"
    diffs -133.65479587119
    totalFlows 513.443912930697
    degree 1
  ]
  node
  [
    id 11
    name "YBX1"
    label "YBX1"
    colors "#FF3A3A"
    diffs 5.61950329521173
    totalFlows 73.145439883375
    degree 1
  ]
  node
  [
    id 12
    name "NCOA5"
    label "NCOA5"
    colors "#FFCCCC"
    diffs -1.08462217962827
    totalFlows 5.15747035046316
    degree 1
  ]
  node
  [
    id 13
    name "HNRNPUL1"
    label "HNRNPUL1"
    colors "#FF1D1D"
    diffs 18.3464871131735
    totalFlows 37.5842642689983
    degree 1
  ]
  node
  [
    id 14
    name "NOL6"
    label "NOL6"
    colors "#FF8383"
    diffs 1.83683099921299
    totalFlows 1.81239591181797
    degree 1
  ]
  node
  [
    id 15
    name "PPP2R1A"
    label "PPP2R1A"
    colors "#1D1DFF"
    diffs -30.6744763831973
    totalFlows 101.461396976101
    degree 1
  ]
  node
  [
    id 16
    name "KDM1A"
    label "KDM1A"
    colors "#0E0EFF"
    diffs -45.3763436058731
    totalFlows 126.477298524607
    degree 1
  ]
  node
  [
    id 17
    name "IRF2BP1"
    label "IRF2BP1"
    colors "#9191FF"
    diffs -4.85301157524819
    totalFlows 6.76517765755039
    degree 1
  ]
  node
  [
    id 18
    name "EWSR1"
    label "EWSR1"
    colors "#8383FF"
    diffs -5.96597272677489
    totalFlows 106.373690791089
    degree 1
  ]
  node
  [
    id 19
    name "MGA"
    label "MGA"
    colors "#BDBDFF"
    diffs -3.36967319194889
    totalFlows 8.56897685586013
    degree 1
  ]
  node
  [
    id 20
    name "MTA2"
    label "MTA2"
    colors "#FF6666"
    diffs 3.25355797603648
    totalFlows 7.98589227434083
    degree 1
  ]
  node
  [
    id 21
    name "PHB"
    label "PHB"
    colors "#4848FF"
    diffs -8.71499713395067
    totalFlows 47.9306596149869
    degree 1
  ]
  node
  [
    id 22
    name "SUPT16H"
    label "SUPT16H"
    colors "#FF2B2B"
    diffs 5.65473501839861
    totalFlows 8.73497716315277
    degree 1
  ]
  node
  [
    id 23
    name "SMARCC2"
    label "SMARCC2"
    colors "#CBCBFF"
    diffs -3.20928713805428
    totalFlows 15.8923360421503
    degree 1
  ]
  node
  [
    id 24
    name "MYBBP1A"
    label "MYBBP1A"
    colors "#FF7474"
    diffs 2.91629720047941
    totalFlows 18.5603521308838
    degree 1
  ]
  node
  [
    id 25
    name "PRDX3"
    label "PRDX3"
    colors "#FF4848"
    diffs 3.97440070463754
    totalFlows 2.13737737279341
    degree 1
  ]
  node
  [
    id 26
    name "TOP2A"
    label "TOP2A"
    colors "#AEAEFF"
    diffs -3.72211841551231
    totalFlows 12.5421605790367
    degree 1
  ]
  node
  [
    id 27
    name "BCAS2"
    label "BCAS2"
    colors "#FFA0A0"
    diffs 0.129332001316265
    totalFlows 3.34816758056775
    degree 1
  ]
  node
  [
    id 28
    name "TRRAP"
    label "TRRAP"
    colors "#2B2BFF"
    diffs -19.2009010864807
    totalFlows 40.3932273283383
    degree 1
  ]
  node
  [
    id 29
    name "YWHAZ"
    label "YWHAZ"
    colors "#FF0000"
    diffs 27.6379542601028
    totalFlows 335.699307912506
    degree 1
  ]
  node
  [
    id 30
    name "ADAR"
    label "ADAR"
    colors "#FFBDBD"
    diffs -0.376974178000148
    totalFlows 5.54038718525254
    degree 1
  ]
  node
  [
    id 31
    name "SUGP2"
    label "SUGP2"
    colors "#FFDADA"
    diffs -1.16549341797336
    totalFlows 1.58467924831483
    degree 1
  ]
  node
  [
    id 32
    name "FUBP1"
    label "FUBP1"
    colors "#6565FF"
    diffs -6.55718366033243
    totalFlows 30.616919254265
    degree 1
  ]
  node
  [
    id 33
    name "TCF20"
    label "TCF20"
    colors "#E9E9FF"
    diffs -2.83958404756369
    totalFlows 4.47806701978917
    degree 1
  ]
  node
  [
    id 34
    name "PLEC"
    label "PLEC"
    colors "#FF5757"
    diffs 3.69688488257531
    totalFlows 8.83412578540212
    degree 1
  ]
  node
  [
    id 35
    name "SRRT"
    label "SRRT"
    colors "#7474FF"
    diffs -6.08142863080184
    totalFlows 18.676898760249
    degree 1
  ]
  edge
  [
    source 0
    target 1
    weight 0.998847516497023
    correlation 0.998847516497023
    sign 1
  ]
  edge
  [
    source 0
    target 2
    weight 0.984617813095169
    correlation -0.984617813095169
    sign -1
  ]
  edge
  [
    source 0
    target 3
    weight 0.976561154411637
    correlation 0.976561154411637
    sign 1
  ]
  edge
  [
    source 0
    target 4
    weight 0.997903600548971
    correlation -0.997903600548971
    sign -1
  ]
  edge
  [
    source 0
    target 5
    weight 0.988007373187092
    correlation 0.988007373187092
    sign 1
  ]
  edge
  [
    source 0
    target 6
    weight 0.997650740263072
    correlation 0.997650740263072
    sign 1
  ]
  edge
  [
    source 0
    target 7
    weight 0.357163531749059
    correlation 0.958155038201474
    sign 1
  ]
  edge
  [
    source 0
    target 8
    weight 0.937463833392037
    correlation 0.937463833392037
    sign 1
  ]
  edge
  [
    source 0
    target 9
    weight 0.985540907188805
    correlation 0.985540907188805
    sign 1
  ]
  edge
  [
    source 0
    target 10
    weight 0.920466219290485
    correlation -0.920466219290485
    sign -1
  ]
  edge
  [
    source 0
    target 11
    weight 0.908831337322542
    correlation -0.908831337322542
    sign -1
  ]
  edge
  [
    source 0
    target 12
    weight 0.893794877037909
    correlation -0.893794877037909
    sign -1
  ]
  edge
  [
    source 0
    target 13
    weight 0.891372572786273
    correlation 0.891372572786273
    sign 1
  ]
  edge
  [
    source 0
    target 14
    weight 0.906197955908987
    correlation -0.906197955908987
    sign -1
  ]
  edge
  [
    source 0
    target 15
    weight 0.85817380266066
    correlation -0.85817380266066
    sign -1
  ]
  edge
  [
    source 0
    target 16
    weight 0.849119652795901
    correlation 0.849119652795901
    sign 1
  ]
  edge
  [
    source 0
    target 17
    weight 0.845514477621723
    correlation 0.845514477621723
    sign 1
  ]
  edge
  [
    source 0
    target 18
    weight 0.840501394139111
    correlation 0.840501394139111
    sign 1
  ]
  edge
  [
    source 0
    target 19
    weight 0.82509327974772
    correlation 0.82509327974772
    sign 1
  ]
  edge
  [
    source 0
    target 20
    weight 0.908879348376633
    correlation 0.908879348376633
    sign 1
  ]
  edge
  [
    source 0
    target 21
    weight 0.795441025105275
    correlation 0.795441025105275
    sign 1
  ]
  edge
  [
    source 0
    target 22
    weight 0.511017533355149
    correlation 0.880228721226094
    sign 1
  ]
  edge
  [
    source 0
    target 23
    weight 0.8792652924386
    correlation 0.8792652924386
    sign 1
  ]
  edge
  [
    source 0
    target 24
    weight 0.770602083627419
    correlation 0.770602083627419
    sign 1
  ]
  edge
  [
    source 0
    target 25
    weight 0.653987103576671
    correlation -0.886226638642017
    sign -1
  ]
  edge
  [
    source 0
    target 26
    weight 0.889490266613208
    correlation 0.889490266613208
    sign 1
  ]
  edge
  [
    source 0
    target 27
    weight 0.882659542097317
    correlation -0.882659542097317
    sign -1
  ]
  edge
  [
    source 0
    target 28
    weight 0.751475903456056
    correlation -0.751475903456056
    sign -1
  ]
  edge
  [
    source 0
    target 29
    weight 0.741050523479495
    correlation -0.741050523479495
    sign -1
  ]
  edge
  [
    source 0
    target 30
    weight 0.791908083359754
    correlation 0.890733454685413
    sign 1
  ]
  edge
  [
    source 0
    target 31
    weight 0.792339624157413
    correlation -0.885607128479637
    sign -1
  ]
  edge
  [
    source 0
    target 32
    weight 0.700775478805223
    correlation 0.700775478805223
    sign 1
  ]
  edge
  [
    source 0
    target 33
    weight 0.698855356932593
    correlation 0.698855356932593
    sign 1
  ]
  edge
  [
    source 0
    target 34
    weight 0.109587208973151
    correlation 0.957715163391557
    sign 1
  ]
  edge
  [
    source 0
    target 35
    weight 0.250412045815192
    correlation 0.668932153890139
    sign 1
  ]
]
