# Supplementary material for: Aspergillus fumigatus Challenged by Human Dendritic Cells: Metabolic and Regulatory Pathway Responses Testify a Tight Battle
Source: Front Cell Infect Microbiol. 2019 May 22;9:168. doi: 10.3389/fcimb.2019.00168 (PMC6540932; doi:10.3389/fcimb.2019.00168)
Supplement: Supplementary file 12 [file Data_Sheet_2.ZIP › Supplementary_dataset2/OBSL1_NR_Disease.gml]

Creator "igraph version 1.2.0 Mon Jun  4 11:55:29 2018"
Version 1
graph
[
  directed 1
  node
  [
    id 0
    name "OBSL1"
    label "OBSL1"
    colors "#FF1414"
    diffs 24.1613972741766
    totalFlows 79.287839297011
    degree 49
  ]
  node
  [
    id 1
    name "PRPF40A"
    label "PRPF40A"
    colors "#FF5D5D"
    diffs 5.35856907843442
    totalFlows 21.5740749027342
    degree 1
  ]
  node
  [
    id 2
    name "SRSF10"
    label "SRSF10"
    colors "#FF7272"
    diffs 4.15745708632315
    totalFlows 23.1537157090203
    degree 1
  ]
  node
  [
    id 3
    name "PPP2R1A"
    label "PPP2R1A"
    colors "#0A0AFF"
    diffs -30.6744763831973
    totalFlows 70.7869205929038
    degree 1
  ]
  node
  [
    id 4
    name "CHD1"
    label "CHD1"
    colors "#9191FF"
    diffs -4.80156036229084
    totalFlows 2.38174644291516
    degree 1
  ]
  node
  [
    id 5
    name "SF1"
    label "SF1"
    colors "#1F1FFF"
    diffs -15.1502026781401
    totalFlows 36.4662103826117
    degree 1
  ]
  node
  [
    id 6
    name "SUPT6H"
    label "SUPT6H"
    colors "#B0B0FF"
    diffs -4.20261155554585
    totalFlows 17.1051505061312
    degree 1
  ]
  node
  [
    id 7
    name "RBM39"
    label "RBM39"
    colors "#FF3434"
    diffs 15.1588322044324
    totalFlows 52.1011297575217
    degree 1
  ]
  node
  [
    id 8
    name "DDX3X"
    label "DDX3X"
    colors "#2929FF"
    diffs -12.8361733324855
    totalFlows 75.3310365274342
    degree 1
  ]
  node
  [
    id 9
    name "PBRM1"
    label "PBRM1"
    colors "#A6A6FF"
    diffs -4.38118483298734
    totalFlows 8.53344701414584
    degree 1
  ]
  node
  [
    id 10
    name "RBM25"
    label "RBM25"
    colors "#FF9C9C"
    diffs 2.04420625851922
    totalFlows 7.20771663596748
    degree 1
  ]
  node
  [
    id 11
    name "ALYREF"
    label "ALYREF"
    colors "#4848FF"
    diffs -9.77210678674014
    totalFlows 5.85185971437759
    degree 1
  ]
  node
  [
    id 12
    name "SYNCRIP"
    label "SYNCRIP"
    colors "#6868FF"
    diffs -8.41259708465198
    totalFlows 10.8214017824912
    degree 1
  ]
  node
  [
    id 13
    name "SON"
    label "SON"
    colors "#FFF9F9"
    diffs -1.45633987332497
    totalFlows 29.195247743446
    degree 1
  ]
  node
  [
    id 14
    name "EWSR1"
    label "EWSR1"
    colors "#8787FF"
    diffs -5.96597272677489
    totalFlows 100.407718064314
    degree 1
  ]
  node
  [
    id 15
    name "CHD4"
    label "CHD4"
    colors "#C5C5FF"
    diffs -2.88759668919906
    totalFlows 10.2028380855968
    degree 1
  ]
  node
  [
    id 16
    name "EIF3A"
    label "EIF3A"
    colors "#FF9191"
    diffs 3.03824409323126
    totalFlows 10.6586011996585
    degree 1
  ]
  node
  [
    id 17
    name "TPR"
    label "TPR"
    colors "#7C7CFF"
    diffs -6.60641369696863
    totalFlows 11.3614314845965
    degree 1
  ]
  node
  [
    id 18
    name "SND1"
    label "SND1"
    colors "#3E3EFF"
    diffs -11.0827047343643
    totalFlows 21.6084801126741
    degree 1
  ]
  node
  [
    id 19
    name "HNRNPDL"
    label "HNRNPDL"
    colors "#FF1F1F"
    diffs 22.9653136678474
    totalFlows 45.5321636296865
    degree 1
  ]
  node
  [
    id 20
    name "CEBPZ"
    label "CEBPZ"
    colors "#FF6868"
    diffs 5.01135877119178
    totalFlows 5.01135877119178
    degree 1
  ]
  node
  [
    id 21
    name "SAFB"
    label "SAFB"
    colors "#FFEFEF"
    diffs -0.402124693261177
    totalFlows 9.70007364689032
    degree 1
  ]
  node
  [
    id 22
    name "CENPF"
    label "CENPF"
    colors "#FFB0B0"
    diffs 1.72762853354799
    totalFlows 13.8826876094698
    degree 1
  ]
  node
  [
    id 23
    name "YWHAZ"
    label "YWHAZ"
    colors "#FF0A0A"
    diffs 27.6379542601028
    totalFlows 363.337262172609
    degree 1
  ]
  node
  [
    id 24
    name "YBX1"
    label "YBX1"
    colors "#FF5353"
    diffs 5.61950329521173
    totalFlows 78.7649431785868
    degree 1
  ]
  node
  [
    id 25
    name "SNRPD1"
    label "SNRPD1"
    colors "#FFD0D0"
    diffs -0.0388400998272234
    totalFlows 7.62919728931777
    degree 1
  ]
  node
  [
    id 26
    name "TRRAP"
    label "TRRAP"
    colors "#1414FF"
    diffs -19.2009010864807
    totalFlows 21.1923262418576
    degree 1
  ]
  node
  [
    id 27
    name "PDCD11"
    label "PDCD11"
    colors "#9C9CFF"
    diffs -4.60708541964019
    totalFlows 3.49091072715281
    degree 1
  ]
  node
  [
    id 28
    name "HDLBP"
    label "HDLBP"
    colors "#DADAFF"
    diffs -2.01132648640554
    totalFlows 2.61822952085133
    degree 1
  ]
  node
  [
    id 29
    name "COIL"
    label "COIL"
    colors "#D0D0FF"
    diffs -2.77370014904325
    totalFlows 10.6039844193308
    degree 1
  ]
  node
  [
    id 30
    name "SAFB2"
    label "SAFB2"
    colors "#EFEFFF"
    diffs -1.65846904204742
    totalFlows 13.742440074554
    degree 1
  ]
  node
  [
    id 31
    name "HDAC2"
    label "HDAC2"
    colors "#FF3E3E"
    diffs 13.3370780633825
    totalFlows 100.228904469399
    degree 1
  ]
  node
  [
    id 32
    name "XRN2"
    label "XRN2"
    colors "#FF2929"
    diffs 22.1940452173866
    totalFlows 25.6875610664464
    degree 1
  ]
  node
  [
    id 33
    name "SMU1"
    label "SMU1"
    colors "#FF7C7C"
    diffs 4.11336979150583
    totalFlows 7.1357763300254
    degree 1
  ]
  node
  [
    id 34
    name "DHX8"
    label "DHX8"
    colors "#FFC5C5"
    diffs 1.58970504742626
    totalFlows 4.47438224076665
    degree 1
  ]
  node
  [
    id 35
    name "SRCAP"
    label "SRCAP"
    colors "#FF8787"
    diffs 4.03465543339725
    totalFlows 5.34755696670483
    degree 1
  ]
  node
  [
    id 36
    name "CHAF1B"
    label "CHAF1B"
    colors "#5D5DFF"
    diffs -9.1238219383335
    totalFlows 3.5849135577809
    degree 1
  ]
  node
  [
    id 37
    name "PRKDC"
    label "PRKDC"
    colors "#FF0000"
    diffs 29.131081026516
    totalFlows 105.881005761249
    degree 1
  ]
  node
  [
    id 38
    name "RRP9"
    label "RRP9"
    colors "#FFA6A6"
    diffs 1.88227932474011
    totalFlows 1.88227932474011
    degree 1
  ]
  node
  [
    id 39
    name "RAN"
    label "RAN"
    colors "#BBBBFF"
    diffs -3.36312236076767
    totalFlows 6.00062331465125
    degree 1
  ]
  node
  [
    id 40
    name "NIFK"
    label "NIFK"
    colors "#F9F9FF"
    diffs -1.50555592541196
    totalFlows 3.77751901991751
    degree 1
  ]
  node
  [
    id 41
    name "RUVBL1"
    label "RUVBL1"
    colors "#3434FF"
    diffs -11.9345795816755
    totalFlows 23.2821087086932
    degree 1
  ]
  node
  [
    id 42
    name "PCBP2"
    label "PCBP2"
    colors "#7272FF"
    diffs -8.16938432232291
    totalFlows 7.80321100762261
    degree 1
  ]
  node
  [
    id 43
    name "ACIN1"
    label "ACIN1"
    colors "#5353FF"
    diffs -9.15596658997298
    totalFlows 29.8787095572596
    degree 1
  ]
  node
  [
    id 44
    name "KDM1A"
    label "KDM1A"
    colors "#0000FF"
    diffs -45.3763436058731
    totalFlows 81.1009549187338
    degree 1
  ]
  node
  [
    id 45
    name "SPEN"
    label "SPEN"
    colors "#FFDADA"
    diffs -0.205500233755552
    totalFlows 7.21777799393687
    degree 1
  ]
  node
  [
    id 46
    name "PNN"
    label "PNN"
    colors "#FF4848"
    diffs 8.72288383479954
    totalFlows 15.9125120275043
    degree 1
  ]
  node
  [
    id 47
    name "HNRNPA3"
    label "HNRNPA3"
    colors "#E4E4FF"
    diffs -1.73614052464396
    totalFlows 8.69464005421602
    degree 1
  ]
  node
  [
    id 48
    name "BRD2"
    label "BRD2"
    colors "#FFBBBB"
    diffs 1.60133832800753
    totalFlows 3.57242014238514
    degree 1
  ]
  node
  [
    id 49
    name "SLTM"
    label "SLTM"
    colors "#FFE4E4"
    diffs -0.215659909828776
    totalFlows 3.2464687685136
    degree 1
  ]
  edge
  [
    source 0
    target 1
    weight 0.997045078304264
    correlation 0.997045078304264
    sign 1
  ]
  edge
  [
    source 0
    target 2
    weight 0.988682163879585
    correlation 0.988682163879585
    sign 1
  ]
  edge
  [
    source 0
    target 3
    weight 0.982748651337314
    correlation -0.982748651337314
    sign -1
  ]
  edge
  [
    source 0
    target 4
    weight 0.977737401116956
    correlation 0.977737401116956
    sign 1
  ]
  edge
  [
    source 0
    target 5
    weight 0.962648938734422
    correlation 0.962648938734422
    sign 1
  ]
  edge
  [
    source 0
    target 6
    weight 0.962645829216968
    correlation -0.962645829216968
    sign -1
  ]
  edge
  [
    source 0
    target 7
    weight 0.957083054792792
    correlation 0.957083054792792
    sign 1
  ]
  edge
  [
    source 0
    target 8
    weight 0.954233179468824
    correlation -0.954233179468824
    sign -1
  ]
  edge
  [
    source 0
    target 9
    weight 0.953031898301691
    correlation 0.953031898301691
    sign 1
  ]
  edge
  [
    source 0
    target 10
    weight 0.948298258438388
    correlation 0.948298258438388
    sign 1
  ]
  edge
  [
    source 0
    target 11
    weight 0.90277420638062
    correlation 0.999014286014279
    sign 1
  ]
  edge
  [
    source 0
    target 12
    weight 0.970756060247507
    correlation 0.970756060247507
    sign 1
  ]
  edge
  [
    source 0
    target 13
    weight 0.940548074327478
    correlation 0.940548074327478
    sign 1
  ]
  edge
  [
    source 0
    target 14
    weight 0.933575117874779
    correlation 0.933575117874779
    sign 1
  ]
  edge
  [
    source 0
    target 15
    weight 0.970720134830745
    correlation 0.970720134830745
    sign 1
  ]
  edge
  [
    source 0
    target 16
    weight 0.981405483185825
    correlation 0.981405483185825
    sign 1
  ]
  edge
  [
    source 0
    target 17
    weight 0.976455822826973
    correlation 0.976455822826973
    sign 1
  ]
  edge
  [
    source 0
    target 18
    weight 0.886908385462925
    correlation -0.886908385462925
    sign -1
  ]
  edge
  [
    source 0
    target 19
    weight 0.874462977027083
    correlation 0.874462977027083
    sign 1
  ]
  edge
  [
    source 0
    target 20
    weight 0.968168197043486
    correlation 0.968168197043486
    sign 1
  ]
  edge
  [
    source 0
    target 21
    weight 0.875856662514954
    correlation -0.875856662514954
    sign -1
  ]
  edge
  [
    source 0
    target 22
    weight 0.867088700291038
    correlation -0.867088700291038
    sign -1
  ]
  edge
  [
    source 0
    target 23
    weight 0.866127397714121
    correlation 0.866127397714121
    sign 1
  ]
  edge
  [
    source 0
    target 24
    weight 0.865556873371073
    correlation -0.865556873371073
    sign -1
  ]
  edge
  [
    source 0
    target 25
    weight 0.381401383290552
    correlation 0.998590571099004
    sign 1
  ]
  edge
  [
    source 0
    target 26
    weight 0.849008396589932
    correlation 0.849008396589932
    sign 1
  ]
  edge
  [
    source 0
    target 27
    weight 0.836952795005305
    correlation 0.836952795005305
    sign 1
  ]
  edge
  [
    source 0
    target 28
    weight 0.265683702545475
    correlation -0.950678462316002
    sign -1
  ]
  edge
  [
    source 0
    target 29
    weight 0.589565502727081
    correlation 0.977399357996159
    sign 1
  ]
  edge
  [
    source 0
    target 30
    weight 0.83351040570745
    correlation 0.83351040570745
    sign 1
  ]
  edge
  [
    source 0
    target 31
    weight 0.826921763085586
    correlation 0.826921763085586
    sign 1
  ]
  edge
  [
    source 0
    target 32
    weight 0.822159305498872
    correlation 0.822159305498872
    sign 1
  ]
  edge
  [
    source 0
    target 33
    weight 0.915865525674359
    correlation -0.915865525674359
    sign -1
  ]
  edge
  [
    source 0
    target 34
    weight 0.829346122873307
    correlation -0.829346122873307
    sign -1
  ]
  edge
  [
    source 0
    target 35
    weight 0.887754331336651
    correlation 0.887754331336651
    sign 1
  ]
  edge
  [
    source 0
    target 36
    weight 0.775489283972925
    correlation -0.775489283972925
    sign -1
  ]
  edge
  [
    source 0
    target 37
    weight 0.771190377684294
    correlation 0.771190377684294
    sign 1
  ]
  edge
  [
    source 0
    target 38
    weight 0.821501164577787
    correlation -0.821501164577787
    sign -1
  ]
  edge
  [
    source 0
    target 39
    weight 0.139622442536007
    correlation 0.955015143372142
    sign 1
  ]
  edge
  [
    source 0
    target 40
    weight 0.495644098134482
    correlation 0.960372175543817
    sign 1
  ]
  edge
  [
    source 0
    target 41
    weight 0.939692733759427
    correlation -0.939692733759427
    sign -1
  ]
  edge
  [
    source 0
    target 42
    weight 0.955610732408991
    correlation 0.955610732408991
    sign 1
  ]
  edge
  [
    source 0
    target 43
    weight 0.726514402151036
    correlation 0.726514402151036
    sign 1
  ]
  edge
  [
    source 0
    target 44
    weight 0.725352276261593
    correlation -0.725352276261593
    sign -1
  ]
  edge
  [
    source 0
    target 45
    weight 0.850210230200919
    correlation 0.850210230200919
    sign 1
  ]
  edge
  [
    source 0
    target 46
    weight 0.711100542856818
    correlation 0.711100542856818
    sign 1
  ]
  edge
  [
    source 0
    target 47
    weight 0.209697828544927
    correlation 0.932024693621637
    sign 1
  ]
  edge
  [
    source 0
    target 48
    weight 0.805757499939553
    correlation 0.840509743919217
    sign 1
  ]
  edge
  [
    source 0
    target 49
    weight 0.139865712233888
    correlation 0.667538494085578
    sign 1
  ]
]
