# Supplementary material for: Aspergillus fumigatus Challenged by Human Dendritic Cells: Metabolic and Regulatory Pathway Responses Testify a Tight Battle
Source: Front Cell Infect Microbiol. 2019 May 22;9:168. doi: 10.3389/fcimb.2019.00168 (PMC6540932; doi:10.3389/fcimb.2019.00168)
Supplement: Supplementary file 12 [file Data_Sheet_2.ZIP › Supplementary_dataset2/POLR2A_KT_Control.gml]

Creator "igraph version 1.2.0 Mon Jun  4 11:55:10 2018"
Version 1
graph
[
  directed 1
  node
  [
    id 0
    name "CTDSP2"
    label "CTDSP2"
    colors "#FF7B7B"
    diffs 1.97590094065437
    totalFlows 3.5709730878272
    degree 1
  ]
  node
  [
    id 1
    name "DDB1"
    label "DDB1"
    colors "#FF2020"
    diffs 11.2951359841903
    totalFlows 24.7236227487166
    degree 1
  ]
  node
  [
    id 2
    name "HMGN1"
    label "HMGN1"
    colors "#9494FF"
    diffs -1.9966600446846
    totalFlows 6.94717212389498
    degree 1
  ]
  node
  [
    id 3
    name "ITCH"
    label "ITCH"
    colors "#0808FF"
    diffs -15.6432013903848
    totalFlows 28.0949196190704
    degree 1
  ]
  node
  [
    id 4
    name "ELP3"
    label "ELP3"
    colors "#A4A4FF"
    diffs -1.97963099636871
    totalFlows 1.97963099636871
    degree 1
  ]
  node
  [
    id 5
    name "TRAM2"
    label "TRAM2"
    colors "#5252FF"
    diffs -6.06226759293652
    totalFlows 7.28016000538817
    degree 1
  ]
  node
  [
    id 6
    name "RPRD1B"
    label "RPRD1B"
    colors "#BDBDFF"
    diffs -1.73668308983379
    totalFlows 7.04477595329171
    degree 1
  ]
  node
  [
    id 7
    name "CDK9"
    label "CDK9"
    colors "#FF8383"
    diffs 1.90949402031315
    totalFlows 24.74888476607
    degree 1
  ]
  node
  [
    id 8
    name "CDK12"
    label "CDK12"
    colors "#9C9CFF"
    diffs -1.99484024848412
    totalFlows 3.92774259389617
    degree 1
  ]
  node
  [
    id 9
    name "PPP1CA"
    label "PPP1CA"
    colors "#2929FF"
    diffs -8.492190271741
    totalFlows 41.8121728506385
    degree 1
  ]
  node
  [
    id 10
    name "BRCA1"
    label "BRCA1"
    colors "#FF2929"
    diffs 10.9763582751707
    totalFlows 68.0369905910318
    degree 1
  ]
  node
  [
    id 11
    name "CPSF2"
    label "CPSF2"
    colors "#FFACAC"
    diffs 1.10197313099234
    totalFlows 4.57250348902
    degree 1
  ]
  node
  [
    id 12
    name "ACTB"
    label "ACTB"
    colors "#2020FF"
    diffs -10.1301184996477
    totalFlows 50.603790787662
    degree 1
  ]
  node
  [
    id 13
    name "LGR4"
    label "LGR4"
    colors "#FF3131"
    diffs 8.46614994974292
    totalFlows 11.2410726116943
    degree 1
  ]
  node
  [
    id 14
    name "SIRT7"
    label "SIRT7"
    colors "#FF1818"
    diffs 14.5291384586391
    totalFlows 68.0094824997163
    degree 1
  ]
  node
  [
    id 15
    name "POLR2I"
    label "POLR2I"
    colors "#FFF6F6"
    diffs -0.994408776688567
    totalFlows 3.22256570129256
    degree 1
  ]
  node
  [
    id 16
    name "PCNA"
    label "PCNA"
    colors "#FFCDCD"
    diffs 0.371946721794444
    totalFlows 242.322748043954
    degree 1
  ]
  node
  [
    id 17
    name "SRC"
    label "SRC"
    colors "#3131FF"
    diffs -7.80236127368778
    totalFlows 418.611829001557
    degree 1
  ]
  node
  [
    id 18
    name "DDX5"
    label "DDX5"
    colors "#5A5AFF"
    diffs -4.65970179150488
    totalFlows 26.6022206008139
    degree 1
  ]
  node
  [
    id 19
    name "MNAT1"
    label "MNAT1"
    colors "#FF7373"
    diffs 2.06978773142252
    totalFlows 9.05418266896329
    degree 1
  ]
  node
  [
    id 20
    name "XPA"
    label "XPA"
    colors "#7373FF"
    diffs -3.30257401116772
    totalFlows 5.13595014996097
    degree 1
  ]
  node
  [
    id 21
    name "ATP6V1B2"
    label "ATP6V1B2"
    colors "#E6E6FF"
    diffs -1.25041224415202
    totalFlows 7.2780787180837
    degree 1
  ]
  node
  [
    id 22
    name "SMC1A"
    label "SMC1A"
    colors "#FF5252"
    diffs 4.27540751524178
    totalFlows 13.2300439156471
    degree 1
  ]
  node
  [
    id 23
    name "EGLN1"
    label "EGLN1"
    colors "#F6F6FF"
    diffs -1.21378619506754
    totalFlows 9.22706122093754
    degree 1
  ]
  node
  [
    id 24
    name "MED9"
    label "MED9"
    colors "#6A6AFF"
    diffs -3.35480083284143
    totalFlows 6.2902863055365
    degree 1
  ]
  node
  [
    id 25
    name "MED21"
    label "MED21"
    colors "#6262FF"
    diffs -4.21986999400864
    totalFlows 11.1074806345814
    degree 1
  ]
  node
  [
    id 26
    name "MAP4"
    label "MAP4"
    colors "#ACACFF"
    diffs -1.91675227813623
    totalFlows 7.59906957040073
    degree 1
  ]
  node
  [
    id 27
    name "IVNS1ABP"
    label "IVNS1ABP"
    colors "#FFFFFF"
    diffs -1.15454985916875
    totalFlows 6.48566290504014
    degree 1
  ]
  node
  [
    id 28
    name "MDC1"
    label "MDC1"
    colors "#1818FF"
    diffs -12.1065703844247
    totalFlows 23.3270047593149
    degree 1
  ]
  node
  [
    id 29
    name "ERG"
    label "ERG"
    colors "#FFA4A4"
    diffs 1.18548471695073
    totalFlows 11.8895269851956
    degree 1
  ]
  node
  [
    id 30
    name "AFF1"
    label "AFF1"
    colors "#FF5A5A"
    diffs 2.7657550601674
    totalFlows 5.20638175040208
    degree 1
  ]
  node
  [
    id 31
    name "ERCC1"
    label "ERCC1"
    colors "#8383FF"
    diffs -2.56674513965425
    totalFlows 6.1997165441578
    degree 1
  ]
  node
  [
    id 32
    name "WAC"
    label "WAC"
    colors "#FF6262"
    diffs 2.44017537201546
    totalFlows 2.66819454158182
    degree 1
  ]
  node
  [
    id 33
    name "NEDD8"
    label "NEDD8"
    colors "#FF0000"
    diffs 19.532262474893
    totalFlows 92.2062777956302
    degree 1
  ]
  node
  [
    id 34
    name "MCM7"
    label "MCM7"
    colors "#1010FF"
    diffs -12.9911957123933
    totalFlows 27.9236898387521
    degree 1
  ]
  node
  [
    id 35
    name "POLR2K"
    label "POLR2K"
    colors "#8B8BFF"
    diffs -2.48991734509258
    totalFlows 3.36119958971058
    degree 1
  ]
  node
  [
    id 36
    name "MYO6"
    label "MYO6"
    colors "#FFC5C5"
    diffs 0.425607569177537
    totalFlows 7.29324367417717
    degree 1
  ]
  node
  [
    id 37
    name "ERCC4"
    label "ERCC4"
    colors "#FFDEDE"
    diffs -0.16574824205719
    totalFlows 2.15347894517318
    degree 1
  ]
  node
  [
    id 38
    name "NF1"
    label "NF1"
    colors "#FF8B8B"
    diffs 1.75011145088722
    totalFlows 2.00325631059096
    degree 1
  ]
  node
  [
    id 39
    name "CUL7"
    label "CUL7"
    colors "#3939FF"
    diffs -6.76423848209401
    totalFlows 68.7668022724884
    degree 1
  ]
  node
  [
    id 40
    name "MED30"
    label "MED30"
    colors "#EEEEFF"
    diffs -1.24752798992034
    totalFlows 8.43830818969974
    degree 1
  ]
  node
  [
    id 41
    name "GRB2"
    label "GRB2"
    colors "#FF3939"
    diffs 4.8815707320791
    totalFlows 79.341577793987
    degree 1
  ]
  node
  [
    id 42
    name "DCUN1D1"
    label "DCUN1D1"
    colors "#4A4AFF"
    diffs -6.40075742853714
    totalFlows 27.4833991280353
    degree 1
  ]
  node
  [
    id 43
    name "OBFC1"
    label "OBFC1"
    colors "#FFEEEE"
    diffs -0.777202397511985
    totalFlows 28.9187518727168
    degree 1
  ]
  node
  [
    id 44
    name "UPF1"
    label "UPF1"
    colors "#FF9C9C"
    diffs 1.27195457621571
    totalFlows 10.4884850580975
    degree 1
  ]
  node
  [
    id 45
    name "INTS1"
    label "INTS1"
    colors "#B4B4FF"
    diffs -1.82368390890211
    totalFlows 4.42644179003577
    degree 1
  ]
  node
  [
    id 46
    name "CPSF3"
    label "CPSF3"
    colors "#FF6A6A"
    diffs 2.0977793352554
    totalFlows 1.58394324552533
    degree 1
  ]
  node
  [
    id 47
    name "TCERG1"
    label "TCERG1"
    colors "#FFBDBD"
    diffs 0.578802097287905
    totalFlows 9.8903132624201
    degree 1
  ]
  node
  [
    id 48
    name "PAF1"
    label "PAF1"
    colors "#D5D5FF"
    diffs -1.38096555670846
    totalFlows 5.64553217757076
    degree 1
  ]
  node
  [
    id 49
    name "CCDC8"
    label "CCDC8"
    colors "#7B7BFF"
    diffs -2.59808955604472
    totalFlows 60.7561492450359
    degree 1
  ]
  node
  [
    id 50
    name "SMC3"
    label "SMC3"
    colors "#FF1010"
    diffs 14.7273819607922
    totalFlows 60.1261366054934
    degree 1
  ]
  node
  [
    id 51
    name "DCTN2"
    label "DCTN2"
    colors "#FF4141"
    diffs 4.72426690562054
    totalFlows 5.91932467908675
    degree 1
  ]
  node
  [
    id 52
    name "POLR2C"
    label "POLR2C"
    colors "#FF4A4A"
    diffs 4.31243460714573
    totalFlows 7.49382952011546
    degree 1
  ]
  node
  [
    id 53
    name "INTS5"
    label "INTS5"
    colors "#FFD5D5"
    diffs 0.113606693002083
    totalFlows 3.35480196563431
    degree 1
  ]
  node
  [
    id 54
    name "VDR"
    label "VDR"
    colors "#C5C5FF"
    diffs -1.67773706817903
    totalFlows 18.1241095058416
    degree 1
  ]
  node
  [
    id 55
    name "GPS1"
    label "GPS1"
    colors "#CDCDFF"
    diffs -1.46553402746449
    totalFlows 4.93391939374295
    degree 1
  ]
  node
  [
    id 56
    name "DICER1"
    label "DICER1"
    colors "#4141FF"
    diffs -6.48720405330268
    totalFlows 37.4875937829357
    degree 1
  ]
  node
  [
    id 57
    name "EHBP1L1"
    label "EHBP1L1"
    colors "#DEDEFF"
    diffs -1.37296097315759
    totalFlows 1.37296097315759
    degree 1
  ]
  node
  [
    id 58
    name "CASP10"
    label "CASP10"
    colors "#FF9494"
    diffs 1.29942344459952
    totalFlows 12.4727811761332
    degree 1
  ]
  node
  [
    id 59
    name "WDR82"
    label "WDR82"
    colors "#FFB4B4"
    diffs 0.719294659162733
    totalFlows 1.36860340188467
    degree 1
  ]
  node
  [
    id 60
    name "CSTF1"
    label "CSTF1"
    colors "#FFE6E6"
    diffs -0.388319387313615
    totalFlows 2.37520624962316
    degree 1
  ]
  node
  [
    id 61
    name "MCM3"
    label "MCM3"
    colors "#FF0808"
    diffs 15.3712062813552
    totalFlows 87.5989755296335
    degree 1
  ]
  node
  [
    id 62
    name "POLR2A"
    label "POLR2A"
    colors "#0000FF"
    diffs -34.3320841300918
    totalFlows 98.0985571381043
    degree 62
  ]
  edge
  [
    source 0
    target 62
    weight 0.999680420800953
    correlation -0.999680420800953
    sign -1
  ]
  edge
  [
    source 1
    target 62
    weight 0.980550901083115
    correlation 0.980550901083115
    sign 1
  ]
  edge
  [
    source 2
    target 62
    weight 0.976270200331989
    correlation 0.976270200331989
    sign 1
  ]
  edge
  [
    source 3
    target 62
    weight 0.962260852088392
    correlation 0.962260852088392
    sign 1
  ]
  edge
  [
    source 4
    target 62
    weight 0.989815498184356
    correlation 0.989815498184356
    sign 1
  ]
  edge
  [
    source 5
    target 62
    weight 0.877501560502788
    correlation -0.877501560502788
    sign -1
  ]
  edge
  [
    source 6
    target 62
    weight 0.914823333633161
    correlation -0.914823333633161
    sign -1
  ]
  edge
  [
    source 7
    target 62
    weight 0.962683695392383
    correlation 0.962683695392383
    sign 1
  ]
  edge
  [
    source 8
    target 62
    weight 0.958736928814234
    correlation 0.958736928814234
    sign 1
  ]
  edge
  [
    source 9
    target 62
    weight 0.911554910949936
    correlation 0.911554910949936
    sign 1
  ]
  edge
  [
    source 10
    target 62
    weight 0.957946553720647
    correlation -0.957946553720647
    sign -1
  ]
  edge
  [
    source 11
    target 62
    weight 0.949903143254892
    correlation 0.949903143254892
    sign 1
  ]
  edge
  [
    source 12
    target 62
    weight 0.882652637146807
    correlation 0.882652637146807
    sign 1
  ]
  edge
  [
    source 13
    target 62
    weight 0.937495514994161
    correlation 0.937495514994161
    sign 1
  ]
  edge
  [
    source 14
    target 62
    weight 0.945269151623191
    correlation 0.945269151623191
    sign 1
  ]
  edge
  [
    source 15
    target 62
    weight 0.946106411522024
    correlation -0.946106411522024
    sign -1
  ]
  edge
  [
    source 16
    target 62
    weight 0.743852467620737
    correlation -0.743852467620737
    sign -1
  ]
  edge
  [
    source 17
    target 62
    weight 0.741052619526916
    correlation 0.741052619526916
    sign 1
  ]
  edge
  [
    source 18
    target 62
    weight 0.889759754664951
    correlation -0.889759754664951
    sign -1
  ]
  edge
  [
    source 19
    target 62
    weight 0.937459446880076
    correlation -0.937459446880076
    sign -1
  ]
  edge
  [
    source 20
    target 62
    weight 0.930742781485155
    correlation -0.930742781485155
    sign -1
  ]
  edge
  [
    source 21
    target 62
    weight 0.834328115167749
    correlation 0.834328115167749
    sign 1
  ]
  edge
  [
    source 22
    target 62
    weight 0.939339656443802
    correlation 0.939339656443802
    sign 1
  ]
  edge
  [
    source 23
    target 62
    weight 0.690934059051719
    correlation 0.690934059051719
    sign 1
  ]
  edge
  [
    source 24
    target 62
    weight 0.925771524897717
    correlation 0.925771524897717
    sign 1
  ]
  edge
  [
    source 25
    target 62
    weight 0.920301854133104
    correlation -0.920301854133104
    sign -1
  ]
  edge
  [
    source 26
    target 62
    weight 0.854365942819183
    correlation 0.854365942819183
    sign 1
  ]
  edge
  [
    source 27
    target 62
    weight 0.915042688578062
    correlation 0.915042688578062
    sign 1
  ]
  edge
  [
    source 28
    target 62
    weight 0.831137095114769
    correlation -0.831137095114769
    sign -1
  ]
  edge
  [
    source 29
    target 62
    weight 0.809922103866769
    correlation -0.809922103866769
    sign -1
  ]
  edge
  [
    source 30
    target 62
    weight 0.789427366348935
    correlation 0.789427366348935
    sign 1
  ]
  edge
  [
    source 31
    target 62
    weight 0.851475664288359
    correlation -0.851475664288359
    sign -1
  ]
  edge
  [
    source 32
    target 62
    weight 0.917390554027825
    correlation 0.917390554027825
    sign 1
  ]
  edge
  [
    source 33
    target 62
    weight 0.792553691570621
    correlation 0.792553691570621
    sign 1
  ]
  edge
  [
    source 34
    target 62
    weight 0.779495503251973
    correlation -0.779495503251973
    sign -1
  ]
  edge
  [
    source 35
    target 62
    weight 0.861805963004732
    correlation -0.861805963004732
    sign -1
  ]
  edge
  [
    source 36
    target 62
    weight 0.806329445933875
    correlation 0.806329445933875
    sign 1
  ]
  edge
  [
    source 37
    target 62
    weight 0.952408340132484
    correlation 0.952408340132484
    sign 1
  ]
  edge
  [
    source 38
    target 62
    weight 0.838561254763551
    correlation 0.838561254763551
    sign 1
  ]
  edge
  [
    source 39
    target 62
    weight 0.75777967568492
    correlation 0.75777967568492
    sign 1
  ]
  edge
  [
    source 40
    target 62
    weight 0.838061034951081
    correlation -0.838061034951081
    sign -1
  ]
  edge
  [
    source 41
    target 62
    weight 0.790258360643322
    correlation 0.790258360643322
    sign 1
  ]
  edge
  [
    source 42
    target 62
    weight 0.731197204400829
    correlation 0.731197204400829
    sign 1
  ]
  edge
  [
    source 43
    target 62
    weight 0.384469294950741
    correlation 0.384469294950741
    sign 1
  ]
  edge
  [
    source 44
    target 62
    weight 0.818286683928757
    correlation 0.818286683928757
    sign 1
  ]
  edge
  [
    source 45
    target 62
    weight 0.753727809512471
    correlation -0.753727809512471
    sign -1
  ]
  edge
  [
    source 46
    target 62
    weight 0.791971622762663
    correlation 0.791971622762663
    sign 1
  ]
  edge
  [
    source 47
    target 62
    weight 0.792514997839139
    correlation 0.792514997839139
    sign 1
  ]
  edge
  [
    source 48
    target 62
    weight 0.784684447556779
    correlation -0.784684447556779
    sign -1
  ]
  edge
  [
    source 49
    target 62
    weight 0.745450811706134
    correlation 0.745450811706134
    sign 1
  ]
  edge
  [
    source 50
    target 62
    weight 0.283385226519713
    correlation 0.283385226519713
    sign 1
  ]
  edge
  [
    source 51
    target 62
    weight 0.680739939027186
    correlation 0.680739939027186
    sign 1
  ]
  edge
  [
    source 52
    target 62
    weight 0.837009297613295
    correlation -0.837009297613295
    sign -1
  ]
  edge
  [
    source 53
    target 62
    weight 0.407316748921468
    correlation -0.407316748921468
    sign -1
  ]
  edge
  [
    source 54
    target 62
    weight 0.363041091484403
    correlation -0.783554065088514
    sign -1
  ]
  edge
  [
    source 55
    target 62
    weight 0.689381578337677
    correlation -0.689381578337677
    sign -1
  ]
  edge
  [
    source 56
    target 62
    weight 0.19639297359508
    correlation 0.19639297359508
    sign 1
  ]
  edge
  [
    source 57
    target 62
    weight 0.686480486578794
    correlation -0.686480486578794
    sign -1
  ]
  edge
  [
    source 58
    target 62
    weight 0.556623125252384
    correlation -0.556623125252384
    sign -1
  ]
  edge
  [
    source 59
    target 62
    weight 0.684301700942334
    correlation 0.684301700942334
    sign 1
  ]
  edge
  [
    source 60
    target 62
    weight 0.247067607591664
    correlation -0.694184988903151
    sign -1
  ]
  edge
  [
    source 61
    target 62
    weight 0.0480255933319401
    correlation 0.0480255933319401
    sign 1
  ]
]
