# Supplementary material for: Aspergillus fumigatus Challenged by Human Dendritic Cells: Metabolic and Regulatory Pathway Responses Testify a Tight Battle
Source: Front Cell Infect Microbiol. 2019 May 22;9:168. doi: 10.3389/fcimb.2019.00168 (PMC6540932; doi:10.3389/fcimb.2019.00168)
Supplement: Supplementary file 12 [file Data_Sheet_2.ZIP › Supplementary_dataset2/POLR2A_KT_Disease.gml]

Creator "igraph version 1.2.0 Mon Jun  4 11:55:10 2018"
Version 1
graph
[
  directed 1
  node
  [
    id 0
    name "FUS"
    label "FUS"
    colors "#9B9BFF"
    diffs -1.73536921619527
    totalFlows 30.5567411872108
    degree 1
  ]
  node
  [
    id 1
    name "CDC73"
    label "CDC73"
    colors "#FF7979"
    diffs 2.63367375515609
    totalFlows 8.07602355801577
    degree 1
  ]
  node
  [
    id 2
    name "POLR2L"
    label "POLR2L"
    colors "#E8E8FF"
    diffs -0.266273096717754
    totalFlows 6.95367893413774
    degree 1
  ]
  node
  [
    id 3
    name "DICER1"
    label "DICER1"
    colors "#4D4DFF"
    diffs -6.48720405330268
    totalFlows 31.000389729633
    degree 1
  ]
  node
  [
    id 4
    name "WWOX"
    label "WWOX"
    colors "#2C2CFF"
    diffs -7.89975888987296
    totalFlows 16.1706026236089
    degree 1
  ]
  node
  [
    id 5
    name "NF1"
    label "NF1"
    colors "#FFA6A6"
    diffs 1.75011145088722
    totalFlows 3.75336776147818
    degree 1
  ]
  node
  [
    id 6
    name "MDC1"
    label "MDC1"
    colors "#1616FF"
    diffs -12.1065703844247
    totalFlows 11.2204343748902
    degree 1
  ]
  node
  [
    id 7
    name "OBFC1"
    label "OBFC1"
    colors "#D2D2FF"
    diffs -0.777202397511985
    totalFlows 28.1415494752048
    degree 1
  ]
  node
  [
    id 8
    name "CPSF1"
    label "CPSF1"
    colors "#FF9090"
    diffs 2.26165809490204
    totalFlows 6.16085242698558
    degree 1
  ]
  node
  [
    id 9
    name "XRCC5"
    label "XRCC5"
    colors "#2121FF"
    diffs -11.6839827351484
    totalFlows 23.1932885699104
    degree 1
  ]
  node
  [
    id 10
    name "INTS6"
    label "INTS6"
    colors "#FF3737"
    diffs 3.96648378329331
    totalFlows 5.68734757393333
    degree 1
  ]
  node
  [
    id 11
    name "CTDSP2"
    label "CTDSP2"
    colors "#FF9B9B"
    diffs 1.97590094065437
    totalFlows 5.54687402848157
    degree 1
  ]
  node
  [
    id 12
    name "HNRNPF"
    label "HNRNPF"
    colors "#6E6EFF"
    diffs -5.57065085907867
    totalFlows 9.62594234659061
    degree 1
  ]
  node
  [
    id 13
    name "TRAM2"
    label "TRAM2"
    colors "#5858FF"
    diffs -6.06226759293652
    totalFlows 1.21789241245165
    degree 1
  ]
  node
  [
    id 14
    name "INTS5"
    label "INTS5"
    colors "#FFDDDD"
    diffs 0.113606693002083
    totalFlows 3.4684086586364
    degree 1
  ]
  node
  [
    id 15
    name "PAF1"
    label "PAF1"
    colors "#B1B1FF"
    diffs -1.38096555670846
    totalFlows 4.2645666208623
    degree 1
  ]
  node
  [
    id 16
    name "POLR2D"
    label "POLR2D"
    colors "#C7C7FF"
    diffs -1.19314334975914
    totalFlows 1.97751083874416
    degree 1
  ]
  node
  [
    id 17
    name "WDHD1"
    label "WDHD1"
    colors "#F3F3FF"
    diffs -0.173330647786723
    totalFlows 3.80869864310194
    degree 1
  ]
  node
  [
    id 18
    name "CDK7"
    label "CDK7"
    colors "#4242FF"
    diffs -7.52518560322406
    totalFlows 5.88665302906671
    degree 1
  ]
  node
  [
    id 19
    name "ELL"
    label "ELL"
    colors "#DDDDFF"
    diffs -0.321701457243856
    totalFlows 2.03419605429472
    degree 1
  ]
  node
  [
    id 20
    name "MCM7"
    label "MCM7"
    colors "#0B0BFF"
    diffs -12.9911957123933
    totalFlows 14.9324941263588
    degree 1
  ]
  node
  [
    id 21
    name "VDR"
    label "VDR"
    colors "#A6A6FF"
    diffs -1.67773706817903
    totalFlows 16.4463724376626
    degree 1
  ]
  node
  [
    id 22
    name "MED21"
    label "MED21"
    colors "#9090FF"
    diffs -4.21986999400864
    totalFlows 6.88761064057276
    degree 1
  ]
  node
  [
    id 23
    name "POLR2H"
    label "POLR2H"
    colors "#FF6E6E"
    diffs 2.64583360106342
    totalFlows 8.946166937795
    degree 1
  ]
  node
  [
    id 24
    name "CUL5"
    label "CUL5"
    colors "#7979FF"
    diffs -4.9196559227681
    totalFlows 29.3435582756241
    degree 1
  ]
  node
  [
    id 25
    name "ZNF326"
    label "ZNF326"
    colors "#FFB1B1"
    diffs 1.11814688107805
    totalFlows 3.30435041443883
    degree 1
  ]
  node
  [
    id 26
    name "POLR2J"
    label "POLR2J"
    colors "#FFBCBC"
    diffs 0.690437133578095
    totalFlows 4.35192591478797
    degree 1
  ]
  node
  [
    id 27
    name "MYO6"
    label "MYO6"
    colors "#FFC7C7"
    diffs 0.425607569177537
    totalFlows 7.71885124335471
    degree 1
  ]
  node
  [
    id 28
    name "WAC"
    label "WAC"
    colors "#FF8585"
    diffs 2.44017537201546
    totalFlows 5.10836991359728
    degree 1
  ]
  node
  [
    id 29
    name "EGLN1"
    label "EGLN1"
    colors "#BCBCFF"
    diffs -1.21378619506754
    totalFlows 8.01327502587
    degree 1
  ]
  node
  [
    id 30
    name "ERCC4"
    label "ERCC4"
    colors "#FFFFFF"
    diffs -0.16574824205719
    totalFlows 1.98773070311599
    degree 1
  ]
  node
  [
    id 31
    name "MCM3"
    label "MCM3"
    colors "#FF0B0B"
    diffs 15.3712062813552
    totalFlows 102.970181810989
    degree 1
  ]
  node
  [
    id 32
    name "UBC"
    label "UBC"
    colors "#FF0000"
    diffs 286.847303328444
    totalFlows 1297.32983910087
    degree 1
  ]
  node
  [
    id 33
    name "MTA2"
    label "MTA2"
    colors "#FF4D4D"
    diffs 3.25355797603648
    totalFlows 11.2394502503773
    degree 1
  ]
  node
  [
    id 34
    name "NELFB"
    label "NELFB"
    colors "#FFF3F3"
    diffs 0.0561081307513369
    totalFlows 8.73597857032857
    degree 1
  ]
  node
  [
    id 35
    name "DDX5"
    label "DDX5"
    colors "#8585FF"
    diffs -4.65970179150488
    totalFlows 21.942518809309
    degree 1
  ]
  node
  [
    id 36
    name "RXRA"
    label "RXRA"
    colors "#6363FF"
    diffs -5.9490312860426
    totalFlows 13.0688674584281
    degree 1
  ]
  node
  [
    id 37
    name "SRC"
    label "SRC"
    colors "#3737FF"
    diffs -7.80236127368778
    totalFlows 410.809467727869
    degree 1
  ]
  node
  [
    id 38
    name "RAD52"
    label "RAD52"
    colors "#FF5858"
    diffs 3.22207561064273
    totalFlows 3.89608082504657
    degree 1
  ]
  node
  [
    id 39
    name "TAF15"
    label "TAF15"
    colors "#FF6363"
    diffs 3.17260446793626
    totalFlows 5.12864422666394
    degree 1
  ]
  node
  [
    id 40
    name "MCM2"
    label "MCM2"
    colors "#FF4242"
    diffs 3.28105963476513
    totalFlows 11.5565347389257
    degree 1
  ]
  node
  [
    id 41
    name "ERCC8"
    label "ERCC8"
    colors "#FF2C2C"
    diffs 4.14372888277693
    totalFlows 8.63274003035137
    degree 1
  ]
  node
  [
    id 42
    name "HIST2H2BE"
    label "HIST2H2BE"
    colors "#FF2121"
    diffs 4.51309141398135
    totalFlows 20.3240505799756
    degree 1
  ]
  node
  [
    id 43
    name "PCNA"
    label "PCNA"
    colors "#FFD2D2"
    diffs 0.371946721794444
    totalFlows 242.694694765749
    degree 1
  ]
  node
  [
    id 44
    name "SMC3"
    label "SMC3"
    colors "#FF1616"
    diffs 14.7273819607922
    totalFlows 74.8535185662856
    degree 1
  ]
  node
  [
    id 45
    name "PCIF1"
    label "PCIF1"
    colors "#FFE8E8"
    diffs 0.0706452172999242
    totalFlows 0.0706452172999242
    degree 1
  ]
  node
  [
    id 46
    name "POLR2A"
    label "POLR2A"
    colors "#0000FF"
    diffs -34.3320841300918
    totalFlows 63.7664730080125
    degree 46
  ]
  edge
  [
    source 0
    target 46
    weight 0.954606677617947
    correlation -0.954606677617947
    sign -1
  ]
  edge
  [
    source 1
    target 46
    weight 0.955380630686228
    correlation -0.955380630686228
    sign -1
  ]
  edge
  [
    source 2
    target 46
    weight 0.935998618553156
    correlation 0.935998618553156
    sign 1
  ]
  edge
  [
    source 3
    target 46
    weight 0.826029460051102
    correlation -0.826029460051102
    sign -1
  ]
  edge
  [
    source 4
    target 46
    weight 0.941800928564995
    correlation -0.941800928564995
    sign -1
  ]
  edge
  [
    source 5
    target 46
    weight 0.978575215871784
    correlation -0.978575215871784
    sign -1
  ]
  edge
  [
    source 6
    target 46
    weight 0.933796522228107
    correlation -0.933796522228107
    sign -1
  ]
  edge
  [
    source 7
    target 46
    weight 0.759070024262191
    correlation 0.759070024262191
    sign 1
  ]
  edge
  [
    source 8
    target 46
    weight 0.931203814740234
    correlation -0.931203814740234
    sign -1
  ]
  edge
  [
    source 9
    target 46
    weight 0.90031654071491
    correlation -0.90031654071491
    sign -1
  ]
  edge
  [
    source 10
    target 46
    weight 0.936934369014717
    correlation -0.936934369014717
    sign -1
  ]
  edge
  [
    source 11
    target 46
    weight 0.667616144664775
    correlation -0.667616144664775
    sign -1
  ]
  edge
  [
    source 12
    target 46
    weight 0.865420920523276
    correlation -0.865420920523276
    sign -1
  ]
  edge
  [
    source 13
    target 46
    weight 0.608946206225824
    correlation -0.608946206225824
    sign -1
  ]
  edge
  [
    source 14
    target 46
    weight 0.889167903205675
    correlation -0.889167903205675
    sign -1
  ]
  edge
  [
    source 15
    target 46
    weight 0.884319945846349
    correlation -0.884319945846349
    sign -1
  ]
  edge
  [
    source 16
    target 46
    weight 0.936927891670887
    correlation -0.936927891670887
    sign -1
  ]
  edge
  [
    source 17
    target 46
    weight 0.75149134007656
    correlation 0.75149134007656
    sign 1
  ]
  edge
  [
    source 18
    target 46
    weight 0.840198704692954
    correlation 0.840198704692954
    sign 1
  ]
  edge
  [
    source 19
    target 46
    weight 0.964193739601095
    correlation -0.964193739601095
    sign -1
  ]
  edge
  [
    source 20
    target 46
    weight 0.765275184145973
    correlation -0.765275184145973
    sign -1
  ]
  edge
  [
    source 21
    target 46
    weight 0.787138397497611
    correlation -0.787138397497611
    sign -1
  ]
  edge
  [
    source 22
    target 46
    weight 0.921299546057643
    correlation -0.921299546057643
    sign -1
  ]
  edge
  [
    source 23
    target 46
    weight 0.761021753270869
    correlation 0.761021753270869
    sign 1
  ]
  edge
  [
    source 24
    target 46
    weight 0.763629500010096
    correlation -0.763629500010096
    sign -1
  ]
  edge
  [
    source 25
    target 46
    weight 0.815072462082824
    correlation -0.815072462082824
    sign -1
  ]
  edge
  [
    source 26
    target 46
    weight 0.341842367223764
    correlation 0.818551288532612
    sign 1
  ]
  edge
  [
    source 27
    target 46
    weight 0.723887653732136
    correlation 0.723887653732136
    sign 1
  ]
  edge
  [
    source 28
    target 46
    weight 0.672658560285963
    correlation -0.672658560285963
    sign -1
  ]
  edge
  [
    source 29
    target 46
    weight 0.666837661246776
    correlation 0.666837661246776
    sign 1
  ]
  edge
  [
    source 30
    target 46
    weight 0.761434562511296
    correlation 0.761434562511296
    sign 1
  ]
  edge
  [
    source 31
    target 46
    weight 0.255632008085697
    correlation -0.255632008085697
    sign -1
  ]
  edge
  [
    source 32
    target 46
    weight 0.65393314774248
    correlation 0.65393314774248
    sign 1
  ]
  edge
  [
    source 33
    target 46
    weight 0.259174435359101
    correlation -0.780739278468323
    sign -1
  ]
  edge
  [
    source 34
    target 46
    weight 0.567915600685927
    correlation -0.567915600685927
    sign -1
  ]
  edge
  [
    source 35
    target 46
    weight 0.679916985563318
    correlation -0.679916985563318
    sign -1
  ]
  edge
  [
    source 36
    target 46
    weight 0.669122681062938
    correlation 0.707959638183343
    sign 1
  ]
  edge
  [
    source 37
    target 46
    weight 0.172012566053621
    correlation -0.172012566053621
    sign -1
  ]
  edge
  [
    source 38
    target 46
    weight 0.691649042336945
    correlation 0.691649042336945
    sign 1
  ]
  edge
  [
    source 39
    target 46
    weight 0.832754943589111
    correlation -0.860700166778711
    sign -1
  ]
  edge
  [
    source 40
    target 46
    weight 0.663158561166028
    correlation -0.703989333820382
    sign -1
  ]
  edge
  [
    source 41
    target 46
    weight 0.662147763118757
    correlation 0.662147763118757
    sign 1
  ]
  edge
  [
    source 42
    target 46
    weight 0.203378890276614
    correlation 0.63370172369921
    sign 1
  ]
  edge
  [
    source 43
    target 46
    weight 0.0571282550725985
    correlation 0.0571282550725985
    sign 1
  ]
  edge
  [
    source 44
    target 46
    weight 0.0378957683654285
    correlation 0.0378957683654285
    sign 1
  ]
  edge
  [
    source 45
    target 46
    weight 0.0353226086499621
    correlation -0.8233414219429
    sign -1
  ]
]
