# Supplementary material for: Aspergillus fumigatus Challenged by Human Dendritic Cells: Metabolic and Regulatory Pathway Responses Testify a Tight Battle
Source: Front Cell Infect Microbiol. 2019 May 22;9:168. doi: 10.3389/fcimb.2019.00168 (PMC6540932; doi:10.3389/fcimb.2019.00168)
Supplement: Supplementary file 12 [file Data_Sheet_2.ZIP › Supplementary_dataset2/POT1_NR_Control.gml]

Creator "igraph version 1.2.0 Mon Jun  4 11:55:28 2018"
Version 1
graph
[
  directed 1
  node
  [
    id 0
    name "POT1"
    label "POT1"
    colors "#FF0000"
    diffs 23.8628261536293
    totalFlows 2.05469773124232
    degree 2
  ]
  node
  [
    id 1
    name "BIN2"
    label "BIN2"
    colors "#0000FF"
    diffs -1.28525772810888
    totalFlows 1.28525772810888
    degree 1
  ]
  node
  [
    id 2
    name "TERT"
    label "TERT"
    colors "#FFFFFF"
    diffs 0.249306053009239
    totalFlows 5.45389514652365
    degree 1
  ]
  edge
  [
    source 0
    target 1
    weight 0.642628864054439
    correlation -0.962447440000269
    sign -1
  ]
  edge
  [
    source 0
    target 2
    weight 0.384720001566719
    correlation 0.851552428648566
    sign 1
  ]
]
