# Supplementary material for: Aspergillus fumigatus Challenged by Human Dendritic Cells: Metabolic and Regulatory Pathway Responses Testify a Tight Battle
Source: Front Cell Infect Microbiol. 2019 May 22;9:168. doi: 10.3389/fcimb.2019.00168 (PMC6540932; doi:10.3389/fcimb.2019.00168)
Supplement: Supplementary file 12 [file Data_Sheet_2.ZIP › Supplementary_dataset2/POT1_NR_Disease.gml]

Creator "igraph version 1.2.0 Mon Jun  4 11:55:28 2018"
Version 1
graph
[
  directed 1
  node
  [
    id 0
    name "POT1"
    label "POT1"
    colors "#FF1E1E"
    diffs 23.8628261536293
    totalFlows 25.9175238848716
    degree 17
  ]
  node
  [
    id 1
    name "ZBTB49"
    label "ZBTB49"
    colors "#7878FF"
    diffs -0.981700014630786
    totalFlows 1.88511026726719
    degree 1
  ]
  node
  [
    id 2
    name "DPP3"
    label "DPP3"
    colors "#FFF0F0"
    diffs 1.98872984721083
    totalFlows 1.98872984721083
    degree 1
  ]
  node
  [
    id 3
    name "RPS19"
    label "RPS19"
    colors "#1E1EFF"
    diffs -5.34059523431584
    totalFlows 8.18480270410418
    degree 1
  ]
  node
  [
    id 4
    name "ZFP36L1"
    label "ZFP36L1"
    colors "#FF3C3C"
    diffs 9.25853555963162
    totalFlows 11.7264053272887
    degree 1
  ]
  node
  [
    id 5
    name "MADD"
    label "MADD"
    colors "#FFD2D2"
    diffs 1.99914900234244
    totalFlows 1.99914900234244
    degree 1
  ]
  node
  [
    id 6
    name "TERF2IP"
    label "TERF2IP"
    colors "#FF0000"
    diffs 25.6206132128481
    totalFlows 72.2683733255511
    degree 1
  ]
  node
  [
    id 7
    name "HAAO"
    label "HAAO"
    colors "#D2D2FF"
    diffs 1.72223428592628
    totalFlows 1.72223428592628
    degree 1
  ]
  node
  [
    id 8
    name "ALDH3A1"
    label "ALDH3A1"
    colors "#F0F0FF"
    diffs 1.75082571409061
    totalFlows 1.75082571409061
    degree 1
  ]
  node
  [
    id 9
    name "ZNF32"
    label "ZNF32"
    colors "#9696FF"
    diffs -0.310366930041832
    totalFlows 1.60083965059711
    degree 1
  ]
  node
  [
    id 10
    name "CREBBP"
    label "CREBBP"
    colors "#0000FF"
    diffs -16.7490650865665
    totalFlows 107.762505189953
    degree 1
  ]
  node
  [
    id 11
    name "S100A7"
    label "S100A7"
    colors "#FFB3B3"
    diffs 2.11174853851999
    totalFlows 2.51612434868054
    degree 1
  ]
  node
  [
    id 12
    name "PRMT7"
    label "PRMT7"
    colors "#FF7878"
    diffs 4.47897592668819
    totalFlows 9.7850991886122
    degree 1
  ]
  node
  [
    id 13
    name "SARS"
    label "SARS"
    colors "#5959FF"
    diffs -1.53726285702797
    totalFlows 3.62474702136816
    degree 1
  ]
  node
  [
    id 14
    name "TERT"
    label "TERT"
    colors "#B3B3FF"
    diffs 0.249306053009239
    totalFlows 5.70320119953289
    degree 1
  ]
  node
  [
    id 15
    name "PGLS"
    label "PGLS"
    colors "#FF9696"
    diffs 3.22194523201246
    totalFlows 5.12602349024761
    degree 1
  ]
  node
  [
    id 16
    name "MAP4"
    label "MAP4"
    colors "#3C3CFF"
    diffs -1.91675227813623
    totalFlows 5.6823172922645
    degree 1
  ]
  node
  [
    id 17
    name "HOXA3"
    label "HOXA3"
    colors "#FF5A5A"
    diffs 8.0893890558761
    totalFlows 8.0893890558761
    degree 1
  ]
  edge
  [
    source 0
    target 1
    weight 0.942555133633593
    correlation 0.942555133633593
    sign 1
  ]
  edge
  [
    source 0
    target 2
    weight 0.902654530862665
    correlation 0.902654530862665
    sign 1
  ]
  edge
  [
    source 0
    target 3
    weight 0.993555132094727
    correlation 0.993555132094727
    sign 1
  ]
  edge
  [
    source 0
    target 4
    weight 0.891107239249616
    correlation 0.891107239249616
    sign 1
  ]
  edge
  [
    source 0
    target 5
    weight 0.999574501171219
    correlation 0.999574501171219
    sign 1
  ]
  edge
  [
    source 0
    target 6
    weight 0.858979415932892
    correlation 0.858979415932892
    sign 1
  ]
  edge
  [
    source 0
    target 7
    weight 0.861117142963138
    correlation 0.985117366728329
    sign 1
  ]
  edge
  [
    source 0
    target 8
    weight 0.875412857045304
    correlation 0.875412857045304
    sign 1
  ]
  edge
  [
    source 0
    target 9
    weight 0.800419825298555
    correlation 0.800419825298555
    sign 1
  ]
  edge
  [
    source 0
    target 10
    weight 0.778230267231372
    correlation -0.778230267231372
    sign -1
  ]
  edge
  [
    source 0
    target 11
    weight 0.00156278873089699
    correlation 0.97787439926782
    sign 1
  ]
  edge
  [
    source 0
    target 12
    weight 0.743802238454938
    correlation 0.743802238454938
    sign 1
  ]
  edge
  [
    source 0
    target 13
    weight 0.858885355384944
    correlation 0.858885355384944
    sign 1
  ]
  edge
  [
    source 0
    target 14
    weight 0.57645261000115
    correlation -0.749179536402793
    sign -1
  ]
  edge
  [
    source 0
    target 15
    weight 0.539206595806932
    correlation 0.888040144051618
    sign 1
  ]
  edge
  [
    source 0
    target 16
    weight 0.566570209206276
    correlation -0.960853480779398
    sign -1
  ]
  edge
  [
    source 0
    target 17
    weight 0.580201343117244
    correlation 0.62482589870809
    sign 1
  ]
]
