# Supplementary material for: Aspergillus fumigatus Challenged by Human Dendritic Cells: Metabolic and Regulatory Pathway Responses Testify a Tight Battle
Source: Front Cell Infect Microbiol. 2019 May 22;9:168. doi: 10.3389/fcimb.2019.00168 (PMC6540932; doi:10.3389/fcimb.2019.00168)
Supplement: Supplementary file 12 [file Data_Sheet_2.ZIP › Supplementary_dataset2/PPP2CA_KT_Control.gml]

Creator "igraph version 1.2.0 Mon Jun  4 11:55:17 2018"
Version 1
graph
[
  directed 1
  node
  [
    id 0
    name "SUMO3"
    label "SUMO3"
    colors "#FF3232"
    diffs 9.94170012842203
    totalFlows 103.981320472768
    degree 1
  ]
  node
  [
    id 1
    name "IKBKB"
    label "IKBKB"
    colors "#C0C0FF"
    diffs -1.67339769485555
    totalFlows 26.9238012762882
    degree 1
  ]
  node
  [
    id 2
    name "CHEK2"
    label "CHEK2"
    colors "#FF3A3A"
    diffs 9.61825896839679
    totalFlows 69.91087315658
    degree 1
  ]
  node
  [
    id 3
    name "BCL2"
    label "BCL2"
    colors "#FF4B4B"
    diffs 6.87477145127089
    totalFlows 97.0327855968215
    degree 1
  ]
  node
  [
    id 4
    name "APC"
    label "APC"
    colors "#FF9E9E"
    diffs 1.78464126803398
    totalFlows 15.9451099981827
    degree 1
  ]
  node
  [
    id 5
    name "H2AFX"
    label "H2AFX"
    colors "#FF4242"
    diffs 8.24105750769574
    totalFlows 28.0036306250191
    degree 1
  ]
  node
  [
    id 6
    name "CUL5"
    label "CUL5"
    colors "#6464FF"
    diffs -4.9196559227681
    totalFlows 34.2632141983922
    degree 1
  ]
  node
  [
    id 7
    name "FN1"
    label "FN1"
    colors "#FFB7B7"
    diffs 0.820819280775922
    totalFlows 72.7497230628259
    degree 1
  ]
  node
  [
    id 8
    name "GOLGA2"
    label "GOLGA2"
    colors "#0808FF"
    diffs -22.1302750805166
    totalFlows 43.9142081968089
    degree 1
  ]
  node
  [
    id 9
    name "IKBKG"
    label "IKBKG"
    colors "#4242FF"
    diffs -8.90969694910739
    totalFlows 48.391786135114
    degree 1
  ]
  node
  [
    id 10
    name "PRR14L"
    label "PRR14L"
    colors "#9696FF"
    diffs -3.24302884744728
    totalFlows 3.24302884744728
    degree 1
  ]
  node
  [
    id 11
    name "CXCR2"
    label "CXCR2"
    colors "#FF5B5B"
    diffs 5.15090981153702
    totalFlows 8.46697749855011
    degree 1
  ]
  node
  [
    id 12
    name "CAD"
    label "CAD"
    colors "#3232FF"
    diffs -9.59427425997995
    totalFlows 67.1446370236122
    degree 1
  ]
  node
  [
    id 13
    name "CCT4"
    label "CCT4"
    colors "#FFE1E1"
    diffs -0.205050944123794
    totalFlows 10.1519358531332
    degree 1
  ]
  node
  [
    id 14
    name "TRIP13"
    label "TRIP13"
    colors "#FFA7A7"
    diffs 1.56722188299248
    totalFlows 9.21479330419289
    degree 1
  ]
  node
  [
    id 15
    name "NIF3L1"
    label "NIF3L1"
    colors "#FF6464"
    diffs 5.11682580725495
    totalFlows 65.2639582822604
    degree 1
  ]
  node
  [
    id 16
    name "BMPR1B"
    label "BMPR1B"
    colors "#FFEAEA"
    diffs -0.287075691946535
    totalFlows 9.7006449753898
    degree 1
  ]
  node
  [
    id 17
    name "UBC"
    label "UBC"
    colors "#FF0000"
    diffs 286.847303328444
    totalFlows 1010.48253577242
    degree 1
  ]
  node
  [
    id 18
    name "POLA1"
    label "POLA1"
    colors "#9E9EFF"
    diffs -2.39070102439326
    totalFlows 5.35004011465848
    degree 1
  ]
  node
  [
    id 19
    name "PMS2"
    label "PMS2"
    colors "#FFFAFA"
    diffs -0.873230506108102
    totalFlows 5.21491257563239
    degree 1
  ]
  node
  [
    id 20
    name "ZNF346"
    label "ZNF346"
    colors "#FFD1D1"
    diffs 0.337146180916083
    totalFlows 1.95521051164071
    degree 1
  ]
  node
  [
    id 21
    name "CDKN2C"
    label "CDKN2C"
    colors "#7D7DFF"
    diffs -4.60737417952245
    totalFlows 6.2708500437588
    degree 1
  ]
  node
  [
    id 22
    name "RRAS"
    label "RRAS"
    colors "#D9D9FF"
    diffs -1.35862284501924
    totalFlows 7.39947780914736
    degree 1
  ]
  node
  [
    id 23
    name "PPP2R3A"
    label "PPP2R3A"
    colors "#FF5353"
    diffs 5.53269014088656
    totalFlows 3.47348958342188
    degree 1
  ]
  node
  [
    id 24
    name "PPP2R5D"
    label "PPP2R5D"
    colors "#FFC0C0"
    diffs 0.802125432372648
    totalFlows 18.8857671694817
    degree 1
  ]
  node
  [
    id 25
    name "CCT8"
    label "CCT8"
    colors "#FF7D7D"
    diffs 2.77739921168373
    totalFlows 9.53434268758456
    degree 1
  ]
  node
  [
    id 26
    name "MAPK8"
    label "MAPK8"
    colors "#6C6CFF"
    diffs -4.71562088250372
    totalFlows 25.7328912740536
    degree 1
  ]
  node
  [
    id 27
    name "PIM1"
    label "PIM1"
    colors "#2121FF"
    diffs -14.2213166920692
    totalFlows 37.2428265716755
    degree 1
  ]
  node
  [
    id 28
    name "STAT5B"
    label "STAT5B"
    colors "#FAFAFF"
    diffs -1.02190428332314
    totalFlows 18.8945638415382
    degree 1
  ]
  node
  [
    id 29
    name "CTDP1"
    label "CTDP1"
    colors "#8585FF"
    diffs -4.51960430282155
    totalFlows 7.36723580988208
    degree 1
  ]
  node
  [
    id 30
    name "AXIN1"
    label "AXIN1"
    colors "#D1D1FF"
    diffs -1.39591169025666
    totalFlows 11.1652531799434
    degree 1
  ]
  node
  [
    id 31
    name "RACGAP1"
    label "RACGAP1"
    colors "#AFAFFF"
    diffs -1.71781316911136
    totalFlows 8.99349659317134
    degree 1
  ]
  node
  [
    id 32
    name "NUBP2"
    label "NUBP2"
    colors "#FFAFAF"
    diffs 1.41217769745897
    totalFlows 5.50884889124802
    degree 1
  ]
  node
  [
    id 33
    name "CUL1"
    label "CUL1"
    colors "#FF2121"
    diffs 12.9496702969426
    totalFlows 66.6039802793067
    degree 1
  ]
  node
  [
    id 34
    name "DDTL"
    label "DDTL"
    colors "#FFD9D9"
    diffs 0.269836211551932
    totalFlows 1.5649421600932
    degree 1
  ]
  node
  [
    id 35
    name "EHHADH"
    label "EHHADH"
    colors "#FFC8C8"
    diffs 0.348857193404601
    totalFlows 4.52314033423298
    degree 1
  ]
  node
  [
    id 36
    name "FGFR1OP"
    label "FGFR1OP"
    colors "#FF9696"
    diffs 1.95035698823744
    totalFlows 1.89107403449041
    degree 1
  ]
  node
  [
    id 37
    name "SPRY2"
    label "SPRY2"
    colors "#1919FF"
    diffs -18.7470616417684
    totalFlows 69.9684662413844
    degree 1
  ]
  node
  [
    id 38
    name "SSB"
    label "SSB"
    colors "#A7A7FF"
    diffs -1.96036109661089
    totalFlows 10.8631014063412
    degree 1
  ]
  node
  [
    id 39
    name "AKT1"
    label "AKT1"
    colors "#2929FF"
    diffs -12.0079591375743
    totalFlows 64.4971275650844
    degree 1
  ]
  node
  [
    id 40
    name "PXN"
    label "PXN"
    colors "#7575FF"
    diffs -4.62306230023936
    totalFlows 24.7320812937461
    degree 1
  ]
  node
  [
    id 41
    name "IRAK1"
    label "IRAK1"
    colors "#4B4BFF"
    diffs -6.67769993740898
    totalFlows 14.725376008699
    degree 1
  ]
  node
  [
    id 42
    name "MKNK1"
    label "MKNK1"
    colors "#5353FF"
    diffs -5.2217405661649
    totalFlows 8.15475884760965
    degree 1
  ]
  node
  [
    id 43
    name "PPP2R4"
    label "PPP2R4"
    colors "#EAEAFF"
    diffs -1.23168543115531
    totalFlows 5.01773081974894
    degree 1
  ]
  node
  [
    id 44
    name "ARL2"
    label "ARL2"
    colors "#C8C8FF"
    diffs -1.50932887949551
    totalFlows 3.48762235065848
    degree 1
  ]
  node
  [
    id 45
    name "CBX5"
    label "CBX5"
    colors "#5B5BFF"
    diffs -4.95791574330422
    totalFlows 27.0940379432021
    degree 1
  ]
  node
  [
    id 46
    name "NPM1"
    label "NPM1"
    colors "#FF8E8E"
    diffs 2.28393947467745
    totalFlows 44.9178438663288
    degree 1
  ]
  node
  [
    id 47
    name "TSC2"
    label "TSC2"
    colors "#FF8585"
    diffs 2.38365405854014
    totalFlows 8.55497766565948
    degree 1
  ]
  node
  [
    id 48
    name "SGOL2"
    label "SGOL2"
    colors "#B7B7FF"
    diffs -1.70154743618861
    totalFlows 1.70154743618861
    degree 1
  ]
  node
  [
    id 49
    name "MRPS26"
    label "MRPS26"
    colors "#FF6C6C"
    diffs 4.5462075230905
    totalFlows 26.1019110088014
    degree 1
  ]
  node
  [
    id 50
    name "RPA1"
    label "RPA1"
    colors "#FF1010"
    diffs 23.8461570258888
    totalFlows 35.0335821939092
    degree 1
  ]
  node
  [
    id 51
    name "VCAM1"
    label "VCAM1"
    colors "#1010FF"
    diffs -20.8688039838852
    totalFlows 54.037198869324
    degree 1
  ]
  node
  [
    id 52
    name "CCT3"
    label "CCT3"
    colors "#F2F2FF"
    diffs -1.10447071906933
    totalFlows 14.4893967535417
    degree 1
  ]
  node
  [
    id 53
    name "CDK6"
    label "CDK6"
    colors "#8E8EFF"
    diffs -3.68641121340256
    totalFlows 94.2723107542406
    degree 1
  ]
  node
  [
    id 54
    name "TNPO1"
    label "TNPO1"
    colors "#FF7575"
    diffs 3.34442720932544
    totalFlows 38.3691892184384
    degree 1
  ]
  node
  [
    id 55
    name "CCT7"
    label "CCT7"
    colors "#3A3AFF"
    diffs -9.01873089771568
    totalFlows 16.8150552152688
    degree 1
  ]
  node
  [
    id 56
    name "DZIP1"
    label "DZIP1"
    colors "#E1E1FF"
    diffs -1.30250993445579
    totalFlows 3.41235680628522
    degree 1
  ]
  node
  [
    id 57
    name "RALA"
    label "RALA"
    colors "#FF2929"
    diffs 11.4129001829835
    totalFlows 30.3928735194569
    degree 1
  ]
  node
  [
    id 58
    name "ANKLE2"
    label "ANKLE2"
    colors "#FFF2F2"
    diffs -0.56409703895144
    totalFlows 4.35357416825221
    degree 1
  ]
  node
  [
    id 59
    name "EIF4E"
    label "EIF4E"
    colors "#0000FF"
    diffs -25.0166383585686
    totalFlows 61.027400940977
    degree 1
  ]
  node
  [
    id 60
    name "PPME1"
    label "PPME1"
    colors "#FF1919"
    diffs 15.254967291468
    totalFlows 18.4348444392152
    degree 1
  ]
  node
  [
    id 61
    name "PPP2CA"
    label "PPP2CA"
    colors "#FF0808"
    diffs 34.7622302304272
    totalFlows 92.4616505763257
    degree 61
  ]
  edge
  [
    source 0
    target 61
    weight 0.997146378179873
    correlation 0.997146378179873
    sign 1
  ]
  edge
  [
    source 1
    target 61
    weight 0.979902580370795
    correlation -0.979902580370795
    sign -1
  ]
  edge
  [
    source 2
    target 61
    weight 0.950201970291767
    correlation -0.950201970291767
    sign -1
  ]
  edge
  [
    source 3
    target 61
    weight 0.949110770020252
    correlation 0.949110770020252
    sign 1
  ]
  edge
  [
    source 4
    target 61
    weight 0.983648916617802
    correlation -0.983648916617802
    sign -1
  ]
  edge
  [
    source 5
    target 61
    weight 0.994334761398221
    correlation -0.994334761398221
    sign -1
  ]
  edge
  [
    source 6
    target 61
    weight 0.979931227777325
    correlation -0.979931227777325
    sign -1
  ]
  edge
  [
    source 7
    target 61
    weight 0.956546621752409
    correlation 0.956546621752409
    sign 1
  ]
  edge
  [
    source 8
    target 61
    weight 0.963816208817968
    correlation -0.963816208817968
    sign -1
  ]
  edge
  [
    source 9
    target 61
    weight 0.926744723313942
    correlation -0.926744723313942
    sign -1
  ]
  edge
  [
    source 10
    target 61
    weight 0.998927769842715
    correlation -0.998927769842715
    sign -1
  ]
  edge
  [
    source 11
    target 61
    weight 0.818824109000479
    correlation -0.818824109000479
    sign -1
  ]
  edge
  [
    source 12
    target 61
    weight 0.806080702995386
    correlation -0.806080702995386
    sign -1
  ]
  edge
  [
    source 13
    target 61
    weight 0.887151902605785
    correlation -0.887151902605785
    sign -1
  ]
  edge
  [
    source 14
    target 61
    weight 0.929781940728844
    correlation 0.929781940728844
    sign 1
  ]
  edge
  [
    source 15
    target 61
    weight 0.750580319186749
    correlation -0.750580319186749
    sign -1
  ]
  edge
  [
    source 16
    target 61
    weight 0.873169147221019
    correlation -0.873169147221019
    sign -1
  ]
  edge
  [
    source 17
    target 61
    weight 0.887123306861512
    correlation -0.887123306861512
    sign -1
  ]
  edge
  [
    source 18
    target 61
    weight 0.798336723225416
    correlation -0.798336723225416
    sign -1
  ]
  edge
  [
    source 19
    target 61
    weight 0.870514069751686
    correlation -0.870514069751686
    sign -1
  ]
  edge
  [
    source 20
    target 61
    weight 0.977605255820353
    correlation -0.977605255820353
    sign -1
  ]
  edge
  [
    source 21
    target 61
    weight 0.917773574721525
    correlation -0.917773574721525
    sign -1
  ]
  edge
  [
    source 22
    target 61
    weight 0.835538294861554
    correlation 0.835538294861554
    sign 1
  ]
  edge
  [
    source 23
    target 61
    weight 0.641065211035627
    correlation 0.641065211035627
    sign 1
  ]
  edge
  [
    source 24
    target 61
    weight 0.596941171144209
    correlation -0.596941171144209
    sign -1
  ]
  edge
  [
    source 25
    target 61
    weight 0.84565586566647
    correlation -0.84565586566647
    sign -1
  ]
  edge
  [
    source 26
    target 61
    weight 0.842195983805339
    correlation 0.842195983805339
    sign 1
  ]
  edge
  [
    source 27
    target 61
    weight 0.567607250939625
    correlation -0.567607250939625
    sign -1
  ]
  edge
  [
    source 28
    target 61
    weight 0.771660203291138
    correlation -0.771660203291138
    sign -1
  ]
  edge
  [
    source 29
    target 61
    weight 0.92963001706519
    correlation -0.92963001706519
    sign -1
  ]
  edge
  [
    source 30
    target 61
    weight 0.809364827962382
    correlation 0.809364827962382
    sign 1
  ]
  edge
  [
    source 31
    target 61
    weight 0.71217085360773
    correlation -0.71217085360773
    sign -1
  ]
  edge
  [
    source 32
    target 61
    weight 0.904454036681253
    correlation -0.904454036681253
    sign -1
  ]
  edge
  [
    source 33
    target 61
    weight 0.81039393355445
    correlation -0.81039393355445
    sign -1
  ]
  edge
  [
    source 34
    target 61
    weight 0.782471080046601
    correlation 0.97608042872064
    sign 1
  ]
  edge
  [
    source 35
    target 61
    weight 0.78821170382877
    correlation -0.78821170382877
    sign -1
  ]
  edge
  [
    source 36
    target 61
    weight 0.945537017245205
    correlation -0.945537017245205
    sign -1
  ]
  edge
  [
    source 37
    target 61
    weight 0.427202090003268
    correlation 0.427202090003268
    sign 1
  ]
  edge
  [
    source 38
    target 61
    weight 0.782360160307855
    correlation -0.782360160307855
    sign -1
  ]
  edge
  [
    source 39
    target 61
    weight 0.779270479942171
    correlation -0.779270479942171
    sign -1
  ]
  edge
  [
    source 40
    target 61
    weight 0.731950532360402
    correlation -0.731950532360402
    sign -1
  ]
  edge
  [
    source 41
    target 61
    weight 0.777146938689903
    correlation 0.777146938689903
    sign 1
  ]
  edge
  [
    source 42
    target 61
    weight 0.646920319097809
    correlation 0.646920319097809
    sign 1
  ]
  edge
  [
    source 43
    target 61
    weight 0.790219007056292
    correlation -0.790219007056292
    sign -1
  ]
  edge
  [
    source 44
    target 61
    weight 0.764552046084115
    correlation -0.764552046084115
    sign -1
  ]
  edge
  [
    source 45
    target 61
    weight 0.889153670779086
    correlation -0.889153670779086
    sign -1
  ]
  edge
  [
    source 46
    target 61
    weight 0.759384939317011
    correlation -0.759384939317011
    sign -1
  ]
  edge
  [
    source 47
    target 61
    weight 0.790874750563323
    correlation -0.790874750563323
    sign -1
  ]
  edge
  [
    source 48
    target 61
    weight 0.850773718094306
    correlation -0.850773718094306
    sign -1
  ]
  edge
  [
    source 49
    target 61
    weight 0.439048488804046
    correlation -0.439048488804046
    sign -1
  ]
  edge
  [
    source 50
    target 61
    weight 0.664590146362649
    correlation -0.664590146362649
    sign -1
  ]
  edge
  [
    source 51
    target 61
    weight 0.716736185657636
    correlation 0.716736185657636
    sign 1
  ]
  edge
  [
    source 52
    target 61
    weight 0.709977067929358
    correlation -0.709977067929358
    sign -1
  ]
  edge
  [
    source 53
    target 61
    weight 0.216559762725557
    correlation 0.216559762725557
    sign 1
  ]
  edge
  [
    source 54
    target 61
    weight 0.215899624470985
    correlation -0.215899624470985
    sign -1
  ]
  edge
  [
    source 55
    target 61
    weight 0.742262746430042
    correlation -0.742262746430042
    sign -1
  ]
  edge
  [
    source 56
    target 61
    weight 0.783886444584139
    correlation -0.783886444584139
    sign -1
  ]
  edge
  [
    source 57
    target 61
    weight 0.11907137074615
    correlation -0.11907137074615
    sign -1
  ]
  edge
  [
    source 58
    target 61
    weight 0.0867242430109674
    correlation -0.0867242430109674
    sign -1
  ]
  edge
  [
    source 59
    target 61
    weight 0.0792844190776299
    correlation 0.0792844190776299
    sign 1
  ]
  edge
  [
    source 60
    target 61
    weight 0.0576007443572039
    correlation -0.0576007443572039
    sign -1
  ]
]
