# Supplementary material for: Aspergillus fumigatus Challenged by Human Dendritic Cells: Metabolic and Regulatory Pathway Responses Testify a Tight Battle
Source: Front Cell Infect Microbiol. 2019 May 22;9:168. doi: 10.3389/fcimb.2019.00168 (PMC6540932; doi:10.3389/fcimb.2019.00168)
Supplement: Supplementary file 12 [file Data_Sheet_2.ZIP › Supplementary_dataset2/PPP2CA_KT_Disease.gml]

Creator "igraph version 1.2.0 Mon Jun  4 11:55:17 2018"
Version 1
graph
[
  directed 1
  node
  [
    id 0
    name "PPME1"
    label "PPME1"
    colors "#FF1818"
    diffs 15.254967291468
    totalFlows 33.6898117306832
    degree 1
  ]
  node
  [
    id 1
    name "BCL2"
    label "BCL2"
    colors "#FF4141"
    diffs 6.87477145127089
    totalFlows 103.907557048092
    degree 1
  ]
  node
  [
    id 2
    name "RPA1"
    label "RPA1"
    colors "#FF0C0C"
    diffs 23.8461570258888
    totalFlows 58.879739219798
    degree 1
  ]
  node
  [
    id 3
    name "RALA"
    label "RALA"
    colors "#FF2323"
    diffs 11.4129001829835
    totalFlows 41.8057737024404
    degree 1
  ]
  node
  [
    id 4
    name "CHEK2"
    label "CHEK2"
    colors "#FF3030"
    diffs 9.61825896839679
    totalFlows 79.5291321249768
    degree 1
  ]
  node
  [
    id 5
    name "PPP2R2A"
    label "PPP2R2A"
    colors "#5959FF"
    diffs -2.6535145454648
    totalFlows 9.98032220302832
    degree 1
  ]
  node
  [
    id 6
    name "RPA3"
    label "RPA3"
    colors "#FF4E4E"
    diffs 6.23947069956168
    totalFlows 54.2276441385894
    degree 1
  ]
  node
  [
    id 7
    name "TNPO1"
    label "TNPO1"
    colors "#FF8A8A"
    diffs 3.34442720932544
    totalFlows 41.7136164277638
    degree 1
  ]
  node
  [
    id 8
    name "FGFR1OP"
    label "FGFR1OP"
    colors "#FFB3B3"
    diffs 1.95035698823744
    totalFlows 3.84143102272785
    degree 1
  ]
  node
  [
    id 9
    name "STK24"
    label "STK24"
    colors "#3030FF"
    diffs -7.31238883478813
    totalFlows 5.10471187901003
    degree 1
  ]
  node
  [
    id 10
    name "CDK6"
    label "CDK6"
    colors "#4E4EFF"
    diffs -3.68641121340256
    totalFlows 90.585899540838
    degree 1
  ]
  node
  [
    id 11
    name "STAT5B"
    label "STAT5B"
    colors "#B3B3FF"
    diffs -1.02190428332314
    totalFlows 17.8726595582151
    degree 1
  ]
  node
  [
    id 12
    name "PPP1CA"
    label "PPP1CA"
    colors "#2424FF"
    diffs -8.492190271741
    totalFlows 33.3199825788975
    degree 1
  ]
  node
  [
    id 13
    name "DZIP1"
    label "DZIP1"
    colors "#A8A8FF"
    diffs -1.30250993445579
    totalFlows 2.10984687182942
    degree 1
  ]
  node
  [
    id 14
    name "CLNS1A"
    label "CLNS1A"
    colors "#FF6565"
    diffs 5.45571780265595
    totalFlows 9.38456182189556
    degree 1
  ]
  node
  [
    id 15
    name "ARL2"
    label "ARL2"
    colors "#9090FF"
    diffs -1.50932887949551
    totalFlows 1.97829347116297
    degree 1
  ]
  node
  [
    id 16
    name "MAP3K7"
    label "MAP3K7"
    colors "#7171FF"
    diffs -1.70387785363364
    totalFlows 34.8997993263386
    degree 1
  ]
  node
  [
    id 17
    name "CUL1"
    label "CUL1"
    colors "#FF1E1E"
    diffs 12.9496702969426
    totalFlows 79.5536505762493
    degree 1
  ]
  node
  [
    id 18
    name "SGOL1"
    label "SGOL1"
    colors "#FFD2D2"
    diffs 1.65727275070343
    totalFlows 6.91154435593472
    degree 1
  ]
  node
  [
    id 19
    name "NIF3L1"
    label "NIF3L1"
    colors "#FF7878"
    diffs 5.11682580725495
    totalFlows 70.3807840895154
    degree 1
  ]
  node
  [
    id 20
    name "PPP2R5C"
    label "PPP2R5C"
    colors "#FFDEDE"
    diffs 1.46828551175909
    totalFlows 4.57146815580929
    degree 1
  ]
  node
  [
    id 21
    name "SSB"
    label "SSB"
    colors "#6666FF"
    diffs -1.96036109661089
    totalFlows 8.90274030973033
    degree 1
  ]
  node
  [
    id 22
    name "NUBP2"
    label "NUBP2"
    colors "#FFE3E3"
    diffs 1.41217769745897
    totalFlows 6.921026588707
    degree 1
  ]
  node
  [
    id 23
    name "ZNF346"
    label "ZNF346"
    colors "#E3E3FF"
    diffs 0.337146180916083
    totalFlows 2.29235669255679
    degree 1
  ]
  node
  [
    id 24
    name "CXCR2"
    label "CXCR2"
    colors "#FF7171"
    diffs 5.15090981153702
    totalFlows 13.6178873100871
    degree 1
  ]
  node
  [
    id 25
    name "MYH9"
    label "MYH9"
    colors "#2A2AFF"
    diffs -8.00702983413209
    totalFlows 17.4954920618014
    degree 1
  ]
  node
  [
    id 26
    name "ARPC4"
    label "ARPC4"
    colors "#F0F0FF"
    diffs 0.419923483796453
    totalFlows 7.0438674348807
    degree 1
  ]
  node
  [
    id 27
    name "PPM1B"
    label "PPM1B"
    colors "#FFCCCC"
    diffs 1.71298009649627
    totalFlows 6.45148673881514
    degree 1
  ]
  node
  [
    id 28
    name "FOXO3"
    label "FOXO3"
    colors "#FF5353"
    diffs 6.11151144492123
    totalFlows 9.0058591180282
    degree 1
  ]
  node
  [
    id 29
    name "SCN2A"
    label "SCN2A"
    colors "#FFBABA"
    diffs 1.86518339139083
    totalFlows 1.86518339139083
    degree 1
  ]
  node
  [
    id 30
    name "DDTL"
    label "DDTL"
    colors "#DEDEFF"
    diffs 0.269836211551932
    totalFlows 1.83477837164513
    degree 1
  ]
  node
  [
    id 31
    name "AURKB"
    label "AURKB"
    colors "#FF4848"
    diffs 6.24628620013474
    totalFlows 18.6530647032408
    degree 1
  ]
  node
  [
    id 32
    name "CCT7"
    label "CCT7"
    colors "#1E1EFF"
    diffs -9.01873089771568
    totalFlows 7.7963243175531
    degree 1
  ]
  node
  [
    id 33
    name "RBL2"
    label "RBL2"
    colors "#FF9C9C"
    diffs 2.53449594922467
    totalFlows 13.4236739878443
    degree 1
  ]
  node
  [
    id 34
    name "RPA2"
    label "RPA2"
    colors "#FFF6F6"
    diffs 1.00959804770034
    totalFlows 53.5885369433064
    degree 1
  ]
  node
  [
    id 35
    name "EIF4E"
    label "EIF4E"
    colors "#0000FF"
    diffs -25.0166383585686
    totalFlows 36.0107625824084
    degree 1
  ]
  node
  [
    id 36
    name "ECT2"
    label "ECT2"
    colors "#FFC5C5"
    diffs 1.76501568994658
    totalFlows 20.5164800143876
    degree 1
  ]
  node
  [
    id 37
    name "PABPC1"
    label "PABPC1"
    colors "#FFA8A8"
    diffs 2.09706637406131
    totalFlows 29.7295716105666
    degree 1
  ]
  node
  [
    id 38
    name "RAF1"
    label "RAF1"
    colors "#BABAFF"
    diffs -0.698521691024439
    totalFlows 27.5930511305027
    degree 1
  ]
  node
  [
    id 39
    name "CUL3"
    label "CUL3"
    colors "#FF0505"
    diffs 32.5093506850635
    totalFlows 137.648548743246
    degree 1
  ]
  node
  [
    id 40
    name "MAPT"
    label "MAPT"
    colors "#FFD8D8"
    diffs 1.62142778790772
    totalFlows 12.4171858546745
    degree 1
  ]
  node
  [
    id 41
    name "IGBP1"
    label "IGBP1"
    colors "#FF3C3C"
    diffs 7.79410160194747
    totalFlows 12.8027536037605
    degree 1
  ]
  node
  [
    id 42
    name "SPRY2"
    label "SPRY2"
    colors "#0606FF"
    diffs -18.7470616417684
    totalFlows 51.221404599616
    degree 1
  ]
  node
  [
    id 43
    name "PDCD10"
    label "PDCD10"
    colors "#FFAEAE"
    diffs 2.01786744349141
    totalFlows 3.25693955937954
    degree 1
  ]
  node
  [
    id 44
    name "HNRNPH1"
    label "HNRNPH1"
    colors "#9696FF"
    diffs -1.49091987237011
    totalFlows 13.6266109145852
    degree 1
  ]
  node
  [
    id 45
    name "CCT3"
    label "CCT3"
    colors "#AEAEFF"
    diffs -1.10447071906933
    totalFlows 13.3849260344724
    degree 1
  ]
  node
  [
    id 46
    name "PRKCD"
    label "PRKCD"
    colors "#5454FF"
    diffs -2.97112904965332
    totalFlows 14.8180829849152
    degree 1
  ]
  node
  [
    id 47
    name "CAD"
    label "CAD"
    colors "#1818FF"
    diffs -9.59427425997995
    totalFlows 57.5503627636322
    degree 1
  ]
  node
  [
    id 48
    name "PPP2R3A"
    label "PPP2R3A"
    colors "#FF6060"
    diffs 5.53269014088656
    totalFlows 9.00617972430844
    degree 1
  ]
  node
  [
    id 49
    name "BRCA1"
    label "BRCA1"
    colors "#FF2A2A"
    diffs 10.9763582751707
    totalFlows 79.0133488662025
    degree 1
  ]
  node
  [
    id 50
    name "CHUK"
    label "CHUK"
    colors "#3C3CFF"
    diffs -5.16275672394858
    totalFlows 19.6570731138022
    degree 1
  ]
  node
  [
    id 51
    name "MAP3K3"
    label "MAP3K3"
    colors "#9C9CFF"
    diffs -1.4638861184423
    totalFlows 22.1574715277998
    degree 1
  ]
  node
  [
    id 52
    name "STRN3"
    label "STRN3"
    colors "#FFF0F0"
    diffs 1.13799003434126
    totalFlows 3.09858972254163
    degree 1
  ]
  node
  [
    id 53
    name "PPP2R2D"
    label "PPP2R2D"
    colors "#FF8383"
    diffs 3.41192980731707
    totalFlows 4.98115630679088
    degree 1
  ]
  node
  [
    id 54
    name "ANKLE2"
    label "ANKLE2"
    colors "#C0C0FF"
    diffs -0.56409703895144
    totalFlows 3.78947712930077
    degree 1
  ]
  node
  [
    id 55
    name "PACS1"
    label "PACS1"
    colors "#6060FF"
    diffs -2.16424275491075
    totalFlows 3.37878729894064
    degree 1
  ]
  node
  [
    id 56
    name "RORC"
    label "RORC"
    colors "#D8D8FF"
    diffs 0.0384156572724197
    totalFlows 3.71812861433736
    degree 1
  ]
  node
  [
    id 57
    name "CBX5"
    label "CBX5"
    colors "#4141FF"
    diffs -4.95791574330422
    totalFlows 22.1361221998979
    degree 1
  ]
  node
  [
    id 58
    name "EIF4EBP1"
    label "EIF4EBP1"
    colors "#F6F6FF"
    diffs 0.682341042083943
    totalFlows 6.01002137752381
    degree 1
  ]
  node
  [
    id 59
    name "MKNK1"
    label "MKNK1"
    colors "#3636FF"
    diffs -5.2217405661649
    totalFlows 2.93301828144475
    degree 1
  ]
  node
  [
    id 60
    name "AKT1"
    label "AKT1"
    colors "#1212FF"
    diffs -12.0079591375743
    totalFlows 52.4891684275102
    degree 1
  ]
  node
  [
    id 61
    name "AHCYL1"
    label "AHCYL1"
    colors "#8A8AFF"
    diffs -1.5678171978233
    totalFlows 17.4316114675165
    degree 1
  ]
  node
  [
    id 62
    name "TNPO3"
    label "TNPO3"
    colors "#FF9090"
    diffs 3.07889992068202
    totalFlows 3.07889992068202
    degree 1
  ]
  node
  [
    id 63
    name "PPP2R5A"
    label "PPP2R5A"
    colors "#FF6C6C"
    diffs 5.39344063416372
    totalFlows 5.39344063416372
    degree 1
  ]
  node
  [
    id 64
    name "ETF1"
    label "ETF1"
    colors "#7E7EFF"
    diffs -1.6703544913516
    totalFlows 1.55949331007706
    degree 1
  ]
  node
  [
    id 65
    name "H2AFX"
    label "H2AFX"
    colors "#FF3636"
    diffs 8.24105750769574
    totalFlows 36.2446881327148
    degree 1
  ]
  node
  [
    id 66
    name "ESPL1"
    label "ESPL1"
    colors "#FFEAEA"
    diffs 1.39910848228716
    totalFlows 1.39910848228716
    degree 1
  ]
  node
  [
    id 67
    name "CCT2"
    label "CCT2"
    colors "#FFC0C0"
    diffs 1.78668468682841
    totalFlows 18.4874781538548
    degree 1
  ]
  node
  [
    id 68
    name "FN1"
    label "FN1"
    colors "#FFFCFC"
    diffs 0.820819280775922
    totalFlows 73.5705423436018
    degree 1
  ]
  node
  [
    id 69
    name "RACGAP1"
    label "RACGAP1"
    colors "#6C6CFF"
    diffs -1.71781316911136
    totalFlows 7.27568342405998
    degree 1
  ]
  node
  [
    id 70
    name "PIM1"
    label "PIM1"
    colors "#0C0CFF"
    diffs -14.2213166920692
    totalFlows 23.0215098796063
    degree 1
  ]
  node
  [
    id 71
    name "CTTNBP2NL"
    label "CTTNBP2NL"
    colors "#FFA2A2"
    diffs 2.49926470904532
    totalFlows 4.46586241071979
    degree 1
  ]
  node
  [
    id 72
    name "CCT5"
    label "CCT5"
    colors "#4848FF"
    diffs -4.09059096581693
    totalFlows 8.07693265452336
    degree 1
  ]
  node
  [
    id 73
    name "NEDD8"
    label "NEDD8"
    colors "#FF1111"
    diffs 19.532262474893
    totalFlows 111.738540270523
    degree 1
  ]
  node
  [
    id 74
    name "IER3"
    label "IER3"
    colors "#C6C6FF"
    diffs -0.52364898291307
    totalFlows 3.22898632361986
    degree 1
  ]
  node
  [
    id 75
    name "BMPR1B"
    label "BMPR1B"
    colors "#CCCCFF"
    diffs -0.287075691946535
    totalFlows 9.41356928344326
    degree 1
  ]
  node
  [
    id 76
    name "SOD1"
    label "SOD1"
    colors "#D2D2FF"
    diffs -0.191286325799869
    totalFlows 5.43566570327658
    degree 1
  ]
  node
  [
    id 77
    name "RRAS"
    label "RRAS"
    colors "#A2A2FF"
    diffs -1.35862284501924
    totalFlows 6.04085496412812
    degree 1
  ]
  node
  [
    id 78
    name "PPP2R1B"
    label "PPP2R1B"
    colors "#8383FF"
    diffs -1.61716964339558
    totalFlows 5.40328218115647
    degree 1
  ]
  node
  [
    id 79
    name "GABRB3"
    label "GABRB3"
    colors "#EAEAFF"
    diffs 0.373344852696972
    totalFlows 0.373344852696972
    degree 1
  ]
  node
  [
    id 80
    name "IKBKB"
    label "IKBKB"
    colors "#7878FF"
    diffs -1.67339769485555
    totalFlows 25.2504035814327
    degree 1
  ]
  node
  [
    id 81
    name "CCT8"
    label "CCT8"
    colors "#FF9696"
    diffs 2.77739921168373
    totalFlows 12.3117418992683
    degree 1
  ]
  node
  [
    id 82
    name "MRPS26"
    label "MRPS26"
    colors "#FF7E7E"
    diffs 4.5462075230905
    totalFlows 30.6481185318919
    degree 1
  ]
  node
  [
    id 83
    name "PPP2R5D"
    label "PPP2R5D"
    colors "#FCFCFF"
    diffs 0.802125432372648
    totalFlows 19.6878926018544
    degree 1
  ]
  node
  [
    id 84
    name "CAV1"
    label "CAV1"
    colors "#FF5A5A"
    diffs 5.66586529351094
    totalFlows 25.3328021029249
    degree 1
  ]
  node
  [
    id 85
    name "PPP2CA"
    label "PPP2CA"
    colors "#FF0000"
    diffs 34.7622302304272
    totalFlows 127.223880806753
    degree 85
  ]
  edge
  [
    source 0
    target 85
    weight 0.986645233789539
    correlation 0.986645233789539
    sign 1
  ]
  edge
  [
    source 1
    target 85
    weight 0.984282721426383
    correlation 0.984282721426383
    sign 1
  ]
  edge
  [
    source 2
    target 85
    weight 0.996823051187497
    correlation -0.996823051187497
    sign -1
  ]
  edge
  [
    source 3
    target 85
    weight 0.967420348172757
    correlation 0.967420348172757
    sign 1
  ]
  edge
  [
    source 4
    target 85
    weight 0.96561236252969
    correlation -0.96561236252969
    sign -1
  ]
  edge
  [
    source 5
    target 85
    weight 0.9931159264489
    correlation 0.9931159264489
    sign 1
  ]
  edge
  [
    source 6
    target 85
    weight 0.974471229819323
    correlation -0.974471229819323
    sign -1
  ]
  edge
  [
    source 7
    target 85
    weight 0.925602201404195
    correlation -0.925602201404195
    sign -1
  ]
  edge
  [
    source 8
    target 85
    weight 0.99499161901194
    correlation -0.99499161901194
    sign -1
  ]
  edge
  [
    source 9
    target 85
    weight 0.981363811125689
    correlation -0.981363811125689
    sign -1
  ]
  edge
  [
    source 10
    target 85
    weight 0.912422412697789
    correlation 0.912422412697789
    sign 1
  ]
  edge
  [
    source 11
    target 85
    weight 0.983743168895542
    correlation -0.983743168895542
    sign -1
  ]
  edge
  [
    source 12
    target 85
    weight 0.962011935538453
    correlation -0.962011935538453
    sign -1
  ]
  edge
  [
    source 13
    target 85
    weight 0.949710909689992
    correlation -0.949710909689992
    sign -1
  ]
  edge
  [
    source 14
    target 85
    weight 0.936295095477114
    correlation -0.936295095477114
    sign -1
  ]
  edge
  [
    source 15
    target 85
    weight 0.849823929478849
    correlation -0.849823929478849
    sign -1
  ]
  edge
  [
    source 16
    target 85
    weight 0.874471794766009
    correlation -0.874471794766009
    sign -1
  ]
  edge
  [
    source 17
    target 85
    weight 0.912368278719827
    correlation -0.912368278719827
    sign -1
  ]
  edge
  [
    source 18
    target 85
    weight 0.897410953077638
    correlation -0.897410953077638
    sign -1
  ]
  edge
  [
    source 19
    target 85
    weight 0.7980304520268
    correlation -0.7980304520268
    sign -1
  ]
  edge
  [
    source 20
    target 85
    weight 0.847589795310769
    correlation -0.847589795310769
    sign -1
  ]
  edge
  [
    source 21
    target 85
    weight 0.943331365094756
    correlation -0.943331365094756
    sign -1
  ]
  edge
  [
    source 22
    target 85
    weight 0.967801657103571
    correlation -0.967801657103571
    sign -1
  ]
  edge
  [
    source 23
    target 85
    weight 0.906659322633894
    correlation -0.906659322633894
    sign -1
  ]
  edge
  [
    source 24
    target 85
    weight 0.735160756855731
    correlation -0.735160756855731
    sign -1
  ]
  edge
  [
    source 25
    target 85
    weight 0.901274639448276
    correlation 0.901274639448276
    sign 1
  ]
  edge
  [
    source 26
    target 85
    weight 0.882347705946372
    correlation -0.882347705946372
    sign -1
  ]
  edge
  [
    source 27
    target 85
    weight 0.840432523198749
    correlation -0.840432523198749
    sign -1
  ]
  edge
  [
    source 28
    target 85
    weight 0.901657323710039
    correlation 0.901657323710039
    sign 1
  ]
  edge
  [
    source 29
    target 85
    weight 0.932591695695413
    correlation -0.932591695695413
    sign -1
  ]
  edge
  [
    source 30
    target 85
    weight 0.917389185822567
    correlation 0.917389185822567
    sign 1
  ]
  edge
  [
    source 31
    target 85
    weight 0.857919977735577
    correlation 0.857919977735577
    sign 1
  ]
  edge
  [
    source 32
    target 85
    weight 0.831671694058453
    correlation -0.831671694058453
    sign -1
  ]
  edge
  [
    source 33
    target 85
    weight 0.923500992186178
    correlation -0.923500992186178
    sign -1
  ]
  edge
  [
    source 34
    target 85
    weight 0.83757134807854
    correlation -0.83757134807854
    sign -1
  ]
  edge
  [
    source 35
    target 85
    weight 0.66442652505029
    correlation 0.66442652505029
    sign 1
  ]
  edge
  [
    source 36
    target 85
    weight 0.839387253625724
    correlation -0.839387253625724
    sign -1
  ]
  edge
  [
    source 37
    target 85
    weight 0.859930854076804
    correlation -0.859930854076804
    sign -1
  ]
  edge
  [
    source 38
    target 85
    weight 0.833373002298096
    correlation -0.833373002298096
    sign -1
  ]
  edge
  [
    source 39
    target 85
    weight 0.807784936078841
    correlation 0.807784936078841
    sign 1
  ]
  edge
  [
    source 40
    target 85
    weight 0.748688036704423
    correlation 0.748688036704423
    sign 1
  ]
  edge
  [
    source 41
    target 85
    weight 0.82443024248299
    correlation -0.82443024248299
    sign -1
  ]
  edge
  [
    source 42
    target 85
    weight 0.551819331030191
    correlation 0.551819331030191
    sign 1
  ]
  edge
  [
    source 43
    target 85
    weight 0.820299810343499
    correlation 0.820299810343499
    sign 1
  ]
  edge
  [
    source 44
    target 85
    weight 0.846542020811364
    correlation 0.846542020811364
    sign 1
  ]
  edge
  [
    source 45
    target 85
    weight 0.817581437870705
    correlation -0.817581437870705
    sign -1
  ]
  edge
  [
    source 46
    target 85
    weight 0.804235025672552
    correlation -0.804235025672552
    sign -1
  ]
  edge
  [
    source 47
    target 85
    weight 0.47986587260666
    correlation -0.47986587260666
    sign -1
  ]
  edge
  [
    source 48
    target 85
    weight 0.471387350111207
    correlation 0.471387350111207
    sign 1
  ]
  edge
  [
    source 49
    target 85
    weight 0.786857416160597
    correlation -0.786857416160597
    sign -1
  ]
  edge
  [
    source 50
    target 85
    weight 0.753056023543129
    correlation 0.753056023543129
    sign 1
  ]
  edge
  [
    source 51
    target 85
    weight 0.733971902552564
    correlation 0.733971902552564
    sign 1
  ]
  edge
  [
    source 52
    target 85
    weight 0.717605124376128
    correlation 0.717605124376128
    sign 1
  ]
  edge
  [
    source 53
    target 85
    weight 0.82687810812764
    correlation 0.82687810812764
    sign 1
  ]
  edge
  [
    source 54
    target 85
    weight 0.388733908265577
    correlation 0.388733908265577
    sign 1
  ]
  edge
  [
    source 55
    target 85
    weight 0.781793475156218
    correlation 0.781793475156218
    sign 1
  ]
  edge
  [
    source 56
    target 85
    weight 0.917497317592432
    correlation 0.917497317592432
    sign 1
  ]
  edge
  [
    source 57
    target 85
    weight 0.873808798677065
    correlation -0.873808798677065
    sign -1
  ]
  edge
  [
    source 58
    target 85
    weight 0.769789332769072
    correlation -0.769789332769072
    sign -1
  ]
  edge
  [
    source 59
    target 85
    weight 0.789577363783829
    correlation -0.789577363783829
    sign -1
  ]
  edge
  [
    source 60
    target 85
    weight 0.717853994651334
    correlation -0.717853994651334
    sign -1
  ]
  edge
  [
    source 61
    target 85
    weight 0.7238981604464
    correlation 0.7238981604464
    sign 1
  ]
  edge
  [
    source 62
    target 85
    weight 0.644883369593043
    correlation -0.786375023768344
    sign -1
  ]
  edge
  [
    source 63
    target 85
    weight 0.824603357359508
    correlation -0.824603357359508
    sign -1
  ]
  edge
  [
    source 64
    target 85
    weight 0.779746655038531
    correlation -0.779746655038531
    sign -1
  ]
  edge
  [
    source 65
    target 85
    weight 0.707372654654191
    correlation 0.707372654654191
    sign 1
  ]
  edge
  [
    source 66
    target 85
    weight 0.699554241143579
    correlation 0.699554241143579
    sign 1
  ]
  edge
  [
    source 67
    target 85
    weight 0.686503077302142
    correlation -0.686503077302142
    sign -1
  ]
  edge
  [
    source 68
    target 85
    weight 0.696933366835842
    correlation 0.696933366835842
    sign 1
  ]
  edge
  [
    source 69
    target 85
    weight 0.581496949175683
    correlation -0.581496949175683
    sign -1
  ]
  edge
  [
    source 70
    target 85
    weight 0.181988997859191
    correlation 0.181988997859191
    sign 1
  ]
  edge
  [
    source 71
    target 85
    weight 0.704555298032742
    correlation 0.704555298032742
    sign 1
  ]
  edge
  [
    source 72
    target 85
    weight 0.483384208406054
    correlation -0.636584457210085
    sign -1
  ]
  edge
  [
    source 73
    target 85
    weight 0.653860978471047
    correlation -0.653860978471047
    sign -1
  ]
  edge
  [
    source 74
    target 85
    weight 0.662023987460154
    correlation 0.662023987460154
    sign 1
  ]
  edge
  [
    source 75
    target 85
    weight 0.57151214577788
    correlation 0.57151214577788
    sign 1
  ]
  edge
  [
    source 76
    target 85
    weight 0.101360534424681
    correlation -0.554175902597312
    sign -1
  ]
  edge
  [
    source 77
    target 85
    weight 0.168136841132946
    correlation -0.512322773814045
    sign -1
  ]
  edge
  [
    source 78
    target 85
    weight 0.170883304128358
    correlation -0.653850441840679
    sign -1
  ]
  edge
  [
    source 79
    target 85
    weight 0.186672426348486
    correlation 0.480223333197655
    sign 1
  ]
  edge
  [
    source 80
    target 85
    weight 0.53755317569517
    correlation -0.576470964644219
    sign -1
  ]
  edge
  [
    source 81
    target 85
    weight 0.743931543228204
    correlation -0.745321799581633
    sign -1
  ]
  edge
  [
    source 82
    target 85
    weight 0.0710988188169489
    correlation -0.0710988188169489
    sign -1
  ]
  edge
  [
    source 83
    target 85
    weight 0.02840499969304
    correlation 0.02840499969304
    sign 1
  ]
  edge
  [
    source 84
    target 85
    weight 0.0177739617156093
    correlation -0.490737683752901
    sign -1
  ]
]
