# Supplementary material for: Aspergillus fumigatus Challenged by Human Dendritic Cells: Metabolic and Regulatory Pathway Responses Testify a Tight Battle
Source: Front Cell Infect Microbiol. 2019 May 22;9:168. doi: 10.3389/fcimb.2019.00168 (PMC6540932; doi:10.3389/fcimb.2019.00168)
Supplement: Supplementary file 12 [file Data_Sheet_2.ZIP › Supplementary_dataset2/PPP2R1A_KT_Control.gml]

Creator "igraph version 1.2.0 Mon Jun  4 11:55:11 2018"
Version 1
graph
[
  directed 1
  node
  [
    id 0
    name "SPRY2"
    label "SPRY2"
    colors "#1717FF"
    diffs -18.7470616417684
    totalFlows 69.9684662413844
    degree 1
  ]
  node
  [
    id 1
    name "TAB1"
    label "TAB1"
    colors "#5E5EFF"
    diffs -7.35828831040799
    totalFlows 77.6829525822717
    degree 1
  ]
  node
  [
    id 2
    name "CCDC43"
    label "CCDC43"
    colors "#DBDBFF"
    diffs -1.98151941120356
    totalFlows 1.98151941120356
    degree 1
  ]
  node
  [
    id 3
    name "LATS2"
    label "LATS2"
    colors "#BCBCFF"
    diffs -3.02158978798013
    totalFlows 20.7369008826557
    degree 1
  ]
  node
  [
    id 4
    name "TNIK"
    label "TNIK"
    colors "#2F2FFF"
    diffs -11.101810620923
    totalFlows 21.896139648795
    degree 1
  ]
  node
  [
    id 5
    name "LRRK2"
    label "LRRK2"
    colors "#FF6565"
    diffs 2.2635165154565
    totalFlows 40.9062363250549
    degree 1
  ]
  node
  [
    id 6
    name "MARCH1"
    label "MARCH1"
    colors "#8D8DFF"
    diffs -4.17480509300169
    totalFlows 4.17480509300169
    degree 1
  ]
  node
  [
    id 7
    name "EIF6"
    label "EIF6"
    colors "#3E3EFF"
    diffs -9.48843512435624
    totalFlows 24.0763899966049
    degree 1
  ]
  node
  [
    id 8
    name "GRIN1"
    label "GRIN1"
    colors "#D3D3FF"
    diffs -2.330298711787
    totalFlows 8.5977284812858
    degree 1
  ]
  node
  [
    id 9
    name "PPME1"
    label "PPME1"
    colors "#FF1717"
    diffs 15.254967291468
    totalFlows 18.4348444392152
    degree 1
  ]
  node
  [
    id 10
    name "SGOL1"
    label "SGOL1"
    colors "#FF7D7D"
    diffs 1.65727275070343
    totalFlows 5.25427160523129
    degree 1
  ]
  node
  [
    id 11
    name "NEDD8"
    label "NEDD8"
    colors "#FF0707"
    diffs 19.532262474893
    totalFlows 92.2062777956302
    degree 1
  ]
  node
  [
    id 12
    name "CUL4A"
    label "CUL4A"
    colors "#2727FF"
    diffs -11.1320956379723
    totalFlows 33.7796745002703
    degree 1
  ]
  node
  [
    id 13
    name "RFC2"
    label "RFC2"
    colors "#B4B4FF"
    diffs -3.21368515701078
    totalFlows 9.56296375191685
    degree 1
  ]
  node
  [
    id 14
    name "RFC4"
    label "RFC4"
    colors "#FF8D8D"
    diffs 1.17507936518336
    totalFlows 9.41172918577527
    degree 1
  ]
  node
  [
    id 15
    name "PPP2R2A"
    label "PPP2R2A"
    colors "#CCCCFF"
    diffs -2.6535145454648
    totalFlows 12.6338367484931
    degree 1
  ]
  node
  [
    id 16
    name "MAP3K7"
    label "MAP3K7"
    colors "#FFFBFB"
    diffs -1.70387785363364
    totalFlows 36.6036771799723
    degree 1
  ]
  node
  [
    id 17
    name "PPP2R3A"
    label "PPP2R3A"
    colors "#FF2F2F"
    diffs 5.53269014088656
    totalFlows 3.47348958342188
    degree 1
  ]
  node
  [
    id 18
    name "MAPK6"
    label "MAPK6"
    colors "#0000FF"
    diffs -34.6980911085458
    totalFlows 126.969648229085
    degree 1
  ]
  node
  [
    id 19
    name "STRIP1"
    label "STRIP1"
    colors "#ACACFF"
    diffs -3.43132363232551
    totalFlows 5.34327769948858
    degree 1
  ]
  node
  [
    id 20
    name "CCDC6"
    label "CCDC6"
    colors "#6666FF"
    diffs -7.35413056591802
    totalFlows 7.35413056591802
    degree 1
  ]
  node
  [
    id 21
    name "TRADD"
    label "TRADD"
    colors "#F3F3FF"
    diffs -1.81029915032464
    totalFlows 12.0997705036654
    degree 1
  ]
  node
  [
    id 22
    name "CTTNBP2"
    label "CTTNBP2"
    colors "#9C9CFF"
    diffs -3.53094240575249
    totalFlows 3.82922015927492
    degree 1
  ]
  node
  [
    id 23
    name "RAF1"
    label "RAF1"
    colors "#FFCBCB"
    diffs -0.698521691024439
    totalFlows 28.2915728215271
    degree 1
  ]
  node
  [
    id 24
    name "CFTR"
    label "CFTR"
    colors "#4E4EFF"
    diffs -8.25962292079572
    totalFlows 30.431444461081
    degree 1
  ]
  node
  [
    id 25
    name "KLHL15"
    label "KLHL15"
    colors "#E3E3FF"
    diffs -1.94511384497373
    totalFlows 1.94511384497373
    degree 1
  ]
  node
  [
    id 26
    name "VCAM1"
    label "VCAM1"
    colors "#0F0FFF"
    diffs -20.8688039838852
    totalFlows 54.037198869324
    degree 1
  ]
  node
  [
    id 27
    name "INTS1"
    label "INTS1"
    colors "#EBEBFF"
    diffs -1.82368390890211
    totalFlows 4.42644179003577
    degree 1
  ]
  node
  [
    id 28
    name "ANAPC10"
    label "ANAPC10"
    colors "#FFBCBC"
    diffs -0.176172306712257
    totalFlows 1.77765222047805
    degree 1
  ]
  node
  [
    id 29
    name "FECH"
    label "FECH"
    colors "#FFEBEB"
    diffs -1.67174402249662
    totalFlows 1.67174402249662
    degree 1
  ]
  node
  [
    id 30
    name "SLMAP"
    label "SLMAP"
    colors "#C4C4FF"
    diffs -2.71795683017398
    totalFlows 4.68939154673541
    degree 1
  ]
  node
  [
    id 31
    name "STK26"
    label "STK26"
    colors "#FFD3D3"
    diffs -1.39298191616365
    totalFlows 5.50764365474433
    degree 1
  ]
  node
  [
    id 32
    name "OBSL1"
    label "OBSL1"
    colors "#FF0000"
    diffs 24.1613972741766
    totalFlows 55.1264420228344
    degree 1
  ]
  node
  [
    id 33
    name "IKBKE"
    label "IKBKE"
    colors "#3636FF"
    diffs -10.6677383724008
    totalFlows 50.9651280055477
    degree 1
  ]
  node
  [
    id 34
    name "CDK1"
    label "CDK1"
    colors "#5656FF"
    diffs -7.57828040021539
    totalFlows 33.1672774283282
    degree 1
  ]
  node
  [
    id 35
    name "PMS1"
    label "PMS1"
    colors "#4646FF"
    diffs -8.67305503335539
    totalFlows 33.5728680921773
    degree 1
  ]
  node
  [
    id 36
    name "TRAF3IP3"
    label "TRAF3IP3"
    colors "#FF5E5E"
    diffs 3.21520177467956
    totalFlows 2.94895412773762
    degree 1
  ]
  node
  [
    id 37
    name "SIKE1"
    label "SIKE1"
    colors "#FFB4B4"
    diffs -0.0221356576529901
    totalFlows 1.80409190182224
    degree 1
  ]
  node
  [
    id 38
    name "PPP2R5D"
    label "PPP2R5D"
    colors "#FFA4A4"
    diffs 0.802125432372648
    totalFlows 18.8857671694817
    degree 1
  ]
  node
  [
    id 39
    name "AKT1"
    label "AKT1"
    colors "#1F1FFF"
    diffs -12.0079591375743
    totalFlows 64.4971275650844
    degree 1
  ]
  node
  [
    id 40
    name "AICDA"
    label "AICDA"
    colors "#A4A4FF"
    diffs -3.51636652096152
    totalFlows 7.09865529144699
    degree 1
  ]
  node
  [
    id 41
    name "STK24"
    label "STK24"
    colors "#6D6DFF"
    diffs -7.31238883478813
    totalFlows 12.4171007137982
    degree 1
  ]
  node
  [
    id 42
    name "INTS3"
    label "INTS3"
    colors "#FF9C9C"
    diffs 0.853928233539706
    totalFlows 3.98074691269413
    degree 1
  ]
  node
  [
    id 43
    name "RAB18"
    label "RAB18"
    colors "#FBFBFF"
    diffs -1.73276814586841
    totalFlows 1.73276814586841
    degree 1
  ]
  node
  [
    id 44
    name "PPFIA1"
    label "PPFIA1"
    colors "#9595FF"
    diffs -3.67164368946807
    totalFlows 5.54600866789232
    degree 1
  ]
  node
  [
    id 45
    name "MCM3"
    label "MCM3"
    colors "#FF0F0F"
    diffs 15.3712062813552
    totalFlows 87.5989755296335
    degree 1
  ]
  node
  [
    id 46
    name "LPP"
    label "LPP"
    colors "#7D7DFF"
    diffs -5.51014891289348
    totalFlows 8.47812341424675
    degree 1
  ]
  node
  [
    id 47
    name "NOS2"
    label "NOS2"
    colors "#8585FF"
    diffs -4.51588276685975
    totalFlows 20.0867507097502
    degree 1
  ]
  node
  [
    id 48
    name "DGKH"
    label "DGKH"
    colors "#FFF3F3"
    diffs -1.69934832950727
    totalFlows 1.69934832950727
    degree 1
  ]
  node
  [
    id 49
    name "CTNNBIP1"
    label "CTNNBIP1"
    colors "#FFACAC"
    diffs 0.207094881147952
    totalFlows 3.22643775776535
    degree 1
  ]
  node
  [
    id 50
    name "PPP2R5C"
    label "PPP2R5C"
    colors "#FF8585"
    diffs 1.46828551175909
    totalFlows 3.10318264405021
    degree 1
  ]
  node
  [
    id 51
    name "RAB11A"
    label "RAB11A"
    colors "#FF3E3E"
    diffs 4.85879832770691
    totalFlows 4.18068066908827
    degree 1
  ]
  node
  [
    id 52
    name "CUL7"
    label "CUL7"
    colors "#7575FF"
    diffs -6.76423848209401
    totalFlows 68.7668022724884
    degree 1
  ]
  node
  [
    id 53
    name "NKD1"
    label "NKD1"
    colors "#FFE3E3"
    diffs -1.56485280292604
    totalFlows 1.56485280292604
    degree 1
  ]
  node
  [
    id 54
    name "MAP3K3"
    label "MAP3K3"
    colors "#FFDBDB"
    diffs -1.4638861184423
    totalFlows 23.6213576462421
    degree 1
  ]
  node
  [
    id 55
    name "STRN"
    label "STRN"
    colors "#FF6D6D"
    diffs 1.81058892949995
    totalFlows 1.9179041672031
    degree 1
  ]
  node
  [
    id 56
    name "MLH1"
    label "MLH1"
    colors "#FF9595"
    diffs 1.12399505160677
    totalFlows 20.9721588760876
    degree 1
  ]
  node
  [
    id 57
    name "PRDX1"
    label "PRDX1"
    colors "#FF7575"
    diffs 1.79652978812124
    totalFlows 9.07210055715573
    degree 1
  ]
  node
  [
    id 58
    name "ANKLE2"
    label "ANKLE2"
    colors "#FFC4C4"
    diffs -0.56409703895144
    totalFlows 4.35357416825221
    degree 1
  ]
  node
  [
    id 59
    name "PSIP1"
    label "PSIP1"
    colors "#FF2727"
    diffs 8.15275905190769
    totalFlows 29.6153552233738
    degree 1
  ]
  node
  [
    id 60
    name "GRIN2D"
    label "GRIN2D"
    colors "#FF5656"
    diffs 3.29774237129016
    totalFlows 3.22861227315978
    degree 1
  ]
  node
  [
    id 61
    name "RPS3"
    label "RPS3"
    colors "#FF3636"
    diffs 5.19218665280299
    totalFlows 17.4738830322901
    degree 1
  ]
  node
  [
    id 62
    name "TFAM"
    label "TFAM"
    colors "#FF4646"
    diffs 4.1518413636125
    totalFlows 1.87147270813741
    degree 1
  ]
  node
  [
    id 63
    name "CHEK2"
    label "CHEK2"
    colors "#FF1F1F"
    diffs 9.61825896839679
    totalFlows 69.91087315658
    degree 1
  ]
  node
  [
    id 64
    name "PPP2R2B"
    label "PPP2R2B"
    colors "#FF4E4E"
    diffs 3.36859850411534
    totalFlows 1.19622368399781
    degree 1
  ]
  node
  [
    id 65
    name "PPP2R1A"
    label "PPP2R1A"
    colors "#0707FF"
    diffs -30.6744763831973
    totalFlows 101.461396976101
    degree 65
  ]
  edge
  [
    source 0
    target 65
    weight 0.980360046932571
    correlation 0.980360046932571
    sign 1
  ]
  edge
  [
    source 1
    target 65
    weight 0.954641422309136
    correlation -0.954641422309136
    sign -1
  ]
  edge
  [
    source 2
    target 65
    weight 0.996120452225439
    correlation 0.996120452225439
    sign 1
  ]
  edge
  [
    source 3
    target 65
    weight 0.985834947613276
    correlation -0.985834947613276
    sign -1
  ]
  edge
  [
    source 4
    target 65
    weight 0.958966507648925
    correlation 0.958966507648925
    sign 1
  ]
  edge
  [
    source 5
    target 65
    weight 0.976949027092263
    correlation 0.976949027092263
    sign 1
  ]
  edge
  [
    source 6
    target 65
    weight 0.992881802061544
    correlation 0.992881802061544
    sign 1
  ]
  edge
  [
    source 7
    target 65
    weight 0.964342234612288
    correlation 0.964342234612288
    sign 1
  ]
  edge
  [
    source 8
    target 65
    weight 0.933818052908453
    correlation -0.933818052908453
    sign -1
  ]
  edge
  [
    source 9
    target 65
    weight 0.905634751980137
    correlation 0.905634751980137
    sign 1
  ]
  edge
  [
    source 10
    target 65
    weight 0.903947261936558
    correlation -0.903947261936558
    sign -1
  ]
  edge
  [
    source 11
    target 65
    weight 0.937717011128926
    correlation 0.937717011128926
    sign 1
  ]
  edge
  [
    source 12
    target 65
    weight 0.935273344154588
    correlation 0.935273344154588
    sign 1
  ]
  edge
  [
    source 13
    target 65
    weight 0.918932441760557
    correlation -0.918932441760557
    sign -1
  ]
  edge
  [
    source 14
    target 65
    weight 0.949670170725071
    correlation -0.949670170725071
    sign -1
  ]
  edge
  [
    source 15
    target 65
    weight 0.931096050810875
    correlation 0.931096050810875
    sign 1
  ]
  edge
  [
    source 16
    target 65
    weight 0.911712460645187
    correlation 0.911712460645187
    sign 1
  ]
  edge
  [
    source 17
    target 65
    weight 0.834198488149355
    correlation 0.834198488149355
    sign 1
  ]
  edge
  [
    source 18
    target 65
    weight 0.82867665310245
    correlation 0.82867665310245
    sign 1
  ]
  edge
  [
    source 19
    target 65
    weight 0.923614839791511
    correlation 0.923614839791511
    sign 1
  ]
  edge
  [
    source 20
    target 65
    weight 0.935631200303872
    correlation 0.935631200303872
    sign 1
  ]
  edge
  [
    source 21
    target 65
    weight 0.884945482244901
    correlation -0.884945482244901
    sign -1
  ]
  edge
  [
    source 22
    target 65
    weight 0.918130465126422
    correlation -0.918130465126422
    sign -1
  ]
  edge
  [
    source 23
    target 65
    weight 0.852236996629387
    correlation 0.852236996629387
    sign 1
  ]
  edge
  [
    source 24
    target 65
    weight 0.853744004199502
    correlation -0.853744004199502
    sign -1
  ]
  edge
  [
    source 25
    target 65
    weight 0.972556922486865
    correlation 0.972556922486865
    sign 1
  ]
  edge
  [
    source 26
    target 65
    weight 0.880250190482712
    correlation 0.880250190482712
    sign 1
  ]
  edge
  [
    source 27
    target 65
    weight 0.85862745055066
    correlation -0.85862745055066
    sign -1
  ]
  edge
  [
    source 28
    target 65
    weight 0.721410560934533
    correlation 0.721410560934533
    sign 1
  ]
  edge
  [
    source 29
    target 65
    weight 0.83587201124831
    correlation 0.83587201124831
    sign 1
  ]
  edge
  [
    source 30
    target 65
    weight 0.791642290229327
    correlation 0.791642290229327
    sign 1
  ]
  edge
  [
    source 31
    target 65
    weight 0.820194678813991
    correlation -0.820194678813991
    sign -1
  ]
  edge
  [
    source 32
    target 65
    weight 0.85817380266066
    correlation -0.85817380266066
    sign -1
  ]
  edge
  [
    source 33
    target 65
    weight 0.799657419240865
    correlation 0.799657419240865
    sign 1
  ]
  edge
  [
    source 34
    target 65
    weight 0.866888013527866
    correlation -0.866888013527866
    sign -1
  ]
  edge
  [
    source 35
    target 65
    weight 0.599667932890284
    correlation -0.599667932890284
    sign -1
  ]
  edge
  [
    source 36
    target 65
    weight 0.669585816332635
    correlation 0.669585816332635
    sign 1
  ]
  edge
  [
    source 37
    target 65
    weight 0.901188953138943
    correlation 0.901188953138943
    sign 1
  ]
  edge
  [
    source 38
    target 65
    weight 0.529382764884665
    correlation 0.529382764884665
    sign 1
  ]
  edge
  [
    source 39
    target 65
    weight 0.816695023809332
    correlation -0.816695023809332
    sign -1
  ]
  edge
  [
    source 40
    target 65
    weight 0.794663698673761
    correlation -0.794663698673761
    sign -1
  ]
  edge
  [
    source 41
    target 65
    weight 0.802545601931199
    correlation 0.802545601931199
    sign 1
  ]
  edge
  [
    source 42
    target 65
    weight 0.875375008601752
    correlation 0.875375008601752
    sign 1
  ]
  edge
  [
    source 43
    target 65
    weight 0.866384072934203
    correlation 0.866384072934203
    sign 1
  ]
  edge
  [
    source 44
    target 65
    weight 0.862511749370898
    correlation 0.862511749370898
    sign 1
  ]
  edge
  [
    source 45
    target 65
    weight 0.485833087169019
    correlation -0.485833087169019
    sign -1
  ]
  edge
  [
    source 46
    target 65
    weight 0.702096141466594
    correlation 0.702096141466594
    sign 1
  ]
  edge
  [
    source 47
    target 65
    weight 0.798849514863649
    correlation -0.798849514863649
    sign -1
  ]
  edge
  [
    source 48
    target 65
    weight 0.849674164753637
    correlation 0.849674164753637
    sign 1
  ]
  edge
  [
    source 49
    target 65
    weight 0.801016714057964
    correlation -0.801016714057964
    sign -1
  ]
  edge
  [
    source 50
    target 65
    weight 0.691679208516308
    correlation 0.691679208516308
    sign 1
  ]
  edge
  [
    source 51
    target 65
    weight 0.646253839872099
    correlation 0.646253839872099
    sign 1
  ]
  edge
  [
    source 52
    target 65
    weight 0.705160563727069
    correlation 0.705160563727069
    sign 1
  ]
  edge
  [
    source 53
    target 65
    weight 0.782426401463022
    correlation -0.782426401463022
    sign -1
  ]
  edge
  [
    source 54
    target 65
    weight 0.684482852308986
    correlation -0.684482852308986
    sign -1
  ]
  edge
  [
    source 55
    target 65
    weight 0.21742050697109
    correlation 0.712630391393667
    sign 1
  ]
  edge
  [
    source 56
    target 65
    weight 0.568819981208133
    correlation -0.568819981208133
    sign -1
  ]
  edge
  [
    source 57
    target 65
    weight 0.695028224513977
    correlation 0.695028224513977
    sign 1
  ]
  edge
  [
    source 58
    target 65
    weight 0.203157254146997
    correlation 0.203157254146997
    sign 1
  ]
  edge
  [
    source 59
    target 65
    weight 0.194211887853809
    correlation -0.194211887853809
    sign -1
  ]
  edge
  [
    source 60
    target 65
    weight 0.255768206884276
    correlation -0.565213326026463
    sign -1
  ]
  edge
  [
    source 61
    target 65
    weight 0.602695278734731
    correlation -0.602695278734731
    sign -1
  ]
  edge
  [
    source 62
    target 65
    weight 0.18775504409858
    correlation 0.617972267499129
    sign 1
  ]
  edge
  [
    source 63
    target 65
    weight 0.109650990102111
    correlation -0.109650990102111
    sign -1
  ]
  edge
  [
    source 64
    target 65
    weight 0.492125025463286
    correlation 0.604400717285162
    sign 1
  ]
]
