# Supplementary material for: Aspergillus fumigatus Challenged by Human Dendritic Cells: Metabolic and Regulatory Pathway Responses Testify a Tight Battle
Source: Front Cell Infect Microbiol. 2019 May 22;9:168. doi: 10.3389/fcimb.2019.00168 (PMC6540932; doi:10.3389/fcimb.2019.00168)
Supplement: Supplementary file 12 [file Data_Sheet_2.ZIP › Supplementary_dataset2/PPP2R1A_KT_Disease.gml]

Creator "igraph version 1.2.0 Mon Jun  4 11:55:11 2018"
Version 1
graph
[
  directed 1
  node
  [
    id 0
    name "TAB1"
    label "TAB1"
    colors "#4B4BFF"
    diffs -7.35828831040799
    totalFlows 70.3246642718637
    degree 1
  ]
  node
  [
    id 1
    name "PPP2R3A"
    label "PPP2R3A"
    colors "#FF7777"
    diffs 5.53269014088656
    totalFlows 9.00617972430844
    degree 1
  ]
  node
  [
    id 2
    name "OBSL1"
    label "OBSL1"
    colors "#FF1515"
    diffs 24.1613972741766
    totalFlows 79.287839297011
    degree 1
  ]
  node
  [
    id 3
    name "RAB11A"
    label "RAB11A"
    colors "#FF8D8D"
    diffs 4.85879832770691
    totalFlows 9.03947899679518
    degree 1
  ]
  node
  [
    id 4
    name "AKT1"
    label "AKT1"
    colors "#2020FF"
    diffs -12.0079591375743
    totalFlows 52.4891684275102
    degree 1
  ]
  node
  [
    id 5
    name "PRDX2"
    label "PRDX2"
    colors "#FFB8B8"
    diffs 2.76687599681633
    totalFlows 4.603003465447
    degree 1
  ]
  node
  [
    id 6
    name "MCC"
    label "MCC"
    colors "#FF0A0A"
    diffs 27.2029105205117
    totalFlows 36.7537130749509
    degree 1
  ]
  node
  [
    id 7
    name "PHB2"
    label "PHB2"
    colors "#FF6C6C"
    diffs 6.67286391470277
    totalFlows 12.8987879752053
    degree 1
  ]
  node
  [
    id 8
    name "RAP1A"
    label "RAP1A"
    colors "#FFA2A2"
    diffs 3.4924688674101
    totalFlows 9.12433024075751
    degree 1
  ]
  node
  [
    id 9
    name "CTTNBP2NL"
    label "CTTNBP2NL"
    colors "#FFC3C3"
    diffs 2.49926470904532
    totalFlows 4.46586241071979
    degree 1
  ]
  node
  [
    id 10
    name "EGFR"
    label "EGFR"
    colors "#FF0000"
    diffs 48.3114914604595
    totalFlows 143.109997360727
    degree 1
  ]
  node
  [
    id 11
    name "CHEK2"
    label "CHEK2"
    colors "#FF5656"
    diffs 9.61825896839679
    totalFlows 79.5291321249768
    degree 1
  ]
  node
  [
    id 12
    name "AIMP2"
    label "AIMP2"
    colors "#FFEEEE"
    diffs 1.74568271109418
    totalFlows 5.00169100130727
    degree 1
  ]
  node
  [
    id 13
    name "PPP2R5D"
    label "PPP2R5D"
    colors "#E3E3FF"
    diffs 0.802125432372648
    totalFlows 19.6878926018544
    degree 1
  ]
  node
  [
    id 14
    name "ITGA4"
    label "ITGA4"
    colors "#FF2B2B"
    diffs 17.0460603684374
    totalFlows 54.6629586831546
    degree 1
  ]
  node
  [
    id 15
    name "ANAPC10"
    label "ANAPC10"
    colors "#ADADFF"
    diffs -0.176172306712257
    totalFlows 1.6014799137658
    degree 1
  ]
  node
  [
    id 16
    name "PPP2R2D"
    label "PPP2R2D"
    colors "#FFADAD"
    diffs 3.41192980731707
    totalFlows 4.98115630679088
    degree 1
  ]
  node
  [
    id 17
    name "MCM3"
    label "MCM3"
    colors "#FF3636"
    diffs 15.3712062813552
    totalFlows 102.970181810989
    degree 1
  ]
  node
  [
    id 18
    name "IKBKE"
    label "IKBKE"
    colors "#2B2BFF"
    diffs -10.6677383724008
    totalFlows 40.2973896331469
    degree 1
  ]
  node
  [
    id 19
    name "RPS3"
    label "RPS3"
    colors "#FF8282"
    diffs 5.19218665280299
    totalFlows 22.6660696850931
    degree 1
  ]
  node
  [
    id 20
    name "CTNNBIP1"
    label "CTNNBIP1"
    colors "#C3C3FF"
    diffs 0.207094881147952
    totalFlows 3.4335326389133
    degree 1
  ]
  node
  [
    id 21
    name "SIRT7"
    label "SIRT7"
    colors "#FF4B4B"
    diffs 14.5291384586391
    totalFlows 82.5386209583555
    degree 1
  ]
  node
  [
    id 22
    name "BCAR3"
    label "BCAR3"
    colors "#FF9797"
    diffs 3.69782535950627
    totalFlows 9.75327342563613
    degree 1
  ]
  node
  [
    id 23
    name "ZFAND6"
    label "ZFAND6"
    colors "#FFE3E3"
    diffs 1.88357309380009
    totalFlows 1.88357309380009
    degree 1
  ]
  node
  [
    id 24
    name "PPME1"
    label "PPME1"
    colors "#FF4141"
    diffs 15.254967291468
    totalFlows 33.6898117306832
    degree 1
  ]
  node
  [
    id 25
    name "NEDD8"
    label "NEDD8"
    colors "#FF2020"
    diffs 19.532262474893
    totalFlows 111.738540270523
    degree 1
  ]
  node
  [
    id 26
    name "PPFIA1"
    label "PPFIA1"
    colors "#6161FF"
    diffs -3.67164368946807
    totalFlows 1.87436497842425
    degree 1
  ]
  node
  [
    id 27
    name "PDCD10"
    label "PDCD10"
    colors "#FFD9D9"
    diffs 2.01786744349141
    totalFlows 3.25693955937954
    degree 1
  ]
  node
  [
    id 28
    name "PPP2CB"
    label "PPP2CB"
    colors "#D9D9FF"
    diffs 0.555837625589742
    totalFlows 20.8269616708714
    degree 1
  ]
  node
  [
    id 29
    name "PMS1"
    label "PMS1"
    colors "#3636FF"
    diffs -8.67305503335539
    totalFlows 24.8998130588219
    degree 1
  ]
  node
  [
    id 30
    name "STUB1"
    label "STUB1"
    colors "#5656FF"
    diffs -5.01589841227317
    totalFlows 37.331482622107
    degree 1
  ]
  node
  [
    id 31
    name "RFC2"
    label "RFC2"
    colors "#6C6CFF"
    diffs -3.21368515701078
    totalFlows 6.34927859490607
    degree 1
  ]
  node
  [
    id 32
    name "INTS1"
    label "INTS1"
    colors "#8D8DFF"
    diffs -1.82368390890211
    totalFlows 2.60275788113367
    degree 1
  ]
  node
  [
    id 33
    name "MLH1"
    label "MLH1"
    colors "#EEEEFF"
    diffs 1.12399505160677
    totalFlows 22.0961539276943
    degree 1
  ]
  node
  [
    id 34
    name "PPP2R2C"
    label "PPP2R2C"
    colors "#F9F9FF"
    diffs 1.42096396341264
    totalFlows 1.42096396341264
    degree 1
  ]
  node
  [
    id 35
    name "PSIP1"
    label "PSIP1"
    colors "#FF6161"
    diffs 8.15275905190769
    totalFlows 37.7681142752815
    degree 1
  ]
  node
  [
    id 36
    name "PPP2R5E"
    label "PPP2R5E"
    colors "#7777FF"
    diffs -2.93404620785146
    totalFlows 3.02060762636055
    degree 1
  ]
  node
  [
    id 37
    name "CDK1"
    label "CDK1"
    colors "#4141FF"
    diffs -7.57828040021539
    totalFlows 25.5889970281128
    degree 1
  ]
  node
  [
    id 38
    name "ARHGEF7"
    label "ARHGEF7"
    colors "#FFF9F9"
    diffs 1.51569038997107
    totalFlows 4.55880023684987
    degree 1
  ]
  node
  [
    id 39
    name "LRRK2"
    label "LRRK2"
    colors "#FFCECE"
    diffs 2.2635165154565
    totalFlows 43.1697528405114
    degree 1
  ]
  node
  [
    id 40
    name "MAPK6"
    label "MAPK6"
    colors "#0000FF"
    diffs -34.6980911085458
    totalFlows 92.271557120539
    degree 1
  ]
  node
  [
    id 41
    name "IRS4"
    label "IRS4"
    colors "#CECEFF"
    diffs 0.31611120303816
    totalFlows 11.7098100188732
    degree 1
  ]
  node
  [
    id 42
    name "ANKLE2"
    label "ANKLE2"
    colors "#A2A2FF"
    diffs -0.56409703895144
    totalFlows 3.78947712930077
    degree 1
  ]
  node
  [
    id 43
    name "PPFIA2"
    label "PPFIA2"
    colors "#B8B8FF"
    diffs 0.0174893440584679
    totalFlows 0.355155327953046
    degree 1
  ]
  node
  [
    id 44
    name "RAF1"
    label "RAF1"
    colors "#9797FF"
    diffs -0.698521691024439
    totalFlows 27.5930511305027
    degree 1
  ]
  node
  [
    id 45
    name "PPP2R2A"
    label "PPP2R2A"
    colors "#8282FF"
    diffs -2.6535145454648
    totalFlows 9.98032220302832
    degree 1
  ]
  node
  [
    id 46
    name "SPRY2"
    label "SPRY2"
    colors "#1515FF"
    diffs -18.7470616417684
    totalFlows 51.221404599616
    degree 1
  ]
  node
  [
    id 47
    name "PPP2R1A"
    label "PPP2R1A"
    colors "#0A0AFF"
    diffs -30.6744763831973
    totalFlows 70.7869205929038
    degree 47
  ]
  edge
  [
    source 0
    target 47
    weight 0.96991271335564
    correlation 0.96991271335564
    sign 1
  ]
  edge
  [
    source 1
    target 47
    weight 0.961151759119477
    correlation -0.961151759119477
    sign -1
  ]
  edge
  [
    source 2
    target 47
    weight 0.982748651337314
    correlation -0.982748651337314
    sign -1
  ]
  edge
  [
    source 3
    target 47
    weight 0.967724690925529
    correlation 0.967724690925529
    sign 1
  ]
  edge
  [
    source 4
    target 47
    weight 0.979553834206153
    correlation 0.979553834206153
    sign 1
  ]
  edge
  [
    source 5
    target 47
    weight 0.959919109790522
    correlation 0.959919109790522
    sign 1
  ]
  edge
  [
    source 6
    target 47
    weight 0.922638684001434
    correlation -0.922638684001434
    sign -1
  ]
  edge
  [
    source 7
    target 47
    weight 0.939807919061018
    correlation 0.939807919061018
    sign 1
  ]
  edge
  [
    source 8
    target 47
    weight 0.894654042520713
    correlation -0.894654042520713
    sign -1
  ]
  edge
  [
    source 9
    target 47
    weight 0.899041913889845
    correlation -0.899041913889845
    sign -1
  ]
  edge
  [
    source 10
    target 47
    weight 0.883844665150399
    correlation -0.883844665150399
    sign -1
  ]
  edge
  [
    source 11
    target 47
    weight 0.721796634072288
    correlation 0.721796634072288
    sign 1
  ]
  edge
  [
    source 12
    target 47
    weight 0.925302842936296
    correlation -0.925302842936296
    sign -1
  ]
  edge
  [
    source 13
    target 47
    weight 0.71348926420586
    correlation 0.71348926420586
    sign 1
  ]
  edge
  [
    source 14
    target 47
    weight 0.856996373041623
    correlation -0.856996373041623
    sign -1
  ]
  edge
  [
    source 15
    target 47
    weight 0.766285291119421
    correlation -0.766285291119421
    sign -1
  ]
  edge
  [
    source 16
    target 47
    weight 0.858421070130994
    correlation -0.858421070130994
    sign -1
  ]
  edge
  [
    source 17
    target 47
    weight 0.619428829240389
    correlation 0.619428829240389
    sign 1
  ]
  edge
  [
    source 18
    target 47
    weight 0.810628327506447
    correlation 0.810628327506447
    sign 1
  ]
  edge
  [
    source 19
    target 47
    weight 0.836822799389475
    correlation 0.836822799389475
    sign 1
  ]
  edge
  [
    source 20
    target 47
    weight 0.801029752527451
    correlation 0.801029752527451
    sign 1
  ]
  edge
  [
    source 21
    target 47
    weight 0.787271550685715
    correlation 0.787271550685715
    sign 1
  ]
  edge
  [
    source 22
    target 47
    weight 0.848989196326121
    correlation -0.848989196326121
    sign -1
  ]
  edge
  [
    source 23
    target 47
    weight 0.941786546900045
    correlation 0.941786546900045
    sign 1
  ]
  edge
  [
    source 24
    target 47
    weight 0.495571095279852
    correlation -0.495571095279852
    sign -1
  ]
  edge
  [
    source 25
    target 47
    weight 0.765852270630409
    correlation 0.765852270630409
    sign 1
  ]
  edge
  [
    source 26
    target 47
    weight 0.7596048252356
    correlation -0.7596048252356
    sign -1
  ]
  edge
  [
    source 27
    target 47
    weight 0.713031317483637
    correlation -0.713031317483637
    sign -1
  ]
  edge
  [
    source 28
    target 47
    weight 0.746690718293797
    correlation -0.746690718293797
    sign -1
  ]
  edge
  [
    source 29
    target 47
    weight 0.425917281148243
    correlation -0.425917281148243
    sign -1
  ]
  edge
  [
    source 30
    target 47
    weight 0.757724434926798
    correlation 0.757724434926798
    sign 1
  ]
  edge
  [
    source 31
    target 47
    weight 0.874951193684095
    correlation 0.874951193684095
    sign 1
  ]
  edge
  [
    source 32
    target 47
    weight 0.857618251984314
    correlation 0.857618251984314
    sign 1
  ]
  edge
  [
    source 33
    target 47
    weight 0.657810006485494
    correlation 0.657810006485494
    sign 1
  ]
  edge
  [
    source 34
    target 47
    weight 0.710481981706322
    correlation -0.931968602314032
    sign -1
  ]
  edge
  [
    source 35
    target 47
    weight 0.372552086719791
    correlation 0.372552086719791
    sign 1
  ]
  edge
  [
    source 36
    target 47
    weight 0.797104411420857
    correlation -0.797104411420857
    sign -1
  ]
  edge
  [
    source 37
    target 47
    weight 0.742596349201907
    correlation -0.742596349201907
    sign -1
  ]
  edge
  [
    source 38
    target 47
    weight 0.691269365591577
    correlation -0.691269365591577
    sign -1
  ]
  edge
  [
    source 39
    target 47
    weight 0.69355058012855
    correlation 0.69355058012855
    sign 1
  ]
  edge
  [
    source 40
    target 47
    weight 0.26990838098447
    correlation -0.26990838098447
    sign -1
  ]
  edge
  [
    source 41
    target 47
    weight 0.667842691244725
    correlation 0.667842691244725
    sign 1
  ]
  edge
  [
    source 42
    target 47
    weight 0.234065683875311
    correlation 0.234065683875311
    sign 1
  ]
  edge
  [
    source 43
    target 47
    weight 0.177577663976523
    correlation -0.644076270170355
    sign -1
  ]
  edge
  [
    source 44
    target 47
    weight 0.614875873750408
    correlation 0.614875873750408
    sign 1
  ]
  edge
  [
    source 45
    target 47
    weight 0.544512917441191
    correlation -0.62627682083089
    sign -1
  ]
  edge
  [
    source 46
    target 47
    weight 0.0532740179479234
    correlation 0.0532740179479234
    sign 1
  ]
]
