# Supplementary material for: Aspergillus fumigatus Challenged by Human Dendritic Cells: Metabolic and Regulatory Pathway Responses Testify a Tight Battle
Source: Front Cell Infect Microbiol. 2019 May 22;9:168. doi: 10.3389/fcimb.2019.00168 (PMC6540932; doi:10.3389/fcimb.2019.00168)
Supplement: Supplementary file 12 [file Data_Sheet_2.ZIP › Supplementary_dataset2/PRKDC_KT_Control.gml]

Creator "igraph version 1.2.0 Mon Jun  4 11:55:17 2018"
Version 1
graph
[
  directed 1
  node
  [
    id 0
    name "ATM"
    label "ATM"
    colors "#7F7FFF"
    diffs -2.37874806356979
    totalFlows 25.348567414052
    degree 1
  ]
  node
  [
    id 1
    name "CHEK2"
    label "CHEK2"
    colors "#FF5151"
    diffs 9.61825896839679
    totalFlows 69.91087315658
    degree 1
  ]
  node
  [
    id 2
    name "ARHGEF6"
    label "ARHGEF6"
    colors "#FFDADA"
    diffs 1.69451754035681
    totalFlows 26.8782212536003
    degree 1
  ]
  node
  [
    id 3
    name "DHX9"
    label "DHX9"
    colors "#1212FF"
    diffs -5.83372439755277
    totalFlows 25.5542823389501
    degree 1
  ]
  node
  [
    id 4
    name "U2AF2"
    label "U2AF2"
    colors "#5B5BFF"
    diffs -4.14273594397006
    totalFlows 14.8610898093724
    degree 1
  ]
  node
  [
    id 5
    name "IGFBP3"
    label "IGFBP3"
    colors "#9191FF"
    diffs -1.7641544877985
    totalFlows 6.78101638091401
    degree 1
  ]
  node
  [
    id 6
    name "XRCC6"
    label "XRCC6"
    colors "#FF1B1B"
    diffs 26.0641135324618
    totalFlows 29.7980377560322
    degree 1
  ]
  node
  [
    id 7
    name "CDK2"
    label "CDK2"
    colors "#0909FF"
    diffs -8.59190070572112
    totalFlows 64.7322073118053
    degree 1
  ]
  node
  [
    id 8
    name "HSP90AB1"
    label "HSP90AB1"
    colors "#FF5B5B"
    diffs 8.93314531669552
    totalFlows 72.8828202941646
    degree 1
  ]
  node
  [
    id 9
    name "CASP2"
    label "CASP2"
    colors "#FF9A9A"
    diffs 3.95351254925285
    totalFlows 30.4307841595991
    degree 1
  ]
  node
  [
    id 10
    name "CLN3"
    label "CLN3"
    colors "#FF6D6D"
    diffs 6.98261863762728
    totalFlows 5.33714293424631
    degree 1
  ]
  node
  [
    id 11
    name "PINK1"
    label "PINK1"
    colors "#1B1BFF"
    diffs -5.75319345565774
    totalFlows 46.1325863575007
    degree 1
  ]
  node
  [
    id 12
    name "EGFR"
    label "EGFR"
    colors "#FF0000"
    diffs 48.3114914604595
    totalFlows 94.7985059002677
    degree 1
  ]
  node
  [
    id 13
    name "TERF1"
    label "TERF1"
    colors "#C8C8FF"
    diffs -1.12917472174752
    totalFlows 31.8881283744294
    degree 1
  ]
  node
  [
    id 14
    name "DHX38"
    label "DHX38"
    colors "#A3A3FF"
    diffs -1.61898097034217
    totalFlows 3.57536992818624
    degree 1
  ]
  node
  [
    id 15
    name "RBBP8"
    label "RBBP8"
    colors "#8888FF"
    diffs -2.36760028454962
    totalFlows 44.5558604822454
    degree 1
  ]
  node
  [
    id 16
    name "HNRNPA1"
    label "HNRNPA1"
    colors "#FF7F7F"
    diffs 4.98819953164593
    totalFlows 27.653229766916
    degree 1
  ]
  node
  [
    id 17
    name "MSL3"
    label "MSL3"
    colors "#FFB6B6"
    diffs 3.04753668261878
    totalFlows 10.5550455641269
    degree 1
  ]
  node
  [
    id 18
    name "DCLRE1C"
    label "DCLRE1C"
    colors "#FFF5F5"
    diffs -0.025309836269968
    totalFlows 3.42394945480958
    degree 1
  ]
  node
  [
    id 19
    name "CHUK"
    label "CHUK"
    colors "#2D2DFF"
    diffs -5.16275672394858
    totalFlows 24.8198298377507
    degree 1
  ]
  node
  [
    id 20
    name "MAP3K3"
    label "MAP3K3"
    colors "#ADADFF"
    diffs -1.4638861184423
    totalFlows 23.6213576462421
    degree 1
  ]
  node
  [
    id 21
    name "KAT5"
    label "KAT5"
    colors "#FF3636"
    diffs 12.7621389151284
    totalFlows 20.4595967673491
    degree 1
  ]
  node
  [
    id 22
    name "PAN2"
    label "PAN2"
    colors "#0000FF"
    diffs -49.2502702989506
    totalFlows 286.028041946055
    degree 1
  ]
  node
  [
    id 23
    name "IKBKB"
    label "IKBKB"
    colors "#9A9AFF"
    diffs -1.67339769485555
    totalFlows 26.9238012762882
    degree 1
  ]
  node
  [
    id 24
    name "MAPK8"
    label "MAPK8"
    colors "#3F3FFF"
    diffs -4.71562088250372
    totalFlows 25.7328912740536
    degree 1
  ]
  node
  [
    id 25
    name "EMD"
    label "EMD"
    colors "#FF9191"
    diffs 3.95387198322156
    totalFlows 14.9353153808996
    degree 1
  ]
  node
  [
    id 26
    name "AKT2"
    label "AKT2"
    colors "#6464FF"
    diffs -3.90630268145947
    totalFlows 9.45178195083935
    degree 1
  ]
  node
  [
    id 27
    name "CTDP1"
    label "CTDP1"
    colors "#4848FF"
    diffs -4.51960430282155
    totalFlows 7.36723580988208
    degree 1
  ]
  node
  [
    id 28
    name "ITGA4"
    label "ITGA4"
    colors "#FF2424"
    diffs 17.0460603684374
    totalFlows 37.6168983147173
    degree 1
  ]
  node
  [
    id 29
    name "MGMT"
    label "MGMT"
    colors "#FF3F3F"
    diffs 10.2014638448627
    totalFlows 3.24133216635141
    degree 1
  ]
  node
  [
    id 30
    name "MRE11A"
    label "MRE11A"
    colors "#ECECFF"
    diffs -0.985620558629634
    totalFlows 67.4629567599539
    degree 1
  ]
  node
  [
    id 31
    name "USF1"
    label "USF1"
    colors "#E3E3FF"
    diffs -1.00535797036354
    totalFlows 7.60501474531292
    degree 1
  ]
  node
  [
    id 32
    name "RBM25"
    label "RBM25"
    colors "#FFC8C8"
    diffs 2.04420625851922
    totalFlows 5.16351037744826
    degree 1
  ]
  node
  [
    id 33
    name "NCF2"
    label "NCF2"
    colors "#B6B6FF"
    diffs -1.35989696544681
    totalFlows 3.80015652093527
    degree 1
  ]
  node
  [
    id 34
    name "IQCB1"
    label "IQCB1"
    colors "#F5F5FF"
    diffs -0.636576837516936
    totalFlows 15.4360827648492
    degree 1
  ]
  node
  [
    id 35
    name "CUL3"
    label "CUL3"
    colors "#FF0909"
    diffs 32.5093506850635
    totalFlows 105.139198058183
    degree 1
  ]
  node
  [
    id 36
    name "CAMKK2"
    label "CAMKK2"
    colors "#FFE3E3"
    diffs 0.416189683024756
    totalFlows 1.67807314750975
    degree 1
  ]
  node
  [
    id 37
    name "MSH6"
    label "MSH6"
    colors "#FFADAD"
    diffs 3.54131232703367
    totalFlows 11.5680551996169
    degree 1
  ]
  node
  [
    id 38
    name "TELO2"
    label "TELO2"
    colors "#6D6DFF"
    diffs -3.64003287699758
    totalFlows 3.64003287699758
    degree 1
  ]
  node
  [
    id 39
    name "SIRT6"
    label "SIRT6"
    colors "#7676FF"
    diffs -3.54893491365933
    totalFlows 5.30846728671354
    degree 1
  ]
  node
  [
    id 40
    name "EFTUD2"
    label "EFTUD2"
    colors "#FF7676"
    diffs 5.97061798949843
    totalFlows 6.89437183520577
    degree 1
  ]
  node
  [
    id 41
    name "PHKG2"
    label "PHKG2"
    colors "#FFFFFF"
    diffs -0.577461987845812
    totalFlows 1.99381075201484
    degree 1
  ]
  node
  [
    id 42
    name "PPP6R1"
    label "PPP6R1"
    colors "#FFD1D1"
    diffs 2.02639516962141
    totalFlows 3.82112773419699
    degree 1
  ]
  node
  [
    id 43
    name "LGR4"
    label "LGR4"
    colors "#FF6464"
    diffs 8.46614994974292
    totalFlows 11.2410726116943
    degree 1
  ]
  node
  [
    id 44
    name "LIG4"
    label "LIG4"
    colors "#FFBFBF"
    diffs 2.52441020826227
    totalFlows 7.38037563934459
    degree 1
  ]
  node
  [
    id 45
    name "CTPS2"
    label "CTPS2"
    colors "#D1D1FF"
    diffs -1.07603717683935
    totalFlows 17.14377668925
    degree 1
  ]
  node
  [
    id 46
    name "CASP3"
    label "CASP3"
    colors "#FFA3A3"
    diffs 3.78783981633578
    totalFlows 26.4014897243483
    degree 1
  ]
  node
  [
    id 47
    name "NUCB1"
    label "NUCB1"
    colors "#2424FF"
    diffs -5.36878784788769
    totalFlows 5.36878784788769
    degree 1
  ]
  node
  [
    id 48
    name "CHEK1"
    label "CHEK1"
    colors "#3636FF"
    diffs -4.80774181618713
    totalFlows 14.5597184327556
    degree 1
  ]
  node
  [
    id 49
    name "SUMO3"
    label "SUMO3"
    colors "#FF4848"
    diffs 9.94170012842203
    totalFlows 103.981320472768
    degree 1
  ]
  node
  [
    id 50
    name "SIRT7"
    label "SIRT7"
    colors "#FF2D2D"
    diffs 14.5291384586391
    totalFlows 68.0094824997163
    degree 1
  ]
  node
  [
    id 51
    name "EHD1"
    label "EHD1"
    colors "#FF8888"
    diffs 4.89888679855549
    totalFlows 30.1917512637929
    degree 1
  ]
  node
  [
    id 52
    name "HSF1"
    label "HSF1"
    colors "#DADAFF"
    diffs -1.06476939877715
    totalFlows 12.1486587408024
    degree 1
  ]
  node
  [
    id 53
    name "PCNA"
    label "PCNA"
    colors "#FFECEC"
    diffs 0.371946721794444
    totalFlows 242.322748043954
    degree 1
  ]
  node
  [
    id 54
    name "NOS2"
    label "NOS2"
    colors "#5151FF"
    diffs -4.51588276685975
    totalFlows 20.0867507097502
    degree 1
  ]
  node
  [
    id 55
    name "HNRNPC"
    label "HNRNPC"
    colors "#BFBFFF"
    diffs -1.22499441277547
    totalFlows 128.655711879861
    degree 1
  ]
  node
  [
    id 56
    name "PRKDC"
    label "PRKDC"
    colors "#FF1212"
    diffs 29.131081026516
    totalFlows 76.7499247347333
    degree 56
  ]
  edge
  [
    source 0
    target 56
    weight 0.982338219255227
    correlation 0.982338219255227
    sign 1
  ]
  edge
  [
    source 1
    target 56
    weight 0.859973725110348
    correlation 0.859973725110348
    sign 1
  ]
  edge
  [
    source 2
    target 56
    weight 0.824021449996914
    correlation 0.824021449996914
    sign 1
  ]
  edge
  [
    source 3
    target 56
    weight 0.892656553854701
    correlation 0.892656553854701
    sign 1
  ]
  edge
  [
    source 4
    target 56
    weight 0.921786328010814
    correlation 0.921786328010814
    sign 1
  ]
  edge
  [
    source 5
    target 56
    weight 0.74402425386166
    correlation 0.74402425386166
    sign 1
  ]
  edge
  [
    source 6
    target 56
    weight 0.909906586328298
    correlation 0.909906586328298
    sign 1
  ]
  edge
  [
    source 7
    target 56
    weight 0.913279484474393
    correlation -0.913279484474393
    sign -1
  ]
  edge
  [
    source 8
    target 56
    weight 0.884571243531404
    correlation 0.884571243531404
    sign 1
  ]
  edge
  [
    source 9
    target 56
    weight 0.657634810240774
    correlation 0.657634810240774
    sign 1
  ]
  edge
  [
    source 10
    target 56
    weight 0.933226049300486
    correlation 0.933226049300486
    sign 1
  ]
  edge
  [
    source 11
    target 56
    weight 0.61970732454742
    correlation 0.61970732454742
    sign 1
  ]
  edge
  [
    source 12
    target 56
    weight 0.822201677631263
    correlation -0.822201677631263
    sign -1
  ]
  edge
  [
    source 13
    target 56
    weight 0.855809690931662
    correlation 0.855809690931662
    sign 1
  ]
  edge
  [
    source 14
    target 56
    weight 0.799775036433998
    correlation 0.799775036433998
    sign 1
  ]
  edge
  [
    source 15
    target 56
    weight 0.524747229901573
    correlation -0.524747229901573
    sign -1
  ]
  edge
  [
    source 16
    target 56
    weight 0.892353688701566
    correlation 0.892353688701566
    sign 1
  ]
  edge
  [
    source 17
    target 56
    weight 0.509736481484664
    correlation 0.509736481484664
    sign 1
  ]
  edge
  [
    source 18
    target 56
    weight 0.72789888951278
    correlation 0.72789888951278
    sign 1
  ]
  edge
  [
    source 19
    target 56
    weight 0.796262418366795
    correlation -0.796262418366795
    sign -1
  ]
  edge
  [
    source 20
    target 56
    weight 0.75810966279457
    correlation 0.75810966279457
    sign 1
  ]
  edge
  [
    source 21
    target 56
    weight 0.833656029739708
    correlation 0.833656029739708
    sign 1
  ]
  edge
  [
    source 22
    target 56
    weight 0.441217055817613
    correlation 0.441217055817613
    sign 1
  ]
  edge
  [
    source 23
    target 56
    weight 0.753523681719297
    correlation 0.753523681719297
    sign 1
  ]
  edge
  [
    source 24
    target 56
    weight 0.777844277666951
    correlation -0.777844277666951
    sign -1
  ]
  edge
  [
    source 25
    target 56
    weight 0.830617758510182
    correlation 0.830617758510182
    sign 1
  ]
  edge
  [
    source 26
    target 56
    weight 0.810581806520845
    correlation 0.810581806520845
    sign 1
  ]
  edge
  [
    source 27
    target 56
    weight 0.913811045930506
    correlation 0.913811045930506
    sign 1
  ]
  edge
  [
    source 28
    target 56
    weight 0.81329372006069
    correlation -0.81329372006069
    sign -1
  ]
  edge
  [
    source 29
    target 56
    weight 0.854614160532077
    correlation 0.854614160532077
    sign 1
  ]
  edge
  [
    source 30
    target 56
    weight 0.393978743696228
    correlation 0.393978743696228
    sign 1
  ]
  edge
  [
    source 31
    target 56
    weight 0.931811019508658
    correlation 0.931811019508658
    sign 1
  ]
  edge
  [
    source 32
    target 56
    weight 0.752073859414727
    correlation 0.752073859414727
    sign 1
  ]
  edge
  [
    source 33
    target 56
    weight 0.692667340578382
    correlation 0.692667340578382
    sign 1
  ]
  edge
  [
    source 34
    target 56
    weight 0.761955703897099
    correlation -0.761955703897099
    sign -1
  ]
  edge
  [
    source 35
    target 56
    weight 0.767976581062296
    correlation -0.767976581062296
    sign -1
  ]
  edge
  [
    source 36
    target 56
    weight 0.839036573754874
    correlation 0.923307260128253
    sign 1
  ]
  edge
  [
    source 37
    target 56
    weight 0.610508023923958
    correlation 0.610508023923958
    sign 1
  ]
  edge
  [
    source 38
    target 56
    weight 0.822585378420485
    correlation 0.822585378420485
    sign 1
  ]
  edge
  [
    source 39
    target 56
    weight 0.826717711948176
    correlation 0.826717711948176
    sign 1
  ]
  edge
  [
    source 40
    target 56
    weight 0.727107673149423
    correlation 0.727107673149423
    sign 1
  ]
  edge
  [
    source 41
    target 56
    weight 0.104608690027563
    correlation 0.731238137091421
    sign 1
  ]
  edge
  [
    source 42
    target 56
    weight 0.935311163174186
    correlation 0.935311163174186
    sign 1
  ]
  edge
  [
    source 43
    target 56
    weight 0.718077031716481
    correlation 0.718077031716481
    sign 1
  ]
  edge
  [
    source 44
    target 56
    weight 0.630646428935498
    correlation -0.630646428935498
    sign -1
  ]
  edge
  [
    source 45
    target 56
    weight 0.198253082424146
    correlation 0.198253082424146
    sign 1
  ]
  edge
  [
    source 46
    target 56
    weight 0.576269982564298
    correlation -0.576269982564298
    sign -1
  ]
  edge
  [
    source 47
    target 56
    weight 0.414855096455789
    correlation 0.414855096455789
    sign 1
  ]
  edge
  [
    source 48
    target 56
    weight 0.414853992643696
    correlation -0.681483731978513
    sign -1
  ]
  edge
  [
    source 49
    target 56
    weight 0.701207539423552
    correlation -0.701207539423552
    sign -1
  ]
  edge
  [
    source 50
    target 56
    weight 0.679561154513709
    correlation 0.679561154513709
    sign 1
  ]
  edge
  [
    source 51
    target 56
    weight 0.0963953043557977
    correlation -0.0963953043557977
    sign -1
  ]
  edge
  [
    source 52
    target 56
    weight 0.363072901965785
    correlation 0.673460389870523
    sign 1
  ]
  edge
  [
    source 53
    target 56
    weight 0.0423008328897675
    correlation 0.0423008328897675
    sign 1
  ]
  edge
  [
    source 54
    target 56
    weight 0.0161876466358609
    correlation 0.658609571004239
    sign 1
  ]
  edge
  [
    source 55
    target 56
    weight 0.00571522466425593
    correlation -0.00571522466425593
    sign -1
  ]
]
