# Supplementary material for: Aspergillus fumigatus Challenged by Human Dendritic Cells: Metabolic and Regulatory Pathway Responses Testify a Tight Battle
Source: Front Cell Infect Microbiol. 2019 May 22;9:168. doi: 10.3389/fcimb.2019.00168 (PMC6540932; doi:10.3389/fcimb.2019.00168)
Supplement: Supplementary file 12 [file Data_Sheet_2.ZIP › Supplementary_dataset2/PRKDC_KT_Disease.gml]

Creator "igraph version 1.2.0 Mon Jun  4 11:55:17 2018"
Version 1
graph
[
  directed 1
  node
  [
    id 0
    name "NCF4"
    label "NCF4"
    colors "#FF6E6E"
    diffs 3.3855108402255
    totalFlows 9.15092532338405
    degree 1
  ]
  node
  [
    id 1
    name "DHX9"
    label "DHX9"
    colors "#5252FF"
    diffs -5.83372439755277
    totalFlows 19.7205579413973
    degree 1
  ]
  node
  [
    id 2
    name "PAN2"
    label "PAN2"
    colors "#0000FF"
    diffs -49.2502702989506
    totalFlows 236.777771647104
    degree 1
  ]
  node
  [
    id 3
    name "YWHAB"
    label "YWHAB"
    colors "#0D0DFF"
    diffs -17.7948728538179
    totalFlows 36.016234946079
    degree 1
  ]
  node
  [
    id 4
    name "ASB5"
    label "ASB5"
    colors "#E3E3FF"
    diffs -1.12344686932357
    totalFlows 1.14263767983505
    degree 1
  ]
  node
  [
    id 5
    name "AP2M1"
    label "AP2M1"
    colors "#FFC0C0"
    diffs 1.27148912699808
    totalFlows 8.9468205245406
    degree 1
  ]
  node
  [
    id 6
    name "HDGF"
    label "HDGF"
    colors "#2222FF"
    diffs -10.322710344957
    totalFlows 18.6796146705161
    degree 1
  ]
  node
  [
    id 7
    name "RFC2"
    label "RFC2"
    colors "#9090FF"
    diffs -3.21368515701078
    totalFlows 6.34927859490607
    degree 1
  ]
  node
  [
    id 8
    name "SMARCA5"
    label "SMARCA5"
    colors "#FFBABA"
    diffs 1.34015384709871
    totalFlows 10.2123165180071
    degree 1
  ]
  node
  [
    id 9
    name "DCLRE1C"
    label "DCLRE1C"
    colors "#FFE3E3"
    diffs -0.025309836269968
    totalFlows 3.39863961853961
    degree 1
  ]
  node
  [
    id 10
    name "PMS2"
    label "PMS2"
    colors "#FFFFFF"
    diffs -0.873230506108102
    totalFlows 4.34168206952429
    degree 1
  ]
  node
  [
    id 11
    name "MRE11A"
    label "MRE11A"
    colors "#F8F8FF"
    diffs -0.985620558629634
    totalFlows 66.4773362013242
    degree 1
  ]
  node
  [
    id 12
    name "CUL7"
    label "CUL7"
    colors "#3737FF"
    diffs -6.76423848209401
    totalFlows 62.0025637903944
    degree 1
  ]
  node
  [
    id 13
    name "CTPS2"
    label "CTPS2"
    colors "#EAEAFF"
    diffs -1.07603717683935
    totalFlows 16.0677395124106
    degree 1
  ]
  node
  [
    id 14
    name "COPS5"
    label "COPS5"
    colors "#FF3E3E"
    diffs 6.23946133327367
    totalFlows 66.7678765616373
    degree 1
  ]
  node
  [
    id 15
    name "IKBKAP"
    label "IKBKAP"
    colors "#6767FF"
    diffs -4.81916244358678
    totalFlows 6.56298965679128
    degree 1
  ]
  node
  [
    id 16
    name "RYK"
    label "RYK"
    colors "#9E9EFF"
    diffs -2.94579734727524
    totalFlows 6.89020530481612
    degree 1
  ]
  node
  [
    id 17
    name "FOXRED2"
    label "FOXRED2"
    colors "#FF3030"
    diffs 8.1728193292995
    totalFlows 21.3961008997362
    degree 1
  ]
  node
  [
    id 18
    name "RAD21"
    label "RAD21"
    colors "#FF4B4B"
    diffs 5.04350201998007
    totalFlows 22.4091605933217
    degree 1
  ]
  node
  [
    id 19
    name "TERF1"
    label "TERF1"
    colors "#DCDCFF"
    diffs -1.12917472174752
    totalFlows 30.7589536526819
    degree 1
  ]
  node
  [
    id 20
    name "ETV1"
    label "ETV1"
    colors "#8282FF"
    diffs -3.66322080020691
    totalFlows 1.97577876688268
    degree 1
  ]
  node
  [
    id 21
    name "LIG4"
    label "LIG4"
    colors "#FF8989"
    diffs 2.52441020826227
    totalFlows 9.90478584760686
    degree 1
  ]
  node
  [
    id 22
    name "AKT2"
    label "AKT2"
    colors "#7C7CFF"
    diffs -3.90630268145947
    totalFlows 5.54547926937989
    degree 1
  ]
  node
  [
    id 23
    name "RBM25"
    label "RBM25"
    colors "#FF9797"
    diffs 2.04420625851922
    totalFlows 7.20771663596748
    degree 1
  ]
  node
  [
    id 24
    name "KAT5"
    label "KAT5"
    colors "#FF0D0D"
    diffs 12.7621389151284
    totalFlows 33.2217356824776
    degree 1
  ]
  node
  [
    id 25
    name "LRRFIP1"
    label "LRRFIP1"
    colors "#FF9E9E"
    diffs 1.81347380468276
    totalFlows 3.34119812991722
    degree 1
  ]
  node
  [
    id 26
    name "TPR"
    label "TPR"
    colors "#3E3EFF"
    diffs -6.60641369696863
    totalFlows 11.3614314845965
    degree 1
  ]
  node
  [
    id 27
    name "XRCC4"
    label "XRCC4"
    colors "#FFEAEA"
    diffs -0.087857051460126
    totalFlows 1.64799962894014
    degree 1
  ]
  node
  [
    id 28
    name "HDLBP"
    label "HDLBP"
    colors "#B3B3FF"
    diffs -2.01132648640554
    totalFlows 2.61822952085133
    degree 1
  ]
  node
  [
    id 29
    name "NCOA6"
    label "NCOA6"
    colors "#2929FF"
    diffs -8.46860385681101
    totalFlows 14.5821598504147
    degree 1
  ]
  node
  [
    id 30
    name "EED"
    label "EED"
    colors "#0606FF"
    diffs -22.1045681430262
    totalFlows 39.1185235176855
    degree 1
  ]
  node
  [
    id 31
    name "HNRNPC"
    label "HNRNPC"
    colors "#D5D5FF"
    diffs -1.22499441277547
    totalFlows 127.430717467086
    degree 1
  ]
  node
  [
    id 32
    name "RAD17"
    label "RAD17"
    colors "#FF7575"
    diffs 3.3677145682823
    totalFlows 5.05461162348964
    degree 1
  ]
  node
  [
    id 33
    name "GBAS"
    label "GBAS"
    colors "#FFC7C7"
    diffs 1.04293729130647
    totalFlows 4.79267576256856
    degree 1
  ]
  node
  [
    id 34
    name "KAT2A"
    label "KAT2A"
    colors "#FFDCDC"
    diffs 0.000659438167641468
    totalFlows 20.1138619166249
    degree 1
  ]
  node
  [
    id 35
    name "SUMO3"
    label "SUMO3"
    colors "#FF1B1B"
    diffs 9.94170012842203
    totalFlows 113.92302060119
    degree 1
  ]
  node
  [
    id 36
    name "NR1H4"
    label "NR1H4"
    colors "#FF9090"
    diffs 2.04538600199045
    totalFlows 3.92505321459429
    degree 1
  ]
  node
  [
    id 37
    name "MBP"
    label "MBP"
    colors "#BABAFF"
    diffs -1.96793536883739
    totalFlows 6.85827981333146
    degree 1
  ]
  node
  [
    id 38
    name "AICDA"
    label "AICDA"
    colors "#8989FF"
    diffs -3.51636652096152
    totalFlows 3.58228877048547
    degree 1
  ]
  node
  [
    id 39
    name "PPP6C"
    label "PPP6C"
    colors "#FF6060"
    diffs 4.05872288325654
    totalFlows 6.02643044620846
    degree 1
  ]
  node
  [
    id 40
    name "RIPK3"
    label "RIPK3"
    colors "#C7C7FF"
    diffs -1.78178861652825
    totalFlows 9.23567320003611
    degree 1
  ]
  node
  [
    id 41
    name "HNRNPA1"
    label "HNRNPA1"
    colors "#FF5252"
    diffs 4.98819953164593
    totalFlows 32.6414292985619
    degree 1
  ]
  node
  [
    id 42
    name "FAF2"
    label "FAF2"
    colors "#3030FF"
    diffs -7.74230178344121
    totalFlows 11.1568754479904
    degree 1
  ]
  node
  [
    id 43
    name "BIRC5"
    label "BIRC5"
    colors "#7575FF"
    diffs -4.27562966375424
    totalFlows 2.10863421313921
    degree 1
  ]
  node
  [
    id 44
    name "CLN3"
    label "CLN3"
    colors "#FF3737"
    diffs 6.98261863762728
    totalFlows 12.3197615718736
    degree 1
  ]
  node
  [
    id 45
    name "HSF1"
    label "HSF1"
    colors "#F1F1FF"
    diffs -1.06476939877715
    totalFlows 11.0838893420252
    degree 1
  ]
  node
  [
    id 46
    name "IKBKB"
    label "IKBKB"
    colors "#CECEFF"
    diffs -1.67339769485555
    totalFlows 25.2504035814327
    degree 1
  ]
  node
  [
    id 47
    name "OBSL1"
    label "OBSL1"
    colors "#FF0606"
    diffs 24.1613972741766
    totalFlows 79.287839297011
    degree 1
  ]
  node
  [
    id 48
    name "LYN"
    label "LYN"
    colors "#1414FF"
    diffs -14.2781301096781
    totalFlows 43.7512528422603
    degree 1
  ]
  node
  [
    id 49
    name "GSK3B"
    label "GSK3B"
    colors "#FFACAC"
    diffs 1.62137308804047
    totalFlows 37.1427192873519
    degree 1
  ]
  node
  [
    id 50
    name "YY1"
    label "YY1"
    colors "#FFF1F1"
    diffs -0.265816803528327
    totalFlows 21.6167789389869
    degree 1
  ]
  node
  [
    id 51
    name "AP1B1"
    label "AP1B1"
    colors "#FF7C7C"
    diffs 3.07284701198992
    totalFlows 3.97213004357023
    degree 1
  ]
  node
  [
    id 52
    name "PRKAB2"
    label "PRKAB2"
    colors "#4444FF"
    diffs -6.25283328488858
    totalFlows 3.03514831274506
    degree 1
  ]
  node
  [
    id 53
    name "FN1"
    label "FN1"
    colors "#FFCECE"
    diffs 0.820819280775922
    totalFlows 73.5705423436018
    degree 1
  ]
  node
  [
    id 54
    name "HIST1H1C"
    label "HIST1H1C"
    colors "#FF1414"
    diffs 10.9340275905747
    totalFlows 11.9265341048528
    degree 1
  ]
  node
  [
    id 55
    name "IQCB1"
    label "IQCB1"
    colors "#FFF8F8"
    diffs -0.636576837516936
    totalFlows 14.7995059273323
    degree 1
  ]
  node
  [
    id 56
    name "MSL3"
    label "MSL3"
    colors "#FF8282"
    diffs 3.04753668261878
    totalFlows 13.6025822467456
    degree 1
  ]
  node
  [
    id 57
    name "RBBP8"
    label "RBBP8"
    colors "#A5A5FF"
    diffs -2.36760028454962
    totalFlows 42.1882601976958
    degree 1
  ]
  node
  [
    id 58
    name "GSK3A"
    label "GSK3A"
    colors "#9797FF"
    diffs -3.14786863856539
    totalFlows 4.3075355568369
    degree 1
  ]
  node
  [
    id 59
    name "SNRPA"
    label "SNRPA"
    colors "#ACACFF"
    diffs -2.02150576040785
    totalFlows 8.15873939832808
    degree 1
  ]
  node
  [
    id 60
    name "CASP2"
    label "CASP2"
    colors "#FF6767"
    diffs 3.95351254925285
    totalFlows 34.384296708852
    degree 1
  ]
  node
  [
    id 61
    name "EFTUD2"
    label "EFTUD2"
    colors "#FF4444"
    diffs 5.97061798949843
    totalFlows 12.8649898247042
    degree 1
  ]
  node
  [
    id 62
    name "HSP90AB1"
    label "HSP90AB1"
    colors "#FF2929"
    diffs 8.93314531669552
    totalFlows 81.8159656108601
    degree 1
  ]
  node
  [
    id 63
    name "PINK1"
    label "PINK1"
    colors "#5959FF"
    diffs -5.75319345565774
    totalFlows 40.3793929018429
    degree 1
  ]
  node
  [
    id 64
    name "POU2F1"
    label "POU2F1"
    colors "#FFB3B3"
    diffs 1.40470602267635
    totalFlows 9.51756158521272
    degree 1
  ]
  node
  [
    id 65
    name "NFKBIE"
    label "NFKBIE"
    colors "#4B4BFF"
    diffs -6.08511644329824
    totalFlows 7.6815384787112
    degree 1
  ]
  node
  [
    id 66
    name "CUL5"
    label "CUL5"
    colors "#6060FF"
    diffs -4.9196559227681
    totalFlows 29.3435582756241
    degree 1
  ]
  node
  [
    id 67
    name "PCNA"
    label "PCNA"
    colors "#FFD5D5"
    diffs 0.371946721794444
    totalFlows 242.694694765749
    degree 1
  ]
  node
  [
    id 68
    name "ARHGEF6"
    label "ARHGEF6"
    colors "#FFA5A5"
    diffs 1.69451754035681
    totalFlows 28.5727387939571
    degree 1
  ]
  node
  [
    id 69
    name "CHEK1"
    label "CHEK1"
    colors "#6E6EFF"
    diffs -4.80774181618713
    totalFlows 9.75197661656842
    degree 1
  ]
  node
  [
    id 70
    name "CHEK2"
    label "CHEK2"
    colors "#FF2222"
    diffs 9.61825896839679
    totalFlows 79.5291321249768
    degree 1
  ]
  node
  [
    id 71
    name "SF3B6"
    label "SF3B6"
    colors "#C0C0FF"
    diffs -1.8399287980423
    totalFlows 4.02269549998917
    degree 1
  ]
  node
  [
    id 72
    name "BAG3"
    label "BAG3"
    colors "#1B1BFF"
    diffs -13.3483736143683
    totalFlows 36.0404578716858
    degree 1
  ]
  node
  [
    id 73
    name "EHD1"
    label "EHD1"
    colors "#FF5959"
    diffs 4.89888679855549
    totalFlows 35.0906380623484
    degree 1
  ]
  node
  [
    id 74
    name "PRKDC"
    label "PRKDC"
    colors "#FF0000"
    diffs 29.131081026516
    totalFlows 105.881005761249
    degree 74
  ]
  edge
  [
    source 0
    target 74
    weight 0.99249885717042
    correlation -0.99249885717042
    sign -1
  ]
  edge
  [
    source 1
    target 74
    weight 0.961072398914295
    correlation 0.961072398914295
    sign 1
  ]
  edge
  [
    source 2
    target 74
    weight 0.939865933344079
    correlation -0.939865933344079
    sign -1
  ]
  edge
  [
    source 3
    target 74
    weight 0.961626955036923
    correlation 0.961626955036923
    sign 1
  ]
  edge
  [
    source 4
    target 74
    weight 0.980913130435313
    correlation 0.980913130435313
    sign 1
  ]
  edge
  [
    source 5
    target 74
    weight 0.900254670690138
    correlation -0.900254670690138
    sign -1
  ]
  edge
  [
    source 6
    target 74
    weight 0.931574770057856
    correlation 0.931574770057856
    sign 1
  ]
  edge
  [
    source 7
    target 74
    weight 0.95426593853088
    correlation -0.95426593853088
    sign -1
  ]
  edge
  [
    source 8
    target 74
    weight 0.935089166161003
    correlation 0.935089166161003
    sign 1
  ]
  edge
  [
    source 9
    target 74
    weight 0.790877028977748
    correlation 0.790877028977748
    sign 1
  ]
  edge
  [
    source 10
    target 74
    weight 0.968911731196275
    correlation 0.968911731196275
    sign 1
  ]
  edge
  [
    source 11
    target 74
    weight 0.74432225667807
    correlation 0.74432225667807
    sign 1
  ]
  edge
  [
    source 12
    target 74
    weight 0.924585537728455
    correlation -0.924585537728455
    sign -1
  ]
  edge
  [
    source 13
    target 74
    weight 0.70765458748896
    correlation -0.70765458748896
    sign -1
  ]
  edge
  [
    source 14
    target 74
    weight 0.912932255681401
    correlation 0.912932255681401
    sign 1
  ]
  edge
  [
    source 15
    target 74
    weight 0.933119699009386
    correlation 0.933119699009386
    sign 1
  ]
  edge
  [
    source 16
    target 74
    weight 0.771797835996749
    correlation 0.771797835996749
    sign 1
  ]
  edge
  [
    source 17
    target 74
    weight 0.688180501085427
    correlation 0.688180501085427
    sign 1
  ]
  edge
  [
    source 18
    target 74
    weight 0.876013662363196
    correlation 0.876013662363196
    sign 1
  ]
  edge
  [
    source 19
    target 74
    weight 0.875917843335373
    correlation 0.875917843335373
    sign 1
  ]
  edge
  [
    source 20
    target 74
    weight 0.987889383441339
    correlation 0.987889383441339
    sign 1
  ]
  edge
  [
    source 21
    target 74
    weight 0.850215383665145
    correlation 0.850215383665145
    sign 1
  ]
  edge
  [
    source 22
    target 74
    weight 0.89377168617427
    correlation -0.89377168617427
    sign -1
  ]
  edge
  [
    source 23
    target 74
    weight 0.932065396934502
    correlation 0.932065396934502
    sign 1
  ]
  edge
  [
    source 24
    target 74
    weight 0.871652393496607
    correlation -0.871652393496607
    sign -1
  ]
  edge
  [
    source 25
    target 74
    weight 0.899556399378992
    correlation 0.899556399378992
    sign 1
  ]
  edge
  [
    source 26
    target 74
    weight 0.876449209155746
    correlation 0.876449209155746
    sign 1
  ]
  edge
  [
    source 27
    target 74
    weight 0.823999814470069
    correlation 0.823999814470069
    sign 1
  ]
  edge
  [
    source 28
    target 74
    weight 0.879709052401538
    correlation -0.879709052401538
    sign -1
  ]
  edge
  [
    source 29
    target 74
    weight 0.891592856204643
    correlation -0.891592856204643
    sign -1
  ]
  edge
  [
    source 30
    target 74
    weight 0.851620114125475
    correlation 0.851620114125475
    sign 1
  ]
  edge
  [
    source 31
    target 74
    weight 0.520419636936643
    correlation 0.520419636936643
    sign 1
  ]
  edge
  [
    source 32
    target 74
    weight 0.782959721233988
    correlation 0.782959721233988
    sign 1
  ]
  edge
  [
    source 33
    target 74
    weight 0.80798755618588
    correlation 0.80798755618588
    sign 1
  ]
  edge
  [
    source 34
    target 74
    weight 0.891633329274584
    correlation 0.891633329274584
    sign 1
  ]
  edge
  [
    source 35
    target 74
    weight 0.85980043169999
    correlation 0.85980043169999
    sign 1
  ]
  edge
  [
    source 36
    target 74
    weight 0.9699544896832
    correlation -0.9699544896832
    sign -1
  ]
  edge
  [
    source 37
    target 74
    weight 0.860540080638084
    correlation 0.860540080638084
    sign 1
  ]
  edge
  [
    source 38
    target 74
    weight 0.718282073520533
    correlation -0.718282073520533
    sign -1
  ]
  edge
  [
    source 39
    target 74
    weight 0.863383882039496
    correlation -0.863383882039496
    sign -1
  ]
  edge
  [
    source 40
    target 74
    weight 0.765074552755905
    correlation -0.765074552755905
    sign -1
  ]
  edge
  [
    source 41
    target 74
    weight 0.789095470457308
    correlation 0.789095470457308
    sign 1
  ]
  edge
  [
    source 42
    target 74
    weight 0.758886575436245
    correlation 0.758886575436245
    sign 1
  ]
  edge
  [
    source 43
    target 74
    weight 0.72033739924541
    correlation -0.72033739924541
    sign -1
  ]
  edge
  [
    source 44
    target 74
    weight 0.773115905821579
    correlation -0.773115905821579
    sign -1
  ]
  edge
  [
    source 45
    target 74
    weight 0.812245065576745
    correlation -0.812245065576745
    sign -1
  ]
  edge
  [
    source 46
    target 74
    weight 0.731698487693632
    correlation -0.731698487693632
    sign -1
  ]
  edge
  [
    source 47
    target 74
    weight 0.771190377684294
    correlation 0.771190377684294
    sign 1
  ]
  edge
  [
    source 48
    target 74
    weight 0.597880756061848
    correlation 0.597880756061848
    sign 1
  ]
  edge
  [
    source 49
    target 74
    weight 0.725143408677254
    correlation 0.725143408677254
    sign 1
  ]
  edge
  [
    source 50
    target 74
    weight 0.819172523822059
    correlation 0.819172523822059
    sign 1
  ]
  edge
  [
    source 51
    target 74
    weight 0.595520603554948
    correlation -0.595520603554948
    sign -1
  ]
  edge
  [
    source 52
    target 74
    weight 0.692899197056565
    correlation 0.692899197056565
    sign 1
  ]
  edge
  [
    source 53
    target 74
    weight 0.713350109528503
    correlation -0.713350109528503
    sign -1
  ]
  edge
  [
    source 54
    target 74
    weight 0.768437489359231
    correlation -0.768437489359231
    sign -1
  ]
  edge
  [
    source 55
    target 74
    weight 0.637177548982226
    correlation 0.637177548982226
    sign 1
  ]
  edge
  [
    source 56
    target 74
    weight 0.227104971738611
    correlation -0.227104971738611
    sign -1
  ]
  edge
  [
    source 57
    target 74
    weight 0.224666083689959
    correlation -0.224666083689959
    sign -1
  ]
  edge
  [
    source 58
    target 74
    weight 0.685070699484596
    correlation -0.685070699484596
    sign -1
  ]
  edge
  [
    source 59
    target 74
    weight 0.793150360435143
    correlation -0.793150360435143
    sign -1
  ]
  edge
  [
    source 60
    target 74
    weight 0.15969450302398
    correlation -0.15969450302398
    sign -1
  ]
  edge
  [
    source 61
    target 74
    weight 0.722428693593423
    correlation -0.722428693593423
    sign -1
  ]
  edge
  [
    source 62
    target 74
    weight 0.651748254598888
    correlation -0.651748254598888
    sign -1
  ]
  edge
  [
    source 63
    target 74
    weight 0.129425035230688
    correlation -0.129425035230688
    sign -1
  ]
  edge
  [
    source 64
    target 74
    weight 0.154779011640334
    correlation 0.852922831445015
    sign 1
  ]
  edge
  [
    source 65
    target 74
    weight 0.144216831923342
    correlation 0.639779987055706
    sign 1
  ]
  edge
  [
    source 66
    target 74
    weight 0.625547123866558
    correlation 0.625547123866558
    sign 1
  ]
  edge
  [
    source 67
    target 74
    weight 0.0605864213437177
    correlation -0.0605864213437177
    sign -1
  ]
  edge
  [
    source 68
    target 74
    weight 0.060488701362118
    correlation -0.060488701362118
    sign -1
  ]
  edge
  [
    source 69
    target 74
    weight 0.130805389080842
    correlation -0.632682862071958
    sign -1
  ]
  edge
  [
    source 70
    target 74
    weight 0.0551617835799142
    correlation -0.0551617835799142
    sign -1
  ]
  edge
  [
    source 71
    target 74
    weight 0.542317513450887
    correlation 0.672329579883567
    sign 1
  ]
  edge
  [
    source 72
    target 74
    weight 0.18332390544923
    correlation -0.637368445403029
    sign -1
  ]
  edge
  [
    source 73
    target 74
    weight 0.00272463828113404
    correlation -0.00272463828113404
    sign -1
  ]
]
