# Supplementary material for: Aspergillus fumigatus Challenged by Human Dendritic Cells: Metabolic and Regulatory Pathway Responses Testify a Tight Battle
Source: Front Cell Infect Microbiol. 2019 May 22;9:168. doi: 10.3389/fcimb.2019.00168 (PMC6540932; doi:10.3389/fcimb.2019.00168)
Supplement: Supplementary file 12 [file Data_Sheet_2.ZIP › Supplementary_dataset2/PTPN11_NR_Control.gml]

Creator "igraph version 1.2.0 Mon Jun  4 11:55:26 2018"
Version 1
graph
[
  directed 1
  node
  [
    id 0
    name "PTPN11"
    label "PTPN11"
    colors "#FF3232"
    diffs 14.7276396529187
    totalFlows 13.405778700019
    degree 10
  ]
  node
  [
    id 1
    name "CAV1"
    label "CAV1"
    colors "#FF6565"
    diffs 5.66586529351094
    totalFlows 19.6669368094139
    degree 1
  ]
  node
  [
    id 2
    name "CBL"
    label "CBL"
    colors "#0000FF"
    diffs -26.8821825850721
    totalFlows 129.75942890148
    degree 1
  ]
  node
  [
    id 3
    name "MAPK14"
    label "MAPK14"
    colors "#FF0000"
    diffs 15.1488128168434
    totalFlows 25.9230794303866
    degree 1
  ]
  node
  [
    id 4
    name "GRB2"
    label "GRB2"
    colors "#FF9898"
    diffs 4.8815707320791
    totalFlows 79.341577793987
    degree 1
  ]
  node
  [
    id 5
    name "FASN"
    label "FASN"
    colors "#FFFFFF"
    diffs 2.98466367671379
    totalFlows 2.59529056113561
    degree 1
  ]
  node
  [
    id 6
    name "PDGFRB"
    label "PDGFRB"
    colors "#FFCBCB"
    diffs 3.40081499410734
    totalFlows 10.3253669666026
    degree 1
  ]
  node
  [
    id 7
    name "IQCB1"
    label "IQCB1"
    colors "#9999FF"
    diffs -0.636576837516936
    totalFlows 15.4360827648492
    degree 1
  ]
  node
  [
    id 8
    name "NTRK2"
    label "NTRK2"
    colors "#6666FF"
    diffs -2.61825875749349
    totalFlows 4.0566306110471
    degree 1
  ]
  node
  [
    id 9
    name "CHUK"
    label "CHUK"
    colors "#3333FF"
    diffs -5.16275672394858
    totalFlows 24.8198298377507
    degree 1
  ]
  node
  [
    id 10
    name "RTF1"
    label "RTF1"
    colors "#CCCCFF"
    diffs 1.36955068432773
    totalFlows 3.60904226410349
    degree 1
  ]
  edge
  [
    source 0
    target 1
    weight 0.991219143097041
    correlation -0.991219143097041
    sign -1
  ]
  edge
  [
    source 0
    target 2
    weight 0.898738370331402
    correlation 0.898738370331402
    sign 1
  ]
  edge
  [
    source 0
    target 3
    weight 0.920155159973735
    correlation 0.920155159973735
    sign 1
  ]
  edge
  [
    source 0
    target 4
    weight 0.948055437394097
    correlation 0.948055437394097
    sign 1
  ]
  edge
  [
    source 0
    target 5
    weight 0.940062278887733
    correlation 0.940062278887733
    sign 1
  ]
  edge
  [
    source 0
    target 6
    weight 0.266996931707937
    correlation -0.928284069240609
    sign -1
  ]
  edge
  [
    source 0
    target 7
    weight 0.942996710876838
    correlation -0.942996710876838
    sign -1
  ]
  edge
  [
    source 0
    target 8
    weight 0.175384183438489
    correlation -0.902185645509437
    sign -1
  ]
  edge
  [
    source 0
    target 9
    weight 0.268358128108582
    correlation -0.880238630964577
    sign -1
  ]
  edge
  [
    source 0
    target 10
    weight 0.364200643744081
    correlation 0.89461937450417
    sign 1
  ]
]
