# Supplementary material for: Aspergillus fumigatus Challenged by Human Dendritic Cells: Metabolic and Regulatory Pathway Responses Testify a Tight Battle
Source: Front Cell Infect Microbiol. 2019 May 22;9:168. doi: 10.3389/fcimb.2019.00168 (PMC6540932; doi:10.3389/fcimb.2019.00168)
Supplement: Supplementary file 12 [file Data_Sheet_2.ZIP › Supplementary_dataset2/PTPN11_NR_Disease.gml]

Creator "igraph version 1.2.0 Mon Jun  4 11:55:26 2018"
Version 1
graph
[
  directed 1
  node
  [
    id 0
    name "PTPN11"
    label "PTPN11"
    colors "#FF5A5A"
    diffs 14.7276396529187
    totalFlows 28.1334183529376
    degree 17
  ]
  node
  [
    id 1
    name "ERBB3"
    label "ERBB3"
    colors "#F0F0FF"
    diffs 2.46536689766075
    totalFlows 11.1744143388059
    degree 1
  ]
  node
  [
    id 2
    name "CTNNB1"
    label "CTNNB1"
    colors "#0000FF"
    diffs -29.8801714481
    totalFlows 151.601796658236
    degree 1
  ]
  node
  [
    id 3
    name "PRKCA"
    label "PRKCA"
    colors "#3C3CFF"
    diffs -12.876660221481
    totalFlows 29.682003711332
    degree 1
  ]
  node
  [
    id 4
    name "UBC"
    label "UBC"
    colors "#FF0000"
    diffs 286.847303328444
    totalFlows 1297.32983910087
    degree 1
  ]
  node
  [
    id 5
    name "STAT5A"
    label "STAT5A"
    colors "#FF7878"
    diffs 5.58816402527977
    totalFlows 17.5715020673259
    degree 1
  ]
  node
  [
    id 6
    name "STAT3"
    label "STAT3"
    colors "#FF3C3C"
    diffs 16.8831842146001
    totalFlows 108.952301567452
    degree 1
  ]
  node
  [
    id 7
    name "SIGLEC7"
    label "SIGLEC7"
    colors "#D2D2FF"
    diffs 1.96072965308209
    totalFlows 1.96072965308209
    degree 1
  ]
  node
  [
    id 8
    name "NEDD8"
    label "NEDD8"
    colors "#FF1E1E"
    diffs 19.532262474893
    totalFlows 111.738540270523
    degree 1
  ]
  node
  [
    id 9
    name "IFNGR1"
    label "IFNGR1"
    colors "#7878FF"
    diffs 0.142962464626063
    totalFlows 1.93960631251954
    degree 1
  ]
  node
  [
    id 10
    name "MVP"
    label "MVP"
    colors "#5959FF"
    diffs -3.30643366339506
    totalFlows 8.1449573077303
    degree 1
  ]
  node
  [
    id 11
    name "VCAM1"
    label "VCAM1"
    colors "#1E1EFF"
    diffs -20.8688039838852
    totalFlows 33.1683948854388
    degree 1
  ]
  node
  [
    id 12
    name "IRS4"
    label "IRS4"
    colors "#9696FF"
    diffs 0.31611120303816
    totalFlows 11.7098100188732
    degree 1
  ]
  node
  [
    id 13
    name "SGCG"
    label "SGCG"
    colors "#FFD2D2"
    diffs 2.92992613409548
    totalFlows 2.92992613409548
    degree 1
  ]
  node
  [
    id 14
    name "RFWD2"
    label "RFWD2"
    colors "#FF9696"
    diffs 5.06302046878604
    totalFlows 11.8696616572338
    degree 1
  ]
  node
  [
    id 15
    name "CDC73"
    label "CDC73"
    colors "#FFF0F0"
    diffs 2.63367375515609
    totalFlows 8.07602355801577
    degree 1
  ]
  node
  [
    id 16
    name "FASN"
    label "FASN"
    colors "#FFB3B3"
    diffs 2.98466367671379
    totalFlows 5.57995423784939
    degree 1
  ]
  node
  [
    id 17
    name "TIE1"
    label "TIE1"
    colors "#B3B3FF"
    diffs 0.632445148919612
    totalFlows 2.447147678351
    degree 1
  ]
  edge
  [
    source 0
    target 1
    weight 0.999802596151135
    correlation 0.999802596151135
    sign 1
  ]
  edge
  [
    source 0
    target 2
    weight 0.937030196948528
    correlation 0.937030196948528
    sign 1
  ]
  edge
  [
    source 0
    target 3
    weight 0.97225499170231
    correlation -0.97225499170231
    sign -1
  ]
  edge
  [
    source 0
    target 4
    weight 0.994350888484547
    correlation -0.994350888484547
    sign -1
  ]
  edge
  [
    source 0
    target 5
    weight 0.975750040391079
    correlation 0.975750040391079
    sign 1
  ]
  edge
  [
    source 0
    target 6
    weight 0.812117903138632
    correlation 0.812117903138632
    sign 1
  ]
  edge
  [
    source 0
    target 7
    weight 0.718067314201991
    correlation -0.918119758840137
    sign -1
  ]
  edge
  [
    source 0
    target 8
    weight 0.955629711899162
    correlation -0.955629711899162
    sign -1
  ]
  edge
  [
    source 0
    target 9
    weight 0.128314495281543
    correlation -0.816849875729669
    sign -1
  ]
  edge
  [
    source 0
    target 10
    weight 0.976422458618181
    correlation -0.976422458618181
    sign -1
  ]
  edge
  [
    source 0
    target 11
    weight 0.948003991320523
    correlation -0.948003991320523
    sign -1
  ]
  edge
  [
    source 0
    target 12
    weight 0.971321296933254
    correlation -0.971321296933254
    sign -1
  ]
  edge
  [
    source 0
    target 13
    weight 0.962968539309899
    correlation 0.962968539309899
    sign 1
  ]
  edge
  [
    source 0
    target 14
    weight 0.893291908383855
    correlation -0.893291908383855
    sign -1
  ]
  edge
  [
    source 0
    target 15
    weight 0.828792640674086
    correlation 0.828792640674086
    sign 1
  ]
  edge
  [
    source 0
    target 16
    weight 0.705115607534833
    correlation 0.877919831064804
    sign 1
  ]
  edge
  [
    source 0
    target 17
    weight 0.385229238744843
    correlation 0.779995322703614
    sign 1
  ]
]
