# Supplementary material for: Aspergillus fumigatus Challenged by Human Dendritic Cells: Metabolic and Regulatory Pathway Responses Testify a Tight Battle
Source: Front Cell Infect Microbiol. 2019 May 22;9:168. doi: 10.3389/fcimb.2019.00168 (PMC6540932; doi:10.3389/fcimb.2019.00168)
Supplement: Supplementary file 12 [file Data_Sheet_2.ZIP › Supplementary_dataset2/RELA_KT_Control.gml]

Creator "igraph version 1.2.0 Mon Jun  4 11:55:14 2018"
Version 1
graph
[
  directed 1
  node
  [
    id 0
    name "NCL"
    label "NCL"
    colors "#FF6868"
    diffs 4.1284534250697
    totalFlows 19.8604012668987
    degree 1
  ]
  node
  [
    id 1
    name "CUL2"
    label "CUL2"
    colors "#FF1313"
    diffs 12.544721687272
    totalFlows 32.1477523435811
    degree 1
  ]
  node
  [
    id 2
    name "CDK4"
    label "CDK4"
    colors "#3A3AFF"
    diffs -5.86167036279728
    totalFlows 20.8571713719637
    degree 1
  ]
  node
  [
    id 3
    name "UBR5"
    label "UBR5"
    colors "#5555FF"
    diffs -4.99050801793949
    totalFlows 14.7225306360004
    degree 1
  ]
  node
  [
    id 4
    name "CDKN2A"
    label "CDKN2A"
    colors "#6F6FFF"
    diffs -3.87350459531947
    totalFlows 21.5206707912964
    degree 1
  ]
  node
  [
    id 5
    name "UBE2C"
    label "UBE2C"
    colors "#9696FF"
    diffs -2.8386778090779
    totalFlows 9.32714399590295
    degree 1
  ]
  node
  [
    id 6
    name "PIWIL4"
    label "PIWIL4"
    colors "#DEDEFF"
    diffs -0.8732278643944
    totalFlows 2.45146254119683
    degree 1
  ]
  node
  [
    id 7
    name "KRT5"
    label "KRT5"
    colors "#7575FF"
    diffs -3.28798492094949
    totalFlows 8.07329492687198
    degree 1
  ]
  node
  [
    id 8
    name "STUB1"
    label "STUB1"
    colors "#4E4EFF"
    diffs -5.01589841227317
    totalFlows 42.3473810343802
    degree 1
  ]
  node
  [
    id 9
    name "MAP3K8"
    label "MAP3K8"
    colors "#FFBDBD"
    diffs 1.27501110199607
    totalFlows 5.52269227721668
    degree 1
  ]
  node
  [
    id 10
    name "IER3"
    label "IER3"
    colors "#F1F1FF"
    diffs -0.52364898291307
    totalFlows 3.75263530653293
    degree 1
  ]
  node
  [
    id 11
    name "CCT8"
    label "CCT8"
    colors "#FF8282"
    diffs 2.77739921168373
    totalFlows 9.53434268758456
    degree 1
  ]
  node
  [
    id 12
    name "HSPA5"
    label "HSPA5"
    colors "#0000FF"
    diffs -30.9614088766865
    totalFlows 248.471252859828
    degree 1
  ]
  node
  [
    id 13
    name "ATP5A1"
    label "ATP5A1"
    colors "#AAAAFF"
    diffs -2.1716291111756
    totalFlows 14.4332584093164
    degree 1
  ]
  node
  [
    id 14
    name "REV1"
    label "REV1"
    colors "#FFF1F1"
    diffs -0.0574896808115475
    totalFlows 2.64293960797602
    degree 1
  ]
  node
  [
    id 15
    name "KLF6"
    label "KLF6"
    colors "#BDBDFF"
    diffs -1.62784838988792
    totalFlows 3.47332945917183
    degree 1
  ]
  node
  [
    id 16
    name "HSPA9"
    label "HSPA9"
    colors "#FF6262"
    diffs 4.22397914353692
    totalFlows 19.8682133015316
    degree 1
  ]
  node
  [
    id 17
    name "ANXA1"
    label "ANXA1"
    colors "#E4E4FF"
    diffs -0.871428851349727
    totalFlows 8.04576627262389
    degree 1
  ]
  node
  [
    id 18
    name "DNAJA3"
    label "DNAJA3"
    colors "#FF5B5B"
    diffs 4.4124851593572
    totalFlows 6.45401977807377
    degree 1
  ]
  node
  [
    id 19
    name "MTDH"
    label "MTDH"
    colors "#FFAAAA"
    diffs 1.68390552300091
    totalFlows 3.64984987819892
    degree 1
  ]
  node
  [
    id 20
    name "CHEK1"
    label "CHEK1"
    colors "#5B5BFF"
    diffs -4.80774181618713
    totalFlows 14.5597184327556
    degree 1
  ]
  node
  [
    id 21
    name "TRIB3"
    label "TRIB3"
    colors "#B7B7FF"
    diffs -1.68657318098691
    totalFlows 5.36013298442703
    degree 1
  ]
  node
  [
    id 22
    name "EFTUD2"
    label "EFTUD2"
    colors "#FF3434"
    diffs 5.97061798949843
    totalFlows 6.89437183520577
    degree 1
  ]
  node
  [
    id 23
    name "UBC"
    label "UBC"
    colors "#FF0000"
    diffs 286.847303328444
    totalFlows 1010.48253577242
    degree 1
  ]
  node
  [
    id 24
    name "RPS3"
    label "RPS3"
    colors "#FF4E4E"
    diffs 5.19218665280299
    totalFlows 17.4738830322901
    degree 1
  ]
  node
  [
    id 25
    name "NSD1"
    label "NSD1"
    colors "#FFEBEB"
    diffs -0.0552093327749716
    totalFlows 32.062088945969
    degree 1
  ]
  node
  [
    id 26
    name "NPM1"
    label "NPM1"
    colors "#FF8F8F"
    diffs 2.28393947467745
    totalFlows 44.9178438663288
    degree 1
  ]
  node
  [
    id 27
    name "ACTG1"
    label "ACTG1"
    colors "#D1D1FF"
    diffs -1.28370515314571
    totalFlows 21.3113223710821
    degree 1
  ]
  node
  [
    id 28
    name "FBXW11"
    label "FBXW11"
    colors "#FF3A3A"
    diffs 5.87141947651837
    totalFlows 14.748539412253
    degree 1
  ]
  node
  [
    id 29
    name "PCNA"
    label "PCNA"
    colors "#FFDEDE"
    diffs 0.371946721794444
    totalFlows 242.322748043954
    degree 1
  ]
  node
  [
    id 30
    name "UBB"
    label "UBB"
    colors "#4747FF"
    diffs -5.47917760823103
    totalFlows 26.0521387661828
    degree 1
  ]
  node
  [
    id 31
    name "C1QB"
    label "C1QB"
    colors "#FF7C7C"
    diffs 3.51407149789313
    totalFlows 1.80638200195919
    degree 1
  ]
  node
  [
    id 32
    name "ILF2"
    label "ILF2"
    colors "#FFF8F8"
    diffs -0.133868770322314
    totalFlows 14.4396140700236
    degree 1
  ]
  node
  [
    id 33
    name "REPS2"
    label "REPS2"
    colors "#FFB7B7"
    diffs 1.39330801360636
    totalFlows 15.8516312323391
    degree 1
  ]
  node
  [
    id 34
    name "CRIP2"
    label "CRIP2"
    colors "#B0B0FF"
    diffs -1.72475992732479
    totalFlows 1.72475992732479
    degree 1
  ]
  node
  [
    id 35
    name "TUBA1A"
    label "TUBA1A"
    colors "#FF8989"
    diffs 2.52114342822193
    totalFlows 21.877499619425
    degree 1
  ]
  node
  [
    id 36
    name "RAC3"
    label "RAC3"
    colors "#EBEBFF"
    diffs -0.604786760575924
    totalFlows 1.34843185679038
    degree 1
  ]
  node
  [
    id 37
    name "RNF2"
    label "RNF2"
    colors "#FF4747"
    diffs 5.56442814346988
    totalFlows 78.8153353041374
    degree 1
  ]
  node
  [
    id 38
    name "IL1RN"
    label "IL1RN"
    colors "#FF9696"
    diffs 2.05258439642376
    totalFlows 2.30706511657314
    degree 1
  ]
  node
  [
    id 39
    name "MAPK10"
    label "MAPK10"
    colors "#FFCACA"
    diffs 0.878957688211786
    totalFlows 9.08114329682084
    degree 1
  ]
  node
  [
    id 40
    name "SLC25A6"
    label "SLC25A6"
    colors "#FF2D2D"
    diffs 6.44348952149454
    totalFlows 4.41435812449091
    degree 1
  ]
  node
  [
    id 41
    name "SNAI1"
    label "SNAI1"
    colors "#FF5555"
    diffs 5.14479363031948
    totalFlows 3.52626353086639
    degree 1
  ]
  node
  [
    id 42
    name "CLTC"
    label "CLTC"
    colors "#FF1A1A"
    diffs 10.1523533547182
    totalFlows 19.5687613847229
    degree 1
  ]
  node
  [
    id 43
    name "HSPA1L"
    label "HSPA1L"
    colors "#FF4141"
    diffs 5.70988984769024
    totalFlows 8.17712969913211
    degree 1
  ]
  node
  [
    id 44
    name "SORD"
    label "SORD"
    colors "#2727FF"
    diffs -9.50746930033741
    totalFlows 20.4903875897538
    degree 1
  ]
  node
  [
    id 45
    name "COL2A1"
    label "COL2A1"
    colors "#FFD1D1"
    diffs 0.477792227763202
    totalFlows 4.86457928441441
    degree 1
  ]
  node
  [
    id 46
    name "EPRS"
    label "EPRS"
    colors "#FFD7D7"
    diffs 0.400569095125908
    totalFlows 9.47390393575529
    degree 1
  ]
  node
  [
    id 47
    name "PKM"
    label "PKM"
    colors "#0D0DFF"
    diffs -11.2279260317708
    totalFlows 18.8441953296656
    degree 1
  ]
  node
  [
    id 48
    name "CDK9"
    label "CDK9"
    colors "#FF9C9C"
    diffs 1.90949402031315
    totalFlows 24.74888476607
    degree 1
  ]
  node
  [
    id 49
    name "RNF25"
    label "RNF25"
    colors "#FFE4E4"
    diffs -0.014393200097224
    totalFlows 1.60958957262573
    degree 1
  ]
  node
  [
    id 50
    name "PPP2R1B"
    label "PPP2R1B"
    colors "#C4C4FF"
    diffs -1.61716964339558
    totalFlows 7.02045182455205
    degree 1
  ]
  node
  [
    id 51
    name "BTK"
    label "BTK"
    colors "#FFC4C4"
    diffs 1.19062641991952
    totalFlows 15.9967296919258
    degree 1
  ]
  node
  [
    id 52
    name "HSP90AB1"
    label "HSP90AB1"
    colors "#FF2020"
    diffs 8.93314531669552
    totalFlows 72.8828202941646
    degree 1
  ]
  node
  [
    id 53
    name "MDM2"
    label "MDM2"
    colors "#1313FF"
    diffs -11.0554568972124
    totalFlows 115.747512447371
    degree 1
  ]
  node
  [
    id 54
    name "SOCS1"
    label "SOCS1"
    colors "#7C7CFF"
    diffs -3.24261133370745
    totalFlows 17.7665489787136
    degree 1
  ]
  node
  [
    id 55
    name "PRTN3"
    label "PRTN3"
    colors "#F8F8FF"
    diffs -0.4549920362503
    totalFlows 3.39830419906123
    degree 1
  ]
  node
  [
    id 56
    name "SRSF7"
    label "SRSF7"
    colors "#FFFFFF"
    diffs -0.332867696206646
    totalFlows 12.6358214026819
    degree 1
  ]
  node
  [
    id 57
    name "CHFR"
    label "CHFR"
    colors "#A3A3FF"
    diffs -2.73237509047769
    totalFlows 10.8608701264042
    degree 1
  ]
  node
  [
    id 58
    name "MAP2K6"
    label "MAP2K6"
    colors "#CACAFF"
    diffs -1.4524331466594
    totalFlows 14.2040671271445
    degree 1
  ]
  node
  [
    id 59
    name "SOCS3"
    label "SOCS3"
    colors "#1A1AFF"
    diffs -9.90473896821075
    totalFlows 58.5000272368327
    degree 1
  ]
  node
  [
    id 60
    name "CCL5"
    label "CCL5"
    colors "#3434FF"
    diffs -6.40908045945063
    totalFlows 29.5656491474002
    degree 1
  ]
  node
  [
    id 61
    name "TUBB4A"
    label "TUBB4A"
    colors "#6868FF"
    diffs -4.28331569775191
    totalFlows 11.3861106345909
    degree 1
  ]
  node
  [
    id 62
    name "CAD"
    label "CAD"
    colors "#2020FF"
    diffs -9.59427425997995
    totalFlows 67.1446370236122
    degree 1
  ]
  node
  [
    id 63
    name "TGM2"
    label "TGM2"
    colors "#0606FF"
    diffs -22.5305591270165
    totalFlows 79.8187640738988
    degree 1
  ]
  node
  [
    id 64
    name "HSPA4"
    label "HSPA4"
    colors "#FF2727"
    diffs 6.63394910985135
    totalFlows 38.4810445139029
    degree 1
  ]
  node
  [
    id 65
    name "CDK5RAP3"
    label "CDK5RAP3"
    colors "#FFB0B0"
    diffs 1.49065845554583
    totalFlows 2.43685497983322
    degree 1
  ]
  node
  [
    id 66
    name "IQGAP2"
    label "IQGAP2"
    colors "#8282FF"
    diffs -3.02915655207277
    totalFlows 3.02915655207277
    degree 1
  ]
  node
  [
    id 67
    name "SAT1"
    label "SAT1"
    colors "#6262FF"
    diffs -4.66089581842897
    totalFlows 9.62842889492537
    degree 1
  ]
  node
  [
    id 68
    name "OGT"
    label "OGT"
    colors "#FF7575"
    diffs 3.70349936365969
    totalFlows 4.66641956345414
    degree 1
  ]
  node
  [
    id 69
    name "CXCL8"
    label "CXCL8"
    colors "#FFA3A3"
    diffs 1.88569521655146
    totalFlows 7.263479526371
    degree 1
  ]
  node
  [
    id 70
    name "TUBB2B"
    label "TUBB2B"
    colors "#2D2DFF"
    diffs -7.34915202858448
    totalFlows 9.81787436086857
    degree 1
  ]
  node
  [
    id 71
    name "DDX21"
    label "DDX21"
    colors "#FF0606"
    diffs 39.1885183341576
    totalFlows 58.5759519741942
    degree 1
  ]
  node
  [
    id 72
    name "TNIP2"
    label "TNIP2"
    colors "#8F8FFF"
    diffs -2.96236271749792
    totalFlows 23.5320088848699
    degree 1
  ]
  node
  [
    id 73
    name "RFC1"
    label "RFC1"
    colors "#9C9CFF"
    diffs -2.78230839203781
    totalFlows 36.7649678212073
    degree 1
  ]
  node
  [
    id 74
    name "KPNA3"
    label "KPNA3"
    colors "#4141FF"
    diffs -5.71226215294553
    totalFlows 8.52621365973977
    degree 1
  ]
  node
  [
    id 75
    name "TLE1"
    label "TLE1"
    colors "#8989FF"
    diffs -2.98849529108749
    totalFlows 88.3723662420516
    degree 1
  ]
  node
  [
    id 76
    name "TP53BP2"
    label "TP53BP2"
    colors "#FF6F6F"
    diffs 4.0310622756524
    totalFlows 67.0904059183775
    degree 1
  ]
  node
  [
    id 77
    name "RPL18"
    label "RPL18"
    colors "#D7D7FF"
    diffs -1.14746169394693
    totalFlows 8.4376972174972
    degree 1
  ]
  node
  [
    id 78
    name "RELA"
    label "RELA"
    colors "#FF0D0D"
    diffs 25.4881302453446
    totalFlows 108.3581491621
    degree 78
  ]
  edge
  [
    source 0
    target 78
    weight 0.969751788992607
    correlation 0.969751788992607
    sign 1
  ]
  edge
  [
    source 1
    target 78
    weight 0.957235775801194
    correlation 0.957235775801194
    sign 1
  ]
  edge
  [
    source 2
    target 78
    weight 0.971936914215762
    correlation -0.971936914215762
    sign -1
  ]
  edge
  [
    source 3
    target 78
    weight 0.985511013518426
    correlation -0.985511013518426
    sign -1
  ]
  edge
  [
    source 4
    target 78
    weight 0.949939182377113
    correlation -0.949939182377113
    sign -1
  ]
  edge
  [
    source 5
    target 78
    weight 0.974204014946663
    correlation 0.974204014946663
    sign 1
  ]
  edge
  [
    source 6
    target 78
    weight 0.990543939147202
    correlation 0.990543939147202
    sign 1
  ]
  edge
  [
    source 7
    target 78
    weight 0.910379488289562
    correlation -0.910379488289562
    sign -1
  ]
  edge
  [
    source 8
    target 78
    weight 0.926316172300806
    correlation 0.926316172300806
    sign 1
  ]
  edge
  [
    source 9
    target 78
    weight 0.96628771857868
    correlation -0.96628771857868
    sign -1
  ]
  edge
  [
    source 10
    target 78
    weight 0.922729747275489
    correlation -0.922729747275489
    sign -1
  ]
  edge
  [
    source 11
    target 78
    weight 0.93574587367699
    correlation 0.93574587367699
    sign 1
  ]
  edge
  [
    source 12
    target 78
    weight 0.744257571722533
    correlation -0.744257571722533
    sign -1
  ]
  edge
  [
    source 13
    target 78
    weight 0.850595192588912
    correlation 0.850595192588912
    sign 1
  ]
  edge
  [
    source 14
    target 78
    weight 0.929736504055287
    correlation -0.929736504055287
    sign -1
  ]
  edge
  [
    source 15
    target 78
    weight 0.891733938665605
    correlation 0.891733938665605
    sign 1
  ]
  edge
  [
    source 16
    target 78
    weight 0.852623394350266
    correlation 0.852623394350266
    sign 1
  ]
  edge
  [
    source 17
    target 78
    weight 0.856443951704779
    correlation -0.856443951704779
    sign -1
  ]
  edge
  [
    source 18
    target 78
    weight 0.859249735738163
    correlation 0.859249735738163
    sign 1
  ]
  edge
  [
    source 19
    target 78
    weight 0.917257642164647
    correlation 0.917257642164647
    sign 1
  ]
  edge
  [
    source 20
    target 78
    weight 0.881435109900556
    correlation -0.881435109900556
    sign -1
  ]
  edge
  [
    source 21
    target 78
    weight 0.891835084194951
    correlation 0.891835084194951
    sign 1
  ]
  edge
  [
    source 22
    target 78
    weight 0.878529635994527
    correlation 0.878529635994527
    sign 1
  ]
  edge
  [
    source 23
    target 78
    weight 0.829434156358976
    correlation 0.829434156358976
    sign 1
  ]
  edge
  [
    source 24
    target 78
    weight 0.798589512990904
    correlation -0.798589512990904
    sign -1
  ]
  edge
  [
    source 25
    target 78
    weight 0.606504509681165
    correlation 0.606504509681165
    sign 1
  ]
  edge
  [
    source 26
    target 78
    weight 0.879993653132646
    correlation 0.879993653132646
    sign 1
  ]
  edge
  [
    source 27
    target 78
    weight 0.792657441139681
    correlation 0.792657441139681
    sign 1
  ]
  edge
  [
    source 28
    target 78
    weight 0.842691632200057
    correlation 0.842691632200057
    sign 1
  ]
  edge
  [
    source 29
    target 78
    weight 0.567621131283591
    correlation -0.567621131283591
    sign -1
  ]
  edge
  [
    source 30
    target 78
    weight 0.816971315960197
    correlation -0.816971315960197
    sign -1
  ]
  edge
  [
    source 31
    target 78
    weight 0.908506915096646
    correlation -0.908506915096646
    sign -1
  ]
  edge
  [
    source 32
    target 78
    weight 0.764673812568685
    correlation 0.764673812568685
    sign 1
  ]
  edge
  [
    source 33
    target 78
    weight 0.522498881538081
    correlation -0.522498881538081
    sign -1
  ]
  edge
  [
    source 34
    target 78
    weight 0.862379963662395
    correlation -0.862379963662395
    sign -1
  ]
  edge
  [
    source 35
    target 78
    weight 0.772071839534995
    correlation 0.772071839534995
    sign 1
  ]
  edge
  [
    source 36
    target 78
    weight 0.674215928395191
    correlation -0.734577730268941
    sign -1
  ]
  edge
  [
    source 37
    target 78
    weight 0.800553417038356
    correlation -0.800553417038356
    sign -1
  ]
  edge
  [
    source 38
    target 78
    weight 0.475859802147883
    correlation 0.475859802147883
    sign 1
  ]
  edge
  [
    source 39
    target 78
    weight 0.778204106344192
    correlation -0.778204106344192
    sign -1
  ]
  edge
  [
    source 40
    target 78
    weight 0.777288514159971
    correlation 0.777288514159971
    sign 1
  ]
  edge
  [
    source 41
    target 78
    weight 0.814832245140406
    correlation -0.814832245140406
    sign -1
  ]
  edge
  [
    source 42
    target 78
    weight 0.747044438854724
    correlation -0.747044438854724
    sign -1
  ]
  edge
  [
    source 43
    target 78
    weight 0.762289066560822
    correlation 0.762289066560822
    sign 1
  ]
  edge
  [
    source 44
    target 78
    weight 0.417567055658009
    correlation 0.417567055658009
    sign 1
  ]
  edge
  [
    source 45
    target 78
    weight 0.608187978653545
    correlation 0.642386121686243
    sign 1
  ]
  edge
  [
    source 46
    target 78
    weight 0.767995719609595
    correlation 0.767995719609595
    sign 1
  ]
  edge
  [
    source 47
    target 78
    weight 0.785417271612869
    correlation 0.785417271612869
    sign 1
  ]
  edge
  [
    source 48
    target 78
    weight 0.79576856412559
    correlation 0.79576856412559
    sign 1
  ]
  edge
  [
    source 49
    target 78
    weight 0.804794786312864
    correlation 0.804794786312864
    sign 1
  ]
  edge
  [
    source 50
    target 78
    weight 0.737968641830707
    correlation 0.737968641830707
    sign 1
  ]
  edge
  [
    source 51
    target 78
    weight 0.704030879198419
    correlation 0.704030879198419
    sign 1
  ]
  edge
  [
    source 52
    target 78
    weight 0.737308798990437
    correlation 0.737308798990437
    sign 1
  ]
  edge
  [
    source 53
    target 78
    weight 0.72786252685602
    correlation 0.72786252685602
    sign 1
  ]
  edge
  [
    source 54
    target 78
    weight 0.566821239688037
    correlation -0.566821239688037
    sign -1
  ]
  edge
  [
    source 55
    target 78
    weight 0.910399956760738
    correlation -0.931467732031671
    sign -1
  ]
  edge
  [
    source 56
    target 78
    weight 0.781011454211088
    correlation -0.781011454211088
    sign -1
  ]
  edge
  [
    source 57
    target 78
    weight 0.73603096782571
    correlation 0.73603096782571
    sign 1
  ]
  edge
  [
    source 58
    target 78
    weight 0.263518676901958
    correlation -0.263518676901958
    sign -1
  ]
  edge
  [
    source 59
    target 78
    weight 0.253823575502221
    correlation -0.253823575502221
    sign -1
  ]
  edge
  [
    source 60
    target 78
    weight 0.243439848068208
    correlation 0.243439848068208
    sign 1
  ]
  edge
  [
    source 61
    target 78
    weight 0.677982760269722
    correlation -0.677982760269722
    sign -1
  ]
  edge
  [
    source 62
    target 78
    weight 0.207349308656443
    correlation 0.207349308656443
    sign 1
  ]
  edge
  [
    source 63
    target 78
    weight 0.20127714930585
    correlation 0.20127714930585
    sign 1
  ]
  edge
  [
    source 64
    target 78
    weight 0.736365819601626
    correlation 0.736365819601626
    sign 1
  ]
  edge
  [
    source 65
    target 78
    weight 0.703187480254199
    correlation 0.703187480254199
    sign 1
  ]
  edge
  [
    source 66
    target 78
    weight 0.538443497104079
    correlation -0.917028659360365
    sign -1
  ]
  edge
  [
    source 67
    target 78
    weight 0.638298879044549
    correlation -0.638298879044549
    sign -1
  ]
  edge
  [
    source 68
    target 78
    weight 0.61177755360898
    correlation 0.61177755360898
    sign 1
  ]
  edge
  [
    source 69
    target 78
    weight 0.281594337153554
    correlation 0.281594337153554
    sign 1
  ]
  edge
  [
    source 70
    target 78
    weight 0.658497070515681
    correlation -0.658497070515681
    sign -1
  ]
  edge
  [
    source 71
    target 78
    weight 0.0829516089223505
    correlation -0.0829516089223505
    sign -1
  ]
  edge
  [
    source 72
    target 78
    weight 0.0787478936834815
    correlation -0.0787478936834815
    sign -1
  ]
  edge
  [
    source 73
    target 78
    weight 0.0779289912758742
    correlation -0.0779289912758742
    sign -1
  ]
  edge
  [
    source 74
    target 78
    weight 0.0415086503987079
    correlation 0.718069949458584
    sign 1
  ]
  edge
  [
    source 75
    target 78
    weight 0.0459344039160768
    correlation 0.0459344039160768
    sign 1
  ]
  edge
  [
    source 76
    target 78
    weight 0.0282945362865722
    correlation 0.0282945362865722
    sign 1
  ]
  edge
  [
    source 77
    target 78
    weight 0.000597148762995005
    correlation -0.663413063589508
    sign -1
  ]
]
