# Supplementary material for: Aspergillus fumigatus Challenged by Human Dendritic Cells: Metabolic and Regulatory Pathway Responses Testify a Tight Battle
Source: Front Cell Infect Microbiol. 2019 May 22;9:168. doi: 10.3389/fcimb.2019.00168 (PMC6540932; doi:10.3389/fcimb.2019.00168)
Supplement: Supplementary file 12 [file Data_Sheet_2.ZIP › Supplementary_dataset2/RELA_KT_Disease.gml]

Creator "igraph version 1.2.0 Mon Jun  4 11:55:14 2018"
Version 1
graph
[
  directed 1
  node
  [
    id 0
    name "KCTD12"
    label "KCTD12"
    colors "#FF1D1D"
    diffs 9.61481079520713
    totalFlows 14.0528794147733
    degree 1
  ]
  node
  [
    id 1
    name "BTRC"
    label "BTRC"
    colors "#FF4141"
    diffs 6.61691337493992
    totalFlows 30.5145320731229
    degree 1
  ]
  node
  [
    id 2
    name "BTK"
    label "BTK"
    colors "#FFD5D5"
    diffs 1.19062641991952
    totalFlows 17.1873561118453
    degree 1
  ]
  node
  [
    id 3
    name "IL1RN"
    label "IL1RN"
    colors "#FFA6A6"
    diffs 2.05258439642376
    totalFlows 4.35964951299689
    degree 1
  ]
  node
  [
    id 4
    name "RPL18"
    label "RPL18"
    colors "#C3C3FF"
    diffs -1.14746169394693
    totalFlows 7.29023552355027
    degree 1
  ]
  node
  [
    id 5
    name "ECSIT"
    label "ECSIT"
    colors "#FFC3C3"
    diffs 1.39604301311762
    totalFlows 3.63998178370259
    degree 1
  ]
  node
  [
    id 6
    name "SIN3A"
    label "SIN3A"
    colors "#FF2F2F"
    diffs 8.05738637660029
    totalFlows 21.2263483834302
    degree 1
  ]
  node
  [
    id 7
    name "TGM2"
    label "TGM2"
    colors "#0505FF"
    diffs -22.5305591270165
    totalFlows 57.2882049468822
    degree 1
  ]
  node
  [
    id 8
    name "CCL5"
    label "CCL5"
    colors "#1D1DFF"
    diffs -6.40908045945063
    totalFlows 23.1565686879496
    degree 1
  ]
  node
  [
    id 9
    name "FAF1"
    label "FAF1"
    colors "#FF2929"
    diffs 9.31824353676018
    totalFlows 16.4556923391652
    degree 1
  ]
  node
  [
    id 10
    name "UBE2C"
    label "UBE2C"
    colors "#8E8EFF"
    diffs -2.8386778090779
    totalFlows 6.48846618682505
    degree 1
  ]
  node
  [
    id 11
    name "DNAJA3"
    label "DNAJA3"
    colors "#FF6A6A"
    diffs 4.4124851593572
    totalFlows 10.866504937431
    degree 1
  ]
  node
  [
    id 12
    name "MAP3K8"
    label "MAP3K8"
    colors "#FFCFCF"
    diffs 1.27501110199607
    totalFlows 6.79770337921275
    degree 1
  ]
  node
  [
    id 13
    name "ANXA1"
    label "ANXA1"
    colors "#CFCFFF"
    diffs -0.871428851349727
    totalFlows 7.17433742127416
    degree 1
  ]
  node
  [
    id 14
    name "MYH10"
    label "MYH10"
    colors "#FF9A9A"
    diffs 2.58841364622833
    totalFlows 10.2581895496387
    degree 1
  ]
  node
  [
    id 15
    name "TNIP2"
    label "TNIP2"
    colors "#8282FF"
    diffs -2.96236271749792
    totalFlows 20.569646167372
    degree 1
  ]
  node
  [
    id 16
    name "FBL"
    label "FBL"
    colors "#5353FF"
    diffs -4.049108124296
    totalFlows 13.0544510466797
    degree 1
  ]
  node
  [
    id 17
    name "FBXW11"
    label "FBXW11"
    colors "#FF4D4D"
    diffs 5.87141947651837
    totalFlows 20.6199588887714
    degree 1
  ]
  node
  [
    id 18
    name "LARS"
    label "LARS"
    colors "#FFBDBD"
    diffs 1.52895810826292
    totalFlows 7.61627258756746
    degree 1
  ]
  node
  [
    id 19
    name "COL2A1"
    label "COL2A1"
    colors "#FFF9F9"
    diffs 0.477792227763202
    totalFlows 5.34237151217761
    degree 1
  ]
  node
  [
    id 20
    name "HSPA4"
    label "HSPA4"
    colors "#FF3B3B"
    diffs 6.63394910985135
    totalFlows 45.1149936237542
    degree 1
  ]
  node
  [
    id 21
    name "SUZ12"
    label "SUZ12"
    colors "#DBDBFF"
    diffs -0.377480414258677
    totalFlows 22.2175089821368
    degree 1
  ]
  node
  [
    id 22
    name "PCNA"
    label "PCNA"
    colors "#FFFFFF"
    diffs 0.371946721794444
    totalFlows 242.694694765749
    degree 1
  ]
  node
  [
    id 23
    name "TLE1"
    label "TLE1"
    colors "#7C7CFF"
    diffs -2.98849529108749
    totalFlows 85.3838709509641
    degree 1
  ]
  node
  [
    id 24
    name "KRT5"
    label "KRT5"
    colors "#7070FF"
    diffs -3.28798492094949
    totalFlows 4.78531000592249
    degree 1
  ]
  node
  [
    id 25
    name "PPP2CB"
    label "PPP2CB"
    colors "#FFF3F3"
    diffs 0.555837625589742
    totalFlows 20.8269616708714
    degree 1
  ]
  node
  [
    id 26
    name "CXCL8"
    label "CXCL8"
    colors "#FFABAB"
    diffs 1.88569521655146
    totalFlows 9.14917474292246
    degree 1
  ]
  node
  [
    id 27
    name "PGR"
    label "PGR"
    colors "#FF1111"
    diffs 10.7055760978314
    totalFlows 14.6912283028895
    degree 1
  ]
  node
  [
    id 28
    name "MAP3K7"
    label "MAP3K7"
    colors "#A6A6FF"
    diffs -1.70387785363364
    totalFlows 34.8997993263386
    degree 1
  ]
  node
  [
    id 29
    name "TIMM50"
    label "TIMM50"
    colors "#7676FF"
    diffs -3.06793152951193
    totalFlows 7.71764325907425
    degree 1
  ]
  node
  [
    id 30
    name "RPS14"
    label "RPS14"
    colors "#FF8282"
    diffs 3.77900081136759
    totalFlows 10.36510566847
    degree 1
  ]
  node
  [
    id 31
    name "MAPK10"
    label "MAPK10"
    colors "#FFE1E1"
    diffs 0.878957688211786
    totalFlows 9.96010098503262
    degree 1
  ]
  node
  [
    id 32
    name "AATF"
    label "AATF"
    colors "#FF9494"
    diffs 2.74466879987255
    totalFlows 7.82814163047655
    degree 1
  ]
  node
  [
    id 33
    name "IRF3"
    label "IRF3"
    colors "#FF6464"
    diffs 5.16333684641208
    totalFlows 14.5405445819723
    degree 1
  ]
  node
  [
    id 34
    name "TUBB4A"
    label "TUBB4A"
    colors "#4D4DFF"
    diffs -4.28331569775191
    totalFlows 7.10279493683898
    degree 1
  ]
  node
  [
    id 35
    name "GFI1"
    label "GFI1"
    colors "#ABABFF"
    diffs -1.70332471528357
    totalFlows 1.92376679750621
    degree 1
  ]
  node
  [
    id 36
    name "SIRT6"
    label "SIRT6"
    colors "#6A6AFF"
    diffs -3.54893491365933
    totalFlows 1.75953237305422
    degree 1
  ]
  node
  [
    id 37
    name "SMAD4"
    label "SMAD4"
    colors "#0B0BFF"
    diffs -10.9619039392144
    totalFlows 36.2096194604006
    degree 1
  ]
  node
  [
    id 38
    name "STAT1"
    label "STAT1"
    colors "#FF2323"
    diffs 9.36730462976502
    totalFlows 38.672933886594
    degree 1
  ]
  node
  [
    id 39
    name "SOCS3"
    label "SOCS3"
    colors "#1111FF"
    diffs -9.90473896821075
    totalFlows 48.595288268622
    degree 1
  ]
  node
  [
    id 40
    name "CTNNA1"
    label "CTNNA1"
    colors "#2323FF"
    diffs -6.24759175198035
    totalFlows 7.17478702862818
    degree 1
  ]
  node
  [
    id 41
    name "NKRF"
    label "NKRF"
    colors "#EDEDFF"
    diffs 0.117013671569924
    totalFlows 1.96269180677755
    degree 1
  ]
  node
  [
    id 42
    name "MST1R"
    label "MST1R"
    colors "#FFDBDB"
    diffs 1.10848970404293
    totalFlows 6.070691069595
    degree 1
  ]
  node
  [
    id 43
    name "TUBB"
    label "TUBB"
    colors "#4747FF"
    diffs -4.31839915603548
    totalFlows 41.7642426517819
    degree 1
  ]
  node
  [
    id 44
    name "MAP2K6"
    label "MAP2K6"
    colors "#BDBDFF"
    diffs -1.4524331466594
    totalFlows 12.7516339804851
    degree 1
  ]
  node
  [
    id 45
    name "COMMD10"
    label "COMMD10"
    colors "#FFB1B1"
    diffs 1.74935810840526
    totalFlows 1.74935810840526
    degree 1
  ]
  node
  [
    id 46
    name "DDX21"
    label "DDX21"
    colors "#FF0000"
    diffs 39.1885183341576
    totalFlows 97.7644703083518
    degree 1
  ]
  node
  [
    id 47
    name "NFKBIE"
    label "NFKBIE"
    colors "#2929FF"
    diffs -6.08511644329824
    totalFlows 7.6815384787112
    degree 1
  ]
  node
  [
    id 48
    name "SLC25A6"
    label "SLC25A6"
    colors "#FF4747"
    diffs 6.44348952149454
    totalFlows 10.8578476459855
    degree 1
  ]
  node
  [
    id 49
    name "REPS2"
    label "REPS2"
    colors "#FFC9C9"
    diffs 1.39330801360636
    totalFlows 17.2449392459455
    degree 1
  ]
  node
  [
    id 50
    name "RPS3"
    label "RPS3"
    colors "#FF5E5E"
    diffs 5.19218665280299
    totalFlows 22.6660696850931
    degree 1
  ]
  node
  [
    id 51
    name "COMMD1"
    label "COMMD1"
    colors "#5E5EFF"
    diffs -3.68554231654576
    totalFlows 10.1719522961347
    degree 1
  ]
  node
  [
    id 52
    name "CSNK1G1"
    label "CSNK1G1"
    colors "#FFB7B7"
    diffs 1.63961174783363
    totalFlows 1.63961174783363
    degree 1
  ]
  node
  [
    id 53
    name "MEN1"
    label "MEN1"
    colors "#F3F3FF"
    diffs 0.266331585810413
    totalFlows 10.5075004321022
    degree 1
  ]
  node
  [
    id 54
    name "CDKN2A"
    label "CDKN2A"
    colors "#5858FF"
    diffs -3.87350459531947
    totalFlows 17.647166195977
    degree 1
  ]
  node
  [
    id 55
    name "NSD1"
    label "NSD1"
    colors "#E7E7FF"
    diffs -0.0552093327749716
    totalFlows 32.006879613194
    degree 1
  ]
  node
  [
    id 56
    name "PIAS1"
    label "PIAS1"
    colors "#FFE7E7"
    diffs 0.818126820537696
    totalFlows 18.5699944566573
    degree 1
  ]
  node
  [
    id 57
    name "PPP2R1B"
    label "PPP2R1B"
    colors "#B7B7FF"
    diffs -1.61716964339558
    totalFlows 5.40328218115647
    degree 1
  ]
  node
  [
    id 58
    name "SOCS6"
    label "SOCS6"
    colors "#FF7C7C"
    diffs 3.89631511345284
    totalFlows 7.80378788876746
    degree 1
  ]
  node
  [
    id 59
    name "RIOK2"
    label "RIOK2"
    colors "#FFA0A0"
    diffs 2.21023838783343
    totalFlows 5.48561358155688
    degree 1
  ]
  node
  [
    id 60
    name "MAPK14"
    label "MAPK14"
    colors "#FF0B0B"
    diffs 15.1488128168434
    totalFlows 41.0718922472301
    degree 1
  ]
  node
  [
    id 61
    name "ACTA1"
    label "ACTA1"
    colors "#FF3535"
    diffs 7.93569703566089
    totalFlows 26.0554484419911
    degree 1
  ]
  node
  [
    id 62
    name "RFC1"
    label "RFC1"
    colors "#9494FF"
    diffs -2.78230839203781
    totalFlows 33.9826594291695
    degree 1
  ]
  node
  [
    id 63
    name "CCT8"
    label "CCT8"
    colors "#FF8E8E"
    diffs 2.77739921168373
    totalFlows 12.3117418992683
    degree 1
  ]
  node
  [
    id 64
    name "NCL"
    label "NCL"
    colors "#FF7070"
    diffs 4.1284534250697
    totalFlows 23.9888546919684
    degree 1
  ]
  node
  [
    id 65
    name "HNRNPM"
    label "HNRNPM"
    colors "#4141FF"
    diffs -4.69593351788888
    totalFlows 17.4882869431563
    degree 1
  ]
  node
  [
    id 66
    name "CCT4"
    label "CCT4"
    colors "#E1E1FF"
    diffs -0.205050944123794
    totalFlows 9.94688490900942
    degree 1
  ]
  node
  [
    id 67
    name "CHUK"
    label "CHUK"
    colors "#3B3BFF"
    diffs -5.16275672394858
    totalFlows 19.6570731138022
    degree 1
  ]
  node
  [
    id 68
    name "HSPA5"
    label "HSPA5"
    colors "#0000FF"
    diffs -30.9614088766865
    totalFlows 217.509843983142
    degree 1
  ]
  node
  [
    id 69
    name "PIAS4"
    label "PIAS4"
    colors "#8888FF"
    diffs -2.91778978867979
    totalFlows 13.6934409724914
    degree 1
  ]
  node
  [
    id 70
    name "CAD"
    label "CAD"
    colors "#1717FF"
    diffs -9.59427425997995
    totalFlows 57.5503627636322
    degree 1
  ]
  node
  [
    id 71
    name "TP53BP2"
    label "TP53BP2"
    colors "#FF7676"
    diffs 4.0310622756524
    totalFlows 71.1214681940299
    degree 1
  ]
  node
  [
    id 72
    name "PLG"
    label "PLG"
    colors "#A0A0FF"
    diffs -1.80487996827947
    totalFlows 10.077739239862
    degree 1
  ]
  node
  [
    id 73
    name "RNF2"
    label "RNF2"
    colors "#FF5353"
    diffs 5.56442814346988
    totalFlows 84.3797634476073
    degree 1
  ]
  node
  [
    id 74
    name "ACTL6A"
    label "ACTL6A"
    colors "#FF5858"
    diffs 5.24002244039394
    totalFlows 11.1238714939659
    degree 1
  ]
  node
  [
    id 75
    name "DNAJA1"
    label "DNAJA1"
    colors "#3535FF"
    diffs -5.75003822732556
    totalFlows 8.29910251615055
    degree 1
  ]
  node
  [
    id 76
    name "BAG2"
    label "BAG2"
    colors "#FFEDED"
    diffs 0.719709661757229
    totalFlows 11.7487992198509
    degree 1
  ]
  node
  [
    id 77
    name "CLTC"
    label "CLTC"
    colors "#FF1717"
    diffs 10.1523533547182
    totalFlows 29.7211147394411
    degree 1
  ]
  node
  [
    id 78
    name "ATM"
    label "ATM"
    colors "#9A9AFF"
    diffs -2.37874806356979
    totalFlows 22.9698193504822
    degree 1
  ]
  node
  [
    id 79
    name "PRTN3"
    label "PRTN3"
    colors "#D5D5FF"
    diffs -0.4549920362503
    totalFlows 2.94331216281093
    degree 1
  ]
  node
  [
    id 80
    name "ATF3"
    label "ATF3"
    colors "#FF8888"
    diffs 3.54865727908238
    totalFlows 11.65055452874
    degree 1
  ]
  node
  [
    id 81
    name "PIWIL4"
    label "PIWIL4"
    colors "#C9C9FF"
    diffs -0.8732278643944
    totalFlows 1.57823467680243
    degree 1
  ]
  node
  [
    id 82
    name "TRIB3"
    label "TRIB3"
    colors "#B1B1FF"
    diffs -1.68657318098691
    totalFlows 3.67355980344012
    degree 1
  ]
  node
  [
    id 83
    name "UBE2H"
    label "UBE2H"
    colors "#F9F9FF"
    diffs 0.3201490671366
    totalFlows 5.69405232204121
    degree 1
  ]
  node
  [
    id 84
    name "TCF4"
    label "TCF4"
    colors "#2F2FFF"
    diffs -6.06879442497688
    totalFlows 13.7985598716062
    degree 1
  ]
  node
  [
    id 85
    name "ZBTB7A"
    label "ZBTB7A"
    colors "#6464FF"
    diffs -3.59714706029147
    totalFlows 0.0726683943679082
    degree 1
  ]
  node
  [
    id 86
    name "RELA"
    label "RELA"
    colors "#FF0505"
    diffs 25.4881302453446
    totalFlows 133.846279407444
    degree 86
  ]
  edge
  [
    source 0
    target 86
    weight 0.952209656520183
    correlation 0.952209656520183
    sign 1
  ]
  edge
  [
    source 1
    target 86
    weight 0.982696080852291
    correlation -0.982696080852291
    sign -1
  ]
  edge
  [
    source 2
    target 86
    weight 0.954287742056022
    correlation -0.954287742056022
    sign -1
  ]
  edge
  [
    source 3
    target 86
    weight 0.932397765776724
    correlation 0.932397765776724
    sign 1
  ]
  edge
  [
    source 4
    target 86
    weight 0.973618304204032
    correlation -0.973618304204032
    sign -1
  ]
  edge
  [
    source 5
    target 86
    weight 0.93558846196307
    correlation -0.93558846196307
    sign -1
  ]
  edge
  [
    source 6
    target 86
    weight 0.971684644397392
    correlation -0.971684644397392
    sign -1
  ]
  edge
  [
    source 7
    target 86
    weight 0.915208252471599
    correlation 0.915208252471599
    sign 1
  ]
  edge
  [
    source 8
    target 86
    weight 0.913236825812871
    correlation 0.913236825812871
    sign 1
  ]
  edge
  [
    source 9
    target 86
    weight 0.971476980763906
    correlation -0.971476980763906
    sign -1
  ]
  edge
  [
    source 10
    target 86
    weight 0.9497392484929
    correlation -0.9497392484929
    sign -1
  ]
  edge
  [
    source 11
    target 86
    weight 0.978096412965016
    correlation -0.978096412965016
    sign -1
  ]
  edge
  [
    source 12
    target 86
    weight 0.889605564393182
    correlation 0.889605564393182
    sign 1
  ]
  edge
  [
    source 13
    target 86
    weight 0.945319044296946
    correlation 0.945319044296946
    sign 1
  ]
  edge
  [
    source 14
    target 86
    weight 0.923840249192737
    correlation 0.923840249192737
    sign 1
  ]
  edge
  [
    source 15
    target 86
    weight 0.827621155424698
    correlation 0.827621155424698
    sign 1
  ]
  edge
  [
    source 16
    target 86
    weight 0.925459673685263
    correlation -0.925459673685263
    sign -1
  ]
  edge
  [
    source 17
    target 86
    weight 0.919747367175058
    correlation -0.919747367175058
    sign -1
  ]
  edge
  [
    source 18
    target 86
    weight 0.922334991706347
    correlation -0.922334991706347
    sign -1
  ]
  edge
  [
    source 19
    target 86
    weight 0.989176477053901
    correlation -0.989176477053901
    sign -1
  ]
  edge
  [
    source 20
    target 86
    weight 0.936953013834435
    correlation -0.936953013834435
    sign -1
  ]
  edge
  [
    source 21
    target 86
    weight 0.955790613021406
    correlation -0.955790613021406
    sign -1
  ]
  edge
  [
    source 22
    target 86
    weight 0.747746781816841
    correlation -0.747746781816841
    sign -1
  ]
  edge
  [
    source 23
    target 86
    weight 0.718296878888077
    correlation 0.718296878888077
    sign 1
  ]
  edge
  [
    source 24
    target 86
    weight 0.900633164282533
    correlation 0.900633164282533
    sign 1
  ]
  edge
  [
    source 25
    target 86
    weight 0.891147148663508
    correlation 0.891147148663508
    sign 1
  ]
  edge
  [
    source 26
    target 86
    weight 0.82767300507653
    correlation 0.82767300507653
    sign 1
  ]
  edge
  [
    source 27
    target 86
    weight 0.884593669469738
    correlation -0.884593669469738
    sign -1
  ]
  edge
  [
    source 28
    target 86
    weight 0.795641051456704
    correlation -0.795641051456704
    sign -1
  ]
  edge
  [
    source 29
    target 86
    weight 0.890067720778011
    correlation -0.890067720778011
    sign -1
  ]
  edge
  [
    source 30
    target 86
    weight 0.893469307359595
    correlation -0.893469307359595
    sign -1
  ]
  edge
  [
    source 31
    target 86
    weight 0.827655280239948
    correlation -0.827655280239948
    sign -1
  ]
  edge
  [
    source 32
    target 86
    weight 0.877304564266982
    correlation -0.877304564266982
    sign -1
  ]
  edge
  [
    source 33
    target 86
    weight 0.839657016469696
    correlation -0.839657016469696
    sign -1
  ]
  edge
  [
    source 34
    target 86
    weight 0.805684816753886
    correlation 0.805684816753886
    sign 1
  ]
  edge
  [
    source 35
    target 86
    weight 0.892481925909863
    correlation -0.892481925909863
    sign -1
  ]
  edge
  [
    source 36
    target 86
    weight 0.879766186527109
    correlation 0.879766186527109
    sign 1
  ]
  edge
  [
    source 37
    target 86
    weight 0.837938444520279
    correlation -0.837938444520279
    sign -1
  ]
  edge
  [
    source 38
    target 86
    weight 0.824763766110735
    correlation -0.824763766110735
    sign -1
  ]
  edge
  [
    source 39
    target 86
    weight 0.60417091598166
    correlation 0.60417091598166
    sign 1
  ]
  edge
  [
    source 40
    target 86
    weight 0.848707146391112
    correlation 0.848707146391112
    sign 1
  ]
  edge
  [
    source 41
    target 86
    weight 0.981345903388773
    correlation -0.981345903388773
    sign -1
  ]
  edge
  [
    source 42
    target 86
    weight 0.802929130791354
    correlation -0.802929130791354
    sign -1
  ]
  edge
  [
    source 43
    target 86
    weight 0.799613519467943
    correlation 0.799613519467943
    sign 1
  ]
  edge
  [
    source 44
    target 86
    weight 0.564190996323735
    correlation -0.564190996323735
    sign -1
  ]
  edge
  [
    source 45
    target 86
    weight 0.874679054202631
    correlation -0.959963299734079
    sign -1
  ]
  edge
  [
    source 46
    target 86
    weight 0.52244759126084
    correlation 0.52244759126084
    sign 1
  ]
  edge
  [
    source 47
    target 86
    weight 0.87848757513637
    correlation -0.87848757513637
    sign -1
  ]
  edge
  [
    source 48
    target 86
    weight 0.836013825937811
    correlation -0.836013825937811
    sign -1
  ]
  edge
  [
    source 49
    target 86
    weight 0.514492374315953
    correlation -0.514492374315953
    sign -1
  ]
  edge
  [
    source 50
    target 86
    weight 0.814266915627619
    correlation -0.814266915627619
    sign -1
  ]
  edge
  [
    source 51
    target 86
    weight 0.834399518159635
    correlation -0.834399518159635
    sign -1
  ]
  edge
  [
    source 52
    target 86
    weight 0.819805873916815
    correlation 0.819805873916815
    sign 1
  ]
  edge
  [
    source 53
    target 86
    weight 0.811284769667484
    correlation -0.811284769667484
    sign -1
  ]
  edge
  [
    source 54
    target 86
    weight 0.771361097035207
    correlation 0.771361097035207
    sign 1
  ]
  edge
  [
    source 55
    target 86
    weight 0.434321760655466
    correlation -0.434321760655466
    sign -1
  ]
  edge
  [
    source 56
    target 86
    weight 0.845073375841008
    correlation -0.845073375841008
    sign -1
  ]
  edge
  [
    source 57
    target 86
    weight 0.772497924134985
    correlation -0.772497924134985
    sign -1
  ]
  edge
  [
    source 58
    target 86
    weight 0.717353365739339
    correlation 0.717353365739339
    sign 1
  ]
  edge
  [
    source 59
    target 86
    weight 0.869885569738627
    correlation -0.869885569738627
    sign -1
  ]
  edge
  [
    source 60
    target 86
    weight 0.759449599093515
    correlation -0.759449599093515
    sign -1
  ]
  edge
  [
    source 61
    target 86
    weight 0.718826370776862
    correlation -0.718826370776862
    sign -1
  ]
  edge
  [
    source 62
    target 86
    weight 0.350319331003933
    correlation -0.350319331003933
    sign -1
  ]
  edge
  [
    source 63
    target 86
    weight 0.856377108089839
    correlation -0.856377108089839
    sign -1
  ]
  edge
  [
    source 64
    target 86
    weight 0.779669691045128
    correlation -0.779669691045128
    sign -1
  ]
  edge
  [
    source 65
    target 86
    weight 0.72389392682415
    correlation -0.72389392682415
    sign -1
  ]
  edge
  [
    source 66
    target 86
    weight 0.721378763274101
    correlation -0.721378763274101
    sign -1
  ]
  edge
  [
    source 67
    target 86
    weight 0.671751062750999
    correlation 0.671751062750999
    sign 1
  ]
  edge
  [
    source 68
    target 86
    weight 0.306370066105353
    correlation -0.306370066105353
    sign -1
  ]
  edge
  [
    source 69
    target 86
    weight 0.795102376445594
    correlation -0.795102376445594
    sign -1
  ]
  edge
  [
    source 70
    target 86
    weight 0.293846082115221
    correlation -0.293846082115221
    sign -1
  ]
  edge
  [
    source 71
    target 86
    weight 0.288194293664713
    correlation 0.288194293664713
    sign 1
  ]
  edge
  [
    source 72
    target 86
    weight 0.625151821297038
    correlation 0.625151821297038
    sign 1
  ]
  edge
  [
    source 73
    target 86
    weight 0.751982128736216
    correlation 0.751982128736216
    sign 1
  ]
  edge
  [
    source 74
    target 86
    weight 0.88069078482389
    correlation -0.88069078482389
    sign -1
  ]
  edge
  [
    source 75
    target 86
    weight 0.680514039500753
    correlation -0.680514039500753
    sign -1
  ]
  edge
  [
    source 76
    target 86
    weight 0.596137247828911
    correlation -0.659128861393271
    sign -1
  ]
  edge
  [
    source 77
    target 86
    weight 0.654885940534427
    correlation -0.654885940534427
    sign -1
  ]
  edge
  [
    source 78
    target 86
    weight 0.692869758555554
    correlation -0.692869758555554
    sign -1
  ]
  edge
  [
    source 79
    target 86
    weight 0.619329602454186
    correlation -0.619329602454186
    sign -1
  ]
  edge
  [
    source 80
    target 86
    weight 0.911395873237688
    correlation 0.911395873237688
    sign 1
  ]
  edge
  [
    source 81
    target 86
    weight 0.789117338401216
    correlation 0.789117338401216
    sign 1
  ]
  edge
  [
    source 82
    target 86
    weight 0.136486965210457
    correlation 0.723204954555125
    sign 1
  ]
  edge
  [
    source 83
    target 86
    weight 0.501676764013108
    correlation -0.646838839699227
    sign -1
  ]
  edge
  [
    source 84
    target 86
    weight 0.0024374957007158
    correlation -0.739071111755801
    sign -1
  ]
  edge
  [
    source 85
    target 86
    weight 0.0363341971839541
    correlation 0.918562951779089
    sign 1
  ]
]
