# Supplementary material for: Aspergillus fumigatus Challenged by Human Dendritic Cells: Metabolic and Regulatory Pathway Responses Testify a Tight Battle
Source: Front Cell Infect Microbiol. 2019 May 22;9:168. doi: 10.3389/fcimb.2019.00168 (PMC6540932; doi:10.3389/fcimb.2019.00168)
Supplement: Supplementary file 12 [file Data_Sheet_2.ZIP › Supplementary_dataset2/RPA1_NR_Control.gml]

Creator "igraph version 1.2.0 Mon Jun  4 11:55:28 2018"
Version 1
graph
[
  directed 1
  node
  [
    id 0
    name "RPA1"
    label "RPA1"
    colors "#FF1010"
    diffs 23.8461570258888
    totalFlows 35.0335821939092
    degree 30
  ]
  node
  [
    id 1
    name "NUDT21"
    label "NUDT21"
    colors "#FFDDDD"
    diffs 0.147001654322596
    totalFlows 9.48583925633495
    degree 1
  ]
  node
  [
    id 2
    name "YTHDF1"
    label "YTHDF1"
    colors "#AAAAFF"
    diffs -1.92591674974069
    totalFlows 1.92591674974069
    degree 1
  ]
  node
  [
    id 3
    name "ILF3"
    label "ILF3"
    colors "#FF7777"
    diffs 12.654792018343
    totalFlows 16.4730191999229
    degree 1
  ]
  node
  [
    id 4
    name "SELENBP1"
    label "SELENBP1"
    colors "#FFEEEE"
    diffs -0.132938442550926
    totalFlows 3.7098932029969
    degree 1
  ]
  node
  [
    id 5
    name "TSR1"
    label "TSR1"
    colors "#EEEEFF"
    diffs -1.00092242105203
    totalFlows 4.32321854871641
    degree 1
  ]
  node
  [
    id 6
    name "XRN2"
    label "XRN2"
    colors "#FF2121"
    diffs 22.1940452173866
    totalFlows 3.49351584905984
    degree 1
  ]
  node
  [
    id 7
    name "MCPH1"
    label "MCPH1"
    colors "#DDDDFF"
    diffs -1.16736986115699
    totalFlows 4.85354724805783
    degree 1
  ]
  node
  [
    id 8
    name "PARP14"
    label "PARP14"
    colors "#3333FF"
    diffs -7.36604324884547
    totalFlows 10.5778639220115
    degree 1
  ]
  node
  [
    id 9
    name "SMAD3"
    label "SMAD3"
    colors "#1111FF"
    diffs -16.9772018974755
    totalFlows 121.784221661052
    degree 1
  ]
  node
  [
    id 10
    name "CALR"
    label "CALR"
    colors "#FF5454"
    diffs 18.3316942984293
    totalFlows 32.3429016948453
    degree 1
  ]
  node
  [
    id 11
    name "ERCC6"
    label "ERCC6"
    colors "#FF9999"
    diffs 3.36631233517185
    totalFlows 3.58927423447157
    degree 1
  ]
  node
  [
    id 12
    name "SF3B3"
    label "SF3B3"
    colors "#2222FF"
    diffs -12.4900882013578
    totalFlows 66.5867376299487
    degree 1
  ]
  node
  [
    id 13
    name "MTUS2"
    label "MTUS2"
    colors "#FFCCCC"
    diffs 1.10468493704703
    totalFlows 17.7937922265865
    degree 1
  ]
  node
  [
    id 14
    name "DNA2"
    label "DNA2"
    colors "#CCCCFF"
    diffs -1.50705968668189
    totalFlows 1.50705968668189
    degree 1
  ]
  node
  [
    id 15
    name "RPL6"
    label "RPL6"
    colors "#FF4343"
    diffs 18.9548010748722
    totalFlows 56.8234913424999
    degree 1
  ]
  node
  [
    id 16
    name "RBM39"
    label "RBM39"
    colors "#FF6565"
    diffs 15.1588322044324
    totalFlows 36.9422975530893
    degree 1
  ]
  node
  [
    id 17
    name "GTF3C2"
    label "GTF3C2"
    colors "#BBBBFF"
    diffs -1.75071246003065
    totalFlows 5.08877395584009
    degree 1
  ]
  node
  [
    id 18
    name "CCNH"
    label "CCNH"
    colors "#FF8888"
    diffs 5.2863614797485
    totalFlows 1.88817693256894
    degree 1
  ]
  node
  [
    id 19
    name "HLTF"
    label "HLTF"
    colors "#FF3232"
    diffs 20.4325608728682
    totalFlows 5.87646763559763
    degree 1
  ]
  node
  [
    id 20
    name "ELMSAN1"
    label "ELMSAN1"
    colors "#7777FF"
    diffs -3.04473487978584
    totalFlows 4.96382991484362
    degree 1
  ]
  node
  [
    id 21
    name "POLR2E"
    label "POLR2E"
    colors "#FFBBBB"
    diffs 1.34293923769297
    totalFlows 7.26013788798551
    degree 1
  ]
  node
  [
    id 22
    name "PPP2CA"
    label "PPP2CA"
    colors "#FF0000"
    diffs 34.7622302304272
    totalFlows 92.4616505763257
    degree 1
  ]
  node
  [
    id 23
    name "NONO"
    label "NONO"
    colors "#0000FF"
    diffs -24.9742697300605
    totalFlows 62.206234551351
    degree 1
  ]
  node
  [
    id 24
    name "RPS6KA5"
    label "RPS6KA5"
    colors "#8888FF"
    diffs -2.83487093654613
    totalFlows 26.8001122633792
    degree 1
  ]
  node
  [
    id 25
    name "MOV10"
    label "MOV10"
    colors "#6666FF"
    diffs -3.37799285168812
    totalFlows 28.1156745657944
    degree 1
  ]
  node
  [
    id 26
    name "ILF2"
    label "ILF2"
    colors "#FFFFFF"
    diffs -0.133868770322314
    totalFlows 14.4396140700236
    degree 1
  ]
  node
  [
    id 27
    name "DNTTIP1"
    label "DNTTIP1"
    colors "#5555FF"
    diffs -4.89574457733255
    totalFlows 4.89574457733255
    degree 1
  ]
  node
  [
    id 28
    name "RB1CC1"
    label "RB1CC1"
    colors "#4444FF"
    diffs -6.19546890573807
    totalFlows 32.6402256499169
    degree 1
  ]
  node
  [
    id 29
    name "ARG1"
    label "ARG1"
    colors "#9999FF"
    diffs -1.95242346983024
    totalFlows 1.95242346983024
    degree 1
  ]
  node
  [
    id 30
    name "ASCC2"
    label "ASCC2"
    colors "#FFAAAA"
    diffs 2.86854979876451
    totalFlows 13.7842595750012
    degree 1
  ]
  edge
  [
    source 0
    target 1
    weight 0.0859325816190038
    correlation 0.984972742070189
    sign 1
  ]
  edge
  [
    source 0
    target 2
    weight 0.768915967914237
    correlation 0.936945610207494
    sign 1
  ]
  edge
  [
    source 0
    target 3
    weight 0.960991298248245
    correlation 0.960991298248245
    sign 1
  ]
  edge
  [
    source 0
    target 4
    weight 0.878132954565979
    correlation -0.878132954565979
    sign -1
  ]
  edge
  [
    source 0
    target 5
    weight 0.143906168549358
    correlation 0.985569804321968
    sign 1
  ]
  edge
  [
    source 0
    target 6
    weight 0.862399321217559
    correlation -0.862399321217559
    sign -1
  ]
  edge
  [
    source 0
    target 7
    weight 0.827924395554646
    correlation 0.827924395554646
    sign 1
  ]
  edge
  [
    source 0
    target 8
    weight 0.817838046268513
    correlation -0.817838046268513
    sign -1
  ]
  edge
  [
    source 0
    target 9
    weight 0.797650329530838
    correlation 0.797650329530838
    sign 1
  ]
  edge
  [
    source 0
    target 10
    weight 0.758922105634878
    correlation -0.758922105634878
    sign -1
  ]
  edge
  [
    source 0
    target 11
    weight 0.174346752912512
    correlation 0.906003116548657
    sign 1
  ]
  edge
  [
    source 0
    target 12
    weight 0.741075882970769
    correlation 0.741075882970769
    sign 1
  ]
  edge
  [
    source 0
    target 13
    weight 0.17495194496214
    correlation -0.864839191101295
    sign -1
  ]
  edge
  [
    source 0
    target 14
    weight 0.753529843340946
    correlation 0.946049929115611
    sign 1
  ]
  edge
  [
    source 0
    target 15
    weight 0.70577666141459
    correlation 0.70577666141459
    sign 1
  ]
  edge
  [
    source 0
    target 16
    weight 0.699747210551933
    correlation 0.699747210551933
    sign 1
  ]
  edge
  [
    source 0
    target 17
    weight 0.753564061012807
    correlation 0.868385975117717
    sign 1
  ]
  edge
  [
    source 0
    target 18
    weight 0.05663807490327
    correlation 0.734393506351215
    sign 1
  ]
  edge
  [
    source 0
    target 19
    weight 0.692840272082407
    correlation 0.692840272082407
    sign 1
  ]
  edge
  [
    source 0
    target 20
    weight 0.690742447052225
    correlation 0.690742447052225
    sign 1
  ]
  edge
  [
    source 0
    target 21
    weight 0.840080615195597
    correlation -0.840080615195597
    sign -1
  ]
  edge
  [
    source 0
    target 22
    weight 0.664590146362649
    correlation -0.664590146362649
    sign -1
  ]
  edge
  [
    source 0
    target 23
    weight 0.659898990999192
    correlation 0.659898990999192
    sign 1
  ]
  edge
  [
    source 0
    target 24
    weight 0.649182225589563
    correlation -0.649182225589563
    sign -1
  ]
  edge
  [
    source 0
    target 25
    weight 0.632449529947335
    correlation -0.632449529947335
    sign -1
  ]
  edge
  [
    source 0
    target 26
    weight 0.178722843302577
    correlation 0.897631507656021
    sign 1
  ]
  edge
  [
    source 0
    target 27
    weight 0.67132165741153
    correlation -0.67132165741153
    sign -1
  ]
  edge
  [
    source 0
    target 28
    weight 0.616144342363906
    correlation -0.616144342363906
    sign -1
  ]
  edge
  [
    source 0
    target 29
    weight 0.42935821021393
    correlation 0.630926792982724
    sign 1
  ]
  edge
  [
    source 0
    target 30
    weight 0.256637723075419
    correlation -0.602184611134357
    sign -1
  ]
]
