# Supplementary material for: Aspergillus fumigatus Challenged by Human Dendritic Cells: Metabolic and Regulatory Pathway Responses Testify a Tight Battle
Source: Front Cell Infect Microbiol. 2019 May 22;9:168. doi: 10.3389/fcimb.2019.00168 (PMC6540932; doi:10.3389/fcimb.2019.00168)
Supplement: Supplementary file 12 [file Data_Sheet_2.ZIP › Supplementary_dataset2/RPA1_NR_Disease.gml]

Creator "igraph version 1.2.0 Mon Jun  4 11:55:28 2018"
Version 1
graph
[
  directed 1
  node
  [
    id 0
    name "RPA1"
    label "RPA1"
    colors "#FF2828"
    diffs 23.8461570258888
    totalFlows 58.879739219798
    degree 38
  ]
  node
  [
    id 1
    name "PARP1"
    label "PARP1"
    colors "#FF5050"
    diffs 19.3158717364631
    totalFlows 97.8569805789032
    degree 1
  ]
  node
  [
    id 2
    name "PPP2CA"
    label "PPP2CA"
    colors "#FF0000"
    diffs 34.7622302304272
    totalFlows 127.223880806753
    degree 1
  ]
  node
  [
    id 3
    name "XRCC6"
    label "XRCC6"
    colors "#FF1A1A"
    diffs 26.0641135324618
    totalFlows 55.862151288494
    degree 1
  ]
  node
  [
    id 4
    name "APEX1"
    label "APEX1"
    colors "#FF7878"
    diffs 15.8267126124737
    totalFlows 47.9156537406931
    degree 1
  ]
  node
  [
    id 5
    name "SNRNP40"
    label "SNRNP40"
    colors "#FFE4E4"
    diffs 2.51300655524855
    totalFlows 6.29063916198883
    degree 1
  ]
  node
  [
    id 6
    name "DHX15"
    label "DHX15"
    colors "#5D5DFF"
    diffs -2.73038085669318
    totalFlows 11.8755354390977
    degree 1
  ]
  node
  [
    id 7
    name "NONO"
    label "NONO"
    colors "#0000FF"
    diffs -24.9742697300605
    totalFlows 37.2319648212905
    degree 1
  ]
  node
  [
    id 8
    name "TOP2B"
    label "TOP2B"
    colors "#FFF1F1"
    diffs 2.42607416543936
    totalFlows 10.8621350140753
    degree 1
  ]
  node
  [
    id 9
    name "CPSF7"
    label "CPSF7"
    colors "#A1A1FF"
    diffs 0.0949370240850103
    totalFlows 5.42276389682042
    degree 1
  ]
  node
  [
    id 10
    name "GTF2H3"
    label "GTF2H3"
    colors "#FFBBBB"
    diffs 4.84428382129756
    totalFlows 11.1349266799607
    degree 1
  ]
  node
  [
    id 11
    name "GTF2H1"
    label "GTF2H1"
    colors "#C9C9FF"
    diffs 0.669172040068305
    totalFlows 5.77860487683814
    degree 1
  ]
  node
  [
    id 12
    name "PARP12"
    label "PARP12"
    colors "#FFFFFF"
    diffs 1.99157579557922
    totalFlows 3.9677080408298
    degree 1
  ]
  node
  [
    id 13
    name "MEN1"
    label "MEN1"
    colors "#AEAEFF"
    diffs 0.266331585810413
    totalFlows 10.5075004321022
    degree 1
  ]
  node
  [
    id 14
    name "TRIP12"
    label "TRIP12"
    colors "#7878FF"
    diffs -2.11158325962781
    totalFlows 3.62802048335486
    degree 1
  ]
  node
  [
    id 15
    name "EXOSC8"
    label "EXOSC8"
    colors "#8686FF"
    diffs -0.758692787226705
    totalFlows 5.08938969811381
    degree 1
  ]
  node
  [
    id 16
    name "NSUN2"
    label "NSUN2"
    colors "#BBBBFF"
    diffs 0.48261541861287
    totalFlows 3.74408752286986
    degree 1
  ]
  node
  [
    id 17
    name "TERF2"
    label "TERF2"
    colors "#4343FF"
    diffs -5.16463028302294
    totalFlows 30.9383879476254
    degree 1
  ]
  node
  [
    id 18
    name "RALY"
    label "RALY"
    colors "#FFAEAE"
    diffs 5.41449296943939
    totalFlows 5.88157118835065
    degree 1
  ]
  node
  [
    id 19
    name "HNRNPDL"
    label "HNRNPDL"
    colors "#FF3535"
    diffs 22.9653136678474
    totalFlows 45.5321636296865
    degree 1
  ]
  node
  [
    id 20
    name "ESYT1"
    label "ESYT1"
    colors "#E4E4FF"
    diffs 1.67546913492011
    totalFlows 1.67546913492011
    degree 1
  ]
  node
  [
    id 21
    name "DDB1"
    label "DDB1"
    colors "#FF8686"
    diffs 11.2951359841903
    totalFlows 36.0187587329069
    degree 1
  ]
  node
  [
    id 22
    name "RPA3"
    label "RPA3"
    colors "#FFA1A1"
    diffs 6.23947069956168
    totalFlows 54.2276441385894
    degree 1
  ]
  node
  [
    id 23
    name "CENPA"
    label "CENPA"
    colors "#D6D6FF"
    diffs 1.04717575576458
    totalFlows 8.9003017363606
    degree 1
  ]
  node
  [
    id 24
    name "EEF1A1"
    label "EEF1A1"
    colors "#FF0D0D"
    diffs 28.0156684829966
    totalFlows 181.733832117381
    degree 1
  ]
  node
  [
    id 25
    name "ASCC2"
    label "ASCC2"
    colors "#FFD6D6"
    diffs 2.86854979876451
    totalFlows 16.6528093737657
    degree 1
  ]
  node
  [
    id 26
    name "CDC5L"
    label "CDC5L"
    colors "#5050FF"
    diffs -3.87845856026584
    totalFlows 56.0468785900743
    degree 1
  ]
  node
  [
    id 27
    name "HLTF"
    label "HLTF"
    colors "#FF4343"
    diffs 20.4325608728682
    totalFlows 26.3090285084658
    degree 1
  ]
  node
  [
    id 28
    name "LIMA1"
    label "LIMA1"
    colors "#6B6BFF"
    diffs -2.2785494481301
    totalFlows 1.51560263799585
    degree 1
  ]
  node
  [
    id 29
    name "USP7"
    label "USP7"
    colors "#FF9393"
    diffs 9.72951427385956
    totalFlows 81.9268180486997
    degree 1
  ]
  node
  [
    id 30
    name "EWSR1"
    label "EWSR1"
    colors "#3535FF"
    diffs -5.96597272677489
    totalFlows 100.407718064314
    degree 1
  ]
  node
  [
    id 31
    name "ADD1"
    label "ADD1"
    colors "#FFC9C9"
    diffs 3.62605615051856
    totalFlows 14.9560811337388
    degree 1
  ]
  node
  [
    id 32
    name "RAI14"
    label "RAI14"
    colors "#9393FF"
    diffs -0.0437154140583333
    totalFlows 1.88631942252009
    degree 1
  ]
  node
  [
    id 33
    name "CALR"
    label "CALR"
    colors "#FF5D5D"
    diffs 18.3316942984293
    totalFlows 50.6745959932746
    degree 1
  ]
  node
  [
    id 34
    name "SMAD3"
    label "SMAD3"
    colors "#0D0DFF"
    diffs -16.9772018974755
    totalFlows 104.807019763576
    degree 1
  ]
  node
  [
    id 35
    name "ALPP"
    label "ALPP"
    colors "#F1F1FF"
    diffs 1.91047368322712
    totalFlows 1.91047368322712
    degree 1
  ]
  node
  [
    id 36
    name "SF3B3"
    label "SF3B3"
    colors "#2828FF"
    diffs -12.4900882013578
    totalFlows 54.0966494285909
    degree 1
  ]
  node
  [
    id 37
    name "DDX3X"
    label "DDX3X"
    colors "#1A1AFF"
    diffs -12.8361733324855
    totalFlows 75.3310365274342
    degree 1
  ]
  node
  [
    id 38
    name "GTF2I"
    label "GTF2I"
    colors "#FF6B6B"
    diffs 16.779248004629
    totalFlows 32.6564181665511
    degree 1
  ]
  edge
  [
    source 0
    target 1
    weight 0.999947435080962
    correlation 0.999947435080962
    sign 1
  ]
  edge
  [
    source 0
    target 2
    weight 0.996823051187497
    correlation -0.996823051187497
    sign -1
  ]
  edge
  [
    source 0
    target 3
    weight 0.985595969539616
    correlation 0.985595969539616
    sign 1
  ]
  edge
  [
    source 0
    target 4
    weight 0.954745149854779
    correlation 0.954745149854779
    sign 1
  ]
  edge
  [
    source 0
    target 5
    weight 0.995092267501672
    correlation 0.995092267501672
    sign 1
  ]
  edge
  [
    source 0
    target 6
    weight 0.983331397447282
    correlation 0.983331397447282
    sign 1
  ]
  edge
  [
    source 0
    target 7
    weight 0.915746428368712
    correlation 0.915746428368712
    sign 1
  ]
  edge
  [
    source 0
    target 8
    weight 0.963842317884238
    correlation 0.963842317884238
    sign 1
  ]
  edge
  [
    source 0
    target 9
    weight 0.983887270063772
    correlation -0.983887270063772
    sign -1
  ]
  edge
  [
    source 0
    target 10
    weight 0.885779762122233
    correlation 0.885779762122233
    sign 1
  ]
  edge
  [
    source 0
    target 11
    weight 0.997724607787365
    correlation 0.997724607787365
    sign 1
  ]
  edge
  [
    source 0
    target 12
    weight 0.804936273978144
    correlation 0.967831099324089
    sign 1
  ]
  edge
  [
    source 0
    target 13
    weight 0.947189245826986
    correlation 0.947189245826986
    sign 1
  ]
  edge
  [
    source 0
    target 14
    weight 0.866745338160479
    correlation 0.913308597561369
    sign 1
  ]
  edge
  [
    source 0
    target 15
    weight 0.940444304739168
    correlation 0.940444304739168
    sign 1
  ]
  edge
  [
    source 0
    target 16
    weight 0.940710574654552
    correlation 0.940710574654552
    sign 1
  ]
  edge
  [
    source 0
    target 17
    weight 0.740801900462596
    correlation 0.94257538434436
    sign 1
  ]
  edge
  [
    source 0
    target 18
    weight 0.783990272298286
    correlation 0.952037591122811
    sign 1
  ]
  edge
  [
    source 0
    target 19
    weight 0.817356508054544
    correlation -0.817356508054544
    sign -1
  ]
  edge
  [
    source 0
    target 20
    weight 0.837734567460056
    correlation 0.950133542639498
    sign 1
  ]
  edge
  [
    source 0
    target 21
    weight 0.931505387609997
    correlation 0.931505387609997
    sign 1
  ]
  edge
  [
    source 0
    target 22
    weight 0.98611737827247
    correlation 0.98611737827247
    sign 1
  ]
  edge
  [
    source 0
    target 23
    weight 0.886368213032379
    correlation -0.886368213032379
    sign -1
  ]
  edge
  [
    source 0
    target 24
    weight 0.78588587001861
    correlation -0.78588587001861
    sign -1
  ]
  edge
  [
    source 0
    target 25
    weight 0.77352174490485
    correlation -0.77352174490485
    sign -1
  ]
  edge
  [
    source 0
    target 26
    weight 0.750579923313472
    correlation 0.750579923313472
    sign 1
  ]
  edge
  [
    source 0
    target 27
    weight 0.746758074566335
    correlation 0.746758074566335
    sign 1
  ]
  edge
  [
    source 0
    target 28
    weight 0.581634886722136
    correlation 0.983544881156336
    sign 1
  ]
  edge
  [
    source 0
    target 29
    weight 0.720650680896437
    correlation 0.720650680896437
    sign 1
  ]
  edge
  [
    source 0
    target 30
    weight 0.715212910312022
    correlation -0.715212910312022
    sign -1
  ]
  edge
  [
    source 0
    target 31
    weight 0.706245555801489
    correlation 0.706245555801489
    sign 1
  ]
  edge
  [
    source 0
    target 32
    weight 0.00952773288621959
    correlation -0.99780949549204
    sign -1
  ]
  edge
  [
    source 0
    target 33
    weight 0.685731360908884
    correlation -0.685731360908884
    sign -1
  ]
  edge
  [
    source 0
    target 34
    weight 0.675569121513257
    correlation 0.675569121513257
    sign 1
  ]
  edge
  [
    source 0
    target 35
    weight 0.210971906198987
    correlation -0.691632724532457
    sign -1
  ]
  edge
  [
    source 0
    target 36
    weight 0.660557206662511
    correlation 0.660557206662511
    sign 1
  ]
  edge
  [
    source 0
    target 37
    weight 0.660013388478458
    correlation 0.660013388478458
    sign 1
  ]
  edge
  [
    source 0
    target 38
    weight 0.0720957080078961
    correlation 0.657912412980532
    sign 1
  ]
]
