# Supplementary material for: Aspergillus fumigatus Challenged by Human Dendritic Cells: Metabolic and Regulatory Pathway Responses Testify a Tight Battle
Source: Front Cell Infect Microbiol. 2019 May 22;9:168. doi: 10.3389/fcimb.2019.00168 (PMC6540932; doi:10.3389/fcimb.2019.00168)
Supplement: Supplementary file 12 [file Data_Sheet_2.ZIP › Supplementary_dataset2/RUVBL2_NR_Control.gml]

Creator "igraph version 1.2.0 Mon Jun  4 11:55:22 2018"
Version 1
graph
[
  directed 1
  node
  [
    id 0
    name "RUVBL2"
    label "RUVBL2"
    colors "#A2A2FF"
    diffs -18.3817892382571
    totalFlows 36.0629382240379
    degree 22
  ]
  node
  [
    id 1
    name "RUVBL1"
    label "RUVBL1"
    colors "#D0D0FF"
    diffs -11.9345795816755
    totalFlows 35.2166882903686
    degree 1
  ]
  node
  [
    id 2
    name "TTI2"
    label "TTI2"
    colors "#FFE7E7"
    diffs -3.86094799064807
    totalFlows 3.86094799064807
    degree 1
  ]
  node
  [
    id 3
    name "NFKB1"
    label "NFKB1"
    colors "#FFB9B9"
    diffs -2.60571645798886
    totalFlows 83.7667478193785
    degree 1
  ]
  node
  [
    id 4
    name "HDAC5"
    label "HDAC5"
    colors "#8B8BFF"
    diffs -21.8920386131986
    totalFlows 189.773383160731
    degree 1
  ]
  node
  [
    id 5
    name "YWHAZ"
    label "YWHAZ"
    colors "#FF1717"
    diffs 27.6379542601028
    totalFlows 335.699307912506
    degree 1
  ]
  node
  [
    id 6
    name "TFPT"
    label "TFPT"
    colors "#FFFFFF"
    diffs -7.59707348834639
    totalFlows 17.7986008811632
    degree 1
  ]
  node
  [
    id 7
    name "SREBF1"
    label "SREBF1"
    colors "#FFA2A2"
    diffs -1.05420649739093
    totalFlows 11.7855529009146
    degree 1
  ]
  node
  [
    id 8
    name "EEF1A1"
    label "EEF1A1"
    colors "#FF0000"
    diffs 28.0156684829966
    totalFlows 153.718163634385
    degree 1
  ]
  node
  [
    id 9
    name "SUMO1"
    label "SUMO1"
    colors "#0000FF"
    diffs -133.65479587119
    totalFlows 513.443912930697
    degree 1
  ]
  node
  [
    id 10
    name "ATF2"
    label "ATF2"
    colors "#1717FF"
    diffs -81.4049871434036
    totalFlows 157.093046285888
    degree 1
  ]
  node
  [
    id 11
    name "HDAC4"
    label "HDAC4"
    colors "#7373FF"
    diffs -23.6297934735879
    totalFlows 60.5428114008285
    degree 1
  ]
  node
  [
    id 12
    name "HDAC1"
    label "HDAC1"
    colors "#2E2EFF"
    diffs -56.7787198136028
    totalFlows 159.822022468791
    degree 1
  ]
  node
  [
    id 13
    name "TBP"
    label "TBP"
    colors "#B9B9FF"
    diffs -15.291927063731
    totalFlows 47.1790870023482
    degree 1
  ]
  node
  [
    id 14
    name "YY1"
    label "YY1"
    colors "#FF7373"
    diffs -0.265816803528327
    totalFlows 21.8825957425152
    degree 1
  ]
  node
  [
    id 15
    name "NFRKB"
    label "NFRKB"
    colors "#FF2E2E"
    diffs 5.67132649096199
    totalFlows 6.59235412109093
    degree 1
  ]
  node
  [
    id 16
    name "CTNNBIP1"
    label "CTNNBIP1"
    colors "#FF5C5C"
    diffs 0.207094881147952
    totalFlows 3.22643775776535
    degree 1
  ]
  node
  [
    id 17
    name "TARDBP"
    label "TARDBP"
    colors "#4545FF"
    diffs -32.1955436008973
    totalFlows 135.281609484287
    degree 1
  ]
  node
  [
    id 18
    name "INO80B"
    label "INO80B"
    colors "#FF8B8B"
    diffs -0.529809812151356
    totalFlows 7.20767563028397
    degree 1
  ]
  node
  [
    id 19
    name "TBK1"
    label "TBK1"
    colors "#E7E7FF"
    diffs -8.50534208696043
    totalFlows 60.7177446236628
    degree 1
  ]
  node
  [
    id 20
    name "CTNNB1"
    label "CTNNB1"
    colors "#5C5CFF"
    diffs -29.8801714481
    totalFlows 181.481968106336
    degree 1
  ]
  node
  [
    id 21
    name "ACTR5"
    label "ACTR5"
    colors "#FF4545"
    diffs 1.19545437843154
    totalFlows 4.71027938972405
    degree 1
  ]
  node
  [
    id 22
    name "STAP1"
    label "STAP1"
    colors "#FFD0D0"
    diffs -2.99364959004102
    totalFlows 3.63874853806675
    degree 1
  ]
  edge
  [
    source 0
    target 1
    weight 0.988852192602669
    correlation 0.988852192602669
    sign 1
  ]
  edge
  [
    source 0
    target 2
    weight 0.996829763403992
    correlation 0.996829763403992
    sign 1
  ]
  edge
  [
    source 0
    target 3
    weight 0.971690491810677
    correlation -0.971690491810677
    sign -1
  ]
  edge
  [
    source 0
    target 4
    weight 0.965624853409428
    correlation 0.965624853409428
    sign 1
  ]
  edge
  [
    source 0
    target 5
    weight 0.950493106096187
    correlation -0.950493106096187
    sign -1
  ]
  edge
  [
    source 0
    target 6
    weight 0.936733656822187
    correlation -0.936733656822187
    sign -1
  ]
  edge
  [
    source 0
    target 7
    weight 0.959261428709673
    correlation 0.959261428709673
    sign 1
  ]
  edge
  [
    source 0
    target 8
    weight 0.917705427547785
    correlation -0.917705427547785
    sign -1
  ]
  edge
  [
    source 0
    target 9
    weight 0.914037864874287
    correlation -0.914037864874287
    sign -1
  ]
  edge
  [
    source 0
    target 10
    weight 0.869491621675985
    correlation -0.869491621675985
    sign -1
  ]
  edge
  [
    source 0
    target 11
    weight 0.865403499931488
    correlation 0.865403499931488
    sign 1
  ]
  edge
  [
    source 0
    target 12
    weight 0.842737266554216
    correlation 0.842737266554216
    sign 1
  ]
  edge
  [
    source 0
    target 13
    weight 0.837547550170738
    correlation 0.837547550170738
    sign 1
  ]
  edge
  [
    source 0
    target 14
    weight 0.901614998654764
    correlation 0.901614998654764
    sign 1
  ]
  edge
  [
    source 0
    target 15
    weight 0.82197179096467
    correlation 0.82197179096467
    sign 1
  ]
  edge
  [
    source 0
    target 16
    weight 0.976234256224945
    correlation 0.976234256224945
    sign 1
  ]
  edge
  [
    source 0
    target 17
    weight 0.770973100637177
    correlation 0.770973100637177
    sign 1
  ]
  edge
  [
    source 0
    target 18
    weight 0.769008393902511
    correlation 0.769008393902511
    sign 1
  ]
  edge
  [
    source 0
    target 19
    weight 0.752530584359321
    correlation -0.752530584359321
    sign -1
  ]
  edge
  [
    source 0
    target 20
    weight 0.751432462073629
    correlation 0.751432462073629
    sign 1
  ]
  edge
  [
    source 0
    target 21
    weight 0.727499159987475
    correlation 0.727499159987475
    sign 1
  ]
  edge
  [
    source 0
    target 22
    weight 0.0423233556411779
    correlation -0.995639233320056
    sign -1
  ]
]
