# Supplementary material for: Aspergillus fumigatus Challenged by Human Dendritic Cells: Metabolic and Regulatory Pathway Responses Testify a Tight Battle
Source: Front Cell Infect Microbiol. 2019 May 22;9:168. doi: 10.3389/fcimb.2019.00168 (PMC6540932; doi:10.3389/fcimb.2019.00168)
Supplement: Supplementary file 12 [file Data_Sheet_2.ZIP › Supplementary_dataset2/RUVBL2_NR_Disease.gml]

Creator "igraph version 1.2.0 Mon Jun  4 11:55:22 2018"
Version 1
graph
[
  directed 1
  node
  [
    id 0
    name "RUVBL2"
    label "RUVBL2"
    colors "#5555FF"
    diffs -18.3817892382571
    totalFlows 17.6811489857808
    degree 12
  ]
  node
  [
    id 1
    name "HINT1"
    label "HINT1"
    colors "#FF7F7F"
    diffs 4.28411542360656
    totalFlows 9.83684003354773
    degree 1
  ]
  node
  [
    id 2
    name "PMS2"
    label "PMS2"
    colors "#FFFFFF"
    diffs -0.873230506108102
    totalFlows 4.34168206952429
    degree 1
  ]
  node
  [
    id 3
    name "PARK2"
    label "PARK2"
    colors "#FF0000"
    diffs 18.7463447945406
    totalFlows 150.00844255418
    degree 1
  ]
  node
  [
    id 4
    name "TBP"
    label "TBP"
    colors "#7F7FFF"
    diffs -15.291927063731
    totalFlows 31.8871599386172
    degree 1
  ]
  node
  [
    id 5
    name "SMARCA5"
    label "SMARCA5"
    colors "#FFD4D4"
    diffs 1.34015384709871
    totalFlows 10.2123165180071
    degree 1
  ]
  node
  [
    id 6
    name "MORF4L1"
    label "MORF4L1"
    colors "#AAAAFF"
    diffs -11.4389584339815
    totalFlows 20.4701368650981
    degree 1
  ]
  node
  [
    id 7
    name "MRGBP"
    label "MRGBP"
    colors "#FF2A2A"
    diffs 6.4227690594971
    totalFlows 20.4603430997808
    degree 1
  ]
  node
  [
    id 8
    name "HNRNPU"
    label "HNRNPU"
    colors "#D4D4FF"
    diffs -7.11853895880901
    totalFlows 28.6063383147054
    degree 1
  ]
  node
  [
    id 9
    name "NFRKB"
    label "NFRKB"
    colors "#FF5555"
    diffs 5.67132649096199
    totalFlows 12.2636806120529
    degree 1
  ]
  node
  [
    id 10
    name "INO80D"
    label "INO80D"
    colors "#FFAAAA"
    diffs 3.37873315014305
    totalFlows 3.37873315014305
    degree 1
  ]
  node
  [
    id 11
    name "ATF2"
    label "ATF2"
    colors "#0000FF"
    diffs -81.4049871434036
    totalFlows 75.688059142484
    degree 1
  ]
  node
  [
    id 12
    name "TARDBP"
    label "TARDBP"
    colors "#2A2AFF"
    diffs -32.1955436008973
    totalFlows 103.086065883389
    degree 1
  ]
  edge
  [
    source 0
    target 1
    weight 0.975108869352663
    correlation -0.975108869352663
    sign -1
  ]
  edge
  [
    source 0
    target 2
    weight 0.844873721586378
    correlation -0.966795599888918
    sign -1
  ]
  edge
  [
    source 0
    target 3
    weight 0.928118630711606
    correlation -0.928118630711606
    sign -1
  ]
  edge
  [
    source 0
    target 4
    weight 0.87985287014016
    correlation 0.87985287014016
    sign 1
  ]
  edge
  [
    source 0
    target 5
    weight 0.931973814739835
    correlation -0.931973814739835
    sign -1
  ]
  edge
  [
    source 0
    target 6
    weight 0.851121588019307
    correlation -0.851121588019307
    sign -1
  ]
  edge
  [
    source 0
    target 7
    weight 0.844133089535292
    correlation 0.844133089535292
    sign 1
  ]
  edge
  [
    source 0
    target 8
    weight 0.345208300983772
    correlation -0.967790977123559
    sign -1
  ]
  edge
  [
    source 0
    target 9
    weight 0.757763487062151
    correlation 0.757763487062151
    sign 1
  ]
  edge
  [
    source 0
    target 10
    weight 0.724019992677867
    correlation -0.724019992677867
    sign -1
  ]
  edge
  [
    source 0
    target 11
    weight 0.713796261759886
    correlation 0.713796261759886
    sign 1
  ]
  edge
  [
    source 0
    target 12
    weight 0.0446038663215029
    correlation -0.675228867125862
    sign -1
  ]
]
