# Supplementary material for: Aspergillus fumigatus Challenged by Human Dendritic Cells: Metabolic and Regulatory Pathway Responses Testify a Tight Battle
Source: Front Cell Infect Microbiol. 2019 May 22;9:168. doi: 10.3389/fcimb.2019.00168 (PMC6540932; doi:10.3389/fcimb.2019.00168)
Supplement: Supplementary file 12 [file Data_Sheet_2.ZIP › Supplementary_dataset2/SIRT1_KT_Control.gml]

Creator "igraph version 1.2.0 Mon Jun  4 11:55:15 2018"
Version 1
graph
[
  directed 1
  node
  [
    id 0
    name "HIST3H3"
    label "HIST3H3"
    colors "#FF7979"
    diffs 3.45453925766576
    totalFlows 21.3097828643367
    degree 1
  ]
  node
  [
    id 1
    name "RPTOR"
    label "RPTOR"
    colors "#FF5555"
    diffs 4.05036419029759
    totalFlows 9.97875781398455
    degree 1
  ]
  node
  [
    id 2
    name "CREBZF"
    label "CREBZF"
    colors "#9D9DFF"
    diffs -1.91497557294323
    totalFlows 1.91497557294323
    degree 1
  ]
  node
  [
    id 3
    name "IQCB1"
    label "IQCB1"
    colors "#CECEFF"
    diffs -0.636576837516936
    totalFlows 15.4360827648492
    degree 1
  ]
  node
  [
    id 4
    name "PSMA4"
    label "PSMA4"
    colors "#B6B6FF"
    diffs -1.60432105172934
    totalFlows 8.96785947072448
    degree 1
  ]
  node
  [
    id 5
    name "NUDCD2"
    label "NUDCD2"
    colors "#3C3CFF"
    diffs -6.26179859230447
    totalFlows 8.5859969423052
    degree 1
  ]
  node
  [
    id 6
    name "CDK6"
    label "CDK6"
    colors "#5555FF"
    diffs -3.68641121340256
    totalFlows 94.2723107542406
    degree 1
  ]
  node
  [
    id 7
    name "STK4"
    label "STK4"
    colors "#1818FF"
    diffs -13.1107445047771
    totalFlows 51.4665788960486
    degree 1
  ]
  node
  [
    id 8
    name "ARRB2"
    label "ARRB2"
    colors "#FF8585"
    diffs 3.22952236536802
    totalFlows 22.546808414577
    degree 1
  ]
  node
  [
    id 9
    name "TLE1"
    label "TLE1"
    colors "#8585FF"
    diffs -2.98849529108749
    totalFlows 88.3723662420516
    degree 1
  ]
  node
  [
    id 10
    name "RAP1A"
    label "RAP1A"
    colors "#FF6D6D"
    diffs 3.4924688674101
    totalFlows 5.63186137334741
    degree 1
  ]
  node
  [
    id 11
    name "IRS1"
    label "IRS1"
    colors "#FF3030"
    diffs 4.79622066192251
    totalFlows 9.94535866918557
    degree 1
  ]
  node
  [
    id 12
    name "XPA"
    label "XPA"
    colors "#6D6DFF"
    diffs -3.30257401116772
    totalFlows 5.13595014996097
    degree 1
  ]
  node
  [
    id 13
    name "WRN"
    label "WRN"
    colors "#FF4848"
    diffs 4.65357848398167
    totalFlows 5.21720870875688
    degree 1
  ]
  node
  [
    id 14
    name "CCAR2"
    label "CCAR2"
    colors "#9191FF"
    diffs -2.27656972990273
    totalFlows 10.9908895891727
    degree 1
  ]
  node
  [
    id 15
    name "FOXO3"
    label "FOXO3"
    colors "#FF2424"
    diffs 6.11151144492123
    totalFlows 2.89434767310697
    degree 1
  ]
  node
  [
    id 16
    name "GABARAPL1"
    label "GABARAPL1"
    colors "#3030FF"
    diffs -6.44279260910354
    totalFlows 14.9792111452364
    degree 1
  ]
  node
  [
    id 17
    name "CHCHD2"
    label "CHCHD2"
    colors "#FFDADA"
    diffs 0.349290714968429
    totalFlows 1.67212000137502
    degree 1
  ]
  node
  [
    id 18
    name "ELL3"
    label "ELL3"
    colors "#C2C2FF"
    diffs -0.941283835024806
    totalFlows 4.51163026946027
    degree 1
  ]
  node
  [
    id 19
    name "HSPA5"
    label "HSPA5"
    colors "#0000FF"
    diffs -30.9614088766865
    totalFlows 248.471252859828
    degree 1
  ]
  node
  [
    id 20
    name "SUZ12"
    label "SUZ12"
    colors "#DADAFF"
    diffs -0.377480414258677
    totalFlows 22.5949893963955
    degree 1
  ]
  node
  [
    id 21
    name "NMNAT1"
    label "NMNAT1"
    colors "#FFAAAA"
    diffs 1.63439476297749
    totalFlows 1.9183931073228
    degree 1
  ]
  node
  [
    id 22
    name "HIST1H1B"
    label "HIST1H1B"
    colors "#FFFFFF"
    diffs 0.0350439590009053
    totalFlows 8.17931133418701
    degree 1
  ]
  node
  [
    id 23
    name "PCNA"
    label "PCNA"
    colors "#FFCECE"
    diffs 0.371946721794444
    totalFlows 242.322748043954
    degree 1
  ]
  node
  [
    id 24
    name "XRCC6"
    label "XRCC6"
    colors "#FF0C0C"
    diffs 26.0641135324618
    totalFlows 29.7980377560322
    degree 1
  ]
  node
  [
    id 25
    name "ITPK1"
    label "ITPK1"
    colors "#FFF2F2"
    diffs 0.210161747783722
    totalFlows 1.67633999862467
    degree 1
  ]
  node
  [
    id 26
    name "FKBP1A"
    label "FKBP1A"
    colors "#FFC2C2"
    diffs 0.810469036718075
    totalFlows 24.6904618202555
    degree 1
  ]
  node
  [
    id 27
    name "ATXN7L3"
    label "ATXN7L3"
    colors "#AAAAFF"
    diffs -1.60515991556683
    totalFlows 2.3479592264982
    degree 1
  ]
  node
  [
    id 28
    name "NAT10"
    label "NAT10"
    colors "#6161FF"
    diffs -3.51812110970322
    totalFlows 3.51812110970322
    degree 1
  ]
  node
  [
    id 29
    name "SNW1"
    label "SNW1"
    colors "#7979FF"
    diffs -3.25634850839141
    totalFlows 16.5636895984863
    degree 1
  ]
  node
  [
    id 30
    name "NR1H3"
    label "NR1H3"
    colors "#FF9191"
    diffs 2.87584092225347
    totalFlows 6.20879886239778
    degree 1
  ]
  node
  [
    id 31
    name "LANCL1"
    label "LANCL1"
    colors "#FF6161"
    diffs 3.9209191105199
    totalFlows 7.17990567220382
    degree 1
  ]
  node
  [
    id 32
    name "CCNB1"
    label "CCNB1"
    colors "#F2F2FF"
    diffs -0.143921598995034
    totalFlows 9.44518119535483
    degree 1
  ]
  node
  [
    id 33
    name "LTA4H"
    label "LTA4H"
    colors "#FF1818"
    diffs 6.27646200502786
    totalFlows 8.91921433479453
    degree 1
  ]
  node
  [
    id 34
    name "PIK3R1"
    label "PIK3R1"
    colors "#0C0CFF"
    diffs -30.0696151876756
    totalFlows 226.904873743124
    degree 1
  ]
  node
  [
    id 35
    name "KYNU"
    label "KYNU"
    colors "#4848FF"
    diffs -5.07203216959796
    totalFlows 26.5458166756235
    degree 1
  ]
  node
  [
    id 36
    name "USP9Y"
    label "USP9Y"
    colors "#FFE6E6"
    diffs 0.344325014344972
    totalFlows 1.24188610805106
    degree 1
  ]
  node
  [
    id 37
    name "AKIRIN2"
    label "AKIRIN2"
    colors "#FFB6B6"
    diffs 1.32357215575295
    totalFlows 0.458629174583952
    degree 1
  ]
  node
  [
    id 38
    name "KCNA4"
    label "KCNA4"
    colors "#E6E6FF"
    diffs -0.234503400520294
    totalFlows 3.37988787969884
    degree 1
  ]
  node
  [
    id 39
    name "STK11"
    label "STK11"
    colors "#FF3C3C"
    diffs 4.79328148943525
    totalFlows 12.0576615293274
    degree 1
  ]
  node
  [
    id 40
    name "BCL11A"
    label "BCL11A"
    colors "#FF9D9D"
    diffs 1.81958370946273
    totalFlows 3.70435972939093
    degree 1
  ]
  node
  [
    id 41
    name "MAP2K4"
    label "MAP2K4"
    colors "#2424FF"
    diffs -7.67413565570681
    totalFlows 13.2171726547609
    degree 1
  ]
  node
  [
    id 42
    name "SIRT1"
    label "SIRT1"
    colors "#FF0000"
    diffs 27.6269036800473
    totalFlows 53.9861594851147
    degree 42
  ]
  edge
  [
    source 0
    target 42
    weight 0.939030287280918
    correlation 0.939030287280918
    sign 1
  ]
  edge
  [
    source 1
    target 42
    weight 0.984530402125557
    correlation -0.984530402125557
    sign -1
  ]
  edge
  [
    source 2
    target 42
    weight 0.957487786471613
    correlation 0.957487786471613
    sign 1
  ]
  edge
  [
    source 3
    target 42
    weight 0.948509733945219
    correlation 0.948509733945219
    sign 1
  ]
  edge
  [
    source 4
    target 42
    weight 0.935105850703285
    correlation -0.935105850703285
    sign -1
  ]
  edge
  [
    source 5
    target 42
    weight 0.915482170424558
    correlation 0.915482170424558
    sign 1
  ]
  edge
  [
    source 6
    target 42
    weight 0.711121496172633
    correlation -0.711121496172633
    sign -1
  ]
  edge
  [
    source 7
    target 42
    weight 0.690436204756017
    correlation -0.690436204756017
    sign -1
  ]
  edge
  [
    source 8
    target 42
    weight 0.876965356918265
    correlation -0.876965356918265
    sign -1
  ]
  edge
  [
    source 9
    target 42
    weight 0.642375947711112
    correlation 0.642375947711112
    sign 1
  ]
  edge
  [
    source 10
    target 42
    weight 0.940241526489143
    correlation 0.940241526489143
    sign 1
  ]
  edge
  [
    source 11
    target 42
    weight 0.738396698627381
    correlation -0.738396698627381
    sign -1
  ]
  edge
  [
    source 12
    target 42
    weight 0.794019421223973
    correlation 0.794019421223973
    sign 1
  ]
  edge
  [
    source 13
    target 42
    weight 0.891473448954916
    correlation -0.891473448954916
    sign -1
  ]
  edge
  [
    source 14
    target 42
    weight 0.844174748035516
    correlation -0.844174748035516
    sign -1
  ]
  edge
  [
    source 15
    target 42
    weight 0.956503622243284
    correlation -0.956503622243284
    sign -1
  ]
  edge
  [
    source 16
    target 42
    weight 0.735006294511637
    correlation -0.735006294511637
    sign -1
  ]
  edge
  [
    source 17
    target 42
    weight 0.836060000687511
    correlation 0.836060000687511
    sign 1
  ]
  edge
  [
    source 18
    target 42
    weight 0.390875505410117
    correlation 0.390875505410117
    sign 1
  ]
  edge
  [
    source 19
    target 42
    weight 0.378273195009713
    correlation -0.378273195009713
    sign -1
  ]
  edge
  [
    source 20
    target 42
    weight 0.739169509961394
    correlation 0.739169509961394
    sign 1
  ]
  edge
  [
    source 21
    target 42
    weight 0.296277179848541
    correlation -0.704132837622334
    sign -1
  ]
  edge
  [
    source 22
    target 42
    weight 0.757266849915483
    correlation 0.757266849915483
    sign 1
  ]
  edge
  [
    source 23
    target 42
    weight 0.348420914594359
    correlation 0.348420914594359
    sign 1
  ]
  edge
  [
    source 24
    target 42
    weight 0.813490945597214
    correlation -0.813490945597214
    sign -1
  ]
  edge
  [
    source 25
    target 42
    weight 0.838169999312333
    correlation 0.838169999312333
    sign 1
  ]
  edge
  [
    source 26
    target 42
    weight 0.33843113979147
    correlation -0.33843113979147
    sign -1
  ]
  edge
  [
    source 27
    target 42
    weight 0.823789904980014
    correlation 0.823789904980014
    sign 1
  ]
  edge
  [
    source 28
    target 42
    weight 0.76854130141529
    correlation -0.76854130141529
    sign -1
  ]
  edge
  [
    source 29
    target 42
    weight 0.883551350797402
    correlation 0.883551350797402
    sign 1
  ]
  edge
  [
    source 30
    target 42
    weight 0.811813591359615
    correlation -0.811813591359615
    sign -1
  ]
  edge
  [
    source 31
    target 42
    weight 0.242358997678335
    correlation -0.242358997678335
    sign -1
  ]
  edge
  [
    source 32
    target 42
    weight 0.382951903957379
    correlation 0.592760215944896
    sign 1
  ]
  edge
  [
    source 33
    target 42
    weight 0.193773804454177
    correlation 0.193773804454177
    sign 1
  ]
  edge
  [
    source 34
    target 42
    weight 0.151369703945379
    correlation -0.151369703945379
    sign -1
  ]
  edge
  [
    source 35
    target 42
    weight 0.131661010291453
    correlation -0.131661010291453
    sign -1
  ]
  edge
  [
    source 36
    target 42
    weight 0.486242103958859
    correlation 0.486242103958859
    sign 1
  ]
  edge
  [
    source 37
    target 42
    weight 0.229314587291976
    correlation -0.562062135926452
    sign -1
  ]
  edge
  [
    source 38
    target 42
    weight 0.624583749643
    correlation 0.624583749643
    sign 1
  ]
  edge
  [
    source 39
    target 42
    weight 0.24783268652697
    correlation -0.677621315120499
    sign -1
  ]
  edge
  [
    source 40
    target 42
    weight 0.202134614496568
    correlation 0.751497772642393
    sign 1
  ]
  edge
  [
    source 41
    target 42
    weight 0.092009503536866
    correlation -0.553322012793112
    sign -1
  ]
]
