# Supplementary material for: Aspergillus fumigatus Challenged by Human Dendritic Cells: Metabolic and Regulatory Pathway Responses Testify a Tight Battle
Source: Front Cell Infect Microbiol. 2019 May 22;9:168. doi: 10.3389/fcimb.2019.00168 (PMC6540932; doi:10.3389/fcimb.2019.00168)
Supplement: Supplementary file 12 [file Data_Sheet_2.ZIP › Supplementary_dataset2/SIRT1_KT_Disease.gml]

Creator "igraph version 1.2.0 Mon Jun  4 11:55:15 2018"
Version 1
graph
[
  directed 1
  node
  [
    id 0
    name "BRD4"
    label "BRD4"
    colors "#FF2525"
    diffs 11.0222972269598
    totalFlows 17.4541991434514
    degree 1
  ]
  node
  [
    id 1
    name "TSC2"
    label "TSC2"
    colors "#FFC6C6"
    diffs 2.38365405854014
    totalFlows 10.9386317241996
    degree 1
  ]
  node
  [
    id 2
    name "NCOR1"
    label "NCOR1"
    colors "#FF7A7A"
    diffs 4.54907707198944
    totalFlows 22.2261039030696
    degree 1
  ]
  node
  [
    id 3
    name "ATG5"
    label "ATG5"
    colors "#FF7171"
    diffs 4.56224587016958
    totalFlows 6.72181264679689
    degree 1
  ]
  node
  [
    id 4
    name "NR0B2"
    label "NR0B2"
    colors "#4242FF"
    diffs -5.30191042839504
    totalFlows 4.86303874441435
    degree 1
  ]
  node
  [
    id 5
    name "AHCY"
    label "AHCY"
    colors "#ECECFF"
    diffs 1.67318707600464
    totalFlows 9.22741172036796
    degree 1
  ]
  node
  [
    id 6
    name "TLE1"
    label "TLE1"
    colors "#6767FF"
    diffs -2.98849529108749
    totalFlows 85.3838709509641
    degree 1
  ]
  node
  [
    id 7
    name "DNMT3B"
    label "DNMT3B"
    colors "#7A7AFF"
    diffs -0.0546827262371377
    totalFlows 9.98192045240481
    degree 1
  ]
  node
  [
    id 8
    name "HSPA1L"
    label "HSPA1L"
    colors "#FF4242"
    diffs 5.70988984769024
    totalFlows 13.8870195468223
    degree 1
  ]
  node
  [
    id 9
    name "LTA4H"
    label "LTA4H"
    colors "#FF2F2F"
    diffs 6.27646200502786
    totalFlows 15.1956763398224
    degree 1
  ]
  node
  [
    id 10
    name "RAP1A"
    label "RAP1A"
    colors "#FF9797"
    diffs 3.4924688674101
    totalFlows 9.12433024075751
    degree 1
  ]
  node
  [
    id 11
    name "AKT1"
    label "AKT1"
    colors "#2525FF"
    diffs -12.0079591375743
    totalFlows 52.4891684275102
    degree 1
  ]
  node
  [
    id 12
    name "HIST2H2AB"
    label "HIST2H2AB"
    colors "#FFCFCF"
    diffs 2.10905975950291
    totalFlows 3.63604962551183
    degree 1
  ]
  node
  [
    id 13
    name "PCNA"
    label "PCNA"
    colors "#A0A0FF"
    diffs 0.371946721794444
    totalFlows 242.694694765749
    degree 1
  ]
  node
  [
    id 14
    name "PSMA7"
    label "PSMA7"
    colors "#FF4B4B"
    diffs 5.55193080593033
    totalFlows 12.9601841928159
    degree 1
  ]
  node
  [
    id 15
    name "MAP1LC3B"
    label "MAP1LC3B"
    colors "#1212FF"
    diffs -14.2016669158073
    totalFlows 6.92173123420457
    degree 1
  ]
  node
  [
    id 16
    name "GABARAPL1"
    label "GABARAPL1"
    colors "#3838FF"
    diffs -6.44279260910354
    totalFlows 8.53641853613286
    degree 1
  ]
  node
  [
    id 17
    name "NEDD8"
    label "NEDD8"
    colors "#FF1212"
    diffs 19.532262474893
    totalFlows 111.738540270523
    degree 1
  ]
  node
  [
    id 18
    name "BCL11A"
    label "BCL11A"
    colors "#FFECEC"
    diffs 1.81958370946273
    totalFlows 5.52394343885366
    degree 1
  ]
  node
  [
    id 19
    name "ECT2"
    label "ECT2"
    colors "#FFF5F5"
    diffs 1.76501568994658
    totalFlows 20.5164800143876
    degree 1
  ]
  node
  [
    id 20
    name "DIAPH3"
    label "DIAPH3"
    colors "#8D8DFF"
    diffs 0.202424868699376
    totalFlows 1.90858022126598
    degree 1
  ]
  node
  [
    id 21
    name "WRN"
    label "WRN"
    colors "#FF6767"
    diffs 4.65357848398167
    totalFlows 9.87078719273855
    degree 1
  ]
  node
  [
    id 22
    name "ELL3"
    label "ELL3"
    colors "#7171FF"
    diffs -0.941283835024806
    totalFlows 3.57034643443546
    degree 1
  ]
  node
  [
    id 23
    name "KYNU"
    label "KYNU"
    colors "#4B4BFF"
    diffs -5.07203216959796
    totalFlows 21.4737845060256
    degree 1
  ]
  node
  [
    id 24
    name "AKIP1"
    label "AKIP1"
    colors "#F5F5FF"
    diffs 1.67357812437167
    totalFlows 1.67357812437167
    degree 1
  ]
  node
  [
    id 25
    name "HSPA9"
    label "HSPA9"
    colors "#FF8484"
    diffs 4.22397914353692
    totalFlows 24.0921924450685
    degree 1
  ]
  node
  [
    id 26
    name "SPDL1"
    label "SPDL1"
    colors "#FFFFFF"
    diffs 1.75640194582996
    totalFlows 1.75640194582996
    degree 1
  ]
  node
  [
    id 27
    name "AKIRIN2"
    label "AKIRIN2"
    colors "#BCBCFF"
    diffs 1.32357215575295
    totalFlows 1.78220133033691
    degree 1
  ]
  node
  [
    id 28
    name "UVSSA"
    label "UVSSA"
    colors "#D9D9FF"
    diffs 1.60679901648587
    totalFlows 1.60679901648587
    degree 1
  ]
  node
  [
    id 29
    name "NR1H3"
    label "NR1H3"
    colors "#FFAAAA"
    diffs 2.87584092225347
    totalFlows 9.08463978465125
    degree 1
  ]
  node
  [
    id 30
    name "USP9Y"
    label "USP9Y"
    colors "#9797FF"
    diffs 0.344325014344972
    totalFlows 1.58621112239603
    degree 1
  ]
  node
  [
    id 31
    name "RECQL4"
    label "RECQL4"
    colors "#FFE2E2"
    diffs 1.87371473393642
    totalFlows 1.87371473393642
    degree 1
  ]
  node
  [
    id 32
    name "CDK6"
    label "CDK6"
    colors "#5E5EFF"
    diffs -3.68641121340256
    totalFlows 90.585899540838
    degree 1
  ]
  node
  [
    id 33
    name "LANCL1"
    label "LANCL1"
    colors "#FF8D8D"
    diffs 3.9209191105199
    totalFlows 11.1008247827237
    degree 1
  ]
  node
  [
    id 34
    name "NMNAT1"
    label "NMNAT1"
    colors "#E2E2FF"
    diffs 1.63439476297749
    totalFlows 3.55278787030029
    degree 1
  ]
  node
  [
    id 35
    name "UBC"
    label "UBC"
    colors "#FF0000"
    diffs 286.847303328444
    totalFlows 1297.32983910087
    degree 1
  ]
  node
  [
    id 36
    name "CTTN"
    label "CTTN"
    colors "#2F2FFF"
    diffs -6.95754373858136
    totalFlows 13.0733678316704
    degree 1
  ]
  node
  [
    id 37
    name "DYRK3"
    label "DYRK3"
    colors "#B3B3FF"
    diffs 0.907448982659796
    totalFlows 0.907448982659796
    degree 1
  ]
  node
  [
    id 38
    name "STK11"
    label "STK11"
    colors "#FF5E5E"
    diffs 4.79328148943525
    totalFlows 16.8509430187627
    degree 1
  ]
  node
  [
    id 39
    name "EEF1G"
    label "EEF1G"
    colors "#FF3838"
    diffs 5.81730254455477
    totalFlows 17.8281966880673
    degree 1
  ]
  node
  [
    id 40
    name "PUS7"
    label "PUS7"
    colors "#CFCFFF"
    diffs 1.60178347429018
    totalFlows 1.60178347429018
    degree 1
  ]
  node
  [
    id 41
    name "IRS1"
    label "IRS1"
    colors "#FF5555"
    diffs 4.79622066192251
    totalFlows 14.7415793311081
    degree 1
  ]
  node
  [
    id 42
    name "RBM25"
    label "RBM25"
    colors "#FFD9D9"
    diffs 2.04420625851922
    totalFlows 7.20771663596748
    degree 1
  ]
  node
  [
    id 43
    name "STK4"
    label "STK4"
    colors "#1C1CFF"
    diffs -13.1107445047771
    totalFlows 38.3558343912715
    degree 1
  ]
  node
  [
    id 44
    name "FASN"
    label "FASN"
    colors "#FFA0A0"
    diffs 2.98466367671379
    totalFlows 5.57995423784939
    degree 1
  ]
  node
  [
    id 45
    name "NOC4L"
    label "NOC4L"
    colors "#C6C6FF"
    diffs 1.33480080716781
    totalFlows 1.33480080716781
    degree 1
  ]
  node
  [
    id 46
    name "HSP90AA1"
    label "HSP90AA1"
    colors "#5555FF"
    diffs -4.70238976890437
    totalFlows 98.0267736621872
    degree 1
  ]
  node
  [
    id 47
    name "PPARA"
    label "PPARA"
    colors "#FFB3B3"
    diffs 2.63214785521876
    totalFlows 12.269952522911
    degree 1
  ]
  node
  [
    id 48
    name "PIK3R1"
    label "PIK3R1"
    colors "#0909FF"
    diffs -30.0696151876756
    totalFlows 196.835258555448
    degree 1
  ]
  node
  [
    id 49
    name "HSPA5"
    label "HSPA5"
    colors "#0000FF"
    diffs -30.9614088766865
    totalFlows 217.509843983142
    degree 1
  ]
  node
  [
    id 50
    name "TP73"
    label "TP73"
    colors "#FFBCBC"
    diffs 2.59217007732344
    totalFlows 19.4715535016541
    degree 1
  ]
  node
  [
    id 51
    name "DOT1L"
    label "DOT1L"
    colors "#FF1C1C"
    diffs 16.4873314741878
    totalFlows 16.4873314741878
    degree 1
  ]
  node
  [
    id 52
    name "FKBP1A"
    label "FKBP1A"
    colors "#AAAAFF"
    diffs 0.810469036718075
    totalFlows 25.5009308569736
    degree 1
  ]
  node
  [
    id 53
    name "HCFC2"
    label "HCFC2"
    colors "#8484FF"
    diffs 0.116462727286619
    totalFlows 0.116462727286619
    degree 1
  ]
  node
  [
    id 54
    name "SIRT1"
    label "SIRT1"
    colors "#FF0909"
    diffs 27.6269036800473
    totalFlows 81.613063165162
    degree 54
  ]
  edge
  [
    source 0
    target 54
    weight 0.989673562953269
    correlation 0.989673562953269
    sign 1
  ]
  edge
  [
    source 1
    target 54
    weight 0.983301842829101
    correlation -0.983301842829101
    sign -1
  ]
  edge
  [
    source 2
    target 54
    weight 0.993263256588913
    correlation 0.993263256588913
    sign 1
  ]
  edge
  [
    source 3
    target 54
    weight 0.968696752999831
    correlation 0.968696752999831
    sign 1
  ]
  edge
  [
    source 4
    target 54
    weight 0.989576841007958
    correlation -0.989576841007958
    sign -1
  ]
  edge
  [
    source 5
    target 54
    weight 0.948553571854154
    correlation -0.948553571854154
    sign -1
  ]
  edge
  [
    source 6
    target 54
    weight 0.851229327793423
    correlation 0.851229327793423
    sign 1
  ]
  edge
  [
    source 7
    target 54
    weight 0.914353966748058
    correlation 0.914353966748058
    sign 1
  ]
  edge
  [
    source 8
    target 54
    weight 0.947220063734851
    correlation -0.947220063734851
    sign -1
  ]
  edge
  [
    source 9
    target 54
    weight 0.83365875415496
    correlation -0.83365875415496
    sign -1
  ]
  edge
  [
    source 10
    target 54
    weight 0.888450066931613
    correlation 0.888450066931613
    sign 1
  ]
  edge
  [
    source 11
    target 54
    weight 0.937025395334126
    correlation -0.937025395334126
    sign -1
  ]
  edge
  [
    source 12
    target 54
    weight 0.931075146891607
    correlation 0.931075146891607
    sign 1
  ]
  edge
  [
    source 13
    target 54
    weight 0.76703139993453
    correlation -0.76703139993453
    sign -1
  ]
  edge
  [
    source 14
    target 54
    weight 0.894894584984493
    correlation 0.894894584984493
    sign 1
  ]
  edge
  [
    source 15
    target 54
    weight 0.80510668981155
    correlation -0.80510668981155
    sign -1
  ]
  edge
  [
    source 16
    target 54
    weight 0.837431462932306
    correlation -0.837431462932306
    sign -1
  ]
  edge
  [
    source 17
    target 54
    weight 0.855055720131141
    correlation -0.855055720131141
    sign -1
  ]
  edge
  [
    source 18
    target 54
    weight 0.964718327770142
    correlation 0.964718327770142
    sign 1
  ]
  edge
  [
    source 19
    target 54
    weight 0.86947021332091
    correlation -0.86947021332091
    sign -1
  ]
  edge
  [
    source 20
    target 54
    weight 0.954290110632989
    correlation 0.954290110632989
    sign 1
  ]
  edge
  [
    source 21
    target 54
    weight 0.879888496661434
    correlation -0.879888496661434
    sign -1
  ]
  edge
  [
    source 22
    target 54
    weight 0.67268454590209
    correlation -0.67268454590209
    sign -1
  ]
  edge
  [
    source 23
    target 54
    weight 0.654346534571504
    correlation 0.654346534571504
    sign 1
  ]
  edge
  [
    source 24
    target 54
    weight 0.836789062185833
    correlation -0.836789062185833
    sign -1
  ]
  edge
  [
    source 25
    target 54
    weight 0.815415482940439
    correlation -0.815415482940439
    sign -1
  ]
  edge
  [
    source 26
    target 54
    weight 0.878200972914978
    correlation -0.878200972914978
    sign -1
  ]
  edge
  [
    source 27
    target 54
    weight 0.891100665168453
    correlation -0.891100665168453
    sign -1
  ]
  edge
  [
    source 28
    target 54
    weight 0.803399508242933
    correlation -0.803399508242933
    sign -1
  ]
  edge
  [
    source 29
    target 54
    weight 0.903771440245026
    correlation -0.903771440245026
    sign -1
  ]
  edge
  [
    source 30
    target 54
    weight 0.793105561198016
    correlation 0.793105561198016
    sign 1
  ]
  edge
  [
    source 31
    target 54
    weight 0.035554664184837
    correlation 0.604432388750077
    sign 1
  ]
  edge
  [
    source 32
    target 54
    weight 0.556394643748312
    correlation 0.556394643748312
    sign 1
  ]
  edge
  [
    source 33
    target 54
    weight 0.537835764144241
    correlation -0.537835764144241
    sign -1
  ]
  edge
  [
    source 34
    target 54
    weight 0.855690057682049
    correlation -0.855690057682049
    sign -1
  ]
  edge
  [
    source 35
    target 54
    weight 0.751340105660037
    correlation -0.751340105660037
    sign -1
  ]
  edge
  [
    source 36
    target 54
    weight 0.78543116029758
    correlation -0.78543116029758
    sign -1
  ]
  edge
  [
    source 37
    target 54
    weight 0.453724491329898
    correlation 0.453724491329898
    sign 1
  ]
  edge
  [
    source 38
    target 54
    weight 0.756228109569787
    correlation -0.756228109569787
    sign -1
  ]
  edge
  [
    source 39
    target 54
    weight 0.755766044609127
    correlation -0.755766044609127
    sign -1
  ]
  edge
  [
    source 40
    target 54
    weight 0.800891737145088
    correlation -0.800891737145088
    sign -1
  ]
  edge
  [
    source 41
    target 54
    weight 0.699984167402186
    correlation -0.699984167402186
    sign -1
  ]
  edge
  [
    source 42
    target 54
    weight 0.850477593547553
    correlation 0.850477593547553
    sign 1
  ]
  edge
  [
    source 43
    target 54
    weight 0.295417418620091
    correlation 0.295417418620091
    sign 1
  ]
  edge
  [
    source 44
    target 54
    weight 0.714510933222623
    correlation 0.714510933222623
    sign 1
  ]
  edge
  [
    source 45
    target 54
    weight 0.667400403583907
    correlation -0.667400403583907
    sign -1
  ]
  edge
  [
    source 46
    target 54
    weight 0.661315709571709
    correlation 0.661315709571709
    sign 1
  ]
  edge
  [
    source 47
    target 54
    weight 0.614924642434018
    correlation 0.68851207563909
    sign 1
  ]
  edge
  [
    source 48
    target 54
    weight 0.180680891316364
    correlation 0.180680891316364
    sign 1
  ]
  edge
  [
    source 49
    target 54
    weight 0.163589759679692
    correlation 0.163589759679692
    sign 1
  ]
  edge
  [
    source 50
    target 54
    weight 0.725000782632755
    correlation 0.725000782632755
    sign 1
  ]
  edge
  [
    source 51
    target 54
    weight 0.123344241970238
    correlation 0.123344241970238
    sign 1
  ]
  edge
  [
    source 52
    target 54
    weight 0.0918093743758349
    correlation -0.0918093743758349
    sign -1
  ]
  edge
  [
    source 53
    target 54
    weight 0.0582313636433097
    correlation 0.912344554245606
    sign 1
  ]
]
