# Supplementary material for: Aspergillus fumigatus Challenged by Human Dendritic Cells: Metabolic and Regulatory Pathway Responses Testify a Tight Battle
Source: Front Cell Infect Microbiol. 2019 May 22;9:168. doi: 10.3389/fcimb.2019.00168 (PMC6540932; doi:10.3389/fcimb.2019.00168)
Supplement: Supplementary file 12 [file Data_Sheet_2.ZIP › Supplementary_dataset2/SIRT7_NR_Control.gml]

Creator "igraph version 1.2.0 Mon Jun  4 11:55:25 2018"
Version 1
graph
[
  directed 1
  node
  [
    id 0
    name "SIRT7"
    label "SIRT7"
    colors "#FF2E2E"
    diffs 14.5291384586391
    totalFlows 68.0094824997163
    degree 44
  ]
  node
  [
    id 1
    name "HIST1H3A"
    label "HIST1H3A"
    colors "#FF6868"
    diffs 4.89197375215292
    totalFlows 28.4081131670173
    degree 1
  ]
  node
  [
    id 2
    name "CCAR1"
    label "CCAR1"
    colors "#C5C5FF"
    diffs -2.88421723350918
    totalFlows 11.992355831732
    degree 1
  ]
  node
  [
    id 3
    name "CSDE1"
    label "CSDE1"
    colors "#4545FF"
    diffs -5.87882731016325
    totalFlows 19.0016609451909
    degree 1
  ]
  node
  [
    id 4
    name "NARS"
    label "NARS"
    colors "#FF5151"
    diffs 10.3130823060759
    totalFlows 10.959791968607
    degree 1
  ]
  node
  [
    id 5
    name "MED12"
    label "MED12"
    colors "#8B8BFF"
    diffs -3.74835833600646
    totalFlows 12.9900594466612
    degree 1
  ]
  node
  [
    id 6
    name "SND1"
    label "SND1"
    colors "#3939FF"
    diffs -11.0827047343643
    totalFlows 32.6911848470383
    degree 1
  ]
  node
  [
    id 7
    name "USP7"
    label "USP7"
    colors "#FF5C5C"
    diffs 9.72951427385956
    totalFlows 72.1973037748401
    degree 1
  ]
  node
  [
    id 8
    name "ASCC3"
    label "ASCC3"
    colors "#DCDCFF"
    diffs -1.95745233783309
    totalFlows 3.5338303787615
    degree 1
  ]
  node
  [
    id 9
    name "FLNA"
    label "FLNA"
    colors "#1717FF"
    diffs -31.3432336347669
    totalFlows 95.6747227981639
    degree 1
  ]
  node
  [
    id 10
    name "PDCD11"
    label "PDCD11"
    colors "#6868FF"
    diffs -4.60708541964019
    totalFlows 8.097996146793
    degree 1
  ]
  node
  [
    id 11
    name "POLR2A"
    label "POLR2A"
    colors "#0B0BFF"
    diffs -34.3320841300918
    totalFlows 98.0985571381043
    degree 1
  ]
  node
  [
    id 12
    name "DNTTIP2"
    label "DNTTIP2"
    colors "#FF7F7F"
    diffs 3.65372736543682
    totalFlows 3.61684720608155
    degree 1
  ]
  node
  [
    id 13
    name "KRI1"
    label "KRI1"
    colors "#E7E7FF"
    diffs -1.91087879714012
    totalFlows 1.91087879714012
    degree 1
  ]
  node
  [
    id 14
    name "DNM2"
    label "DNM2"
    colors "#2E2EFF"
    diffs -14.041679352772
    totalFlows 58.163043804573
    degree 1
  ]
  node
  [
    id 15
    name "DDB1"
    label "DDB1"
    colors "#FF4545"
    diffs 11.2951359841903
    totalFlows 24.7236227487166
    degree 1
  ]
  node
  [
    id 16
    name "CSNK2A1"
    label "CSNK2A1"
    colors "#FF0000"
    diffs 54.9930359440789
    totalFlows 157.683361481932
    degree 1
  ]
  node
  [
    id 17
    name "BAZ1B"
    label "BAZ1B"
    colors "#FFB9B9"
    diffs 0.0800846840780913
    totalFlows 25.8904491106754
    degree 1
  ]
  node
  [
    id 18
    name "HDAC2"
    label "HDAC2"
    colors "#FF3939"
    diffs 13.3370780633825
    totalFlows 86.8918264060165
    degree 1
  ]
  node
  [
    id 19
    name "TP53"
    label "TP53"
    colors "#FF0B0B"
    diffs 49.8893900372888
    totalFlows 311.128222655109
    degree 1
  ]
  node
  [
    id 20
    name "SUPT6H"
    label "SUPT6H"
    colors "#7F7FFF"
    diffs -4.20261155554585
    totalFlows 21.307762061677
    degree 1
  ]
  node
  [
    id 21
    name "HIST1H2BL"
    label "HIST1H2BL"
    colors "#F3F3FF"
    diffs -1.81039083185047
    totalFlows 1.81039083185047
    degree 1
  ]
  node
  [
    id 22
    name "MYCBP2"
    label "MYCBP2"
    colors "#5C5CFF"
    diffs -4.69541463379904
    totalFlows 10.1665002539729
    degree 1
  ]
  node
  [
    id 23
    name "STAG2"
    label "STAG2"
    colors "#FFE7E7"
    diffs -1.66623298472836
    totalFlows 4.33564255414169
    degree 1
  ]
  node
  [
    id 24
    name "SRSF5"
    label "SRSF5"
    colors "#D0D0FF"
    diffs -2.57917583477456
    totalFlows 9.3541598146861
    degree 1
  ]
  node
  [
    id 25
    name "ZNF318"
    label "ZNF318"
    colors "#7373FF"
    diffs -4.26433318058734
    totalFlows 6.17534072306329
    degree 1
  ]
  node
  [
    id 26
    name "GLYR1"
    label "GLYR1"
    colors "#FFDCDC"
    diffs -1.58685938914844
    totalFlows 1.58685938914844
    degree 1
  ]
  node
  [
    id 27
    name "KHSRP"
    label "KHSRP"
    colors "#FF2222"
    diffs 16.7684396663018
    totalFlows 29.7419066406639
    degree 1
  ]
  node
  [
    id 28
    name "REXO4"
    label "REXO4"
    colors "#FFA2A2"
    diffs 0.157868888150756
    totalFlows 1.47880260490723
    degree 1
  ]
  node
  [
    id 29
    name "RBM15"
    label "RBM15"
    colors "#FFFFFF"
    diffs -1.70818036373854
    totalFlows 1.86576438330947
    degree 1
  ]
  node
  [
    id 30
    name "GAPVD1"
    label "GAPVD1"
    colors "#FFADAD"
    diffs 0.119312679442662
    totalFlows 1.55140551888985
    degree 1
  ]
  node
  [
    id 31
    name "USP24"
    label "USP24"
    colors "#FF9696"
    diffs 0.271406743478548
    totalFlows 1.54356522425815
    degree 1
  ]
  node
  [
    id 32
    name "TRRAP"
    label "TRRAP"
    colors "#2222FF"
    diffs -19.2009010864807
    totalFlows 40.3932273283383
    degree 1
  ]
  node
  [
    id 33
    name "TGM3"
    label "TGM3"
    colors "#9696FF"
    diffs -3.39615855167412
    totalFlows 3.39615855167412
    degree 1
  ]
  node
  [
    id 34
    name "KDM1A"
    label "KDM1A"
    colors "#0000FF"
    diffs -45.3763436058731
    totalFlows 126.477298524607
    degree 1
  ]
  node
  [
    id 35
    name "SMCHD1"
    label "SMCHD1"
    colors "#ADADFF"
    diffs -3.19038626614694
    totalFlows 3.19038626614694
    degree 1
  ]
  node
  [
    id 36
    name "UBR5"
    label "UBR5"
    colors "#5151FF"
    diffs -4.99050801793949
    totalFlows 14.7225306360004
    degree 1
  ]
  node
  [
    id 37
    name "CENPF"
    label "CENPF"
    colors "#FF8B8B"
    diffs 1.72762853354799
    totalFlows 12.1550590759218
    degree 1
  ]
  node
  [
    id 38
    name "MOV10"
    label "MOV10"
    colors "#A2A2FF"
    diffs -3.37799285168812
    totalFlows 28.1156745657944
    degree 1
  ]
  node
  [
    id 39
    name "DDX24"
    label "DDX24"
    colors "#B9B9FF"
    diffs -3.18905275451305
    totalFlows 6.82333571919309
    degree 1
  ]
  node
  [
    id 40
    name "CHD7"
    label "CHD7"
    colors "#FF7373"
    diffs 3.86990062367109
    totalFlows 4.51184607698014
    degree 1
  ]
  node
  [
    id 41
    name "PRKDC"
    label "PRKDC"
    colors "#FF1717"
    diffs 29.131081026516
    totalFlows 76.7499247347333
    degree 1
  ]
  node
  [
    id 42
    name "HK1"
    label "HK1"
    colors "#FFC5C5"
    diffs -0.328308204954271
    totalFlows 5.07228172268485
    degree 1
  ]
  node
  [
    id 43
    name "RBM28"
    label "RBM28"
    colors "#FFF3F3"
    diffs -1.70182650596486
    totalFlows 1.70182650596486
    degree 1
  ]
  node
  [
    id 44
    name "UTP20"
    label "UTP20"
    colors "#FFD0D0"
    diffs -0.72460106463016
    totalFlows 0.72460106463016
    degree 1
  ]
  edge
  [
    source 0
    target 1
    weight 0.993422944332908
    correlation 0.993422944332908
    sign 1
  ]
  edge
  [
    source 0
    target 2
    weight 0.977020085293254
    correlation 0.977020085293254
    sign 1
  ]
  edge
  [
    source 0
    target 3
    weight 0.972593044437455
    correlation 0.972593044437455
    sign 1
  ]
  edge
  [
    source 0
    target 4
    weight 0.972293577398787
    correlation 0.972293577398787
    sign 1
  ]
  edge
  [
    source 0
    target 5
    weight 0.972201384797567
    correlation -0.972201384797567
    sign -1
  ]
  edge
  [
    source 0
    target 6
    weight 0.962695998545911
    correlation 0.962695998545911
    sign 1
  ]
  edge
  [
    source 0
    target 7
    weight 0.959159283999376
    correlation 0.959159283999376
    sign 1
  ]
  edge
  [
    source 0
    target 8
    weight 0.95681717163372
    correlation 0.95681717163372
    sign 1
  ]
  edge
  [
    source 0
    target 9
    weight 0.954026102211645
    correlation 0.954026102211645
    sign 1
  ]
  edge
  [
    source 0
    target 10
    weight 0.945879777367416
    correlation 0.945879777367416
    sign 1
  ]
  edge
  [
    source 0
    target 11
    weight 0.945269151623191
    correlation 0.945269151623191
    sign 1
  ]
  edge
  [
    source 0
    target 12
    weight 0.936459872378107
    correlation -0.936459872378107
    sign -1
  ]
  edge
  [
    source 0
    target 13
    weight 0.955439398570059
    correlation -0.980029426742412
    sign -1
  ]
  edge
  [
    source 0
    target 14
    weight 0.931120237661286
    correlation 0.931120237661286
    sign 1
  ]
  edge
  [
    source 0
    target 15
    weight 0.917372467526693
    correlation 0.986381442490703
    sign 1
  ]
  edge
  [
    source 0
    target 16
    weight 0.920651756542551
    correlation 0.920651756542551
    sign 1
  ]
  edge
  [
    source 0
    target 17
    weight 0.909042317255722
    correlation 0.909042317255722
    sign 1
  ]
  edge
  [
    source 0
    target 18
    weight 0.875036995830446
    correlation -0.875036995830446
    sign -1
  ]
  edge
  [
    source 0
    target 19
    weight 0.872755800065865
    correlation 0.872755800065865
    sign 1
  ]
  edge
  [
    source 0
    target 20
    weight 0.859279932684624
    correlation 0.859279932684624
    sign 1
  ]
  edge
  [
    source 0
    target 21
    weight 0.905195415925236
    correlation -0.941771191827206
    sign -1
  ]
  edge
  [
    source 0
    target 22
    weight 0.831323298208776
    correlation 0.831323298208776
    sign 1
  ]
  edge
  [
    source 0
    target 23
    weight 0.895528280192229
    correlation -0.974716385992048
    sign -1
  ]
  edge
  [
    source 0
    target 24
    weight 0.929719717861457
    correlation 0.929719717861457
    sign 1
  ]
  edge
  [
    source 0
    target 25
    weight 0.790100498397264
    correlation 0.790100498397264
    sign 1
  ]
  edge
  [
    source 0
    target 26
    weight 0.793429694574218
    correlation 0.991716994144874
    sign 1
  ]
  edge
  [
    source 0
    target 27
    weight 0.760251441680699
    correlation 0.760251441680699
    sign 1
  ]
  edge
  [
    source 0
    target 28
    weight 0.739401302453613
    correlation 0.739401302453613
    sign 1
  ]
  edge
  [
    source 0
    target 29
    weight 0.178384259161342
    correlation -0.988391162140485
    sign -1
  ]
  edge
  [
    source 0
    target 30
    weight 0.775702759444923
    correlation 0.943705936782494
    sign 1
  ]
  edge
  [
    source 0
    target 31
    weight 0.771782612129077
    correlation -0.771782612129077
    sign -1
  ]
  edge
  [
    source 0
    target 32
    weight 0.7215105050028
    correlation 0.7215105050028
    sign 1
  ]
  edge
  [
    source 0
    target 33
    weight 0.71903660954247
    correlation -0.889307809134895
    sign -1
  ]
  edge
  [
    source 0
    target 34
    weight 0.710751229157376
    correlation -0.710751229157376
    sign -1
  ]
  edge
  [
    source 0
    target 35
    weight 0.610771511701153
    correlation -0.889160479136688
    sign -1
  ]
  edge
  [
    source 0
    target 36
    weight 0.965678294515289
    correlation -0.965678294515289
    sign -1
  ]
  edge
  [
    source 0
    target 37
    weight 0.692523971090967
    correlation -0.692523971090967
    sign -1
  ]
  edge
  [
    source 0
    target 38
    weight 0.690640808670838
    correlation -0.690640808670838
    sign -1
  ]
  edge
  [
    source 0
    target 39
    weight 0.163019979116781
    correlation -0.928674152472881
    sign -1
  ]
  edge
  [
    source 0
    target 40
    weight 0.689484907388227
    correlation 0.689484907388227
    sign 1
  ]
  edge
  [
    source 0
    target 41
    weight 0.679561154513709
    correlation 0.679561154513709
    sign 1
  ]
  edge
  [
    source 0
    target 42
    weight 0.056208239513718
    correlation 0.976511156486342
    sign 1
  ]
  edge
  [
    source 0
    target 43
    weight 0.00884307901220105
    correlation -0.793279493220015
    sign -1
  ]
  edge
  [
    source 0
    target 44
    weight 0.36230053231508
    correlation -0.811986955783657
    sign -1
  ]
]
