# Supplementary material for: Aspergillus fumigatus Challenged by Human Dendritic Cells: Metabolic and Regulatory Pathway Responses Testify a Tight Battle
Source: Front Cell Infect Microbiol. 2019 May 22;9:168. doi: 10.3389/fcimb.2019.00168 (PMC6540932; doi:10.3389/fcimb.2019.00168)
Supplement: Supplementary file 12 [file Data_Sheet_2.ZIP › Supplementary_dataset2/SIRT7_NR_Disease.gml]

Creator "igraph version 1.2.0 Mon Jun  4 11:55:26 2018"
Version 1
graph
[
  directed 1
  node
  [
    id 0
    name "SIRT7"
    label "SIRT7"
    colors "#FF3030"
    diffs 14.5291384586391
    totalFlows 82.5386209583555
    degree 53
  ]
  node
  [
    id 1
    name "ZBTB11"
    label "ZBTB11"
    colors "#FFA3A3"
    diffs 4.55478576376916
    totalFlows 5.36031623862016
    degree 1
  ]
  node
  [
    id 2
    name "SMARCA2"
    label "SMARCA2"
    colors "#FF8686"
    diffs 5.98804921472924
    totalFlows 35.9094091706545
    degree 1
  ]
  node
  [
    id 3
    name "HDAC2"
    label "HDAC2"
    colors "#FF3939"
    diffs 13.3370780633825
    totalFlows 100.228904469399
    degree 1
  ]
  node
  [
    id 4
    name "LRPPRC"
    label "LRPPRC"
    colors "#FF9090"
    diffs 5.96095910992272
    totalFlows 41.4247088119015
    degree 1
  ]
  node
  [
    id 5
    name "CALR"
    label "CALR"
    colors "#FF1313"
    diffs 18.3316942984293
    totalFlows 50.6745959932746
    degree 1
  ]
  node
  [
    id 6
    name "PELP1"
    label "PELP1"
    colors "#FFC0C0"
    diffs 3.66680089121446
    totalFlows 11.7755954656915
    degree 1
  ]
  node
  [
    id 7
    name "WDR12"
    label "WDR12"
    colors "#FF7D7D"
    diffs 6.46474820895389
    totalFlows 6.46474820895389
    degree 1
  ]
  node
  [
    id 8
    name "CENPF"
    label "CENPF"
    colors "#CACAFF"
    diffs 1.72762853354799
    totalFlows 13.8826876094698
    degree 1
  ]
  node
  [
    id 9
    name "DNTTIP2"
    label "DNTTIP2"
    colors "#FFCACA"
    diffs 3.65372736543682
    totalFlows 7.27057457151837
    degree 1
  ]
  node
  [
    id 10
    name "TTF1"
    label "TTF1"
    colors "#FAFAFF"
    diffs 2.16626424040635
    totalFlows 5.27373407386402
    degree 1
  ]
  node
  [
    id 11
    name "CSNK2A2"
    label "CSNK2A2"
    colors "#FF4343"
    diffs 11.6119911965048
    totalFlows 74.1879386142297
    degree 1
  ]
  node
  [
    id 12
    name "ZC3H14"
    label "ZC3H14"
    colors "#DDDDFF"
    diffs 1.92809503070286
    totalFlows 1.92809503070286
    degree 1
  ]
  node
  [
    id 13
    name "H2AFX"
    label "H2AFX"
    colors "#FF6060"
    diffs 8.24105750769574
    totalFlows 36.2446881327148
    degree 1
  ]
  node
  [
    id 14
    name "XPO1"
    label "XPO1"
    colors "#1C1CFF"
    diffs -6.8001277874307
    totalFlows 30.0617521251107
    degree 1
  ]
  node
  [
    id 15
    name "RRP1B"
    label "RRP1B"
    colors "#FF4C4C"
    diffs 10.8330090201713
    totalFlows 12.8824706810511
    degree 1
  ]
  node
  [
    id 16
    name "IARS2"
    label "IARS2"
    colors "#B6B6FF"
    diffs 1.12857209767129
    totalFlows 3.1095938488528
    degree 1
  ]
  node
  [
    id 17
    name "EWSR1"
    label "EWSR1"
    colors "#3030FF"
    diffs -5.96597272677489
    totalFlows 100.407718064314
    degree 1
  ]
  node
  [
    id 18
    name "UQCRC2"
    label "UQCRC2"
    colors "#6969FF"
    diffs -3.19630898622443
    totalFlows 3.40725856557709
    degree 1
  ]
  node
  [
    id 19
    name "PUF60"
    label "PUF60"
    colors "#3939FF"
    diffs -5.88286793937512
    totalFlows 46.0457599797536
    degree 1
  ]
  node
  [
    id 20
    name "TNKS1BP1"
    label "TNKS1BP1"
    colors "#7D7DFF"
    diffs -2.10690256592181
    totalFlows 1.85241478111642
    degree 1
  ]
  node
  [
    id 21
    name "NARS"
    label "NARS"
    colors "#FF5656"
    diffs 10.3130823060759
    totalFlows 21.272874274683
    degree 1
  ]
  node
  [
    id 22
    name "UTP18"
    label "UTP18"
    colors "#A3A3FF"
    diffs -0.299820396710877
    totalFlows 1.91480246374574
    degree 1
  ]
  node
  [
    id 23
    name "RPL15"
    label "RPL15"
    colors "#7373FF"
    diffs -2.98396609134496
    totalFlows 7.20595715848108
    degree 1
  ]
  node
  [
    id 24
    name "PBRM1"
    label "PBRM1"
    colors "#5656FF"
    diffs -4.38118483298734
    totalFlows 8.53344701414584
    degree 1
  ]
  node
  [
    id 25
    name "REXO4"
    label "REXO4"
    colors "#ADADFF"
    diffs 0.157868888150756
    totalFlows 1.63667149305798
    degree 1
  ]
  node
  [
    id 26
    name "EIF3L"
    label "EIF3L"
    colors "#FFE6E6"
    diffs 3.24121186562735
    totalFlows 7.46715356611741
    degree 1
  ]
  node
  [
    id 27
    name "USP11"
    label "USP11"
    colors "#2626FF"
    diffs -6.7034549352886
    totalFlows 11.0395707523024
    degree 1
  ]
  node
  [
    id 28
    name "NVL"
    label "NVL"
    colors "#E6E6FF"
    diffs 1.94512777476557
    totalFlows 1.94512777476557
    degree 1
  ]
  node
  [
    id 29
    name "RPN2"
    label "RPN2"
    colors "#FF9999"
    diffs 5.28142271690137
    totalFlows 7.74486966013839
    degree 1
  ]
  node
  [
    id 30
    name "HNRNPUL1"
    label "HNRNPUL1"
    colors "#FF0909"
    diffs 18.3464871131735
    totalFlows 55.9307513821718
    degree 1
  ]
  node
  [
    id 31
    name "SUPT6H"
    label "SUPT6H"
    colors "#6060FF"
    diffs -4.20261155554585
    totalFlows 17.1051505061312
    degree 1
  ]
  node
  [
    id 32
    name "SYNE2"
    label "SYNE2"
    colors "#9999FF"
    diffs -0.487203379011226
    totalFlows 2.96258338654222
    degree 1
  ]
  node
  [
    id 33
    name "GTF3C3"
    label "GTF3C3"
    colors "#FFADAD"
    diffs 4.01016163864742
    totalFlows 5.82186035563898
    degree 1
  ]
  node
  [
    id 34
    name "PPP2R1A"
    label "PPP2R1A"
    colors "#0000FF"
    diffs -30.6744763831973
    totalFlows 70.7869205929038
    degree 1
  ]
  node
  [
    id 35
    name "CSNK2A1"
    label "CSNK2A1"
    colors "#FF0000"
    diffs 54.9930359440789
    totalFlows 212.676397426011
    degree 1
  ]
  node
  [
    id 36
    name "TRRAP"
    label "TRRAP"
    colors "#0909FF"
    diffs -19.2009010864807
    totalFlows 21.1923262418576
    degree 1
  ]
  node
  [
    id 37
    name "SND1"
    label "SND1"
    colors "#1313FF"
    diffs -11.0827047343643
    totalFlows 21.6084801126741
    degree 1
  ]
  node
  [
    id 38
    name "ADNP"
    label "ADNP"
    colors "#F0F0FF"
    diffs 2.04137938737681
    totalFlows 11.6751502988152
    degree 1
  ]
  node
  [
    id 39
    name "CHD1"
    label "CHD1"
    colors "#4C4CFF"
    diffs -4.80156036229084
    totalFlows 2.38174644291516
    degree 1
  ]
  node
  [
    id 40
    name "GTF2I"
    label "GTF2I"
    colors "#FF1C1C"
    diffs 16.779248004629
    totalFlows 32.6564181665511
    degree 1
  ]
  node
  [
    id 41
    name "RSL1D1"
    label "RSL1D1"
    colors "#FFDDDD"
    diffs 3.4585575573666
    totalFlows 4.855311869322
    degree 1
  ]
  node
  [
    id 42
    name "SRRM2"
    label "SRRM2"
    colors "#FFFAFA"
    diffs 3.0388218804848
    totalFlows 23.9307053057632
    degree 1
  ]
  node
  [
    id 43
    name "KHSRP"
    label "KHSRP"
    colors "#FF2626"
    diffs 16.7684396663018
    totalFlows 46.5103463069656
    degree 1
  ]
  node
  [
    id 44
    name "CHERP"
    label "CHERP"
    colors "#FF6969"
    diffs 8.23779064259891
    totalFlows 10.0715077039335
    degree 1
  ]
  node
  [
    id 45
    name "RBM34"
    label "RBM34"
    colors "#8686FF"
    diffs -1.6922447068166
    totalFlows 1.77356183891158
    degree 1
  ]
  node
  [
    id 46
    name "BPTF"
    label "BPTF"
    colors "#FF7373"
    diffs 6.55232435715851
    totalFlows 10.7720981109593
    degree 1
  ]
  node
  [
    id 47
    name "HELZ2"
    label "HELZ2"
    colors "#FFF0F0"
    diffs 3.09203380913392
    totalFlows 3.85343355258591
    degree 1
  ]
  node
  [
    id 48
    name "SRSF4"
    label "SRSF4"
    colors "#C0C0FF"
    diffs 1.20238310129738
    totalFlows 6.40831993839842
    degree 1
  ]
  node
  [
    id 49
    name "PRKRA"
    label "PRKRA"
    colors "#9090FF"
    diffs -0.765844845507955
    totalFlows 6.71943327562406
    degree 1
  ]
  node
  [
    id 50
    name "POLRMT"
    label "POLRMT"
    colors "#FFB6B6"
    diffs 3.78785796893026
    totalFlows 3.78785796893026
    degree 1
  ]
  node
  [
    id 51
    name "ATIC"
    label "ATIC"
    colors "#FFD3D3"
    diffs 3.49404501620569
    totalFlows 5.76115812096478
    degree 1
  ]
  node
  [
    id 52
    name "RRP9"
    label "RRP9"
    colors "#D3D3FF"
    diffs 1.88227932474011
    totalFlows 1.88227932474011
    degree 1
  ]
  node
  [
    id 53
    name "CSDE1"
    label "CSDE1"
    colors "#4343FF"
    diffs -5.87882731016325
    totalFlows 13.1228336350277
    degree 1
  ]
  edge
  [
    source 0
    target 1
    weight 0.998605811261521
    correlation 0.998605811261521
    sign 1
  ]
  edge
  [
    source 0
    target 2
    weight 0.99421370352623
    correlation 0.99421370352623
    sign 1
  ]
  edge
  [
    source 0
    target 3
    weight 0.983546872097811
    correlation -0.983546872097811
    sign -1
  ]
  edge
  [
    source 0
    target 4
    weight 0.979656889244013
    correlation 0.979656889244013
    sign 1
  ]
  edge
  [
    source 0
    target 5
    weight 0.976458732760688
    correlation -0.976458732760688
    sign -1
  ]
  edge
  [
    source 0
    target 6
    weight 0.98162847144776
    correlation -0.98162847144776
    sign -1
  ]
  edge
  [
    source 0
    target 7
    weight 0.991468287119778
    correlation 0.991468287119778
    sign 1
  ]
  edge
  [
    source 0
    target 8
    weight 0.957000938552853
    correlation 0.957000938552853
    sign 1
  ]
  edge
  [
    source 0
    target 9
    weight 0.948148587997859
    correlation -0.948148587997859
    sign -1
  ]
  edge
  [
    source 0
    target 10
    weight 0.943983938659422
    correlation -0.943983938659422
    sign -1
  ]
  edge
  [
    source 0
    target 11
    weight 0.939253250740998
    correlation -0.939253250740998
    sign -1
  ]
  edge
  [
    source 0
    target 12
    weight 0.963162894483932
    correlation 0.963162894483932
    sign 1
  ]
  edge
  [
    source 0
    target 13
    weight 0.983022740699475
    correlation -0.983022740699475
    sign -1
  ]
  edge
  [
    source 0
    target 14
    weight 0.943220169724928
    correlation 0.943220169724928
    sign 1
  ]
  edge
  [
    source 0
    target 15
    weight 0.979572284339357
    correlation -0.979572284339357
    sign -1
  ]
  edge
  [
    source 0
    target 16
    weight 0.411679368005553
    correlation 0.991022386069355
    sign 1
  ]
  edge
  [
    source 0
    target 17
    weight 0.902051795893522
    correlation -0.902051795893522
    sign -1
  ]
  edge
  [
    source 0
    target 18
    weight 0.387034022947418
    correlation 0.993389471007475
    sign 1
  ]
  edge
  [
    source 0
    target 19
    weight 0.876887158790069
    correlation -0.876887158790069
    sign -1
  ]
  edge
  [
    source 0
    target 20
    weight 0.92620739055821
    correlation 0.941356384426769
    sign 1
  ]
  edge
  [
    source 0
    target 21
    weight 0.86985713570584
    correlation 0.86985713570584
    sign 1
  ]
  edge
  [
    source 0
    target 22
    weight 0.883863022527401
    correlation 0.883863022527401
    sign 1
  ]
  edge
  [
    source 0
    target 23
    weight 0.962767916266782
    correlation 0.962767916266782
    sign 1
  ]
  edge
  [
    source 0
    target 24
    weight 0.838445429011036
    correlation -0.838445429011036
    sign -1
  ]
  edge
  [
    source 0
    target 25
    weight 0.818335746528991
    correlation 0.818335746528991
    sign 1
  ]
  edge
  [
    source 0
    target 26
    weight 0.954107916938315
    correlation 0.954107916938315
    sign 1
  ]
  edge
  [
    source 0
    target 27
    weight 0.903707327823731
    correlation -0.974097533943471
    sign -1
  ]
  edge
  [
    source 0
    target 28
    weight 0.828238093281456
    correlation 0.828238093281456
    sign 1
  ]
  edge
  [
    source 0
    target 29
    weight 0.613946229034478
    correlation 0.96090566439031
    sign 1
  ]
  edge
  [
    source 0
    target 30
    weight 0.800678841844237
    correlation 0.800678841844237
    sign 1
  ]
  edge
  [
    source 0
    target 31
    weight 0.797185329359574
    correlation 0.797185329359574
    sign 1
  ]
  edge
  [
    source 0
    target 32
    weight 0.577557664096798
    correlation 0.914848314454676
    sign 1
  ]
  edge
  [
    source 0
    target 33
    weight 0.871253993487591
    correlation 0.871253993487591
    sign 1
  ]
  edge
  [
    source 0
    target 34
    weight 0.787271550685715
    correlation 0.787271550685715
    sign 1
  ]
  edge
  [
    source 0
    target 35
    weight 0.77019679069848
    correlation 0.77019679069848
    sign 1
  ]
  edge
  [
    source 0
    target 36
    weight 0.76589720204129
    correlation -0.76589720204129
    sign -1
  ]
  edge
  [
    source 0
    target 37
    weight 0.75909040887933
    correlation 0.75909040887933
    sign 1
  ]
  edge
  [
    source 0
    target 38
    weight 0.756597152302945
    correlation -0.756597152302945
    sign -1
  ]
  edge
  [
    source 0
    target 39
    weight 0.014980930151768
    correlation -0.841325089926707
    sign -1
  ]
  edge
  [
    source 0
    target 40
    weight 0.743962874507843
    correlation 0.743962874507843
    sign 1
  ]
  edge
  [
    source 0
    target 41
    weight 0.94097390481347
    correlation 0.94097390481347
    sign 1
  ]
  edge
  [
    source 0
    target 42
    weight 0.925470883069365
    correlation -0.925470883069365
    sign -1
  ]
  edge
  [
    source 0
    target 43
    weight 0.712662617274925
    correlation -0.712662617274925
    sign -1
  ]
  edge
  [
    source 0
    target 44
    weight 0.174568386986875
    correlation -0.91112128914744
    sign -1
  ]
  edge
  [
    source 0
    target 45
    weight 0.886780919455789
    correlation -0.886780919455789
    sign -1
  ]
  edge
  [
    source 0
    target 46
    weight 0.696984506572307
    correlation 0.696984506572307
    sign 1
  ]
  edge
  [
    source 0
    target 47
    weight 0.774041851604186
    correlation -0.965751021064082
    sign -1
  ]
  edge
  [
    source 0
    target 48
    weight 0.883246105542472
    correlation 0.883246105542472
    sign 1
  ]
  edge
  [
    source 0
    target 49
    weight 0.185808721819747
    correlation 0.802455132261352
    sign 1
  ]
  edge
  [
    source 0
    target 50
    weight 0.895329748388486
    correlation 0.895329748388486
    sign 1
  ]
  edge
  [
    source 0
    target 51
    weight 0.037343887343222
    correlation 0.847207144263779
    sign 1
  ]
  edge
  [
    source 0
    target 52
    weight 0.11963849779227
    correlation 0.696208380383238
    sign 1
  ]
  edge
  [
    source 0
    target 53
    weight 0.648803825574487
    correlation 0.648803825574487
    sign 1
  ]
]
