# Supplementary material for: Aspergillus fumigatus Challenged by Human Dendritic Cells: Metabolic and Regulatory Pathway Responses Testify a Tight Battle
Source: Front Cell Infect Microbiol. 2019 May 22;9:168. doi: 10.3389/fcimb.2019.00168 (PMC6540932; doi:10.3389/fcimb.2019.00168)
Supplement: Supplementary file 12 [file Data_Sheet_2.ZIP › Supplementary_dataset2/SOX2_KT_Control.gml]

Creator "igraph version 1.2.0 Mon Jun  4 11:55:18 2018"
Version 1
graph
[
  directed 1
  node
  [
    id 0
    name "CORO1B"
    label "CORO1B"
    colors "#1414FF"
    diffs -7.88028417271322
    totalFlows 20.3401464060369
    degree 1
  ]
  node
  [
    id 1
    name "SMARCB1"
    label "SMARCB1"
    colors "#7A7AFF"
    diffs -1.72294341810579
    totalFlows 14.5861414470258
    degree 1
  ]
  node
  [
    id 2
    name "COPS3"
    label "COPS3"
    colors "#6666FF"
    diffs -2.42118607360257
    totalFlows 8.66894011870787
    degree 1
  ]
  node
  [
    id 3
    name "HSPB1"
    label "HSPB1"
    colors "#FF3D3D"
    diffs 6.60541067720701
    totalFlows 26.9072601336567
    degree 1
  ]
  node
  [
    id 4
    name "ETV6"
    label "ETV6"
    colors "#A3A3FF"
    diffs -1.64795359387658
    totalFlows 3.99635276194394
    degree 1
  ]
  node
  [
    id 5
    name "ZBTB10"
    label "ZBTB10"
    colors "#CCCCFF"
    diffs -1.26630639199749
    totalFlows 8.2450813965382
    degree 1
  ]
  node
  [
    id 6
    name "CTR9"
    label "CTR9"
    colors "#FF3232"
    diffs 7.80022650348596
    totalFlows 20.6065077022761
    degree 1
  ]
  node
  [
    id 7
    name "SMARCC1"
    label "SMARCC1"
    colors "#2828FF"
    diffs -6.16607468917651
    totalFlows 93.6143440992962
    degree 1
  ]
  node
  [
    id 8
    name "MAGEC2"
    label "MAGEC2"
    colors "#EAEAFF"
    diffs -0.684523429588874
    totalFlows 2.92734433561666
    degree 1
  ]
  node
  [
    id 9
    name "SUPT5H"
    label "SUPT5H"
    colors "#FFADAD"
    diffs 1.87735308158589
    totalFlows 7.90883019336462
    degree 1
  ]
  node
  [
    id 10
    name "ANP32B"
    label "ANP32B"
    colors "#9999FF"
    diffs -1.66362222433695
    totalFlows 5.11543677916526
    degree 1
  ]
  node
  [
    id 11
    name "CDC23"
    label "CDC23"
    colors "#F4F4FF"
    diffs -0.430030384113763
    totalFlows 44.5550418504584
    degree 1
  ]
  node
  [
    id 12
    name "CDC73"
    label "CDC73"
    colors "#FF9898"
    diffs 2.63367375515609
    totalFlows 5.44234980285968
    degree 1
  ]
  node
  [
    id 13
    name "SIN3A"
    label "SIN3A"
    colors "#FF2828"
    diffs 8.05738637660029
    totalFlows 13.1689620068299
    degree 1
  ]
  node
  [
    id 14
    name "MRPS26"
    label "MRPS26"
    colors "#FF5B5B"
    diffs 4.5462075230905
    totalFlows 26.1019110088014
    degree 1
  ]
  node
  [
    id 15
    name "SMC2"
    label "SMC2"
    colors "#FF1414"
    diffs 13.9155569010784
    totalFlows 27.2127655310235
    degree 1
  ]
  node
  [
    id 16
    name "GPN1"
    label "GPN1"
    colors "#8484FF"
    diffs -1.70445793080287
    totalFlows 3.37792137250515
    degree 1
  ]
  node
  [
    id 17
    name "RANBP9"
    label "RANBP9"
    colors "#FF8E8E"
    diffs 2.73597465760356
    totalFlows 15.1549009893465
    degree 1
  ]
  node
  [
    id 18
    name "PAF1"
    label "PAF1"
    colors "#B7B7FF"
    diffs -1.38096555670846
    totalFlows 5.64553217757076
    degree 1
  ]
  node
  [
    id 19
    name "SUPT16H"
    label "SUPT16H"
    colors "#FF4747"
    diffs 5.65473501839861
    totalFlows 8.73497716315277
    degree 1
  ]
  node
  [
    id 20
    name "ARID5B"
    label "ARID5B"
    colors "#FFE0E0"
    diffs -0.162164854903525
    totalFlows 7.47546580102228
    degree 1
  ]
  node
  [
    id 21
    name "PFKP"
    label "PFKP"
    colors "#4747FF"
    diffs -4.04507309534885
    totalFlows 5.83203344680273
    degree 1
  ]
  node
  [
    id 22
    name "DNAJB6"
    label "DNAJB6"
    colors "#FF6565"
    diffs 3.65078818711877
    totalFlows 1.89412483953456
    degree 1
  ]
  node
  [
    id 23
    name "TIA1"
    label "TIA1"
    colors "#D6D6FF"
    diffs -1.09238687215698
    totalFlows 4.05296946667878
    degree 1
  ]
  node
  [
    id 24
    name "AKAP11"
    label "AKAP11"
    colors "#0A0AFF"
    diffs -8.80670566770595
    totalFlows 13.244290778629
    degree 1
  ]
  node
  [
    id 25
    name "RAD23B"
    label "RAD23B"
    colors "#7070FF"
    diffs -1.97061907121056
    totalFlows 7.49933590036364
    degree 1
  ]
  node
  [
    id 26
    name "ILK"
    label "ILK"
    colors "#5151FF"
    diffs -3.89424440819255
    totalFlows 21.6389799195216
    degree 1
  ]
  node
  [
    id 27
    name "TEX10"
    label "TEX10"
    colors "#1E1EFF"
    diffs -6.38702260611383
    totalFlows 16.485523673122
    degree 1
  ]
  node
  [
    id 28
    name "CHD4"
    label "CHD4"
    colors "#5B5BFF"
    diffs -2.88759668919906
    totalFlows 13.0904347747959
    degree 1
  ]
  node
  [
    id 29
    name "PRKAR2B"
    label "PRKAR2B"
    colors "#FFFFFF"
    diffs -0.314880475452441
    totalFlows 5.74806514809626
    degree 1
  ]
  node
  [
    id 30
    name "DNAJA1"
    label "DNAJA1"
    colors "#3333FF"
    diffs -5.75003822732556
    totalFlows 14.0491407434761
    degree 1
  ]
  node
  [
    id 31
    name "SMC3"
    label "SMC3"
    colors "#FF0A0A"
    diffs 14.7273819607922
    totalFlows 60.1261366054934
    degree 1
  ]
  node
  [
    id 32
    name "TUBA4A"
    label "TUBA4A"
    colors "#0000FF"
    diffs -11.2971857245544
    totalFlows 111.976585374697
    degree 1
  ]
  node
  [
    id 33
    name "TNPO1"
    label "TNPO1"
    colors "#FF7070"
    diffs 3.34442720932544
    totalFlows 38.3691892184384
    degree 1
  ]
  node
  [
    id 34
    name "CHD8"
    label "CHD8"
    colors "#FF5151"
    diffs 5.18228531674903
    totalFlows 1.82463126832501
    degree 1
  ]
  node
  [
    id 35
    name "SMG6"
    label "SMG6"
    colors "#ADADFF"
    diffs -1.64243335677346
    totalFlows 1.64243335677346
    degree 1
  ]
  node
  [
    id 36
    name "KDM6B"
    label "KDM6B"
    colors "#FF8484"
    diffs 2.88023152891999
    totalFlows 12.1325575963112
    degree 1
  ]
  node
  [
    id 37
    name "TUBG1"
    label "TUBG1"
    colors "#C1C1FF"
    diffs -1.36405931001167
    totalFlows 22.4186668946965
    degree 1
  ]
  node
  [
    id 38
    name "DOCK7"
    label "DOCK7"
    colors "#3D3DFF"
    diffs -4.56793227096819
    totalFlows 5.33316893266051
    degree 1
  ]
  node
  [
    id 39
    name "PPP2R5D"
    label "PPP2R5D"
    colors "#FFD6D6"
    diffs 0.802125432372648
    totalFlows 18.8857671694817
    degree 1
  ]
  node
  [
    id 40
    name "SMARCA5"
    label "SMARCA5"
    colors "#FFC1C1"
    diffs 1.34015384709871
    totalFlows 8.87216267090839
    degree 1
  ]
  node
  [
    id 41
    name "BRD8"
    label "BRD8"
    colors "#FFA3A3"
    diffs 1.99554575830776
    totalFlows 20.5738774601298
    degree 1
  ]
  node
  [
    id 42
    name "LOX"
    label "LOX"
    colors "#FFCCCC"
    diffs 0.892924906643906
    totalFlows 3.9622443635127
    degree 1
  ]
  node
  [
    id 43
    name "KCMF1"
    label "KCMF1"
    colors "#8E8EFF"
    diffs -1.69722896226726
    totalFlows 1.69722896226726
    degree 1
  ]
  node
  [
    id 44
    name "MIER1"
    label "MIER1"
    colors "#FFF4F4"
    diffs -0.256979082729874
    totalFlows 2.24186677970161
    degree 1
  ]
  node
  [
    id 45
    name "NIP7"
    label "NIP7"
    colors "#FFB7B7"
    diffs 1.44844062059361
    totalFlows 0.395082814816233
    degree 1
  ]
  node
  [
    id 46
    name "MSL3"
    label "MSL3"
    colors "#FF7A7A"
    diffs 3.04753668261878
    totalFlows 10.5550455641269
    degree 1
  ]
  node
  [
    id 47
    name "SRP72"
    label "SRP72"
    colors "#FFEAEA"
    diffs -0.18465242582192
    totalFlows 3.29007909600312
    degree 1
  ]
  node
  [
    id 48
    name "THBS1"
    label "THBS1"
    colors "#E0E0FF"
    diffs -0.797875920628286
    totalFlows 44.6117765814268
    degree 1
  ]
  node
  [
    id 49
    name "TUBB2A"
    label "TUBB2A"
    colors "#FF1E1E"
    diffs 9.4985511707491
    totalFlows 62.9367177925806
    degree 1
  ]
  node
  [
    id 50
    name "SOX2"
    label "SOX2"
    colors "#FF0000"
    diffs 46.817386436313
    totalFlows 60.0339302428856
    degree 50
  ]
  edge
  [
    source 0
    target 50
    weight 0.98493750105295
    correlation 0.98493750105295
    sign 1
  ]
  edge
  [
    source 1
    target 50
    weight 0.964487710122733
    correlation -0.964487710122733
    sign -1
  ]
  edge
  [
    source 2
    target 50
    weight 0.903273104649076
    correlation 0.903273104649076
    sign 1
  ]
  edge
  [
    source 3
    target 50
    weight 0.978069297670019
    correlation -0.978069297670019
    sign -1
  ]
  edge
  [
    source 4
    target 50
    weight 0.911052688120238
    correlation -0.911052688120238
    sign -1
  ]
  edge
  [
    source 5
    target 50
    weight 0.648390719650837
    correlation -0.648390719650837
    sign -1
  ]
  edge
  [
    source 6
    target 50
    weight 0.638148011717807
    correlation 0.638148011717807
    sign 1
  ]
  edge
  [
    source 7
    target 50
    weight 0.62810314485228
    correlation -0.62810314485228
    sign -1
  ]
  edge
  [
    source 8
    target 50
    weight 0.920423025941198
    correlation 0.920423025941198
    sign 1
  ]
  edge
  [
    source 9
    target 50
    weight 0.823928032120033
    correlation 0.823928032120033
    sign 1
  ]
  edge
  [
    source 10
    target 50
    weight 0.887907176403406
    correlation -0.887907176403406
    sign -1
  ]
  edge
  [
    source 11
    target 50
    weight 0.572780175699322
    correlation 0.572780175699322
    sign 1
  ]
  edge
  [
    source 12
    target 50
    weight 0.843797953750141
    correlation -0.843797953750141
    sign -1
  ]
  edge
  [
    source 13
    target 50
    weight 0.90153959346696
    correlation 0.90153959346696
    sign 1
  ]
  edge
  [
    source 14
    target 50
    weight 0.546173976753849
    correlation 0.546173976753849
    sign 1
  ]
  edge
  [
    source 15
    target 50
    weight 0.522129307881446
    correlation 0.522129307881446
    sign 1
  ]
  edge
  [
    source 16
    target 50
    weight 0.954713266260237
    correlation 0.954713266260237
    sign 1
  ]
  edge
  [
    source 17
    target 50
    weight 0.776852241034614
    correlation 0.776852241034614
    sign 1
  ]
  edge
  [
    source 18
    target 50
    weight 0.859059687755686
    correlation 0.859059687755686
    sign 1
  ]
  edge
  [
    source 19
    target 50
    weight 0.89074828373827
    correlation -0.89074828373827
    sign -1
  ]
  edge
  [
    source 20
    target 50
    weight 0.48659778079566
    correlation -0.48659778079566
    sign -1
  ]
  edge
  [
    source 21
    target 50
    weight 0.784490733321811
    correlation 0.784490733321811
    sign 1
  ]
  edge
  [
    source 22
    target 50
    weight 0.578443336042236
    correlation 0.889942540888336
    sign 1
  ]
  edge
  [
    source 23
    target 50
    weight 0.819146389264645
    correlation 0.819146389264645
    sign 1
  ]
  edge
  [
    source 24
    target 50
    weight 0.402280468606275
    correlation -0.402280468606275
    sign -1
  ]
  edge
  [
    source 25
    target 50
    weight 0.809948968296683
    correlation -0.809948968296683
    sign -1
  ]
  edge
  [
    source 26
    target 50
    weight 0.70138294041357
    correlation 0.70138294041357
    sign 1
  ]
  edge
  [
    source 27
    target 50
    weight 0.359949364355381
    correlation -0.359949364355381
    sign -1
  ]
  edge
  [
    source 28
    target 50
    weight 0.868812974033688
    correlation -0.868812974033688
    sign -1
  ]
  edge
  [
    source 29
    target 50
    weight 0.634386501301941
    correlation -0.634386501301941
    sign -1
  ]
  edge
  [
    source 30
    target 50
    weight 0.768969986519187
    correlation -0.768969986519187
    sign -1
  ]
  edge
  [
    source 31
    target 50
    weight 0.292475137220065
    correlation -0.292475137220065
    sign -1
  ]
  edge
  [
    source 32
    target 50
    weight 0.2740491097741
    correlation 0.2740491097741
    sign 1
  ]
  edge
  [
    source 33
    target 50
    weight 0.27282625193371
    correlation -0.27282625193371
    sign -1
  ]
  edge
  [
    source 34
    target 50
    weight 0.070953486726358
    correlation -0.813681991633343
    sign -1
  ]
  edge
  [
    source 35
    target 50
    weight 0.821216678386732
    correlation -0.821216678386732
    sign -1
  ]
  edge
  [
    source 36
    target 50
    weight 0.253866222947737
    correlation -0.253866222947737
    sign -1
  ]
  edge
  [
    source 37
    target 50
    weight 0.649415457101871
    correlation 0.649415457101871
    sign 1
  ]
  edge
  [
    source 38
    target 50
    weight 0.717130992791544
    correlation 0.717130992791544
    sign 1
  ]
  edge
  [
    source 39
    target 50
    weight 0.230852238247674
    correlation -0.230852238247674
    sign -1
  ]
  edge
  [
    source 40
    target 50
    weight 0.735540912480106
    correlation 0.735540912480106
    sign 1
  ]
  edge
  [
    source 41
    target 50
    weight 0.185122117478963
    correlation 0.185122117478963
    sign 1
  ]
  edge
  [
    source 42
    target 50
    weight 0.619502991938695
    correlation -0.619502991938695
    sign -1
  ]
  edge
  [
    source 43
    target 50
    weight 0.847214848711768
    correlation 0.847214848711768
    sign 1
  ]
  edge
  [
    source 44
    target 50
    weight 0.152603641966267
    correlation -0.863465792281188
    sign -1
  ]
  edge
  [
    source 45
    target 50
    weight 0.197541407408117
    correlation 0.992100906088563
    sign 1
  ]
  edge
  [
    source 46
    target 50
    weight 0.117300726453898
    correlation 0.117300726453898
    sign 1
  ]
  edge
  [
    source 47
    target 50
    weight 0.137179263349523
    correlation -0.623632954824926
    sign -1
  ]
  edge
  [
    source 48
    target 50
    weight 0.0674580989821982
    correlation -0.0674580989821982
    sign -1
  ]
  edge
  [
    source 49
    target 50
    weight 0.00379119595128427
    correlation -0.00379119595128427
    sign -1
  ]
]
