# Supplementary material for: Aspergillus fumigatus Challenged by Human Dendritic Cells: Metabolic and Regulatory Pathway Responses Testify a Tight Battle
Source: Front Cell Infect Microbiol. 2019 May 22;9:168. doi: 10.3389/fcimb.2019.00168 (PMC6540932; doi:10.3389/fcimb.2019.00168)
Supplement: Supplementary file 12 [file Data_Sheet_2.ZIP › Supplementary_dataset2/SOX2_KT_Disease.gml]

Creator "igraph version 1.2.0 Mon Jun  4 11:55:18 2018"
Version 1
graph
[
  directed 1
  node
  [
    id 0
    name "CDC23"
    label "CDC23"
    colors "#AEAEFF"
    diffs -0.430030384113763
    totalFlows 44.1250114663447
    degree 1
  ]
  node
  [
    id 1
    name "RANBP9"
    label "RANBP9"
    colors "#FF6B6B"
    diffs 2.73597465760356
    totalFlows 17.8908756469501
    degree 1
  ]
  node
  [
    id 2
    name "MSL3"
    label "MSL3"
    colors "#FF5D5D"
    diffs 3.04753668261878
    totalFlows 13.6025822467456
    degree 1
  ]
  node
  [
    id 3
    name "PRPF4"
    label "PRPF4"
    colors "#A1A1FF"
    diffs -0.624136884915309
    totalFlows 8.83619236226133
    degree 1
  ]
  node
  [
    id 4
    name "ANAPC2"
    label "ANAPC2"
    colors "#FFFFFF"
    diffs 0.381030675803702
    totalFlows 5.09628842570562
    degree 1
  ]
  node
  [
    id 5
    name "ARHGAP1"
    label "ARHGAP1"
    colors "#FFB5B5"
    diffs 1.67980664498339
    totalFlows 7.03521878891671
    degree 1
  ]
  node
  [
    id 6
    name "RAE1"
    label "RAE1"
    colors "#A7A7FF"
    diffs -0.446553776865528
    totalFlows 7.46617897470839
    degree 1
  ]
  node
  [
    id 7
    name "LAS1L"
    label "LAS1L"
    colors "#5757FF"
    diffs -1.89515710623338
    totalFlows 1.91817664642285
    degree 1
  ]
  node
  [
    id 8
    name "RAD23B"
    label "RAD23B"
    colors "#4949FF"
    diffs -1.97061907121056
    totalFlows 5.52871682915308
    degree 1
  ]
  node
  [
    id 9
    name "ANAPC4"
    label "ANAPC4"
    colors "#FFF1F1"
    diffs 0.811302262202303
    totalFlows 3.99928882929838
    degree 1
  ]
  node
  [
    id 10
    name "NAP1L4"
    label "NAP1L4"
    colors "#7272FF"
    diffs -1.59470517484176
    totalFlows 2.16306096035998
    degree 1
  ]
  node
  [
    id 11
    name "RMND5B"
    label "RMND5B"
    colors "#FFA7A7"
    diffs 1.80929978999105
    totalFlows 1.80929978999105
    degree 1
  ]
  node
  [
    id 12
    name "KCTD5"
    label "KCTD5"
    colors "#FFF8F8"
    diffs 0.42580408859157
    totalFlows 2.31841989093877
    degree 1
  ]
  node
  [
    id 13
    name "TBX3"
    label "TBX3"
    colors "#FF9393"
    diffs 1.98130530656644
    totalFlows 1.98130530656644
    degree 1
  ]
  node
  [
    id 14
    name "PWP1"
    label "PWP1"
    colors "#9A9AFF"
    diffs -0.768167365878767
    totalFlows 3.53556287492577
    degree 1
  ]
  node
  [
    id 15
    name "TUBA1A"
    label "TUBA1A"
    colors "#FF7878"
    diffs 2.52114342822193
    totalFlows 24.398643047647
    degree 1
  ]
  node
  [
    id 16
    name "GID8"
    label "GID8"
    colors "#FF9A9A"
    diffs 1.94124962924878
    totalFlows 1.94124962924878
    degree 1
  ]
  node
  [
    id 17
    name "HSPB1"
    label "HSPB1"
    colors "#FF2828"
    diffs 6.60541067720701
    totalFlows 33.5126708108637
    degree 1
  ]
  node
  [
    id 18
    name "LARP1"
    label "LARP1"
    colors "#FF7F7F"
    diffs 2.49712679544853
    totalFlows 8.1034284198526
    degree 1
  ]
  node
  [
    id 19
    name "CASC5"
    label "CASC5"
    colors "#4343FF"
    diffs -2.46822143880762
    totalFlows 1.42024321895363
    degree 1
  ]
  node
  [
    id 20
    name "AHCYL1"
    label "AHCYL1"
    colors "#7878FF"
    diffs -1.5678171978233
    totalFlows 17.4316114675165
    degree 1
  ]
  node
  [
    id 21
    name "GATAD2A"
    label "GATAD2A"
    colors "#5D5DFF"
    diffs -1.88827436369134
    totalFlows 1.84774891937189
    degree 1
  ]
  node
  [
    id 22
    name "SUPT16H"
    label "SUPT16H"
    colors "#FF3C3C"
    diffs 5.65473501839861
    totalFlows 14.3897121815514
    degree 1
  ]
  node
  [
    id 23
    name "ANP32E"
    label "ANP32E"
    colors "#FFBBBB"
    diffs 1.66240052867469
    totalFlows 1.66240052867469
    degree 1
  ]
  node
  [
    id 24
    name "SSB"
    label "SSB"
    colors "#5050FF"
    diffs -1.96036109661089
    totalFlows 8.90274030973033
    degree 1
  ]
  node
  [
    id 25
    name "TNPO1"
    label "TNPO1"
    colors "#FF5757"
    diffs 3.34442720932544
    totalFlows 41.7136164277638
    degree 1
  ]
  node
  [
    id 26
    name "NFIB"
    label "NFIB"
    colors "#FFA1A1"
    diffs 1.81362073034301
    totalFlows 1.81362073034301
    degree 1
  ]
  node
  [
    id 27
    name "NIP7"
    label "NIP7"
    colors "#FFD0D0"
    diffs 1.44844062059361
    totalFlows 1.84352343540984
    degree 1
  ]
  node
  [
    id 28
    name "AMOTL2"
    label "AMOTL2"
    colors "#E4E4FF"
    diffs -0.0862355641358121
    totalFlows 11.018255532837
    degree 1
  ]
  node
  [
    id 29
    name "ARID5B"
    label "ARID5B"
    colors "#D6D6FF"
    diffs -0.162164854903525
    totalFlows 7.31330094611875
    degree 1
  ]
  node
  [
    id 30
    name "HSD17B10"
    label "HSD17B10"
    colors "#FF4949"
    diffs 3.81101180257376
    totalFlows 3.81101180257376
    degree 1
  ]
  node
  [
    id 31
    name "MSL1"
    label "MSL1"
    colors "#7F7FFF"
    diffs -1.47884103196325
    totalFlows 5.49957892047838
    degree 1
  ]
  node
  [
    id 32
    name "SRP72"
    label "SRP72"
    colors "#D0D0FF"
    diffs -0.18465242582192
    totalFlows 3.1054266701812
    degree 1
  ]
  node
  [
    id 33
    name "MLF2"
    label "MLF2"
    colors "#FF1A1A"
    diffs 7.92396211603738
    totalFlows 8.88699951104093
    degree 1
  ]
  node
  [
    id 34
    name "MRPS26"
    label "MRPS26"
    colors "#FF4343"
    diffs 4.5462075230905
    totalFlows 30.6481185318919
    degree 1
  ]
  node
  [
    id 35
    name "MBD3"
    label "MBD3"
    colors "#1A1AFF"
    diffs -6.58846502766507
    totalFlows 6.67661710278028
    degree 1
  ]
  node
  [
    id 36
    name "USP24"
    label "USP24"
    colors "#F8F8FF"
    diffs 0.271406743478548
    totalFlows 1.8149719677367
    degree 1
  ]
  node
  [
    id 37
    name "TUBA4A"
    label "TUBA4A"
    colors "#0D0DFF"
    diffs -11.2971857245544
    totalFlows 100.679399650142
    degree 1
  ]
  node
  [
    id 38
    name "ZNF384"
    label "ZNF384"
    colors "#FFAEAE"
    diffs 1.727194743154
    totalFlows 3.71494070765338
    degree 1
  ]
  node
  [
    id 39
    name "IPO5"
    label "IPO5"
    colors "#FFEAEA"
    diffs 0.852531574263696
    totalFlows 4.58266940237475
    degree 1
  ]
  node
  [
    id 40
    name "DAP3"
    label "DAP3"
    colors "#FF5050"
    diffs 3.75620340043423
    totalFlows 3.75620340043423
    degree 1
  ]
  node
  [
    id 41
    name "SMARCC1"
    label "SMARCC1"
    colors "#2828FF"
    diffs -6.16607468917651
    totalFlows 87.4482694101197
    degree 1
  ]
  node
  [
    id 42
    name "TUBB2A"
    label "TUBB2A"
    colors "#FF1414"
    diffs 9.4985511707491
    totalFlows 72.4352689633297
    degree 1
  ]
  node
  [
    id 43
    name "CDK1"
    label "CDK1"
    colors "#1414FF"
    diffs -7.57828040021539
    totalFlows 25.5889970281128
    degree 1
  ]
  node
  [
    id 44
    name "NUP93"
    label "NUP93"
    colors "#FFC2C2"
    diffs 1.61837851890494
    totalFlows 5.76269008504829
    degree 1
  ]
  node
  [
    id 45
    name "DNAJA1"
    label "DNAJA1"
    colors "#2E2EFF"
    diffs -5.75003822732556
    totalFlows 8.29910251615055
    degree 1
  ]
  node
  [
    id 46
    name "SPEN"
    label "SPEN"
    colors "#C2C2FF"
    diffs -0.205500233755552
    totalFlows 7.21777799393687
    degree 1
  ]
  node
  [
    id 47
    name "XRCC5"
    label "XRCC5"
    colors "#0606FF"
    diffs -11.6839827351484
    totalFlows 23.1932885699104
    degree 1
  ]
  node
  [
    id 48
    name "RANGAP1"
    label "RANGAP1"
    colors "#6464FF"
    diffs -1.86251042440425
    totalFlows 4.65567797202897
    degree 1
  ]
  node
  [
    id 49
    name "SART3"
    label "SART3"
    colors "#FF7272"
    diffs 2.55714440882364
    totalFlows 4.49125688580697
    degree 1
  ]
  node
  [
    id 50
    name "CNP"
    label "CNP"
    colors "#FF8686"
    diffs 2.13668017330175
    totalFlows 2.72793034679066
    degree 1
  ]
  node
  [
    id 51
    name "CTR9"
    label "CTR9"
    colors "#FF2121"
    diffs 7.80022650348596
    totalFlows 28.4067342057621
    degree 1
  ]
  node
  [
    id 52
    name "NCAPD2"
    label "NCAPD2"
    colors "#FFC9C9"
    diffs 1.59295382190219
    totalFlows 17.2971284314792
    degree 1
  ]
  node
  [
    id 53
    name "FZR1"
    label "FZR1"
    colors "#F1F1FF"
    diffs 0.151941860992395
    totalFlows 12.4388382398314
    degree 1
  ]
  node
  [
    id 54
    name "CHD6"
    label "CHD6"
    colors "#DDDDFF"
    diffs -0.104366272312596
    totalFlows 1.83418154127903
    degree 1
  ]
  node
  [
    id 55
    name "RUVBL1"
    label "RUVBL1"
    colors "#0000FF"
    diffs -11.9345795816755
    totalFlows 23.2821087086932
    degree 1
  ]
  node
  [
    id 56
    name "SKIV2L2"
    label "SKIV2L2"
    colors "#3C3CFF"
    diffs -3.66848281071528
    totalFlows 1.46211487838794
    degree 1
  ]
  node
  [
    id 57
    name "SMC3"
    label "SMC3"
    colors "#FF0606"
    diffs 14.7273819607922
    totalFlows 74.8535185662856
    degree 1
  ]
  node
  [
    id 58
    name "ANAPC5"
    label "ANAPC5"
    colors "#FFE4E4"
    diffs 0.87625659732461
    totalFlows 6.30400480538991
    degree 1
  ]
  node
  [
    id 59
    name "SMC2"
    label "SMC2"
    colors "#FF0D0D"
    diffs 13.9155569010784
    totalFlows 41.1283224321019
    degree 1
  ]
  node
  [
    id 60
    name "RNGTT"
    label "RNGTT"
    colors "#EAEAFF"
    diffs -0.00168114582208578
    totalFlows 1.81430431302367
    degree 1
  ]
  node
  [
    id 61
    name "DOCK7"
    label "DOCK7"
    colors "#3535FF"
    diffs -4.56793227096819
    totalFlows 0.765236661692316
    degree 1
  ]
  node
  [
    id 62
    name "FERMT2"
    label "FERMT2"
    colors "#FF2E2E"
    diffs 6.54443750332788
    totalFlows 25.8907819979472
    degree 1
  ]
  node
  [
    id 63
    name "BRD8"
    label "BRD8"
    colors "#FF8C8C"
    diffs 1.99554575830776
    totalFlows 22.5694232184376
    degree 1
  ]
  node
  [
    id 64
    name "TEX10"
    label "TEX10"
    colors "#2121FF"
    diffs -6.38702260611383
    totalFlows 10.0985010670082
    degree 1
  ]
  node
  [
    id 65
    name "KDM6B"
    label "KDM6B"
    colors "#FF6464"
    diffs 2.88023152891999
    totalFlows 15.0127891252312
    degree 1
  ]
  node
  [
    id 66
    name "PRKAR2B"
    label "PRKAR2B"
    colors "#B5B5FF"
    diffs -0.314880475452441
    totalFlows 5.43318467264382
    degree 1
  ]
  node
  [
    id 67
    name "ZBTB10"
    label "ZBTB10"
    colors "#8686FF"
    diffs -1.26630639199749
    totalFlows 6.97877500454071
    degree 1
  ]
  node
  [
    id 68
    name "SRSF4"
    label "SRSF4"
    colors "#FFDDDD"
    diffs 1.20238310129738
    totalFlows 6.40831993839842
    degree 1
  ]
  node
  [
    id 69
    name "INTS9"
    label "INTS9"
    colors "#8C8CFF"
    diffs -1.02269607953331
    totalFlows 0.54493942324143
    degree 1
  ]
  node
  [
    id 70
    name "SALL2"
    label "SALL2"
    colors "#FFD6D6"
    diffs 1.4267702490815
    totalFlows 2.28831341185116
    degree 1
  ]
  node
  [
    id 71
    name "MIER1"
    label "MIER1"
    colors "#BBBBFF"
    diffs -0.256979082729874
    totalFlows 1.98488769697174
    degree 1
  ]
  node
  [
    id 72
    name "SEC16A"
    label "SEC16A"
    colors "#FF3535"
    diffs 5.7528150860467
    totalFlows 5.7528150860467
    degree 1
  ]
  node
  [
    id 73
    name "SCFD1"
    label "SCFD1"
    colors "#C9C9FF"
    diffs -0.191892304017973
    totalFlows 3.7447097344714
    degree 1
  ]
  node
  [
    id 74
    name "BRINP1"
    label "BRINP1"
    colors "#6B6BFF"
    diffs -1.63229709263733
    totalFlows 0.188553096077486
    degree 1
  ]
  node
  [
    id 75
    name "THBS1"
    label "THBS1"
    colors "#9393FF"
    diffs -0.797875920628286
    totalFlows 43.8139006607985
    degree 1
  ]
  node
  [
    id 76
    name "SOX2"
    label "SOX2"
    colors "#FF0000"
    diffs 46.817386436313
    totalFlows 106.851316679199
    degree 76
  ]
  edge
  [
    source 0
    target 76
    weight 0.983178894876387
    correlation -0.983178894876387
    sign -1
  ]
  edge
  [
    source 1
    target 76
    weight 0.997402014437968
    correlation 0.997402014437968
    sign 1
  ]
  edge
  [
    source 2
    target 76
    weight 0.969498863754641
    correlation -0.969498863754641
    sign -1
  ]
  edge
  [
    source 3
    target 76
    weight 0.996637033681685
    correlation -0.996637033681685
    sign -1
  ]
  edge
  [
    source 4
    target 76
    weight 0.946467738281012
    correlation 0.946467738281012
    sign 1
  ]
  edge
  [
    source 5
    target 76
    weight 0.995885790120005
    correlation 0.995885790120005
    sign 1
  ]
  edge
  [
    source 6
    target 76
    weight 0.932515138107281
    correlation 0.932515138107281
    sign 1
  ]
  edge
  [
    source 7
    target 76
    weight 0.959088323211424
    correlation -0.959088323211424
    sign -1
  ]
  edge
  [
    source 8
    target 76
    weight 0.956774879854169
    correlation -0.956774879854169
    sign -1
  ]
  edge
  [
    source 9
    target 76
    weight 0.950676210013173
    correlation 0.950676210013173
    sign 1
  ]
  edge
  [
    source 10
    target 76
    weight 0.959636505855184
    correlation -0.959636505855184
    sign -1
  ]
  edge
  [
    source 11
    target 76
    weight 0.982652625596245
    correlation -0.982652625596245
    sign -1
  ]
  edge
  [
    source 12
    target 76
    weight 0.825685906334711
    correlation -0.825685906334711
    sign -1
  ]
  edge
  [
    source 13
    target 76
    weight 0.892661759761478
    correlation 0.892661759761478
    sign 1
  ]
  edge
  [
    source 14
    target 76
    weight 0.912952028368448
    correlation 0.912952028368448
    sign 1
  ]
  edge
  [
    source 15
    target 76
    weight 0.908203015954616
    correlation 0.908203015954616
    sign 1
  ]
  edge
  [
    source 16
    target 76
    weight 0.970624814624392
    correlation -0.984168415337308
    sign -1
  ]
  edge
  [
    source 17
    target 76
    weight 0.911864916940856
    correlation -0.911864916940856
    sign -1
  ]
  edge
  [
    source 18
    target 76
    weight 0.874356425541855
    correlation -0.874356425541855
    sign -1
  ]
  edge
  [
    source 19
    target 76
    weight 0.99354875024476
    correlation 0.99354875024476
    sign 1
  ]
  edge
  [
    source 20
    target 76
    weight 0.890213402453023
    correlation 0.890213402453023
    sign 1
  ]
  edge
  [
    source 21
    target 76
    weight 0.923874459685944
    correlation -0.923874459685944
    sign -1
  ]
  edge
  [
    source 22
    target 76
    weight 0.865699655904927
    correlation -0.865699655904927
    sign -1
  ]
  edge
  [
    source 23
    target 76
    weight 0.831200264337344
    correlation -0.831200264337344
    sign -1
  ]
  edge
  [
    source 24
    target 76
    weight 0.908805386642623
    correlation -0.908805386642623
    sign -1
  ]
  edge
  [
    source 25
    target 76
    weight 0.610870353165327
    correlation -0.610870353165327
    sign -1
  ]
  edge
  [
    source 26
    target 76
    weight 0.906810365171504
    correlation -0.946698344721885
    sign -1
  ]
  edge
  [
    source 27
    target 76
    weight 0.921761717704921
    correlation 0.952868867509694
    sign 1
  ]
  edge
  [
    source 28
    target 76
    weight 0.938719206217239
    correlation 0.938719206217239
    sign 1
  ]
  edge
  [
    source 29
    target 76
    weight 0.578576816202884
    correlation 0.578576816202884
    sign 1
  ]
  edge
  [
    source 30
    target 76
    weight 0.827270697417721
    correlation -0.827270697417721
    sign -1
  ]
  edge
  [
    source 31
    target 76
    weight 0.829723542959631
    correlation -0.829723542959631
    sign -1
  ]
  edge
  [
    source 32
    target 76
    weight 0.90139934102188
    correlation -0.92572026085164
    sign -1
  ]
  edge
  [
    source 33
    target 76
    weight 0.798178411580804
    correlation 0.798178411580804
    sign 1
  ]
  edge
  [
    source 34
    target 76
    weight 0.540976440216355
    correlation 0.540976440216355
    sign 1
  ]
  edge
  [
    source 35
    target 76
    weight 0.912932378866256
    correlation -0.912932378866256
    sign -1
  ]
  edge
  [
    source 36
    target 76
    weight 0.907485983868351
    correlation 0.99281764397951
    sign 1
  ]
  edge
  [
    source 37
    target 76
    weight 0.511010995232295
    correlation 0.511010995232295
    sign 1
  ]
  edge
  [
    source 38
    target 76
    weight 0.900870168727994
    correlation -0.900870168727994
    sign -1
  ]
  edge
  [
    source 39
    target 76
    weight 0.804031032249282
    correlation -0.804031032249282
    sign -1
  ]
  edge
  [
    source 40
    target 76
    weight 0.822548118951889
    correlation -0.822548118951889
    sign -1
  ]
  edge
  [
    source 41
    target 76
    weight 0.468725907782395
    correlation -0.468725907782395
    sign -1
  ]
  edge
  [
    source 42
    target 76
    weight 0.468210092779956
    correlation 0.468210092779956
    sign 1
  ]
  edge
  [
    source 43
    target 76
    weight 0.779181266640389
    correlation 0.779181266640389
    sign 1
  ]
  edge
  [
    source 44
    target 76
    weight 0.807377362923443
    correlation -0.807377362923443
    sign -1
  ]
  edge
  [
    source 45
    target 76
    weight 0.75240445396289
    correlation -0.75240445396289
    sign -1
  ]
  edge
  [
    source 46
    target 76
    weight 0.895583748066071
    correlation 0.895583748066071
    sign 1
  ]
  edge
  [
    source 47
    target 76
    weight 0.809567512584802
    correlation -0.809567512584802
    sign -1
  ]
  edge
  [
    source 48
    target 76
    weight 0.775995428906653
    correlation -0.775995428906653
    sign -1
  ]
  edge
  [
    source 49
    target 76
    weight 0.784948911828203
    correlation -0.784948911828203
    sign -1
  ]
  edge
  [
    source 50
    target 76
    weight 0.711502549905453
    correlation -0.711502549905453
    sign -1
  ]
  edge
  [
    source 51
    target 76
    weight 0.344066959422991
    correlation -0.344066959422991
    sign -1
  ]
  edge
  [
    source 52
    target 76
    weight 0.343099581155538
    correlation -0.343099581155538
    sign -1
  ]
  edge
  [
    source 53
    target 76
    weight 0.70561781099395
    correlation -0.70561781099395
    sign -1
  ]
  edge
  [
    source 54
    target 76
    weight 0.0618572670043771
    correlation -0.812857904014904
    sign -1
  ]
  edge
  [
    source 55
    target 76
    weight 0.784210133977155
    correlation -0.784210133977155
    sign -1
  ]
  edge
  [
    source 56
    target 76
    weight 0.731057439193971
    correlation -0.731057439193971
    sign -1
  ]
  edge
  [
    source 57
    target 76
    weight 0.309094109652333
    correlation 0.309094109652333
    sign 1
  ]
  edge
  [
    source 58
    target 76
    weight 0.683558562748212
    correlation -0.726437151294642
    sign -1
  ]
  edge
  [
    source 59
    target 76
    weight 0.276849651033867
    correlation -0.276849651033867
    sign -1
  ]
  edge
  [
    source 60
    target 76
    weight 0.907152156511834
    correlation -0.907152156511834
    sign -1
  ]
  edge
  [
    source 61
    target 76
    weight 0.382618330846158
    correlation 0.630437824648668
    sign 1
  ]
  edge
  [
    source 62
    target 76
    weight 0.238311900558992
    correlation -0.238311900558992
    sign -1
  ]
  edge
  [
    source 63
    target 76
    weight 0.216474144730618
    correlation -0.216474144730618
    sign -1
  ]
  edge
  [
    source 64
    target 76
    weight 0.181804068938866
    correlation -0.181804068938866
    sign -1
  ]
  edge
  [
    source 65
    target 76
    weight 0.167997295147621
    correlation 0.167997295147621
    sign 1
  ]
  edge
  [
    source 66
    target 76
    weight 0.226351657741095
    correlation -0.484169603979092
    sign -1
  ]
  edge
  [
    source 67
    target 76
    weight 0.139224926646263
    correlation -0.139224926646263
    sign -1
  ]
  edge
  [
    source 68
    target 76
    weight 0.730924782185225
    correlation -0.730924782185225
    sign -1
  ]
  edge
  [
    source 69
    target 76
    weight 0.272469711620715
    correlation -0.977251314713872
    sign -1
  ]
  edge
  [
    source 70
    target 76
    weight 0.149289359246841
    correlation -0.569062395659309
    sign -1
  ]
  edge
  [
    source 71
    target 76
    weight 0.107609646889667
    correlation 0.634677388817658
    sign 1
  ]
  edge
  [
    source 72
    target 76
    weight 0.613917556983184
    correlation -0.613917556983184
    sign -1
  ]
  edge
  [
    source 73
    target 76
    weight 0.582590871063237
    correlation 0.717893166141724
    sign 1
  ]
  edge
  [
    source 74
    target 76
    weight 0.0942765480387428
    correlation -0.510829552860947
    sign -1
  ]
  edge
  [
    source 75
    target 76
    weight 0.0224768308262936
    correlation -0.0224768308262936
    sign -1
  ]
]
