# Supplementary material for: Aspergillus fumigatus Challenged by Human Dendritic Cells: Metabolic and Regulatory Pathway Responses Testify a Tight Battle
Source: Front Cell Infect Microbiol. 2019 May 22;9:168. doi: 10.3389/fcimb.2019.00168 (PMC6540932; doi:10.3389/fcimb.2019.00168)
Supplement: Supplementary file 12 [file Data_Sheet_2.ZIP › Supplementary_dataset2/SP1_KT_Control.gml]

Creator "igraph version 1.2.0 Mon Jun  4 11:55:15 2018"
Version 1
graph
[
  directed 1
  node
  [
    id 0
    name "MYL12A"
    label "MYL12A"
    colors "#8F8FFF"
    diffs -2.53218651130893
    totalFlows 9.17664368516635
    degree 1
  ]
  node
  [
    id 1
    name "MYH10"
    label "MYH10"
    colors "#FFC4C4"
    diffs 2.58841364622833
    totalFlows 7.66977590341039
    degree 1
  ]
  node
  [
    id 2
    name "CASP3"
    label "CASP3"
    colors "#FFAAAA"
    diffs 3.78783981633578
    totalFlows 26.4014897243483
    degree 1
  ]
  node
  [
    id 3
    name "MYO1B"
    label "MYO1B"
    colors "#FF2727"
    diffs 9.19778604162368
    totalFlows 13.5994301375094
    degree 1
  ]
  node
  [
    id 4
    name "MYH14"
    label "MYH14"
    colors "#F8F8FF"
    diffs 0.300439919004656
    totalFlows 3.66574074086506
    degree 1
  ]
  node
  [
    id 5
    name "SFPQ"
    label "SFPQ"
    colors "#FF3434"
    diffs 8.47422739885606
    totalFlows 14.2005761668528
    degree 1
  ]
  node
  [
    id 6
    name "PRKCZ"
    label "PRKCZ"
    colors "#AAAAFF"
    diffs -2.11771933846655
    totalFlows 15.3304821934535
    degree 1
  ]
  node
  [
    id 7
    name "TPM3"
    label "TPM3"
    colors "#FF6868"
    diffs 5.88653612900406
    totalFlows 50.0982667029817
    degree 1
  ]
  node
  [
    id 8
    name "RNF19A"
    label "RNF19A"
    colors "#FF7575"
    diffs 5.75278957524253
    totalFlows 12.5312792060854
    degree 1
  ]
  node
  [
    id 9
    name "HNF4A"
    label "HNF4A"
    colors "#FFD1D1"
    diffs 1.33202319053685
    totalFlows 6.17120654536179
    degree 1
  ]
  node
  [
    id 10
    name "TCEB1"
    label "TCEB1"
    colors "#7575FF"
    diffs -5.91016818456419
    totalFlows 13.374156877046
    degree 1
  ]
  node
  [
    id 11
    name "SMARCC1"
    label "SMARCC1"
    colors "#5B5BFF"
    diffs -6.16607468917651
    totalFlows 93.6143440992962
    degree 1
  ]
  node
  [
    id 12
    name "FYN"
    label "FYN"
    colors "#FF0000"
    diffs 41.3824202677158
    totalFlows 214.888353011735
    degree 1
  ]
  node
  [
    id 13
    name "BRCA2"
    label "BRCA2"
    colors "#FFF8F8"
    diffs 0.301274894352296
    totalFlows 7.05420489304417
    degree 1
  ]
  node
  [
    id 14
    name "PPARG"
    label "PPARG"
    colors "#4E4EFF"
    diffs -6.46842238665957
    totalFlows 23.9089403299891
    degree 1
  ]
  node
  [
    id 15
    name "MYO1E"
    label "MYO1E"
    colors "#FF4E4E"
    diffs 7.06291128544122
    totalFlows 21.0130244281166
    degree 1
  ]
  node
  [
    id 16
    name "CNTLN"
    label "CNTLN"
    colors "#D1D1FF"
    diffs -1.5394784620863
    totalFlows 3.27437143807064
    degree 1
  ]
  node
  [
    id 17
    name "BTRC"
    label "BTRC"
    colors "#FF5B5B"
    diffs 6.61691337493992
    totalFlows 23.897618698183
    degree 1
  ]
  node
  [
    id 18
    name "UBA52"
    label "UBA52"
    colors "#FF8F8F"
    diffs 4.72755183383061
    totalFlows 25.6498006296412
    degree 1
  ]
  node
  [
    id 19
    name "USP39"
    label "USP39"
    colors "#9C9CFF"
    diffs -2.31272331016458
    totalFlows 8.68515683031008
    degree 1
  ]
  node
  [
    id 20
    name "SRC"
    label "SRC"
    colors "#2727FF"
    diffs -7.80236127368778
    totalFlows 418.611829001557
    degree 1
  ]
  node
  [
    id 21
    name "PSIP1"
    label "PSIP1"
    colors "#FF4141"
    diffs 8.15275905190769
    totalFlows 29.6153552233738
    degree 1
  ]
  node
  [
    id 22
    name "SUB1"
    label "SUB1"
    colors "#FFDEDE"
    diffs 1.21113890698896
    totalFlows 3.4281419389863
    degree 1
  ]
  node
  [
    id 23
    name "IL1B"
    label "IL1B"
    colors "#1A1AFF"
    diffs -9.57136038451578
    totalFlows 16.5518168451866
    degree 1
  ]
  node
  [
    id 24
    name "SYK"
    label "SYK"
    colors "#FF1A1A"
    diffs 12.0545992643339
    totalFlows 115.80058839002
    degree 1
  ]
  node
  [
    id 25
    name "GRB2"
    label "GRB2"
    colors "#FF8282"
    diffs 4.8815707320791
    totalFlows 79.341577793987
    degree 1
  ]
  node
  [
    id 26
    name "NCOR1"
    label "NCOR1"
    colors "#FF9C9C"
    diffs 4.54907707198944
    totalFlows 17.6770268310801
    degree 1
  ]
  node
  [
    id 27
    name "MYH11"
    label "MYH11"
    colors "#B7B7FF"
    diffs -1.94866959042596
    totalFlows 2.92025619680729
    degree 1
  ]
  node
  [
    id 28
    name "CDK1"
    label "CDK1"
    colors "#3434FF"
    diffs -7.57828040021539
    totalFlows 33.1672774283282
    degree 1
  ]
  node
  [
    id 29
    name "CASP6"
    label "CASP6"
    colors "#0000FF"
    diffs -14.3230320631112
    totalFlows 45.9393236191856
    degree 1
  ]
  node
  [
    id 30
    name "CAPZB"
    label "CAPZB"
    colors "#DEDEFF"
    diffs -0.890420715826575
    totalFlows 7.22091342183984
    degree 1
  ]
  node
  [
    id 31
    name "AATF"
    label "AATF"
    colors "#FFB7B7"
    diffs 2.74466879987255
    totalFlows 5.08347283060401
    degree 1
  ]
  node
  [
    id 32
    name "CASP7"
    label "CASP7"
    colors "#0D0DFF"
    diffs -9.58737180016097
    totalFlows 78.5028568463249
    degree 1
  ]
  node
  [
    id 33
    name "REL"
    label "REL"
    colors "#4141FF"
    diffs -7.53432002271488
    totalFlows 36.4529666219191
    degree 1
  ]
  node
  [
    id 34
    name "PER3"
    label "PER3"
    colors "#FFEBEB"
    diffs 0.914553453605598
    totalFlows 6.20052076344228
    degree 1
  ]
  node
  [
    id 35
    name "RAD51"
    label "RAD51"
    colors "#6868FF"
    diffs -5.95268849433504
    totalFlows 11.0329376754497
    degree 1
  ]
  node
  [
    id 36
    name "MYL9"
    label "MYL9"
    colors "#8282FF"
    diffs -2.90427159324049
    totalFlows 10.6925205840413
    degree 1
  ]
  node
  [
    id 37
    name "CTCFL"
    label "CTCFL"
    colors "#EBEBFF"
    diffs 0.0152748638505598
    totalFlows 1.9459224548139
    degree 1
  ]
  node
  [
    id 38
    name "VIM"
    label "VIM"
    colors "#C4C4FF"
    diffs -1.53982252207144
    totalFlows 26.1506285561419
    degree 1
  ]
  node
  [
    id 39
    name "SP1"
    label "SP1"
    colors "#FF0D0D"
    diffs 26.2123548052386
    totalFlows 50.9227437475562
    degree 39
  ]
  edge
  [
    source 0
    target 39
    weight 0.981173945996865
    correlation -0.981173945996865
    sign -1
  ]
  edge
  [
    source 1
    target 39
    weight 0.979582313673228
    correlation 0.979582313673228
    sign 1
  ]
  edge
  [
    source 2
    target 39
    weight 0.964512024164532
    correlation -0.964512024164532
    sign -1
  ]
  edge
  [
    source 3
    target 39
    weight 0.864439130372759
    correlation -0.864439130372759
    sign -1
  ]
  edge
  [
    source 4
    target 39
    weight 0.913880366526501
    correlation 0.913880366526501
    sign 1
  ]
  edge
  [
    source 5
    target 39
    weight 0.941909094425459
    correlation -0.941909094425459
    sign -1
  ]
  edge
  [
    source 6
    target 39
    weight 0.964895332741864
    correlation 0.964895332741864
    sign 1
  ]
  edge
  [
    source 7
    target 39
    weight 0.815705460396513
    correlation -0.815705460396513
    sign -1
  ]
  edge
  [
    source 8
    target 39
    weight 0.798751107274637
    correlation -0.798751107274637
    sign -1
  ]
  edge
  [
    source 9
    target 39
    weight 0.895535655623924
    correlation 0.895535655623924
    sign 1
  ]
  edge
  [
    source 10
    target 39
    weight 0.804567258315236
    correlation -0.804567258315236
    sign -1
  ]
  edge
  [
    source 11
    target 39
    weight 0.585875221318731
    correlation 0.585875221318731
    sign 1
  ]
  edge
  [
    source 12
    target 39
    weight 0.560874161561271
    correlation -0.560874161561271
    sign -1
  ]
  edge
  [
    source 13
    target 39
    weight 0.921809052546552
    correlation 0.921809052546552
    sign 1
  ]
  edge
  [
    source 14
    target 39
    weight 0.886972351828284
    correlation -0.886972351828284
    sign -1
  ]
  edge
  [
    source 15
    target 39
    weight 0.51699390868632
    correlation -0.51699390868632
    sign -1
  ]
  edge
  [
    source 16
    target 39
    weight 0.48672096310306
    correlation 0.48672096310306
    sign 1
  ]
  edge
  [
    source 17
    target 39
    weight 0.792389950274137
    correlation -0.792389950274137
    sign -1
  ]
  edge
  [
    source 18
    target 39
    weight 0.763567274586632
    correlation -0.763567274586632
    sign -1
  ]
  edge
  [
    source 19
    target 39
    weight 0.720254504938476
    correlation -0.720254504938476
    sign -1
  ]
  edge
  [
    source 20
    target 39
    weight 0.3901732376307
    correlation -0.3901732376307
    sign -1
  ]
  edge
  [
    source 21
    target 39
    weight 0.383179302023042
    correlation -0.383179302023042
    sign -1
  ]
  edge
  [
    source 22
    target 39
    weight 0.894979299854111
    correlation -0.894979299854111
    sign -1
  ]
  edge
  [
    source 23
    target 39
    weight 0.356634454654321
    correlation -0.356634454654321
    sign -1
  ]
  edge
  [
    source 24
    target 39
    weight 0.348999249095831
    correlation 0.348999249095831
    sign 1
  ]
  edge
  [
    source 25
    target 39
    weight 0.744978739699954
    correlation 0.744978739699954
    sign 1
  ]
  edge
  [
    source 26
    target 39
    weight 0.876453486757853
    correlation 0.876453486757853
    sign 1
  ]
  edge
  [
    source 27
    target 39
    weight 0.759490776515012
    correlation -0.759490776515012
    sign -1
  ]
  edge
  [
    source 28
    target 39
    weight 0.730443044330306
    correlation 0.730443044330306
    sign 1
  ]
  edge
  [
    source 29
    target 39
    weight 0.273359445950378
    correlation 0.273359445950378
    sign 1
  ]
  edge
  [
    source 30
    target 39
    weight 0.768898247016091
    correlation 0.768898247016091
    sign 1
  ]
  edge
  [
    source 31
    target 39
    weight 0.715906756932741
    correlation 0.715906756932741
    sign 1
  ]
  edge
  [
    source 32
    target 39
    weight 0.209821457906637
    correlation -0.209821457906637
    sign -1
  ]
  edge
  [
    source 33
    target 39
    weight 0.675457163089521
    correlation -0.675457163089521
    sign -1
  ]
  edge
  [
    source 34
    target 39
    weight 0.127403276997308
    correlation -0.127403276997308
    sign -1
  ]
  edge
  [
    source 35
    target 39
    weight 0.713245770637013
    correlation 0.713245770637013
    sign 1
  ]
  edge
  [
    source 36
    target 39
    weight 0.0745432389986961
    correlation -0.0745432389986961
    sign -1
  ]
  edge
  [
    source 37
    target 39
    weight 0.127088809799681
    correlation 0.716417379006667
    sign 1
  ]
  edge
  [
    source 38
    target 39
    weight 0.129907037533925
    correlation 0.621108940482567
    sign 1
  ]
]
