# Supplementary material for: Aspergillus fumigatus Challenged by Human Dendritic Cells: Metabolic and Regulatory Pathway Responses Testify a Tight Battle
Source: Front Cell Infect Microbiol. 2019 May 22;9:168. doi: 10.3389/fcimb.2019.00168 (PMC6540932; doi:10.3389/fcimb.2019.00168)
Supplement: Supplementary file 12 [file Data_Sheet_2.ZIP › Supplementary_dataset2/SP1_KT_Disease.gml]

Creator "igraph version 1.2.0 Mon Jun  4 11:55:15 2018"
Version 1
graph
[
  directed 1
  node
  [
    id 0
    name "BRCA2"
    label "BRCA2"
    colors "#D3D3FF"
    diffs 0.301274894352296
    totalFlows 7.35547978739646
    degree 1
  ]
  node
  [
    id 1
    name "MYO1C"
    label "MYO1C"
    colors "#FFB8B8"
    diffs 2.87360024277841
    totalFlows 5.62796725240595
    degree 1
  ]
  node
  [
    id 2
    name "MYO6"
    label "MYO6"
    colors "#DBDBFF"
    diffs 0.425607569177537
    totalFlows 7.71885124335471
    degree 1
  ]
  node
  [
    id 3
    name "UBC"
    label "UBC"
    colors "#FF0000"
    diffs 286.847303328444
    totalFlows 1297.32983910087
    degree 1
  ]
  node
  [
    id 4
    name "HSP90AA1"
    label "HSP90AA1"
    colors "#5757FF"
    diffs -4.70238976890437
    totalFlows 98.0267736621872
    degree 1
  ]
  node
  [
    id 5
    name "MYO1E"
    label "MYO1E"
    colors "#FF4F4F"
    diffs 7.06291128544122
    totalFlows 28.0759357135578
    degree 1
  ]
  node
  [
    id 6
    name "TNFRSF11A"
    label "TNFRSF11A"
    colors "#C1C1FF"
    diffs -1.06198058905327
    totalFlows 4.68680149246365
    degree 1
  ]
  node
  [
    id 7
    name "GABPA"
    label "GABPA"
    colors "#FF8383"
    diffs 4.54868247813068
    totalFlows 6.21214071543686
    degree 1
  ]
  node
  [
    id 8
    name "SYK"
    label "SYK"
    colors "#FF2323"
    diffs 12.0545992643339
    totalFlows 127.855187654353
    degree 1
  ]
  node
  [
    id 9
    name "HSPA9"
    label "HSPA9"
    colors "#FF9595"
    diffs 4.22397914353692
    totalFlows 24.0921924450685
    degree 1
  ]
  node
  [
    id 10
    name "TAL1"
    label "TAL1"
    colors "#E4E4FF"
    diffs 0.521841910001392
    totalFlows 8.28444914064631
    degree 1
  ]
  node
  [
    id 11
    name "NUP62"
    label "NUP62"
    colors "#FF7B7B"
    diffs 4.60638563079076
    totalFlows 12.2743349508594
    degree 1
  ]
  node
  [
    id 12
    name "NR5A1"
    label "NR5A1"
    colors "#FFEDED"
    diffs 1.50160832049867
    totalFlows 5.96015200309158
    degree 1
  ]
  node
  [
    id 13
    name "UBA52"
    label "UBA52"
    colors "#FF7272"
    diffs 4.72755183383061
    totalFlows 30.3773524634718
    degree 1
  ]
  node
  [
    id 14
    name "FKBP15"
    label "FKBP15"
    colors "#FFD3D3"
    diffs 1.82400850590912
    totalFlows 1.82400850590912
    degree 1
  ]
  node
  [
    id 15
    name "FHL1"
    label "FHL1"
    colors "#FF8C8C"
    diffs 4.34786329903902
    totalFlows 12.6467107483418
    degree 1
  ]
  node
  [
    id 16
    name "SMARCC2"
    label "SMARCC2"
    colors "#8C8CFF"
    diffs -3.20928713805428
    totalFlows 12.6830489040961
    degree 1
  ]
  node
  [
    id 17
    name "TPM3"
    label "TPM3"
    colors "#FF6060"
    diffs 5.88653612900406
    totalFlows 55.9848028319858
    degree 1
  ]
  node
  [
    id 18
    name "RNF19A"
    label "RNF19A"
    colors "#FF6969"
    diffs 5.75278957524253
    totalFlows 18.2840687813279
    degree 1
  ]
  node
  [
    id 19
    name "MAPK8"
    label "MAPK8"
    colors "#4F4FFF"
    diffs -4.71562088250372
    totalFlows 21.0172703915499
    degree 1
  ]
  node
  [
    id 20
    name "LUZP1"
    label "LUZP1"
    colors "#FFDBDB"
    diffs 1.63093853496558
    totalFlows 1.63093853496558
    degree 1
  ]
  node
  [
    id 21
    name "NCK1"
    label "NCK1"
    colors "#FF1A1A"
    diffs 12.6495743057541
    totalFlows 48.0753635426326
    degree 1
  ]
  node
  [
    id 22
    name "SRC"
    label "SRC"
    colors "#2B2BFF"
    diffs -7.80236127368778
    totalFlows 410.809467727869
    degree 1
  ]
  node
  [
    id 23
    name "KLF6"
    label "KLF6"
    colors "#A7A7FF"
    diffs -1.62784838988792
    totalFlows 1.84548106928391
    degree 1
  ]
  node
  [
    id 24
    name "CDK2"
    label "CDK2"
    colors "#2323FF"
    diffs -8.59190070572112
    totalFlows 56.1403066060842
    degree 1
  ]
  node
  [
    id 25
    name "CASP7"
    label "CASP7"
    colors "#1111FF"
    diffs -9.58737180016097
    totalFlows 68.915485046164
    degree 1
  ]
  node
  [
    id 26
    name "FYN"
    label "FYN"
    colors "#FF0808"
    diffs 41.3824202677158
    totalFlows 256.270773279451
    degree 1
  ]
  node
  [
    id 27
    name "DDX5"
    label "DDX5"
    colors "#6060FF"
    diffs -4.65970179150488
    totalFlows 21.942518809309
    degree 1
  ]
  node
  [
    id 28
    name "OGT"
    label "OGT"
    colors "#FFA7A7"
    diffs 3.70349936365969
    totalFlows 8.36991892711383
    degree 1
  ]
  node
  [
    id 29
    name "TPI1"
    label "TPI1"
    colors "#3D3DFF"
    diffs -6.76934344608816
    totalFlows 4.01674681708609
    degree 1
  ]
  node
  [
    id 30
    name "MYL3"
    label "MYL3"
    colors "#FFE4E4"
    diffs 1.50240303628473
    totalFlows 1.50240303628473
    degree 1
  ]
  node
  [
    id 31
    name "MYO1B"
    label "MYO1B"
    colors "#FF3434"
    diffs 9.19778604162368
    totalFlows 22.7972161791331
    degree 1
  ]
  node
  [
    id 32
    name "REL"
    label "REL"
    colors "#3434FF"
    diffs -7.53432002271488
    totalFlows 28.9186465992042
    degree 1
  ]
  node
  [
    id 33
    name "PER3"
    label "PER3"
    colors "#F6F6FF"
    diffs 0.914553453605598
    totalFlows 7.11507421704787
    degree 1
  ]
  node
  [
    id 34
    name "LMO2"
    label "LMO2"
    colors "#FF5757"
    diffs 6.25450657089261
    totalFlows 17.7139711168395
    degree 1
  ]
  node
  [
    id 35
    name "LMO7"
    label "LMO7"
    colors "#FFFFFF"
    diffs 1.32838794525581
    totalFlows 1.53465630544213
    degree 1
  ]
  node
  [
    id 36
    name "MAPK3"
    label "MAPK3"
    colors "#0808FF"
    diffs -13.9976431467851
    totalFlows 35.405044424523
    degree 1
  ]
  node
  [
    id 37
    name "DCAF6"
    label "DCAF6"
    colors "#9595FF"
    diffs -2.5033411976818
    totalFlows 3.53390119738779
    degree 1
  ]
  node
  [
    id 38
    name "CRK"
    label "CRK"
    colors "#FF2B2B"
    diffs 9.70375506621889
    totalFlows 35.9741247460638
    degree 1
  ]
  node
  [
    id 39
    name "SFPQ"
    label "SFPQ"
    colors "#FF3D3D"
    diffs 8.47422739885606
    totalFlows 22.6748035657088
    degree 1
  ]
  node
  [
    id 40
    name "TUBB4A"
    label "TUBB4A"
    colors "#6969FF"
    diffs -4.28331569775191
    totalFlows 7.10279493683898
    degree 1
  ]
  node
  [
    id 41
    name "KLF4"
    label "KLF4"
    colors "#FFCACA"
    diffs 2.30514886421287
    totalFlows 7.0520122059833
    degree 1
  ]
  node
  [
    id 42
    name "IL1B"
    label "IL1B"
    colors "#1A1AFF"
    diffs -9.57136038451578
    totalFlows 6.9804564606708
    degree 1
  ]
  node
  [
    id 43
    name "E2F3"
    label "E2F3"
    colors "#8383FF"
    diffs -3.25897877918334
    totalFlows 4.41123937385264
    degree 1
  ]
  node
  [
    id 44
    name "GBP1"
    label "GBP1"
    colors "#FFC1C1"
    diffs 2.5508198626282
    totalFlows 8.45008891500838
    degree 1
  ]
  node
  [
    id 45
    name "NAP1L1"
    label "NAP1L1"
    colors "#EDEDFF"
    diffs 0.529275457797073
    totalFlows 9.47610060158073
    degree 1
  ]
  node
  [
    id 46
    name "SHC1"
    label "SHC1"
    colors "#B8B8FF"
    diffs -1.11853755699305
    totalFlows 44.3261862453353
    degree 1
  ]
  node
  [
    id 47
    name "DBN1"
    label "DBN1"
    colors "#9E9EFF"
    diffs -2.35497119985232
    totalFlows 4.82053155947876
    degree 1
  ]
  node
  [
    id 48
    name "SMARCC1"
    label "SMARCC1"
    colors "#4646FF"
    diffs -6.16607468917651
    totalFlows 87.4482694101197
    degree 1
  ]
  node
  [
    id 49
    name "CD2"
    label "CD2"
    colors "#FFAFAF"
    diffs 3.48441761146537
    totalFlows 7.18640430867634
    degree 1
  ]
  node
  [
    id 50
    name "CDKN2A"
    label "CDKN2A"
    colors "#7272FF"
    diffs -3.87350459531947
    totalFlows 17.647166195977
    degree 1
  ]
  node
  [
    id 51
    name "CASP3"
    label "CASP3"
    colors "#FF9E9E"
    diffs 3.78783981633578
    totalFlows 30.1893295406841
    degree 1
  ]
  node
  [
    id 52
    name "CCNB1"
    label "CCNB1"
    colors "#CACAFF"
    diffs -0.143921598995034
    totalFlows 9.3012595963598
    degree 1
  ]
  node
  [
    id 53
    name "MSX1"
    label "MSX1"
    colors "#7B7BFF"
    diffs -3.40823466793369
    totalFlows 2.29388343268653
    degree 1
  ]
  node
  [
    id 54
    name "VIM"
    label "VIM"
    colors "#AFAFFF"
    diffs -1.53982252207144
    totalFlows 24.6108060340704
    degree 1
  ]
  node
  [
    id 55
    name "CASP6"
    label "CASP6"
    colors "#0000FF"
    diffs -14.3230320631112
    totalFlows 31.6162915560744
    degree 1
  ]
  node
  [
    id 56
    name "PSIP1"
    label "PSIP1"
    colors "#FF4646"
    diffs 8.15275905190769
    totalFlows 37.7681142752815
    degree 1
  ]
  node
  [
    id 57
    name "KLF9"
    label "KLF9"
    colors "#FFF6F6"
    diffs 1.37123613710591
    totalFlows 1.37123613710591
    degree 1
  ]
  node
  [
    id 58
    name "SP1"
    label "SP1"
    colors "#FF1111"
    diffs 26.2123548052386
    totalFlows 77.1350985527948
    degree 58
  ]
  edge
  [
    source 0
    target 58
    weight 0.993148777362286
    correlation 0.993148777362286
    sign 1
  ]
  edge
  [
    source 1
    target 58
    weight 0.964250077682978
    correlation 0.964250077682978
    sign 1
  ]
  edge
  [
    source 2
    target 58
    weight 0.936505441941529
    correlation -0.936505441941529
    sign -1
  ]
  edge
  [
    source 3
    target 58
    weight 0.921052058361151
    correlation -0.921052058361151
    sign -1
  ]
  edge
  [
    source 4
    target 58
    weight 0.92271109179383
    correlation 0.92271109179383
    sign 1
  ]
  edge
  [
    source 5
    target 58
    weight 0.768164747951542
    correlation 0.768164747951542
    sign 1
  ]
  edge
  [
    source 6
    target 58
    weight 0.889281571690076
    correlation -0.889281571690076
    sign -1
  ]
  edge
  [
    source 7
    target 58
    weight 0.866463356018956
    correlation 0.866463356018956
    sign 1
  ]
  edge
  [
    source 8
    target 58
    weight 0.757682317472508
    correlation -0.757682317472508
    sign -1
  ]
  edge
  [
    source 9
    target 58
    weight 0.87139024690538
    correlation -0.87139024690538
    sign -1
  ]
  edge
  [
    source 10
    target 58
    weight 0.992289148736727
    correlation 0.992289148736727
    sign 1
  ]
  edge
  [
    source 11
    target 58
    weight 0.939814133004304
    correlation 0.939814133004304
    sign 1
  ]
  edge
  [
    source 12
    target 58
    weight 0.940391485572208
    correlation 0.940391485572208
    sign 1
  ]
  edge
  [
    source 13
    target 58
    weight 0.877399994709378
    correlation 0.877399994709378
    sign 1
  ]
  edge
  [
    source 14
    target 58
    weight 0.912004252954562
    correlation -0.912004252954562
    sign -1
  ]
  edge
  [
    source 15
    target 58
    weight 0.866405438285118
    correlation -0.866405438285118
    sign -1
  ]
  edge
  [
    source 16
    target 58
    weight 0.911437149620359
    correlation 0.911437149620359
    sign 1
  ]
  edge
  [
    source 17
    target 58
    weight 0.616829480340678
    correlation 0.616829480340678
    sign 1
  ]
  edge
  [
    source 18
    target 58
    weight 0.605068439818532
    correlation 0.605068439818532
    sign 1
  ]
  edge
  [
    source 19
    target 58
    weight 0.930139932956827
    correlation -0.930139932956827
    sign -1
  ]
  edge
  [
    source 20
    target 58
    weight 0.815469267482792
    correlation 0.815469267482792
    sign 1
  ]
  edge
  [
    source 21
    target 58
    weight 0.773240873263865
    correlation -0.773240873263865
    sign -1
  ]
  edge
  [
    source 22
    target 58
    weight 0.566639040816541
    correlation 0.566639040816541
    sign 1
  ]
  edge
  [
    source 23
    target 58
    weight 0.054800007810571
    correlation 0.838850909993874
    sign 1
  ]
  edge
  [
    source 24
    target 58
    weight 0.814348913009872
    correlation 0.814348913009872
    sign 1
  ]
  edge
  [
    source 25
    target 58
    weight 0.5362576034049
    correlation -0.5362576034049
    sign -1
  ]
  edge
  [
    source 26
    target 58
    weight 0.531417333502656
    correlation 0.531417333502656
    sign 1
  ]
  edge
  [
    source 27
    target 58
    weight 0.788014422439247
    correlation 0.788014422439247
    sign 1
  ]
  edge
  [
    source 28
    target 58
    weight 0.849240467822303
    correlation -0.849240467822303
    sign -1
  ]
  edge
  [
    source 29
    target 58
    weight 0.78871138671162
    correlation -0.78871138671162
    sign -1
  ]
  edge
  [
    source 30
    target 58
    weight 0.751201518142363
    correlation 0.751201518142363
    sign 1
  ]
  edge
  [
    source 31
    target 58
    weight 0.408684406762385
    correlation 0.408684406762385
    sign 1
  ]
  edge
  [
    source 32
    target 58
    weight 0.765274263047958
    correlation 0.765274263047958
    sign 1
  ]
  edge
  [
    source 33
    target 58
    weight 0.395948468303026
    correlation -0.395948468303026
    sign -1
  ]
  edge
  [
    source 34
    target 58
    weight 0.812349027301643
    correlation -0.812349027301643
    sign -1
  ]
  edge
  [
    source 35
    target 58
    weight 0.767328152721067
    correlation 0.767328152721067
    sign 1
  ]
  edge
  [
    source 36
    target 58
    weight 0.732715179873483
    correlation -0.732715179873483
    sign -1
  ]
  edge
  [
    source 37
    target 58
    weight 0.879310640767202
    correlation -0.879310640767202
    sign -1
  ]
  edge
  [
    source 38
    target 58
    weight 0.656323172207842
    correlation 0.656323172207842
    sign 1
  ]
  edge
  [
    source 39
    target 58
    weight 0.73593169425163
    correlation 0.73593169425163
    sign 1
  ]
  edge
  [
    source 40
    target 58
    weight 0.676328120025443
    correlation -0.676328120025443
    sign -1
  ]
  edge
  [
    source 41
    target 58
    weight 0.808805634335112
    correlation -0.808805634335112
    sign -1
  ]
  edge
  [
    source 42
    target 58
    weight 0.205369173439176
    correlation 0.205369173439176
    sign 1
  ]
  edge
  [
    source 43
    target 58
    weight 0.287648111582683
    correlation 0.9124999674869
    sign 1
  ]
  edge
  [
    source 44
    target 58
    weight 0.190621879298082
    correlation -0.190621879298082
    sign -1
  ]
  edge
  [
    source 45
    target 58
    weight 0.689841952693509
    correlation -0.689841952693509
    sign -1
  ]
  edge
  [
    source 46
    target 58
    weight 0.622123361698386
    correlation 0.622123361698386
    sign 1
  ]
  edge
  [
    source 47
    target 58
    weight 0.617604559504757
    correlation -0.617604559504757
    sign -1
  ]
  edge
  [
    source 48
    target 58
    weight 0.155231251660594
    correlation 0.155231251660594
    sign 1
  ]
  edge
  [
    source 49
    target 58
    weight 0.338683626134482
    correlation -0.493052609579968
    sign -1
  ]
  edge
  [
    source 50
    target 58
    weight 0.51169604113484
    correlation -0.651978947079874
    sign -1
  ]
  edge
  [
    source 51
    target 58
    weight 0.631538832538646
    correlation -0.631538832538646
    sign -1
  ]
  edge
  [
    source 52
    target 58
    weight 0.246816962466752
    correlation -0.652400575673943
    sign -1
  ]
  edge
  [
    source 53
    target 58
    weight 0.162499657420677
    correlation 0.756301223236997
    sign 1
  ]
  edge
  [
    source 54
    target 58
    weight 0.710739183584742
    correlation -0.710739183584742
    sign -1
  ]
  edge
  [
    source 55
    target 58
    weight 0.084674568526409
    correlation -0.084674568526409
    sign -1
  ]
  edge
  [
    source 56
    target 58
    weight 0.0360733089782641
    correlation 0.0360733089782641
    sign 1
  ]
  edge
  [
    source 57
    target 58
    weight 0.685618068552957
    correlation 0.685618068552957
    sign 1
  ]
]
