# Supplementary material for: Aspergillus fumigatus Challenged by Human Dendritic Cells: Metabolic and Regulatory Pathway Responses Testify a Tight Battle
Source: Front Cell Infect Microbiol. 2019 May 22;9:168. doi: 10.3389/fcimb.2019.00168 (PMC6540932; doi:10.3389/fcimb.2019.00168)
Supplement: Supplementary file 12 [file Data_Sheet_2.ZIP › Supplementary_dataset2/SUMO1_KT_Control.gml]

Creator "igraph version 1.2.0 Mon Jun  4 11:55:07 2018"
Version 1
graph
[
  directed 1
  node
  [
    id 0
    name "SVIL"
    label "SVIL"
    colors "#0303FF"
    diffs -53.6202331345197
    totalFlows 64.9317584435992
    degree 1
  ]
  node
  [
    id 1
    name "BLM"
    label "BLM"
    colors "#0D0DFF"
    diffs -16.0406308212877
    totalFlows 61.4232081205635
    degree 1
  ]
  node
  [
    id 2
    name "DHTKD1"
    label "DHTKD1"
    colors "#FFD4D4"
    diffs -1.07658059279069
    totalFlows 3.91022472763623
    degree 1
  ]
  node
  [
    id 3
    name "PHLDA1"
    label "PHLDA1"
    colors "#9696FF"
    diffs -3.33280963006176
    totalFlows 13.7314471797019
    degree 1
  ]
  node
  [
    id 4
    name "ELAVL4"
    label "ELAVL4"
    colors "#AEAEFF"
    diffs -2.76440357987926
    totalFlows 7.38872001593169
    degree 1
  ]
  node
  [
    id 5
    name "TRAF3"
    label "TRAF3"
    colors "#2929FF"
    diffs -9.97516642155672
    totalFlows 79.0553164147658
    degree 1
  ]
  node
  [
    id 6
    name "DLD"
    label "DLD"
    colors "#6060FF"
    diffs -5.29440113091204
    totalFlows 5.82268243032482
    degree 1
  ]
  node
  [
    id 7
    name "CHD2"
    label "CHD2"
    colors "#FF7C7C"
    diffs 0.508253964264259
    totalFlows 10.5160570865505
    degree 1
  ]
  node
  [
    id 8
    name "CD40"
    label "CD40"
    colors "#8C8CFF"
    diffs -3.479442377269
    totalFlows 36.3793477330363
    degree 1
  ]
  node
  [
    id 9
    name "RANBP2"
    label "RANBP2"
    colors "#4141FF"
    diffs -7.10029416276865
    totalFlows 19.5959066994113
    degree 1
  ]
  node
  [
    id 10
    name "PGK1"
    label "PGK1"
    colors "#3D3DFF"
    diffs -7.31669485255946
    totalFlows 12.4858302548471
    degree 1
  ]
  node
  [
    id 11
    name "PCNA"
    label "PCNA"
    colors "#FF8585"
    diffs 0.371946721794444
    totalFlows 242.322748043954
    degree 1
  ]
  node
  [
    id 12
    name "TUBB"
    label "TUBB"
    colors "#7272FF"
    diffs -4.31839915603548
    totalFlows 46.0826418078173
    degree 1
  ]
  node
  [
    id 13
    name "PCBP2"
    label "PCBP2"
    colors "#3535FF"
    diffs -8.16938432232291
    totalFlows 15.9725953299455
    degree 1
  ]
  node
  [
    id 14
    name "TUBB4B"
    label "TUBB4B"
    colors "#3434FF"
    diffs -8.21164901599219
    totalFlows 18.1433007375608
    degree 1
  ]
  node
  [
    id 15
    name "GPI"
    label "GPI"
    colors "#6969FF"
    diffs -4.99588085777585
    totalFlows 6.98879541361982
    degree 1
  ]
  node
  [
    id 16
    name "GSR"
    label "GSR"
    colors "#A2A2FF"
    diffs -3.12671376949463
    totalFlows 8.23829718087274
    degree 1
  ]
  node
  [
    id 17
    name "EIF4E"
    label "EIF4E"
    colors "#0606FF"
    diffs -25.0166383585686
    totalFlows 61.027400940977
    degree 1
  ]
  node
  [
    id 18
    name "CENPV"
    label "CENPV"
    colors "#BCBCFF"
    diffs -2.3230791836502
    totalFlows 2.91712614916447
    degree 1
  ]
  node
  [
    id 19
    name "NOP58"
    label "NOP58"
    colors "#4444FF"
    diffs -6.93408626535068
    totalFlows 6.93408626535068
    degree 1
  ]
  node
  [
    id 20
    name "SH3KBP1"
    label "SH3KBP1"
    colors "#0101FF"
    diffs -54.6318242498881
    totalFlows 167.019400543607
    degree 1
  ]
  node
  [
    id 21
    name "ATP5B"
    label "ATP5B"
    colors "#C0C0FF"
    diffs -2.26377780600287
    totalFlows 11.7071107413128
    degree 1
  ]
  node
  [
    id 22
    name "DDX17"
    label "DDX17"
    colors "#2121FF"
    diffs -10.7595925919168
    totalFlows 24.7298476043616
    degree 1
  ]
  node
  [
    id 23
    name "TGM2"
    label "TGM2"
    colors "#0909FF"
    diffs -22.5305591270165
    totalFlows 79.8187640738988
    degree 1
  ]
  node
  [
    id 24
    name "BIRC3"
    label "BIRC3"
    colors "#1313FF"
    diffs -11.9401255328709
    totalFlows 73.022191358042
    degree 1
  ]
  node
  [
    id 25
    name "WDR43"
    label "WDR43"
    colors "#D3D3FF"
    diffs -1.9362205477233
    totalFlows 1.9362205477233
    degree 1
  ]
  node
  [
    id 26
    name "ATXN1"
    label "ATXN1"
    colors "#8F8FFF"
    diffs -3.42010753570423
    totalFlows 34.3010514277559
    degree 1
  ]
  node
  [
    id 27
    name "KPNB1"
    label "KPNB1"
    colors "#3A3AFF"
    diffs -7.38554051171749
    totalFlows 21.6069285997888
    degree 1
  ]
  node
  [
    id 28
    name "DNM1"
    label "DNM1"
    colors "#2C2CFF"
    diffs -9.22661799806857
    totalFlows 18.2984593512573
    degree 1
  ]
  node
  [
    id 29
    name "KHDRBS1"
    label "KHDRBS1"
    colors "#F8F8FF"
    diffs -1.6895747595813
    totalFlows 25.8782070991315
    degree 1
  ]
  node
  [
    id 30
    name "TMED10"
    label "TMED10"
    colors "#7C7CFF"
    diffs -3.86800572177126
    totalFlows 7.19398330719112
    degree 1
  ]
  node
  [
    id 31
    name "ADSL"
    label "ADSL"
    colors "#F6F6FF"
    diffs -1.69509446168856
    totalFlows 5.20128322860901
    degree 1
  ]
  node
  [
    id 32
    name "PCID2"
    label "PCID2"
    colors "#B4B4FF"
    diffs -2.59001887405969
    totalFlows 7.83807175598007
    degree 1
  ]
  node
  [
    id 33
    name "BEND3"
    label "BEND3"
    colors "#D1D1FF"
    diffs -1.94430947653311
    totalFlows 1.94430947653311
    degree 1
  ]
  node
  [
    id 34
    name "PPARA"
    label "PPARA"
    colors "#FF4141"
    diffs 2.63214785521876
    totalFlows 9.63780466769225
    degree 1
  ]
  node
  [
    id 35
    name "ZCCHC7"
    label "ZCCHC7"
    colors "#9C9CFF"
    diffs -3.24234092558096
    totalFlows 3.24234092558096
    degree 1
  ]
  node
  [
    id 36
    name "SREBF1"
    label "SREBF1"
    colors "#FFD3D3"
    diffs -1.05420649739093
    totalFlows 11.7855529009146
    degree 1
  ]
  node
  [
    id 37
    name "MAP3K1"
    label "MAP3K1"
    colors "#5252FF"
    diffs -6.4101541642922
    totalFlows 16.6784556058769
    degree 1
  ]
  node
  [
    id 38
    name "TUBA1C"
    label "TUBA1C"
    colors "#FFCDCD"
    diffs -0.93332040801489
    totalFlows 7.09849369572182
    degree 1
  ]
  node
  [
    id 39
    name "GNE"
    label "GNE"
    colors "#FF5252"
    diffs 2.07351744885752
    totalFlows 1.99725942327923
    degree 1
  ]
  node
  [
    id 40
    name "FLOT1"
    label "FLOT1"
    colors "#5454FF"
    diffs -6.219914162141
    totalFlows 15.29873849565
    degree 1
  ]
  node
  [
    id 41
    name "ACOT7"
    label "ACOT7"
    colors "#FFA0A0"
    diffs -0.103629850764431
    totalFlows 5.4534446425846
    degree 1
  ]
  node
  [
    id 42
    name "RPS16"
    label "RPS16"
    colors "#FF0909"
    diffs 11.1779904823451
    totalFlows 9.88271535246155
    degree 1
  ]
  node
  [
    id 43
    name "TWF2"
    label "TWF2"
    colors "#FF2F2F"
    diffs 3.85594364566141
    totalFlows 3.60737004019791
    degree 1
  ]
  node
  [
    id 44
    name "CCT2"
    label "CCT2"
    colors "#FF5858"
    diffs 1.78668468682841
    totalFlows 16.7007934670264
    degree 1
  ]
  node
  [
    id 45
    name "API5"
    label "API5"
    colors "#8383FF"
    diffs -3.77322619648078
    totalFlows 5.21383780252066
    degree 1
  ]
  node
  [
    id 46
    name "ASB9"
    label "ASB9"
    colors "#FF8080"
    diffs 0.429397485876216
    totalFlows 1.92242496068317
    degree 1
  ]
  node
  [
    id 47
    name "NSMCE2"
    label "NSMCE2"
    colors "#F3F3FF"
    diffs -1.71115471196206
    totalFlows 3.85003336261732
    degree 1
  ]
  node
  [
    id 48
    name "AAAS"
    label "AAAS"
    colors "#CACAFF"
    diffs -1.997032185708
    totalFlows 2.29985519141541
    degree 1
  ]
  node
  [
    id 49
    name "MYH9"
    label "MYH9"
    colors "#3838FF"
    diffs -8.00702983413209
    totalFlows 25.5025218959335
    degree 1
  ]
  node
  [
    id 50
    name "SAE1"
    label "SAE1"
    colors "#3737FF"
    diffs -8.01248379169873
    totalFlows 8.01248379169873
    degree 1
  ]
  node
  [
    id 51
    name "OPLAH"
    label "OPLAH"
    colors "#FFE4E4"
    diffs -1.3426209251196
    totalFlows 1.93587928875599
    degree 1
  ]
  node
  [
    id 52
    name "CBX1"
    label "CBX1"
    colors "#FFABAB"
    diffs -0.167384384632733
    totalFlows 48.8072328160507
    degree 1
  ]
  node
  [
    id 53
    name "SUMO4"
    label "SUMO4"
    colors "#0F0FFF"
    diffs -14.3214425637322
    totalFlows 19.7003136873016
    degree 1
  ]
  node
  [
    id 54
    name "KCTD15"
    label "KCTD15"
    colors "#8686FF"
    diffs -3.64921197068277
    totalFlows 3.64921197068277
    degree 1
  ]
  node
  [
    id 55
    name "BRD8"
    label "BRD8"
    colors "#FF5555"
    diffs 1.99554575830776
    totalFlows 20.5738774601298
    degree 1
  ]
  node
  [
    id 56
    name "HNRNPC"
    label "HNRNPC"
    colors "#FFDCDC"
    diffs -1.22499441277547
    totalFlows 128.655711879861
    degree 1
  ]
  node
  [
    id 57
    name "RUVBL1"
    label "RUVBL1"
    colors "#1515FF"
    diffs -11.9345795816755
    totalFlows 35.2166882903686
    degree 1
  ]
  node
  [
    id 58
    name "CTSC"
    label "CTSC"
    colors "#FF4F4F"
    diffs 2.14745007908432
    totalFlows 8.95231811510397
    degree 1
  ]
  node
  [
    id 59
    name "PGD"
    label "PGD"
    colors "#FFE2E2"
    diffs -1.30418507211829
    totalFlows 6.09822923531725
    degree 1
  ]
  node
  [
    id 60
    name "DHX30"
    label "DHX30"
    colors "#FF9F9F"
    diffs -0.0748144055624316
    totalFlows 7.69436124219848
    degree 1
  ]
  node
  [
    id 61
    name "CHFR"
    label "CHFR"
    colors "#B0B0FF"
    diffs -2.73237509047769
    totalFlows 10.8608701264042
    degree 1
  ]
  node
  [
    id 62
    name "THOC2"
    label "THOC2"
    colors "#7F7FFF"
    diffs -3.82869318927811
    totalFlows 3.82869318927811
    degree 1
  ]
  node
  [
    id 63
    name "ACTG1"
    label "ACTG1"
    colors "#FFE1E1"
    diffs -1.28370515314571
    totalFlows 21.3113223710821
    degree 1
  ]
  node
  [
    id 64
    name "TANK"
    label "TANK"
    colors "#7878FF"
    diffs -3.94149014605216
    totalFlows 42.6044149758201
    degree 1
  ]
  node
  [
    id 65
    name "PTPN1"
    label "PTPN1"
    colors "#1818FF"
    diffs -11.74944690907
    totalFlows 19.4092285884684
    degree 1
  ]
  node
  [
    id 66
    name "TUBB2B"
    label "TUBB2B"
    colors "#3B3BFF"
    diffs -7.34915202858448
    totalFlows 9.81787436086857
    degree 1
  ]
  node
  [
    id 67
    name "GAPDH"
    label "GAPDH"
    colors "#0707FF"
    diffs -22.774505286805
    totalFlows 36.6660629865991
    degree 1
  ]
  node
  [
    id 68
    name "USP11"
    label "USP11"
    colors "#4949FF"
    diffs -6.7034549352886
    totalFlows 17.743025687591
    degree 1
  ]
  node
  [
    id 69
    name "IFIH1"
    label "IFIH1"
    colors "#FFBABA"
    diffs -0.39738920673754
    totalFlows 18.3651895834547
    degree 1
  ]
  node
  [
    id 70
    name "ADAM10"
    label "ADAM10"
    colors "#B1B1FF"
    diffs -2.67669031817938
    totalFlows 4.22615150422809
    degree 1
  ]
  node
  [
    id 71
    name "YAP1"
    label "YAP1"
    colors "#2424FF"
    diffs -10.3767263522092
    totalFlows 20.4069321903618
    degree 1
  ]
  node
  [
    id 72
    name "CLIC1"
    label "CLIC1"
    colors "#9797FF"
    diffs -3.33130419071279
    totalFlows 7.28832936270827
    degree 1
  ]
  node
  [
    id 73
    name "ARID5B"
    label "ARID5B"
    colors "#FFAAAA"
    diffs -0.162164854903525
    totalFlows 7.47546580102228
    degree 1
  ]
  node
  [
    id 74
    name "TUBA1A"
    label "TUBA1A"
    colors "#FF4444"
    diffs 2.52114342822193
    totalFlows 21.877499619425
    degree 1
  ]
  node
  [
    id 75
    name "ACTB"
    label "ACTB"
    colors "#2626FF"
    diffs -10.1301184996477
    totalFlows 50.603790787662
    degree 1
  ]
  node
  [
    id 76
    name "FASLG"
    label "FASLG"
    colors "#FF1818"
    diffs 5.89645976306385
    totalFlows 15.7292840012683
    degree 1
  ]
  node
  [
    id 77
    name "NSUN5"
    label "NSUN5"
    colors "#D9D9FF"
    diffs -1.90141720765377
    totalFlows 1.90141720765377
    degree 1
  ]
  node
  [
    id 78
    name "TFAP2A"
    label "TFAP2A"
    colors "#0A0AFF"
    diffs -18.6569650257464
    totalFlows 27.7020546492043
    degree 1
  ]
  node
  [
    id 79
    name "NUP98"
    label "NUP98"
    colors "#6666FF"
    diffs -5.02633463233248
    totalFlows 36.1309704593683
    degree 1
  ]
  node
  [
    id 80
    name "CDCA8"
    label "CDCA8"
    colors "#7A7AFF"
    diffs -3.87740654384464
    totalFlows 3.87740654384464
    degree 1
  ]
  node
  [
    id 81
    name "EXOSC10"
    label "EXOSC10"
    colors "#FFF3F3"
    diffs -1.51086896405076
    totalFlows 3.95792339084231
    degree 1
  ]
  node
  [
    id 82
    name "TTI2"
    label "TTI2"
    colors "#7D7DFF"
    diffs -3.86094799064807
    totalFlows 3.86094799064807
    degree 1
  ]
  node
  [
    id 83
    name "PPP2R2A"
    label "PPP2R2A"
    colors "#B3B3FF"
    diffs -2.6535145454648
    totalFlows 12.6338367484931
    degree 1
  ]
  node
  [
    id 84
    name "HNRNPH3"
    label "HNRNPH3"
    colors "#BDBDFF"
    diffs -2.31802734631409
    totalFlows 8.39869941666487
    degree 1
  ]
  node
  [
    id 85
    name "OBSL1"
    label "OBSL1"
    colors "#FF0101"
    diffs 24.1613972741766
    totalFlows 55.1264420228344
    degree 1
  ]
  node
  [
    id 86
    name "CAMK2D"
    label "CAMK2D"
    colors "#7171FF"
    diffs -4.33684987049622
    totalFlows 6.91375945734886
    degree 1
  ]
  node
  [
    id 87
    name "HSPA5"
    label "HSPA5"
    colors "#0404FF"
    diffs -30.9614088766865
    totalFlows 248.471252859828
    degree 1
  ]
  node
  [
    id 88
    name "COPA"
    label "COPA"
    colors "#FFD7D7"
    diffs -1.1384653648677
    totalFlows 3.82812575143768
    degree 1
  ]
  node
  [
    id 89
    name "NEDD8"
    label "NEDD8"
    colors "#FF0303"
    diffs 19.532262474893
    totalFlows 92.2062777956302
    degree 1
  ]
  node
  [
    id 90
    name "AP2B1"
    label "AP2B1"
    colors "#4B4BFF"
    diffs -6.70282579129256
    totalFlows 12.9947864210694
    degree 1
  ]
  node
  [
    id 91
    name "PA2G4"
    label "PA2G4"
    colors "#6565FF"
    diffs -5.20846067032946
    totalFlows 15.3439575949225
    degree 1
  ]
  node
  [
    id 92
    name "PTGS2"
    label "PTGS2"
    colors "#FF1D1D"
    diffs 5.6645660396124
    totalFlows 18.5197389798252
    degree 1
  ]
  node
  [
    id 93
    name "SOWAHC"
    label "SOWAHC"
    colors "#E4E4FF"
    diffs -1.82935497145247
    totalFlows 1.82935497145247
    degree 1
  ]
  node
  [
    id 94
    name "TMPO"
    label "TMPO"
    colors "#B9B9FF"
    diffs -2.43434662517077
    totalFlows 56.959683429858
    degree 1
  ]
  node
  [
    id 95
    name "TDP2"
    label "TDP2"
    colors "#3232FF"
    diffs -8.21329971487633
    totalFlows 8.21329971487633
    degree 1
  ]
  node
  [
    id 96
    name "MCM7"
    label "MCM7"
    colors "#1212FF"
    diffs -12.9911957123933
    totalFlows 27.9236898387521
    degree 1
  ]
  node
  [
    id 97
    name "RUVBL2"
    label "RUVBL2"
    colors "#0C0CFF"
    diffs -18.3817892382571
    totalFlows 36.0629382240379
    degree 1
  ]
  node
  [
    id 98
    name "VPS35"
    label "VPS35"
    colors "#5555FF"
    diffs -6.03082910615772
    totalFlows 11.5483610806521
    degree 1
  ]
  node
  [
    id 99
    name "KRT19"
    label "KRT19"
    colors "#FF2C2C"
    diffs 4.05682856680992
    totalFlows 5.41498619285897
    degree 1
  ]
  node
  [
    id 100
    name "CHERP"
    label "CHERP"
    colors "#FF0D0D"
    diffs 8.23779064259891
    totalFlows 1.83371706133456
    degree 1
  ]
  node
  [
    id 101
    name "NCOA3"
    label "NCOA3"
    colors "#FFDFDF"
    diffs -1.27958014648451
    totalFlows 22.9527976439273
    degree 1
  ]
  node
  [
    id 102
    name "RABEPK"
    label "RABEPK"
    colors "#E1E1FF"
    diffs -1.83580455502695
    totalFlows 1.83580455502695
    degree 1
  ]
  node
  [
    id 103
    name "NDUFS6"
    label "NDUFS6"
    colors "#CDCDFF"
    diffs -1.98469014818677
    totalFlows 5.48781967984839
    degree 1
  ]
  node
  [
    id 104
    name "ERP44"
    label "ERP44"
    colors "#FF5757"
    diffs 1.9447850815444
    totalFlows 5.28634955016561
    degree 1
  ]
  node
  [
    id 105
    name "HSPA9"
    label "HSPA9"
    colors "#FF2626"
    diffs 4.22397914353692
    totalFlows 19.8682133015316
    degree 1
  ]
  node
  [
    id 106
    name "DEK"
    label "DEK"
    colors "#FFFBFB"
    diffs -1.63531380190565
    totalFlows 5.44994670573831
    degree 1
  ]
  node
  [
    id 107
    name "XRCC5"
    label "XRCC5"
    colors "#1A1AFF"
    diffs -11.6839827351484
    totalFlows 34.8772713050588
    degree 1
  ]
  node
  [
    id 108
    name "ANK1"
    label "ANK1"
    colors "#FF8C8C"
    diffs 0.265105518167126
    totalFlows 1.7222393370014
    degree 1
  ]
  node
  [
    id 109
    name "PLOD1"
    label "PLOD1"
    colors "#9393FF"
    diffs -3.40784793150862
    totalFlows 3.61127155833041
    degree 1
  ]
  node
  [
    id 110
    name "GNAL"
    label "GNAL"
    colors "#DBDBFF"
    diffs -1.89829669583231
    totalFlows 1.89829669583231
    degree 1
  ]
  node
  [
    id 111
    name "EIF2B2"
    label "EIF2B2"
    colors "#FFF6F6"
    diffs -1.54696471823178
    totalFlows 5.17222480137376
    degree 1
  ]
  node
  [
    id 112
    name "PPP1CC"
    label "PPP1CC"
    colors "#BFBFFF"
    diffs -2.27243756536299
    totalFlows 28.9884031532058
    degree 1
  ]
  node
  [
    id 113
    name "SLC25A12"
    label "SLC25A12"
    colors "#FF8888"
    diffs 0.334969485078329
    totalFlows 12.8617323362499
    degree 1
  ]
  node
  [
    id 114
    name "PRDM16"
    label "PRDM16"
    colors "#D4D4FF"
    diffs -1.92040535400461
    totalFlows 1.92040535400461
    degree 1
  ]
  node
  [
    id 115
    name "GOPC"
    label "GOPC"
    colors "#FF1E1E"
    diffs 5.55040209459461
    totalFlows 4.62213961335378
    degree 1
  ]
  node
  [
    id 116
    name "SMPD4"
    label "SMPD4"
    colors "#D7D7FF"
    diffs -1.90613274522822
    totalFlows 1.90613274522822
    degree 1
  ]
  node
  [
    id 117
    name "MOGS"
    label "MOGS"
    colors "#FFF9F9"
    diffs -1.61146105700035
    totalFlows 3.2300578697431
    degree 1
  ]
  node
  [
    id 118
    name "GTPBP4"
    label "GTPBP4"
    colors "#ABABFF"
    diffs -2.89294485866757
    totalFlows 4.30398787203536
    degree 1
  ]
  node
  [
    id 119
    name "PRDM1"
    label "PRDM1"
    colors "#FFEBEB"
    diffs -1.47227027508226
    totalFlows 6.76084567102742
    degree 1
  ]
  node
  [
    id 120
    name "TPR"
    label "TPR"
    colors "#4C4CFF"
    diffs -6.60641369696863
    totalFlows 17.9678451815651
    degree 1
  ]
  node
  [
    id 121
    name "IDH2"
    label "IDH2"
    colors "#FF5B5B"
    diffs 1.62196697878939
    totalFlows 7.63408590303757
    degree 1
  ]
  node
  [
    id 122
    name "PRDX5"
    label "PRDX5"
    colors "#FFC4C4"
    diffs -0.693121973806127
    totalFlows 3.46540075598823
    degree 1
  ]
  node
  [
    id 123
    name "CAD"
    label "CAD"
    colors "#2A2AFF"
    diffs -9.59427425997995
    totalFlows 67.1446370236122
    degree 1
  ]
  node
  [
    id 124
    name "PRPF8"
    label "PRPF8"
    colors "#FF9C9C"
    diffs -0.0436025420400128
    totalFlows 14.348399672609
    degree 1
  ]
  node
  [
    id 125
    name "CSE1L"
    label "CSE1L"
    colors "#FF3535"
    diffs 3.51423989832233
    totalFlows 11.3981734478173
    degree 1
  ]
  node
  [
    id 126
    name "ARMT1"
    label "ARMT1"
    colors "#CECEFF"
    diffs -1.98166554818836
    totalFlows 1.98166554818836
    degree 1
  ]
  node
  [
    id 127
    name "RPL21"
    label "RPL21"
    colors "#FFA6A6"
    diffs -0.129548100541426
    totalFlows 10.9406560401036
    degree 1
  ]
  node
  [
    id 128
    name "C18orf25"
    label "C18orf25"
    colors "#6363FF"
    diffs -5.21165950170828
    totalFlows 5.21165950170828
    degree 1
  ]
  node
  [
    id 129
    name "UQCRC2"
    label "UQCRC2"
    colors "#9D9DFF"
    diffs -3.19630898622443
    totalFlows 6.60356755180152
    degree 1
  ]
  node
  [
    id 130
    name "MSX1"
    label "MSX1"
    colors "#9191FF"
    diffs -3.40823466793369
    totalFlows 5.70211810062022
    degree 1
  ]
  node
  [
    id 131
    name "IRF2BP2"
    label "IRF2BP2"
    colors "#FFFEFE"
    diffs -1.66055914508627
    totalFlows 7.63211946574209
    degree 1
  ]
  node
  [
    id 132
    name "NAP1L1"
    label "NAP1L1"
    colors "#FF7A7A"
    diffs 0.529275457797073
    totalFlows 8.94682514378365
    degree 1
  ]
  node
  [
    id 133
    name "IARS2"
    label "IARS2"
    colors "#FF6B6B"
    diffs 1.12857209767129
    totalFlows 1.98102175118151
    degree 1
  ]
  node
  [
    id 134
    name "LRPAP1"
    label "LRPAP1"
    colors "#A8A8FF"
    diffs -2.90391828994417
    totalFlows 7.33662918066565
    degree 1
  ]
  node
  [
    id 135
    name "MAPK1IP1L"
    label "MAPK1IP1L"
    colors "#8585FF"
    diffs -3.69270194754049
    totalFlows 5.69206201815124
    degree 1
  ]
  node
  [
    id 136
    name "GPATCH8"
    label "GPATCH8"
    colors "#B6B6FF"
    diffs -2.55907224487315
    totalFlows 2.55907224487315
    degree 1
  ]
  node
  [
    id 137
    name "RPL8"
    label "RPL8"
    colors "#FF7878"
    diffs 0.597223661729446
    totalFlows 7.92935861182014
    degree 1
  ]
  node
  [
    id 138
    name "GRSF1"
    label "GRSF1"
    colors "#8888FF"
    diffs -3.56621503948756
    totalFlows 5.36464577007117
    degree 1
  ]
  node
  [
    id 139
    name "DNMT3B"
    label "DNMT3B"
    colors "#FF9D9D"
    diffs -0.0546827262371377
    totalFlows 10.0366031786419
    degree 1
  ]
  node
  [
    id 140
    name "NQO1"
    label "NQO1"
    colors "#8282FF"
    diffs -3.81413538627311
    totalFlows 5.7186441413303
    degree 1
  ]
  node
  [
    id 141
    name "TECR"
    label "TECR"
    colors "#FF6565"
    diffs 1.45170937712668
    totalFlows 1.99126690403277
    degree 1
  ]
  node
  [
    id 142
    name "TIPRL"
    label "TIPRL"
    colors "#DEDEFF"
    diffs -1.8927607434949
    totalFlows 1.8927607434949
    degree 1
  ]
  node
  [
    id 143
    name "UHRF2"
    label "UHRF2"
    colors "#4E4EFF"
    diffs -6.57852535777794
    totalFlows 14.8911069319509
    degree 1
  ]
  node
  [
    id 144
    name "DCPS"
    label "DCPS"
    colors "#FF6060"
    diffs 1.50088783605928
    totalFlows 1.76114888965475
    degree 1
  ]
  node
  [
    id 145
    name "FAS"
    label "FAS"
    colors "#FFA2A2"
    diffs -0.111393900501504
    totalFlows 15.8146122060915
    degree 1
  ]
  node
  [
    id 146
    name "DDX5"
    label "DDX5"
    colors "#6E6EFF"
    diffs -4.65970179150488
    totalFlows 26.6022206008139
    degree 1
  ]
  node
  [
    id 147
    name "ACAT1"
    label "ACAT1"
    colors "#AAAAFF"
    diffs -2.89685617162161
    totalFlows 6.70165465910183
    degree 1
  ]
  node
  [
    id 148
    name "PITHD1"
    label "PITHD1"
    colors "#E5E5FF"
    diffs -1.8193672640295
    totalFlows 1.8193672640295
    degree 1
  ]
  node
  [
    id 149
    name "BLVRB"
    label "BLVRB"
    colors "#FFADAD"
    diffs -0.181862296828888
    totalFlows 1.70338543618881
    degree 1
  ]
  node
  [
    id 150
    name "TCOF1"
    label "TCOF1"
    colors "#A6A6FF"
    diffs -2.95648421959012
    totalFlows 5.31059325165149
    degree 1
  ]
  node
  [
    id 151
    name "DVL3"
    label "DVL3"
    colors "#E2E2FF"
    diffs -1.83216071257339
    totalFlows 14.5345996967911
    degree 1
  ]
  node
  [
    id 152
    name "LAS1L"
    label "LAS1L"
    colors "#DCDCFF"
    diffs -1.89515710623338
    totalFlows 3.81333375265623
    degree 1
  ]
  node
  [
    id 153
    name "PYGL"
    label "PYGL"
    colors "#FF0C0C"
    diffs 8.92053753731552
    totalFlows 13.7991105060674
    degree 1
  ]
  node
  [
    id 154
    name "PPIP5K2"
    label "PPIP5K2"
    colors "#FFB1B1"
    diffs -0.299310489413468
    totalFlows 1.97606208574228
    degree 1
  ]
  node
  [
    id 155
    name "ATP5A1"
    label "ATP5A1"
    colors "#C2C2FF"
    diffs -2.1716291111756
    totalFlows 14.4332584093164
    degree 1
  ]
  node
  [
    id 156
    name "FAM120A"
    label "FAM120A"
    colors "#5858FF"
    diffs -5.63933671354317
    totalFlows 5.63933671354317
    degree 1
  ]
  node
  [
    id 157
    name "HSP90B1"
    label "HSP90B1"
    colors "#6F6FFF"
    diffs -4.45391831139632
    totalFlows 17.7801034881823
    degree 1
  ]
  node
  [
    id 158
    name "TUBB1"
    label "TUBB1"
    colors "#FFE8E8"
    diffs -1.41511034940645
    totalFlows 4.95305377768383
    degree 1
  ]
  node
  [
    id 159
    name "RBMXL2"
    label "RBMXL2"
    colors "#D0D0FF"
    diffs -1.9455065660297
    totalFlows 1.9455065660297
    degree 1
  ]
  node
  [
    id 160
    name "FOXJ3"
    label "FOXJ3"
    colors "#6B6BFF"
    diffs -4.80432754441742
    totalFlows 4.80432754441742
    degree 1
  ]
  node
  [
    id 161
    name "MCCC2"
    label "MCCC2"
    colors "#FF9797"
    diffs 0.031518089587528
    totalFlows 1.81007420300829
    degree 1
  ]
  node
  [
    id 162
    name "KRT5"
    label "KRT5"
    colors "#9999FF"
    diffs -3.28798492094949
    totalFlows 8.07329492687198
    degree 1
  ]
  node
  [
    id 163
    name "CBS"
    label "CBS"
    colors "#8E8EFF"
    diffs -3.44899947172979
    totalFlows 4.74187652159155
    degree 1
  ]
  node
  [
    id 164
    name "METAP1"
    label "METAP1"
    colors "#F9F9FF"
    diffs -1.6856159836161
    totalFlows 1.6856159836161
    degree 1
  ]
  node
  [
    id 165
    name "KRT8"
    label "KRT8"
    colors "#FF4B4B"
    diffs 2.26013718744702
    totalFlows 7.03223742661633
    degree 1
  ]
  node
  [
    id 166
    name "SP100"
    label "SP100"
    colors "#FF3A3A"
    diffs 3.19530895441084
    totalFlows 5.11326232170915
    degree 1
  ]
  node
  [
    id 167
    name "NFE2L2"
    label "NFE2L2"
    colors "#1D1DFF"
    diffs -11.2084666175852
    totalFlows 17.358282101886
    degree 1
  ]
  node
  [
    id 168
    name "ADRBK1"
    label "ADRBK1"
    colors "#C8C8FF"
    diffs -2.00465850362071
    totalFlows 12.8815896198932
    degree 1
  ]
  node
  [
    id 169
    name "ACO2"
    label "ACO2"
    colors "#D6D6FF"
    diffs -1.91401872593169
    totalFlows 1.91401872593169
    degree 1
  ]
  node
  [
    id 170
    name "YWHAG"
    label "YWHAG"
    colors "#2727FF"
    diffs -10.0451884347197
    totalFlows 47.1316930712427
    degree 1
  ]
  node
  [
    id 171
    name "HNRNPF"
    label "HNRNPF"
    colors "#5A5AFF"
    diffs -5.57065085907867
    totalFlows 15.1965932056693
    degree 1
  ]
  node
  [
    id 172
    name "BLVRA"
    label "BLVRA"
    colors "#FF9494"
    diffs 0.085651323860974
    totalFlows 1.79145425574205
    degree 1
  ]
  node
  [
    id 173
    name "PRDX4"
    label "PRDX4"
    colors "#FFEDED"
    diffs -1.47574196046742
    totalFlows 3.00075027792551
    degree 1
  ]
  node
  [
    id 174
    name "ACY1"
    label "ACY1"
    colors "#EEEEFF"
    diffs -1.73804748150051
    totalFlows 1.73804748150051
    degree 1
  ]
  node
  [
    id 175
    name "BTBD1"
    label "BTBD1"
    colors "#E8E8FF"
    diffs -1.79901870254082
    totalFlows 1.79901870254082
    degree 1
  ]
  node
  [
    id 176
    name "SCLY"
    label "SCLY"
    colors "#FCFCFF"
    diffs -1.66607127760418
    totalFlows 1.66607127760418
    degree 1
  ]
  node
  [
    id 177
    name "UQCRC1"
    label "UQCRC1"
    colors "#FFDBDB"
    diffs -1.20622099362632
    totalFlows 5.22831796349061
    degree 1
  ]
  node
  [
    id 178
    name "RBM33"
    label "RBM33"
    colors "#F0F0FF"
    diffs -1.73775013151615
    totalFlows 1.73775013151615
    degree 1
  ]
  node
  [
    id 179
    name "RBM27"
    label "RBM27"
    colors "#EBEBFF"
    diffs -1.76760860232739
    totalFlows 1.76760860232739
    degree 1
  ]
  node
  [
    id 180
    name "DCAF8"
    label "DCAF8"
    colors "#1616FF"
    diffs -11.8744990912776
    totalFlows 30.1598088239223
    degree 1
  ]
  node
  [
    id 181
    name "GEMIN5"
    label "GEMIN5"
    colors "#7777FF"
    diffs -4.078415789217
    totalFlows 6.39527028781876
    degree 1
  ]
  node
  [
    id 182
    name "PFN1"
    label "PFN1"
    colors "#9494FF"
    diffs -3.39670128216534
    totalFlows 9.25223739122996
    degree 1
  ]
  node
  [
    id 183
    name "SETBP1"
    label "SETBP1"
    colors "#EAEAFF"
    diffs -1.79881342775049
    totalFlows 1.79881342775049
    degree 1
  ]
  node
  [
    id 184
    name "ANKRD28"
    label "ANKRD28"
    colors "#FF0A0A"
    diffs 10.8365667593488
    totalFlows 34.1866028407683
    degree 1
  ]
  node
  [
    id 185
    name "SLC25A5"
    label "SLC25A5"
    colors "#FF4040"
    diffs 2.68405247420114
    totalFlows 7.71269962771326
    degree 1
  ]
  node
  [
    id 186
    name "TUBB6"
    label "TUBB6"
    colors "#FF9A9A"
    diffs -0.0273192713446626
    totalFlows 6.82341016531706
    degree 1
  ]
  node
  [
    id 187
    name "DTX2"
    label "DTX2"
    colors "#C5C5FF"
    diffs -2.15727170329047
    totalFlows 4.64032522762121
    degree 1
  ]
  node
  [
    id 188
    name "SMCHD1"
    label "SMCHD1"
    colors "#9F9FFF"
    diffs -3.19038626614694
    totalFlows 3.19038626614694
    degree 1
  ]
  node
  [
    id 189
    name "E4F1"
    label "E4F1"
    colors "#FFA3A3"
    diffs -0.124524492032116
    totalFlows 3.34290525054533
    degree 1
  ]
  node
  [
    id 190
    name "LGMN"
    label "LGMN"
    colors "#FFDEDE"
    diffs -1.22968158675357
    totalFlows 2.58097782868609
    degree 1
  ]
  node
  [
    id 191
    name "SMC5"
    label "SMC5"
    colors "#6C6CFF"
    diffs -4.68001428760262
    totalFlows 9.77144409634698
    degree 1
  ]
  node
  [
    id 192
    name "CBLL1"
    label "CBLL1"
    colors "#FF7171"
    diffs 0.98203368913383
    totalFlows 1.41854041271091
    degree 1
  ]
  node
  [
    id 193
    name "AHSG"
    label "AHSG"
    colors "#DFDFFF"
    diffs -1.85491128971317
    totalFlows 5.39758628464425
    degree 1
  ]
  node
  [
    id 194
    name "ZNF281"
    label "ZNF281"
    colors "#FFD9D9"
    diffs -1.1422114354584
    totalFlows 4.72510521348709
    degree 1
  ]
  node
  [
    id 195
    name "MDM2"
    label "MDM2"
    colors "#1E1EFF"
    diffs -11.0554568972124
    totalFlows 115.747512447371
    degree 1
  ]
  node
  [
    id 196
    name "PSMD12"
    label "PSMD12"
    colors "#FF7777"
    diffs 0.640603955819692
    totalFlows 6.38313244001999
    degree 1
  ]
  node
  [
    id 197
    name "ADARB2"
    label "ADARB2"
    colors "#FEFEFF"
    diffs -1.66233821472026
    totalFlows 1.66233821472026
    degree 1
  ]
  node
  [
    id 198
    name "MCM3"
    label "MCM3"
    colors "#FF0606"
    diffs 15.3712062813552
    totalFlows 87.5989755296335
    degree 1
  ]
  node
  [
    id 199
    name "CAMK2G"
    label "CAMK2G"
    colors "#FF2424"
    diffs 4.41964607488922
    totalFlows 29.2791270049697
    degree 1
  ]
  node
  [
    id 200
    name "TOR4A"
    label "TOR4A"
    colors "#E7E7FF"
    diffs -1.80294736876861
    totalFlows 1.80294736876861
    degree 1
  ]
  node
  [
    id 201
    name "NCBP1"
    label "NCBP1"
    colors "#FF4646"
    diffs 2.49706305648085
    totalFlows 6.89065809296391
    degree 1
  ]
  node
  [
    id 202
    name "HNRNPH1"
    label "HNRNPH1"
    colors "#FFF0F0"
    diffs -1.49091987237011
    totalFlows 15.1175307869553
    degree 1
  ]
  node
  [
    id 203
    name "NUP88"
    label "NUP88"
    colors "#FF7272"
    diffs 0.873642710774739
    totalFlows 2.31869687439679
    degree 1
  ]
  node
  [
    id 204
    name "TKT"
    label "TKT"
    colors "#5E5EFF"
    diffs -5.31565244790183
    totalFlows 7.23509311494783
    degree 1
  ]
  node
  [
    id 205
    name "IQGAP1"
    label "IQGAP1"
    colors "#CBCBFF"
    diffs -1.99675889710898
    totalFlows 16.3684443692941
    degree 1
  ]
  node
  [
    id 206
    name "CNDP2"
    label "CNDP2"
    colors "#8989FF"
    diffs -3.56384576563264
    totalFlows 10.9600364783939
    degree 1
  ]
  node
  [
    id 207
    name "NUP107"
    label "NUP107"
    colors "#6868FF"
    diffs -5.00660516117317
    totalFlows 5.00660516117317
    degree 1
  ]
  node
  [
    id 208
    name "CFTR"
    label "CFTR"
    colors "#3131FF"
    diffs -8.25962292079572
    totalFlows 30.431444461081
    degree 1
  ]
  node
  [
    id 209
    name "RPS27"
    label "RPS27"
    colors "#FF5454"
    diffs 2.04481543141485
    totalFlows 5.3207617157692
    degree 1
  ]
  node
  [
    id 210
    name "COPS6"
    label "COPS6"
    colors "#2F2FFF"
    diffs -8.52659643819085
    totalFlows 38.1845964704654
    degree 1
  ]
  node
  [
    id 211
    name "PPP1R10"
    label "PPP1R10"
    colors "#FFE5E5"
    diffs -1.39429604033252
    totalFlows 2.6312817182413
    degree 1
  ]
  node
  [
    id 212
    name "HLA-C"
    label "HLA-C"
    colors "#FFCBCB"
    diffs -0.859798219615632
    totalFlows 4.39841967598012
    degree 1
  ]
  node
  [
    id 213
    name "ZNF174"
    label "ZNF174"
    colors "#FFC0C0"
    diffs -0.538403296174852
    totalFlows 1.81849458343564
    degree 1
  ]
  node
  [
    id 214
    name "CNTN2"
    label "CNTN2"
    colors "#FF5D5D"
    diffs 1.61305704483071
    totalFlows 6.2032028116481
    degree 1
  ]
  node
  [
    id 215
    name "KLF7"
    label "KLF7"
    colors "#F5F5FF"
    diffs -1.70779680798966
    totalFlows 1.70779680798966
    degree 1
  ]
  node
  [
    id 216
    name "HSPBP1"
    label "HSPBP1"
    colors "#FF1515"
    diffs 6.4812143131617
    totalFlows 1.92821048086779
    degree 1
  ]
  node
  [
    id 217
    name "RPUSD4"
    label "RPUSD4"
    colors "#FFFCFC"
    diffs -1.65237450767533
    totalFlows 1.65237450767533
    degree 1
  ]
  node
  [
    id 218
    name "GAA"
    label "GAA"
    colors "#FFB3B3"
    diffs -0.309799443168576
    totalFlows 2.05196954047483
    degree 1
  ]
  node
  [
    id 219
    name "TNS3"
    label "TNS3"
    colors "#FF9393"
    diffs 0.180849107026447
    totalFlows 2.42818070688681
    degree 1
  ]
  node
  [
    id 220
    name "RPS14"
    label "RPS14"
    colors "#FF3232"
    diffs 3.77900081136759
    totalFlows 6.5861048571024
    degree 1
  ]
  node
  [
    id 221
    name "TUBA1B"
    label "TUBA1B"
    colors "#2D2DFF"
    diffs -8.58379013363626
    totalFlows 13.0017482337267
    degree 1
  ]
  node
  [
    id 222
    name "ACOT8"
    label "ACOT8"
    colors "#FFC8C8"
    diffs -0.77668681600952
    totalFlows 1.46149167890311
    degree 1
  ]
  node
  [
    id 223
    name "TP63"
    label "TP63"
    colors "#4646FF"
    diffs -6.88769327333888
    totalFlows 20.629107696661
    degree 1
  ]
  node
  [
    id 224
    name "HNRNPA3"
    label "HNRNPA3"
    colors "#F1F1FF"
    diffs -1.73614052464396
    totalFlows 10.43078057886
    degree 1
  ]
  node
  [
    id 225
    name "NUDT19"
    label "NUDT19"
    colors "#FBFBFF"
    diffs -1.67623955895579
    totalFlows 1.67623955895579
    degree 1
  ]
  node
  [
    id 226
    name "MUL1"
    label "MUL1"
    colors "#FFBDBD"
    diffs -0.444044765150057
    totalFlows 3.65753929033929
    degree 1
  ]
  node
  [
    id 227
    name "SLC2A1"
    label "SLC2A1"
    colors "#FF8686"
    diffs 0.345777701172977
    totalFlows 11.0741600399966
    degree 1
  ]
  node
  [
    id 228
    name "HARS"
    label "HARS"
    colors "#BABAFF"
    diffs -2.36219361075582
    totalFlows 4.31417492986541
    degree 1
  ]
  node
  [
    id 229
    name "DNPEP"
    label "DNPEP"
    colors "#1B1BFF"
    diffs -11.6353702335251
    totalFlows 17.9690474169507
    degree 1
  ]
  node
  [
    id 230
    name "IKBKE"
    label "IKBKE"
    colors "#2323FF"
    diffs -10.6677383724008
    totalFlows 50.9651280055477
    degree 1
  ]
  node
  [
    id 231
    name "ARMC6"
    label "ARMC6"
    colors "#8B8BFF"
    diffs -3.539792564757
    totalFlows 3.539792564757
    degree 1
  ]
  node
  [
    id 232
    name "ZNF362"
    label "ZNF362"
    colors "#FF8282"
    diffs 0.412622517209002
    totalFlows 0.797286839264878
    degree 1
  ]
  node
  [
    id 233
    name "SNRNP200"
    label "SNRNP200"
    colors "#7474FF"
    diffs -4.10742228882311
    totalFlows 17.0078909291209
    degree 1
  ]
  node
  [
    id 234
    name "PCMT1"
    label "PCMT1"
    colors "#ADADFF"
    diffs -2.79041142314167
    totalFlows 9.43167736633862
    degree 1
  ]
  node
  [
    id 235
    name "ATF3"
    label "ATF3"
    colors "#FF3434"
    diffs 3.54865727908238
    totalFlows 8.10189724965764
    degree 1
  ]
  node
  [
    id 236
    name "NCOR2"
    label "NCOR2"
    colors "#5757FF"
    diffs -5.74157130174331
    totalFlows 21.6546431420866
    degree 1
  ]
  node
  [
    id 237
    name "EEF1G"
    label "EEF1G"
    colors "#FF1A1A"
    diffs 5.81730254455477
    totalFlows 12.0108941435125
    degree 1
  ]
  node
  [
    id 238
    name "ILF2"
    label "ILF2"
    colors "#FFA8A8"
    diffs -0.133868770322314
    totalFlows 14.4396140700236
    degree 1
  ]
  node
  [
    id 239
    name "PIAS2"
    label "PIAS2"
    colors "#C4C4FF"
    diffs -2.16190887858492
    totalFlows 14.9693544607405
    degree 1
  ]
  node
  [
    id 240
    name "TOP1MT"
    label "TOP1MT"
    colors "#FF7F7F"
    diffs 0.464937606651896
    totalFlows 2.99516122419087
    degree 1
  ]
  node
  [
    id 241
    name "CCT3"
    label "CCT3"
    colors "#FFD6D6"
    diffs -1.10447071906933
    totalFlows 14.4893967535417
    degree 1
  ]
  node
  [
    id 242
    name "HIST2H2BE"
    label "HIST2H2BE"
    colors "#FF2323"
    diffs 4.51309141398135
    totalFlows 15.8109591659943
    degree 1
  ]
  node
  [
    id 243
    name "PIK3C3"
    label "PIK3C3"
    colors "#FF8383"
    diffs 0.379791762271598
    totalFlows 6.14756330417344
    degree 1
  ]
  node
  [
    id 244
    name "NPLOC4"
    label "NPLOC4"
    colors "#4F4FFF"
    diffs -6.55558570140536
    totalFlows 13.9855358943329
    degree 1
  ]
  node
  [
    id 245
    name "MDM4"
    label "MDM4"
    colors "#B7B7FF"
    diffs -2.48568316995967
    totalFlows 12.951291735514
    degree 1
  ]
  node
  [
    id 246
    name "SMAD4"
    label "SMAD4"
    colors "#2020FF"
    diffs -10.9619039392144
    totalFlows 47.1715233996149
    degree 1
  ]
  node
  [
    id 247
    name "POLE"
    label "POLE"
    colors "#A3A3FF"
    diffs -3.04240980363135
    totalFlows 4.34025903114065
    degree 1
  ]
  node
  [
    id 248
    name "CTCF"
    label "CTCF"
    colors "#FFC2C2"
    diffs -0.614587148139442
    totalFlows 5.56822709907343
    degree 1
  ]
  node
  [
    id 249
    name "PRKACB"
    label "PRKACB"
    colors "#1010FF"
    diffs -14.0257109310184
    totalFlows 46.920261793537
    degree 1
  ]
  node
  [
    id 250
    name "PPARG"
    label "PPARG"
    colors "#5151FF"
    diffs -6.46842238665957
    totalFlows 23.9089403299891
    degree 1
  ]
  node
  [
    id 251
    name "GNPDA1"
    label "GNPDA1"
    colors "#FFBCBC"
    diffs -0.406732430078542
    totalFlows 1.35169293450202
    degree 1
  ]
  node
  [
    id 252
    name "ASMTL"
    label "ASMTL"
    colors "#A0A0FF"
    diffs -3.1438052416932
    totalFlows 3.1438052416932
    degree 1
  ]
  node
  [
    id 253
    name "PMPCB"
    label "PMPCB"
    colors "#FFEEEE"
    diffs -1.49020887717122
    totalFlows 1.49020887717122
    degree 1
  ]
  node
  [
    id 254
    name "PMPCA"
    label "PMPCA"
    colors "#FFF8F8"
    diffs -1.56867980601752
    totalFlows 1.56867980601752
    degree 1
  ]
  node
  [
    id 255
    name "HIST1H1D"
    label "HIST1H1D"
    colors "#FF5E5E"
    diffs 1.60042836255522
    totalFlows 1.74139501239431
    degree 1
  ]
  node
  [
    id 256
    name "SEC31A"
    label "SEC31A"
    colors "#FF8F8F"
    diffs 0.231221527468428
    totalFlows 1.51892759528896
    degree 1
  ]
  node
  [
    id 257
    name "RSL1D1"
    label "RSL1D1"
    colors "#FF3737"
    diffs 3.4585575573666
    totalFlows 1.3967543119554
    degree 1
  ]
  node
  [
    id 258
    name "RIOK2"
    label "RIOK2"
    colors "#FF4E4E"
    diffs 2.21023838783343
    totalFlows 3.27537519372345
    degree 1
  ]
  node
  [
    id 259
    name "CAND1"
    label "CAND1"
    colors "#FF4949"
    diffs 2.42672016316417
    totalFlows 62.5883499681956
    degree 1
  ]
  node
  [
    id 260
    name "NSUN2"
    label "NSUN2"
    colors "#FF7D7D"
    diffs 0.48261541861287
    totalFlows 3.26147210425699
    degree 1
  ]
  node
  [
    id 261
    name "PLK3"
    label "PLK3"
    colors "#FF3131"
    diffs 3.82417006143448
    totalFlows 12.0011315923019
    degree 1
  ]
  node
  [
    id 262
    name "TFCP2"
    label "TFCP2"
    colors "#EDEDFF"
    diffs -1.75197119781226
    totalFlows 9.64472096859996
    degree 1
  ]
  node
  [
    id 263
    name "OXSR1"
    label "OXSR1"
    colors "#6262FF"
    diffs -5.25958357561898
    totalFlows 7.107237530441
    degree 1
  ]
  node
  [
    id 264
    name "HGS"
    label "HGS"
    colors "#FF0707"
    diffs 13.5074802858993
    totalFlows 19.1729719165478
    degree 1
  ]
  node
  [
    id 265
    name "CREB5"
    label "CREB5"
    colors "#FF8E8E"
    diffs 0.257585926683956
    totalFlows 5.39909682452237
    degree 1
  ]
  node
  [
    id 266
    name "NR1I2"
    label "NR1I2"
    colors "#4343FF"
    diffs -7.02743727207594
    totalFlows 10.5096277980601
    degree 1
  ]
  node
  [
    id 267
    name "CTBP2"
    label "CTBP2"
    colors "#FF1010"
    diffs 7.6100762223649
    totalFlows 12.2427485017134
    degree 1
  ]
  node
  [
    id 268
    name "THOC1"
    label "THOC1"
    colors "#9A9AFF"
    diffs -3.28336356751484
    totalFlows 5.58192985740585
    degree 1
  ]
  node
  [
    id 269
    name "BRIX1"
    label "BRIX1"
    colors "#FFCECE"
    diffs -0.949907219313314
    totalFlows 6.3474987663809
    degree 1
  ]
  node
  [
    id 270
    name "BUB1B"
    label "BUB1B"
    colors "#FF7575"
    diffs 0.77821356234413
    totalFlows 7.97707174237299
    degree 1
  ]
  node
  [
    id 271
    name "PCK2"
    label "PCK2"
    colors "#FF9696"
    diffs 0.036129737080272
    totalFlows 1.48259905423825
    degree 1
  ]
  node
  [
    id 272
    name "SART1"
    label "SART1"
    colors "#FF2929"
    diffs 4.12028713548597
    totalFlows 6.03728124901083
    degree 1
  ]
  node
  [
    id 273
    name "IGF1R"
    label "IGF1R"
    colors "#4040FF"
    diffs -7.17324061598989
    totalFlows 14.7199027241095
    degree 1
  ]
  node
  [
    id 274
    name "GNAS"
    label "GNAS"
    colors "#FFC7C7"
    diffs -0.726748284948918
    totalFlows 7.86808534162892
    degree 1
  ]
  node
  [
    id 275
    name "HIST2H2AB"
    label "HIST2H2AB"
    colors "#FF5151"
    diffs 2.10905975950291
    totalFlows 1.52698986600892
    degree 1
  ]
  node
  [
    id 276
    name "STK24"
    label "STK24"
    colors "#3E3EFF"
    diffs -7.31238883478813
    totalFlows 12.4171007137982
    degree 1
  ]
  node
  [
    id 277
    name "UBB"
    label "UBB"
    colors "#5D5DFF"
    diffs -5.47917760823103
    totalFlows 26.0521387661828
    degree 1
  ]
  node
  [
    id 278
    name "EIF2S3"
    label "EIF2S3"
    colors "#FF4C4C"
    diffs 2.23620310101561
    totalFlows 1.46935741849434
    degree 1
  ]
  node
  [
    id 279
    name "GFPT1"
    label "GFPT1"
    colors "#FF6262"
    diffs 1.49613791581073
    totalFlows 1.49415673377026
    degree 1
  ]
  node
  [
    id 280
    name "ZNF711"
    label "ZNF711"
    colors "#FF7474"
    diffs 0.868616913290584
    totalFlows 0.647041144360294
    degree 1
  ]
  node
  [
    id 281
    name "SERPINH1"
    label "SERPINH1"
    colors "#7575FF"
    diffs -4.09442427593314
    totalFlows 7.76292006433725
    degree 1
  ]
  node
  [
    id 282
    name "OGFOD1"
    label "OGFOD1"
    colors "#FFB7B7"
    diffs -0.35211806396301
    totalFlows 2.56710587990818
    degree 1
  ]
  node
  [
    id 283
    name "CUL7"
    label "CUL7"
    colors "#4747FF"
    diffs -6.76423848209401
    totalFlows 68.7668022724884
    degree 1
  ]
  node
  [
    id 284
    name "HK1"
    label "HK1"
    colors "#FFB4B4"
    diffs -0.328308204954271
    totalFlows 5.07228172268485
    degree 1
  ]
  node
  [
    id 285
    name "CASP2"
    label "CASP2"
    colors "#FF2D2D"
    diffs 3.95351254925285
    totalFlows 30.4307841595991
    degree 1
  ]
  node
  [
    id 286
    name "STAMBP"
    label "STAMBP"
    colors "#8080FF"
    diffs -3.82157453209267
    totalFlows 9.19179530347408
    degree 1
  ]
  node
  [
    id 287
    name "ARHGDIA"
    label "ARHGDIA"
    colors "#FF1212"
    diffs 6.92250046404521
    totalFlows 9.24690323992864
    degree 1
  ]
  node
  [
    id 288
    name "RPS3"
    label "RPS3"
    colors "#FF2121"
    diffs 5.19218665280299
    totalFlows 17.4738830322901
    degree 1
  ]
  node
  [
    id 289
    name "FBF1"
    label "FBF1"
    colors "#FF6666"
    diffs 1.42036223643173
    totalFlows 7.41999711236207
    degree 1
  ]
  node
  [
    id 290
    name "COPB2"
    label "COPB2"
    colors "#C7C7FF"
    diffs -2.15092771282446
    totalFlows 5.99446876094256
    degree 1
  ]
  node
  [
    id 291
    name "RIPK1"
    label "RIPK1"
    colors "#FF6F6F"
    diffs 1.00538938895417
    totalFlows 18.2483559799815
    degree 1
  ]
  node
  [
    id 292
    name "CKAP4"
    label "CKAP4"
    colors "#FFA5A5"
    diffs -0.127317702971454
    totalFlows 3.99407903147762
    degree 1
  ]
  node
  [
    id 293
    name "ATP5J2"
    label "ATP5J2"
    colors "#A5A5FF"
    diffs -2.98017461445246
    totalFlows 6.38409000643788
    degree 1
  ]
  node
  [
    id 294
    name "MALT1"
    label "MALT1"
    colors "#FF1313"
    diffs 6.59945294136072
    totalFlows 26.356831231494
    degree 1
  ]
  node
  [
    id 295
    name "IVD"
    label "IVD"
    colors "#FF4343"
    diffs 2.566167060077
    totalFlows 3.83324969259228
    degree 1
  ]
  node
  [
    id 296
    name "LPP"
    label "LPP"
    colors "#5B5BFF"
    diffs -5.51014891289348
    totalFlows 8.47812341424675
    degree 1
  ]
  node
  [
    id 297
    name "AHSA1"
    label "AHSA1"
    colors "#FFB6B6"
    diffs -0.337073763118066
    totalFlows 5.55171099631884
    degree 1
  ]
  node
  [
    id 298
    name "SKIL"
    label "SKIL"
    colors "#FF1B1B"
    diffs 5.8053701939126
    totalFlows 11.3987049554156
    degree 1
  ]
  node
  [
    id 299
    name "PPM1B"
    label "PPM1B"
    colors "#FF5A5A"
    diffs 1.71298009649627
    totalFlows 4.73850664231887
    degree 1
  ]
  node
  [
    id 300
    name "NIFK"
    label "NIFK"
    colors "#FFF1F1"
    diffs -1.50555592541196
    totalFlows 5.28307494532947
    degree 1
  ]
  node
  [
    id 301
    name "SERBP1"
    label "SERBP1"
    colors "#FF2727"
    diffs 4.16069996748511
    totalFlows 3.48930947691153
    degree 1
  ]
  node
  [
    id 302
    name "SMC6"
    label "SMC6"
    colors "#FF8989"
    diffs 0.307225613957305
    totalFlows 0.562772747513496
    degree 1
  ]
  node
  [
    id 303
    name "STAMBPL1"
    label "STAMBPL1"
    colors "#FFB0B0"
    diffs -0.263487492101722
    totalFlows 2.15150761866906
    degree 1
  ]
  node
  [
    id 304
    name "HIST1H1T"
    label "HIST1H1T"
    colors "#FFE7E7"
    diffs -1.40577099999975
    totalFlows 1.40577099999975
    degree 1
  ]
  node
  [
    id 305
    name "TNFRSF1A"
    label "TNFRSF1A"
    colors "#FFF5F5"
    diffs -1.54220943960374
    totalFlows 24.5543564651209
    degree 1
  ]
  node
  [
    id 306
    name "MX1"
    label "MX1"
    colors "#FFBFBF"
    diffs -0.500316747073488
    totalFlows 1.63242070189744
    degree 1
  ]
  node
  [
    id 307
    name "ADAR"
    label "ADAR"
    colors "#FFB9B9"
    diffs -0.376974178000148
    totalFlows 5.54038718525254
    degree 1
  ]
  node
  [
    id 308
    name "RALY"
    label "RALY"
    colors "#FF2020"
    diffs 5.41449296943939
    totalFlows 0.467078218911252
    degree 1
  ]
  node
  [
    id 309
    name "PSIP1"
    label "PSIP1"
    colors "#FF0F0F"
    diffs 8.15275905190769
    totalFlows 29.6153552233738
    degree 1
  ]
  node
  [
    id 310
    name "CCDC67"
    label "CCDC67"
    colors "#FFCACA"
    diffs -0.812925212831012
    totalFlows 0.812925212831012
    degree 1
  ]
  node
  [
    id 311
    name "H2AFY"
    label "H2AFY"
    colors "#FF2A2A"
    diffs 4.08929689773255
    totalFlows 1.52767185622725
    degree 1
  ]
  node
  [
    id 312
    name "PCBP1"
    label "PCBP1"
    colors "#FF8B8B"
    diffs 0.298466655026374
    totalFlows 18.4326145721387
    degree 1
  ]
  node
  [
    id 313
    name "DDX21"
    label "DDX21"
    colors "#FF0000"
    diffs 39.1885183341576
    totalFlows 58.5759519741942
    degree 1
  ]
  node
  [
    id 314
    name "PC"
    label "PC"
    colors "#FF6969"
    diffs 1.23562189350848
    totalFlows 0.398354383076988
    degree 1
  ]
  node
  [
    id 315
    name "IDE"
    label "IDE"
    colors "#FF3838"
    diffs 3.4317035481015
    totalFlows 14.8444771746303
    degree 1
  ]
  node
  [
    id 316
    name "AGPAT5"
    label "AGPAT5"
    colors "#FF3D3D"
    diffs 2.77099797309096
    totalFlows 0.486150633327432
    degree 1
  ]
  node
  [
    id 317
    name "ATP2A2"
    label "ATP2A2"
    colors "#FF3E3E"
    diffs 2.72375258956413
    totalFlows 5.67920155798905
    degree 1
  ]
  node
  [
    id 318
    name "CD3EAP"
    label "CD3EAP"
    colors "#FF6363"
    diffs 1.46863107315401
    totalFlows 3.8853584559215
    degree 1
  ]
  node
  [
    id 319
    name "SLC30A7"
    label "SLC30A7"
    colors "#FF6E6E"
    diffs 1.02309412120435
    totalFlows 0.87567187308315
    degree 1
  ]
  node
  [
    id 320
    name "KCNB1"
    label "KCNB1"
    colors "#FF9191"
    diffs 0.184144597203034
    totalFlows 0.841089215291798
    degree 1
  ]
  node
  [
    id 321
    name "OTUD6B"
    label "OTUD6B"
    colors "#FFD0D0"
    diffs -0.950429675086856
    totalFlows 0.950429675086856
    degree 1
  ]
  node
  [
    id 322
    name "SEC13"
    label "SEC13"
    colors "#FFEAEA"
    diffs -1.41989495760384
    totalFlows 3.35146924082805
    degree 1
  ]
  node
  [
    id 323
    name "GBAS"
    label "GBAS"
    colors "#FF6C6C"
    diffs 1.04293729130647
    totalFlows 3.74973847126209
    degree 1
  ]
  node
  [
    id 324
    name "FZD8"
    label "FZD8"
    colors "#FF9999"
    diffs -0.0269096193207986
    totalFlows 0.791907097500155
    degree 1
  ]
  node
  [
    id 325
    name "CDC20"
    label "CDC20"
    colors "#FF1616"
    diffs 5.93407175693852
    totalFlows 5.55004185749062
    degree 1
  ]
  node
  [
    id 326
    name "UTP20"
    label "UTP20"
    colors "#FFC5C5"
    diffs -0.72460106463016
    totalFlows 0.72460106463016
    degree 1
  ]
  node
  [
    id 327
    name "TMLHE"
    label "TMLHE"
    colors "#FFAEAE"
    diffs -0.201256909482615
    totalFlows 0.201256909482615
    degree 1
  ]
  node
  [
    id 328
    name "TUBB3"
    label "TUBB3"
    colors "#FFD1D1"
    diffs -1.04694278940631
    totalFlows 6.58447109365035
    degree 1
  ]
  node
  [
    id 329
    name "GMCL1"
    label "GMCL1"
    colors "#FF0404"
    diffs 17.2198210726161
    totalFlows 5.77296123047932
    degree 1
  ]
  node
  [
    id 330
    name "TARS"
    label "TARS"
    colors "#FF3B3B"
    diffs 3.16471814479438
    totalFlows 1.94343327685635
    degree 1
  ]
  node
  [
    id 331
    name "PTPRB"
    label "PTPRB"
    colors "#FF6868"
    diffs 1.24249214730668
    totalFlows 3.43851121519681
    degree 1
  ]
  node
  [
    id 332
    name "PAFAH1B1"
    label "PAFAH1B1"
    colors "#FF4747"
    diffs 2.45863724937471
    totalFlows 6.48029846454166
    degree 1
  ]
  node
  [
    id 333
    name "SUMO1"
    label "SUMO1"
    colors "#0000FF"
    diffs -133.65479587119
    totalFlows 513.443912930697
    degree 333
  ]
  edge
  [
    source 0
    target 333
    weight 0.998541806970457
    correlation -0.998541806970457
    sign -1
  ]
  edge
  [
    source 1
    target 333
    weight 0.998268286459802
    correlation -0.998268286459802
    sign -1
  ]
  edge
  [
    source 2
    target 333
    weight 0.997766915065099
    correlation -0.997766915065099
    sign -1
  ]
  edge
  [
    source 3
    target 333
    weight 0.996199489136448
    correlation 0.996199489136448
    sign 1
  ]
  edge
  [
    source 4
    target 333
    weight 0.99453507536847
    correlation 0.99453507536847
    sign 1
  ]
  edge
  [
    source 5
    target 333
    weight 0.993898520696596
    correlation 0.993898520696596
    sign 1
  ]
  edge
  [
    source 6
    target 333
    weight 0.994241337686145
    correlation 0.994241337686145
    sign 1
  ]
  edge
  [
    source 7
    target 333
    weight 0.986554186936059
    correlation 0.986554186936059
    sign 1
  ]
  edge
  [
    source 8
    target 333
    weight 0.983933344187276
    correlation 0.983933344187276
    sign 1
  ]
  edge
  [
    source 9
    target 333
    weight 0.989807051394148
    correlation 0.989807051394148
    sign 1
  ]
  edge
  [
    source 10
    target 333
    weight 0.977230999993451
    correlation 0.977230999993451
    sign 1
  ]
  edge
  [
    source 11
    target 333
    weight 0.971215245366753
    correlation -0.971215245366753
    sign -1
  ]
  edge
  [
    source 12
    target 333
    weight 0.983422855472818
    correlation 0.983422855472818
    sign 1
  ]
  edge
  [
    source 13
    target 333
    weight 0.987392192460369
    correlation -0.987392192460369
    sign -1
  ]
  edge
  [
    source 14
    target 333
    weight 0.985703822749014
    correlation 0.985703822749014
    sign 1
  ]
  edge
  [
    source 15
    target 333
    weight 0.969772588711946
    correlation 0.969772588711946
    sign 1
  ]
  edge
  [
    source 16
    target 333
    weight 0.986969863875303
    correlation 0.986969863875303
    sign 1
  ]
  edge
  [
    source 17
    target 333
    weight 0.951949222631475
    correlation 0.951949222631475
    sign 1
  ]
  edge
  [
    source 18
    target 333
    weight 0.965882264020779
    correlation 0.965882264020779
    sign 1
  ]
  edge
  [
    source 19
    target 333
    weight 0.984808208035947
    correlation -0.984808208035947
    sign -1
  ]
  edge
  [
    source 20
    target 333
    weight 0.948219361325423
    correlation -0.948219361325423
    sign -1
  ]
  edge
  [
    source 21
    target 333
    weight 0.982461433959105
    correlation 0.982461433959105
    sign 1
  ]
  edge
  [
    source 22
    target 333
    weight 0.987116213010936
    correlation -0.987116213010936
    sign -1
  ]
  edge
  [
    source 23
    target 333
    weight 0.936814325724766
    correlation 0.936814325724766
    sign 1
  ]
  edge
  [
    source 24
    target 333
    weight 0.932292605197411
    correlation 0.932292605197411
    sign 1
  ]
  edge
  [
    source 25
    target 333
    weight 0.96811027386165
    correlation 0.96811027386165
    sign 1
  ]
  edge
  [
    source 26
    target 333
    weight 0.972262927614011
    correlation -0.972262927614011
    sign -1
  ]
  edge
  [
    source 27
    target 333
    weight 0.947983274914943
    correlation 0.947983274914943
    sign 1
  ]
  edge
  [
    source 28
    target 333
    weight 0.939852793106293
    correlation -0.939852793106293
    sign -1
  ]
  edge
  [
    source 29
    target 333
    weight 0.943294353775661
    correlation -0.943294353775661
    sign -1
  ]
  edge
  [
    source 30
    target 333
    weight 0.984752978702947
    correlation 0.984752978702947
    sign 1
  ]
  edge
  [
    source 31
    target 333
    weight 0.958669827356851
    correlation -0.958669827356851
    sign -1
  ]
  edge
  [
    source 32
    target 333
    weight 0.916568171599876
    correlation 0.916568171599876
    sign 1
  ]
  edge
  [
    source 33
    target 333
    weight 0.972154738266557
    correlation -0.996989646447874
    sign -1
  ]
  edge
  [
    source 34
    target 333
    weight 0.988055550651809
    correlation -0.988055550651809
    sign -1
  ]
  edge
  [
    source 35
    target 333
    weight 0.96347810477707
    correlation -0.96347810477707
    sign -1
  ]
  edge
  [
    source 36
    target 333
    weight 0.974048882808222
    correlation -0.974048882808222
    sign -1
  ]
  edge
  [
    source 37
    target 333
    weight 0.944077668926029
    correlation -0.944077668926029
    sign -1
  ]
  edge
  [
    source 38
    target 333
    weight 0.967551642555402
    correlation 0.967551642555402
    sign 1
  ]
  edge
  [
    source 39
    target 333
    weight 0.901435596494245
    correlation -0.901435596494245
    sign -1
  ]
  edge
  [
    source 40
    target 333
    weight 0.944796475764183
    correlation -0.944796475764183
    sign -1
  ]
  edge
  [
    source 41
    target 333
    weight 0.948431809907547
    correlation 0.948431809907547
    sign 1
  ]
  edge
  [
    source 42
    target 333
    weight 0.957236760287073
    correlation 0.957236760287073
    sign 1
  ]
  edge
  [
    source 43
    target 333
    weight 0.917417390824578
    correlation 0.917417390824578
    sign 1
  ]
  edge
  [
    source 44
    target 333
    weight 0.973351135893021
    correlation -0.973351135893021
    sign -1
  ]
  edge
  [
    source 45
    target 333
    weight 0.975238392787343
    correlation 0.975238392787343
    sign 1
  ]
  edge
  [
    source 46
    target 333
    weight 0.961212480341587
    correlation -0.961212480341587
    sign -1
  ]
  edge
  [
    source 47
    target 333
    weight 0.882774158688583
    correlation -0.882774158688583
    sign -1
  ]
  edge
  [
    source 48
    target 333
    weight 0.985050885364926
    correlation -0.985050885364926
    sign -1
  ]
  edge
  [
    source 49
    target 333
    weight 0.915194791202334
    correlation 0.915194791202334
    sign 1
  ]
  edge
  [
    source 50
    target 333
    weight 0.936886862330549
    correlation 0.936886862330549
    sign 1
  ]
  edge
  [
    source 51
    target 333
    weight 0.903322172096798
    correlation 0.903322172096798
    sign 1
  ]
  edge
  [
    source 52
    target 333
    weight 0.873044630588708
    correlation -0.873044630588708
    sign -1
  ]
  edge
  [
    source 53
    target 333
    weight 0.940213045548374
    correlation 0.940213045548374
    sign 1
  ]
  edge
  [
    source 54
    target 333
    weight 0.877896938954167
    correlation -0.877896938954167
    sign -1
  ]
  edge
  [
    source 55
    target 333
    weight 0.863504842014301
    correlation -0.863504842014301
    sign -1
  ]
  edge
  [
    source 56
    target 333
    weight 0.860703333864284
    correlation 0.860703333864284
    sign 1
  ]
  edge
  [
    source 57
    target 333
    weight 0.956143744153437
    correlation -0.956143744153437
    sign -1
  ]
  edge
  [
    source 58
    target 333
    weight 0.854606753075969
    correlation -0.854606753075969
    sign -1
  ]
  edge
  [
    source 59
    target 333
    weight 0.950676353930887
    correlation 0.950676353930887
    sign 1
  ]
  edge
  [
    source 60
    target 333
    weight 0.981319534096519
    correlation -0.981319534096519
    sign -1
  ]
  edge
  [
    source 61
    target 333
    weight 0.962624287113582
    correlation 0.962624287113582
    sign 1
  ]
  edge
  [
    source 62
    target 333
    weight 0.953346484330966
    correlation -0.953346484330966
    sign -1
  ]
  edge
  [
    source 63
    target 333
    weight 0.933458092157635
    correlation 0.933458092157635
    sign 1
  ]
  edge
  [
    source 64
    target 333
    weight 0.843930443872423
    correlation 0.843930443872423
    sign 1
  ]
  edge
  [
    source 65
    target 333
    weight 0.914344862128204
    correlation 0.914344862128204
    sign 1
  ]
  edge
  [
    source 66
    target 333
    weight 0.934408616163789
    correlation -0.934408616163789
    sign -1
  ]
  edge
  [
    source 67
    target 333
    weight 0.910069819334879
    correlation 0.910069819334879
    sign 1
  ]
  edge
  [
    source 68
    target 333
    weight 0.927198669291122
    correlation -0.927198669291122
    sign -1
  ]
  edge
  [
    source 69
    target 333
    weight 0.837624764997625
    correlation 0.837624764997625
    sign 1
  ]
  edge
  [
    source 70
    target 333
    weight 0.943312233350822
    correlation 0.943312233350822
    sign 1
  ]
  edge
  [
    source 71
    target 333
    weight 0.913280129891493
    correlation -0.913280129891493
    sign -1
  ]
  edge
  [
    source 72
    target 333
    weight 0.991927967332799
    correlation -0.991927967332799
    sign -1
  ]
  edge
  [
    source 73
    target 333
    weight 0.826858611097814
    correlation -0.826858611097814
    sign -1
  ]
  edge
  [
    source 74
    target 333
    weight 0.887364594789121
    correlation 0.887364594789121
    sign 1
  ]
  edge
  [
    source 75
    target 333
    weight 0.891828791342405
    correlation 0.891828791342405
    sign 1
  ]
  edge
  [
    source 76
    target 333
    weight 0.901227285619172
    correlation -0.901227285619172
    sign -1
  ]
  edge
  [
    source 77
    target 333
    weight 0.950708603826884
    correlation -0.950708603826884
    sign -1
  ]
  edge
  [
    source 78
    target 333
    weight 0.924713378872944
    correlation -0.924713378872944
    sign -1
  ]
  edge
  [
    source 79
    target 333
    weight 0.813076368429676
    correlation 0.813076368429676
    sign 1
  ]
  edge
  [
    source 80
    target 333
    weight 0.960780918445594
    correlation 0.960780918445594
    sign 1
  ]
  edge
  [
    source 81
    target 333
    weight 0.923619550729941
    correlation -0.923619550729941
    sign -1
  ]
  edge
  [
    source 82
    target 333
    weight 0.938934873170779
    correlation -0.938934873170779
    sign -1
  ]
  edge
  [
    source 83
    target 333
    weight 0.919555067357994
    correlation 0.919555067357994
    sign 1
  ]
  edge
  [
    source 84
    target 333
    weight 0.896760877724606
    correlation -0.896760877724606
    sign -1
  ]
  edge
  [
    source 85
    target 333
    weight 0.920466219290485
    correlation -0.920466219290485
    sign -1
  ]
  edge
  [
    source 86
    target 333
    weight 0.890822010052938
    correlation 0.890822010052938
    sign 1
  ]
  edge
  [
    source 87
    target 333
    weight 0.796122435208132
    correlation -0.796122435208132
    sign -1
  ]
  edge
  [
    source 88
    target 333
    weight 0.953429917688179
    correlation 0.953429917688179
    sign 1
  ]
  edge
  [
    source 89
    target 333
    weight 0.915842030983544
    correlation 0.915842030983544
    sign 1
  ]
  edge
  [
    source 90
    target 333
    weight 0.907887359620058
    correlation 0.907887359620058
    sign 1
  ]
  edge
  [
    source 91
    target 333
    weight 0.921579960104086
    correlation -0.921579960104086
    sign -1
  ]
  edge
  [
    source 92
    target 333
    weight 0.780866331374072
    correlation 0.780866331374072
    sign 1
  ]
  edge
  [
    source 93
    target 333
    weight 0.914677485726233
    correlation 0.914677485726233
    sign 1
  ]
  edge
  [
    source 94
    target 333
    weight 0.78025214866558
    correlation 0.78025214866558
    sign 1
  ]
  edge
  [
    source 95
    target 333
    weight 0.873346892388299
    correlation 0.873346892388299
    sign 1
  ]
  edge
  [
    source 96
    target 333
    weight 0.891628632133916
    correlation -0.891628632133916
    sign -1
  ]
  edge
  [
    source 97
    target 333
    weight 0.914037864874287
    correlation -0.914037864874287
    sign -1
  ]
  edge
  [
    source 98
    target 333
    weight 0.909098470255983
    correlation -0.909098470255983
    sign -1
  ]
  edge
  [
    source 99
    target 333
    weight 0.839993670001295
    correlation -0.839993670001295
    sign -1
  ]
  edge
  [
    source 100
    target 333
    weight 0.835896471999317
    correlation -0.835896471999317
    sign -1
  ]
  edge
  [
    source 101
    target 333
    weight 0.951858113127262
    correlation -0.951858113127262
    sign -1
  ]
  edge
  [
    source 102
    target 333
    weight 0.917902277513477
    correlation 0.917902277513477
    sign 1
  ]
  edge
  [
    source 103
    target 333
    weight 0.859089827896386
    correlation -0.859089827896386
    sign -1
  ]
  edge
  [
    source 104
    target 333
    weight 0.833080771702906
    correlation -0.833080771702906
    sign -1
  ]
  edge
  [
    source 105
    target 333
    weight 0.884459556755072
    correlation 0.884459556755072
    sign 1
  ]
  edge
  [
    source 106
    target 333
    weight 0.895026851817109
    correlation 0.895026851817109
    sign 1
  ]
  edge
  [
    source 107
    target 333
    weight 0.887380588913325
    correlation -0.887380588913325
    sign -1
  ]
  edge
  [
    source 108
    target 333
    weight 0.849035596527603
    correlation -0.849035596527603
    sign -1
  ]
  edge
  [
    source 109
    target 333
    weight 0.859921887821518
    correlation 0.859921887821518
    sign 1
  ]
  edge
  [
    source 110
    target 333
    weight 0.949148347916154
    correlation -0.951630503080388
    sign -1
  ]
  edge
  [
    source 111
    target 333
    weight 0.851363431645066
    correlation 0.851363431645066
    sign 1
  ]
  edge
  [
    source 112
    target 333
    weight 0.870676067165853
    correlation 0.870676067165853
    sign 1
  ]
  edge
  [
    source 113
    target 333
    weight 0.717941942807009
    correlation 0.717941942807009
    sign 1
  ]
  edge
  [
    source 114
    target 333
    weight 0.960202677002303
    correlation -0.960202677002303
    sign -1
  ]
  edge
  [
    source 115
    target 333
    weight 0.892912327732084
    correlation 0.892912327732084
    sign 1
  ]
  edge
  [
    source 116
    target 333
    weight 0.953066372614108
    correlation 0.953066372614108
    sign 1
  ]
  edge
  [
    source 117
    target 333
    weight 0.907814900543391
    correlation -0.907814900543391
    sign -1
  ]
  edge
  [
    source 118
    target 333
    weight 0.875563838414599
    correlation 0.875563838414599
    sign 1
  ]
  edge
  [
    source 119
    target 333
    weight 0.978464590886223
    correlation -0.978464590886223
    sign -1
  ]
  edge
  [
    source 120
    target 333
    weight 0.919609913224512
    correlation -0.919609913224512
    sign -1
  ]
  edge
  [
    source 121
    target 333
    weight 0.685896727296956
    correlation -0.685896727296956
    sign -1
  ]
  edge
  [
    source 122
    target 333
    weight 0.814539915180214
    correlation -0.814539915180214
    sign -1
  ]
  edge
  [
    source 123
    target 333
    weight 0.682199070904804
    correlation -0.682199070904804
    sign -1
  ]
  edge
  [
    source 124
    target 333
    weight 0.886977763825297
    correlation -0.886977763825297
    sign -1
  ]
  edge
  [
    source 125
    target 333
    weight 0.853336601528371
    correlation -0.853336601528371
    sign -1
  ]
  edge
  [
    source 126
    target 333
    weight 0.990832774094178
    correlation -0.990832774094178
    sign -1
  ]
  edge
  [
    source 127
    target 333
    weight 0.886813392253174
    correlation 0.886813392253174
    sign 1
  ]
  edge
  [
    source 128
    target 333
    weight 0.796098319339684
    correlation 0.796098319339684
    sign 1
  ]
  edge
  [
    source 129
    target 333
    weight 0.878919220346003
    correlation -0.878919220346003
    sign -1
  ]
  edge
  [
    source 130
    target 333
    weight 0.957804231031877
    correlation -0.957804231031877
    sign -1
  ]
  edge
  [
    source 131
    target 333
    weight 0.664909936396688
    correlation -0.664909936396688
    sign -1
  ]
  edge
  [
    source 132
    target 333
    weight 0.892507342277726
    correlation 0.892507342277726
    sign 1
  ]
  edge
  [
    source 133
    target 333
    weight 0.990510875590754
    correlation 0.990510875590754
    sign 1
  ]
  edge
  [
    source 134
    target 333
    weight 0.842773224558747
    correlation 0.842773224558747
    sign 1
  ]
  edge
  [
    source 135
    target 333
    weight 0.854451467279894
    correlation 0.854451467279894
    sign 1
  ]
  edge
  [
    source 136
    target 333
    weight 0.96621715426278
    correlation -0.96621715426278
    sign -1
  ]
  edge
  [
    source 137
    target 333
    weight 0.8614479833535
    correlation -0.8614479833535
    sign -1
  ]
  edge
  [
    source 138
    target 333
    weight 0.852093721938811
    correlation 0.852093721938811
    sign 1
  ]
  edge
  [
    source 139
    target 333
    weight 0.895227881612988
    correlation -0.895227881612988
    sign -1
  ]
  edge
  [
    source 140
    target 333
    weight 0.883688396148549
    correlation 0.883688396148549
    sign 1
  ]
  edge
  [
    source 141
    target 333
    weight 0.824672072992992
    correlation -0.824672072992992
    sign -1
  ]
  edge
  [
    source 142
    target 333
    weight 0.94638037174745
    correlation -0.94638037174745
    sign -1
  ]
  edge
  [
    source 143
    target 333
    weight 0.860837884789674
    correlation -0.860837884789674
    sign -1
  ]
  edge
  [
    source 144
    target 333
    weight 0.728491215529509
    correlation -0.728491215529509
    sign -1
  ]
  edge
  [
    source 145
    target 333
    weight 0.798033891040556
    correlation 0.798033891040556
    sign 1
  ]
  edge
  [
    source 146
    target 333
    weight 0.862128123242473
    correlation -0.862128123242473
    sign -1
  ]
  edge
  [
    source 147
    target 333
    weight 0.975566087908014
    correlation -0.975566087908014
    sign -1
  ]
  edge
  [
    source 148
    target 333
    weight 0.90968363201475
    correlation -0.90968363201475
    sign -1
  ]
  edge
  [
    source 149
    target 333
    weight 0.851692718094407
    correlation -0.851692718094407
    sign -1
  ]
  edge
  [
    source 150
    target 333
    weight 0.841811048726863
    correlation -0.841811048726863
    sign -1
  ]
  edge
  [
    source 151
    target 333
    weight 0.834540945682957
    correlation -0.834540945682957
    sign -1
  ]
  edge
  [
    source 152
    target 333
    weight 0.854461617063372
    correlation -0.854461617063372
    sign -1
  ]
  edge
  [
    source 153
    target 333
    weight 0.623644114067438
    correlation -0.623644114067438
    sign -1
  ]
  edge
  [
    source 154
    target 333
    weight 0.988031042871138
    correlation 0.990319935301847
    sign 1
  ]
  edge
  [
    source 155
    target 333
    weight 0.833812956661504
    correlation 0.833812956661504
    sign 1
  ]
  edge
  [
    source 156
    target 333
    weight 0.862100721221011
    correlation -0.862100721221011
    sign -1
  ]
  edge
  [
    source 157
    target 333
    weight 0.848754046489813
    correlation -0.848754046489813
    sign -1
  ]
  edge
  [
    source 158
    target 333
    weight 0.816230773805128
    correlation -0.816230773805128
    sign -1
  ]
  edge
  [
    source 159
    target 333
    weight 0.972753283014852
    correlation -0.972753283014852
    sign -1
  ]
  edge
  [
    source 160
    target 333
    weight 0.87328500940827
    correlation -0.87328500940827
    sign -1
  ]
  edge
  [
    source 161
    target 333
    weight 0.844607823913584
    correlation 0.844607823913584
    sign 1
  ]
  edge
  [
    source 162
    target 333
    weight 0.827379546135266
    correlation -0.827379546135266
    sign -1
  ]
  edge
  [
    source 163
    target 333
    weight 0.937530148907659
    correlation 0.937530148907659
    sign 1
  ]
  edge
  [
    source 164
    target 333
    weight 0.84280799180805
    correlation 0.84280799180805
    sign 1
  ]
  edge
  [
    source 165
    target 333
    weight 0.649856690781927
    correlation -0.649856690781927
    sign -1
  ]
  edge
  [
    source 166
    target 333
    weight 0.923259114919125
    correlation -0.923259114919125
    sign -1
  ]
  edge
  [
    source 167
    target 333
    weight 0.890264224509952
    correlation 0.890264224509952
    sign 1
  ]
  edge
  [
    source 168
    target 333
    weight 0.766997951524914
    correlation -0.766997951524914
    sign -1
  ]
  edge
  [
    source 169
    target 333
    weight 0.883807252079334
    correlation 0.883807252079334
    sign 1
  ]
  edge
  [
    source 170
    target 333
    weight 0.852652252206027
    correlation 0.852652252206027
    sign 1
  ]
  edge
  [
    source 171
    target 333
    weight 0.838785804804683
    correlation -0.838785804804683
    sign -1
  ]
  edge
  [
    source 172
    target 333
    weight 0.895727127871023
    correlation -0.895727127871023
    sign -1
  ]
  edge
  [
    source 173
    target 333
    weight 0.783887338327276
    correlation -0.783887338327276
    sign -1
  ]
  edge
  [
    source 174
    target 333
    weight 0.869023740750257
    correlation -0.869023740750257
    sign -1
  ]
  edge
  [
    source 175
    target 333
    weight 0.899509351270412
    correlation 0.899509351270412
    sign 1
  ]
  edge
  [
    source 176
    target 333
    weight 0.83303563880209
    correlation -0.83303563880209
    sign -1
  ]
  edge
  [
    source 177
    target 333
    weight 0.853884830478189
    correlation 0.853884830478189
    sign 1
  ]
  edge
  [
    source 178
    target 333
    weight 0.868875065758076
    correlation -0.868875065758076
    sign -1
  ]
  edge
  [
    source 179
    target 333
    weight 0.883804301163695
    correlation 0.883804301163695
    sign 1
  ]
  edge
  [
    source 180
    target 333
    weight 0.559389149318303
    correlation -0.559389149318303
    sign -1
  ]
  edge
  [
    source 181
    target 333
    weight 0.847819694358803
    correlation -0.847819694358803
    sign -1
  ]
  edge
  [
    source 182
    target 333
    weight 0.834237224702266
    correlation 0.834237224702266
    sign 1
  ]
  edge
  [
    source 183
    target 333
    weight 0.953345911801975
    correlation 0.953345911801975
    sign 1
  ]
  edge
  [
    source 184
    target 333
    weight 0.546571122665134
    correlation 0.546571122665134
    sign 1
  ]
  edge
  [
    source 185
    target 333
    weight 0.801548388264238
    correlation 0.801548388264238
    sign 1
  ]
  edge
  [
    source 186
    target 333
    weight 0.767808396748694
    correlation 0.767808396748694
    sign 1
  ]
  edge
  [
    source 187
    target 333
    weight 0.843300160628839
    correlation 0.843300160628839
    sign 1
  ]
  edge
  [
    source 188
    target 333
    weight 0.791775331276294
    correlation -0.791775331276294
    sign -1
  ]
  edge
  [
    source 189
    target 333
    weight 0.859977518734967
    correlation -0.859977518734967
    sign -1
  ]
  edge
  [
    source 190
    target 333
    weight 0.822611219483526
    correlation -0.822611219483526
    sign -1
  ]
  edge
  [
    source 191
    target 333
    weight 0.529072178245275
    correlation -0.529072178245275
    sign -1
  ]
  edge
  [
    source 192
    target 333
    weight 0.709270206355456
    correlation 0.743173202611626
    sign 1
  ]
  edge
  [
    source 193
    target 333
    weight 0.836734574386998
    correlation 0.836734574386998
    sign 1
  ]
  edge
  [
    source 194
    target 333
    weight 0.809130567451805
    correlation -0.809130567451805
    sign -1
  ]
  edge
  [
    source 195
    target 333
    weight 0.807206337039275
    correlation 0.807206337039275
    sign 1
  ]
  edge
  [
    source 196
    target 333
    weight 0.827448365043943
    correlation 0.827448365043943
    sign 1
  ]
  edge
  [
    source 197
    target 333
    weight 0.831169107360129
    correlation -0.831169107360129
    sign -1
  ]
  edge
  [
    source 198
    target 333
    weight 0.51752545502838
    correlation -0.51752545502838
    sign -1
  ]
  edge
  [
    source 199
    target 333
    weight 0.512880057079293
    correlation -0.512880057079293
    sign -1
  ]
  edge
  [
    source 200
    target 333
    weight 0.958972449907791
    correlation 0.958972449907791
    sign 1
  ]
  edge
  [
    source 201
    target 333
    weight 0.798868788229031
    correlation 0.798868788229031
    sign 1
  ]
  edge
  [
    source 202
    target 333
    weight 0.805448218393786
    correlation 0.805448218393786
    sign 1
  ]
  edge
  [
    source 203
    target 333
    weight 0.852616496621112
    correlation -0.852616496621112
    sign -1
  ]
  edge
  [
    source 204
    target 333
    weight 0.796310093011865
    correlation -0.796310093011865
    sign -1
  ]
  edge
  [
    source 205
    target 333
    weight 0.731597129074774
    correlation -0.731597129074774
    sign -1
  ]
  edge
  [
    source 206
    target 333
    weight 0.622858352404098
    correlation 0.622858352404098
    sign 1
  ]
  edge
  [
    source 207
    target 333
    weight 0.870651705573637
    correlation -0.870651705573637
    sign -1
  ]
  edge
  [
    source 208
    target 333
    weight 0.773351281828665
    correlation -0.773351281828665
    sign -1
  ]
  edge
  [
    source 209
    target 333
    weight 0.79884533312052
    correlation -0.79884533312052
    sign -1
  ]
  edge
  [
    source 210
    target 333
    weight 0.783552701800053
    correlation -0.783552701800053
    sign -1
  ]
  edge
  [
    source 211
    target 333
    weight 0.786049800175533
    correlation 0.786049800175533
    sign 1
  ]
  edge
  [
    source 212
    target 333
    weight 0.922253410215717
    correlation -0.922253410215717
    sign -1
  ]
  edge
  [
    source 213
    target 333
    weight 0.909247291717822
    correlation -0.909247291717822
    sign -1
  ]
  edge
  [
    source 214
    target 333
    weight 0.717817319318651
    correlation -0.717817319318651
    sign -1
  ]
  edge
  [
    source 215
    target 333
    weight 0.853898403994832
    correlation 0.910083787457594
    sign 1
  ]
  edge
  [
    source 216
    target 333
    weight 0.816225418175284
    correlation -0.816225418175284
    sign -1
  ]
  edge
  [
    source 217
    target 333
    weight 0.826187253837665
    correlation -0.826187253837665
    sign -1
  ]
  edge
  [
    source 218
    target 333
    weight 0.769264784120331
    correlation 0.769264784120331
    sign 1
  ]
  edge
  [
    source 219
    target 333
    weight 0.702379252866548
    correlation 0.702379252866548
    sign 1
  ]
  edge
  [
    source 220
    target 333
    weight 0.684527156926234
    correlation 0.684527156926234
    sign 1
  ]
  edge
  [
    source 221
    target 333
    weight 0.711826448359378
    correlation 0.711826448359378
    sign 1
  ]
  edge
  [
    source 222
    target 333
    weight 0.595708577664095
    correlation -0.595708577664095
    sign -1
  ]
  edge
  [
    source 223
    target 333
    weight 0.768131311052592
    correlation -0.768131311052592
    sign -1
  ]
  edge
  [
    source 224
    target 333
    weight 0.78206675094783
    correlation -0.78206675094783
    sign -1
  ]
  edge
  [
    source 225
    target 333
    weight 0.838119779477897
    correlation 0.838119779477897
    sign 1
  ]
  edge
  [
    source 226
    target 333
    weight 0.807454292741114
    correlation 0.807454292741114
    sign 1
  ]
  edge
  [
    source 227
    target 333
    weight 0.409009296187178
    correlation 0.409009296187178
    sign 1
  ]
  edge
  [
    source 228
    target 333
    weight 0.739129537690237
    correlation 0.739129537690237
    sign 1
  ]
  edge
  [
    source 229
    target 333
    weight 0.40105900091193
    correlation -0.40105900091193
    sign -1
  ]
  edge
  [
    source 230
    target 333
    weight 0.76418660183528
    correlation 0.76418660183528
    sign 1
  ]
  edge
  [
    source 231
    target 333
    weight 0.779922391899056
    correlation -0.93360271275952
    sign -1
  ]
  edge
  [
    source 232
    target 333
    weight 0.398643419632439
    correlation -0.398643419632439
    sign -1
  ]
  edge
  [
    source 233
    target 333
    weight 0.777663182609965
    correlation -0.777663182609965
    sign -1
  ]
  edge
  [
    source 234
    target 333
    weight 0.773124098405419
    correlation -0.773124098405419
    sign -1
  ]
  edge
  [
    source 235
    target 333
    weight 0.966486267652431
    correlation 0.966486267652431
    sign 1
  ]
  edge
  [
    source 236
    target 333
    weight 0.873703745170239
    correlation -0.873703745170239
    sign -1
  ]
  edge
  [
    source 237
    target 333
    weight 0.719240707497776
    correlation 0.719240707497776
    sign 1
  ]
  edge
  [
    source 238
    target 333
    weight 0.7066051355293
    correlation 0.7066051355293
    sign 1
  ]
  edge
  [
    source 239
    target 333
    weight 0.814080890443087
    correlation 0.814080890443087
    sign 1
  ]
  edge
  [
    source 240
    target 333
    weight 0.379406961118339
    correlation -0.379406961118339
    sign -1
  ]
  edge
  [
    source 241
    target 333
    weight 0.768192728208701
    correlation -0.768192728208701
    sign -1
  ]
  edge
  [
    source 242
    target 333
    weight 0.791099017046338
    correlation 0.791099017046338
    sign 1
  ]
  edge
  [
    source 243
    target 333
    weight 0.735164380327194
    correlation -0.735164380327194
    sign -1
  ]
  edge
  [
    source 244
    target 333
    weight 0.372798017000411
    correlation 0.372798017000411
    sign 1
  ]
  edge
  [
    source 245
    target 333
    weight 0.751933877011329
    correlation -0.751933877011329
    sign -1
  ]
  edge
  [
    source 246
    target 333
    weight 0.780533585156877
    correlation -0.780533585156877
    sign -1
  ]
  edge
  [
    source 247
    target 333
    weight 0.416486059805072
    correlation -0.612493738637645
    sign -1
  ]
  edge
  [
    source 248
    target 333
    weight 0.830366645868366
    correlation -0.830366645868366
    sign -1
  ]
  edge
  [
    source 249
    target 333
    weight 0.36518733400737
    correlation 0.36518733400737
    sign 1
  ]
  edge
  [
    source 250
    target 333
    weight 0.835417671960594
    correlation 0.835417671960594
    sign 1
  ]
  edge
  [
    source 251
    target 333
    weight 0.675846467251008
    correlation -0.675846467251008
    sign -1
  ]
  edge
  [
    source 252
    target 333
    weight 0.735336576311209
    correlation -0.735336576311209
    sign -1
  ]
  edge
  [
    source 253
    target 333
    weight 0.74510443858561
    correlation -0.74510443858561
    sign -1
  ]
  edge
  [
    source 254
    target 333
    weight 0.784339903008762
    correlation 0.784339903008762
    sign 1
  ]
  edge
  [
    source 255
    target 333
    weight 0.744758268680163
    correlation -0.744758268680163
    sign -1
  ]
  edge
  [
    source 256
    target 333
    weight 0.759463797644478
    correlation -0.759463797644478
    sign -1
  ]
  edge
  [
    source 257
    target 333
    weight 0.698377155977701
    correlation 0.698377155977701
    sign 1
  ]
  edge
  [
    source 258
    target 333
    weight 0.809586949485435
    correlation -0.809586949485435
    sign -1
  ]
  edge
  [
    source 259
    target 333
    weight 0.740257900987699
    correlation -0.740257900987699
    sign -1
  ]
  edge
  [
    source 260
    target 333
    weight 0.729310378816221
    correlation 0.729310378816221
    sign 1
  ]
  edge
  [
    source 261
    target 333
    weight 0.312535819085114
    correlation 0.312535819085114
    sign 1
  ]
  edge
  [
    source 262
    target 333
    weight 0.74436928412907
    correlation 0.74436928412907
    sign 1
  ]
  edge
  [
    source 263
    target 333
    weight 0.778955238276173
    correlation 0.778955238276173
    sign 1
  ]
  edge
  [
    source 264
    target 333
    weight 0.713578873144733
    correlation -0.713578873144733
    sign -1
  ]
  edge
  [
    source 265
    target 333
    weight 0.864822114704809
    correlation -0.864822114704809
    sign -1
  ]
  edge
  [
    source 266
    target 333
    weight 0.855865596847892
    correlation -0.855865596847892
    sign -1
  ]
  edge
  [
    source 267
    target 333
    weight 0.724541347466254
    correlation -0.724541347466254
    sign -1
  ]
  edge
  [
    source 268
    target 333
    weight 0.750539454721917
    correlation -0.750539454721917
    sign -1
  ]
  edge
  [
    source 269
    target 333
    weight 0.761043823714886
    correlation -0.761043823714886
    sign -1
  ]
  edge
  [
    source 270
    target 333
    weight 0.724411089225359
    correlation -0.724411089225359
    sign -1
  ]
  edge
  [
    source 271
    target 333
    weight 0.741299527119126
    correlation 0.741299527119126
    sign 1
  ]
  edge
  [
    source 272
    target 333
    weight 0.760704817018068
    correlation -0.760704817018068
    sign -1
  ]
  edge
  [
    source 273
    target 333
    weight 0.641182444787743
    correlation -0.641182444787743
    sign -1
  ]
  edge
  [
    source 274
    target 333
    weight 0.224211424278326
    correlation -0.627599495568537
    sign -1
  ]
  edge
  [
    source 275
    target 333
    weight 0.763494933004462
    correlation -0.918313750231895
    sign -1
  ]
  edge
  [
    source 276
    target 333
    weight 0.714707371333326
    correlation 0.714707371333326
    sign 1
  ]
  edge
  [
    source 277
    target 333
    weight 0.690418884166232
    correlation -0.690418884166232
    sign -1
  ]
  edge
  [
    source 278
    target 333
    weight 0.734678709247171
    correlation 0.734678709247171
    sign 1
  ]
  edge
  [
    source 279
    target 333
    weight 0.747078366885129
    correlation 0.747078366885129
    sign 1
  ]
  edge
  [
    source 280
    target 333
    weight 0.323520572180147
    correlation 0.762005164996123
    sign 1
  ]
  edge
  [
    source 281
    target 333
    weight 0.745649169795565
    correlation -0.745649169795565
    sign -1
  ]
  edge
  [
    source 282
    target 333
    weight 0.367462820247557
    correlation 0.672988310761906
    sign 1
  ]
  edge
  [
    source 283
    target 333
    weight 0.677897898029541
    correlation 0.677897898029541
    sign 1
  ]
  edge
  [
    source 284
    target 333
    weight 0.695702813282232
    correlation 0.695702813282232
    sign 1
  ]
  edge
  [
    source 285
    target 333
    weight 0.229395225195868
    correlation 0.229395225195868
    sign 1
  ]
  edge
  [
    source 286
    target 333
    weight 0.366978049017287
    correlation -0.629344359134234
    sign -1
  ]
  edge
  [
    source 287
    target 333
    weight 0.697370320071228
    correlation -0.697370320071228
    sign -1
  ]
  edge
  [
    source 288
    target 333
    weight 0.647147875743182
    correlation -0.647147875743182
    sign -1
  ]
  edge
  [
    source 289
    target 333
    weight 0.406282565817556
    correlation -0.600786449904633
    sign -1
  ]
  edge
  [
    source 290
    target 333
    weight 0.800356532765051
    correlation -0.800356532765051
    sign -1
  ]
  edge
  [
    source 291
    target 333
    weight 0.605431433147203
    correlation -0.605431433147203
    sign -1
  ]
  edge
  [
    source 292
    target 333
    weight 0.74517997887879
    correlation 0.74517997887879
    sign 1
  ]
  edge
  [
    source 293
    target 333
    weight 0.529939697116111
    correlation -0.825752562186172
    sign -1
  ]
  edge
  [
    source 294
    target 333
    weight 0.192416974480021
    correlation 0.192416974480021
    sign 1
  ]
  edge
  [
    source 295
    target 333
    weight 0.192231462076004
    correlation -0.192231462076004
    sign -1
  ]
  edge
  [
    source 296
    target 333
    weight 0.315269449971091
    correlation 0.628943634178676
    sign 1
  ]
  edge
  [
    source 297
    target 333
    weight 0.720102444952157
    correlation -0.720102444952157
    sign -1
  ]
  edge
  [
    source 298
    target 333
    weight 0.827013004848485
    correlation 0.827013004848485
    sign 1
  ]
  edge
  [
    source 299
    target 333
    weight 0.632877869477676
    correlation 0.632877869477676
    sign 1
  ]
  edge
  [
    source 300
    target 333
    weight 0.723259580100449
    correlation -0.723259580100449
    sign -1
  ]
  edge
  [
    source 301
    target 333
    weight 0.254209117519104
    correlation 0.675700969319881
    sign 1
  ]
  edge
  [
    source 302
    target 333
    weight 0.281386373756748
    correlation -0.869933616320598
    sign -1
  ]
  edge
  [
    source 303
    target 333
    weight 0.27235641374983
    correlation -0.636187688319815
    sign -1
  ]
  edge
  [
    source 304
    target 333
    weight 0.702885499999873
    correlation -0.702885499999873
    sign -1
  ]
  edge
  [
    source 305
    target 333
    weight 0.544420517371616
    correlation -0.544420517371616
    sign -1
  ]
  edge
  [
    source 306
    target 333
    weight 0.374160452129425
    correlation 0.422913547044233
    sign 1
  ]
  edge
  [
    source 307
    target 333
    weight 0.776404431792823
    correlation -0.776404431792823
    sign -1
  ]
  edge
  [
    source 308
    target 333
    weight 0.233539109455626
    correlation 0.673845865605992
    sign 1
  ]
  edge
  [
    source 309
    target 333
    weight 0.152174153447397
    correlation -0.152174153447397
    sign -1
  ]
  edge
  [
    source 310
    target 333
    weight 0.406462606415506
    correlation -0.601834300913687
    sign -1
  ]
  edge
  [
    source 311
    target 333
    weight 0.763835928113625
    correlation -0.763835928113625
    sign -1
  ]
  edge
  [
    source 312
    target 333
    weight 0.467103247856209
    correlation -0.734855684909317
    sign -1
  ]
  edge
  [
    source 313
    target 333
    weight 0.120482951231604
    correlation 0.120482951231604
    sign 1
  ]
  edge
  [
    source 314
    target 333
    weight 0.199177191538494
    correlation 0.59849306164023
    sign 1
  ]
  edge
  [
    source 315
    target 333
    weight 0.117657469778948
    correlation 0.117657469778948
    sign 1
  ]
  edge
  [
    source 316
    target 333
    weight 0.117083512996216
    correlation -0.117083512996216
    sign -1
  ]
  edge
  [
    source 317
    target 333
    weight 0.300558842705803
    correlation -0.621809240214358
    sign -1
  ]
  edge
  [
    source 318
    target 333
    weight 0.159104528658902
    correlation -0.812194490474918
    sign -1
  ]
  edge
  [
    source 319
    target 333
    weight 0.272567353474121
    correlation 0.272567353474121
    sign 1
  ]
  edge
  [
    source 320
    target 333
    weight 0.249580184971928
    correlation -0.415036916675725
    sign -1
  ]
  edge
  [
    source 321
    target 333
    weight 0.103382091205302
    correlation 0.103382091205302
    sign 1
  ]
  edge
  [
    source 322
    target 333
    weight 0.653937710781923
    correlation -0.653937710781923
    sign -1
  ]
  edge
  [
    source 323
    target 333
    weight 0.0617383851608949
    correlation 0.793166929771414
    sign 1
  ]
  edge
  [
    source 324
    target 333
    weight 0.395953548750077
    correlation -0.818886432122679
    sign -1
  ]
  edge
  [
    source 325
    target 333
    weight 0.107758235891392
    correlation -0.563553330035828
    sign -1
  ]
  edge
  [
    source 326
    target 333
    weight 0.36230053231508
    correlation -0.83783649854432
    sign -1
  ]
  edge
  [
    source 327
    target 333
    weight 0.100628454741307
    correlation -0.695707424453847
    sign -1
  ]
  edge
  [
    source 328
    target 333
    weight 0.0540721156742219
    correlation 0.640555769768686
    sign 1
  ]
  edge
  [
    source 329
    target 333
    weight 0.0246212820376619
    correlation 0.0246212820376619
    sign 1
  ]
  edge
  [
    source 330
    target 333
    weight 0.033947592355881
    correlation -0.584977897206981
    sign -1
  ]
  edge
  [
    source 331
    target 333
    weight 0.0709223938360916
    correlation -0.568926429826459
    sign -1
  ]
  edge
  [
    source 332
    target 333
    weight 0.0120720198588782
    correlation 0.687065248119177
    sign 1
  ]
]
