# Supplementary material for: Aspergillus fumigatus Challenged by Human Dendritic Cells: Metabolic and Regulatory Pathway Responses Testify a Tight Battle
Source: Front Cell Infect Microbiol. 2019 May 22;9:168. doi: 10.3389/fcimb.2019.00168 (PMC6540932; doi:10.3389/fcimb.2019.00168)
Supplement: Supplementary file 12 [file Data_Sheet_2.ZIP › Supplementary_dataset2/SUMO1_KT_Disease.gml]

Creator "igraph version 1.2.0 Mon Jun  4 11:55:08 2018"
Version 1
graph
[
  directed 1
  node
  [
    id 0
    name "PLK3"
    label "PLK3"
    colors "#FF6969"
    diffs 3.82417006143448
    totalFlows 15.8253016537364
    degree 1
  ]
  node
  [
    id 1
    name "PTGS2"
    label "PTGS2"
    colors "#FF3636"
    diffs 5.6645660396124
    totalFlows 24.1843050194376
    degree 1
  ]
  node
  [
    id 2
    name "TGM2"
    label "TGM2"
    colors "#0707FF"
    diffs -22.5305591270165
    totalFlows 57.2882049468822
    degree 1
  ]
  node
  [
    id 3
    name "EIF3E"
    label "EIF3E"
    colors "#FFB0B0"
    diffs 2.06740582774139
    totalFlows 7.30980991111605
    degree 1
  ]
  node
  [
    id 4
    name "ANKRD28"
    label "ANKRD28"
    colors "#FF1313"
    diffs 10.8365667593488
    totalFlows 45.0231696001171
    degree 1
  ]
  node
  [
    id 5
    name "KRT8"
    label "KRT8"
    colors "#FFA4A4"
    diffs 2.26013718744702
    totalFlows 9.29237461406335
    degree 1
  ]
  node
  [
    id 6
    name "ARID5B"
    label "ARID5B"
    colors "#BABAFF"
    diffs -0.162164854903525
    totalFlows 7.31330094611875
    degree 1
  ]
  node
  [
    id 7
    name "NCOR2"
    label "NCOR2"
    colors "#3333FF"
    diffs -5.74157130174331
    totalFlows 15.9130718403433
    degree 1
  ]
  node
  [
    id 8
    name "NIN"
    label "NIN"
    colors "#FFBABA"
    diffs 1.96082506413229
    totalFlows 1.96082506413229
    degree 1
  ]
  node
  [
    id 9
    name "TUBB"
    label "TUBB"
    colors "#3E3EFF"
    diffs -4.31839915603548
    totalFlows 41.7642426517819
    degree 1
  ]
  node
  [
    id 10
    name "PSMD12"
    label "PSMD12"
    colors "#EFEFFF"
    diffs 0.640603955819692
    totalFlows 7.02373639583968
    degree 1
  ]
  node
  [
    id 11
    name "NCL"
    label "NCL"
    colors "#FF5656"
    diffs 4.1284534250697
    totalFlows 23.9888546919684
    degree 1
  ]
  node
  [
    id 12
    name "AURKB"
    label "AURKB"
    colors "#FF2B2B"
    diffs 6.24628620013474
    totalFlows 18.6530647032408
    degree 1
  ]
  node
  [
    id 13
    name "ACTR1A"
    label "ACTR1A"
    colors "#E3E3FF"
    diffs 0.507900870804674
    totalFlows 3.99572274256314
    degree 1
  ]
  node
  [
    id 14
    name "BUB1B"
    label "BUB1B"
    colors "#F1F1FF"
    diffs 0.77821356234413
    totalFlows 8.75528530471712
    degree 1
  ]
  node
  [
    id 15
    name "PSMC4"
    label "PSMC4"
    colors "#FF6060"
    diffs 3.99450265404451
    totalFlows 14.3298355918619
    degree 1
  ]
  node
  [
    id 16
    name "AXIN1"
    label "AXIN1"
    colors "#8181FF"
    diffs -1.39591169025666
    totalFlows 9.76934148968675
    degree 1
  ]
  node
  [
    id 17
    name "ATXN2"
    label "ATXN2"
    colors "#6D6DFF"
    diffs -1.96357319132799
    totalFlows 2.10912202037499
    degree 1
  ]
  node
  [
    id 18
    name "CD3EAP"
    label "CD3EAP"
    colors "#FFEDED"
    diffs 1.46863107315401
    totalFlows 5.35398952907551
    degree 1
  ]
  node
  [
    id 19
    name "PRPF4B"
    label "PRPF4B"
    colors "#FFA8A8"
    diffs 2.17498400327311
    totalFlows 3.73380883381399
    degree 1
  ]
  node
  [
    id 20
    name "NFATC1"
    label "NFATC1"
    colors "#5252FF"
    diffs -2.83454507471524
    totalFlows 7.32139428802125
    degree 1
  ]
  node
  [
    id 21
    name "PSIP1"
    label "PSIP1"
    colors "#FF1F1F"
    diffs 8.15275905190769
    totalFlows 37.7681142752815
    degree 1
  ]
  node
  [
    id 22
    name "RIPK1"
    label "RIPK1"
    colors "#F7F7FF"
    diffs 1.00538938895417
    totalFlows 19.2537453689357
    degree 1
  ]
  node
  [
    id 23
    name "NCBP1"
    label "NCBP1"
    colors "#FF9595"
    diffs 2.49706305648085
    totalFlows 9.38772114944476
    degree 1
  ]
  node
  [
    id 24
    name "DNPEP"
    label "DNPEP"
    colors "#1111FF"
    diffs -11.6353702335251
    totalFlows 6.33367718342564
    degree 1
  ]
  node
  [
    id 25
    name "GMPS"
    label "GMPS"
    colors "#FF6D6D"
    diffs 3.80796105045594
    totalFlows 3.80796105045594
    degree 1
  ]
  node
  [
    id 26
    name "PSMC3"
    label "PSMC3"
    colors "#E7E7FF"
    diffs 0.510077536817313
    totalFlows 11.1449250235355
    degree 1
  ]
  node
  [
    id 27
    name "IVD"
    label "IVD"
    colors "#FF9393"
    diffs 2.566167060077
    totalFlows 6.39941675266928
    degree 1
  ]
  node
  [
    id 28
    name "MBD1"
    label "MBD1"
    colors "#FF8989"
    diffs 2.7338380304385
    totalFlows 6.70313115795317
    degree 1
  ]
  node
  [
    id 29
    name "PHGDH"
    label "PHGDH"
    colors "#FF9E9E"
    diffs 2.31794859049322
    totalFlows 10.621591548448
    degree 1
  ]
  node
  [
    id 30
    name "ANXA2"
    label "ANXA2"
    colors "#FF3838"
    diffs 5.57984801523095
    totalFlows 13.7414189278662
    degree 1
  ]
  node
  [
    id 31
    name "SSSCA1"
    label "SSSCA1"
    colors "#7F7FFF"
    diffs -1.45680986489166
    totalFlows 8.9084007794536
    degree 1
  ]
  node
  [
    id 32
    name "AHNAK"
    label "AHNAK"
    colors "#FF6767"
    diffs 3.84094127655154
    totalFlows 5.0890987946727
    degree 1
  ]
  node
  [
    id 33
    name "FAS"
    label "FAS"
    colors "#BCBCFF"
    diffs -0.111393900501504
    totalFlows 15.70321830559
    degree 1
  ]
  node
  [
    id 34
    name "EIF4E"
    label "EIF4E"
    colors "#0505FF"
    diffs -25.0166383585686
    totalFlows 36.0107625824084
    degree 1
  ]
  node
  [
    id 35
    name "H2AFY"
    label "H2AFY"
    colors "#FF5858"
    diffs 4.08929689773255
    totalFlows 5.6169687539598
    degree 1
  ]
  node
  [
    id 36
    name "MCM3"
    label "MCM3"
    colors "#FF0505"
    diffs 15.3712062813552
    totalFlows 102.970181810989
    degree 1
  ]
  node
  [
    id 37
    name "AGPAT5"
    label "AGPAT5"
    colors "#FF8787"
    diffs 2.77099797309096
    totalFlows 3.25714860641839
    degree 1
  ]
  node
  [
    id 38
    name "ZYX"
    label "ZYX"
    colors "#FFDBDB"
    diffs 1.56085764269418
    totalFlows 10.4002965811175
    degree 1
  ]
  node
  [
    id 39
    name "SH3KBP1"
    label "SH3KBP1"
    colors "#0101FF"
    diffs -54.6318242498881
    totalFlows 112.387576293719
    degree 1
  ]
  node
  [
    id 40
    name "ACTN2"
    label "ACTN2"
    colors "#FF2121"
    diffs 7.35570734127716
    totalFlows 10.3826485906537
    degree 1
  ]
  node
  [
    id 41
    name "RALY"
    label "RALY"
    colors "#FF3E3E"
    diffs 5.41449296943939
    totalFlows 5.88157118835065
    degree 1
  ]
  node
  [
    id 42
    name "RPL4"
    label "RPL4"
    colors "#FF1D1D"
    diffs 8.47450028229989
    totalFlows 16.7533501597308
    degree 1
  ]
  node
  [
    id 43
    name "SKIL"
    label "SKIL"
    colors "#FF3434"
    diffs 5.8053701939126
    totalFlows 17.2040751493282
    degree 1
  ]
  node
  [
    id 44
    name "CFTR"
    label "CFTR"
    colors "#2525FF"
    diffs -8.25962292079572
    totalFlows 22.1718215402853
    degree 1
  ]
  node
  [
    id 45
    name "GLP1R"
    label "GLP1R"
    colors "#FF7F7F"
    diffs 3.0599403449163
    totalFlows 3.27859411512752
    degree 1
  ]
  node
  [
    id 46
    name "CBX3"
    label "CBX3"
    colors "#FF1111"
    diffs 10.8514338244513
    totalFlows 17.1746785486393
    degree 1
  ]
  node
  [
    id 47
    name "VPS35"
    label "VPS35"
    colors "#3131FF"
    diffs -6.03082910615772
    totalFlows 5.51753197449438
    degree 1
  ]
  node
  [
    id 48
    name "DCAF8"
    label "DCAF8"
    colors "#0F0FFF"
    diffs -11.8744990912776
    totalFlows 18.2853097326447
    degree 1
  ]
  node
  [
    id 49
    name "MCCC2"
    label "MCCC2"
    colors "#C6C6FF"
    diffs 0.031518089587528
    totalFlows 1.84159229259582
    degree 1
  ]
  node
  [
    id 50
    name "STAMBP"
    label "STAMBP"
    colors "#4646FF"
    diffs -3.82157453209267
    totalFlows 5.37022077138141
    degree 1
  ]
  node
  [
    id 51
    name "UTP3"
    label "UTP3"
    colors "#FF7979"
    diffs 3.40239030609211
    totalFlows 3.40239030609211
    degree 1
  ]
  node
  [
    id 52
    name "TOP2B"
    label "TOP2B"
    colors "#FF9C9C"
    diffs 2.42607416543936
    totalFlows 10.8621350140753
    degree 1
  ]
  node
  [
    id 53
    name "ASB9"
    label "ASB9"
    colors "#D9D9FF"
    diffs 0.429397485876216
    totalFlows 2.35182244655939
    degree 1
  ]
  node
  [
    id 54
    name "PPIL3"
    label "PPIL3"
    colors "#FFBCBC"
    diffs 1.93722511926679
    totalFlows 1.93722511926679
    degree 1
  ]
  node
  [
    id 55
    name "MALT1"
    label "MALT1"
    colors "#FF2727"
    diffs 6.59945294136072
    totalFlows 32.9562841728547
    degree 1
  ]
  node
  [
    id 56
    name "CCT8"
    label "CCT8"
    colors "#FF8585"
    diffs 2.77739921168373
    totalFlows 12.3117418992683
    degree 1
  ]
  node
  [
    id 57
    name "HIST1H3A"
    label "HIST1H3A"
    colors "#FF4A4A"
    diffs 4.89197375215292
    totalFlows 33.3000869191703
    degree 1
  ]
  node
  [
    id 58
    name "GNA12"
    label "GNA12"
    colors "#9A9AFF"
    diffs -0.554531557781266
    totalFlows 3.00315619244169
    degree 1
  ]
  node
  [
    id 59
    name "SLC2A1"
    label "SLC2A1"
    colors "#D3D3FF"
    diffs 0.345777701172977
    totalFlows 11.4199377411696
    degree 1
  ]
  node
  [
    id 60
    name "ACTB"
    label "ACTB"
    colors "#1717FF"
    diffs -10.1301184996477
    totalFlows 40.4736722880143
    degree 1
  ]
  node
  [
    id 61
    name "ATXN7"
    label "ATXN7"
    colors "#3636FF"
    diffs -4.88472868419847
    totalFlows 5.63877343666961
    degree 1
  ]
  node
  [
    id 62
    name "OGFOD1"
    label "OGFOD1"
    colors "#A4A4FF"
    diffs -0.35211806396301
    totalFlows 2.21498781594517
    degree 1
  ]
  node
  [
    id 63
    name "ZHX1"
    label "ZHX1"
    colors "#6060FF"
    diffs -2.47906408856236
    totalFlows 3.7835204789636
    degree 1
  ]
  node
  [
    id 64
    name "BRCC3"
    label "BRCC3"
    colors "#3A3AFF"
    diffs -4.47481796055127
    totalFlows 3.5311040356332
    degree 1
  ]
  node
  [
    id 65
    name "FAM118B"
    label "FAM118B"
    colors "#FFBEBE"
    diffs 1.92557086795641
    totalFlows 1.92557086795641
    degree 1
  ]
  node
  [
    id 66
    name "ARFIP1"
    label "ARFIP1"
    colors "#A6A6FF"
    diffs -0.34718319387487
    totalFlows 4.1406034112578
    degree 1
  ]
  node
  [
    id 67
    name "GMCL1"
    label "GMCL1"
    colors "#FF0303"
    diffs 17.2198210726161
    totalFlows 22.9927823030954
    degree 1
  ]
  node
  [
    id 68
    name "RPL7"
    label "RPL7"
    colors "#FF8181"
    diffs 3.0014126519556
    totalFlows 11.2117879244663
    degree 1
  ]
  node
  [
    id 69
    name "PCNA"
    label "PCNA"
    colors "#D5D5FF"
    diffs 0.371946721794444
    totalFlows 242.694694765749
    degree 1
  ]
  node
  [
    id 70
    name "ACTC1"
    label "ACTC1"
    colors "#B8B8FF"
    diffs -0.163993097010334
    totalFlows 9.34367167873007
    degree 1
  ]
  node
  [
    id 71
    name "TANK"
    label "TANK"
    colors "#4444FF"
    diffs -3.94149014605216
    totalFlows 38.662924829768
    degree 1
  ]
  node
  [
    id 72
    name "PCMT1"
    label "PCMT1"
    colors "#5454FF"
    diffs -2.79041142314167
    totalFlows 6.64126594319695
    degree 1
  ]
  node
  [
    id 73
    name "PDXK"
    label "PDXK"
    colors "#FFC4C4"
    diffs 1.85876526784666
    totalFlows 1.85876526784666
    degree 1
  ]
  node
  [
    id 74
    name "TUBB3"
    label "TUBB3"
    colors "#9191FF"
    diffs -1.04694278940631
    totalFlows 5.53752830424405
    degree 1
  ]
  node
  [
    id 75
    name "HIST1H2AB"
    label "HIST1H2AB"
    colors "#FFF5F5"
    diffs 1.38575870541197
    totalFlows 3.49655601845598
    degree 1
  ]
  node
  [
    id 76
    name "IFIT5"
    label "IFIT5"
    colors "#FDFDFF"
    diffs 1.24204971667899
    totalFlows 4.05251654892491
    degree 1
  ]
  node
  [
    id 77
    name "NSUN2"
    label "NSUN2"
    colors "#E1E1FF"
    diffs 0.48261541861287
    totalFlows 3.74408752286986
    degree 1
  ]
  node
  [
    id 78
    name "SMARCE1"
    label "SMARCE1"
    colors "#FF0F0F"
    diffs 10.8928510795791
    totalFlows 17.5102341191413
    degree 1
  ]
  node
  [
    id 79
    name "HNRNPA1"
    label "HNRNPA1"
    colors "#FF4646"
    diffs 4.98819953164593
    totalFlows 32.6414292985619
    degree 1
  ]
  node
  [
    id 80
    name "PTPRB"
    label "PTPRB"
    colors "#FFFFFF"
    diffs 1.24249214730668
    totalFlows 4.68100336250349
    degree 1
  ]
  node
  [
    id 81
    name "CHD2"
    label "CHD2"
    colors "#E5E5FF"
    diffs 0.508253964264259
    totalFlows 11.0243110508148
    degree 1
  ]
  node
  [
    id 82
    name "IFIT1"
    label "IFIT1"
    colors "#4E4EFF"
    diffs -3.17058367476133
    totalFlows 4.96047938721177
    degree 1
  ]
  node
  [
    id 83
    name "WIZ"
    label "WIZ"
    colors "#FF9A9A"
    diffs 2.43140369529727
    totalFlows 6.23364584680176
    degree 1
  ]
  node
  [
    id 84
    name "HLA-A"
    label "HLA-A"
    colors "#9393FF"
    diffs -0.816127575153868
    totalFlows 3.52359470539986
    degree 1
  ]
  node
  [
    id 85
    name "ARHGDIA"
    label "ARHGDIA"
    colors "#FF2525"
    diffs 6.92250046404521
    totalFlows 16.1694037039739
    degree 1
  ]
  node
  [
    id 86
    name "ELAVL4"
    label "ELAVL4"
    colors "#5656FF"
    diffs -2.76440357987926
    totalFlows 4.62431643605243
    degree 1
  ]
  node
  [
    id 87
    name "CASP2"
    label "CASP2"
    colors "#FF6565"
    diffs 3.95351254925285
    totalFlows 34.384296708852
    degree 1
  ]
  node
  [
    id 88
    name "IDH2"
    label "IDH2"
    colors "#FFD1D1"
    diffs 1.62196697878939
    totalFlows 9.25605288182697
    degree 1
  ]
  node
  [
    id 89
    name "SMTN"
    label "SMTN"
    colors "#FF6F6F"
    diffs 3.57194567537375
    totalFlows 3.57194567537375
    degree 1
  ]
  node
  [
    id 90
    name "IDE"
    label "IDE"
    colors "#FF7777"
    diffs 3.4317035481015
    totalFlows 18.2761807227318
    degree 1
  ]
  node
  [
    id 91
    name "FBXL18"
    label "FBXL18"
    colors "#9C9CFF"
    diffs -0.518453502879226
    totalFlows 5.38721359944464
    degree 1
  ]
  node
  [
    id 92
    name "HINT3"
    label "HINT3"
    colors "#FF2D2D"
    diffs 6.23886365510264
    totalFlows 7.46603563022788
    degree 1
  ]
  node
  [
    id 93
    name "H2AFY2"
    label "H2AFY2"
    colors "#FFC6C6"
    diffs 1.75288531861348
    totalFlows 3.43254776395334
    degree 1
  ]
  node
  [
    id 94
    name "TXNDC12"
    label "TXNDC12"
    colors "#FFB8B8"
    diffs 1.9644208858972
    totalFlows 1.9644208858972
    degree 1
  ]
  node
  [
    id 95
    name "TARS"
    label "TARS"
    colors "#FF7D7D"
    diffs 3.16471814479438
    totalFlows 5.10815142165074
    degree 1
  ]
  node
  [
    id 96
    name "CBX1"
    label "CBX1"
    colors "#B6B6FF"
    diffs -0.167384384632733
    totalFlows 48.6398484314179
    degree 1
  ]
  node
  [
    id 97
    name "TOP1MT"
    label "TOP1MT"
    colors "#DDDDFF"
    diffs 0.464937606651896
    totalFlows 3.46009883084277
    degree 1
  ]
  node
  [
    id 98
    name "ZNF362"
    label "ZNF362"
    colors "#D7D7FF"
    diffs 0.412622517209002
    totalFlows 1.20990935647388
    degree 1
  ]
  node
  [
    id 99
    name "ASAP2"
    label "ASAP2"
    colors "#FF2323"
    diffs 7.34333839895635
    totalFlows 7.34333839895635
    degree 1
  ]
  node
  [
    id 100
    name "WAC"
    label "WAC"
    colors "#FF9898"
    diffs 2.44017537201546
    totalFlows 5.10836991359728
    degree 1
  ]
  node
  [
    id 101
    name "DDX42"
    label "DDX42"
    colors "#8989FF"
    diffs -1.20259230661372
    totalFlows 1.7313316653252
    degree 1
  ]
  node
  [
    id 102
    name "YY1"
    label "YY1"
    colors "#B0B0FF"
    diffs -0.265816803528327
    totalFlows 21.6167789389869
    degree 1
  ]
  node
  [
    id 103
    name "PYGL"
    label "PYGL"
    colors "#FF1B1B"
    diffs 8.92053753731552
    totalFlows 22.7196480433829
    degree 1
  ]
  node
  [
    id 104
    name "TFAP2C"
    label "TFAP2C"
    colors "#FF1515"
    diffs 10.666062175335
    totalFlows 14.863646478307
    degree 1
  ]
  node
  [
    id 105
    name "STK24"
    label "STK24"
    colors "#2929FF"
    diffs -7.31238883478813
    totalFlows 5.10471187901003
    degree 1
  ]
  node
  [
    id 106
    name "ARID4A"
    label "ARID4A"
    colors "#CDCDFF"
    diffs 0.145164290491731
    totalFlows 2.09664841241242
    degree 1
  ]
  node
  [
    id 107
    name "AHSG"
    label "AHSG"
    colors "#7171FF"
    diffs -1.85491128971317
    totalFlows 3.54267499493108
    degree 1
  ]
  node
  [
    id 108
    name "RNF111"
    label "RNF111"
    colors "#5A5AFF"
    diffs -2.65988949676945
    totalFlows 6.94548496707934
    degree 1
  ]
  node
  [
    id 109
    name "USP39"
    label "USP39"
    colors "#6666FF"
    diffs -2.31272331016458
    totalFlows 6.37243352014551
    degree 1
  ]
  node
  [
    id 110
    name "MAP2K1"
    label "MAP2K1"
    colors "#CACAFF"
    diffs 0.135764095541733
    totalFlows 12.0749245769734
    degree 1
  ]
  node
  [
    id 111
    name "ELAC2"
    label "ELAC2"
    colors "#FF0101"
    diffs 18.7190498308734
    totalFlows 18.7190498308734
    degree 1
  ]
  node
  [
    id 112
    name "ENO2"
    label "ENO2"
    colors "#FF4848"
    diffs 4.94210857544895
    totalFlows 6.69251466259259
    degree 1
  ]
  node
  [
    id 113
    name "SLC25A12"
    label "SLC25A12"
    colors "#D1D1FF"
    diffs 0.334969485078329
    totalFlows 13.1967018213282
    degree 1
  ]
  node
  [
    id 114
    name "TDG"
    label "TDG"
    colors "#FFD9D9"
    diffs 1.57833371399774
    totalFlows 5.25611204739386
    degree 1
  ]
  node
  [
    id 115
    name "TMPO"
    label "TMPO"
    colors "#6262FF"
    diffs -2.43434662517077
    totalFlows 54.5253368046872
    degree 1
  ]
  node
  [
    id 116
    name "NPM1"
    label "NPM1"
    colors "#FFA0A0"
    diffs 2.28393947467745
    totalFlows 47.2017833410062
    degree 1
  ]
  node
  [
    id 117
    name "TRMT1L"
    label "TRMT1L"
    colors "#FFCDCD"
    diffs 1.65158012945575
    totalFlows 1.65158012945575
    degree 1
  ]
  node
  [
    id 118
    name "DYRK1A"
    label "DYRK1A"
    colors "#4040FF"
    diffs -4.28155137332522
    totalFlows 6.44631881576856
    degree 1
  ]
  node
  [
    id 119
    name "GFPT1"
    label "GFPT1"
    colors "#FFE9E9"
    diffs 1.49613791581073
    totalFlows 2.99029464958099
    degree 1
  ]
  node
  [
    id 120
    name "NDUFS6"
    label "NDUFS6"
    colors "#6B6BFF"
    diffs -1.98469014818677
    totalFlows 3.50312953166161
    degree 1
  ]
  node
  [
    id 121
    name "PAFAH1B1"
    label "PAFAH1B1"
    colors "#FF9797"
    diffs 2.45863724937471
    totalFlows 8.93893571391636
    degree 1
  ]
  node
  [
    id 122
    name "DHTKD1"
    label "DHTKD1"
    colors "#8B8BFF"
    diffs -1.07658059279069
    totalFlows 2.83364413484555
    degree 1
  ]
  node
  [
    id 123
    name "RIOK2"
    label "RIOK2"
    colors "#FFA6A6"
    diffs 2.21023838783343
    totalFlows 5.48561358155688
    degree 1
  ]
  node
  [
    id 124
    name "PCBP1"
    label "PCBP1"
    colors "#CFCFFF"
    diffs 0.298466655026374
    totalFlows 18.731081227165
    degree 1
  ]
  node
  [
    id 125
    name "CPSF3"
    label "CPSF3"
    colors "#FFACAC"
    diffs 2.0977793352554
    totalFlows 3.68172258078073
    degree 1
  ]
  node
  [
    id 126
    name "RPS27"
    label "RPS27"
    colors "#FFB2B2"
    diffs 2.04481543141485
    totalFlows 7.36557714718406
    degree 1
  ]
  node
  [
    id 127
    name "MMS19"
    label "MMS19"
    colors "#FFF9F9"
    diffs 1.3736243626336
    totalFlows 20.7404292770912
    degree 1
  ]
  node
  [
    id 128
    name "AARS"
    label "AARS"
    colors "#A0A0FF"
    diffs -0.426818507460851
    totalFlows 3.86300645310442
    degree 1
  ]
  node
  [
    id 129
    name "PDGFC"
    label "PDGFC"
    colors "#FFFBFB"
    diffs 1.35865414879674
    totalFlows 1.50049893646892
    degree 1
  ]
  node
  [
    id 130
    name "KDM5B"
    label "KDM5B"
    colors "#FFCFCF"
    diffs 1.64525020831333
    totalFlows 8.54611899074783
    degree 1
  ]
  node
  [
    id 131
    name "NHP2"
    label "NHP2"
    colors "#B2B2FF"
    diffs -0.18301458805733
    totalFlows 3.60466746016464
    degree 1
  ]
  node
  [
    id 132
    name "ATP2A2"
    label "ATP2A2"
    colors "#FF8B8B"
    diffs 2.72375258956413
    totalFlows 8.40295414755318
    degree 1
  ]
  node
  [
    id 133
    name "RPS6"
    label "RPS6"
    colors "#FF2929"
    diffs 6.46432017103927
    totalFlows 18.2035591357159
    degree 1
  ]
  node
  [
    id 134
    name "AP1G2"
    label "AP1G2"
    colors "#FF8F8F"
    diffs 2.63829833695734
    totalFlows 3.74405585499908
    degree 1
  ]
  node
  [
    id 135
    name "BIRC8"
    label "BIRC8"
    colors "#FFC2C2"
    diffs 1.87588604110091
    totalFlows 1.87588604110091
    degree 1
  ]
  node
  [
    id 136
    name "SMAD5"
    label "SMAD5"
    colors "#FF2F2F"
    diffs 5.96591601813889
    totalFlows 12.8131141966181
    degree 1
  ]
  node
  [
    id 137
    name "THOP1"
    label "THOP1"
    colors "#9E9EFF"
    diffs -0.469756955149369
    totalFlows 3.51501345738053
    degree 1
  ]
  node
  [
    id 138
    name "DNMT3A"
    label "DNMT3A"
    colors "#FF3C3C"
    diffs 5.50024465777663
    totalFlows 10.0816048141979
    degree 1
  ]
  node
  [
    id 139
    name "PRKACB"
    label "PRKACB"
    colors "#0B0BFF"
    diffs -14.0257109310184
    totalFlows 32.8945508625186
    degree 1
  ]
  node
  [
    id 140
    name "FLOT1"
    label "FLOT1"
    colors "#2F2FFF"
    diffs -6.219914162141
    totalFlows 9.07882433350901
    degree 1
  ]
  node
  [
    id 141
    name "SAP130"
    label "SAP130"
    colors "#BEBEFF"
    diffs -0.0920887246413979
    totalFlows 5.30378293371303
    degree 1
  ]
  node
  [
    id 142
    name "HIPK2"
    label "HIPK2"
    colors "#F3F3FF"
    diffs 0.863027962758535
    totalFlows 9.50924591913341
    degree 1
  ]
  node
  [
    id 143
    name "HIST1H1D"
    label "HIST1H1D"
    colors "#FFD5D5"
    diffs 1.60042836255522
    totalFlows 3.34182337494953
    degree 1
  ]
  node
  [
    id 144
    name "ARPC1B"
    label "ARPC1B"
    colors "#C4C4FF"
    diffs -0.0173541233268022
    totalFlows 4.71925044231326
    degree 1
  ]
  node
  [
    id 145
    name "BCLAF1"
    label "BCLAF1"
    colors "#FF4242"
    diffs 5.17856640651189
    totalFlows 7.62735668357232
    degree 1
  ]
  node
  [
    id 146
    name "NDUFB3"
    label "NDUFB3"
    colors "#FFD3D3"
    diffs 1.60073627510741
    totalFlows 1.60073627510741
    degree 1
  ]
  node
  [
    id 147
    name "TRIM25"
    label "TRIM25"
    colors "#FF8383"
    diffs 2.8804787288935
    totalFlows 8.23122966387947
    degree 1
  ]
  node
  [
    id 148
    name "DDX21"
    label "DDX21"
    colors "#FF0000"
    diffs 39.1885183341576
    totalFlows 97.7644703083518
    degree 1
  ]
  node
  [
    id 149
    name "PLAU"
    label "PLAU"
    colors "#FF6B6B"
    diffs 3.82340049325372
    totalFlows 7.1512146426469
    degree 1
  ]
  node
  [
    id 150
    name "RAD54L2"
    label "RAD54L2"
    colors "#FFB6B6"
    diffs 1.97735248539345
    totalFlows 1.97735248539345
    degree 1
  ]
  node
  [
    id 151
    name "RARRES3"
    label "RARRES3"
    colors "#A8A8FF"
    diffs -0.337304778170976
    totalFlows 1.38132436095307
    degree 1
  ]
  node
  [
    id 152
    name "CAPN2"
    label "CAPN2"
    colors "#3C3CFF"
    diffs -4.35884163054922
    totalFlows 5.56699695584647
    degree 1
  ]
  node
  [
    id 153
    name "MTDH"
    label "MTDH"
    colors "#FFC8C8"
    diffs 1.68390552300091
    totalFlows 5.33375540119983
    degree 1
  ]
  node
  [
    id 154
    name "NUP88"
    label "NUP88"
    colors "#F5F5FF"
    diffs 0.873642710774739
    totalFlows 3.19233958517153
    degree 1
  ]
  node
  [
    id 155
    name "LTF"
    label "LTF"
    colors "#FFE1E1"
    diffs 1.52174401607298
    totalFlows 1.52174401607298
    degree 1
  ]
  node
  [
    id 156
    name "ALDH1A1"
    label "ALDH1A1"
    colors "#FFDDDD"
    diffs 1.54974276504114
    totalFlows 1.54974276504114
    degree 1
  ]
  node
  [
    id 157
    name "H2AFZ"
    label "H2AFZ"
    colors "#FF4040"
    diffs 5.3898235523207
    totalFlows 8.63750381651719
    degree 1
  ]
  node
  [
    id 158
    name "AMPD2"
    label "AMPD2"
    colors "#DBDBFF"
    diffs 0.450777698982146
    totalFlows 1.75571570271261
    degree 1
  ]
  node
  [
    id 159
    name "NUP98"
    label "NUP98"
    colors "#3434FF"
    diffs -5.02633463233248
    totalFlows 31.1046358270358
    degree 1
  ]
  node
  [
    id 160
    name "BRD8"
    label "BRD8"
    colors "#FFB4B4"
    diffs 1.99554575830776
    totalFlows 22.5694232184376
    degree 1
  ]
  node
  [
    id 161
    name "TBL3"
    label "TBL3"
    colors "#FF6262"
    diffs 3.99157111565266
    totalFlows 5.28954758523529
    degree 1
  ]
  node
  [
    id 162
    name "PCID2"
    label "PCID2"
    colors "#5E5EFF"
    diffs -2.59001887405969
    totalFlows 5.24805288192038
    degree 1
  ]
  node
  [
    id 163
    name "KRT19"
    label "KRT19"
    colors "#FF5C5C"
    diffs 4.05682856680992
    totalFlows 9.47181475966889
    degree 1
  ]
  node
  [
    id 164
    name "CD40"
    label "CD40"
    colors "#4848FF"
    diffs -3.479442377269
    totalFlows 32.8999053557673
    degree 1
  ]
  node
  [
    id 165
    name "CTSC"
    label "CTSC"
    colors "#FFAAAA"
    diffs 2.14745007908432
    totalFlows 11.0997681941883
    degree 1
  ]
  node
  [
    id 166
    name "BLM"
    label "BLM"
    colors "#0909FF"
    diffs -16.0406308212877
    totalFlows 45.3825772992757
    degree 1
  ]
  node
  [
    id 167
    name "AK4"
    label "AK4"
    colors "#FFCBCB"
    diffs 1.67538913961454
    totalFlows 1.67538913961454
    degree 1
  ]
  node
  [
    id 168
    name "ACTG1"
    label "ACTG1"
    colors "#8383FF"
    diffs -1.28370515314571
    totalFlows 20.0276172179364
    degree 1
  ]
  node
  [
    id 169
    name "CBX4"
    label "CBX4"
    colors "#FF7373"
    diffs 3.52858099322516
    totalFlows 11.8395272232527
    degree 1
  ]
  node
  [
    id 170
    name "PPIP5K2"
    label "PPIP5K2"
    colors "#AEAEFF"
    diffs -0.299310489413468
    totalFlows 1.67675159632881
    degree 1
  ]
  node
  [
    id 171
    name "PRDX4"
    label "PRDX4"
    colors "#7D7DFF"
    diffs -1.47574196046742
    totalFlows 1.52500831745808
    degree 1
  ]
  node
  [
    id 172
    name "STRN4"
    label "STRN4"
    colors "#E9E9FF"
    diffs 0.565728120115029
    totalFlows 5.28675463276644
    degree 1
  ]
  node
  [
    id 173
    name "SREBF1"
    label "SREBF1"
    colors "#8F8FFF"
    diffs -1.05420649739093
    totalFlows 10.7313464035237
    degree 1
  ]
  node
  [
    id 174
    name "OGDH"
    label "OGDH"
    colors "#FBFBFF"
    diffs 1.18999318992684
    totalFlows 5.08521161339027
    degree 1
  ]
  node
  [
    id 175
    name "FTSJ3"
    label "FTSJ3"
    colors "#FF5E5E"
    diffs 3.99486158503527
    totalFlows 8.63756913362712
    degree 1
  ]
  node
  [
    id 176
    name "CUL7"
    label "CUL7"
    colors "#2D2DFF"
    diffs -6.76423848209401
    totalFlows 62.0025637903944
    degree 1
  ]
  node
  [
    id 177
    name "PPP2R2A"
    label "PPP2R2A"
    colors "#5C5CFF"
    diffs -2.6535145454648
    totalFlows 9.98032220302832
    degree 1
  ]
  node
  [
    id 178
    name "DVL3"
    label "DVL3"
    colors "#7373FF"
    diffs -1.83216071257339
    totalFlows 12.7024389842177
    degree 1
  ]
  node
  [
    id 179
    name "TEX30"
    label "TEX30"
    colors "#FFE5E5"
    diffs 1.50267553576452
    totalFlows 1.50267553576452
    degree 1
  ]
  node
  [
    id 180
    name "PHLDA1"
    label "PHLDA1"
    colors "#4C4CFF"
    diffs -3.33280963006176
    totalFlows 10.3986375496402
    degree 1
  ]
  node
  [
    id 181
    name "ZMYND11"
    label "ZMYND11"
    colors "#7777FF"
    diffs -1.76733409124476
    totalFlows 3.84536723636426
    degree 1
  ]
  node
  [
    id 182
    name "PFN1"
    label "PFN1"
    colors "#4A4AFF"
    diffs -3.39670128216534
    totalFlows 5.85553610906462
    degree 1
  ]
  node
  [
    id 183
    name "CLTC"
    label "CLTC"
    colors "#FF1717"
    diffs 10.1523533547182
    totalFlows 29.7211147394411
    degree 1
  ]
  node
  [
    id 184
    name "HSF2"
    label "HSF2"
    colors "#9797FF"
    diffs -0.791727980553006
    totalFlows 5.18435572875725
    degree 1
  ]
  node
  [
    id 185
    name "PKP1"
    label "PKP1"
    colors "#EBEBFF"
    diffs 0.593886423980603
    totalFlows 4.00728739044265
    degree 1
  ]
  node
  [
    id 186
    name "SLC25A5"
    label "SLC25A5"
    colors "#FF8D8D"
    diffs 2.68405247420114
    totalFlows 10.3967521019144
    degree 1
  ]
  node
  [
    id 187
    name "EEF2"
    label "EEF2"
    colors "#FF6464"
    diffs 3.96198083260322
    totalFlows 11.9091852767446
    degree 1
  ]
  node
  [
    id 188
    name "SF3A2"
    label "SF3A2"
    colors "#DFDFFF"
    diffs 0.47941097882326
    totalFlows 12.2955543922163
    degree 1
  ]
  node
  [
    id 189
    name "YAP1"
    label "YAP1"
    colors "#1515FF"
    diffs -10.3767263522092
    totalFlows 10.0302058381526
    degree 1
  ]
  node
  [
    id 190
    name "SUMO3"
    label "SUMO3"
    colors "#FF1919"
    diffs 9.94170012842203
    totalFlows 113.92302060119
    degree 1
  ]
  node
  [
    id 191
    name "ADRBK1"
    label "ADRBK1"
    colors "#6969FF"
    diffs -2.00465850362071
    totalFlows 10.8769311162725
    degree 1
  ]
  node
  [
    id 192
    name "ATL3"
    label "ATL3"
    colors "#C0C0FF"
    diffs -0.050372744500546
    totalFlows 1.48467669491222
    degree 1
  ]
  node
  [
    id 193
    name "DHX15"
    label "DHX15"
    colors "#5858FF"
    diffs -2.73038085669318
    totalFlows 11.8755354390977
    degree 1
  ]
  node
  [
    id 194
    name "PPARA"
    label "PPARA"
    colors "#FF9191"
    diffs 2.63214785521876
    totalFlows 12.269952522911
    degree 1
  ]
  node
  [
    id 195
    name "GNL1"
    label "GNL1"
    colors "#FFDFDF"
    diffs 1.53849009184486
    totalFlows 1.53849009184486
    degree 1
  ]
  node
  [
    id 196
    name "STOM"
    label "STOM"
    colors "#FFD7D7"
    diffs 1.59667029083974
    totalFlows 4.21805642700005
    degree 1
  ]
  node
  [
    id 197
    name "LGMN"
    label "LGMN"
    colors "#8585FF"
    diffs -1.22968158675357
    totalFlows 1.35129624193252
    degree 1
  ]
  node
  [
    id 198
    name "BCKDK"
    label "BCKDK"
    colors "#FF7575"
    diffs 3.5219141055807
    totalFlows 3.60782295698228
    degree 1
  ]
  node
  [
    id 199
    name "KAT5"
    label "KAT5"
    colors "#FF0909"
    diffs 12.7621389151284
    totalFlows 33.2217356824776
    degree 1
  ]
  node
  [
    id 200
    name "COPS6"
    label "COPS6"
    colors "#2323FF"
    diffs -8.52659643819085
    totalFlows 29.6580000322746
    degree 1
  ]
  node
  [
    id 201
    name "ALPP"
    label "ALPP"
    colors "#FFC0C0"
    diffs 1.91047368322712
    totalFlows 1.91047368322712
    degree 1
  ]
  node
  [
    id 202
    name "UBR4"
    label "UBR4"
    colors "#FF5A5A"
    diffs 4.08150227966657
    totalFlows 6.00330472678988
    degree 1
  ]
  node
  [
    id 203
    name "PSMD11"
    label "PSMD11"
    colors "#FF4C4C"
    diffs 4.56572554875737
    totalFlows 13.3021890083612
    degree 1
  ]
  node
  [
    id 204
    name "EEF1G"
    label "EEF1G"
    colors "#FF3232"
    diffs 5.81730254455477
    totalFlows 17.8281966880673
    degree 1
  ]
  node
  [
    id 205
    name "CENPV"
    label "CENPV"
    colors "#6464FF"
    diffs -2.3230791836502
    totalFlows 0.594046965514272
    degree 1
  ]
  node
  [
    id 206
    name "GART"
    label "GART"
    colors "#ACACFF"
    diffs -0.315805712390516
    totalFlows 3.61737183134863
    degree 1
  ]
  node
  [
    id 207
    name "ACOT8"
    label "ACOT8"
    colors "#9999FF"
    diffs -0.77668681600952
    totalFlows 0.684804862893592
    degree 1
  ]
  node
  [
    id 208
    name "MYH9"
    label "MYH9"
    colors "#2727FF"
    diffs -8.00702983413209
    totalFlows 17.4954920618014
    degree 1
  ]
  node
  [
    id 209
    name "HSF1"
    label "HSF1"
    colors "#8D8DFF"
    diffs -1.06476939877715
    totalFlows 11.0838893420252
    degree 1
  ]
  node
  [
    id 210
    name "FZD8"
    label "FZD8"
    colors "#C2C2FF"
    diffs -0.0269096193207986
    totalFlows 0.764997478179356
    degree 1
  ]
  node
  [
    id 211
    name "BLVRB"
    label "BLVRB"
    colors "#B4B4FF"
    diffs -0.181862296828888
    totalFlows 1.52152313935993
    degree 1
  ]
  node
  [
    id 212
    name "GNAT2"
    label "GNAT2"
    colors "#FFF1F1"
    diffs 1.40411216271989
    totalFlows 1.40411216271989
    degree 1
  ]
  node
  [
    id 213
    name "FASLG"
    label "FASLG"
    colors "#FF3131"
    diffs 5.89645976306385
    totalFlows 21.6257437643321
    degree 1
  ]
  node
  [
    id 214
    name "ASUN"
    label "ASUN"
    colors "#FFF7F7"
    diffs 1.3798185956759
    totalFlows 1.3798185956759
    degree 1
  ]
  node
  [
    id 215
    name "IFIH1"
    label "IFIH1"
    colors "#A2A2FF"
    diffs -0.39738920673754
    totalFlows 17.9678003767171
    degree 1
  ]
  node
  [
    id 216
    name "ATP5A1"
    label "ATP5A1"
    colors "#6767FF"
    diffs -2.1716291111756
    totalFlows 12.2616292981408
    degree 1
  ]
  node
  [
    id 217
    name "CHID1"
    label "CHID1"
    colors "#FFEBEB"
    diffs 1.476072992458
    totalFlows 1.476072992458
    degree 1
  ]
  node
  [
    id 218
    name "MPHOSPH10"
    label "MPHOSPH10"
    colors "#FFCACA"
    diffs 1.68343549028509
    totalFlows 1.68343549028509
    degree 1
  ]
  node
  [
    id 219
    name "TIE1"
    label "TIE1"
    colors "#EDEDFF"
    diffs 0.632445148919612
    totalFlows 2.447147678351
    degree 1
  ]
  node
  [
    id 220
    name "HGS"
    label "HGS"
    colors "#FF0707"
    diffs 13.5074802858993
    totalFlows 32.6804522024471
    degree 1
  ]
  node
  [
    id 221
    name "HSPA5"
    label "HSPA5"
    colors "#0303FF"
    diffs -30.9614088766865
    totalFlows 217.509843983142
    degree 1
  ]
  node
  [
    id 222
    name "DNM1"
    label "DNM1"
    colors "#1F1FFF"
    diffs -9.22661799806857
    totalFlows 9.07184135318872
    degree 1
  ]
  node
  [
    id 223
    name "GATA1"
    label "GATA1"
    colors "#FF5050"
    diffs 4.47403221795675
    totalFlows 10.7806081930603
    degree 1
  ]
  node
  [
    id 224
    name "RAC1"
    label "RAC1"
    colors "#FF4E4E"
    diffs 4.56365623674898
    totalFlows 21.3498294006374
    degree 1
  ]
  node
  [
    id 225
    name "CASP8"
    label "CASP8"
    colors "#FF0B0B"
    diffs 12.1721589899944
    totalFlows 38.1795584285366
    degree 1
  ]
  node
  [
    id 226
    name "HK1"
    label "HK1"
    colors "#AAAAFF"
    diffs -0.328308204954271
    totalFlows 4.74397351773058
    degree 1
  ]
  node
  [
    id 227
    name "GEMIN5"
    label "GEMIN5"
    colors "#4242FF"
    diffs -4.078415789217
    totalFlows 2.31685449860176
    degree 1
  ]
  node
  [
    id 228
    name "TRAF3"
    label "TRAF3"
    colors "#1B1BFF"
    diffs -9.97516642155672
    totalFlows 69.0801499932091
    degree 1
  ]
  node
  [
    id 229
    name "RPS16"
    label "RPS16"
    colors "#FF0D0D"
    diffs 11.1779904823451
    totalFlows 21.0607058348067
    degree 1
  ]
  node
  [
    id 230
    name "HNRNPK"
    label "HNRNPK"
    colors "#6F6FFF"
    diffs -1.86653013630476
    totalFlows 28.5332771875744
    degree 1
  ]
  node
  [
    id 231
    name "BIRC3"
    label "BIRC3"
    colors "#0D0DFF"
    diffs -11.9401255328709
    totalFlows 61.0820658251711
    degree 1
  ]
  node
  [
    id 232
    name "GNE"
    label "GNE"
    colors "#FFAEAE"
    diffs 2.07351744885752
    totalFlows 4.07077687213675
    degree 1
  ]
  node
  [
    id 233
    name "MRPS2"
    label "MRPS2"
    colors "#FF7B7B"
    diffs 3.39807597573601
    totalFlows 5.23809533180158
    degree 1
  ]
  node
  [
    id 234
    name "METTL17"
    label "METTL17"
    colors "#FF7171"
    diffs 3.54047850772799
    totalFlows 5.47297596209565
    degree 1
  ]
  node
  [
    id 235
    name "CAMK2G"
    label "CAMK2G"
    colors "#FF5252"
    diffs 4.41964607488922
    totalFlows 33.6987730798589
    degree 1
  ]
  node
  [
    id 236
    name "IRF7"
    label "IRF7"
    colors "#FF4444"
    diffs 5.07351909031351
    totalFlows 7.66067894083493
    degree 1
  ]
  node
  [
    id 237
    name "GTPBP4"
    label "GTPBP4"
    colors "#5050FF"
    diffs -2.89294485866757
    totalFlows 1.41104301336779
    degree 1
  ]
  node
  [
    id 238
    name "PKM"
    label "PKM"
    colors "#1313FF"
    diffs -11.2279260317708
    totalFlows 7.61626929789477
    degree 1
  ]
  node
  [
    id 239
    name "PIKFYVE"
    label "PIKFYVE"
    colors "#FFE3E3"
    diffs 1.51569484566433
    totalFlows 1.51569484566433
    degree 1
  ]
  node
  [
    id 240
    name "YWHAG"
    label "YWHAG"
    colors "#1919FF"
    diffs -10.0451884347197
    totalFlows 37.086504636523
    degree 1
  ]
  node
  [
    id 241
    name "NSMCE2"
    label "NSMCE2"
    colors "#7979FF"
    diffs -1.71115471196206
    totalFlows 2.13887865065526
    degree 1
  ]
  node
  [
    id 242
    name "RPS17"
    label "RPS17"
    colors "#FF5454"
    diffs 4.34352237267694
    totalFlows 9.3915047630467
    degree 1
  ]
  node
  [
    id 243
    name "DCPS"
    label "DCPS"
    colors "#FFE7E7"
    diffs 1.50088783605928
    totalFlows 3.26203672571403
    degree 1
  ]
  node
  [
    id 244
    name "SMC5"
    label "SMC5"
    colors "#3838FF"
    diffs -4.68001428760262
    totalFlows 5.09142980874437
    degree 1
  ]
  node
  [
    id 245
    name "IARS2"
    label "IARS2"
    colors "#F9F9FF"
    diffs 1.12857209767129
    totalFlows 3.1095938488528
    degree 1
  ]
  node
  [
    id 246
    name "C1orf35"
    label "C1orf35"
    colors "#FFFDFD"
    diffs 1.32293507096311
    totalFlows 3.10433861150125
    degree 1
  ]
  node
  [
    id 247
    name "PLD3"
    label "PLD3"
    colors "#FFF3F3"
    diffs 1.39465813202901
    totalFlows 1.39465813202901
    degree 1
  ]
  node
  [
    id 248
    name "TRA2A"
    label "TRA2A"
    colors "#FFA2A2"
    diffs 2.27767066361003
    totalFlows 7.71326386229939
    degree 1
  ]
  node
  [
    id 249
    name "CAD"
    label "CAD"
    colors "#1D1DFF"
    diffs -9.59427425997995
    totalFlows 57.5503627636322
    degree 1
  ]
  node
  [
    id 250
    name "IRF2BP2"
    label "IRF2BP2"
    colors "#7B7BFF"
    diffs -1.66055914508627
    totalFlows 5.97156032065581
    degree 1
  ]
  node
  [
    id 251
    name "NR1I2"
    label "NR1I2"
    colors "#2B2BFF"
    diffs -7.02743727207594
    totalFlows 3.48219052598416
    degree 1
  ]
  node
  [
    id 252
    name "IKBKG"
    label "IKBKG"
    colors "#2121FF"
    diffs -8.90969694910739
    totalFlows 39.4820891860066
    degree 1
  ]
  node
  [
    id 253
    name "STAB2"
    label "STAB2"
    colors "#7575FF"
    diffs -1.81513308702515
    totalFlows 0.093990636592181
    degree 1
  ]
  node
  [
    id 254
    name "NOLC1"
    label "NOLC1"
    colors "#CCCCFF"
    diffs 0.137929963649928
    totalFlows 5.47899128680666
    degree 1
  ]
  node
  [
    id 255
    name "ACTN4"
    label "ACTN4"
    colors "#FF3A3A"
    diffs 5.5615802596186
    totalFlows 12.703877890366
    degree 1
  ]
  node
  [
    id 256
    name "HNRNPC"
    label "HNRNPC"
    colors "#8787FF"
    diffs -1.22499441277547
    totalFlows 127.430717467086
    degree 1
  ]
  node
  [
    id 257
    name "NIPSNAP3A"
    label "NIPSNAP3A"
    colors "#C8C8FF"
    diffs 0.0904570075895544
    totalFlows 0.0904570075895544
    degree 1
  ]
  node
  [
    id 258
    name "MKL1"
    label "MKL1"
    colors "#9595FF"
    diffs -0.797525903881415
    totalFlows 3.9057557345772
    degree 1
  ]
  node
  [
    id 259
    name "TECR"
    label "TECR"
    colors "#FFEFEF"
    diffs 1.45170937712668
    totalFlows 3.44297628115945
    degree 1
  ]
  node
  [
    id 260
    name "SUMO1"
    label "SUMO1"
    colors "#0000FF"
    diffs -133.65479587119
    totalFlows 379.789117059508
    degree 260
  ]
  edge
  [
    source 0
    target 260
    weight 0.996820734935999
    correlation -0.996820734935999
    sign -1
  ]
  edge
  [
    source 1
    target 260
    weight 0.993153590834732
    correlation -0.993153590834732
    sign -1
  ]
  edge
  [
    source 2
    target 260
    weight 0.989031727926871
    correlation -0.989031727926871
    sign -1
  ]
  edge
  [
    source 3
    target 260
    weight 0.989548973477123
    correlation 0.989548973477123
    sign 1
  ]
  edge
  [
    source 4
    target 260
    weight 0.98033398418519
    correlation -0.98033398418519
    sign -1
  ]
  edge
  [
    source 5
    target 260
    weight 0.999092382546248
    correlation -0.999092382546248
    sign -1
  ]
  edge
  [
    source 6
    target 260
    weight 0.947860470104267
    correlation -0.947860470104267
    sign -1
  ]
  edge
  [
    source 7
    target 260
    weight 0.99826702241178
    correlation -0.99826702241178
    sign -1
  ]
  edge
  [
    source 8
    target 260
    weight 0.980412532066147
    correlation 0.980412532066147
    sign 1
  ]
  edge
  [
    source 9
    target 260
    weight 0.970705059492236
    correlation -0.970705059492236
    sign -1
  ]
  edge
  [
    source 10
    target 260
    weight 0.980921494550734
    correlation -0.980921494550734
    sign -1
  ]
  edge
  [
    source 11
    target 260
    weight 0.987401639885104
    correlation 0.987401639885104
    sign 1
  ]
  edge
  [
    source 12
    target 260
    weight 0.95632963470949
    correlation -0.95632963470949
    sign -1
  ]
  edge
  [
    source 13
    target 260
    weight 0.999689936683164
    correlation -0.999689936683164
    sign -1
  ]
  edge
  [
    source 14
    target 260
    weight 0.96788989261978
    correlation -0.96788989261978
    sign -1
  ]
  edge
  [
    source 15
    target 260
    weight 0.97159570426464
    correlation -0.97159570426464
    sign -1
  ]
  edge
  [
    source 16
    target 260
    weight 0.984029801694711
    correlation -0.984029801694711
    sign -1
  ]
  edge
  [
    source 17
    target 260
    weight 0.940304528807364
    correlation -0.940304528807364
    sign -1
  ]
  edge
  [
    source 18
    target 260
    weight 0.984470196261427
    correlation -0.984470196261427
    sign -1
  ]
  edge
  [
    source 19
    target 260
    weight 0.9182433503173
    correlation 0.9182433503173
    sign 1
  ]
  edge
  [
    source 20
    target 260
    weight 0.969454568716787
    correlation -0.969454568716787
    sign -1
  ]
  edge
  [
    source 21
    target 260
    weight 0.90041199457099
    correlation 0.90041199457099
    sign 1
  ]
  edge
  [
    source 22
    target 260
    weight 0.950192318704427
    correlation -0.950192318704427
    sign -1
  ]
  edge
  [
    source 23
    target 260
    weight 0.953526387231775
    correlation 0.953526387231775
    sign 1
  ]
  edge
  [
    source 24
    target 260
    weight 0.888970872061832
    correlation 0.888970872061832
    sign 1
  ]
  edge
  [
    source 25
    target 260
    weight 0.973903856498608
    correlation 0.973903856498608
    sign 1
  ]
  edge
  [
    source 26
    target 260
    weight 0.952428716821467
    correlation 0.952428716821467
    sign 1
  ]
  edge
  [
    source 27
    target 260
    weight 0.874691938784102
    correlation 0.874691938784102
    sign 1
  ]
  edge
  [
    source 28
    target 260
    weight 0.968936014200367
    correlation -0.968936014200367
    sign -1
  ]
  edge
  [
    source 29
    target 260
    weight 0.943077213849212
    correlation 0.943077213849212
    sign 1
  ]
  edge
  [
    source 30
    target 260
    weight 0.934493136245547
    correlation -0.934493136245547
    sign -1
  ]
  edge
  [
    source 31
    target 260
    weight 0.943621421698292
    correlation -0.943621421698292
    sign -1
  ]
  edge
  [
    source 32
    target 260
    weight 0.969281286047829
    correlation 0.969281286047829
    sign 1
  ]
  edge
  [
    source 33
    target 260
    weight 0.913863021878622
    correlation 0.913863021878622
    sign 1
  ]
  edge
  [
    source 34
    target 260
    weight 0.823386554603474
    correlation -0.823386554603474
    sign -1
  ]
  edge
  [
    source 35
    target 260
    weight 0.9448411871782
    correlation 0.9448411871782
    sign 1
  ]
  edge
  [
    source 36
    target 260
    weight 0.818208200790646
    correlation 0.818208200790646
    sign 1
  ]
  edge
  [
    source 37
    target 260
    weight 0.817648513768029
    correlation -0.817648513768029
    sign -1
  ]
  edge
  [
    source 38
    target 260
    weight 0.91881822912776
    correlation 0.91881822912776
    sign 1
  ]
  edge
  [
    source 39
    target 260
    weight 0.81404520238129
    correlation 0.81404520238129
    sign 1
  ]
  edge
  [
    source 40
    target 260
    weight 0.943635919070983
    correlation -0.943635919070983
    sign -1
  ]
  edge
  [
    source 41
    target 260
    weight 0.901809745539261
    correlation 0.901809745539261
    sign 1
  ]
  edge
  [
    source 42
    target 260
    weight 0.922647423135942
    correlation -0.922647423135942
    sign -1
  ]
  edge
  [
    source 43
    target 260
    weight 0.94412869211212
    correlation -0.94412869211212
    sign -1
  ]
  edge
  [
    source 44
    target 260
    weight 0.904090606093716
    correlation 0.904090606093716
    sign 1
  ]
  edge
  [
    source 45
    target 260
    weight 0.88356682573279
    correlation -0.88356682573279
    sign -1
  ]
  edge
  [
    source 46
    target 260
    weight 0.92133583648547
    correlation 0.92133583648547
    sign 1
  ]
  edge
  [
    source 47
    target 260
    weight 0.947964766553825
    correlation -0.947964766553825
    sign -1
  ]
  edge
  [
    source 48
    target 260
    weight 0.764874571055397
    correlation 0.764874571055397
    sign 1
  ]
  edge
  [
    source 49
    target 260
    weight 0.920796146297908
    correlation 0.920796146297908
    sign 1
  ]
  edge
  [
    source 50
    target 260
    weight 0.947955082864282
    correlation 0.947955082864282
    sign 1
  ]
  edge
  [
    source 51
    target 260
    weight 0.767189127119778
    correlation 0.925084145055392
    sign 1
  ]
  edge
  [
    source 52
    target 260
    weight 0.922901253250942
    correlation 0.922901253250942
    sign 1
  ]
  edge
  [
    source 53
    target 260
    weight 0.971255742928703
    correlation -0.971255742928703
    sign -1
  ]
  edge
  [
    source 54
    target 260
    weight 0.968612559633393
    correlation 0.968612559633393
    sign 1
  ]
  edge
  [
    source 55
    target 260
    weight 0.742818974662429
    correlation -0.742818974662429
    sign -1
  ]
  edge
  [
    source 56
    target 260
    weight 0.939060573336507
    correlation 0.939060573336507
    sign 1
  ]
  edge
  [
    source 57
    target 260
    weight 0.906987301630365
    correlation -0.906987301630365
    sign -1
  ]
  edge
  [
    source 58
    target 260
    weight 0.851473010827729
    correlation -0.851473010827729
    sign -1
  ]
  edge
  [
    source 59
    target 260
    weight 0.731935905469487
    correlation -0.731935905469487
    sign -1
  ]
  edge
  [
    source 60
    target 260
    weight 0.862056527157637
    correlation 0.862056527157637
    sign 1
  ]
  edge
  [
    source 61
    target 260
    weight 0.883592813100435
    correlation 0.883592813100435
    sign 1
  ]
  edge
  [
    source 62
    target 260
    weight 0.973759767896798
    correlation 0.973759767896798
    sign 1
  ]
  edge
  [
    source 63
    target 260
    weight 0.914662249038805
    correlation 0.914662249038805
    sign 1
  ]
  edge
  [
    source 64
    target 260
    weight 0.954211117146268
    correlation 0.954211117146268
    sign 1
  ]
  edge
  [
    source 65
    target 260
    weight 0.879680644291118
    correlation 0.879680644291118
    sign 1
  ]
  edge
  [
    source 66
    target 260
    weight 0.932211692847246
    correlation 0.932211692847246
    sign 1
  ]
  edge
  [
    source 67
    target 260
    weight 0.704392804790895
    correlation 0.704392804790895
    sign 1
  ]
  edge
  [
    source 68
    target 260
    weight 0.899127122878461
    correlation 0.899127122878461
    sign 1
  ]
  edge
  [
    source 69
    target 260
    weight 0.701066882581789
    correlation 0.701066882581789
    sign 1
  ]
  edge
  [
    source 70
    target 260
    weight 0.869959312901152
    correlation -0.869959312901152
    sign -1
  ]
  edge
  [
    source 71
    target 260
    weight 0.691401203208534
    correlation -0.691401203208534
    sign -1
  ]
  edge
  [
    source 72
    target 260
    weight 0.856212879661109
    correlation 0.856212879661109
    sign 1
  ]
  edge
  [
    source 73
    target 260
    weight 0.929382633923329
    correlation -0.929382633923329
    sign -1
  ]
  edge
  [
    source 74
    target 260
    weight 0.89128405300095
    correlation -0.89128405300095
    sign -1
  ]
  edge
  [
    source 75
    target 260
    weight 0.909783730871572
    correlation 0.909783730871572
    sign 1
  ]
  edge
  [
    source 76
    target 260
    weight 0.769288062019465
    correlation 0.769288062019465
    sign 1
  ]
  edge
  [
    source 77
    target 260
    weight 0.8857005105784
    correlation 0.8857005105784
    sign 1
  ]
  edge
  [
    source 78
    target 260
    weight 0.875874734508072
    correlation 0.875874734508072
    sign 1
  ]
  edge
  [
    source 79
    target 260
    weight 0.884130669181073
    correlation 0.884130669181073
    sign 1
  ]
  edge
  [
    source 80
    target 260
    weight 0.717055719181205
    correlation -0.717055719181205
    sign -1
  ]
  edge
  [
    source 81
    target 260
    weight 0.654239910610804
    correlation 0.654239910610804
    sign 1
  ]
  edge
  [
    source 82
    target 260
    weight 0.702222683126137
    correlation 0.702222683126137
    sign 1
  ]
  edge
  [
    source 83
    target 260
    weight 0.89684102681684
    correlation 0.89684102681684
    sign 1
  ]
  edge
  [
    source 84
    target 260
    weight 0.887524885103427
    correlation -0.887524885103427
    sign -1
  ]
  edge
  [
    source 85
    target 260
    weight 0.808970861848399
    correlation -0.808970861848399
    sign -1
  ]
  edge
  [
    source 86
    target 260
    weight 0.64872061019029
    correlation -0.64872061019029
    sign -1
  ]
  edge
  [
    source 87
    target 260
    weight 0.640443837704185
    correlation 0.640443837704185
    sign 1
  ]
  edge
  [
    source 88
    target 260
    weight 0.636635636578744
    correlation 0.636635636578744
    sign 1
  ]
  edge
  [
    source 89
    target 260
    weight 0.819435707077583
    correlation -0.819435707077583
    sign -1
  ]
  edge
  [
    source 90
    target 260
    weight 0.629781061134135
    correlation 0.629781061134135
    sign 1
  ]
  edge
  [
    source 91
    target 260
    weight 0.89017081423323
    correlation 0.89017081423323
    sign 1
  ]
  edge
  [
    source 92
    target 260
    weight 0.614177046810254
    correlation -0.614177046810254
    sign -1
  ]
  edge
  [
    source 93
    target 260
    weight 0.889467358011614
    correlation -0.889467358011614
    sign -1
  ]
  edge
  [
    source 94
    target 260
    weight 0.9822104429486
    correlation 0.9822104429486
    sign 1
  ]
  edge
  [
    source 95
    target 260
    weight 0.827810920515395
    correlation 0.827810920515395
    sign 1
  ]
  edge
  [
    source 96
    target 260
    weight 0.606617382587104
    correlation 0.606617382587104
    sign 1
  ]
  edge
  [
    source 97
    target 260
    weight 0.606392241678002
    correlation 0.606392241678002
    sign 1
  ]
  edge
  [
    source 98
    target 260
    weight 0.60495467823694
    correlation 0.60495467823694
    sign 1
  ]
  edge
  [
    source 99
    target 260
    weight 0.657789916259048
    correlation -0.657789916259048
    sign -1
  ]
  edge
  [
    source 100
    target 260
    weight 0.793322312721303
    correlation 0.793322312721303
    sign 1
  ]
  edge
  [
    source 101
    target 260
    weight 0.8656658326626
    correlation 0.8656658326626
    sign 1
  ]
  edge
  [
    source 102
    target 260
    weight 0.905396531707459
    correlation 0.905396531707459
    sign 1
  ]
  edge
  [
    source 103
    target 260
    weight 0.595008734572771
    correlation 0.595008734572771
    sign 1
  ]
  edge
  [
    source 104
    target 260
    weight 0.87333405199737
    correlation -0.87333405199737
    sign -1
  ]
  edge
  [
    source 105
    target 260
    weight 0.776946208980356
    correlation 0.776946208980356
    sign 1
  ]
  edge
  [
    source 106
    target 260
    weight 0.870404484133729
    correlation 0.870404484133729
    sign 1
  ]
  edge
  [
    source 107
    target 260
    weight 0.771835342136672
    correlation -0.771835342136672
    sign -1
  ]
  edge
  [
    source 108
    target 260
    weight 0.834175589036888
    correlation 0.834175589036888
    sign 1
  ]
  edge
  [
    source 109
    target 260
    weight 0.836295920483259
    correlation 0.836295920483259
    sign 1
  ]
  edge
  [
    source 110
    target 260
    weight 0.810523382337512
    correlation -0.810523382337512
    sign -1
  ]
  edge
  [
    source 111
    target 260
    weight 0.574118903331255
    correlation 0.574118903331255
    sign 1
  ]
  edge
  [
    source 112
    target 260
    weight 0.827077040889675
    correlation -0.827077040889675
    sign -1
  ]
  edge
  [
    source 113
    target 260
    weight 0.572290777332275
    correlation 0.572290777332275
    sign 1
  ]
  edge
  [
    source 114
    target 260
    weight 0.864341987882127
    correlation 0.864341987882127
    sign 1
  ]
  edge
  [
    source 115
    target 260
    weight 0.557586251169663
    correlation 0.557586251169663
    sign 1
  ]
  edge
  [
    source 116
    target 260
    weight 0.857458269498882
    correlation 0.857458269498882
    sign 1
  ]
  edge
  [
    source 117
    target 260
    weight 0.825790064727875
    correlation 0.825790064727875
    sign 1
  ]
  edge
  [
    source 118
    target 260
    weight 0.90866044829871
    correlation 0.90866044829871
    sign 1
  ]
  edge
  [
    source 119
    target 260
    weight 0.913042785819711
    correlation -0.913042785819711
    sign -1
  ]
  edge
  [
    source 120
    target 260
    weight 0.565907208570629
    correlation 0.565907208570629
    sign 1
  ]
  edge
  [
    source 121
    target 260
    weight 0.805849286329617
    correlation -0.805849286329617
    sign -1
  ]
  edge
  [
    source 122
    target 260
    weight 0.544842322759433
    correlation -0.544842322759433
    sign -1
  ]
  edge
  [
    source 123
    target 260
    weight 0.930779541914235
    correlation 0.930779541914235
    sign 1
  ]
  edge
  [
    source 124
    target 260
    weight 0.803754393307211
    correlation -0.803754393307211
    sign -1
  ]
  edge
  [
    source 125
    target 260
    weight 0.896210144412534
    correlation 0.896210144412534
    sign 1
  ]
  edge
  [
    source 126
    target 260
    weight 0.852275470472689
    correlation 0.852275470472689
    sign 1
  ]
  edge
  [
    source 127
    target 260
    weight 0.77195732904127
    correlation 0.77195732904127
    sign 1
  ]
  edge
  [
    source 128
    target 260
    weight 0.809881575911264
    correlation 0.809881575911264
    sign 1
  ]
  edge
  [
    source 129
    target 260
    weight 0.750249468234462
    correlation -0.750249468234462
    sign -1
  ]
  edge
  [
    source 130
    target 260
    weight 0.9098904515829
    correlation 0.9098904515829
    sign 1
  ]
  edge
  [
    source 131
    target 260
    weight 0.84517378456716
    correlation 0.84517378456716
    sign 1
  ]
  edge
  [
    source 132
    target 260
    weight 0.78463947489305
    correlation -0.78463947489305
    sign -1
  ]
  edge
  [
    source 133
    target 260
    weight 0.835667354276789
    correlation 0.835667354276789
    sign 1
  ]
  edge
  [
    source 134
    target 260
    weight 0.853457367337462
    correlation 0.853457367337462
    sign 1
  ]
  edge
  [
    source 135
    target 260
    weight 0.937943020550457
    correlation -0.937943020550457
    sign -1
  ]
  edge
  [
    source 136
    target 260
    weight 0.823811557297398
    correlation 0.823811557297398
    sign 1
  ]
  edge
  [
    source 137
    target 260
    weight 0.824736403114727
    correlation -0.824736403114727
    sign -1
  ]
  edge
  [
    source 138
    target 260
    weight 0.899848771821077
    correlation -0.899848771821077
    sign -1
  ]
  edge
  [
    source 139
    target 260
    weight 0.50879173956862
    correlation 0.50879173956862
    sign 1
  ]
  edge
  [
    source 140
    target 260
    weight 0.767712353162875
    correlation -0.767712353162875
    sign -1
  ]
  edge
  [
    source 141
    target 260
    weight 0.875413750551614
    correlation -0.875413750551614
    sign -1
  ]
  edge
  [
    source 142
    target 260
    weight 0.869238847711047
    correlation -0.869238847711047
    sign -1
  ]
  edge
  [
    source 143
    target 260
    weight 0.794223431853371
    correlation -0.794223431853371
    sign -1
  ]
  edge
  [
    source 144
    target 260
    weight 0.720577125647897
    correlation 0.720577125647897
    sign 1
  ]
  edge
  [
    source 145
    target 260
    weight 0.833584874699792
    correlation 0.833584874699792
    sign 1
  ]
  edge
  [
    source 146
    target 260
    weight 0.800368137553706
    correlation 0.800368137553706
    sign 1
  ]
  edge
  [
    source 147
    target 260
    weight 0.778914293174222
    correlation -0.778914293174222
    sign -1
  ]
  edge
  [
    source 148
    target 260
    weight 0.486944345459139
    correlation -0.486944345459139
    sign -1
  ]
  edge
  [
    source 149
    target 260
    weight 0.678097187320431
    correlation -0.678097187320431
    sign -1
  ]
  edge
  [
    source 150
    target 260
    weight 0.86776121723336
    correlation -0.86776121723336
    sign -1
  ]
  edge
  [
    source 151
    target 260
    weight 0.690662180476534
    correlation -0.88983404352529
    sign -1
  ]
  edge
  [
    source 152
    target 260
    weight 0.710274748074022
    correlation -0.710274748074022
    sign -1
  ]
  edge
  [
    source 153
    target 260
    weight 0.827456763462477
    correlation 0.827456763462477
    sign 1
  ]
  edge
  [
    source 154
    target 260
    weight 0.642278045813285
    correlation 0.704939538283079
    sign 1
  ]
  edge
  [
    source 155
    target 260
    weight 0.760872008036488
    correlation -0.864621599706816
    sign -1
  ]
  edge
  [
    source 156
    target 260
    weight 0.774871382520568
    correlation -0.96726856923945
    sign -1
  ]
  edge
  [
    source 157
    target 260
    weight 0.833960801027947
    correlation 0.833960801027947
    sign 1
  ]
  edge
  [
    source 158
    target 260
    weight 0.877857851356306
    correlation 0.901609946895328
    sign 1
  ]
  edge
  [
    source 159
    target 260
    weight 0.445484945470946
    correlation 0.445484945470946
    sign 1
  ]
  edge
  [
    source 160
    target 260
    weight 0.443548960522215
    correlation 0.443548960522215
    sign 1
  ]
  edge
  [
    source 161
    target 260
    weight 0.834469827578739
    correlation 0.834469827578739
    sign 1
  ]
  edge
  [
    source 162
    target 260
    weight 0.436437706236316
    correlation -0.436437706236316
    sign -1
  ]
  edge
  [
    source 163
    target 260
    weight 0.753573380951238
    correlation -0.753573380951238
    sign -1
  ]
  edge
  [
    source 164
    target 260
    weight 0.429032974995975
    correlation -0.429032974995975
    sign -1
  ]
  edge
  [
    source 165
    target 260
    weight 0.427539633726939
    correlation -0.427539633726939
    sign -1
  ]
  edge
  [
    source 166
    target 260
    weight 0.421186924017704
    correlation 0.421186924017704
    sign 1
  ]
  edge
  [
    source 167
    target 260
    weight 0.837694569807269
    correlation -0.837694569807269
    sign -1
  ]
  edge
  [
    source 168
    target 260
    weight 0.78227195868631
    correlation 0.78227195868631
    sign 1
  ]
  edge
  [
    source 169
    target 260
    weight 0.859708491953871
    correlation 0.859708491953871
    sign 1
  ]
  edge
  [
    source 170
    target 260
    weight 0.838375798164404
    correlation 0.839459620195713
    sign 1
  ]
  edge
  [
    source 171
    target 260
    weight 0.762504158729041
    correlation -0.762504158729041
    sign -1
  ]
  edge
  [
    source 172
    target 260
    weight 0.805710114787804
    correlation -0.805710114787804
    sign -1
  ]
  edge
  [
    source 173
    target 260
    weight 0.813686729746413
    correlation -0.813686729746413
    sign -1
  ]
  edge
  [
    source 174
    target 260
    weight 0.714037183461595
    correlation -0.714037183461595
    sign -1
  ]
  edge
  [
    source 175
    target 260
    weight 0.812953082939665
    correlation 0.812953082939665
    sign 1
  ]
  edge
  [
    source 176
    target 260
    weight 0.775975369553687
    correlation -0.775975369553687
    sign -1
  ]
  edge
  [
    source 177
    target 260
    weight 0.74970715795966
    correlation -0.74970715795966
    sign -1
  ]
  edge
  [
    source 178
    target 260
    weight 0.782999886946295
    correlation -0.782999886946295
    sign -1
  ]
  edge
  [
    source 179
    target 260
    weight 0.751337767882261
    correlation -0.751337767882261
    sign -1
  ]
  edge
  [
    source 180
    target 260
    weight 0.353129824369313
    correlation -0.353129824369313
    sign -1
  ]
  edge
  [
    source 181
    target 260
    weight 0.805800556311878
    correlation -0.805800556311878
    sign -1
  ]
  edge
  [
    source 182
    target 260
    weight 0.680013390241095
    correlation -0.680013390241095
    sign -1
  ]
  edge
  [
    source 183
    target 260
    weight 0.708564043081335
    correlation 0.708564043081335
    sign 1
  ]
  edge
  [
    source 184
    target 260
    weight 0.492264165105202
    correlation -0.492264165105202
    sign -1
  ]
  edge
  [
    source 185
    target 260
    weight 0.783980818638158
    correlation -0.783980818638158
    sign -1
  ]
  edge
  [
    source 186
    target 260
    weight 0.722857779237597
    correlation 0.722857779237597
    sign 1
  ]
  edge
  [
    source 187
    target 260
    weight 0.760791477682291
    correlation -0.760791477682291
    sign -1
  ]
  edge
  [
    source 188
    target 260
    weight 0.729635455521198
    correlation -0.729635455521198
    sign -1
  ]
  edge
  [
    source 189
    target 260
    weight 0.727680478537019
    correlation 0.727680478537019
    sign 1
  ]
  edge
  [
    source 190
    target 260
    weight 0.798024908848487
    correlation 0.798024908848487
    sign 1
  ]
  edge
  [
    source 191
    target 260
    weight 0.668543830997592
    correlation 0.668543830997592
    sign 1
  ]
  edge
  [
    source 192
    target 260
    weight 0.74233834745611
    correlation 0.74233834745611
    sign 1
  ]
  edge
  [
    source 193
    target 260
    weight 0.728882372972768
    correlation 0.728882372972768
    sign 1
  ]
  edge
  [
    source 194
    target 260
    weight 0.727534622404408
    correlation -0.727534622404408
    sign -1
  ]
  edge
  [
    source 195
    target 260
    weight 0.769245045922428
    correlation -0.877482204525805
    sign -1
  ]
  edge
  [
    source 196
    target 260
    weight 0.73833855838022
    correlation -0.73833855838022
    sign -1
  ]
  edge
  [
    source 197
    target 260
    weight 0.675648120966262
    correlation -0.675648120966262
    sign -1
  ]
  edge
  [
    source 198
    target 260
    weight 0.816413344700871
    correlation -0.816413344700871
    sign -1
  ]
  edge
  [
    source 199
    target 260
    weight 0.792109669619353
    correlation -0.792109669619353
    sign -1
  ]
  edge
  [
    source 200
    target 260
    weight 0.676690676530508
    correlation 0.676690676530508
    sign 1
  ]
  edge
  [
    source 201
    target 260
    weight 0.955236841613561
    correlation -0.955236841613561
    sign -1
  ]
  edge
  [
    source 202
    target 260
    weight 0.339187708212381
    correlation -0.723971283348592
    sign -1
  ]
  edge
  [
    source 203
    target 260
    weight 0.738938344485627
    correlation -0.738938344485627
    sign -1
  ]
  edge
  [
    source 204
    target 260
    weight 0.704686651552804
    correlation 0.704686651552804
    sign 1
  ]
  edge
  [
    source 205
    target 260
    weight 0.297023482757136
    correlation -0.78029272484601
    sign -1
  ]
  edge
  [
    source 206
    target 260
    weight 0.721424053070283
    correlation 0.721424053070283
    sign 1
  ]
  edge
  [
    source 207
    target 260
    weight 0.342402431446796
    correlation 0.664418439514305
    sign 1
  ]
  edge
  [
    source 208
    target 260
    weight 0.650965550639008
    correlation -0.650965550639008
    sign -1
  ]
  edge
  [
    source 209
    target 260
    weight 0.342627783008014
    correlation -0.692294072303842
    sign -1
  ]
  edge
  [
    source 210
    target 260
    weight 0.382498739089678
    correlation -0.698460276600913
    sign -1
  ]
  edge
  [
    source 211
    target 260
    weight 0.760761569679963
    correlation -0.851642308836939
    sign -1
  ]
  edge
  [
    source 212
    target 260
    weight 0.702056081359946
    correlation -0.946890858783992
    sign -1
  ]
  edge
  [
    source 213
    target 260
    weight 0.608560926959363
    correlation -0.608560926959363
    sign -1
  ]
  edge
  [
    source 214
    target 260
    weight 0.689909297837948
    correlation 0.689909297837948
    sign 1
  ]
  edge
  [
    source 215
    target 260
    weight 0.207116572322458
    correlation -0.207116572322458
    sign -1
  ]
  edge
  [
    source 216
    target 260
    weight 0.69589378155167
    correlation 0.69589378155167
    sign 1
  ]
  edge
  [
    source 217
    target 260
    weight 0.738036496229001
    correlation -0.738036496229001
    sign -1
  ]
  edge
  [
    source 218
    target 260
    weight 0.841717745142547
    correlation 0.841717745142547
    sign 1
  ]
  edge
  [
    source 219
    target 260
    weight 0.803664127341312
    correlation -0.803664127341312
    sign -1
  ]
  edge
  [
    source 220
    target 260
    weight 0.629444839431745
    correlation -0.629444839431745
    sign -1
  ]
  edge
  [
    source 221
    target 260
    weight 0.180681961682997
    correlation -0.180681961682997
    sign -1
  ]
  edge
  [
    source 222
    target 260
    weight 0.538178374923595
    correlation -0.538178374923595
    sign -1
  ]
  edge
  [
    source 223
    target 260
    weight 0.616435530623217
    correlation -0.850495843651861
    sign -1
  ]
  edge
  [
    source 224
    target 260
    weight 0.570351755752153
    correlation -0.570351755752153
    sign -1
  ]
  edge
  [
    source 225
    target 260
    weight 0.618830977605094
    correlation 0.618830977605094
    sign 1
  ]
  edge
  [
    source 226
    target 260
    weight 0.667311828556747
    correlation -0.667311828556747
    sign -1
  ]
  edge
  [
    source 227
    target 260
    weight 0.448241038888733
    correlation 0.681957300190602
    sign 1
  ]
  edge
  [
    source 228
    target 260
    weight 0.161243374921907
    correlation 0.161243374921907
    sign 1
  ]
  edge
  [
    source 229
    target 260
    weight 0.665415263297724
    correlation -0.665415263297724
    sign -1
  ]
  edge
  [
    source 230
    target 260
    weight 0.725652805221157
    correlation 0.725652805221157
    sign 1
  ]
  edge
  [
    source 231
    target 260
    weight 0.15700032036608
    correlation 0.15700032036608
    sign 1
  ]
  edge
  [
    source 232
    target 260
    weight 0.192301923054017
    correlation 0.192301923054017
    sign 1
  ]
  edge
  [
    source 233
    target 260
    weight 0.714018350735022
    correlation -0.714018350735022
    sign -1
  ]
  edge
  [
    source 234
    target 260
    weight 0.670922055611832
    correlation 0.670922055611832
    sign 1
  ]
  edge
  [
    source 235
    target 260
    weight 0.125628176951619
    correlation -0.125628176951619
    sign -1
  ]
  edge
  [
    source 236
    target 260
    weight 0.159320206711241
    correlation -0.779162100804513
    sign -1
  ]
  edge
  [
    source 237
    target 260
    weight 0.705521506683893
    correlation 0.705521506683893
    sign 1
  ]
  edge
  [
    source 238
    target 260
    weight 0.652401705851041
    correlation -0.652401705851041
    sign -1
  ]
  edge
  [
    source 239
    target 260
    weight 0.757847422832163
    correlation 0.757847422832163
    sign 1
  ]
  edge
  [
    source 240
    target 260
    weight 0.342968739236858
    correlation -0.618490248905055
    sign -1
  ]
  edge
  [
    source 241
    target 260
    weight 0.149878765157526
    correlation -0.522647646918828
    sign -1
  ]
  edge
  [
    source 242
    target 260
    weight 0.723748721736642
    correlation 0.723748721736642
    sign 1
  ]
  edge
  [
    source 243
    target 260
    weight 0.143171302017667
    correlation 0.621851947013973
    sign 1
  ]
  edge
  [
    source 244
    target 260
    weight 0.0806746976606596
    correlation 0.0806746976606596
    sign 1
  ]
  edge
  [
    source 245
    target 260
    weight 0.411679368005553
    correlation 0.641382750954282
    sign 1
  ]
  edge
  [
    source 246
    target 260
    weight 0.641004644218641
    correlation 0.641004644218641
    sign 1
  ]
  edge
  [
    source 247
    target 260
    weight 0.697329066014503
    correlation -0.697329066014503
    sign -1
  ]
  edge
  [
    source 248
    target 260
    weight 0.0820875165854258
    correlation 0.672180547361772
    sign 1
  ]
  edge
  [
    source 249
    target 260
    weight 0.0520369746762829
    correlation -0.0520369746762829
    sign -1
  ]
  edge
  [
    source 250
    target 260
    weight 0.0438632677807298
    correlation -0.0438632677807298
    sign -1
  ]
  edge
  [
    source 251
    target 260
    weight 0.0681858974575208
    correlation -0.642840992423129
    sign -1
  ]
  edge
  [
    source 252
    target 260
    weight 0.0510192130557953
    correlation -0.630677123289111
    sign -1
  ]
  edge
  [
    source 253
    target 260
    weight 0.0469953182960905
    correlation -0.79250942640879
    sign -1
  ]
  edge
  [
    source 254
    target 260
    weight 0.0435177360014652
    correlation 0.660609424868041
    sign 1
  ]
  edge
  [
    source 255
    target 260
    weight 0.0363911067832456
    correlation 0.590356978108688
    sign 1
  ]
  edge
  [
    source 256
    target 260
    weight 0.016507387119128
    correlation 0.016507387119128
    sign 1
  ]
  edge
  [
    source 257
    target 260
    weight 0.0452285037947772
    correlation -0.697911100484492
    sign -1
  ]
  edge
  [
    source 258
    target 260
    weight 0.00791446773003068
    correlation 0.923302885120196
    sign 1
  ]
  edge
  [
    source 259
    target 260
    weight 0.114764732740519
    correlation -0.691595629342921
    sign -1
  ]
]
