# Supplementary material for: Aspergillus fumigatus Challenged by Human Dendritic Cells: Metabolic and Regulatory Pathway Responses Testify a Tight Battle
Source: Front Cell Infect Microbiol. 2019 May 22;9:168. doi: 10.3389/fcimb.2019.00168 (PMC6540932; doi:10.3389/fcimb.2019.00168)
Supplement: Supplementary file 12 [file Data_Sheet_2.ZIP › Supplementary_dataset2/SUMO4_NR_Control.gml]

Creator "igraph version 1.2.0 Mon Jun  4 11:55:24 2018"
Version 1
graph
[
  directed 1
  node
  [
    id 0
    name "SUMO4"
    label "SUMO4"
    colors "#EBEBFF"
    diffs -14.3214425637322
    totalFlows 19.7003136873016
    degree 13
  ]
  node
  [
    id 1
    name "CLIC1"
    label "CLIC1"
    colors "#FF9C9C"
    diffs -3.33130419071279
    totalFlows 7.28832936270827
    degree 1
  ]
  node
  [
    id 2
    name "SUMO1"
    label "SUMO1"
    colors "#0000FF"
    diffs -133.65479587119
    totalFlows 513.443912930697
    degree 1
  ]
  node
  [
    id 3
    name "MRPS22"
    label "MRPS22"
    colors "#FF2727"
    diffs 1.56497075287716
    totalFlows 1.88177962905427
    degree 1
  ]
  node
  [
    id 4
    name "SOD1"
    label "SOD1"
    colors "#FF4E4E"
    diffs -0.191286325799869
    totalFlows 5.62695202907645
    degree 1
  ]
  node
  [
    id 5
    name "NONO"
    label "NONO"
    colors "#7575FF"
    diffs -24.9742697300605
    totalFlows 62.206234551351
    degree 1
  ]
  node
  [
    id 6
    name "FOS"
    label "FOS"
    colors "#2727FF"
    diffs -41.7888050354817
    totalFlows 79.0774138220082
    degree 1
  ]
  node
  [
    id 7
    name "PGK1"
    label "PGK1"
    colors "#FFC4C4"
    diffs -7.31669485255946
    totalFlows 12.4858302548471
    degree 1
  ]
  node
  [
    id 8
    name "PITHD1"
    label "PITHD1"
    colors "#FF7575"
    diffs -1.8193672640295
    totalFlows 1.8193672640295
    degree 1
  ]
  node
  [
    id 9
    name "TFAP2A"
    label "TFAP2A"
    colors "#9C9CFF"
    diffs -18.6569650257464
    totalFlows 27.7020546492043
    degree 1
  ]
  node
  [
    id 10
    name "WDR5"
    label "WDR5"
    colors "#C4C4FF"
    diffs -16.4394901803477
    totalFlows 66.1020885226241
    degree 1
  ]
  node
  [
    id 11
    name "NR3C1"
    label "NR3C1"
    colors "#4E4EFF"
    diffs -40.5308895349851
    totalFlows 94.3828711819155
    degree 1
  ]
  node
  [
    id 12
    name "PHB"
    label "PHB"
    colors "#FFEBEB"
    diffs -8.71499713395067
    totalFlows 47.9306596149869
    degree 1
  ]
  node
  [
    id 13
    name "HNRNPD"
    label "HNRNPD"
    colors "#FF0000"
    diffs 3.13623191750136
    totalFlows 75.3415361834127
    degree 1
  ]
  edge
  [
    source 0
    target 1
    weight 0.956251818048168
    correlation -0.956251818048168
    sign -1
  ]
  edge
  [
    source 0
    target 2
    weight 0.940213045548374
    correlation 0.940213045548374
    sign 1
  ]
  edge
  [
    source 0
    target 3
    weight 0.940889814527136
    correlation -0.995672546761234
    sign -1
  ]
  edge
  [
    source 0
    target 4
    weight 0.073955694165206
    correlation -0.950965796739187
    sign -1
  ]
  edge
  [
    source 0
    target 5
    weight 0.902406582516381
    correlation 0.902406582516381
    sign 1
  ]
  edge
  [
    source 0
    target 6
    weight 0.89923202972924
    correlation 0.89923202972924
    sign 1
  ]
  edge
  [
    source 0
    target 7
    weight 0.962842801542844
    correlation 0.962842801542844
    sign 1
  ]
  edge
  [
    source 0
    target 8
    weight 0.90968363201475
    correlation -0.964443144846243
    sign -1
  ]
  edge
  [
    source 0
    target 9
    weight 0.955065016895814
    correlation -0.955065016895814
    sign -1
  ]
  edge
  [
    source 0
    target 10
    weight 0.819063818615047
    correlation -0.819063818615047
    sign -1
  ]
  edge
  [
    source 0
    target 11
    weight 0.757707309859528
    correlation 0.757707309859528
    sign 1
  ]
  edge
  [
    source 0
    target 12
    weight 0.686662254576438
    correlation -0.686662254576438
    sign -1
  ]
  edge
  [
    source 0
    target 13
    weight 0.0461830256118922
    correlation -0.630742644360906
    sign -1
  ]
]
