# Supplementary material for: Aspergillus fumigatus Challenged by Human Dendritic Cells: Metabolic and Regulatory Pathway Responses Testify a Tight Battle
Source: Front Cell Infect Microbiol. 2019 May 22;9:168. doi: 10.3389/fcimb.2019.00168 (PMC6540932; doi:10.3389/fcimb.2019.00168)
Supplement: Supplementary file 12 [file Data_Sheet_2.ZIP › Supplementary_dataset2/SUMO4_NR_Disease.gml]

Creator "igraph version 1.2.0 Mon Jun  4 11:55:24 2018"
Version 1
graph
[
  directed 1
  node
  [
    id 0
    name "SUMO4"
    label "SUMO4"
    colors "#FFFFFF"
    diffs -14.3214425637322
    totalFlows 5.37887112356942
    degree 4
  ]
  node
  [
    id 1
    name "CCT6A"
    label "CCT6A"
    colors "#FF0000"
    diffs -0.279162058592306
    totalFlows 7.52041411040484
    degree 1
  ]
  node
  [
    id 2
    name "HNRNPK"
    label "HNRNPK"
    colors "#FF7F7F"
    diffs -1.86653013630476
    totalFlows 28.5332771875744
    degree 1
  ]
  node
  [
    id 3
    name "FOS"
    label "FOS"
    colors "#0000FF"
    diffs -41.7888050354817
    totalFlows 37.2886087865265
    degree 1
  ]
  node
  [
    id 4
    name "NR3C1"
    label "NR3C1"
    colors "#7F7FFF"
    diffs -40.5308895349851
    totalFlows 53.8519816469304
    degree 1
  ]
  edge
  [
    source 0
    target 1
    weight 0.484932541504625
    correlation 0.954258128938197
    sign 1
  ]
  edge
  [
    source 0
    target 2
    weight 0.97434949861057
    correlation 0.97434949861057
    sign 1
  ]
  edge
  [
    source 0
    target 3
    weight 0.749942200939673
    correlation -0.749942200939673
    sign -1
  ]
  edge
  [
    source 0
    target 4
    weight 0.480211320729844
    correlation -0.671548737098282
    sign -1
  ]
]
