# Supplementary material for: Aspergillus fumigatus Challenged by Human Dendritic Cells: Metabolic and Regulatory Pathway Responses Testify a Tight Battle
Source: Front Cell Infect Microbiol. 2019 May 22;9:168. doi: 10.3389/fcimb.2019.00168 (PMC6540932; doi:10.3389/fcimb.2019.00168)
Supplement: Supplementary file 12 [file Data_Sheet_2.ZIP › Supplementary_dataset2/TARDBP_KT_Control.gml]

Creator "igraph version 1.2.0 Mon Jun  4 11:55:11 2018"
Version 1
graph
[
  directed 1
  node
  [
    id 0
    name "STAU1"
    label "STAU1"
    colors "#7E7EFF"
    diffs -4.43603138623338
    totalFlows 30.58582508028
    degree 1
  ]
  node
  [
    id 1
    name "HNRNPC"
    label "HNRNPC"
    colors "#FFEAEA"
    diffs -1.22499441277547
    totalFlows 128.655711879861
    degree 1
  ]
  node
  [
    id 2
    name "SQSTM1"
    label "SQSTM1"
    colors "#0606FF"
    diffs -35.9313167135354
    totalFlows 174.060821714887
    degree 1
  ]
  node
  [
    id 3
    name "HNRNPR"
    label "HNRNPR"
    colors "#AEAEFF"
    diffs -3.71408495528776
    totalFlows 21.0059023592083
    degree 1
  ]
  node
  [
    id 4
    name "RPL31"
    label "RPL31"
    colors "#D8D8FF"
    diffs -2.12984338659442
    totalFlows 11.1281385884166
    degree 1
  ]
  node
  [
    id 5
    name "HDAC6"
    label "HDAC6"
    colors "#FF0C0C"
    diffs 16.9592648745931
    totalFlows 21.3378529700629
    degree 1
  ]
  node
  [
    id 6
    name "HNRNPA3"
    label "HNRNPA3"
    colors "#F6F6FF"
    diffs -1.73614052464396
    totalFlows 10.43078057886
    degree 1
  ]
  node
  [
    id 7
    name "RPL14"
    label "RPL14"
    colors "#FF1111"
    diffs 8.77986470893858
    totalFlows 5.73274316032333
    degree 1
  ]
  node
  [
    id 8
    name "SNRNP200"
    label "SNRNP200"
    colors "#8A8AFF"
    diffs -4.10742228882311
    totalFlows 17.0078909291209
    degree 1
  ]
  node
  [
    id 9
    name "NUFIP2"
    label "NUFIP2"
    colors "#B3B3FF"
    diffs -3.5481837808493
    totalFlows 3.5481837808493
    degree 1
  ]
  node
  [
    id 10
    name "RPS24"
    label "RPS24"
    colors "#FFD8D8"
    diffs -1.05056373956998
    totalFlows 13.9726372092735
    degree 1
  ]
  node
  [
    id 11
    name "RPL8"
    label "RPL8"
    colors "#FF9090"
    diffs 0.597223661729446
    totalFlows 7.92935861182014
    degree 1
  ]
  node
  [
    id 12
    name "ASPH"
    label "ASPH"
    colors "#FFBABA"
    diffs -0.51960066830236
    totalFlows 1.97359362400921
    degree 1
  ]
  node
  [
    id 13
    name "CAPRIN1"
    label "CAPRIN1"
    colors "#FFA2A2"
    diffs -0.149918769963412
    totalFlows 3.79426145143874
    degree 1
  ]
  node
  [
    id 14
    name "G3BP1"
    label "G3BP1"
    colors "#BABAFF"
    diffs -3.08283014854953
    totalFlows 14.9027542477277
    degree 1
  ]
  node
  [
    id 15
    name "IRAK2"
    label "IRAK2"
    colors "#4141FF"
    diffs -8.71494574791623
    totalFlows 39.9538683340254
    degree 1
  ]
  node
  [
    id 16
    name "FAM120A"
    label "FAM120A"
    colors "#6060FF"
    diffs -5.63933671354317
    totalFlows 5.63933671354317
    degree 1
  ]
  node
  [
    id 17
    name "MRPL22"
    label "MRPL22"
    colors "#FFAEAE"
    diffs -0.358690155020936
    totalFlows 1.84948081583369
    degree 1
  ]
  node
  [
    id 18
    name "XRCC5"
    label "XRCC5"
    colors "#2A2AFF"
    diffs -11.6839827351484
    totalFlows 34.8772713050588
    degree 1
  ]
  node
  [
    id 19
    name "RPS4X"
    label "RPS4X"
    colors "#FF3030"
    diffs 4.9672806451912
    totalFlows 7.80764046913822
    degree 1
  ]
  node
  [
    id 20
    name "RPA3"
    label "RPA3"
    colors "#FF1E1E"
    diffs 6.23947069956168
    totalFlows 47.9881734390277
    degree 1
  ]
  node
  [
    id 21
    name "U2SURP"
    label "U2SURP"
    colors "#EAEAFF"
    diffs -1.87113285751557
    totalFlows 1.87113285751557
    degree 1
  ]
  node
  [
    id 22
    name "AHCYL1"
    label "AHCYL1"
    colors "#FFFCFC"
    diffs -1.5678171978233
    totalFlows 18.9994286653398
    degree 1
  ]
  node
  [
    id 23
    name "CAND1"
    label "CAND1"
    colors "#FF5A5A"
    diffs 2.42672016316417
    totalFlows 62.5883499681956
    degree 1
  ]
  node
  [
    id 24
    name "HNRNPH1"
    label "HNRNPH1"
    colors "#FFF0F0"
    diffs -1.49091987237011
    totalFlows 15.1175307869553
    degree 1
  ]
  node
  [
    id 25
    name "PAXIP1"
    label "PAXIP1"
    colors "#2424FF"
    diffs -13.6975790113138
    totalFlows 37.9806674448023
    degree 1
  ]
  node
  [
    id 26
    name "DDX5"
    label "DDX5"
    colors "#7878FF"
    diffs -4.65970179150488
    totalFlows 26.6022206008139
    degree 1
  ]
  node
  [
    id 27
    name "EIF3A"
    label "EIF3A"
    colors "#FF4E4E"
    diffs 3.03824409323126
    totalFlows 7.62035710642719
    degree 1
  ]
  node
  [
    id 28
    name "DSC1"
    label "DSC1"
    colors "#FFCCCC"
    diffs -0.763462999207895
    totalFlows 1.99728222628103
    degree 1
  ]
  node
  [
    id 29
    name "RPL7"
    label "RPL7"
    colors "#FF5353"
    diffs 3.0014126519556
    totalFlows 8.21037527251068
    degree 1
  ]
  node
  [
    id 30
    name "FBL"
    label "FBL"
    colors "#9090FF"
    diffs -4.049108124296
    totalFlows 17.1035591709757
    degree 1
  ]
  node
  [
    id 31
    name "CCAR2"
    label "CCAR2"
    colors "#D2D2FF"
    diffs -2.27656972990273
    totalFlows 10.9908895891727
    degree 1
  ]
  node
  [
    id 32
    name "PABPC4"
    label "PABPC4"
    colors "#FFB3B3"
    diffs -0.390069773187767
    totalFlows 13.1177931641011
    degree 1
  ]
  node
  [
    id 33
    name "RPL3"
    label "RPL3"
    colors "#FF7171"
    diffs 2.26004624273762
    totalFlows 7.61737723390225
    degree 1
  ]
  node
  [
    id 34
    name "HNRNPA2B1"
    label "HNRNPA2B1"
    colors "#FFC5C5"
    diffs -0.740791536681838
    totalFlows 14.5630341224647
    degree 1
  ]
  node
  [
    id 35
    name "USP10"
    label "USP10"
    colors "#DEDEFF"
    diffs -2.06244961745845
    totalFlows 5.05192194684634
    degree 1
  ]
  node
  [
    id 36
    name "RPL21"
    label "RPL21"
    colors "#FF9C9C"
    diffs -0.129548100541426
    totalFlows 10.9406560401036
    degree 1
  ]
  node
  [
    id 37
    name "MRPL44"
    label "MRPL44"
    colors "#9696FF"
    diffs -3.98866595499628
    totalFlows 3.98866595499628
    degree 1
  ]
  node
  [
    id 38
    name "DDX21"
    label "DDX21"
    colors "#FF0000"
    diffs 39.1885183341576
    totalFlows 58.5759519741942
    degree 1
  ]
  node
  [
    id 39
    name "HSP90AA1"
    label "HSP90AA1"
    colors "#7171FF"
    diffs -4.70238976890437
    totalFlows 102.729163431092
    degree 1
  ]
  node
  [
    id 40
    name "VCAM1"
    label "VCAM1"
    colors "#1818FF"
    diffs -20.8688039838852
    totalFlows 54.037198869324
    degree 1
  ]
  node
  [
    id 41
    name "H1FX"
    label "H1FX"
    colors "#FFA8A8"
    diffs -0.321132182790188
    totalFlows 3.76334329554444
    degree 1
  ]
  node
  [
    id 42
    name "SSB"
    label "SSB"
    colors "#E3E3FF"
    diffs -1.96036109661089
    totalFlows 10.8631014063412
    degree 1
  ]
  node
  [
    id 43
    name "LSM6"
    label "LSM6"
    colors "#FCFCFF"
    diffs -1.61513164057298
    totalFlows 1.61513164057298
    degree 1
  ]
  node
  [
    id 44
    name "UBQLN2"
    label "UBQLN2"
    colors "#A8A8FF"
    diffs -3.76712782789147
    totalFlows 10.2429224187417
    degree 1
  ]
  node
  [
    id 45
    name "ZHX1"
    label "ZHX1"
    colors "#CCCCFF"
    diffs -2.47906408856236
    totalFlows 6.26258456752596
    degree 1
  ]
  node
  [
    id 46
    name "SFN"
    label "SFN"
    colors "#FF2A2A"
    diffs 4.97866602560142
    totalFlows 8.79083453975668
    degree 1
  ]
  node
  [
    id 47
    name "PHGDH"
    label "PHGDH"
    colors "#FF6565"
    diffs 2.31794859049322
    totalFlows 8.30364295795475
    degree 1
  ]
  node
  [
    id 48
    name "RPL10A"
    label "RPL10A"
    colors "#FF1818"
    diffs 7.2088069784943
    totalFlows 6.16539353596527
    degree 1
  ]
  node
  [
    id 49
    name "UBA52"
    label "UBA52"
    colors "#FF3636"
    diffs 4.72755183383061
    totalFlows 25.6498006296412
    degree 1
  ]
  node
  [
    id 50
    name "TIAL1"
    label "TIAL1"
    colors "#A2A2FF"
    diffs -3.8714188948175
    totalFlows 3.8714188948175
    degree 1
  ]
  node
  [
    id 51
    name "ELAVL1"
    label "ELAVL1"
    colors "#FFC0C0"
    diffs -0.647033811062693
    totalFlows 11.1945851753
    degree 1
  ]
  node
  [
    id 52
    name "EIF4G3"
    label "EIF4G3"
    colors "#FF7E7E"
    diffs 1.86468251880432
    totalFlows 13.5222810062576
    degree 1
  ]
  node
  [
    id 53
    name "USP8"
    label "USP8"
    colors "#9C9CFF"
    diffs -3.95389072544299
    totalFlows 7.84405233906145
    degree 1
  ]
  node
  [
    id 54
    name "TPI1"
    label "TPI1"
    colors "#5959FF"
    diffs -6.76934344608816
    totalFlows 10.7860902631742
    degree 1
  ]
  node
  [
    id 55
    name "DIMT1"
    label "DIMT1"
    colors "#FFDEDE"
    diffs -1.09051886141289
    totalFlows 4.84518608891069
    degree 1
  ]
  node
  [
    id 56
    name "RPS25"
    label "RPS25"
    colors "#C6C6FF"
    diffs -2.91841288830254
    totalFlows 12.0318448905181
    degree 1
  ]
  node
  [
    id 57
    name "PSMA3"
    label "PSMA3"
    colors "#6C6CFF"
    diffs -4.88216988323727
    totalFlows 30.0635031034216
    degree 1
  ]
  node
  [
    id 58
    name "RRBP1"
    label "RRBP1"
    colors "#FFD2D2"
    diffs -0.806594895238174
    totalFlows 4.12177108740852
    degree 1
  ]
  node
  [
    id 59
    name "APP"
    label "APP"
    colors "#0000FF"
    diffs -54.4291446843245
    totalFlows 241.457338195951
    degree 1
  ]
  node
  [
    id 60
    name "EIF4G1"
    label "EIF4G1"
    colors "#8383FF"
    diffs -4.26065277095474
    totalFlows 11.819202655991
    degree 1
  ]
  node
  [
    id 61
    name "RPS23"
    label "RPS23"
    colors "#F0F0FF"
    diffs -1.80923078247928
    totalFlows 9.17918784219225
    degree 1
  ]
  node
  [
    id 62
    name "ZC3HAV1"
    label "ZC3HAV1"
    colors "#FF6060"
    diffs 2.36734267521276
    totalFlows 5.00789491810297
    degree 1
  ]
  node
  [
    id 63
    name "TNFRSF14"
    label "TNFRSF14"
    colors "#FFF6F6"
    diffs -1.52045942056192
    totalFlows 15.0671786591206
    degree 1
  ]
  node
  [
    id 64
    name "RUVBL2"
    label "RUVBL2"
    colors "#1E1EFF"
    diffs -18.3817892382571
    totalFlows 36.0629382240379
    degree 1
  ]
  node
  [
    id 65
    name "TOB1"
    label "TOB1"
    colors "#3C3CFF"
    diffs -9.00463506721241
    totalFlows 11.0790270726791
    degree 1
  ]
  node
  [
    id 66
    name "RPS7"
    label "RPS7"
    colors "#FF8A8A"
    diffs 0.656195635433336
    totalFlows 8.59593833502321
    degree 1
  ]
  node
  [
    id 67
    name "RNF2"
    label "RNF2"
    colors "#FF2323"
    diffs 5.56442814346988
    totalFlows 78.8153353041374
    degree 1
  ]
  node
  [
    id 68
    name "IGF2BP2"
    label "IGF2BP2"
    colors "#FF4848"
    diffs 3.14936258483505
    totalFlows 4.88552221784968
    degree 1
  ]
  node
  [
    id 69
    name "NOP58"
    label "NOP58"
    colors "#5454FF"
    diffs -6.93408626535068
    totalFlows 6.93408626535068
    degree 1
  ]
  node
  [
    id 70
    name "PABPN1"
    label "PABPN1"
    colors "#6666FF"
    diffs -4.9377032845749
    totalFlows 6.77950656004885
    degree 1
  ]
  node
  [
    id 71
    name "HSPH1"
    label "HSPH1"
    colors "#3636FF"
    diffs -9.14267234389902
    totalFlows 14.4377941632954
    degree 1
  ]
  node
  [
    id 72
    name "CUL3"
    label "CUL3"
    colors "#FF0505"
    diffs 32.5093506850635
    totalFlows 105.139198058183
    degree 1
  ]
  node
  [
    id 73
    name "LSM12"
    label "LSM12"
    colors "#FFE3E3"
    diffs -1.10961443304019
    totalFlows 1.10961443304019
    degree 1
  ]
  node
  [
    id 74
    name "PABPC1"
    label "PABPC1"
    colors "#FF7878"
    diffs 2.09706637406131
    totalFlows 27.6325052365053
    degree 1
  ]
  node
  [
    id 75
    name "MRPS34"
    label "MRPS34"
    colors "#FF4141"
    diffs 3.51577040454845
    totalFlows 18.9270754890341
    degree 1
  ]
  node
  [
    id 76
    name "RPL19"
    label "RPL19"
    colors "#FF8383"
    diffs 1.03751416937488
    totalFlows 10.3628719235974
    degree 1
  ]
  node
  [
    id 77
    name "RPL15"
    label "RPL15"
    colors "#C0C0FF"
    diffs -2.98396609134496
    totalFlows 10.189923249826
    degree 1
  ]
  node
  [
    id 78
    name "CPSF1"
    label "CPSF1"
    colors "#FF6C6C"
    diffs 2.26165809490204
    totalFlows 3.89919433208353
    degree 1
  ]
  node
  [
    id 79
    name "EIF3I"
    label "EIF3I"
    colors "#FF3C3C"
    diffs 4.71680495968425
    totalFlows 7.12024787163246
    degree 1
  ]
  node
  [
    id 80
    name "MSI1"
    label "MSI1"
    colors "#FF9696"
    diffs 0.366705654773184
    totalFlows 1.26742900358894
    degree 1
  ]
  node
  [
    id 81
    name "PCBP2"
    label "PCBP2"
    colors "#4848FF"
    diffs -8.16938432232291
    totalFlows 15.9725953299455
    degree 1
  ]
  node
  [
    id 82
    name "HSPA5"
    label "HSPA5"
    colors "#1212FF"
    diffs -30.9614088766865
    totalFlows 248.471252859828
    degree 1
  ]
  node
  [
    id 83
    name "MYH9"
    label "MYH9"
    colors "#4E4EFF"
    diffs -8.00702983413209
    totalFlows 25.5025218959335
    degree 1
  ]
  node
  [
    id 84
    name "DDX17"
    label "DDX17"
    colors "#3030FF"
    diffs -10.7595925919168
    totalFlows 24.7298476043616
    degree 1
  ]
  node
  [
    id 85
    name "TARDBP"
    label "TARDBP"
    colors "#0C0CFF"
    diffs -32.1955436008973
    totalFlows 135.281609484287
    degree 85
  ]
  edge
  [
    source 0
    target 85
    weight 0.998153453450606
    correlation -0.998153453450606
    sign -1
  ]
  edge
  [
    source 1
    target 85
    weight 0.953238866579072
    correlation -0.953238866579072
    sign -1
  ]
  edge
  [
    source 2
    target 85
    weight 0.944418123393452
    correlation -0.944418123393452
    sign -1
  ]
  edge
  [
    source 3
    target 85
    weight 0.982777824249462
    correlation 0.982777824249462
    sign 1
  ]
  edge
  [
    source 4
    target 85
    weight 0.996349727999963
    correlation 0.996349727999963
    sign 1
  ]
  edge
  [
    source 5
    target 85
    weight 0.941980715948508
    correlation 0.941980715948508
    sign 1
  ]
  edge
  [
    source 6
    target 85
    weight 0.964229747336354
    correlation 0.964229747336354
    sign 1
  ]
  edge
  [
    source 7
    target 85
    weight 0.98432002587046
    correlation 0.98432002587046
    sign 1
  ]
  edge
  [
    source 8
    target 85
    weight 0.967096240376094
    correlation 0.967096240376094
    sign 1
  ]
  edge
  [
    source 9
    target 85
    weight 0.999987064092266
    correlation -0.999987064092266
    sign -1
  ]
  edge
  [
    source 10
    target 85
    weight 0.971255492208822
    correlation 0.971255492208822
    sign 1
  ]
  edge
  [
    source 11
    target 85
    weight 0.947121269911672
    correlation 0.947121269911672
    sign 1
  ]
  edge
  [
    source 12
    target 85
    weight 0.881929617112305
    correlation -0.881929617112305
    sign -1
  ]
  edge
  [
    source 13
    target 85
    weight 0.963459214330824
    correlation -0.963459214330824
    sign -1
  ]
  edge
  [
    source 14
    target 85
    weight 0.93872610322551
    correlation -0.93872610322551
    sign -1
  ]
  edge
  [
    source 15
    target 85
    weight 0.826414867314253
    correlation -0.826414867314253
    sign -1
  ]
  edge
  [
    source 16
    target 85
    weight 0.918194049569688
    correlation 0.918194049569688
    sign 1
  ]
  edge
  [
    source 17
    target 85
    weight 0.924740407916844
    correlation 0.924740407916844
    sign 1
  ]
  edge
  [
    source 18
    target 85
    weight 0.933114008951757
    correlation 0.933114008951757
    sign 1
  ]
  edge
  [
    source 19
    target 85
    weight 0.926029031398048
    correlation -0.926029031398048
    sign -1
  ]
  edge
  [
    source 20
    target 85
    weight 0.920355041961554
    correlation 0.920355041961554
    sign 1
  ]
  edge
  [
    source 21
    target 85
    weight 0.935566428757783
    correlation 0.935566428757783
    sign 1
  ]
  edge
  [
    source 22
    target 85
    weight 0.877176317907577
    correlation -0.877176317907577
    sign -1
  ]
  edge
  [
    source 23
    target 85
    weight 0.888460805232784
    correlation 0.888460805232784
    sign 1
  ]
  edge
  [
    source 24
    target 85
    weight 0.882892081606742
    correlation -0.882892081606742
    sign -1
  ]
  edge
  [
    source 25
    target 85
    weight 0.866366815464053
    correlation 0.866366815464053
    sign 1
  ]
  edge
  [
    source 26
    target 85
    weight 0.87983343459937
    correlation 0.87983343459937
    sign 1
  ]
  edge
  [
    source 27
    target 85
    weight 0.883140087229256
    correlation -0.883140087229256
    sign -1
  ]
  edge
  [
    source 28
    target 85
    weight 0.998641113140513
    correlation 0.998641113140513
    sign 1
  ]
  edge
  [
    source 29
    target 85
    weight 0.91947995833641
    correlation -0.91947995833641
    sign -1
  ]
  edge
  [
    source 30
    target 85
    weight 0.902852739871633
    correlation 0.902852739871633
    sign 1
  ]
  edge
  [
    source 31
    target 85
    weight 0.887919759275455
    correlation -0.887919759275455
    sign -1
  ]
  edge
  [
    source 32
    target 85
    weight 0.855048684429356
    correlation -0.855048684429356
    sign -1
  ]
  edge
  [
    source 33
    target 85
    weight 0.911430338640964
    correlation -0.911430338640964
    sign -1
  ]
  edge
  [
    source 34
    target 85
    weight 0.879716582287431
    correlation 0.879716582287431
    sign 1
  ]
  edge
  [
    source 35
    target 85
    weight 0.831381263067122
    correlation -0.831381263067122
    sign -1
  ]
  edge
  [
    source 36
    target 85
    weight 0.872645106799839
    correlation -0.872645106799839
    sign -1
  ]
  edge
  [
    source 37
    target 85
    weight 0.86873066289251
    correlation 0.86873066289251
    sign 1
  ]
  edge
  [
    source 38
    target 85
    weight 0.587744209607338
    correlation 0.587744209607338
    sign 1
  ]
  edge
  [
    source 39
    target 85
    weight 0.819768596893515
    correlation 0.819768596893515
    sign 1
  ]
  edge
  [
    source 40
    target 85
    weight 0.840122268565699
    correlation -0.840122268565699
    sign -1
  ]
  edge
  [
    source 41
    target 85
    weight 0.863693948348958
    correlation -0.863693948348958
    sign -1
  ]
  edge
  [
    source 42
    target 85
    weight 0.812847203081807
    correlation 0.812847203081807
    sign 1
  ]
  edge
  [
    source 43
    target 85
    weight 0.807565820286489
    correlation -0.807565820286489
    sign -1
  ]
  edge
  [
    source 44
    target 85
    weight 0.79348567727709
    correlation -0.79348567727709
    sign -1
  ]
  edge
  [
    source 45
    target 85
    weight 0.698398124769853
    correlation 0.698398124769853
    sign 1
  ]
  edge
  [
    source 46
    target 85
    weight 0.74705180955342
    correlation -0.74705180955342
    sign -1
  ]
  edge
  [
    source 47
    target 85
    weight 0.782023663982127
    correlation -0.782023663982127
    sign -1
  ]
  edge
  [
    source 48
    target 85
    weight 0.846747370553986
    correlation -0.846747370553986
    sign -1
  ]
  edge
  [
    source 49
    target 85
    weight 0.781387324150272
    correlation 0.781387324150272
    sign 1
  ]
  edge
  [
    source 50
    target 85
    weight 0.9519039551979
    correlation 0.9519039551979
    sign 1
  ]
  edge
  [
    source 51
    target 85
    weight 0.787697813357446
    correlation 0.787697813357446
    sign 1
  ]
  edge
  [
    source 52
    target 85
    weight 0.420930664749233
    correlation 0.420930664749233
    sign 1
  ]
  edge
  [
    source 53
    target 85
    weight 0.71868217266584
    correlation -0.71868217266584
    sign -1
  ]
  edge
  [
    source 54
    target 85
    weight 0.776002504737118
    correlation -0.776002504737118
    sign -1
  ]
  edge
  [
    source 55
    target 85
    weight 0.755123085195204
    correlation 0.755123085195204
    sign 1
  ]
  edge
  [
    source 56
    target 85
    weight 0.766478704072271
    correlation 0.766478704072271
    sign 1
  ]
  edge
  [
    source 57
    target 85
    weight 0.786132850927773
    correlation 0.786132850927773
    sign 1
  ]
  edge
  [
    source 58
    target 85
    weight 0.752738742649919
    correlation -0.752738742649919
    sign -1
  ]
  edge
  [
    source 59
    target 85
    weight 0.734306283064159
    correlation -0.734306283064159
    sign -1
  ]
  edge
  [
    source 60
    target 85
    weight 0.784513365154422
    correlation -0.784513365154422
    sign -1
  ]
  edge
  [
    source 61
    target 85
    weight 0.747381289724691
    correlation -0.747381289724691
    sign -1
  ]
  edge
  [
    source 62
    target 85
    weight 0.733992137712708
    correlation 0.733992137712708
    sign 1
  ]
  edge
  [
    source 63
    target 85
    weight 0.704156652015306
    correlation 0.704156652015306
    sign 1
  ]
  edge
  [
    source 64
    target 85
    weight 0.770973100637177
    correlation 0.770973100637177
    sign 1
  ]
  edge
  [
    source 65
    target 85
    weight 0.602427925006935
    correlation -0.690290322725475
    sign -1
  ]
  edge
  [
    source 66
    target 85
    weight 0.692824170113713
    correlation 0.692824170113713
    sign 1
  ]
  edge
  [
    source 67
    target 85
    weight 0.733217442465119
    correlation 0.733217442465119
    sign 1
  ]
  edge
  [
    source 68
    target 85
    weight 0.773503580949426
    correlation 0.773503580949426
    sign 1
  ]
  edge
  [
    source 69
    target 85
    weight 0.770085066403352
    correlation 0.770085066403352
    sign 1
  ]
  edge
  [
    source 70
    target 85
    weight 0.783068059952967
    correlation 0.783068059952967
    sign 1
  ]
  edge
  [
    source 71
    target 85
    weight 0.744024622664731
    correlation 0.744024622664731
    sign 1
  ]
  edge
  [
    source 72
    target 85
    weight 0.701395721493303
    correlation 0.701395721493303
    sign 1
  ]
  edge
  [
    source 73
    target 85
    weight 0.121402989643992
    correlation -0.703769178671157
    sign -1
  ]
  edge
  [
    source 74
    target 85
    weight 0.675434466796019
    correlation -0.675434466796019
    sign -1
  ]
  edge
  [
    source 75
    target 85
    weight 0.164376980532113
    correlation 0.164376980532113
    sign 1
  ]
  edge
  [
    source 76
    target 85
    weight 0.706355958889952
    correlation 0.706355958889952
    sign 1
  ]
  edge
  [
    source 77
    target 85
    weight 0.69004031872804
    correlation -0.69004031872804
    sign -1
  ]
  edge
  [
    source 78
    target 85
    weight 0.211230506204427
    correlation 0.704976080821494
    sign 1
  ]
  edge
  [
    source 79
    target 85
    weight 0.64730436350021
    correlation 0.64730436350021
    sign 1
  ]
  edge
  [
    source 80
    target 85
    weight 0.633714501794468
    correlation -0.633714501794468
    sign -1
  ]
  edge
  [
    source 81
    target 85
    weight 0.729694746269488
    correlation 0.729694746269488
    sign 1
  ]
  edge
  [
    source 82
    target 85
    weight 0.117287935084268
    correlation 0.117287935084268
    sign 1
  ]
  edge
  [
    source 83
    target 85
    weight 0.0388138958553243
    correlation -0.590475846092258
    sign -1
  ]
  edge
  [
    source 84
    target 85
    weight 0.242990319065261
    correlation 0.732055959560907
    sign 1
  ]
]
