# Supplementary material for: Aspergillus fumigatus Challenged by Human Dendritic Cells: Metabolic and Regulatory Pathway Responses Testify a Tight Battle
Source: Front Cell Infect Microbiol. 2019 May 22;9:168. doi: 10.3389/fcimb.2019.00168 (PMC6540932; doi:10.3389/fcimb.2019.00168)
Supplement: Supplementary file 12 [file Data_Sheet_2.ZIP › Supplementary_dataset2/TARDBP_KT_Disease.gml]

Creator "igraph version 1.2.0 Mon Jun  4 11:55:11 2018"
Version 1
graph
[
  directed 1
  node
  [
    id 0
    name "ATIC"
    label "ATIC"
    colors "#FF5454"
    diffs 3.49404501620569
    totalFlows 5.76115812096478
    degree 1
  ]
  node
  [
    id 1
    name "PCBP2"
    label "PCBP2"
    colors "#4D4DFF"
    diffs -8.16938432232291
    totalFlows 7.80321100762261
    degree 1
  ]
  node
  [
    id 2
    name "HNRNPC"
    label "HNRNPC"
    colors "#E0E0FF"
    diffs -1.22499441277547
    totalFlows 127.430717467086
    degree 1
  ]
  node
  [
    id 3
    name "HNRNPA3"
    label "HNRNPA3"
    colors "#D0D0FF"
    diffs -1.73614052464396
    totalFlows 8.69464005421602
    degree 1
  ]
  node
  [
    id 4
    name "CAND1"
    label "CAND1"
    colors "#FF6464"
    diffs 2.42672016316417
    totalFlows 65.0150701313597
    degree 1
  ]
  node
  [
    id 5
    name "ITGA4"
    label "ITGA4"
    colors "#FF0F0F"
    diffs 17.0460603684374
    totalFlows 54.6629586831546
    degree 1
  ]
  node
  [
    id 6
    name "HNRNPR"
    label "HNRNPR"
    colors "#8B8BFF"
    diffs -3.71408495528776
    totalFlows 17.2918174039206
    degree 1
  ]
  node
  [
    id 7
    name "PABPC4"
    label "PABPC4"
    colors "#FFFFFF"
    diffs -0.390069773187767
    totalFlows 12.7277233909133
    degree 1
  ]
  node
  [
    id 8
    name "XRN1"
    label "XRN1"
    colors "#FF8B8B"
    diffs 1.62086165179803
    totalFlows 3.90050300792131
    degree 1
  ]
  node
  [
    id 9
    name "DNAJB6"
    label "DNAJB6"
    colors "#FF4545"
    diffs 3.65078818711877
    totalFlows 5.54491302665333
    degree 1
  ]
  node
  [
    id 10
    name "DHX36"
    label "DHX36"
    colors "#FF2E2E"
    diffs 4.0393183540758
    totalFlows 5.11068480329271
    degree 1
  ]
  node
  [
    id 11
    name "DDX21"
    label "DDX21"
    colors "#FF0707"
    diffs 39.1885183341576
    totalFlows 97.7644703083518
    degree 1
  ]
  node
  [
    id 12
    name "ILF3"
    label "ILF3"
    colors "#FF1717"
    diffs 12.654792018343
    totalFlows 29.1278112182659
    degree 1
  ]
  node
  [
    id 13
    name "APP"
    label "APP"
    colors "#0000FF"
    diffs -54.4291446843245
    totalFlows 187.028193511627
    degree 1
  ]
  node
  [
    id 14
    name "ZC3HAV1"
    label "ZC3HAV1"
    colors "#FF6C6C"
    diffs 2.36734267521276
    totalFlows 7.37523759331573
    degree 1
  ]
  node
  [
    id 15
    name "ARHGEF28"
    label "ARHGEF28"
    colors "#FFC8C8"
    diffs 0.26175836657711
    totalFlows 1.7747599703795
    degree 1
  ]
  node
  [
    id 16
    name "SRSF7"
    label "SRSF7"
    colors "#FFF7F7"
    diffs -0.332867696206646
    totalFlows 12.3029537064752
    degree 1
  ]
  node
  [
    id 17
    name "EIF3A"
    label "EIF3A"
    colors "#FF5C5C"
    diffs 3.03824409323126
    totalFlows 10.6586011996585
    degree 1
  ]
  node
  [
    id 18
    name "H1FX"
    label "H1FX"
    colors "#FFEFEF"
    diffs -0.321132182790188
    totalFlows 3.44221111275425
    degree 1
  ]
  node
  [
    id 19
    name "DHX30"
    label "DHX30"
    colors "#FFD0D0"
    diffs -0.0748144055624316
    totalFlows 7.61954683663605
    degree 1
  ]
  node
  [
    id 20
    name "HNRNPA0"
    label "HNRNPA0"
    colors "#FF9A9A"
    diffs 1.18397988393822
    totalFlows 8.47670693466796
    degree 1
  ]
  node
  [
    id 21
    name "MRPS34"
    label "MRPS34"
    colors "#FF4D4D"
    diffs 3.51577040454845
    totalFlows 22.4428458935826
    degree 1
  ]
  node
  [
    id 22
    name "EIF4G1"
    label "EIF4G1"
    colors "#7373FF"
    diffs -4.26065277095474
    totalFlows 7.55854988503626
    degree 1
  ]
  node
  [
    id 23
    name "CAPRIN1"
    label "CAPRIN1"
    colors "#FFE7E7"
    diffs -0.149918769963412
    totalFlows 3.64434268147533
    degree 1
  ]
  node
  [
    id 24
    name "TSR1"
    label "TSR1"
    colors "#EFEFFF"
    diffs -1.00092242105203
    totalFlows 3.32229612766438
    degree 1
  ]
  node
  [
    id 25
    name "SYNCRIP"
    label "SYNCRIP"
    colors "#4545FF"
    diffs -8.41259708465198
    totalFlows 10.8214017824912
    degree 1
  ]
  node
  [
    id 26
    name "RPL31"
    label "RPL31"
    colors "#B1B1FF"
    diffs -2.12984338659442
    totalFlows 8.99829520182213
    degree 1
  ]
  node
  [
    id 27
    name "DDX6"
    label "DDX6"
    colors "#FFB1B1"
    diffs 0.960346687868757
    totalFlows 4.75735728163384
    degree 1
  ]
  node
  [
    id 28
    name "NACC1"
    label "NACC1"
    colors "#B9B9FF"
    diffs -2.01362889944647
    totalFlows 1.76617623485025
    degree 1
  ]
  node
  [
    id 29
    name "RPL3"
    label "RPL3"
    colors "#FF7B7B"
    diffs 2.26004624273762
    totalFlows 9.87742347663988
    degree 1
  ]
  node
  [
    id 30
    name "HNRNPU"
    label "HNRNPU"
    colors "#5555FF"
    diffs -7.11853895880901
    totalFlows 28.6063383147054
    degree 1
  ]
  node
  [
    id 31
    name "TPI1"
    label "TPI1"
    colors "#5C5CFF"
    diffs -6.76934344608816
    totalFlows 4.01674681708609
    degree 1
  ]
  node
  [
    id 32
    name "UPF1"
    label "UPF1"
    colors "#FF9292"
    diffs 1.27195457621571
    totalFlows 11.7604396343132
    degree 1
  ]
  node
  [
    id 33
    name "DHX9"
    label "DHX9"
    colors "#6464FF"
    diffs -5.83372439755277
    totalFlows 19.7205579413973
    degree 1
  ]
  node
  [
    id 34
    name "EIF3B"
    label "EIF3B"
    colors "#FF3636"
    diffs 3.80910571063334
    totalFlows 7.49246585323429
    degree 1
  ]
  node
  [
    id 35
    name "HSP90AA1"
    label "HSP90AA1"
    colors "#6C6CFF"
    diffs -4.70238976890437
    totalFlows 98.0267736621872
    degree 1
  ]
  node
  [
    id 36
    name "UBC"
    label "UBC"
    colors "#FF0000"
    diffs 286.847303328444
    totalFlows 1297.32983910087
    degree 1
  ]
  node
  [
    id 37
    name "UBQLN2"
    label "UBQLN2"
    colors "#8383FF"
    diffs -3.76712782789147
    totalFlows 6.4757945908502
    degree 1
  ]
  node
  [
    id 38
    name "ILF2"
    label "ILF2"
    colors "#FFE0E0"
    diffs -0.133868770322314
    totalFlows 14.3057452997013
    degree 1
  ]
  node
  [
    id 39
    name "NSFL1C"
    label "NSFL1C"
    colors "#FFA2A2"
    diffs 1.07959181570602
    totalFlows 2.59835036506495
    degree 1
  ]
  node
  [
    id 40
    name "TUBA1B"
    label "TUBA1B"
    colors "#3D3DFF"
    diffs -8.58379013363626
    totalFlows 4.41795810009044
    degree 1
  ]
  node
  [
    id 41
    name "YBX3"
    label "YBX3"
    colors "#FF2626"
    diffs 5.51000828453122
    totalFlows 9.16523455913017
    degree 1
  ]
  node
  [
    id 42
    name "RPS23"
    label "RPS23"
    colors "#C8C8FF"
    diffs -1.80923078247928
    totalFlows 7.36995705971297
    degree 1
  ]
  node
  [
    id 43
    name "DCD"
    label "DCD"
    colors "#FFC1C1"
    diffs 0.37064590808657
    totalFlows 3.19094594620056
    degree 1
  ]
  node
  [
    id 44
    name "RPL9"
    label "RPL9"
    colors "#9A9AFF"
    diffs -2.55801561387313
    totalFlows 6.80681086643985
    degree 1
  ]
  node
  [
    id 45
    name "AHCYL1"
    label "AHCYL1"
    colors "#D8D8FF"
    diffs -1.5678171978233
    totalFlows 17.4316114675165
    degree 1
  ]
  node
  [
    id 46
    name "TOP1"
    label "TOP1"
    colors "#A2A2FF"
    diffs -2.35793331618919
    totalFlows 14.6069520012189
    degree 1
  ]
  node
  [
    id 47
    name "SRPRB"
    label "SRPRB"
    colors "#FF1E1E"
    diffs 6.68234910541375
    totalFlows 8.20551438807593
    degree 1
  ]
  node
  [
    id 48
    name "SQSTM1"
    label "SQSTM1"
    colors "#0707FF"
    diffs -35.9313167135354
    totalFlows 138.129505001352
    degree 1
  ]
  node
  [
    id 49
    name "DDX17"
    label "DDX17"
    colors "#2E2EFF"
    diffs -10.7595925919168
    totalFlows 13.9702550124448
    degree 1
  ]
  node
  [
    id 50
    name "IRAK2"
    label "IRAK2"
    colors "#3636FF"
    diffs -8.71494574791623
    totalFlows 31.2389225861091
    degree 1
  ]
  node
  [
    id 51
    name "DIMT1"
    label "DIMT1"
    colors "#E7E7FF"
    diffs -1.09051886141289
    totalFlows 3.75466722749781
    degree 1
  ]
  node
  [
    id 52
    name "NOP2"
    label "NOP2"
    colors "#FF7373"
    diffs 2.35192939915191
    totalFlows 8.68272799858133
    degree 1
  ]
  node
  [
    id 53
    name "RPL8"
    label "RPL8"
    colors "#FFB9B9"
    diffs 0.597223661729446
    totalFlows 8.52658227354959
    degree 1
  ]
  node
  [
    id 54
    name "EIF4G3"
    label "EIF4G3"
    colors "#FF8383"
    diffs 1.86468251880432
    totalFlows 15.3869635250619
    degree 1
  ]
  node
  [
    id 55
    name "RPA2"
    label "RPA2"
    colors "#FFA9A9"
    diffs 1.00959804770034
    totalFlows 53.5885369433064
    degree 1
  ]
  node
  [
    id 56
    name "RRBP1"
    label "RRBP1"
    colors "#F7F7FF"
    diffs -0.806594895238174
    totalFlows 3.31517619217035
    degree 1
  ]
  node
  [
    id 57
    name "HSPA5"
    label "HSPA5"
    colors "#1717FF"
    diffs -30.9614088766865
    totalFlows 217.509843983142
    degree 1
  ]
  node
  [
    id 58
    name "POLRMT"
    label "POLRMT"
    colors "#FF3D3D"
    diffs 3.78785796893026
    totalFlows 3.78785796893026
    degree 1
  ]
  node
  [
    id 59
    name "SNRNP200"
    label "SNRNP200"
    colors "#7B7BFF"
    diffs -4.10742228882311
    totalFlows 12.9004686402978
    degree 1
  ]
  node
  [
    id 60
    name "PAXIP1"
    label "PAXIP1"
    colors "#2626FF"
    diffs -13.6975790113138
    totalFlows 24.2830884334884
    degree 1
  ]
  node
  [
    id 61
    name "RPL15"
    label "RPL15"
    colors "#9292FF"
    diffs -2.98396609134496
    totalFlows 7.20595715848108
    degree 1
  ]
  node
  [
    id 62
    name "HNRNPK"
    label "HNRNPK"
    colors "#C1C1FF"
    diffs -1.86653013630476
    totalFlows 28.5332771875744
    degree 1
  ]
  node
  [
    id 63
    name "ADRB2"
    label "ADRB2"
    colors "#FFD8D8"
    diffs -0.0786617162292345
    totalFlows 27.7699446237315
    degree 1
  ]
  node
  [
    id 64
    name "RUVBL2"
    label "RUVBL2"
    colors "#1E1EFF"
    diffs -18.3817892382571
    totalFlows 17.6811489857808
    degree 1
  ]
  node
  [
    id 65
    name "ATP5A1"
    label "ATP5A1"
    colors "#AAAAFF"
    diffs -2.1716291111756
    totalFlows 12.2616292981408
    degree 1
  ]
  node
  [
    id 66
    name "TARDBP"
    label "TARDBP"
    colors "#0F0FFF"
    diffs -32.1955436008973
    totalFlows 103.086065883389
    degree 66
  ]
  edge
  [
    source 0
    target 66
    weight 0.989496211469772
    correlation -0.989496211469772
    sign -1
  ]
  edge
  [
    source 1
    target 66
    weight 0.994417327769507
    correlation 0.994417327769507
    sign 1
  ]
  edge
  [
    source 2
    target 66
    weight 0.971672699959985
    correlation 0.971672699959985
    sign 1
  ]
  edge
  [
    source 3
    target 66
    weight 0.989060353431953
    correlation 0.989060353431953
    sign 1
  ]
  edge
  [
    source 4
    target 66
    weight 0.993798482586244
    correlation 0.993798482586244
    sign 1
  ]
  edge
  [
    source 5
    target 66
    weight 0.96534930226848
    correlation 0.96534930226848
    sign 1
  ]
  edge
  [
    source 6
    target 66
    weight 0.961479542364152
    correlation 0.961479542364152
    sign 1
  ]
  edge
  [
    source 7
    target 66
    weight 0.982098030925666
    correlation -0.982098030925666
    sign -1
  ]
  edge
  [
    source 8
    target 66
    weight 0.993571098622205
    correlation 0.993571098622205
    sign 1
  ]
  edge
  [
    source 9
    target 66
    weight 0.9543900492886
    correlation -0.9543900492886
    sign -1
  ]
  edge
  [
    source 10
    target 66
    weight 0.972229737975774
    correlation 0.972229737975774
    sign 1
  ]
  edge
  [
    source 11
    target 66
    weight 0.839575497430078
    correlation 0.839575497430078
    sign 1
  ]
  edge
  [
    source 12
    target 66
    weight 0.903910759780261
    correlation 0.903910759780261
    sign 1
  ]
  edge
  [
    source 13
    target 66
    weight 0.914857661897668
    correlation -0.914857661897668
    sign -1
  ]
  edge
  [
    source 14
    target 66
    weight 0.944447045752654
    correlation -0.944447045752654
    sign -1
  ]
  edge
  [
    source 15
    target 66
    weight 0.887379985189748
    correlation 0.887379985189748
    sign 1
  ]
  edge
  [
    source 16
    target 66
    weight 0.873057853187409
    correlation 0.873057853187409
    sign 1
  ]
  edge
  [
    source 17
    target 66
    weight 0.919216665481097
    correlation 0.919216665481097
    sign 1
  ]
  edge
  [
    source 18
    target 66
    weight 0.903420795761146
    correlation -0.903420795761146
    sign -1
  ]
  edge
  [
    source 19
    target 66
    weight 0.87259263864768
    correlation 0.87259263864768
    sign 1
  ]
  edge
  [
    source 20
    target 66
    weight 0.854758155901419
    correlation 0.854758155901419
    sign 1
  ]
  edge
  [
    source 21
    target 66
    weight 0.680147503944733
    correlation -0.680147503944733
    sign -1
  ]
  edge
  [
    source 22
    target 66
    weight 0.890408652893855
    correlation 0.890408652893855
    sign 1
  ]
  edge
  [
    source 23
    target 66
    weight 0.867096361083125
    correlation -0.867096361083125
    sign -1
  ]
  edge
  [
    source 24
    target 66
    weight 0.925240186924948
    correlation 0.925240186924948
    sign 1
  ]
  edge
  [
    source 25
    target 66
    weight 0.895824293636504
    correlation 0.895824293636504
    sign 1
  ]
  edge
  [
    source 26
    target 66
    weight 0.875661202328059
    correlation 0.875661202328059
    sign 1
  ]
  edge
  [
    source 27
    target 66
    weight 0.874352986525314
    correlation 0.874352986525314
    sign 1
  ]
  edge
  [
    source 28
    target 66
    weight 0.883088117425123
    correlation 0.883088117425123
    sign 1
  ]
  edge
  [
    source 29
    target 66
    weight 0.785666889134186
    correlation 0.785666889134186
    sign 1
  ]
  edge
  [
    source 30
    target 66
    weight 0.828259854562218
    correlation 0.828259854562218
    sign 1
  ]
  edge
  [
    source 31
    target 66
    weight 0.78362729538514
    correlation -0.78362729538514
    sign -1
  ]
  edge
  [
    source 32
    target 66
    weight 0.844751659167331
    correlation 0.844751659167331
    sign 1
  ]
  edge
  [
    source 33
    target 66
    weight 0.820007963385496
    correlation 0.820007963385496
    sign 1
  ]
  edge
  [
    source 34
    target 66
    weight 0.822283166825669
    correlation -0.822283166825669
    sign -1
  ]
  edge
  [
    source 35
    target 66
    weight 0.75036111955104
    correlation 0.75036111955104
    sign 1
  ]
  edge
  [
    source 36
    target 66
    weight 0.719971996287208
    correlation -0.719971996287208
    sign -1
  ]
  edge
  [
    source 37
    target 66
    weight 0.822290019477681
    correlation 0.822290019477681
    sign 1
  ]
  edge
  [
    source 38
    target 66
    weight 0.796726308618349
    correlation 0.796726308618349
    sign 1
  ]
  edge
  [
    source 39
    target 66
    weight 0.789135776091307
    correlation -0.789135776091307
    sign -1
  ]
  edge
  [
    source 40
    target 66
    weight 0.808380666210786
    correlation 0.808380666210786
    sign 1
  ]
  edge
  [
    source 41
    target 66
    weight 0.719266598047228
    correlation 0.719266598047228
    sign 1
  ]
  edge
  [
    source 42
    target 66
    weight 0.797522413778693
    correlation -0.797522413778693
    sign -1
  ]
  edge
  [
    source 43
    target 66
    weight 0.702602342306906
    correlation 0.702602342306906
    sign 1
  ]
  edge
  [
    source 44
    target 66
    weight 0.757472045545057
    correlation 0.757472045545057
    sign 1
  ]
  edge
  [
    source 45
    target 66
    weight 0.743811967153247
    correlation 0.743811967153247
    sign 1
  ]
  edge
  [
    source 46
    target 66
    weight 0.758866172228738
    correlation 0.758866172228738
    sign 1
  ]
  edge
  [
    source 47
    target 66
    weight 0.773049836859309
    correlation -0.773049836859309
    sign -1
  ]
  edge
  [
    source 48
    target 66
    weight 0.318262599804107
    correlation -0.318262599804107
    sign -1
  ]
  edge
  [
    source 49
    target 66
    weight 0.799740779392172
    correlation 0.799740779392172
    sign 1
  ]
  edge
  [
    source 50
    target 66
    weight 0.302718190312369
    correlation -0.302718190312369
    sign -1
  ]
  edge
  [
    source 51
    target 66
    weight 0.325566439727175
    correlation -0.647519089778909
    sign -1
  ]
  edge
  [
    source 52
    target 66
    weight 0.693317422599219
    correlation -0.693317422599219
    sign -1
  ]
  edge
  [
    source 53
    target 66
    weight 0.689564471335095
    correlation -0.689564471335095
    sign -1
  ]
  edge
  [
    source 54
    target 66
    weight 0.219855938406518
    correlation -0.219855938406518
    sign -1
  ]
  edge
  [
    source 55
    target 66
    weight 0.669004145659769
    correlation -0.669004145659769
    sign -1
  ]
  edge
  [
    source 56
    target 66
    weight 0.697385665623411
    correlation 0.697385665623411
    sign 1
  ]
  edge
  [
    source 57
    target 66
    weight 0.199720109632352
    correlation 0.199720109632352
    sign 1
  ]
  edge
  [
    source 58
    target 66
    weight 0.733550889059359
    correlation -0.733550889059359
    sign -1
  ]
  edge
  [
    source 59
    target 66
    weight 0.6425227088071
    correlation 0.709189270284186
    sign 1
  ]
  edge
  [
    source 60
    target 66
    weight 0.694087238925402
    correlation 0.694087238925402
    sign 1
  ]
  edge
  [
    source 61
    target 66
    weight 0.665935457837811
    correlation -0.665935457837811
    sign -1
  ]
  edge
  [
    source 62
    target 66
    weight 0.710351241980362
    correlation 0.710351241980362
    sign 1
  ]
  edge
  [
    source 63
    target 66
    weight 0.448804544722204
    correlation 0.609959439316337
    sign 1
  ]
  edge
  [
    source 64
    target 66
    weight 0.0446038663215029
    correlation -0.675228867125862
    sign -1
  ]
  edge
  [
    source 65
    target 66
    weight 0.0429784716534984
    correlation -0.659193848436621
    sign -1
  ]
]
