# Supplementary material for: Aspergillus fumigatus Challenged by Human Dendritic Cells: Metabolic and Regulatory Pathway Responses Testify a Tight Battle
Source: Front Cell Infect Microbiol. 2019 May 22;9:168. doi: 10.3389/fcimb.2019.00168 (PMC6540932; doi:10.3389/fcimb.2019.00168)
Supplement: Supplementary file 12 [file Data_Sheet_2.ZIP › Supplementary_dataset2/TERF2IP_KT_Control.gml]

Creator "igraph version 1.2.0 Mon Jun  4 11:55:14 2018"
Version 1
graph
[
  directed 1
  node
  [
    id 0
    name "MPG"
    label "MPG"
    colors "#BDBDFF"
    diffs -1.64589507478113
    totalFlows 65.4159314313679
    degree 1
  ]
  node
  [
    id 1
    name "C9orf78"
    label "C9orf78"
    colors "#FFE9E9"
    diffs -0.552884450044772
    totalFlows 1.99856988462371
    degree 1
  ]
  node
  [
    id 2
    name "PEA15"
    label "PEA15"
    colors "#FFDADA"
    diffs -0.18549651955021
    totalFlows 3.47884702126382
    degree 1
  ]
  node
  [
    id 3
    name "RIF1"
    label "RIF1"
    colors "#2B2BFF"
    diffs -8.10617518462551
    totalFlows 20.2672974781863
    degree 1
  ]
  node
  [
    id 4
    name "OBFC1"
    label "OBFC1"
    colors "#FFF7F7"
    diffs -0.777202397511985
    totalFlows 28.9187518727168
    degree 1
  ]
  node
  [
    id 5
    name "HMGN4"
    label "HMGN4"
    colors "#AEAEFF"
    diffs -1.77213549483193
    totalFlows 1.77213549483193
    degree 1
  ]
  node
  [
    id 6
    name "DDX24"
    label "DDX24"
    colors "#8383FF"
    diffs -3.18905275451305
    totalFlows 6.82333571919309
    degree 1
  ]
  node
  [
    id 7
    name "AKR7A3"
    label "AKR7A3"
    colors "#FFCCCC"
    diffs -0.0633316677077138
    totalFlows 1.78422496749198
    degree 1
  ]
  node
  [
    id 8
    name "WDR92"
    label "WDR92"
    colors "#FF6666"
    diffs 3.79532998011563
    totalFlows 1.68601713667126
    degree 1
  ]
  node
  [
    id 9
    name "PPP6R3"
    label "PPP6R3"
    colors "#F7F7FF"
    diffs -0.941562731974937
    totalFlows 8.24417827563438
    degree 1
  ]
  node
  [
    id 10
    name "RAD50"
    label "RAD50"
    colors "#FF1D1D"
    diffs 10.8151362087427
    totalFlows 48.9221990747414
    degree 1
  ]
  node
  [
    id 11
    name "RPP25"
    label "RPP25"
    colors "#DADAFF"
    diffs -0.998411637106708
    totalFlows 6.72103481361505
    degree 1
  ]
  node
  [
    id 12
    name "CPNE2"
    label "CPNE2"
    colors "#FFA0A0"
    diffs 0.908340859251451
    totalFlows 3.48713090565144
    degree 1
  ]
  node
  [
    id 13
    name "UBC"
    label "UBC"
    colors "#FF0000"
    diffs 286.847303328444
    totalFlows 1010.48253577242
    degree 1
  ]
  node
  [
    id 14
    name "HAGH"
    label "HAGH"
    colors "#FFAEAE"
    diffs 0.18173703058694
    totalFlows 1.46322779634105
    degree 1
  ]
  node
  [
    id 15
    name "HIST1H4A"
    label "HIST1H4A"
    colors "#0E0EFF"
    diffs -8.94524058462144
    totalFlows 42.328543071712
    degree 1
  ]
  node
  [
    id 16
    name "MRTO4"
    label "MRTO4"
    colors "#4848FF"
    diffs -5.18846165629367
    totalFlows 5.18846165629367
    degree 1
  ]
  node
  [
    id 17
    name "MDH1"
    label "MDH1"
    colors "#6565FF"
    diffs -4.11365831196012
    totalFlows 6.57424112144681
    degree 1
  ]
  node
  [
    id 18
    name "CRK"
    label "CRK"
    colors "#FF2B2B"
    diffs 9.70375506621889
    totalFlows 26.2703696798449
    degree 1
  ]
  node
  [
    id 19
    name "XPO1"
    label "XPO1"
    colors "#3A3AFF"
    diffs -6.8001277874307
    totalFlows 36.8618799125414
    degree 1
  ]
  node
  [
    id 20
    name "NASP"
    label "NASP"
    colors "#0000FF"
    diffs -12.2364415945472
    totalFlows 41.2531878044416
    degree 1
  ]
  node
  [
    id 21
    name "PRDX6"
    label "PRDX6"
    colors "#FF9191"
    diffs 1.07644819545722
    totalFlows 9.36369370396317
    degree 1
  ]
  node
  [
    id 22
    name "HNRNPK"
    label "HNRNPK"
    colors "#A0A0FF"
    diffs -1.86653013630476
    totalFlows 30.3998073238792
    degree 1
  ]
  node
  [
    id 23
    name "AKR1A1"
    label "AKR1A1"
    colors "#CBCBFF"
    diffs -1.32926891304423
    totalFlows 1.32926891304423
    degree 1
  ]
  node
  [
    id 24
    name "DNMT3A"
    label "DNMT3A"
    colors "#FF5757"
    diffs 5.50024465777663
    totalFlows 4.58136015642129
    degree 1
  ]
  node
  [
    id 25
    name "NOL3"
    label "NOL3"
    colors "#FF7474"
    diffs 3.31773067550651
    totalFlows 1.12908243203919
    degree 1
  ]
  node
  [
    id 26
    name "TINF2"
    label "TINF2"
    colors "#5757FF"
    diffs -4.17297487297024
    totalFlows 13.8448160840648
    degree 1
  ]
  node
  [
    id 27
    name "RASSF5"
    label "RASSF5"
    colors "#1D1DFF"
    diffs -8.13336010834774
    totalFlows 37.3432595138321
    degree 1
  ]
  node
  [
    id 28
    name "HSPA4"
    label "HSPA4"
    colors "#FF3A3A"
    diffs 6.63394910985135
    totalFlows 38.4810445139029
    degree 1
  ]
  node
  [
    id 29
    name "ORC2"
    label "ORC2"
    colors "#FF8383"
    diffs 1.7214115240361
    totalFlows 5.3032285419987
    degree 1
  ]
  node
  [
    id 30
    name "PGM1"
    label "PGM1"
    colors "#FFBDBD"
    diffs 0.170417512753983
    totalFlows 2.32847699492652
    degree 1
  ]
  node
  [
    id 31
    name "SLX4"
    label "SLX4"
    colors "#9191FF"
    diffs -2.81082386375133
    totalFlows 6.61542110101944
    degree 1
  ]
  node
  [
    id 32
    name "BABAM1"
    label "BABAM1"
    colors "#FF4848"
    diffs 5.64885136574859
    totalFlows 2.00492389221932
    degree 1
  ]
  node
  [
    id 33
    name "MRE11A"
    label "MRE11A"
    colors "#E9E9FF"
    diffs -0.985620558629634
    totalFlows 67.4629567599539
    degree 1
  ]
  node
  [
    id 34
    name "CHMP2B"
    label "CHMP2B"
    colors "#7474FF"
    diffs -3.62463702522151
    totalFlows 4.11671694778212
    degree 1
  ]
  node
  [
    id 35
    name "TERF2IP"
    label "TERF2IP"
    colors "#FF0E0E"
    diffs 25.6206132128481
    totalFlows 46.647760112703
    degree 35
  ]
  edge
  [
    source 0
    target 35
    weight 0.961828669003897
    correlation 0.961828669003897
    sign 1
  ]
  edge
  [
    source 1
    target 35
    weight 0.999284942311855
    correlation 0.999284942311855
    sign 1
  ]
  edge
  [
    source 2
    target 35
    weight 0.959708243496062
    correlation 0.959708243496062
    sign 1
  ]
  edge
  [
    source 3
    target 35
    weight 0.861158175271521
    correlation 0.861158175271521
    sign 1
  ]
  edge
  [
    source 4
    target 35
    weight 0.727038147754653
    correlation 0.727038147754653
    sign 1
  ]
  edge
  [
    source 5
    target 35
    weight 0.886067747415967
    correlation -0.976034219989955
    sign -1
  ]
  edge
  [
    source 6
    target 35
    weight 0.863753060672058
    correlation -0.863753060672058
    sign -1
  ]
  edge
  [
    source 7
    target 35
    weight 0.89211248374599
    correlation 0.96427938577526
    sign 1
  ]
  edge
  [
    source 8
    target 35
    weight 0.843008568335629
    correlation 0.983891417672075
    sign 1
  ]
  edge
  [
    source 9
    target 35
    weight 0.817636917406599
    correlation 0.817636917406599
    sign 1
  ]
  edge
  [
    source 10
    target 35
    weight 0.601678531321553
    correlation 0.601678531321553
    sign 1
  ]
  edge
  [
    source 11
    target 35
    weight 0.596583676799847
    correlation -0.596583676799847
    sign -1
  ]
  edge
  [
    source 12
    target 35
    weight 0.840600838811559
    correlation -0.840600838811559
    sign -1
  ]
  edge
  [
    source 13
    target 35
    weight 0.773971288808306
    correlation 0.773971288808306
    sign 1
  ]
  edge
  [
    source 14
    target 35
    weight 0.731613898170527
    correlation 0.731613898170527
    sign 1
  ]
  edge
  [
    source 15
    target 35
    weight 0.841637505139393
    correlation 0.841637505139393
    sign 1
  ]
  edge
  [
    source 16
    target 35
    weight 0.789612289542919
    correlation 0.789612289542919
    sign 1
  ]
  edge
  [
    source 17
    target 35
    weight 0.731257775510197
    correlation 0.731257775510197
    sign 1
  ]
  edge
  [
    source 18
    target 35
    weight 0.744537299552718
    correlation -0.744537299552718
    sign -1
  ]
  edge
  [
    source 19
    target 35
    weight 0.76055951030314
    correlation 0.76055951030314
    sign 1
  ]
  edge
  [
    source 20
    target 35
    weight 0.336268891518464
    correlation -0.336268891518464
    sign -1
  ]
  edge
  [
    source 21
    target 35
    weight 0.685861851505684
    correlation 0.685861851505684
    sign 1
  ]
  edge
  [
    source 22
    target 35
    weight 0.789476143263877
    correlation 0.789476143263877
    sign 1
  ]
  edge
  [
    source 23
    target 35
    weight 0.664634456522113
    correlation -0.664634456522113
    sign -1
  ]
  edge
  [
    source 24
    target 35
    weight 0.505521466032032
    correlation -0.63584240868943
    sign -1
  ]
  edge
  [
    source 25
    target 35
    weight 0.522329648238868
    correlation -0.522329648238868
    sign -1
  ]
  edge
  [
    source 26
    target 35
    weight 0.664289590068397
    correlation -0.664289590068397
    sign -1
  ]
  edge
  [
    source 27
    target 35
    weight 0.186190176477746
    correlation 0.186190176477746
    sign 1
  ]
  edge
  [
    source 28
    target 35
    weight 0.725961569842719
    correlation 0.725961569842719
    sign 1
  ]
  edge
  [
    source 29
    target 35
    weight 0.685386082870329
    correlation 0.685386082870329
    sign 1
  ]
  edge
  [
    source 30
    target 35
    weight 0.465722677586745
    correlation -0.619013596698724
    sign -1
  ]
  edge
  [
    source 31
    target 35
    weight 0.167798220526852
    correlation -0.580326609723865
    sign -1
  ]
  edge
  [
    source 32
    target 35
    weight 0.534451810981017
    correlation 0.676667412597764
    sign 1
  ]
  edge
  [
    source 33
    target 35
    weight 0.0704755363070722
    correlation 0.0704755363070722
    sign 1
  ]
  edge
  [
    source 34
    target 35
    weight 0.0958623652351957
    correlation -0.590460483338291
    sign -1
  ]
]
