# Supplementary material for: Aspergillus fumigatus Challenged by Human Dendritic Cells: Metabolic and Regulatory Pathway Responses Testify a Tight Battle
Source: Front Cell Infect Microbiol. 2019 May 22;9:168. doi: 10.3389/fcimb.2019.00168 (PMC6540932; doi:10.3389/fcimb.2019.00168)
Supplement: Supplementary file 12 [file Data_Sheet_2.ZIP › Supplementary_dataset2/TERF2IP_KT_Disease.gml]

Creator "igraph version 1.2.0 Mon Jun  4 11:55:15 2018"
Version 1
graph
[
  directed 1
  node
  [
    id 0
    name "XRCC6"
    label "XRCC6"
    colors "#FF0B0B"
    diffs 26.0641135324618
    totalFlows 55.862151288494
    degree 1
  ]
  node
  [
    id 1
    name "TSSC4"
    label "TSSC4"
    colors "#FF8585"
    diffs 4.94398219626064
    totalFlows 4.94398219626064
    degree 1
  ]
  node
  [
    id 2
    name "RAD50"
    label "RAD50"
    colors "#FF2C2C"
    diffs 10.8151362087427
    totalFlows 59.7373352834841
    degree 1
  ]
  node
  [
    id 3
    name "COTL1"
    label "COTL1"
    colors "#A6A6FF"
    diffs 0.626062803499834
    totalFlows 1.96733617115805
    degree 1
  ]
  node
  [
    id 4
    name "WDR92"
    label "WDR92"
    colors "#FFA6A6"
    diffs 3.79532998011563
    totalFlows 5.48134711678688
    degree 1
  ]
  node
  [
    id 5
    name "HMGB3"
    label "HMGB3"
    colors "#FFF3F3"
    diffs 1.96087476103702
    totalFlows 1.96087476103702
    degree 1
  ]
  node
  [
    id 6
    name "GNMT"
    label "GNMT"
    colors "#8585FF"
    diffs 0.143805155223717
    totalFlows 3.86763809816812
    degree 1
  ]
  node
  [
    id 7
    name "POLD1"
    label "POLD1"
    colors "#FFB1B1"
    diffs 3.62082214509854
    totalFlows 10.7007992837347
    degree 1
  ]
  node
  [
    id 8
    name "CPNE2"
    label "CPNE2"
    colors "#B1B1FF"
    diffs 0.908340859251451
    totalFlows 4.39547176490289
    degree 1
  ]
  node
  [
    id 9
    name "XPO1"
    label "XPO1"
    colors "#2121FF"
    diffs -6.8001277874307
    totalFlows 30.0617521251107
    degree 1
  ]
  node
  [
    id 10
    name "TERF2"
    label "TERF2"
    colors "#2C2CFF"
    diffs -5.16463028302294
    totalFlows 30.9383879476254
    degree 1
  ]
  node
  [
    id 11
    name "MT3"
    label "MT3"
    colors "#E8E8FF"
    diffs 1.83155038593865
    totalFlows 1.83155038593865
    degree 1
  ]
  node
  [
    id 12
    name "NASP"
    label "NASP"
    colors "#0000FF"
    diffs -12.2364415945472
    totalFlows 29.0167462098943
    degree 1
  ]
  node
  [
    id 13
    name "DPP3"
    label "DPP3"
    colors "#FFDDDD"
    diffs 1.98872984721083
    totalFlows 1.98872984721083
    degree 1
  ]
  node
  [
    id 14
    name "NXNL1"
    label "NXNL1"
    colors "#FFFFFF"
    diffs 1.85709499314837
    totalFlows 1.85709499314837
    degree 1
  ]
  node
  [
    id 15
    name "LANCL2"
    label "LANCL2"
    colors "#F3F3FF"
    diffs 1.85169242281583
    totalFlows 1.85169242281583
    degree 1
  ]
  node
  [
    id 16
    name "MPG"
    label "MPG"
    colors "#4242FF"
    diffs -1.64589507478113
    totalFlows 63.7700363565867
    degree 1
  ]
  node
  [
    id 17
    name "HSPA4"
    label "HSPA4"
    colors "#FF6363"
    diffs 6.63394910985135
    totalFlows 45.1149936237542
    degree 1
  ]
  node
  [
    id 18
    name "DNMT3A"
    label "DNMT3A"
    colors "#FF7979"
    diffs 5.50024465777663
    totalFlows 10.0816048141979
    degree 1
  ]
  node
  [
    id 19
    name "HDGFRP3"
    label "HDGFRP3"
    colors "#DDDDFF"
    diffs 1.81979680835898
    totalFlows 1.81979680835898
    degree 1
  ]
  node
  [
    id 20
    name "IL1RN"
    label "IL1RN"
    colors "#FFD2D2"
    diffs 2.05258439642376
    totalFlows 4.35964951299689
    degree 1
  ]
  node
  [
    id 21
    name "H2AFX"
    label "H2AFX"
    colors "#FF4D4D"
    diffs 8.24105750769574
    totalFlows 36.2446881327148
    degree 1
  ]
  node
  [
    id 22
    name "SLX4"
    label "SLX4"
    colors "#3737FF"
    diffs -2.81082386375133
    totalFlows 3.8045972372681
    degree 1
  ]
  node
  [
    id 23
    name "MRE11A"
    label "MRE11A"
    colors "#5858FF"
    diffs -0.985620558629634
    totalFlows 66.4773362013242
    degree 1
  ]
  node
  [
    id 24
    name "CRK"
    label "CRK"
    colors "#FF3737"
    diffs 9.70375506621889
    totalFlows 35.9741247460638
    degree 1
  ]
  node
  [
    id 25
    name "POT1"
    label "POT1"
    colors "#FF2121"
    diffs 23.8628261536293
    totalFlows 25.9175238848716
    degree 1
  ]
  node
  [
    id 26
    name "HAAO"
    label "HAAO"
    colors "#D2D2FF"
    diffs 1.72223428592628
    totalFlows 1.72223428592628
    degree 1
  ]
  node
  [
    id 27
    name "ORC2"
    label "ORC2"
    colors "#C7C7FF"
    diffs 1.7214115240361
    totalFlows 7.02464006603479
    degree 1
  ]
  node
  [
    id 28
    name "HAGH"
    label "HAGH"
    colors "#9090FF"
    diffs 0.18173703058694
    totalFlows 1.64496482692799
    degree 1
  ]
  node
  [
    id 29
    name "TOR1AIP1"
    label "TOR1AIP1"
    colors "#FFE8E8"
    diffs 1.97135655561912
    totalFlows 1.97135655561912
    degree 1
  ]
  node
  [
    id 30
    name "HIST1H1A"
    label "HIST1H1A"
    colors "#FFBCBC"
    diffs 3.02936273116623
    totalFlows 13.1647163261777
    degree 1
  ]
  node
  [
    id 31
    name "PACSIN2"
    label "PACSIN2"
    colors "#FF9090"
    diffs 4.32103240239181
    totalFlows 8.48926837939507
    degree 1
  ]
  node
  [
    id 32
    name "AKT1"
    label "AKT1"
    colors "#0B0BFF"
    diffs -12.0079591375743
    totalFlows 52.4891684275102
    degree 1
  ]
  node
  [
    id 33
    name "NUMA1"
    label "NUMA1"
    colors "#FF4242"
    diffs 9.68660522574444
    totalFlows 54.2917473303468
    degree 1
  ]
  node
  [
    id 34
    name "SNCG"
    label "SNCG"
    colors "#FF5858"
    diffs 7.13289467432811
    totalFlows 7.13289467432811
    degree 1
  ]
  node
  [
    id 35
    name "BABAM1"
    label "BABAM1"
    colors "#FF6E6E"
    diffs 5.64885136574859
    totalFlows 7.65377525796792
    degree 1
  ]
  node
  [
    id 36
    name "AKR7A3"
    label "AKR7A3"
    colors "#7979FF"
    diffs -0.0633316677077138
    totalFlows 1.72089329978427
    degree 1
  ]
  node
  [
    id 37
    name "UBC"
    label "UBC"
    colors "#FF0000"
    diffs 286.847303328444
    totalFlows 1297.32983910087
    degree 1
  ]
  node
  [
    id 38
    name "OBFC1"
    label "OBFC1"
    colors "#6363FF"
    diffs -0.777202397511985
    totalFlows 28.1415494752048
    degree 1
  ]
  node
  [
    id 39
    name "RASSF5"
    label "RASSF5"
    colors "#1616FF"
    diffs -8.13336010834774
    totalFlows 29.2098994054844
    degree 1
  ]
  node
  [
    id 40
    name "BCL7B"
    label "BCL7B"
    colors "#BCBCFF"
    diffs 1.59303039767175
    totalFlows 1.59303039767175
    degree 1
  ]
  node
  [
    id 41
    name "C9orf78"
    label "C9orf78"
    colors "#6E6EFF"
    diffs -0.552884450044772
    totalFlows 1.44568543457894
    degree 1
  ]
  node
  [
    id 42
    name "ADA"
    label "ADA"
    colors "#9B9BFF"
    diffs 0.187756995390088
    totalFlows 2.15864362409335
    degree 1
  ]
  node
  [
    id 43
    name "TWF2"
    label "TWF2"
    colors "#FF9B9B"
    diffs 3.85594364566141
    totalFlows 7.46331368585932
    degree 1
  ]
  node
  [
    id 44
    name "RPP25"
    label "RPP25"
    colors "#4D4DFF"
    diffs -0.998411637106708
    totalFlows 5.72262317650835
    degree 1
  ]
  node
  [
    id 45
    name "ENAH"
    label "ENAH"
    colors "#FFC7C7"
    diffs 2.60261771136997
    totalFlows 6.65093338566253
    degree 1
  ]
  node
  [
    id 46
    name "TERF2IP"
    label "TERF2IP"
    colors "#FF1616"
    diffs 25.6206132128481
    totalFlows 72.2683733255511
    degree 46
  ]
  edge
  [
    source 0
    target 46
    weight 0.997104166396535
    correlation 0.997104166396535
    sign 1
  ]
  edge
  [
    source 1
    target 46
    weight 0.991748273848966
    correlation -0.991748273848966
    sign -1
  ]
  edge
  [
    source 2
    target 46
    weight 0.964411702176002
    correlation 0.964411702176002
    sign 1
  ]
  edge
  [
    source 3
    target 46
    weight 0.983668085579025
    correlation 0.983668085579025
    sign 1
  ]
  edge
  [
    source 4
    target 46
    weight 0.985890571166109
    correlation 0.985890571166109
    sign 1
  ]
  edge
  [
    source 5
    target 46
    weight 0.980437380518508
    correlation -0.980437380518508
    sign -1
  ]
  edge
  [
    source 6
    target 46
    weight 0.894246075864333
    correlation -0.894246075864333
    sign -1
  ]
  edge
  [
    source 7
    target 46
    weight 0.92574859465363
    correlation 0.92574859465363
    sign 1
  ]
  edge
  [
    source 8
    target 46
    weight 0.961937364155694
    correlation -0.961937364155694
    sign -1
  ]
  edge
  [
    source 9
    target 46
    weight 0.974350836064799
    correlation 0.974350836064799
    sign 1
  ]
  edge
  [
    source 10
    target 46
    weight 0.949424578534035
    correlation 0.949424578534035
    sign 1
  ]
  edge
  [
    source 11
    target 46
    weight 0.915775192969324
    correlation -0.995597291964102
    sign -1
  ]
  edge
  [
    source 12
    target 46
    weight 0.794049700498331
    correlation 0.794049700498331
    sign 1
  ]
  edge
  [
    source 13
    target 46
    weight 0.994364923605413
    correlation 0.994364923605413
    sign 1
  ]
  edge
  [
    source 14
    target 46
    weight 0.928547496574183
    correlation -0.928547496574183
    sign -1
  ]
  edge
  [
    source 15
    target 46
    weight 0.925846211407913
    correlation -0.925846211407913
    sign -1
  ]
  edge
  [
    source 16
    target 46
    weight 0.753807726369076
    correlation 0.753807726369076
    sign 1
  ]
  edge
  [
    source 17
    target 46
    weight 0.923139646832167
    correlation 0.923139646832167
    sign 1
  ]
  edge
  [
    source 18
    target 46
    weight 0.937808867123933
    correlation -0.937808867123933
    sign -1
  ]
  edge
  [
    source 19
    target 46
    weight 0.909898404179491
    correlation -0.909898404179491
    sign -1
  ]
  edge
  [
    source 20
    target 46
    weight 0.665015955543615
    correlation -0.665015955543615
    sign -1
  ]
  edge
  [
    source 21
    target 46
    weight 0.847628825575636
    correlation -0.847628825575636
    sign -1
  ]
  edge
  [
    source 22
    target 46
    weight 0.807450488402382
    correlation -0.807450488402382
    sign -1
  ]
  edge
  [
    source 23
    target 46
    weight 0.631705468866978
    correlation 0.631705468866978
    sign 1
  ]
  edge
  [
    source 24
    target 46
    weight 0.800899746221281
    correlation -0.800899746221281
    sign -1
  ]
  edge
  [
    source 25
    target 46
    weight 0.858979415932892
    correlation 0.858979415932892
    sign 1
  ]
  edge
  [
    source 26
    target 46
    weight 0.861117142963138
    correlation 0.861117142963138
    sign 1
  ]
  edge
  [
    source 27
    target 46
    weight 0.841440275533506
    correlation 0.841440275533506
    sign 1
  ]
  edge
  [
    source 28
    target 46
    weight 0.822482413463997
    correlation 0.822482413463997
    sign 1
  ]
  edge
  [
    source 29
    target 46
    weight 0.822760735555555
    correlation 0.822760735555555
    sign 1
  ]
  edge
  [
    source 30
    target 46
    weight 0.774337206574963
    correlation 0.774337206574963
    sign 1
  ]
  edge
  [
    source 31
    target 46
    weight 0.784022469858977
    correlation 0.784022469858977
    sign 1
  ]
  edge
  [
    source 32
    target 46
    weight 0.765956869479675
    correlation 0.765956869479675
    sign 1
  ]
  edge
  [
    source 33
    target 46
    weight 0.436917703030802
    correlation 0.436917703030802
    sign 1
  ]
  edge
  [
    source 34
    target 46
    weight 0.760233358012707
    correlation 0.760233358012707
    sign 1
  ]
  edge
  [
    source 35
    target 46
    weight 0.792335119235245
    correlation 0.792335119235245
    sign 1
  ]
  edge
  [
    source 36
    target 46
    weight 0.860446649892133
    correlation 0.917610222398557
    sign 1
  ]
  edge
  [
    source 37
    target 46
    weight 0.688814562171521
    correlation 0.688814562171521
    sign 1
  ]
  edge
  [
    source 38
    target 46
    weight 0.323346311785798
    correlation 0.323346311785798
    sign 1
  ]
  edge
  [
    source 39
    target 46
    weight 0.29078256318408
    correlation -0.29078256318408
    sign -1
  ]
  edge
  [
    source 40
    target 46
    weight 0.796515198835873
    correlation -0.818944313820711
    sign -1
  ]
  edge
  [
    source 41
    target 46
    weight 0.722842717289469
    correlation 0.722842717289469
    sign 1
  ]
  edge
  [
    source 42
    target 46
    weight 0.397972872338277
    correlation -0.854515235670538
    sign -1
  ]
  edge
  [
    source 43
    target 46
    weight 0.628395898365944
    correlation 0.628395898365944
    sign 1
  ]
  edge
  [
    source 44
    target 46
    weight 0.113140273826361
    correlation 0.113140273826361
    sign 1
  ]
  edge
  [
    source 45
    target 46
    weight 0.346440622317279
    correlation -0.689636388352918
    sign -1
  ]
]
