# Supplementary material for: Aspergillus fumigatus Challenged by Human Dendritic Cells: Metabolic and Regulatory Pathway Responses Testify a Tight Battle
Source: Front Cell Infect Microbiol. 2019 May 22;9:168. doi: 10.3389/fcimb.2019.00168 (PMC6540932; doi:10.3389/fcimb.2019.00168)
Supplement: Supplementary file 12 [file Data_Sheet_2.ZIP › Supplementary_dataset2/TFAP2A_NR_Control.gml]

Creator "igraph version 1.2.0 Mon Jun  4 11:55:21 2018"
Version 1
graph
[
  directed 1
  node
  [
    id 0
    name "TFAP2A"
    label "TFAP2A"
    colors "#7878FF"
    diffs -18.6569650257464
    totalFlows 27.7020546492043
    degree 17
  ]
  node
  [
    id 1
    name "EYA2"
    label "EYA2"
    colors "#FF7878"
    diffs -0.0101919810181981
    totalFlows 1.99847406247313
    degree 1
  ]
  node
  [
    id 2
    name "MYC"
    label "MYC"
    colors "#1E1EFF"
    diffs -46.2772719970919
    totalFlows 237.769459854128
    degree 1
  ]
  node
  [
    id 3
    name "RB1"
    label "RB1"
    colors "#5959FF"
    diffs -23.8608847632507
    totalFlows 104.251980494262
    degree 1
  ]
  node
  [
    id 4
    name "UBE2I"
    label "UBE2I"
    colors "#FF1E1E"
    diffs 3.64183343334246
    totalFlows 119.372999606495
    degree 1
  ]
  node
  [
    id 5
    name "SUMO1"
    label "SUMO1"
    colors "#0000FF"
    diffs -133.65479587119
    totalFlows 513.443912930697
    degree 1
  ]
  node
  [
    id 6
    name "SRA1"
    label "SRA1"
    colors "#FF3C3C"
    diffs 2.50212144266559
    totalFlows 6.19525278731778
    degree 1
  ]
  node
  [
    id 7
    name "CITED2"
    label "CITED2"
    colors "#FFB3B3"
    diffs -1.99418614276877
    totalFlows 1.99418614276877
    degree 1
  ]
  node
  [
    id 8
    name "UNKL"
    label "UNKL"
    colors "#FFD2D2"
    diffs -2.25700786521619
    totalFlows 2.25700786521619
    degree 1
  ]
  node
  [
    id 9
    name "CTNNB1"
    label "CTNNB1"
    colors "#3C3CFF"
    diffs -29.8801714481
    totalFlows 181.481968106336
    degree 1
  ]
  node
  [
    id 10
    name "GLUL"
    label "GLUL"
    colors "#FF5A5A"
    diffs 0.238014767289413
    totalFlows 3.67366987498988
    degree 1
  ]
  node
  [
    id 11
    name "KCTD15"
    label "KCTD15"
    colors "#F0F0FF"
    diffs -3.64921197068277
    totalFlows 3.64921197068277
    degree 1
  ]
  node
  [
    id 12
    name "TPT1"
    label "TPT1"
    colors "#9696FF"
    diffs -9.02534632672084
    totalFlows 24.4290725384426
    degree 1
  ]
  node
  [
    id 13
    name "YBX1"
    label "YBX1"
    colors "#FF0000"
    diffs 5.61950329521173
    totalFlows 73.145439883375
    degree 1
  ]
  node
  [
    id 14
    name "PPARG"
    label "PPARG"
    colors "#D2D2FF"
    diffs -6.46842238665957
    totalFlows 23.9089403299891
    degree 1
  ]
  node
  [
    id 15
    name "EPAS1"
    label "EPAS1"
    colors "#B3B3FF"
    diffs -7.06909969202214
    totalFlows 54.33353631676
    degree 1
  ]
  node
  [
    id 16
    name "MKRN3"
    label "MKRN3"
    colors "#FFF0F0"
    diffs -3.54658626462368
    totalFlows 7.02111569070892
    degree 1
  ]
  node
  [
    id 17
    name "CITED4"
    label "CITED4"
    colors "#FF9696"
    diffs -0.908464164750868
    totalFlows 0.908464164750868
    degree 1
  ]
  edge
  [
    source 0
    target 1
    weight 0.999237031236566
    correlation 0.999237031236566
    sign 1
  ]
  edge
  [
    source 0
    target 2
    weight 0.997946431303509
    correlation 0.997946431303509
    sign 1
  ]
  edge
  [
    source 0
    target 3
    weight 0.96316057628063
    correlation 0.96316057628063
    sign 1
  ]
  edge
  [
    source 0
    target 4
    weight 0.950054888325214
    correlation -0.950054888325214
    sign -1
  ]
  edge
  [
    source 0
    target 5
    weight 0.924713378872944
    correlation -0.924713378872944
    sign -1
  ]
  edge
  [
    source 0
    target 6
    weight 0.936485584102074
    correlation 0.936485584102074
    sign 1
  ]
  edge
  [
    source 0
    target 7
    weight 0.997093071384386
    correlation 0.997093071384386
    sign 1
  ]
  edge
  [
    source 0
    target 8
    weight 0.894908327144317
    correlation -0.894908327144317
    sign -1
  ]
  edge
  [
    source 0
    target 9
    weight 0.858051570307818
    correlation 0.858051570307818
    sign 1
  ]
  edge
  [
    source 0
    target 10
    weight 0.885917830036087
    correlation 0.885917830036087
    sign 1
  ]
  edge
  [
    source 0
    target 11
    weight 0.836371866031744
    correlation 0.946709046387218
    sign 1
  ]
  edge
  [
    source 0
    target 12
    weight 0.809607671771259
    correlation 0.809607671771259
    sign 1
  ]
  edge
  [
    source 0
    target 13
    weight 0.761138818701027
    correlation -0.761138818701027
    sign -1
  ]
  edge
  [
    source 0
    target 14
    weight 0.861117700375081
    correlation -0.861117700375081
    sign -1
  ]
  edge
  [
    source 0
    target 15
    weight 0.703530738637393
    correlation 0.703530738637393
    sign 1
  ]
  edge
  [
    source 0
    target 16
    weight 0.017459757716677
    correlation 0.919033344263594
    sign 1
  ]
  edge
  [
    source 0
    target 17
    weight 0.454232082375434
    correlation 0.788923800034822
    sign 1
  ]
]
