# Supplementary material for: Aspergillus fumigatus Challenged by Human Dendritic Cells: Metabolic and Regulatory Pathway Responses Testify a Tight Battle
Source: Front Cell Infect Microbiol. 2019 May 22;9:168. doi: 10.3389/fcimb.2019.00168 (PMC6540932; doi:10.3389/fcimb.2019.00168)
Supplement: Supplementary file 12 [file Data_Sheet_2.ZIP › Supplementary_dataset2/TFAP2A_NR_Disease.gml]

Creator "igraph version 1.2.0 Mon Jun  4 11:55:21 2018"
Version 1
graph
[
  directed 1
  node
  [
    id 0
    name "TFAP2A"
    label "TFAP2A"
    colors "#6666FF"
    diffs -18.6569650257464
    totalFlows 9.04508962345792
    degree 5
  ]
  node
  [
    id 1
    name "WWP2"
    label "WWP2"
    colors "#CCCCFF"
    diffs -9.28544516080085
    totalFlows 26.4576357144643
    degree 1
  ]
  node
  [
    id 2
    name "GLUL"
    label "GLUL"
    colors "#FFCBCB"
    diffs 0.238014767289413
    totalFlows 3.9116846422793
    degree 1
  ]
  node
  [
    id 3
    name "UBE2I"
    label "UBE2I"
    colors "#FF0000"
    diffs 3.64183343334246
    totalFlows 123.014833039838
    degree 1
  ]
  node
  [
    id 4
    name "RB1"
    label "RB1"
    colors "#0000FF"
    diffs -23.8608847632507
    totalFlows 80.3910957310113
    degree 1
  ]
  node
  [
    id 5
    name "MOB3C"
    label "MOB3C"
    colors "#FF6565"
    diffs 3.5777428261986
    totalFlows 3.5777428261986
    degree 1
  ]
  edge
  [
    source 0
    target 1
    weight 0.994705461305402
    correlation -0.994705461305402
    sign -1
  ]
  edge
  [
    source 0
    target 2
    weight 0.999713518963031
    correlation -0.999713518963031
    sign -1
  ]
  edge
  [
    source 0
    target 3
    weight 0.916057129974571
    correlation 0.916057129974571
    sign 1
  ]
  edge
  [
    source 0
    target 4
    weight 0.914364420884736
    correlation -0.914364420884736
    sign -1
  ]
  edge
  [
    source 0
    target 5
    weight 0.221067735427356
    correlation -0.960532151337189
    sign -1
  ]
]
