# Supplementary material for: Aspergillus fumigatus Challenged by Human Dendritic Cells: Metabolic and Regulatory Pathway Responses Testify a Tight Battle
Source: Front Cell Infect Microbiol. 2019 May 22;9:168. doi: 10.3389/fcimb.2019.00168 (PMC6540932; doi:10.3389/fcimb.2019.00168)
Supplement: Supplementary file 12 [file Data_Sheet_2.ZIP › Supplementary_dataset2/TGFBR1_KT_Control.gml]

Creator "igraph version 1.2.0 Mon Jun  4 11:55:10 2018"
Version 1
graph
[
  directed 1
  node
  [
    id 0
    name "PLEK"
    label "PLEK"
    colors "#9C9CFF"
    diffs -3.45573145884731
    totalFlows 4.07484457147674
    degree 1
  ]
  node
  [
    id 1
    name "CDK6"
    label "CDK6"
    colors "#8E8EFF"
    diffs -3.68641121340256
    totalFlows 94.2723107542406
    degree 1
  ]
  node
  [
    id 2
    name "SMAD4"
    label "SMAD4"
    colors "#3636FF"
    diffs -10.9619039392144
    totalFlows 47.1715233996149
    degree 1
  ]
  node
  [
    id 3
    name "XIAP"
    label "XIAP"
    colors "#1414FF"
    diffs -19.3515627708817
    totalFlows 122.897439908397
    degree 1
  ]
  node
  [
    id 4
    name "ENC1"
    label "ENC1"
    colors "#5151FF"
    diffs -5.754571221242
    totalFlows 13.6247781161281
    degree 1
  ]
  node
  [
    id 5
    name "USP4"
    label "USP4"
    colors "#3D3DFF"
    diffs -9.45092218427941
    totalFlows 14.4096585380139
    degree 1
  ]
  node
  [
    id 6
    name "TOLLIP"
    label "TOLLIP"
    colors "#5F5FFF"
    diffs -5.42551141061321
    totalFlows 17.5777237253028
    degree 1
  ]
  node
  [
    id 7
    name "RGS19"
    label "RGS19"
    colors "#E0E0FF"
    diffs -2.10655356385935
    totalFlows 5.67200035064961
    degree 1
  ]
  node
  [
    id 8
    name "MAP3K7"
    label "MAP3K7"
    colors "#FBFBFF"
    diffs -1.70387785363364
    totalFlows 36.6036771799723
    degree 1
  ]
  node
  [
    id 9
    name "PAK1"
    label "PAK1"
    colors "#B7B7FF"
    diffs -2.91889585612703
    totalFlows 22.7220108459764
    degree 1
  ]
  node
  [
    id 10
    name "SQSTM1"
    label "SQSTM1"
    colors "#0000FF"
    diffs -35.9313167135354
    totalFlows 174.060821714887
    degree 1
  ]
  node
  [
    id 11
    name "FBXL12"
    label "FBXL12"
    colors "#FF8181"
    diffs 0.714248961586402
    totalFlows 1.97136686317619
    degree 1
  ]
  node
  [
    id 12
    name "RHPN2"
    label "RHPN2"
    colors "#AAAAFF"
    diffs -3.35260332315307
    totalFlows 3.85636777775382
    degree 1
  ]
  node
  [
    id 13
    name "OXSR1"
    label "OXSR1"
    colors "#6666FF"
    diffs -5.25958357561898
    totalFlows 7.107237530441
    degree 1
  ]
  node
  [
    id 14
    name "ARL8B"
    label "ARL8B"
    colors "#FFBEBE"
    diffs -0.719564149549615
    totalFlows 5.43586517656729
    degree 1
  ]
  node
  [
    id 15
    name "GNA13"
    label "GNA13"
    colors "#2828FF"
    diffs -12.0772671278812
    totalFlows 43.2932423100168
    degree 1
  ]
  node
  [
    id 16
    name "UBE2Z"
    label "UBE2Z"
    colors "#D9D9FF"
    diffs -2.29098538755208
    totalFlows 6.99577842842562
    degree 1
  ]
  node
  [
    id 17
    name "CDC42"
    label "CDC42"
    colors "#FF1B1B"
    diffs 7.19869480319807
    totalFlows 21.1552574247119
    degree 1
  ]
  node
  [
    id 18
    name "RTKN"
    label "RTKN"
    colors "#8888FF"
    diffs -3.79549269507433
    totalFlows 3.79549269507433
    degree 1
  ]
  node
  [
    id 19
    name "CDC42EP4"
    label "CDC42EP4"
    colors "#FFB0B0"
    diffs -0.534794052170255
    totalFlows 2.30674216400332
    degree 1
  ]
  node
  [
    id 20
    name "SNTG1"
    label "SNTG1"
    colors "#F4F4FF"
    diffs -1.90834994053014
    totalFlows 1.90834994053014
    degree 1
  ]
  node
  [
    id 21
    name "RHOA"
    label "RHOA"
    colors "#FF5F5F"
    diffs 2.63483215252269
    totalFlows 20.1601253366811
    degree 1
  ]
  node
  [
    id 22
    name "USP11"
    label "USP11"
    colors "#4444FF"
    diffs -6.7034549352886
    totalFlows 17.743025687591
    degree 1
  ]
  node
  [
    id 23
    name "TPM1"
    label "TPM1"
    colors "#FF9595"
    diffs 0.0251694665718487
    totalFlows 5.44944173449255
    degree 1
  ]
  node
  [
    id 24
    name "STX8"
    label "STX8"
    colors "#7373FF"
    diffs -4.73480051221507
    totalFlows 5.29151308970249
    degree 1
  ]
  node
  [
    id 25
    name "UBB"
    label "UBB"
    colors "#5858FF"
    diffs -5.47917760823103
    totalFlows 26.0521387661828
    degree 1
  ]
  node
  [
    id 26
    name "PSEN1"
    label "PSEN1"
    colors "#2F2FFF"
    diffs -11.9724698458405
    totalFlows 22.8468379157007
    degree 1
  ]
  node
  [
    id 27
    name "ARL4D"
    label "ARL4D"
    colors "#CCCCFF"
    diffs -2.54187753162962
    totalFlows 3.65865000058387
    degree 1
  ]
  node
  [
    id 28
    name "ITCH"
    label "ITCH"
    colors "#1B1BFF"
    diffs -15.6432013903848
    totalFlows 28.0949196190704
    degree 1
  ]
  node
  [
    id 29
    name "NEK6"
    label "NEK6"
    colors "#FF1414"
    diffs 7.73168062937894
    totalFlows 64.8696028564857
    degree 1
  ]
  node
  [
    id 30
    name "CD44"
    label "CD44"
    colors "#FF2828"
    diffs 4.98172030428542
    totalFlows 46.25031598959
    degree 1
  ]
  node
  [
    id 31
    name "DCAF6"
    label "DCAF6"
    colors "#D2D2FF"
    diffs -2.5033411976818
    totalFlows 6.03724239506959
    degree 1
  ]
  node
  [
    id 32
    name "ANK1"
    label "ANK1"
    colors "#FF8E8E"
    diffs 0.265105518167126
    totalFlows 1.7222393370014
    degree 1
  ]
  node
  [
    id 33
    name "ARHGEF6"
    label "ARHGEF6"
    colors "#FF6565"
    diffs 1.69451754035681
    totalFlows 26.8782212536003
    degree 1
  ]
  node
  [
    id 34
    name "SKI"
    label "SKI"
    colors "#FFE0E0"
    diffs -1.47768405278752
    totalFlows 8.97642490723947
    degree 1
  ]
  node
  [
    id 35
    name "PIK3R1"
    label "PIK3R1"
    colors "#0D0DFF"
    diffs -30.0696151876756
    totalFlows 226.904873743124
    degree 1
  ]
  node
  [
    id 36
    name "CSNK1A1"
    label "CSNK1A1"
    colors "#C5C5FF"
    diffs -2.54780529927691
    totalFlows 8.33631259006426
    degree 1
  ]
  node
  [
    id 37
    name "PPP2R2A"
    label "PPP2R2A"
    colors "#BEBEFF"
    diffs -2.6535145454648
    totalFlows 12.6338367484931
    degree 1
  ]
  node
  [
    id 38
    name "BMPR2"
    label "BMPR2"
    colors "#B0B0FF"
    diffs -3.12856224574045
    totalFlows 9.79751610854885
    degree 1
  ]
  node
  [
    id 39
    name "RHOD"
    label "RHOD"
    colors "#FFD9D9"
    diffs -1.44287541406609
    totalFlows 3.26977122135626
    degree 1
  ]
  node
  [
    id 40
    name "FKBP1A"
    label "FKBP1A"
    colors "#FF7A7A"
    diffs 0.810469036718075
    totalFlows 24.6904618202555
    degree 1
  ]
  node
  [
    id 41
    name "TGFBRAP1"
    label "TGFBRAP1"
    colors "#EEEEFF"
    diffs -1.99303304905764
    totalFlows 12.1593998407586
    degree 1
  ]
  node
  [
    id 42
    name "CDK14"
    label "CDK14"
    colors "#FF7373"
    diffs 1.2866381505247
    totalFlows 14.4890155181585
    degree 1
  ]
  node
  [
    id 43
    name "CDK17"
    label "CDK17"
    colors "#FFEEEE"
    diffs -1.6588916878962
    totalFlows 3.46987738940327
    degree 1
  ]
  node
  [
    id 44
    name "USP45"
    label "USP45"
    colors "#FF8787"
    diffs 0.272936761314422
    totalFlows 1.90008595406153
    degree 1
  ]
  node
  [
    id 45
    name "AMHR2"
    label "AMHR2"
    colors "#FFF4F4"
    diffs -1.67656986287387
    totalFlows 1.67656986287387
    degree 1
  ]
  node
  [
    id 46
    name "RNF130"
    label "RNF130"
    colors "#9595FF"
    diffs -3.54984250451844
    totalFlows 3.67422333917647
    degree 1
  ]
  node
  [
    id 47
    name "SKAP2"
    label "SKAP2"
    colors "#FF3636"
    diffs 3.89021745878617
    totalFlows 2.797264115681
    degree 1
  ]
  node
  [
    id 48
    name "NUAK2"
    label "NUAK2"
    colors "#FFCBCB"
    diffs -1.34091357439777
    totalFlows 3.05399405663055
    degree 1
  ]
  node
  [
    id 49
    name "DCAF12"
    label "DCAF12"
    colors "#E7E7FF"
    diffs -2.03006180525966
    totalFlows 7.08204239144228
    degree 1
  ]
  node
  [
    id 50
    name "ACVR1"
    label "ACVR1"
    colors "#FF5858"
    diffs 2.70877080414396
    totalFlows 47.9529869971516
    degree 1
  ]
  node
  [
    id 51
    name "RHOJ"
    label "RHOJ"
    colors "#FFA3A3"
    diffs -0.170572845937172
    totalFlows 1.83991949164125
    degree 1
  ]
  node
  [
    id 52
    name "FANCL"
    label "FANCL"
    colors "#FF4343"
    diffs 3.35143572524794
    totalFlows 2.01311658091508
    degree 1
  ]
  node
  [
    id 53
    name "PPP3CC"
    label "PPP3CC"
    colors "#FFFBFB"
    diffs -1.68365534309912
    totalFlows 7.50543977396125
    degree 1
  ]
  node
  [
    id 54
    name "SMURF1"
    label "SMURF1"
    colors "#FF2121"
    diffs 5.64722515557317
    totalFlows 31.5560986684128
    degree 1
  ]
  node
  [
    id 55
    name "BMPR1B"
    label "BMPR1B"
    colors "#FFA9A9"
    diffs -0.287075691946535
    totalFlows 9.7006449753898
    degree 1
  ]
  node
  [
    id 56
    name "RANBP9"
    label "RANBP9"
    colors "#FF5151"
    diffs 2.73597465760356
    totalFlows 15.1549009893465
    degree 1
  ]
  node
  [
    id 57
    name "STUB1"
    label "STUB1"
    colors "#6C6CFF"
    diffs -5.01589841227317
    totalFlows 42.3473810343802
    degree 1
  ]
  node
  [
    id 58
    name "SNX6"
    label "SNX6"
    colors "#8181FF"
    diffs -3.85540428987793
    totalFlows 9.85503854191337
    degree 1
  ]
  node
  [
    id 59
    name "AP2B1"
    label "AP2B1"
    colors "#4A4AFF"
    diffs -6.70282579129256
    totalFlows 12.9947864210694
    degree 1
  ]
  node
  [
    id 60
    name "RASD2"
    label "RASD2"
    colors "#FFD2D2"
    diffs -1.36801810745055
    totalFlows 1.36801810745055
    degree 1
  ]
  node
  [
    id 61
    name "RAP2A"
    label "RAP2A"
    colors "#FF6C6C"
    diffs 1.48358361182854
    totalFlows 24.8268224129369
    degree 1
  ]
  node
  [
    id 62
    name "EIF2AK4"
    label "EIF2AK4"
    colors "#FF0D0D"
    diffs 8.38540297669762
    totalFlows 7.68771815186192
    degree 1
  ]
  node
  [
    id 63
    name "TGFB1"
    label "TGFB1"
    colors "#FF0606"
    diffs 10.0800980018986
    totalFlows 17.1494439098241
    degree 1
  ]
  node
  [
    id 64
    name "PRPF4"
    label "PRPF4"
    colors "#FFB7B7"
    diffs -0.624136884915309
    totalFlows 9.46032924717664
    degree 1
  ]
  node
  [
    id 65
    name "TSSK4"
    label "TSSK4"
    colors "#FFE7E7"
    diffs -1.50530062379628
    totalFlows 1.50530062379628
    degree 1
  ]
  node
  [
    id 66
    name "PIK3R2"
    label "PIK3R2"
    colors "#FF2F2F"
    diffs 4.40202128772769
    totalFlows 9.57491126658376
    degree 1
  ]
  node
  [
    id 67
    name "SMURF2"
    label "SMURF2"
    colors "#2222FF"
    diffs -12.6259766101643
    totalFlows 23.7064082447023
    degree 1
  ]
  node
  [
    id 68
    name "TGFB2"
    label "TGFB2"
    colors "#FF4A4A"
    diffs 2.74375930816844
    totalFlows 0.768679010398781
    degree 1
  ]
  node
  [
    id 69
    name "HSP90AA1"
    label "HSP90AA1"
    colors "#7A7AFF"
    diffs -4.70238976890437
    totalFlows 102.729163431092
    degree 1
  ]
  node
  [
    id 70
    name "FBXO34"
    label "FBXO34"
    colors "#FFC5C5"
    diffs -1.31963294755104
    totalFlows 1.31963294755104
    degree 1
  ]
  node
  [
    id 71
    name "TSSK1B"
    label "TSSK1B"
    colors "#FF9C9C"
    diffs -0.149692431232957
    totalFlows 0.259644873139204
    degree 1
  ]
  node
  [
    id 72
    name "RAN"
    label "RAN"
    colors "#A3A3FF"
    diffs -3.36312236076767
    totalFlows 9.36374567541892
    degree 1
  ]
  node
  [
    id 73
    name "TRAP1"
    label "TRAP1"
    colors "#FF0000"
    diffs 20.2748359816038
    totalFlows 27.4163427052803
    degree 1
  ]
  node
  [
    id 74
    name "FNTA"
    label "FNTA"
    colors "#FF3D3D"
    diffs 3.51685504465674
    totalFlows 0.12525626625212
    degree 1
  ]
  node
  [
    id 75
    name "TGFBR1"
    label "TGFBR1"
    colors "#0606FF"
    diffs -35.0105549166548
    totalFlows 111.731912862848
    degree 75
  ]
  edge
  [
    source 0
    target 75
    weight 0.993252855905314
    correlation 0.993252855905314
    sign 1
  ]
  edge
  [
    source 1
    target 75
    weight 0.982948288406841
    correlation 0.982948288406841
    sign 1
  ]
  edge
  [
    source 2
    target 75
    weight 0.983441689750793
    correlation -0.983441689750793
    sign -1
  ]
  edge
  [
    source 3
    target 75
    weight 0.95710903704533
    correlation 0.95710903704533
    sign 1
  ]
  edge
  [
    source 4
    target 75
    weight 0.917920729971002
    correlation -0.917920729971002
    sign -1
  ]
  edge
  [
    source 5
    target 75
    weight 0.950790073226646
    correlation -0.950790073226646
    sign -1
  ]
  edge
  [
    source 6
    target 75
    weight 0.932373947688556
    correlation 0.932373947688556
    sign 1
  ]
  edge
  [
    source 7
    target 75
    weight 0.936096953872762
    correlation -0.936096953872762
    sign -1
  ]
  edge
  [
    source 8
    target 75
    weight 0.945839556578431
    correlation 0.945839556578431
    sign 1
  ]
  edge
  [
    source 9
    target 75
    weight 0.946796431293249
    correlation 0.946796431293249
    sign 1
  ]
  edge
  [
    source 10
    target 75
    weight 0.887564430096157
    correlation 0.887564430096157
    sign 1
  ]
  edge
  [
    source 11
    target 75
    weight 0.985683431588095
    correlation -0.985683431588095
    sign -1
  ]
  edge
  [
    source 12
    target 75
    weight 0.949799562901412
    correlation -0.949799562901412
    sign -1
  ]
  edge
  [
    source 13
    target 75
    weight 0.983972093103358
    correlation 0.983972093103358
    sign 1
  ]
  edge
  [
    source 14
    target 75
    weight 0.848655692846777
    correlation 0.848655692846777
    sign 1
  ]
  edge
  [
    source 15
    target 75
    weight 0.836298961762483
    correlation 0.836298961762483
    sign 1
  ]
  edge
  [
    source 16
    target 75
    weight 0.96202024693364
    correlation 0.96202024693364
    sign 1
  ]
  edge
  [
    source 17
    target 75
    weight 0.910494141880423
    correlation 0.910494141880423
    sign 1
  ]
  edge
  [
    source 18
    target 75
    weight 0.977507378756368
    correlation -0.977507378756368
    sign -1
  ]
  edge
  [
    source 19
    target 75
    weight 0.820588252189268
    correlation -0.820588252189268
    sign -1
  ]
  edge
  [
    source 20
    target 75
    weight 0.851758203356907
    correlation -0.851758203356907
    sign -1
  ]
  edge
  [
    source 21
    target 75
    weight 0.901500791104919
    correlation 0.901500791104919
    sign 1
  ]
  edge
  [
    source 22
    target 75
    weight 0.918624994998624
    correlation -0.918624994998624
    sign -1
  ]
  edge
  [
    source 23
    target 75
    weight 0.863072968082599
    correlation -0.863072968082599
    sign -1
  ]
  edge
  [
    source 24
    target 75
    weight 0.928097381039002
    correlation -0.928097381039002
    sign -1
  ]
  edge
  [
    source 25
    target 75
    weight 0.900751196303216
    correlation -0.900751196303216
    sign -1
  ]
  edge
  [
    source 26
    target 75
    weight 0.842971076256449
    correlation 0.842971076256449
    sign 1
  ]
  edge
  [
    source 27
    target 75
    weight 0.894664922069641
    correlation -0.894664922069641
    sign -1
  ]
  edge
  [
    source 28
    target 75
    weight 0.900334600035164
    correlation 0.900334600035164
    sign 1
  ]
  edge
  [
    source 29
    target 75
    weight 0.735898050052328
    correlation 0.735898050052328
    sign 1
  ]
  edge
  [
    source 30
    target 75
    weight 0.713541683038175
    correlation 0.713541683038175
    sign 1
  ]
  edge
  [
    source 31
    target 75
    weight 0.881872110098918
    correlation 0.881872110098918
    sign 1
  ]
  edge
  [
    source 32
    target 75
    weight 0.012084071973098
    correlation -0.787002359347626
    sign -1
  ]
  edge
  [
    source 33
    target 75
    weight 0.674652862736571
    correlation 0.674652862736571
    sign 1
  ]
  edge
  [
    source 34
    target 75
    weight 0.926365861465501
    correlation -0.926365861465501
    sign -1
  ]
  edge
  [
    source 35
    target 75
    weight 0.620432903270305
    correlation -0.620432903270305
    sign -1
  ]
  edge
  [
    source 36
    target 75
    weight 0.814408202901951
    correlation 0.814408202901951
    sign 1
  ]
  edge
  [
    source 37
    target 75
    weight 0.841297322171882
    correlation 0.841297322171882
    sign 1
  ]
  edge
  [
    source 38
    target 75
    weight 0.752183428825011
    correlation 0.752183428825011
    sign 1
  ]
  edge
  [
    source 39
    target 75
    weight 0.889737865351052
    correlation -0.889737865351052
    sign -1
  ]
  edge
  [
    source 40
    target 75
    weight 0.511960598697169
    correlation 0.511960598697169
    sign 1
  ]
  edge
  [
    source 41
    target 75
    weight 0.494801433806258
    correlation 0.494801433806258
    sign 1
  ]
  edge
  [
    source 42
    target 75
    weight 0.48818106013667
    correlation 0.48818106013667
    sign 1
  ]
  edge
  [
    source 43
    target 75
    weight 0.806233038869389
    correlation 0.806233038869389
    sign 1
  ]
  edge
  [
    source 44
    target 75
    weight 0.81412041098264
    correlation -0.81412041098264
    sign -1
  ]
  edge
  [
    source 45
    target 75
    weight 0.838284931436936
    correlation -0.838284931436936
    sign -1
  ]
  edge
  [
    source 46
    target 75
    weight 0.879390038083962
    correlation -0.879390038083962
    sign -1
  ]
  edge
  [
    source 47
    target 75
    weight 0.747535055192543
    correlation -0.747535055192543
    sign -1
  ]
  edge
  [
    source 48
    target 75
    weight 0.782785903956342
    correlation -0.782785903956342
    sign -1
  ]
  edge
  [
    source 49
    target 75
    weight 0.465128007320905
    correlation 0.465128007320905
    sign 1
  ]
  edge
  [
    source 50
    target 75
    weight 0.457197629998192
    correlation 0.457197629998192
    sign 1
  ]
  edge
  [
    source 51
    target 75
    weight 0.919959745820623
    correlation -0.919959745820623
    sign -1
  ]
  edge
  [
    source 52
    target 75
    weight 0.777000066759476
    correlation -0.777000066759476
    sign -1
  ]
  edge
  [
    source 53
    target 75
    weight 0.452883238493653
    correlation 0.452883238493653
    sign 1
  ]
  edge
  [
    source 54
    target 75
    weight 0.785942261402776
    correlation -0.785942261402776
    sign -1
  ]
  edge
  [
    source 55
    target 75
    weight 0.698207734071998
    correlation -0.698207734071998
    sign -1
  ]
  edge
  [
    source 56
    target 75
    weight 0.757106576894464
    correlation -0.757106576894464
    sign -1
  ]
  edge
  [
    source 57
    target 75
    weight 0.738067020113348
    correlation 0.738067020113348
    sign 1
  ]
  edge
  [
    source 58
    target 75
    weight 0.758204773137238
    correlation -0.758204773137238
    sign -1
  ]
  edge
  [
    source 59
    target 75
    weight 0.646624192218185
    correlation 0.646624192218185
    sign 1
  ]
  edge
  [
    source 60
    target 75
    weight 0.684009053725274
    correlation -0.684009053725274
    sign -1
  ]
  edge
  [
    source 61
    target 75
    weight 0.257090112285561
    correlation 0.257090112285561
    sign 1
  ]
  edge
  [
    source 62
    target 75
    weight 0.225171551034928
    correlation -0.225171551034928
    sign -1
  ]
  edge
  [
    source 63
    target 75
    weight 0.61382819176482
    correlation -0.61382819176482
    sign -1
  ]
  edge
  [
    source 64
    target 75
    weight 0.780866965548645
    correlation 0.780866965548645
    sign 1
  ]
  edge
  [
    source 65
    target 75
    weight 0.75265031189814
    correlation -0.999655862511007
    sign -1
  ]
  edge
  [
    source 66
    target 75
    weight 0.574220674408552
    correlation -0.585374630177348
    sign -1
  ]
  edge
  [
    source 67
    target 75
    weight 0.735122935958903
    correlation 0.735122935958903
    sign 1
  ]
  edge
  [
    source 68
    target 75
    weight 0.38433950519939
    correlation 0.712965786955547
    sign 1
  ]
  edge
  [
    source 69
    target 75
    weight 0.630452221396094
    correlation -0.630452221396094
    sign -1
  ]
  edge
  [
    source 70
    target 75
    weight 0.659816473775522
    correlation -0.659816473775522
    sign -1
  ]
  edge
  [
    source 71
    target 75
    weight 0.129822436569602
    correlation 0.57526085201435
    sign 1
  ]
  edge
  [
    source 72
    target 75
    weight 0.47668219587853
    correlation -0.663023032379342
    sign -1
  ]
  edge
  [
    source 73
    target 75
    weight 0.0451374052446391
    correlation -0.0451374052446391
    sign -1
  ]
  edge
  [
    source 74
    target 75
    weight 0.0264993885912343
    correlation -0.504485266049057
    sign -1
  ]
]
