# Supplementary material for: Aspergillus fumigatus Challenged by Human Dendritic Cells: Metabolic and Regulatory Pathway Responses Testify a Tight Battle
Source: Front Cell Infect Microbiol. 2019 May 22;9:168. doi: 10.3389/fcimb.2019.00168 (PMC6540932; doi:10.3389/fcimb.2019.00168)
Supplement: Supplementary file 12 [file Data_Sheet_2.ZIP › Supplementary_dataset2/TGFBR1_KT_Disease.gml]

Creator "igraph version 1.2.0 Mon Jun  4 11:55:10 2018"
Version 1
graph
[
  directed 1
  node
  [
    id 0
    name "CDK14"
    label "CDK14"
    colors "#FFD5D5"
    diffs 1.2866381505247
    totalFlows 15.7756536686832
    degree 1
  ]
  node
  [
    id 1
    name "EIF2AK4"
    label "EIF2AK4"
    colors "#FF0909"
    diffs 8.38540297669762
    totalFlows 16.0731211285595
    degree 1
  ]
  node
  [
    id 2
    name "PRPF4"
    label "PRPF4"
    colors "#F1F1FF"
    diffs -0.624136884915309
    totalFlows 8.83619236226133
    degree 1
  ]
  node
  [
    id 3
    name "PIK3R1"
    label "PIK3R1"
    colors "#1212FF"
    diffs -30.0696151876756
    totalFlows 196.835258555448
    degree 1
  ]
  node
  [
    id 4
    name "RPS27A"
    label "RPS27A"
    colors "#FAFAFF"
    diffs -0.343635329932544
    totalFlows 9.25483971322272
    degree 1
  ]
  node
  [
    id 5
    name "XIAP"
    label "XIAP"
    colors "#1B1BFF"
    diffs -19.3515627708817
    totalFlows 103.545877137515
    degree 1
  ]
  node
  [
    id 6
    name "CDK6"
    label "CDK6"
    colors "#8181FF"
    diffs -3.68641121340256
    totalFlows 90.585899540838
    degree 1
  ]
  node
  [
    id 7
    name "RANBP9"
    label "RANBP9"
    colors "#FF9D9D"
    diffs 2.73597465760356
    totalFlows 17.8908756469501
    degree 1
  ]
  node
  [
    id 8
    name "ENC1"
    label "ENC1"
    colors "#5353FF"
    diffs -5.754571221242
    totalFlows 7.87020689488605
    degree 1
  ]
  node
  [
    id 9
    name "NEK6"
    label "NEK6"
    colors "#FF1212"
    diffs 7.73168062937894
    totalFlows 72.6012834858647
    degree 1
  ]
  node
  [
    id 10
    name "IKBKB"
    label "IKBKB"
    colors "#CBCBFF"
    diffs -1.67339769485555
    totalFlows 25.2504035814327
    degree 1
  ]
  node
  [
    id 11
    name "FKBP1A"
    label "FKBP1A"
    colors "#FFE7E7"
    diffs 0.810469036718075
    totalFlows 25.5009308569736
    degree 1
  ]
  node
  [
    id 12
    name "ARL8B"
    label "ARL8B"
    colors "#E7E7FF"
    diffs -0.719564149549615
    totalFlows 4.71630102701768
    degree 1
  ]
  node
  [
    id 13
    name "OCLN"
    label "OCLN"
    colors "#B9B9FF"
    diffs -1.8073384102833
    totalFlows 2.30524086975335
    degree 1
  ]
  node
  [
    id 14
    name "UBE2E3"
    label "UBE2E3"
    colors "#FF1B1B"
    diffs 7.50514886534042
    totalFlows 12.920295791745
    degree 1
  ]
  node
  [
    id 15
    name "PSEN1"
    label "PSEN1"
    colors "#3737FF"
    diffs -11.9724698458405
    totalFlows 10.8743680698602
    degree 1
  ]
  node
  [
    id 16
    name "TRAF6"
    label "TRAF6"
    colors "#FF9494"
    diffs 3.07780102854208
    totalFlows 57.1996599456304
    degree 1
  ]
  node
  [
    id 17
    name "PPP3CC"
    label "PPP3CC"
    colors "#C2C2FF"
    diffs -1.68365534309912
    totalFlows 5.82178443086213
    degree 1
  ]
  node
  [
    id 18
    name "TGFB3"
    label "TGFB3"
    colors "#FF8181"
    diffs 3.2925741151145
    totalFlows 3.36064572991953
    degree 1
  ]
  node
  [
    id 19
    name "PLK4"
    label "PLK4"
    colors "#FF4A4A"
    diffs 4.77350244198638
    totalFlows 4.80755946020054
    degree 1
  ]
  node
  [
    id 20
    name "DLG5"
    label "DLG5"
    colors "#FFB0B0"
    diffs 1.88247488011435
    totalFlows 1.88247488011435
    degree 1
  ]
  node
  [
    id 21
    name "SMAD4"
    label "SMAD4"
    colors "#4040FF"
    diffs -10.9619039392144
    totalFlows 36.2096194604006
    degree 1
  ]
  node
  [
    id 22
    name "MYOC"
    label "MYOC"
    colors "#FFC2C2"
    diffs 1.51130626167864
    totalFlows 2.89016473385621
    degree 1
  ]
  node
  [
    id 23
    name "CHUK"
    label "CHUK"
    colors "#7878FF"
    diffs -5.16275672394858
    totalFlows 19.6570731138022
    degree 1
  ]
  node
  [
    id 24
    name "CDC20"
    label "CDC20"
    colors "#FF3737"
    diffs 5.93407175693852
    totalFlows 11.4841136144291
    degree 1
  ]
  node
  [
    id 25
    name "CDC42"
    label "CDC42"
    colors "#FF2525"
    diffs 7.19869480319807
    totalFlows 28.3539522279099
    degree 1
  ]
  node
  [
    id 26
    name "SQSTM1"
    label "SQSTM1"
    colors "#0000FF"
    diffs -35.9313167135354
    totalFlows 138.129505001352
    degree 1
  ]
  node
  [
    id 27
    name "SMAD6"
    label "SMAD6"
    colors "#FF7878"
    diffs 3.86822941758506
    totalFlows 11.3747913580386
    degree 1
  ]
  node
  [
    id 28
    name "TTC1"
    label "TTC1"
    colors "#FF5C5C"
    diffs 4.38305868975364
    totalFlows 9.84728220667829
    degree 1
  ]
  node
  [
    id 29
    name "TRAP1"
    label "TRAP1"
    colors "#FF0000"
    diffs 20.2748359816038
    totalFlows 47.6911786868842
    degree 1
  ]
  node
  [
    id 30
    name "ITCH"
    label "ITCH"
    colors "#2525FF"
    diffs -15.6432013903848
    totalFlows 12.4517182286856
    degree 1
  ]
  node
  [
    id 31
    name "CD44"
    label "CD44"
    colors "#FF4040"
    diffs 4.98172030428542
    totalFlows 51.2320362938754
    degree 1
  ]
  node
  [
    id 32
    name "HSPA4"
    label "HSPA4"
    colors "#FF2E2E"
    diffs 6.63394910985135
    totalFlows 45.1149936237542
    degree 1
  ]
  node
  [
    id 33
    name "SPTBN1"
    label "SPTBN1"
    colors "#9494FF"
    diffs -2.95172488039648
    totalFlows 14.2994683964368
    degree 1
  ]
  node
  [
    id 34
    name "SOCS6"
    label "SOCS6"
    colors "#FF6F6F"
    diffs 3.89631511345284
    totalFlows 7.80378788876746
    degree 1
  ]
  node
  [
    id 35
    name "PPP2R2A"
    label "PPP2R2A"
    colors "#9D9DFF"
    diffs -2.6535145454648
    totalFlows 9.98032220302832
    degree 1
  ]
  node
  [
    id 36
    name "AP2B1"
    label "AP2B1"
    colors "#4A4AFF"
    diffs -6.70282579129256
    totalFlows 6.29196062977686
    degree 1
  ]
  node
  [
    id 37
    name "TNNT1"
    label "TNNT1"
    colors "#5C5CFF"
    diffs -5.71818628586833
    totalFlows 7.98518382826567
    degree 1
  ]
  node
  [
    id 38
    name "NUAK2"
    label "NUAK2"
    colors "#D5D5FF"
    diffs -1.34091357439777
    totalFlows 1.71308048223277
    degree 1
  ]
  node
  [
    id 39
    name "GNA13"
    label "GNA13"
    colors "#2E2EFF"
    diffs -12.0772671278812
    totalFlows 31.2159751821356
    degree 1
  ]
  node
  [
    id 40
    name "TOLLIP"
    label "TOLLIP"
    colors "#6565FF"
    diffs -5.42551141061321
    totalFlows 12.1522123146895
    degree 1
  ]
  node
  [
    id 41
    name "RAB3B"
    label "RAB3B"
    colors "#FFF1F1"
    diffs 0.638598910461396
    totalFlows 1.47365520274351
    degree 1
  ]
  node
  [
    id 42
    name "PPP6C"
    label "PPP6C"
    colors "#FF6666"
    diffs 4.05872288325654
    totalFlows 6.02643044620846
    degree 1
  ]
  node
  [
    id 43
    name "ARHGEF6"
    label "ARHGEF6"
    colors "#FFB9B9"
    diffs 1.69451754035681
    totalFlows 28.5727387939571
    degree 1
  ]
  node
  [
    id 44
    name "PEG10"
    label "PEG10"
    colors "#B0B0FF"
    diffs -1.82021471152269
    totalFlows 1.45472804984485
    degree 1
  ]
  node
  [
    id 45
    name "ZFYVE9"
    label "ZFYVE9"
    colors "#DEDEFF"
    diffs -1.14257412952673
    totalFlows 2.35150593407602
    degree 1
  ]
  node
  [
    id 46
    name "STRAP"
    label "STRAP"
    colors "#FF8B8B"
    diffs 3.29026069150568
    totalFlows 6.87901813651489
    degree 1
  ]
  node
  [
    id 47
    name "OXSR1"
    label "OXSR1"
    colors "#6F6FFF"
    diffs -5.25958357561898
    totalFlows 1.84765395482203
    degree 1
  ]
  node
  [
    id 48
    name "UBA52"
    label "UBA52"
    colors "#FF5353"
    diffs 4.72755183383061
    totalFlows 30.3773524634718
    degree 1
  ]
  node
  [
    id 49
    name "BMPR2"
    label "BMPR2"
    colors "#8B8BFF"
    diffs -3.12856224574045
    totalFlows 6.6689538628084
    degree 1
  ]
  node
  [
    id 50
    name "ACVR1"
    label "ACVR1"
    colors "#FFA6A6"
    diffs 2.70877080414396
    totalFlows 50.6617578012956
    degree 1
  ]
  node
  [
    id 51
    name "TGFBRAP1"
    label "TGFBRAP1"
    colors "#A6A6FF"
    diffs -1.99303304905764
    totalFlows 10.1663667917009
    degree 1
  ]
  node
  [
    id 52
    name "WDR61"
    label "WDR61"
    colors "#FFDEDE"
    diffs 1.10037458535971
    totalFlows 7.70269891706062
    degree 1
  ]
  node
  [
    id 53
    name "TSSK1B"
    label "TSSK1B"
    colors "#FFFAFA"
    diffs -0.149692431232957
    totalFlows 0.109952441906247
    degree 1
  ]
  node
  [
    id 54
    name "RAP2A"
    label "RAP2A"
    colors "#FFCCCC"
    diffs 1.48358361182854
    totalFlows 26.3104060247655
    degree 1
  ]
  node
  [
    id 55
    name "TGFBR1"
    label "TGFBR1"
    colors "#0909FF"
    diffs -35.0105549166548
    totalFlows 76.7213579461933
    degree 55
  ]
  edge
  [
    source 0
    target 55
    weight 0.978648966403598
    correlation -0.978648966403598
    sign -1
  ]
  edge
  [
    source 1
    target 55
    weight 0.96550586564316
    correlation -0.96550586564316
    sign -1
  ]
  edge
  [
    source 2
    target 55
    weight 0.997168576912085
    correlation 0.997168576912085
    sign 1
  ]
  edge
  [
    source 3
    target 55
    weight 0.949817424698321
    correlation -0.949817424698321
    sign -1
  ]
  edge
  [
    source 4
    target 55
    weight 0.966156558338362
    correlation 0.966156558338362
    sign 1
  ]
  edge
  [
    source 5
    target 55
    weight 0.917215701135748
    correlation -0.917215701135748
    sign -1
  ]
  edge
  [
    source 6
    target 55
    weight 0.912132146151552
    correlation -0.912132146151552
    sign -1
  ]
  edge
  [
    source 7
    target 55
    weight 0.97795661059963
    correlation -0.97795661059963
    sign -1
  ]
  edge
  [
    source 8
    target 55
    weight 0.886974876370183
    correlation -0.886974876370183
    sign -1
  ]
  edge
  [
    source 9
    target 55
    weight 0.837607598237285
    correlation -0.837607598237285
    sign -1
  ]
  edge
  [
    source 10
    target 55
    weight 0.925399942227115
    correlation 0.925399942227115
    sign 1
  ]
  edge
  [
    source 11
    target 55
    weight 0.775339553086618
    correlation -0.775339553086618
    sign -1
  ]
  edge
  [
    source 12
    target 55
    weight 0.770946669942378
    correlation -0.770946669942378
    sign -1
  ]
  edge
  [
    source 13
    target 55
    weight 0.91672204565362
    correlation 0.91672204565362
    sign 1
  ]
  edge
  [
    source 14
    target 55
    weight 0.918783634579319
    correlation 0.918783634579319
    sign 1
  ]
  edge
  [
    source 15
    target 55
    weight 0.931495060691816
    correlation 0.931495060691816
    sign 1
  ]
  edge
  [
    source 16
    target 55
    weight 0.893245704537608
    correlation 0.893245704537608
    sign 1
  ]
  edge
  [
    source 17
    target 55
    weight 0.703442192643578
    correlation -0.703442192643578
    sign -1
  ]
  edge
  [
    source 18
    target 55
    weight 0.880854170431254
    correlation -0.880854170431254
    sign -1
  ]
  edge
  [
    source 19
    target 55
    weight 0.953212592605023
    correlation 0.953212592605023
    sign 1
  ]
  edge
  [
    source 20
    target 55
    weight 0.964939570053192
    correlation 0.964939570053192
    sign 1
  ]
  edge
  [
    source 21
    target 55
    weight 0.881964584817434
    correlation 0.881964584817434
    sign 1
  ]
  edge
  [
    source 22
    target 55
    weight 0.799461373645174
    correlation -0.799461373645174
    sign -1
  ]
  edge
  [
    source 23
    target 55
    weight 0.913913069938851
    correlation -0.913913069938851
    sign -1
  ]
  edge
  [
    source 24
    target 55
    weight 0.904939461522955
    correlation -0.904939461522955
    sign -1
  ]
  edge
  [
    source 25
    target 55
    weight 0.822213977906693
    correlation -0.822213977906693
    sign -1
  ]
  edge
  [
    source 26
    target 55
    weight 0.61512428531073
    correlation -0.61512428531073
    sign -1
  ]
  edge
  [
    source 27
    target 55
    weight 0.770266091297376
    correlation -0.770266091297376
    sign -1
  ]
  edge
  [
    source 28
    target 55
    weight 0.844444586576038
    correlation 0.844444586576038
    sign 1
  ]
  edge
  [
    source 29
    target 55
    weight 0.546049629756538
    correlation 0.546049629756538
    sign 1
  ]
  edge
  [
    source 30
    target 55
    weight 0.845388586247401
    correlation -0.845388586247401
    sign -1
  ]
  edge
  [
    source 31
    target 55
    weight 0.496307768183984
    correlation -0.496307768183984
    sign -1
  ]
  edge
  [
    source 32
    target 55
    weight 0.789061122794767
    correlation 0.789061122794767
    sign 1
  ]
  edge
  [
    source 33
    target 55
    weight 0.750143010699358
    correlation -0.750143010699358
    sign -1
  ]
  edge
  [
    source 34
    target 55
    weight 0.742567323255262
    correlation -0.742567323255262
    sign -1
  ]
  edge
  [
    source 35
    target 55
    weight 0.761667361494999
    correlation -0.761667361494999
    sign -1
  ]
  edge
  [
    source 36
    target 55
    weight 0.780272046288225
    correlation 0.780272046288225
    sign 1
  ]
  edge
  [
    source 37
    target 55
    weight 0.782071360720726
    correlation -0.782071360720726
    sign -1
  ]
  edge
  [
    source 38
    target 55
    weight 0.723028634813652
    correlation 0.723028634813652
    sign 1
  ]
  edge
  [
    source 39
    target 55
    weight 0.333637083904517
    correlation 0.333637083904517
    sign 1
  ]
  edge
  [
    source 40
    target 55
    weight 0.741643501203228
    correlation 0.741643501203228
    sign 1
  ]
  edge
  [
    source 41
    target 55
    weight 0.736827601371753
    correlation -0.736827601371753
    sign -1
  ]
  edge
  [
    source 42
    target 55
    weight 0.245370410473196
    correlation 0.705932411004762
    sign 1
  ]
  edge
  [
    source 43
    target 55
    weight 0.272130381194774
    correlation 0.272130381194774
    sign 1
  ]
  edge
  [
    source 44
    target 55
    weight 0.727364024922427
    correlation -0.727364024922427
    sign -1
  ]
  edge
  [
    source 45
    target 55
    weight 0.017603482290432
    correlation -0.720500154764125
    sign -1
  ]
  edge
  [
    source 46
    target 55
    weight 0.687855795869054
    correlation -0.687855795869054
    sign -1
  ]
  edge
  [
    source 47
    target 55
    weight 0.221224794386934
    correlation 0.673114306311924
    sign 1
  ]
  edge
  [
    source 48
    target 55
    weight 0.668940840840624
    correlation 0.668940840840624
    sign 1
  ]
  edge
  [
    source 49
    target 55
    weight 0.022781681186343
    correlation -0.588362399855275
    sign -1
  ]
  edge
  [
    source 50
    target 55
    weight 0.0889081038904083
    correlation -0.0889081038904083
    sign -1
  ]
  edge
  [
    source 51
    target 55
    weight 0.0631808683849298
    correlation -0.0631808683849298
    sign -1
  ]
  edge
  [
    source 52
    target 55
    weight 0.67661964271801
    correlation 0.67661964271801
    sign 1
  ]
  edge
  [
    source 53
    target 55
    weight 0.0549762209531233
    correlation -0.528219885292634
    sign -1
  ]
  edge
  [
    source 54
    target 55
    weight 0.00916480329528034
    correlation 0.00916480329528034
    sign 1
  ]
]
