# Supplementary material for: Aspergillus fumigatus Challenged by Human Dendritic Cells: Metabolic and Regulatory Pathway Responses Testify a Tight Battle
Source: Front Cell Infect Microbiol. 2019 May 22;9:168. doi: 10.3389/fcimb.2019.00168 (PMC6540932; doi:10.3389/fcimb.2019.00168)
Supplement: Supplementary file 12 [file Data_Sheet_2.ZIP › Supplementary_dataset2/TK1_NR_Control.gml]

Creator "igraph version 1.2.0 Mon Jun  4 11:55:23 2018"
Version 1
graph
[
  directed 1
  node
  [
    id 0
    name "TK1"
    label "TK1"
    colors "#2727FF"
    diffs -15.7660306322074
    totalFlows 20.1665554379744
    degree 13
  ]
  node
  [
    id 1
    name "DOCK7"
    label "DOCK7"
    colors "#9C9CFF"
    diffs -4.56793227096819
    totalFlows 5.33316893266051
    degree 1
  ]
  node
  [
    id 2
    name "TSC2"
    label "TSC2"
    colors "#FF7575"
    diffs 2.38365405854014
    totalFlows 8.55497766565948
    degree 1
  ]
  node
  [
    id 3
    name "TAF1C"
    label "TAF1C"
    colors "#C4C4FF"
    diffs -0.959318776275973
    totalFlows 8.32503150767131
    degree 1
  ]
  node
  [
    id 4
    name "WDR18"
    label "WDR18"
    colors "#FF9C9C"
    diffs 1.15535666875751
    totalFlows 2.2924704134943
    degree 1
  ]
  node
  [
    id 5
    name "YWHAZ"
    label "YWHAZ"
    colors "#FF0000"
    diffs 27.6379542601028
    totalFlows 335.699307912506
    degree 1
  ]
  node
  [
    id 6
    name "MKI67"
    label "MKI67"
    colors "#FF4E4E"
    diffs 3.85572297682374
    totalFlows 3.65694877326853
    degree 1
  ]
  node
  [
    id 7
    name "SETDB1"
    label "SETDB1"
    colors "#0000FF"
    diffs -19.9151071176803
    totalFlows 71.9690497853303
    degree 1
  ]
  node
  [
    id 8
    name "COPS6"
    label "COPS6"
    colors "#4E4EFF"
    diffs -8.52659643819085
    totalFlows 38.1845964704654
    degree 1
  ]
  node
  [
    id 9
    name "COL11A2"
    label "COL11A2"
    colors "#FFC4C4"
    diffs -0.41925518309645
    totalFlows 0.41925518309645
    degree 1
  ]
  node
  [
    id 10
    name "RBBP4"
    label "RBBP4"
    colors "#7575FF"
    diffs -4.68442242985815
    totalFlows 57.7774440520879
    degree 1
  ]
  node
  [
    id 11
    name "APLP1"
    label "APLP1"
    colors "#EBEBFF"
    diffs -0.580075406124266
    totalFlows 6.07864994035315
    degree 1
  ]
  node
  [
    id 12
    name "TRIM46"
    label "TRIM46"
    colors "#FFEBEB"
    diffs -0.509591563987412
    totalFlows 1.45955821582668
    degree 1
  ]
  node
  [
    id 13
    name "DRAP1"
    label "DRAP1"
    colors "#FF2727"
    diffs 4.92289969371881
    totalFlows 4.0059339366688
    degree 1
  ]
  edge
  [
    source 0
    target 1
    weight 0.990151878399481
    correlation -0.990151878399481
    sign -1
  ]
  edge
  [
    source 0
    target 2
    weight 0.983621196500126
    correlation 0.983621196500126
    sign 1
  ]
  edge
  [
    source 0
    target 3
    weight 0.87912124261598
    correlation 0.87912124261598
    sign 1
  ]
  edge
  [
    source 0
    target 4
    weight 0.978943898663933
    correlation 0.978943898663933
    sign 1
  ]
  edge
  [
    source 0
    target 5
    weight 0.866296020212466
    correlation -0.866296020212466
    sign -1
  ]
  edge
  [
    source 0
    target 6
    weight 0.913044839329831
    correlation 0.913044839329831
    sign 1
  ]
  edge
  [
    source 0
    target 7
    weight 0.815287676945454
    correlation 0.815287676945454
    sign 1
  ]
  edge
  [
    source 0
    target 8
    weight 0.952805059945971
    correlation 0.952805059945971
    sign 1
  ]
  edge
  [
    source 0
    target 9
    weight 0.209627591548225
    correlation 0.899737293024307
    sign 1
  ]
  edge
  [
    source 0
    target 10
    weight 0.748916809900561
    correlation 0.748916809900561
    sign 1
  ]
  edge
  [
    source 0
    target 11
    weight 0.889546992426883
    correlation 0.889546992426883
    sign 1
  ]
  edge
  [
    source 0
    target 12
    weight 0.72977910791334
    correlation 0.928645045221406
    sign 1
  ]
  edge
  [
    source 0
    target 13
    weight 0.126135404584924
    correlation 0.636709126856149
    sign 1
  ]
]
