# Supplementary material for: Aspergillus fumigatus Challenged by Human Dendritic Cells: Metabolic and Regulatory Pathway Responses Testify a Tight Battle
Source: Front Cell Infect Microbiol. 2019 May 22;9:168. doi: 10.3389/fcimb.2019.00168 (PMC6540932; doi:10.3389/fcimb.2019.00168)
Supplement: Supplementary file 12 [file Data_Sheet_2.ZIP › Supplementary_dataset2/TK1_NR_Disease.gml]

Creator "igraph version 1.2.0 Mon Jun  4 11:55:23 2018"
Version 1
graph
[
  directed 1
  node
  [
    id 0
    name "TK1"
    label "TK1"
    colors "#0000FF"
    diffs -15.7660306322074
    totalFlows 4.40052480576696
    degree 4
  ]
  node
  [
    id 1
    name "RBBP4"
    label "RBBP4"
    colors "#FFFFFF"
    diffs -4.68442242985815
    totalFlows 53.0930216222297
    degree 1
  ]
  node
  [
    id 2
    name "PKM"
    label "PKM"
    colors "#7F7FFF"
    diffs -11.2279260317708
    totalFlows 7.61626929789477
    degree 1
  ]
  node
  [
    id 3
    name "PSME1"
    label "PSME1"
    colors "#FF7F7F"
    diffs -2.79168891310561
    totalFlows 7.00801247808805
    degree 1
  ]
  node
  [
    id 4
    name "YWHAZ"
    label "YWHAZ"
    colors "#FF0000"
    diffs 27.6379542601028
    totalFlows 363.337262172609
    degree 1
  ]
  edge
  [
    source 0
    target 1
    weight 0.763600274806527
    correlation 0.763600274806527
    sign 1
  ]
  edge
  [
    source 0
    target 2
    weight 0.631785049622101
    correlation -0.960716412166774
    sign -1
  ]
  edge
  [
    source 0
    target 3
    weight 0.155500210535742
    correlation 0.941064967692772
    sign 1
  ]
  edge
  [
    source 0
    target 4
    weight 0.649376867919112
    correlation 0.649376867919112
    sign 1
  ]
]
