# Supplementary material for: Aspergillus fumigatus Challenged by Human Dendritic Cells: Metabolic and Regulatory Pathway Responses Testify a Tight Battle
Source: Front Cell Infect Microbiol. 2019 May 22;9:168. doi: 10.3389/fcimb.2019.00168 (PMC6540932; doi:10.3389/fcimb.2019.00168)
Supplement: Supplementary file 12 [file Data_Sheet_2.ZIP › Supplementary_dataset2/TP53_KT_Control.gml]

Creator "igraph version 1.2.0 Mon Jun  4 11:55:18 2018"
Version 1
graph
[
  directed 1
  node
  [
    id 0
    name "HSP90AB1"
    label "HSP90AB1"
    colors "#FF1B1B"
    diffs 8.93314531669552
    totalFlows 72.8828202941646
    degree 1
  ]
  node
  [
    id 1
    name "CDK2"
    label "CDK2"
    colors "#2222FF"
    diffs -8.59190070572112
    totalFlows 64.7322073118053
    degree 1
  ]
  node
  [
    id 2
    name "THAP8"
    label "THAP8"
    colors "#3737FF"
    diffs -5.49472114356397
    totalFlows 5.49472114356397
    degree 1
  ]
  node
  [
    id 3
    name "HECTD3"
    label "HECTD3"
    colors "#A6A6FF"
    diffs -1.99245307356933
    totalFlows 3.95335103182915
    degree 1
  ]
  node
  [
    id 4
    name "STK4"
    label "STK4"
    colors "#1414FF"
    diffs -13.1107445047771
    totalFlows 51.4665788960486
    degree 1
  ]
  node
  [
    id 5
    name "SMARCC1"
    label "SMARCC1"
    colors "#3232FF"
    diffs -6.16607468917651
    totalFlows 93.6143440992962
    degree 1
  ]
  node
  [
    id 6
    name "HNRNPK"
    label "HNRNPK"
    colors "#B4B4FF"
    diffs -1.86653013630476
    totalFlows 30.3998073238792
    degree 1
  ]
  node
  [
    id 7
    name "MAP1B"
    label "MAP1B"
    colors "#DEDEFF"
    diffs -1.28472268938497
    totalFlows 8.43834637446186
    degree 1
  ]
  node
  [
    id 8
    name "IGF2BP3"
    label "IGF2BP3"
    colors "#BBBBFF"
    diffs -1.71749382574666
    totalFlows 6.37800722659632
    degree 1
  ]
  node
  [
    id 9
    name "CDK9"
    label "CDK9"
    colors "#FF9494"
    diffs 1.90949402031315
    totalFlows 24.74888476607
    degree 1
  ]
  node
  [
    id 10
    name "RPL19"
    label "RPL19"
    colors "#FFA6A6"
    diffs 1.03751416937488
    totalFlows 10.3628719235974
    degree 1
  ]
  node
  [
    id 11
    name "VCP"
    label "VCP"
    colors "#1B1BFF"
    diffs -10.2182809736936
    totalFlows 51.52705588339
    degree 1
  ]
  node
  [
    id 12
    name "XRCC6"
    label "XRCC6"
    colors "#FF0202"
    diffs 26.0641135324618
    totalFlows 29.7980377560322
    degree 1
  ]
  node
  [
    id 13
    name "UBE2N"
    label "UBE2N"
    colors "#2E2EFF"
    diffs -6.48361040792182
    totalFlows 18.9132371831037
    degree 1
  ]
  node
  [
    id 14
    name "TMED9"
    label "TMED9"
    colors "#9D9DFF"
    diffs -2.20798229510895
    totalFlows 4.41217315126021
    degree 1
  ]
  node
  [
    id 15
    name "CAPZB"
    label "CAPZB"
    colors "#F5F5FF"
    diffs -0.890420715826575
    totalFlows 7.22091342183984
    degree 1
  ]
  node
  [
    id 16
    name "RASGRF1"
    label "RASGRF1"
    colors "#4E4EFF"
    diffs -4.70921414599324
    totalFlows 5.04043485704245
    degree 1
  ]
  node
  [
    id 17
    name "RPL27"
    label "RPL27"
    colors "#FF3030"
    diffs 6.98435945926332
    totalFlows 3.77595466971608
    degree 1
  ]
  node
  [
    id 18
    name "PPP3R1"
    label "PPP3R1"
    colors "#FF9292"
    diffs 1.97419150254357
    totalFlows 3.88464797800588
    degree 1
  ]
  node
  [
    id 19
    name "CHMP4B"
    label "CHMP4B"
    colors "#FFD9D9"
    diffs -0.0311365306448179
    totalFlows 1.9770480354056
    degree 1
  ]
  node
  [
    id 20
    name "MAPK10"
    label "MAPK10"
    colors "#FFADAD"
    diffs 0.878957688211786
    totalFlows 9.08114329682084
    degree 1
  ]
  node
  [
    id 21
    name "SMYD2"
    label "SMYD2"
    colors "#ECECFF"
    diffs -1.08869853009698
    totalFlows 6.34752092591193
    degree 1
  ]
  node
  [
    id 22
    name "HSPA4"
    label "HSPA4"
    colors "#FF3535"
    diffs 6.63394910985135
    totalFlows 38.4810445139029
    degree 1
  ]
  node
  [
    id 23
    name "MAPK14"
    label "MAPK14"
    colors "#FF0909"
    diffs 15.1488128168434
    totalFlows 25.9230794303866
    degree 1
  ]
  node
  [
    id 24
    name "CASP8"
    label "CASP8"
    colors "#FF1010"
    diffs 12.1721589899944
    totalFlows 26.0073994385422
    degree 1
  ]
  node
  [
    id 25
    name "PRKD1"
    label "PRKD1"
    colors "#FFA9A9"
    diffs 0.934652508219018
    totalFlows 4.85310952350592
    degree 1
  ]
  node
  [
    id 26
    name "ZWINT"
    label "ZWINT"
    colors "#2C2CFF"
    diffs -6.92332794575688
    totalFlows 37.0771101870906
    degree 1
  ]
  node
  [
    id 27
    name "EXOSC7"
    label "EXOSC7"
    colors "#FFABAB"
    diffs 0.929412884778135
    totalFlows 2.61099622044989
    degree 1
  ]
  node
  [
    id 28
    name "DCAF7"
    label "DCAF7"
    colors "#6161FF"
    diffs -4.13053417774328
    totalFlows 43.3705319116904
    degree 1
  ]
  node
  [
    id 29
    name "ANXA7"
    label "ANXA7"
    colors "#B0B0FF"
    diffs -1.93406813117414
    totalFlows 8.87502214556929
    degree 1
  ]
  node
  [
    id 30
    name "NOC2L"
    label "NOC2L"
    colors "#FFF8F8"
    diffs -0.467004747233764
    totalFlows 3.8408924616314
    degree 1
  ]
  node
  [
    id 31
    name "TRIM24"
    label "TRIM24"
    colors "#6363FF"
    diffs -4.04329917120233
    totalFlows 7.56274469319516
    degree 1
  ]
  node
  [
    id 32
    name "CDK7"
    label "CDK7"
    colors "#2727FF"
    diffs -7.52518560322406
    totalFlows 13.4118386322908
    degree 1
  ]
  node
  [
    id 33
    name "LIMA1"
    label "LIMA1"
    colors "#9494FF"
    diffs -2.2785494481301
    totalFlows 3.79415208612596
    degree 1
  ]
  node
  [
    id 34
    name "RPS6"
    label "RPS6"
    colors "#FF3939"
    diffs 6.46432017103927
    totalFlows 11.7392389646766
    degree 1
  ]
  node
  [
    id 35
    name "HRAS"
    label "HRAS"
    colors "#FF0D0D"
    diffs 12.2212206040215
    totalFlows 23.8881675067856
    degree 1
  ]
  node
  [
    id 36
    name "DHRS4"
    label "DHRS4"
    colors "#FFB2B2"
    diffs 0.710446845837962
    totalFlows 1.99145856851553
    degree 1
  ]
  node
  [
    id 37
    name "ADH5"
    label "ADH5"
    colors "#CBCBFF"
    diffs -1.58938259071358
    totalFlows 3.3566123467859
    degree 1
  ]
  node
  [
    id 38
    name "TRIM8"
    label "TRIM8"
    colors "#FFB4B4"
    diffs 0.662066730743426
    totalFlows 43.2391116480197
    degree 1
  ]
  node
  [
    id 39
    name "DDB1"
    label "DDB1"
    colors "#FF1212"
    diffs 11.2951359841903
    totalFlows 24.7236227487166
    degree 1
  ]
  node
  [
    id 40
    name "GIGYF2"
    label "GIGYF2"
    colors "#FFB9B9"
    diffs 0.497879889254281
    totalFlows 5.71726215587979
    degree 1
  ]
  node
  [
    id 41
    name "KMT2E"
    label "KMT2E"
    colors "#B2B2FF"
    diffs -1.90389478403621
    totalFlows 1.90389478403621
    degree 1
  ]
  node
  [
    id 42
    name "BAK1"
    label "BAK1"
    colors "#E0E0FF"
    diffs -1.233481420935
    totalFlows 6.50618836299057
    degree 1
  ]
  node
  [
    id 43
    name "PHKG2"
    label "PHKG2"
    colors "#FFFAFA"
    diffs -0.577461987845812
    totalFlows 1.99381075201484
    degree 1
  ]
  node
  [
    id 44
    name "BRCA1"
    label "BRCA1"
    colors "#FF1414"
    diffs 10.9763582751707
    totalFlows 68.0369905910318
    degree 1
  ]
  node
  [
    id 45
    name "DTL"
    label "DTL"
    colors "#FF6C6C"
    diffs 3.3755329104217
    totalFlows 1.98991020476123
    degree 1
  ]
  node
  [
    id 46
    name "TAF9B"
    label "TAF9B"
    colors "#9F9FFF"
    diffs -2.13398634601699
    totalFlows 2.13398634601699
    degree 1
  ]
  node
  [
    id 47
    name "CHEK1"
    label "CHEK1"
    colors "#4A4AFF"
    diffs -4.80774181618713
    totalFlows 14.5597184327556
    degree 1
  ]
  node
  [
    id 48
    name "CFLAR"
    label "CFLAR"
    colors "#0909FF"
    diffs -17.6194767514537
    totalFlows 57.4399909155517
    degree 1
  ]
  node
  [
    id 49
    name "TMSB4X"
    label "TMSB4X"
    colors "#FFF3F3"
    diffs -0.382559786125336
    totalFlows 4.5450701039916
    degree 1
  ]
  node
  [
    id 50
    name "CHEK2"
    label "CHEK2"
    colors "#FF1717"
    diffs 9.61825896839679
    totalFlows 69.91087315658
    degree 1
  ]
  node
  [
    id 51
    name "MCL1"
    label "MCL1"
    colors "#0606FF"
    diffs -17.9032581153245
    totalFlows 42.6142088062019
    degree 1
  ]
  node
  [
    id 52
    name "SIRT7"
    label "SIRT7"
    colors "#FF0B0B"
    diffs 14.5291384586391
    totalFlows 68.0094824997163
    degree 1
  ]
  node
  [
    id 53
    name "GSTM4"
    label "GSTM4"
    colors "#FFFFFF"
    diffs -0.672913396973612
    totalFlows 3.16960477030142
    degree 1
  ]
  node
  [
    id 54
    name "RPL4"
    label "RPL4"
    colors "#FF2020"
    diffs 8.47450028229989
    totalFlows 8.2788498774309
    degree 1
  ]
  node
  [
    id 55
    name "DYNC1I1"
    label "DYNC1I1"
    colors "#FFD2D2"
    diffs 0.0343631287475303
    totalFlows 3.45973761695566
    degree 1
  ]
  node
  [
    id 56
    name "MRPS2"
    label "MRPS2"
    colors "#FF6868"
    diffs 3.39807597573601
    totalFlows 1.84001935606557
    degree 1
  ]
  node
  [
    id 57
    name "CSNK1D"
    label "CSNK1D"
    colors "#4545FF"
    diffs -4.90474788974501
    totalFlows 11.5722137985669
    degree 1
  ]
  node
  [
    id 58
    name "SKP1"
    label "SKP1"
    colors "#FF8888"
    diffs 2.22512316288188
    totalFlows 10.5246148474316
    degree 1
  ]
  node
  [
    id 59
    name "SRSF6"
    label "SRSF6"
    colors "#FF8D8D"
    diffs 2.03511424201689
    totalFlows 6.20737056299217
    degree 1
  ]
  node
  [
    id 60
    name "PSMD6"
    label "PSMD6"
    colors "#E7E7FF"
    diffs -1.15240355898404
    totalFlows 8.8845931842931
    degree 1
  ]
  node
  [
    id 61
    name "STUB1"
    label "STUB1"
    colors "#4040FF"
    diffs -5.01589841227317
    totalFlows 42.3473810343802
    degree 1
  ]
  node
  [
    id 62
    name "GNB2"
    label "GNB2"
    colors "#5C5CFF"
    diffs -4.1678315268182
    totalFlows 10.3177124202408
    degree 1
  ]
  node
  [
    id 63
    name "PLK3"
    label "PLK3"
    colors "#FF5F5F"
    diffs 3.82417006143448
    totalFlows 12.0011315923019
    degree 1
  ]
  node
  [
    id 64
    name "IGF1R"
    label "IGF1R"
    colors "#2929FF"
    diffs -7.17324061598989
    totalFlows 14.7199027241095
    degree 1
  ]
  node
  [
    id 65
    name "UBB"
    label "UBB"
    colors "#3939FF"
    diffs -5.47917760823103
    totalFlows 26.0521387661828
    degree 1
  ]
  node
  [
    id 66
    name "CDKN2A"
    label "CDKN2A"
    colors "#6565FF"
    diffs -3.87350459531947
    totalFlows 21.5206707912964
    degree 1
  ]
  node
  [
    id 67
    name "LYZ"
    label "LYZ"
    colors "#7171FF"
    diffs -3.49791291091006
    totalFlows 3.49791291091006
    degree 1
  ]
  node
  [
    id 68
    name "XAF1"
    label "XAF1"
    colors "#C7C7FF"
    diffs -1.61711605942654
    totalFlows 3.34981887453387
    degree 1
  ]
  node
  [
    id 69
    name "ARL3"
    label "ARL3"
    colors "#FFE0E0"
    diffs -0.156669951921633
    totalFlows 6.13834947310169
    degree 1
  ]
  node
  [
    id 70
    name "NPM1"
    label "NPM1"
    colors "#FF8686"
    diffs 2.28393947467745
    totalFlows 44.9178438663288
    degree 1
  ]
  node
  [
    id 71
    name "ZMIZ2"
    label "ZMIZ2"
    colors "#5858FF"
    diffs -4.27550448423043
    totalFlows 16.4982462827718
    degree 1
  ]
  node
  [
    id 72
    name "BTK"
    label "BTK"
    colors "#FFA2A2"
    diffs 1.19062641991952
    totalFlows 15.9967296919258
    degree 1
  ]
  node
  [
    id 73
    name "POLDIP2"
    label "POLDIP2"
    colors "#A4A4FF"
    diffs -2.02415009147542
    totalFlows 5.65457558053801
    degree 1
  ]
  node
  [
    id 74
    name "MRPS25"
    label "MRPS25"
    colors "#FFE5E5"
    diffs -0.281442060953276
    totalFlows 1.88887706628318
    degree 1
  ]
  node
  [
    id 75
    name "RFWD3"
    label "RFWD3"
    colors "#BEBEFF"
    diffs -1.6810996456216
    totalFlows 1.6810996456216
    degree 1
  ]
  node
  [
    id 76
    name "CCT7"
    label "CCT7"
    colors "#2020FF"
    diffs -9.01873089771568
    totalFlows 16.8150552152688
    degree 1
  ]
  node
  [
    id 77
    name "BMP1"
    label "BMP1"
    colors "#FF6363"
    diffs 3.50537366369422
    totalFlows 2.09344764999295
    degree 1
  ]
  node
  [
    id 78
    name "SMARCD2"
    label "SMARCD2"
    colors "#FFE7E7"
    diffs -0.286973410034808
    totalFlows 6.18996952575166
    degree 1
  ]
  node
  [
    id 79
    name "MKRN1"
    label "MKRN1"
    colors "#FFA4A4"
    diffs 1.15002532088116
    totalFlows 1.98827284875177
    degree 1
  ]
  node
  [
    id 80
    name "BAX"
    label "BAX"
    colors "#FF5353"
    diffs 4.67930811069465
    totalFlows 7.32603559160353
    degree 1
  ]
  node
  [
    id 81
    name "ANK2"
    label "ANK2"
    colors "#FF9D9D"
    diffs 1.38331898106779
    totalFlows 1.64329866932192
    degree 1
  ]
  node
  [
    id 82
    name "SNW1"
    label "SNW1"
    colors "#7A7AFF"
    diffs -3.25634850839141
    totalFlows 16.5636895984863
    degree 1
  ]
  node
  [
    id 83
    name "CCAR2"
    label "CCAR2"
    colors "#9696FF"
    diffs -2.27656972990273
    totalFlows 10.9908895891727
    degree 1
  ]
  node
  [
    id 84
    name "RNF2"
    label "RNF2"
    colors "#FF4545"
    diffs 5.56442814346988
    totalFlows 78.8153353041374
    degree 1
  ]
  node
  [
    id 85
    name "MIF"
    label "MIF"
    colors "#8686FF"
    diffs -2.52880953529103
    totalFlows 5.69054513795448
    degree 1
  ]
  node
  [
    id 86
    name "EEF2"
    label "EEF2"
    colors "#FF5C5C"
    diffs 3.96198083260322
    totalFlows 7.94720444414139
    degree 1
  ]
  node
  [
    id 87
    name "CCL18"
    label "CCL18"
    colors "#FF9B9B"
    diffs 1.46852983585231
    totalFlows 1.98677560275562
    degree 1
  ]
  node
  [
    id 88
    name "MAD2L1BP"
    label "MAD2L1BP"
    colors "#FFC9C9"
    diffs 0.152593547735846
    totalFlows 1.95191095443709
    degree 1
  ]
  node
  [
    id 89
    name "PSMC3"
    label "PSMC3"
    colors "#FFB7B7"
    diffs 0.510077536817313
    totalFlows 10.6348474867181
    degree 1
  ]
  node
  [
    id 90
    name "GTF3C4"
    label "GTF3C4"
    colors "#FFDEDE"
    diffs -0.100795785780544
    totalFlows 5.88634485403327
    degree 1
  ]
  node
  [
    id 91
    name "CAD"
    label "CAD"
    colors "#1E1EFF"
    diffs -9.59427425997995
    totalFlows 67.1446370236122
    degree 1
  ]
  node
  [
    id 92
    name "ITCH"
    label "ITCH"
    colors "#0D0DFF"
    diffs -15.6432013903848
    totalFlows 28.0949196190704
    degree 1
  ]
  node
  [
    id 93
    name "VIM"
    label "VIM"
    colors "#D2D2FF"
    diffs -1.53982252207144
    totalFlows 26.1506285561419
    degree 1
  ]
  node
  [
    id 94
    name "MAPK3"
    label "MAPK3"
    colors "#1010FF"
    diffs -13.9976431467851
    totalFlows 49.402687571308
    degree 1
  ]
  node
  [
    id 95
    name "UFD1L"
    label "UFD1L"
    colors "#FFCECE"
    diffs 0.109786077510664
    totalFlows 6.64525653397422
    degree 1
  ]
  node
  [
    id 96
    name "PSMD4"
    label "PSMD4"
    colors "#FFC0C0"
    diffs 0.381604571463074
    totalFlows 8.71761202662426
    degree 1
  ]
  node
  [
    id 97
    name "SREBF2"
    label "SREBF2"
    colors "#5F5FFF"
    diffs -4.1486567111203
    totalFlows 12.947870824621
    degree 1
  ]
  node
  [
    id 98
    name "TP53BP2"
    label "TP53BP2"
    colors "#FF5858"
    diffs 4.0310622756524
    totalFlows 67.0904059183775
    degree 1
  ]
  node
  [
    id 99
    name "RFC3"
    label "RFC3"
    colors "#FF5A5A"
    diffs 4.00979263746996
    totalFlows 4.9306614048845
    degree 1
  ]
  node
  [
    id 100
    name "PER2"
    label "PER2"
    colors "#7373FF"
    diffs -3.42919797770341
    totalFlows 5.45060328266975
    degree 1
  ]
  node
  [
    id 101
    name "FBXO42"
    label "FBXO42"
    colors "#ADADFF"
    diffs -1.94192909352419
    totalFlows 1.94192909352419
    degree 1
  ]
  node
  [
    id 102
    name "MVP"
    label "MVP"
    colors "#7878FF"
    diffs -3.30643366339506
    totalFlows 11.4513909711254
    degree 1
  ]
  node
  [
    id 103
    name "CD40LG"
    label "CD40LG"
    colors "#FFD0D0"
    diffs 0.0387250016321521
    totalFlows 3.74875627538092
    degree 1
  ]
  node
  [
    id 104
    name "TUBA4A"
    label "TUBA4A"
    colors "#1717FF"
    diffs -11.2971857245544
    totalFlows 111.976585374697
    degree 1
  ]
  node
  [
    id 105
    name "GSK3B"
    label "GSK3B"
    colors "#FF9999"
    diffs 1.62137308804047
    totalFlows 35.5213461993114
    degree 1
  ]
  node
  [
    id 106
    name "ELL"
    label "ELL"
    colors "#FFEAEA"
    diffs -0.321701457243856
    totalFlows 2.35589751153858
    degree 1
  ]
  node
  [
    id 107
    name "MAGEC2"
    label "MAGEC2"
    colors "#FCFCFF"
    diffs -0.684523429588874
    totalFlows 2.92734433561666
    degree 1
  ]
  node
  [
    id 108
    name "S100A6"
    label "S100A6"
    colors "#FFECEC"
    diffs -0.338326827651843
    totalFlows 2.31096614350169
    degree 1
  ]
  node
  [
    id 109
    name "BRD8"
    label "BRD8"
    colors "#FF8F8F"
    diffs 1.99554575830776
    totalFlows 20.5738774601298
    degree 1
  ]
  node
  [
    id 110
    name "MYL9"
    label "MYL9"
    colors "#7F7FFF"
    diffs -2.90427159324049
    totalFlows 10.6925205840413
    degree 1
  ]
  node
  [
    id 111
    name "RPL10L"
    label "RPL10L"
    colors "#FFBBBB"
    diffs 0.481924031112474
    totalFlows 3.816740369485
    degree 1
  ]
  node
  [
    id 112
    name "PDLIM7"
    label "PDLIM7"
    colors "#9B9BFF"
    diffs -2.2242510532894
    totalFlows 5.05066567665278
    degree 1
  ]
  node
  [
    id 113
    name "NME4"
    label "NME4"
    colors "#8888FF"
    diffs -2.43324593983769
    totalFlows 2.43324593983769
    degree 1
  ]
  node
  [
    id 114
    name "STK11"
    label "STK11"
    colors "#FF5151"
    diffs 4.79328148943525
    totalFlows 12.0576615293274
    degree 1
  ]
  node
  [
    id 115
    name "RCHY1"
    label "RCHY1"
    colors "#C2C2FF"
    diffs -1.65402335606489
    totalFlows 8.57710932226447
    degree 1
  ]
  node
  [
    id 116
    name "CCNA2"
    label "CCNA2"
    colors "#EEEEFF"
    diffs -1.01841517587677
    totalFlows 10.5020017367454
    degree 1
  ]
  node
  [
    id 117
    name "ACSL4"
    label "ACSL4"
    colors "#DCDCFF"
    diffs -1.32533746272992
    totalFlows 9.42027235716575
    degree 1
  ]
  node
  [
    id 118
    name "TNK2"
    label "TNK2"
    colors "#5A5AFF"
    diffs -4.27550073585685
    totalFlows 15.0113607302195
    degree 1
  ]
  node
  [
    id 119
    name "PCNA"
    label "PCNA"
    colors "#FFC2C2"
    diffs 0.371946721794444
    totalFlows 242.322748043954
    degree 1
  ]
  node
  [
    id 120
    name "RPL10A"
    label "RPL10A"
    colors "#FF2C2C"
    diffs 7.2088069784943
    totalFlows 6.16539353596527
    degree 1
  ]
  node
  [
    id 121
    name "TOP1"
    label "TOP1"
    colors "#8D8DFF"
    diffs -2.35793331618919
    totalFlows 16.9648853174081
    degree 1
  ]
  node
  [
    id 122
    name "ATM"
    label "ATM"
    colors "#8B8BFF"
    diffs -2.37874806356979
    totalFlows 25.348567414052
    degree 1
  ]
  node
  [
    id 123
    name "PTEN"
    label "PTEN"
    colors "#B9B9FF"
    diffs -1.79996735999505
    totalFlows 16.6733824691264
    degree 1
  ]
  node
  [
    id 124
    name "RPS17"
    label "RPS17"
    colors "#FF5555"
    diffs 4.34352237267694
    totalFlows 5.04798239036975
    degree 1
  ]
  node
  [
    id 125
    name "HECW1"
    label "HECW1"
    colors "#FFE3E3"
    diffs -0.239898025273106
    totalFlows 3.31053619864498
    degree 1
  ]
  node
  [
    id 126
    name "JMY"
    label "JMY"
    colors "#FFD5D5"
    diffs 0.0307637475059179
    totalFlows 4.4435489136512
    degree 1
  ]
  node
  [
    id 127
    name "PRRC2C"
    label "PRRC2C"
    colors "#6F6FFF"
    diffs -3.57340368617367
    totalFlows 3.57340368617367
    degree 1
  ]
  node
  [
    id 128
    name "HIPK2"
    label "HIPK2"
    colors "#FFB0B0"
    diffs 0.863027962758535
    totalFlows 8.64621795637488
    degree 1
  ]
  node
  [
    id 129
    name "RPS4X"
    label "RPS4X"
    colors "#FF4E4E"
    diffs 4.9672806451912
    totalFlows 7.80764046913822
    degree 1
  ]
  node
  [
    id 130
    name "CUL4B"
    label "CUL4B"
    colors "#FF1E1E"
    diffs 8.55560810031009
    totalFlows 26.0904960974068
    degree 1
  ]
  node
  [
    id 131
    name "PAXIP1"
    label "PAXIP1"
    colors "#1212FF"
    diffs -13.6975790113138
    totalFlows 37.9806674448023
    degree 1
  ]
  node
  [
    id 132
    name "CLK3"
    label "CLK3"
    colors "#FF2929"
    diffs 7.25410073961742
    totalFlows 2.13870309782336
    degree 1
  ]
  node
  [
    id 133
    name "MYLK"
    label "MYLK"
    colors "#FF2727"
    diffs 7.85030071340628
    totalFlows 13.9804236334439
    degree 1
  ]
  node
  [
    id 134
    name "UBE2K"
    label "UBE2K"
    colors "#FF2525"
    diffs 7.89044644246349
    totalFlows 3.04158096516407
    degree 1
  ]
  node
  [
    id 135
    name "RANBP9"
    label "RANBP9"
    colors "#FF7676"
    diffs 2.73597465760356
    totalFlows 15.1549009893465
    degree 1
  ]
  node
  [
    id 136
    name "CDKN2C"
    label "CDKN2C"
    colors "#5151FF"
    diffs -4.60737417952245
    totalFlows 6.2708500437588
    degree 1
  ]
  node
  [
    id 137
    name "ASPM"
    label "ASPM"
    colors "#FFC5C5"
    diffs 0.36945465864029
    totalFlows 1.60254478259625
    degree 1
  ]
  node
  [
    id 138
    name "XRCC1"
    label "XRCC1"
    colors "#FF6161"
    diffs 3.79584061644549
    totalFlows 3.71645493007252
    degree 1
  ]
  node
  [
    id 139
    name "MDM2"
    label "MDM2"
    colors "#1919FF"
    diffs -11.0554568972124
    totalFlows 115.747512447371
    degree 1
  ]
  node
  [
    id 140
    name "AKAP12"
    label "AKAP12"
    colors "#FF6F6F"
    diffs 2.94574075083317
    totalFlows 5.023394035819
    degree 1
  ]
  node
  [
    id 141
    name "GSN"
    label "GSN"
    colors "#A9A9FF"
    diffs -1.98675438760732
    totalFlows 10.4920905271724
    degree 1
  ]
  node
  [
    id 142
    name "EIF2S2"
    label "EIF2S2"
    colors "#8484FF"
    diffs -2.78106121215132
    totalFlows 5.23411501940661
    degree 1
  ]
  node
  [
    id 143
    name "DVL2"
    label "DVL2"
    colors "#3030FF"
    diffs -6.41124418284034
    totalFlows 21.5859332302076
    degree 1
  ]
  node
  [
    id 144
    name "CDC42"
    label "CDC42"
    colors "#FF2E2E"
    diffs 7.19869480319807
    totalFlows 21.1552574247119
    degree 1
  ]
  node
  [
    id 145
    name "DNAJC7"
    label "DNAJC7"
    colors "#F1F1FF"
    diffs -1.00881992384395
    totalFlows 4.22044738141123
    degree 1
  ]
  node
  [
    id 146
    name "WDR48"
    label "WDR48"
    colors "#A2A2FF"
    diffs -2.07273405166726
    totalFlows 10.900428375794
    degree 1
  ]
  node
  [
    id 147
    name "TP53INP1"
    label "TP53INP1"
    colors "#FFCCCC"
    diffs 0.113954971603236
    totalFlows 2.60675315510658
    degree 1
  ]
  node
  [
    id 148
    name "BRCC3"
    label "BRCC3"
    colors "#5555FF"
    diffs -4.47481796055127
    totalFlows 8.00592199618447
    degree 1
  ]
  node
  [
    id 149
    name "DNAJB1"
    label "DNAJB1"
    colors "#3E3EFF"
    diffs -5.06618008218322
    totalFlows 9.63849952860406
    degree 1
  ]
  node
  [
    id 150
    name "OTUD5"
    label "OTUD5"
    colors "#F8F8FF"
    diffs -0.808305612637716
    totalFlows 3.78689679649812
    degree 1
  ]
  node
  [
    id 151
    name "AURKA"
    label "AURKA"
    colors "#6A6AFF"
    diffs -3.75413525397659
    totalFlows 25.0035904061118
    degree 1
  ]
  node
  [
    id 152
    name "TXNRD1"
    label "TXNRD1"
    colors "#4C4CFF"
    diffs -4.74459573971572
    totalFlows 22.0166287697729
    degree 1
  ]
  node
  [
    id 153
    name "CHD8"
    label "CHD8"
    colors "#FF4A4A"
    diffs 5.18228531674903
    totalFlows 1.82463126832501
    degree 1
  ]
  node
  [
    id 154
    name "RABL6"
    label "RABL6"
    colors "#CECEFF"
    diffs -1.5443084125475
    totalFlows 1.5443084125475
    degree 1
  ]
  node
  [
    id 155
    name "CAPG"
    label "CAPG"
    colors "#D0D0FF"
    diffs -1.54408685168352
    totalFlows 1.54408685168352
    degree 1
  ]
  node
  [
    id 156
    name "NABP2"
    label "NABP2"
    colors "#FFFCFC"
    diffs -0.66186306855411
    totalFlows 4.97852208010476
    degree 1
  ]
  node
  [
    id 157
    name "KANSL1"
    label "KANSL1"
    colors "#FAFAFF"
    diffs -0.691562295831599
    totalFlows 7.37659267996629
    degree 1
  ]
  node
  [
    id 158
    name "MSH2"
    label "MSH2"
    colors "#FF0606"
    diffs 15.6639677782058
    totalFlows 81.1669229399527
    degree 1
  ]
  node
  [
    id 159
    name "SQSTM1"
    label "SQSTM1"
    colors "#0202FF"
    diffs -35.9313167135354
    totalFlows 174.060821714887
    degree 1
  ]
  node
  [
    id 160
    name "MNAT1"
    label "MNAT1"
    colors "#FF8B8B"
    diffs 2.06978773142252
    totalFlows 9.05418266896329
    degree 1
  ]
  node
  [
    id 161
    name "RAP1B"
    label "RAP1B"
    colors "#6C6CFF"
    diffs -3.66255545448762
    totalFlows 27.5548038438199
    degree 1
  ]
  node
  [
    id 162
    name "RPL26L1"
    label "RPL26L1"
    colors "#FF9696"
    diffs 1.78115509453331
    totalFlows 3.54235823356665
    degree 1
  ]
  node
  [
    id 163
    name "PCBP1"
    label "PCBP1"
    colors "#FFC7C7"
    diffs 0.298466655026374
    totalFlows 18.4326145721387
    degree 1
  ]
  node
  [
    id 164
    name "RAVER1"
    label "RAVER1"
    colors "#7D7DFF"
    diffs -3.03752560183706
    totalFlows 3.99173970632518
    degree 1
  ]
  node
  [
    id 165
    name "STRA13"
    label "STRA13"
    colors "#9292FF"
    diffs -2.31007185843319
    totalFlows 3.39837698968078
    degree 1
  ]
  node
  [
    id 166
    name "HNRNPH1"
    label "HNRNPH1"
    colors "#D7D7FF"
    diffs -1.49091987237011
    totalFlows 15.1175307869553
    degree 1
  ]
  node
  [
    id 167
    name "TOPORS"
    label "TOPORS"
    colors "#FFD7D7"
    diffs -0.00477130176495422
    totalFlows 5.20860294685935
    degree 1
  ]
  node
  [
    id 168
    name "HSPA6"
    label "HSPA6"
    colors "#FF7878"
    diffs 2.68622296867785
    totalFlows 5.110929067262
    degree 1
  ]
  node
  [
    id 169
    name "TOP1MT"
    label "TOP1MT"
    colors "#FFBEBE"
    diffs 0.464937606651896
    totalFlows 2.99516122419087
    degree 1
  ]
  node
  [
    id 170
    name "TAF5L"
    label "TAF5L"
    colors "#FF8484"
    diffs 2.4007453995062
    totalFlows 18.5701647743138
    degree 1
  ]
  node
  [
    id 171
    name "RCC1"
    label "RCC1"
    colors "#B7B7FF"
    diffs -1.85101945573761
    totalFlows 5.81523168618524
    degree 1
  ]
  node
  [
    id 172
    name "SRSF1"
    label "SRSF1"
    colors "#5353FF"
    diffs -4.50440567325145
    totalFlows 16.1348076935094
    degree 1
  ]
  node
  [
    id 173
    name "BLM"
    label "BLM"
    colors "#0B0BFF"
    diffs -16.0406308212877
    totalFlows 61.4232081205635
    degree 1
  ]
  node
  [
    id 174
    name "RPLP0"
    label "RPLP0"
    colors "#FF4747"
    diffs 5.38878874010809
    totalFlows 9.31659224720285
    degree 1
  ]
  node
  [
    id 175
    name "UBR5"
    label "UBR5"
    colors "#4343FF"
    diffs -4.99050801793949
    totalFlows 14.7225306360004
    degree 1
  ]
  node
  [
    id 176
    name "BCL2"
    label "BCL2"
    colors "#FF3333"
    diffs 6.87477145127089
    totalFlows 97.0327855968215
    degree 1
  ]
  node
  [
    id 177
    name "RFC1"
    label "RFC1"
    colors "#8181FF"
    diffs -2.78230839203781
    totalFlows 36.7649678212073
    degree 1
  ]
  node
  [
    id 178
    name "BRF1"
    label "BRF1"
    colors "#FFEEEE"
    diffs -0.367270504881294
    totalFlows 1.85642960584454
    degree 1
  ]
  node
  [
    id 179
    name "ARHGEF17"
    label "ARHGEF17"
    colors "#D5D5FF"
    diffs -1.51929934529313
    totalFlows 1.51929934529313
    degree 1
  ]
  node
  [
    id 180
    name "XPC"
    label "XPC"
    colors "#4747FF"
    diffs -4.88149814133458
    totalFlows 5.76121520465083
    degree 1
  ]
  node
  [
    id 181
    name "COX17"
    label "COX17"
    colors "#ABABFF"
    diffs -1.97600335706164
    totalFlows 1.97600335706164
    degree 1
  ]
  node
  [
    id 182
    name "GADD45A"
    label "GADD45A"
    colors "#FF3C3C"
    diffs 6.28242610683351
    totalFlows 50.7559257170885
    degree 1
  ]
  node
  [
    id 183
    name "ERCC2"
    label "ERCC2"
    colors "#E5E5FF"
    diffs -1.16137287688305
    totalFlows 3.60042516065941
    degree 1
  ]
  node
  [
    id 184
    name "FBXO21"
    label "FBXO21"
    colors "#C0C0FF"
    diffs -1.66612672533117
    totalFlows 1.66612672533117
    degree 1
  ]
  node
  [
    id 185
    name "HSPB1"
    label "HSPB1"
    colors "#FF3737"
    diffs 6.60541067720701
    totalFlows 26.9072601336567
    degree 1
  ]
  node
  [
    id 186
    name "FBXO4"
    label "FBXO4"
    colors "#7676FF"
    diffs -3.34207951009266
    totalFlows 14.5470779913306
    degree 1
  ]
  node
  [
    id 187
    name "CCT8"
    label "CCT8"
    colors "#FF7373"
    diffs 2.77739921168373
    totalFlows 9.53434268758456
    degree 1
  ]
  node
  [
    id 188
    name "ZMIZ1"
    label "ZMIZ1"
    colors "#FFF1F1"
    diffs -0.381204395694171
    totalFlows 6.35887589265742
    degree 1
  ]
  node
  [
    id 189
    name "PPP1CC"
    label "PPP1CC"
    colors "#9999FF"
    diffs -2.27243756536299
    totalFlows 28.9884031532058
    degree 1
  ]
  node
  [
    id 190
    name "ERH"
    label "ERH"
    colors "#6868FF"
    diffs -3.84762972234869
    totalFlows 5.60313837145298
    degree 1
  ]
  node
  [
    id 191
    name "CLTA"
    label "CLTA"
    colors "#FF7F7F"
    diffs 2.53268426848111
    totalFlows 4.08252586813808
    degree 1
  ]
  node
  [
    id 192
    name "TUBB2A"
    label "TUBB2A"
    colors "#FF1919"
    diffs 9.4985511707491
    totalFlows 62.9367177925806
    degree 1
  ]
  node
  [
    id 193
    name "HNRNPA1"
    label "HNRNPA1"
    colors "#FF4C4C"
    diffs 4.98819953164593
    totalFlows 27.653229766916
    degree 1
  ]
  node
  [
    id 194
    name "ACTBL2"
    label "ACTBL2"
    colors "#C9C9FF"
    diffs -1.60994571393607
    totalFlows 5.37793133326743
    degree 1
  ]
  node
  [
    id 195
    name "KMT2A"
    label "KMT2A"
    colors "#FF6A6A"
    diffs 3.39231118307771
    totalFlows 7.78849965362786
    degree 1
  ]
  node
  [
    id 196
    name "TRIM28"
    label "TRIM28"
    colors "#3C3CFF"
    diffs -5.30718742937055
    totalFlows 26.4133475457159
    degree 1
  ]
  node
  [
    id 197
    name "BRE"
    label "BRE"
    colors "#FF6666"
    diffs 3.46478766074685
    totalFlows 3.99263667604622
    degree 1
  ]
  node
  [
    id 198
    name "SAFB"
    label "SAFB"
    colors "#FFF5F5"
    diffs -0.402124693261177
    totalFlows 10.1021983401515
    degree 1
  ]
  node
  [
    id 199
    name "CAPN1"
    label "CAPN1"
    colors "#3535FF"
    diffs -5.70524419672869
    totalFlows 9.27499353240438
    degree 1
  ]
  node
  [
    id 200
    name "PPP4C"
    label "PPP4C"
    colors "#FF8181"
    diffs 2.4037290283663
    totalFlows 0.31153834079366
    degree 1
  ]
  node
  [
    id 201
    name "PPP1CA"
    label "PPP1CA"
    colors "#2525FF"
    diffs -8.492190271741
    totalFlows 41.8121728506385
    degree 1
  ]
  node
  [
    id 202
    name "KCTD17"
    label "KCTD17"
    colors "#C5C5FF"
    diffs -1.64944871400944
    totalFlows 1.64944871400944
    degree 1
  ]
  node
  [
    id 203
    name "TP73"
    label "TP73"
    colors "#FF7D7D"
    diffs 2.59217007732344
    totalFlows 16.8793834243307
    degree 1
  ]
  node
  [
    id 204
    name "TPM3"
    label "TPM3"
    colors "#FF3E3E"
    diffs 5.88653612900406
    totalFlows 50.0982667029817
    degree 1
  ]
  node
  [
    id 205
    name "CCDC106"
    label "CCDC106"
    colors "#E3E3FF"
    diffs -1.17437185183741
    totalFlows 1.17437185183741
    degree 1
  ]
  node
  [
    id 206
    name "SERPINB9"
    label "SERPINB9"
    colors "#FF2222"
    diffs 8.43481123703851
    totalFlows 18.5667374163425
    degree 1
  ]
  node
  [
    id 207
    name "THRB"
    label "THRB"
    colors "#FF9F9F"
    diffs 1.3549264589138
    totalFlows 8.35016990290237
    degree 1
  ]
  node
  [
    id 208
    name "HSPA5"
    label "HSPA5"
    colors "#0404FF"
    diffs -30.9614088766865
    totalFlows 248.471252859828
    degree 1
  ]
  node
  [
    id 209
    name "RRM2B"
    label "RRM2B"
    colors "#EAEAFF"
    diffs -1.10265984395252
    totalFlows 4.79782290593657
    degree 1
  ]
  node
  [
    id 210
    name "EIF5B"
    label "EIF5B"
    colors "#F3F3FF"
    diffs -0.895744635480617
    totalFlows 2.59357305329033
    degree 1
  ]
  node
  [
    id 211
    name "RCN2"
    label "RCN2"
    colors "#FF7A7A"
    diffs 2.67052707181958
    totalFlows 5.12546629497418
    degree 1
  ]
  node
  [
    id 212
    name "RPL12"
    label "RPL12"
    colors "#FF7171"
    diffs 2.91233829680487
    totalFlows 8.96315265395648
    degree 1
  ]
  node
  [
    id 213
    name "PRIM1"
    label "PRIM1"
    colors "#FF4040"
    diffs 5.79838355129204
    totalFlows 16.4289682362333
    degree 1
  ]
  node
  [
    id 214
    name "PTGS2"
    label "PTGS2"
    colors "#FF4343"
    diffs 5.6645660396124
    totalFlows 18.5197389798252
    degree 1
  ]
  node
  [
    id 215
    name "DBN1"
    label "DBN1"
    colors "#8F8FFF"
    diffs -2.35497119985232
    totalFlows 7.17550275933108
    degree 1
  ]
  node
  [
    id 216
    name "ITPKC"
    label "ITPKC"
    colors "#FFDCDC"
    diffs -0.0608455133657796
    totalFlows 0.0608455133657796
    degree 1
  ]
  node
  [
    id 217
    name "PAN2"
    label "PAN2"
    colors "#0000FF"
    diffs -49.2502702989506
    totalFlows 286.028041946055
    degree 1
  ]
  node
  [
    id 218
    name "PPIF"
    label "PPIF"
    colors "#D9D9FF"
    diffs -1.38936342054307
    totalFlows 20.0305836210876
    degree 1
  ]
  node
  [
    id 219
    name "PRAM1"
    label "PRAM1"
    colors "#FF0404"
    diffs 21.2592774466144
    totalFlows 1.14672256800471
    degree 1
  ]
  node
  [
    id 220
    name "TP53"
    label "TP53"
    colors "#FF0000"
    diffs 49.8893900372888
    totalFlows 311.128222655109
    degree 220
  ]
  edge
  [
    source 0
    target 220
    weight 0.994643042299334
    correlation 0.994643042299334
    sign 1
  ]
  edge
  [
    source 1
    target 220
    weight 0.996963952248886
    correlation -0.996963952248886
    sign -1
  ]
  edge
  [
    source 2
    target 220
    weight 0.985320614746326
    correlation 0.985320614746326
    sign 1
  ]
  edge
  [
    source 3
    target 220
    weight 0.981357496037763
    correlation 0.981357496037763
    sign 1
  ]
  edge
  [
    source 4
    target 220
    weight 0.936717807831893
    correlation 0.936717807831893
    sign 1
  ]
  edge
  [
    source 5
    target 220
    weight 0.936174834925983
    correlation 0.936174834925983
    sign 1
  ]
  edge
  [
    source 6
    target 220
    weight 0.987143540975082
    correlation 0.987143540975082
    sign 1
  ]
  edge
  [
    source 7
    target 220
    weight 0.974258719282551
    correlation -0.974258719282551
    sign -1
  ]
  edge
  [
    source 8
    target 220
    weight 0.907114712887525
    correlation 0.907114712887525
    sign 1
  ]
  edge
  [
    source 9
    target 220
    weight 0.977099754885262
    correlation 0.977099754885262
    sign 1
  ]
  edge
  [
    source 10
    target 220
    weight 0.974028021245763
    correlation -0.974028021245763
    sign -1
  ]
  edge
  [
    source 11
    target 220
    weight 0.976666529736926
    correlation 0.976666529736926
    sign 1
  ]
  edge
  [
    source 12
    target 220
    weight 0.974213959787707
    correlation 0.974213959787707
    sign 1
  ]
  edge
  [
    source 13
    target 220
    weight 0.937071804898647
    correlation -0.937071804898647
    sign -1
  ]
  edge
  [
    source 14
    target 220
    weight 0.95592682216933
    correlation 0.95592682216933
    sign 1
  ]
  edge
  [
    source 15
    target 220
    weight 0.975508106792042
    correlation 0.975508106792042
    sign 1
  ]
  edge
  [
    source 16
    target 220
    weight 0.974573747695159
    correlation -0.974573747695159
    sign -1
  ]
  edge
  [
    source 17
    target 220
    weight 0.927198151946585
    correlation 0.927198151946585
    sign 1
  ]
  edge
  [
    source 18
    target 220
    weight 0.955253942577529
    correlation 0.955253942577529
    sign 1
  ]
  edge
  [
    source 19
    target 220
    weight 0.9885240177028
    correlation 0.9885240177028
    sign 1
  ]
  edge
  [
    source 20
    target 220
    weight 0.934853631447766
    correlation -0.934853631447766
    sign -1
  ]
  edge
  [
    source 21
    target 220
    weight 0.954160313831584
    correlation -0.954160313831584
    sign -1
  ]
  edge
  [
    source 22
    target 220
    weight 0.953125231131211
    correlation 0.953125231131211
    sign 1
  ]
  edge
  [
    source 23
    target 220
    weight 0.985207586948816
    correlation 0.985207586948816
    sign 1
  ]
  edge
  [
    source 24
    target 220
    weight 0.948752464238037
    correlation 0.948752464238037
    sign 1
  ]
  edge
  [
    source 25
    target 220
    weight 0.962421811713661
    correlation -0.962421811713661
    sign -1
  ]
  edge
  [
    source 26
    target 220
    weight 0.790071761754406
    correlation 0.790071761754406
    sign 1
  ]
  edge
  [
    source 27
    target 220
    weight 0.946924857070573
    correlation 0.946924857070573
    sign 1
  ]
  edge
  [
    source 28
    target 220
    weight 0.785609071447188
    correlation 0.785609071447188
    sign 1
  ]
  edge
  [
    source 29
    target 220
    weight 0.945897747289281
    correlation -0.945897747289281
    sign -1
  ]
  edge
  [
    source 30
    target 220
    weight 0.996541697312574
    correlation 0.996541697312574
    sign 1
  ]
  edge
  [
    source 31
    target 220
    weight 0.94204264750307
    correlation 0.94204264750307
    sign 1
  ]
  edge
  [
    source 32
    target 220
    weight 0.957587760304642
    correlation 0.957587760304642
    sign 1
  ]
  edge
  [
    source 33
    target 220
    weight 0.922844002649505
    correlation 0.922844002649505
    sign 1
  ]
  edge
  [
    source 34
    target 220
    weight 0.928519414185113
    correlation 0.928519414185113
    sign 1
  ]
  edge
  [
    source 35
    target 220
    weight 0.932401240377028
    correlation -0.932401240377028
    sign -1
  ]
  edge
  [
    source 36
    target 220
    weight 0.754804419868608
    correlation -0.754804419868608
    sign -1
  ]
  edge
  [
    source 37
    target 220
    weight 0.926296909745211
    correlation -0.926296909745211
    sign -1
  ]
  edge
  [
    source 38
    target 220
    weight 0.750763386848079
    correlation -0.750763386848079
    sign -1
  ]
  edge
  [
    source 39
    target 220
    weight 0.929669034533407
    correlation 0.929669034533407
    sign 1
  ]
  edge
  [
    source 40
    target 220
    weight 0.940761248011678
    correlation 0.940761248011678
    sign 1
  ]
  edge
  [
    source 41
    target 220
    weight 0.766459308728711
    correlation 0.766459308728711
    sign 1
  ]
  edge
  [
    source 42
    target 220
    weight 0.935786106275091
    correlation 0.935786106275091
    sign 1
  ]
  edge
  [
    source 43
    target 220
    weight 0.892296685979858
    correlation 0.892296685979858
    sign 1
  ]
  edge
  [
    source 44
    target 220
    weight 0.924659934978409
    correlation -0.924659934978409
    sign -1
  ]
  edge
  [
    source 45
    target 220
    weight 0.994955102380615
    correlation 0.994955102380615
    sign 1
  ]
  edge
  [
    source 46
    target 220
    weight 0.947978139292293
    correlation -0.947978139292293
    sign -1
  ]
  edge
  [
    source 47
    target 220
    weight 0.903735766232849
    correlation -0.903735766232849
    sign -1
  ]
  edge
  [
    source 48
    target 220
    weight 0.684659557500455
    correlation 0.684659557500455
    sign 1
  ]
  edge
  [
    source 49
    target 220
    weight 0.953273589741118
    correlation 0.953273589741118
    sign 1
  ]
  edge
  [
    source 50
    target 220
    weight 0.678322790467843
    correlation 0.678322790467843
    sign 1
  ]
  edge
  [
    source 51
    target 220
    weight 0.674250978618169
    correlation 0.674250978618169
    sign 1
  ]
  edge
  [
    source 52
    target 220
    weight 0.872755800065865
    correlation 0.872755800065865
    sign 1
  ]
  edge
  [
    source 53
    target 220
    weight 0.998740248045386
    correlation 0.998740248045386
    sign 1
  ]
  edge
  [
    source 54
    target 220
    weight 0.919547858327041
    correlation -0.919547858327041
    sign -1
  ]
  edge
  [
    source 55
    target 220
    weight 0.835706176996534
    correlation -0.835706176996534
    sign -1
  ]
  edge
  [
    source 56
    target 220
    weight 0.920009678032786
    correlation 0.920009678032786
    sign 1
  ]
  edge
  [
    source 57
    target 220
    weight 0.874006050923152
    correlation -0.874006050923152
    sign -1
  ]
  edge
  [
    source 58
    target 220
    weight 0.894965113432698
    correlation -0.894965113432698
    sign -1
  ]
  edge
  [
    source 59
    target 220
    weight 0.983138277801089
    correlation -0.983138277801089
    sign -1
  ]
  edge
  [
    source 60
    target 220
    weight 0.868419220388075
    correlation -0.868419220388075
    sign -1
  ]
  edge
  [
    source 61
    target 220
    weight 0.877756830811584
    correlation 0.877756830811584
    sign 1
  ]
  edge
  [
    source 62
    target 220
    weight 0.889223164884607
    correlation -0.889223164884607
    sign -1
  ]
  edge
  [
    source 63
    target 220
    weight 0.633020311496125
    correlation -0.633020311496125
    sign -1
  ]
  edge
  [
    source 64
    target 220
    weight 0.78558006296549
    correlation -0.78558006296549
    sign -1
  ]
  edge
  [
    source 65
    target 220
    weight 0.846284295352344
    correlation -0.846284295352344
    sign -1
  ]
  edge
  [
    source 66
    target 220
    weight 0.851291906439256
    correlation -0.851291906439256
    sign -1
  ]
  edge
  [
    source 67
    target 220
    weight 0.831030095113876
    correlation 0.831030095113876
    sign 1
  ]
  edge
  [
    source 68
    target 220
    weight 0.938023840852896
    correlation 0.938023840852896
    sign 1
  ]
  edge
  [
    source 69
    target 220
    weight 0.595649919629129
    correlation -0.595649919629129
    sign -1
  ]
  edge
  [
    source 70
    target 220
    weight 0.873799124106056
    correlation 0.873799124106056
    sign 1
  ]
  edge
  [
    source 71
    target 220
    weight 0.584805063829136
    correlation 0.584805063829136
    sign 1
  ]
  edge
  [
    source 72
    target 220
    weight 0.867479671388545
    correlation 0.867479671388545
    sign 1
  ]
  edge
  [
    source 73
    target 220
    weight 0.960668032273844
    correlation 0.960668032273844
    sign 1
  ]
  edge
  [
    source 74
    target 220
    weight 0.732321239643227
    correlation 0.732321239643227
    sign 1
  ]
  edge
  [
    source 75
    target 220
    weight 0.840549822810802
    correlation 0.840549822810802
    sign 1
  ]
  edge
  [
    source 76
    target 220
    weight 0.860069234068138
    correlation 0.860069234068138
    sign 1
  ]
  edge
  [
    source 77
    target 220
    weight 0.766873090654572
    correlation 0.766873090654572
    sign 1
  ]
  edge
  [
    source 78
    target 220
    weight 0.931798492416397
    correlation 0.931798492416397
    sign 1
  ]
  edge
  [
    source 79
    target 220
    weight 0.994136424375883
    correlation 0.994136424375883
    sign 1
  ]
  edge
  [
    source 80
    target 220
    weight 0.857907609928672
    correlation 0.857907609928672
    sign 1
  ]
  edge
  [
    source 81
    target 220
    weight 0.82164933466096
    correlation -0.82164933466096
    sign -1
  ]
  edge
  [
    source 82
    target 220
    weight 0.958513353394889
    correlation -0.958513353394889
    sign -1
  ]
  edge
  [
    source 83
    target 220
    weight 0.855687856967035
    correlation 0.855687856967035
    sign 1
  ]
  edge
  [
    source 84
    target 220
    weight 0.824490099476073
    correlation -0.824490099476073
    sign -1
  ]
  edge
  [
    source 85
    target 220
    weight 0.920475009710141
    correlation -0.920475009710141
    sign -1
  ]
  edge
  [
    source 86
    target 220
    weight 0.826480412954969
    correlation 0.826480412954969
    sign 1
  ]
  edge
  [
    source 87
    target 220
    weight 0.655579520904583
    correlation -0.655579520904583
    sign -1
  ]
  edge
  [
    source 88
    target 220
    weight 0.975955477218546
    correlation -0.975955477218546
    sign -1
  ]
  edge
  [
    source 89
    target 220
    weight 0.783081851980869
    correlation 0.783081851980869
    sign 1
  ]
  edge
  [
    source 90
    target 220
    weight 0.862629586098008
    correlation 0.862629586098008
    sign 1
  ]
  edge
  [
    source 91
    target 220
    weight 0.511377141171967
    correlation 0.511377141171967
    sign 1
  ]
  edge
  [
    source 92
    target 220
    weight 0.783946059870767
    correlation 0.783946059870767
    sign 1
  ]
  edge
  [
    source 93
    target 220
    weight 0.831457254683286
    correlation 0.831457254683286
    sign 1
  ]
  edge
  [
    source 94
    target 220
    weight 0.774512816233039
    correlation -0.774512816233039
    sign -1
  ]
  edge
  [
    source 95
    target 220
    weight 0.75780817107018
    correlation -0.75780817107018
    sign -1
  ]
  edge
  [
    source 96
    target 220
    weight 0.823161198133245
    correlation 0.823161198133245
    sign 1
  ]
  edge
  [
    source 97
    target 220
    weight 0.771187196538542
    correlation 0.771187196538542
    sign 1
  ]
  edge
  [
    source 98
    target 220
    weight 0.468908518083507
    correlation -0.468908518083507
    sign -1
  ]
  edge
  [
    source 99
    target 220
    weight 0.669820098118061
    correlation -0.729633445017828
    sign -1
  ]
  edge
  [
    source 100
    target 220
    weight 0.794482442380122
    correlation -0.794482442380122
    sign -1
  ]
  edge
  [
    source 101
    target 220
    weight 0.970964546762097
    correlation 0.970964546762097
    sign 1
  ]
  edge
  [
    source 102
    target 220
    weight 0.796849944875273
    correlation 0.796849944875273
    sign 1
  ]
  edge
  [
    source 103
    target 220
    weight 0.590187600082353
    correlation 0.590187600082353
    sign 1
  ]
  edge
  [
    source 104
    target 220
    weight 0.45171669030832
    correlation 0.45171669030832
    sign 1
  ]
  edge
  [
    source 105
    target 220
    weight 0.812020956650012
    correlation 0.812020956650012
    sign 1
  ]
  edge
  [
    source 106
    target 220
    weight 0.927671636805136
    correlation 0.927671636805136
    sign 1
  ]
  edge
  [
    source 107
    target 220
    weight 0.54324914186713
    correlation -0.848433801386119
    sign -1
  ]
  edge
  [
    source 108
    target 220
    weight 0.804908442809674
    correlation -0.804908442809674
    sign -1
  ]
  edge
  [
    source 109
    target 220
    weight 0.428533531248229
    correlation -0.428533531248229
    sign -1
  ]
  edge
  [
    source 110
    target 220
    weight 0.419687943852371
    correlation 0.419687943852371
    sign 1
  ]
  edge
  [
    source 111
    target 220
    weight 0.805658501260048
    correlation -0.805658501260048
    sign -1
  ]
  edge
  [
    source 112
    target 220
    weight 0.650092381072081
    correlation 0.650092381072081
    sign 1
  ]
  edge
  [
    source 113
    target 220
    weight 0.774259289240983
    correlation -0.774259289240983
    sign -1
  ]
  edge
  [
    source 114
    target 220
    weight 0.813313661544012
    correlation 0.813313661544012
    sign 1
  ]
  edge
  [
    source 115
    target 220
    weight 0.643160020704287
    correlation -0.643160020704287
    sign -1
  ]
  edge
  [
    source 116
    target 220
    weight 0.807813859509147
    correlation 0.807813859509147
    sign 1
  ]
  edge
  [
    source 117
    target 220
    weight 0.408372528400538
    correlation 0.408372528400538
    sign 1
  ]
  edge
  [
    source 118
    target 220
    weight 0.666063244744672
    correlation -0.666063244744672
    sign -1
  ]
  edge
  [
    source 119
    target 220
    weight 0.405777024740255
    correlation -0.405777024740255
    sign -1
  ]
  edge
  [
    source 120
    target 220
    weight 0.767223834185196
    correlation 0.767223834185196
    sign 1
  ]
  edge
  [
    source 121
    target 220
    weight 0.845125371281858
    correlation 0.845125371281858
    sign 1
  ]
  edge
  [
    source 122
    target 220
    weight 0.797476301650101
    correlation 0.797476301650101
    sign 1
  ]
  edge
  [
    source 123
    target 220
    weight 0.737699540106456
    correlation 0.737699540106456
    sign 1
  ]
  edge
  [
    source 124
    target 220
    weight 0.758845474982822
    correlation -0.758845474982822
    sign -1
  ]
  edge
  [
    source 125
    target 220
    weight 0.792101770745888
    correlation -0.792101770745888
    sign -1
  ]
  edge
  [
    source 126
    target 220
    weight 0.37372976191418
    correlation 0.37372976191418
    sign 1
  ]
  edge
  [
    source 127
    target 220
    weight 0.832706145309799
    correlation 0.832706145309799
    sign 1
  ]
  edge
  [
    source 128
    target 220
    weight 0.793132817855635
    correlation 0.793132817855635
    sign 1
  ]
  edge
  [
    source 129
    target 220
    weight 0.757837625119465
    correlation 0.757837625119465
    sign 1
  ]
  edge
  [
    source 130
    target 220
    weight 0.799928191361609
    correlation 0.799928191361609
    sign 1
  ]
  edge
  [
    source 131
    target 220
    weight 0.751844665825125
    correlation -0.751844665825125
    sign -1
  ]
  edge
  [
    source 132
    target 220
    weight 0.89061617716483
    correlation -0.89061617716483
    sign -1
  ]
  edge
  [
    source 133
    target 220
    weight 0.354603283228344
    correlation 0.354603283228344
    sign 1
  ]
  edge
  [
    source 134
    target 220
    weight 0.74765020020222
    correlation 0.74765020020222
    sign 1
  ]
  edge
  [
    source 135
    target 220
    weight 0.74194067284608
    correlation -0.74194067284608
    sign -1
  ]
  edge
  [
    source 136
    target 220
    weight 0.720635387840387
    correlation 0.720635387840387
    sign 1
  ]
  edge
  [
    source 137
    target 220
    weight 0.801272391298123
    correlation 0.801272391298123
    sign 1
  ]
  edge
  [
    source 138
    target 220
    weight 0.745731803553712
    correlation -0.745731803553712
    sign -1
  ]
  edge
  [
    source 139
    target 220
    weight 0.740121130016604
    correlation 0.740121130016604
    sign 1
  ]
  edge
  [
    source 140
    target 220
    weight 0.325074329802959
    correlation -0.325074329802959
    sign -1
  ]
  edge
  [
    source 141
    target 220
    weight 0.656388887743112
    correlation 0.656388887743112
    sign 1
  ]
  edge
  [
    source 142
    target 220
    weight 0.754360143523088
    correlation -0.754360143523088
    sign -1
  ]
  edge
  [
    source 143
    target 220
    weight 0.760513653124163
    correlation -0.760513653124163
    sign -1
  ]
  edge
  [
    source 144
    target 220
    weight 0.66670566073744
    correlation 0.66670566073744
    sign 1
  ]
  edge
  [
    source 145
    target 220
    weight 0.742954144350045
    correlation 0.742954144350045
    sign 1
  ]
  edge
  [
    source 146
    target 220
    weight 0.749938164540857
    correlation 0.749938164540857
    sign 1
  ]
  edge
  [
    source 147
    target 220
    weight 0.310898477739086
    correlation -0.310898477739086
    sign -1
  ]
  edge
  [
    source 148
    target 220
    weight 0.844056844280339
    correlation 0.844056844280339
    sign 1
  ]
  edge
  [
    source 149
    target 220
    weight 0.698975195728097
    correlation 0.698975195728097
    sign 1
  ]
  edge
  [
    source 150
    target 220
    weight 0.680417142954644
    correlation 0.680417142954644
    sign 1
  ]
  edge
  [
    source 151
    target 220
    weight 0.723921764401883
    correlation 0.723921764401883
    sign 1
  ]
  edge
  [
    source 152
    target 220
    weight 0.293491111572127
    correlation 0.293491111572127
    sign 1
  ]
  edge
  [
    source 153
    target 220
    weight 0.841362147436149
    correlation 0.841362147436149
    sign 1
  ]
  edge
  [
    source 154
    target 220
    weight 0.772154206273748
    correlation 0.867736030741696
    sign 1
  ]
  edge
  [
    source 155
    target 220
    weight 0.772043425841761
    correlation -0.772043425841761
    sign -1
  ]
  edge
  [
    source 156
    target 220
    weight 0.780679496760111
    correlation 0.780679496760111
    sign 1
  ]
  edge
  [
    source 157
    target 220
    weight 0.860841093276453
    correlation 0.860841093276453
    sign 1
  ]
  edge
  [
    source 158
    target 220
    weight 0.273462446834934
    correlation -0.273462446834934
    sign -1
  ]
  edge
  [
    source 159
    target 220
    weight 0.273439844158684
    correlation 0.273439844158684
    sign 1
  ]
  edge
  [
    source 160
    target 220
    weight 0.822267747181539
    correlation -0.822267747181539
    sign -1
  ]
  edge
  [
    source 161
    target 220
    weight 0.264022844421721
    correlation -0.264022844421721
    sign -1
  ]
  edge
  [
    source 162
    target 220
    weight 0.351221986017886
    correlation -0.6014047276765
    sign -1
  ]
  edge
  [
    source 163
    target 220
    weight 0.81033546008339
    correlation -0.81033546008339
    sign -1
  ]
  edge
  [
    source 164
    target 220
    weight 0.782609845452557
    correlation 0.782609845452557
    sign 1
  ]
  edge
  [
    source 165
    target 220
    weight 0.701228203031895
    correlation 0.701228203031895
    sign 1
  ]
  edge
  [
    source 166
    target 220
    weight 0.712897481500274
    correlation 0.712897481500274
    sign 1
  ]
  edge
  [
    source 167
    target 220
    weight 0.810550968502699
    correlation 0.810550968502699
    sign 1
  ]
  edge
  [
    source 168
    target 220
    weight 0.625786432445591
    correlation -0.625786432445591
    sign -1
  ]
  edge
  [
    source 169
    target 220
    weight 0.229657563820226
    correlation 0.229657563820226
    sign 1
  ]
  edge
  [
    source 170
    target 220
    weight 0.219600813115729
    correlation -0.219600813115729
    sign -1
  ]
  edge
  [
    source 171
    target 220
    weight 0.740167888262617
    correlation 0.740167888262617
    sign 1
  ]
  edge
  [
    source 172
    target 220
    weight 0.794009536103264
    correlation -0.794009536103264
    sign -1
  ]
  edge
  [
    source 173
    target 220
    weight 0.201162420577233
    correlation -0.201162420577233
    sign -1
  ]
  edge
  [
    source 174
    target 220
    weight 0.736924559809493
    correlation 0.736924559809493
    sign 1
  ]
  edge
  [
    source 175
    target 220
    weight 0.717895354351634
    correlation -0.717895354351634
    sign -1
  ]
  edge
  [
    source 176
    target 220
    weight 0.193638006217593
    correlation -0.193638006217593
    sign -1
  ]
  edge
  [
    source 177
    target 220
    weight 0.190641707233858
    correlation 0.190641707233858
    sign 1
  ]
  edge
  [
    source 178
    target 220
    weight 0.675055978545516
    correlation 0.675055978545516
    sign 1
  ]
  edge
  [
    source 179
    target 220
    weight 0.759649672646566
    correlation 0.759649672646566
    sign 1
  ]
  edge
  [
    source 180
    target 220
    weight 0.229686164707738
    correlation 0.798646641706606
    sign 1
  ]
  edge
  [
    source 181
    target 220
    weight 0.144246702182979
    correlation -0.645777643570321
    sign -1
  ]
  edge
  [
    source 182
    target 220
    weight 0.180031700483225
    correlation 0.180031700483225
    sign 1
  ]
  edge
  [
    source 183
    target 220
    weight 0.807791277011851
    correlation 0.807791277011851
    sign 1
  ]
  edge
  [
    source 184
    target 220
    weight 0.833063362665583
    correlation 0.863949234385605
    sign 1
  ]
  edge
  [
    source 185
    target 220
    weight 0.679775291368823
    correlation 0.679775291368823
    sign 1
  ]
  edge
  [
    source 186
    target 220
    weight 0.173448276660142
    correlation 0.173448276660142
    sign 1
  ]
  edge
  [
    source 187
    target 220
    weight 0.575913139042196
    correlation 0.637772263300665
    sign 1
  ]
  edge
  [
    source 188
    target 220
    weight 0.169493393875401
    correlation -0.169493393875401
    sign -1
  ]
  edge
  [
    source 189
    target 220
    weight 0.653517612944279
    correlation 0.653517612944279
    sign 1
  ]
  edge
  [
    source 190
    target 220
    weight 0.852786642544925
    correlation 0.852786642544925
    sign 1
  ]
  edge
  [
    source 191
    target 220
    weight 0.243334165799132
    correlation -0.674995715974051
    sign -1
  ]
  edge
  [
    source 192
    target 220
    weight 0.159315672819657
    correlation -0.159315672819657
    sign -1
  ]
  edge
  [
    source 193
    target 220
    weight 0.745082048208862
    correlation 0.745082048208862
    sign 1
  ]
  edge
  [
    source 194
    target 220
    weight 0.721032484975358
    correlation 0.721032484975358
    sign 1
  ]
  edge
  [
    source 195
    target 220
    weight 0.822358016410834
    correlation 0.822358016410834
    sign 1
  ]
  edge
  [
    source 196
    target 220
    weight 0.747632403874012
    correlation 0.747632403874012
    sign 1
  ]
  edge
  [
    source 197
    target 220
    weight 0.400663606199652
    correlation -0.610277425071042
    sign -1
  ]
  edge
  [
    source 198
    target 220
    weight 0.565752258321299
    correlation 0.783971919756441
    sign 1
  ]
  edge
  [
    source 199
    target 220
    weight 0.519622116245276
    correlation 0.631166842047111
    sign 1
  ]
  edge
  [
    source 200
    target 220
    weight 0.15576917039683
    correlation 0.66975572035661
    sign 1
  ]
  edge
  [
    source 201
    target 220
    weight 0.668406766286563
    correlation 0.668406766286563
    sign 1
  ]
  edge
  [
    source 202
    target 220
    weight 0.135335236757715
    correlation 0.736436001497637
    sign 1
  ]
  edge
  [
    source 203
    target 220
    weight 0.714736834572995
    correlation -0.714736834572995
    sign -1
  ]
  edge
  [
    source 204
    target 220
    weight 0.0948939437798734
    correlation -0.0948939437798734
    sign -1
  ]
  edge
  [
    source 205
    target 220
    weight 0.587185925918705
    correlation -0.637472969804395
    sign -1
  ]
  edge
  [
    source 206
    target 220
    weight 0.0849268520753006
    correlation -0.0849268520753006
    sign -1
  ]
  edge
  [
    source 207
    target 220
    weight 0.160949639216873
    correlation 0.669955860609016
    sign 1
  ]
  edge
  [
    source 208
    target 220
    weight 0.0697992347167031
    correlation -0.0697992347167031
    sign -1
  ]
  edge
  [
    source 209
    target 220
    weight 0.583439580153637
    correlation 0.672777116552438
    sign 1
  ]
  edge
  [
    source 210
    target 220
    weight 0.361026527912588
    correlation 0.916928277859275
    sign 1
  ]
  edge
  [
    source 211
    target 220
    weight 0.204270956700199
    correlation -0.616355504810692
    sign -1
  ]
  edge
  [
    source 212
    target 220
    weight 0.0731492999972774
    correlation 0.607892207294535
    sign 1
  ]
  edge
  [
    source 213
    target 220
    weight 0.0363334919751978
    correlation -0.0363334919751978
    sign -1
  ]
  edge
  [
    source 214
    target 220
    weight 0.0350354066757506
    correlation 0.0350354066757506
    sign 1
  ]
  edge
  [
    source 215
    target 220
    weight 0.0469911453575749
    correlation -0.582046098949834
    sign -1
  ]
  edge
  [
    source 216
    target 220
    weight 0.0304227566828898
    correlation -0.0304227566828898
    sign -1
  ]
  edge
  [
    source 217
    target 220
    weight 0.0198103147450042
    correlation -0.0198103147450042
    sign -1
  ]
  edge
  [
    source 218
    target 220
    weight 0.0189306972978988
    correlation -0.0189306972978988
    sign -1
  ]
  edge
  [
    source 219
    target 220
    weight 0.009975569910997
    correlation 0.009975569910997
    sign 1
  ]
]
