# Supplementary material for: Aspergillus fumigatus Challenged by Human Dendritic Cells: Metabolic and Regulatory Pathway Responses Testify a Tight Battle
Source: Front Cell Infect Microbiol. 2019 May 22;9:168. doi: 10.3389/fcimb.2019.00168 (PMC6540932; doi:10.3389/fcimb.2019.00168)
Supplement: Supplementary file 12 [file Data_Sheet_2.ZIP › Supplementary_dataset2/TP53_KT_Disease.gml]

Creator "igraph version 1.2.0 Mon Jun  4 11:55:18 2018"
Version 1
graph
[
  directed 1
  node
  [
    id 0
    name "TRIM8"
    label "TRIM8"
    colors "#FCFCFF"
    diffs 0.662066730743426
    totalFlows 43.9011783787631
    degree 1
  ]
  node
  [
    id 1
    name "YY1"
    label "YY1"
    colors "#B4B4FF"
    diffs -0.265816803528327
    totalFlows 21.6167789389869
    degree 1
  ]
  node
  [
    id 2
    name "CDK9"
    label "CDK9"
    colors "#FFC9C9"
    diffs 1.90949402031315
    totalFlows 26.6583787863832
    degree 1
  ]
  node
  [
    id 3
    name "NPM1"
    label "NPM1"
    colors "#FFB0B0"
    diffs 2.28393947467745
    totalFlows 47.2017833410062
    degree 1
  ]
  node
  [
    id 4
    name "PTGS2"
    label "PTGS2"
    colors "#FF4C4C"
    diffs 5.6645660396124
    totalFlows 24.1843050194376
    degree 1
  ]
  node
  [
    id 5
    name "RPS6"
    label "RPS6"
    colors "#FF3D3D"
    diffs 6.46432017103927
    totalFlows 18.2035591357159
    degree 1
  ]
  node
  [
    id 6
    name "RBX1"
    label "RBX1"
    colors "#3535FF"
    diffs -4.84992696998636
    totalFlows 14.0068217385358
    degree 1
  ]
  node
  [
    id 7
    name "TXNIP"
    label "TXNIP"
    colors "#C1C1FF"
    diffs -0.131943490163088
    totalFlows 5.88540121353771
    degree 1
  ]
  node
  [
    id 8
    name "MYL9"
    label "MYL9"
    colors "#5B5BFF"
    diffs -2.90427159324049
    totalFlows 7.78824899080083
    degree 1
  ]
  node
  [
    id 9
    name "CSNK1D"
    label "CSNK1D"
    colors "#3333FF"
    diffs -4.90474788974501
    totalFlows 6.66746590882189
    degree 1
  ]
  node
  [
    id 10
    name "EHMT2"
    label "EHMT2"
    colors "#FFB4B4"
    diffs 2.24100412369506
    totalFlows 15.6499787160302
    degree 1
  ]
  node
  [
    id 11
    name "KAT2A"
    label "KAT2A"
    colors "#C7C7FF"
    diffs 0.000659438167641468
    totalFlows 20.1138619166249
    degree 1
  ]
  node
  [
    id 12
    name "EBNA1BP2"
    label "EBNA1BP2"
    colors "#FFBBBB"
    diffs 2.1274001568601
    totalFlows 5.77157739266785
    degree 1
  ]
  node
  [
    id 13
    name "RPS27"
    label "RPS27"
    colors "#FFC3C3"
    diffs 2.04481543141485
    totalFlows 7.36557714718406
    degree 1
  ]
  node
  [
    id 14
    name "PLK3"
    label "PLK3"
    colors "#FF7B7B"
    diffs 3.82417006143448
    totalFlows 15.8253016537364
    degree 1
  ]
  node
  [
    id 15
    name "RPL7"
    label "RPL7"
    colors "#FF9494"
    diffs 3.0014126519556
    totalFlows 11.2117879244663
    degree 1
  ]
  node
  [
    id 16
    name "SREBF1"
    label "SREBF1"
    colors "#8E8EFF"
    diffs -1.05420649739093
    totalFlows 10.7313464035237
    degree 1
  ]
  node
  [
    id 17
    name "SUMO3"
    label "SUMO3"
    colors "#FF1717"
    diffs 9.94170012842203
    totalFlows 113.92302060119
    degree 1
  ]
  node
  [
    id 18
    name "RPL27"
    label "RPL27"
    colors "#FF3737"
    diffs 6.98435945926332
    totalFlows 10.7603141289794
    degree 1
  ]
  node
  [
    id 19
    name "BARD1"
    label "BARD1"
    colors "#FF7474"
    diffs 4.06678390986945
    totalFlows 30.3535022730128
    degree 1
  ]
  node
  [
    id 20
    name "MCL1"
    label "MCL1"
    colors "#0808FF"
    diffs -17.9032581153245
    totalFlows 24.7109506908774
    degree 1
  ]
  node
  [
    id 21
    name "RPS9"
    label "RPS9"
    colors "#FF0E0E"
    diffs 11.6143939790838
    totalFlows 15.2813358852775
    degree 1
  ]
  node
  [
    id 22
    name "TUBA4A"
    label "TUBA4A"
    colors "#1111FF"
    diffs -11.2971857245544
    totalFlows 100.679399650142
    degree 1
  ]
  node
  [
    id 23
    name "RPL14"
    label "RPL14"
    colors "#FF2424"
    diffs 8.77986470893858
    totalFlows 14.5126078692619
    degree 1
  ]
  node
  [
    id 24
    name "NCOA6"
    label "NCOA6"
    colors "#1B1BFF"
    diffs -8.46860385681101
    totalFlows 14.5821598504147
    degree 1
  ]
  node
  [
    id 25
    name "MRPS23"
    label "MRPS23"
    colors "#FF7F7F"
    diffs 3.65581915044781
    totalFlows 5.13892173358669
    degree 1
  ]
  node
  [
    id 26
    name "TAF5L"
    label "TAF5L"
    colors "#FFAEAE"
    diffs 2.4007453995062
    totalFlows 20.9709101738201
    degree 1
  ]
  node
  [
    id 27
    name "GTF3C4"
    label "GTF3C4"
    colors "#C5C5FF"
    diffs -0.100795785780544
    totalFlows 5.78554906825272
    degree 1
  ]
  node
  [
    id 28
    name "DYNC1I1"
    label "DYNC1I1"
    colors "#CECEFF"
    diffs 0.0343631287475303
    totalFlows 3.49410074570319
    degree 1
  ]
  node
  [
    id 29
    name "PSMD6"
    label "PSMD6"
    colors "#8A8AFF"
    diffs -1.15240355898404
    totalFlows 7.73218962530906
    degree 1
  ]
  node
  [
    id 30
    name "SNRPD3"
    label "SNRPD3"
    colors "#8C8CFF"
    diffs -1.13022353973838
    totalFlows 9.35154158918875
    degree 1
  ]
  node
  [
    id 31
    name "STK4"
    label "STK4"
    colors "#0E0EFF"
    diffs -13.1107445047771
    totalFlows 38.3558343912715
    degree 1
  ]
  node
  [
    id 32
    name "PRIM1"
    label "PRIM1"
    colors "#FF4848"
    diffs 5.79838355129204
    totalFlows 22.2273517875254
    degree 1
  ]
  node
  [
    id 33
    name "TUBB"
    label "TUBB"
    colors "#4141FF"
    diffs -4.31839915603548
    totalFlows 41.7642426517819
    degree 1
  ]
  node
  [
    id 34
    name "KAT5"
    label "KAT5"
    colors "#FF0A0A"
    diffs 12.7621389151284
    totalFlows 33.2217356824776
    degree 1
  ]
  node
  [
    id 35
    name "RPL24"
    label "RPL24"
    colors "#FF9090"
    diffs 3.30490535697902
    totalFlows 14.0012761547912
    degree 1
  ]
  node
  [
    id 36
    name "PPIF"
    label "PPIF"
    colors "#8181FF"
    diffs -1.38936342054307
    totalFlows 18.6412202005445
    degree 1
  ]
  node
  [
    id 37
    name "RPS7"
    label "RPS7"
    colors "#FAFAFF"
    diffs 0.656195635433336
    totalFlows 9.25213397045655
    degree 1
  ]
  node
  [
    id 38
    name "RNF2"
    label "RNF2"
    colors "#FF5252"
    diffs 5.56442814346988
    totalFlows 84.3797634476073
    degree 1
  ]
  node
  [
    id 39
    name "IRF7"
    label "IRF7"
    colors "#FF6161"
    diffs 5.07351909031351
    totalFlows 7.66067894083493
    degree 1
  ]
  node
  [
    id 40
    name "MRPS18B"
    label "MRPS18B"
    colors "#FF8181"
    diffs 3.60371361667827
    totalFlows 5.19185563649158
    degree 1
  ]
  node
  [
    id 41
    name "DVL2"
    label "DVL2"
    colors "#2828FF"
    diffs -6.41124418284034
    totalFlows 15.1746890473673
    degree 1
  ]
  node
  [
    id 42
    name "TUBB2A"
    label "TUBB2A"
    colors "#FF1B1B"
    diffs 9.4985511707491
    totalFlows 72.4352689633297
    degree 1
  ]
  node
  [
    id 43
    name "CUL7"
    label "CUL7"
    colors "#2222FF"
    diffs -6.76423848209401
    totalFlows 62.0025637903944
    degree 1
  ]
  node
  [
    id 44
    name "PSMB3"
    label "PSMB3"
    colors "#B8B8FF"
    diffs -0.245255854004552
    totalFlows 6.24134236502768
    degree 1
  ]
  node
  [
    id 45
    name "COPS5"
    label "COPS5"
    colors "#FF4343"
    diffs 6.23946133327367
    totalFlows 66.7678765616373
    degree 1
  ]
  node
  [
    id 46
    name "BAG2"
    label "BAG2"
    colors "#FFFAFA"
    diffs 0.719709661757229
    totalFlows 11.7487992198509
    degree 1
  ]
  node
  [
    id 47
    name "TFAP2C"
    label "TFAP2C"
    colors "#FF1313"
    diffs 10.666062175335
    totalFlows 14.863646478307
    degree 1
  ]
  node
  [
    id 48
    name "AURKB"
    label "AURKB"
    colors "#FF4141"
    diffs 6.24628620013474
    totalFlows 18.6530647032408
    degree 1
  ]
  node
  [
    id 49
    name "UHRF2"
    label "UHRF2"
    colors "#2424FF"
    diffs -6.57852535777794
    totalFlows 8.31258157417298
    degree 1
  ]
  node
  [
    id 50
    name "MNAT1"
    label "MNAT1"
    colors "#FFC1C1"
    diffs 2.06978773142252
    totalFlows 11.1239704003858
    degree 1
  ]
  node
  [
    id 51
    name "CCNA2"
    label "CCNA2"
    colors "#9090FF"
    diffs -1.01841517587677
    totalFlows 9.48358656086863
    degree 1
  ]
  node
  [
    id 52
    name "MAPK7"
    label "MAPK7"
    colors "#6363FF"
    diffs -2.5804601745243
    totalFlows 5.48557053482063
    degree 1
  ]
  node
  [
    id 53
    name "HECW1"
    label "HECW1"
    colors "#BBBBFF"
    diffs -0.239898025273106
    totalFlows 3.07063817337188
    degree 1
  ]
  node
  [
    id 54
    name "L3MBTL1"
    label "L3MBTL1"
    colors "#B6B6FF"
    diffs -0.251016829173742
    totalFlows 5.39600506829244
    degree 1
  ]
  node
  [
    id 55
    name "BMP1"
    label "BMP1"
    colors "#FF8383"
    diffs 3.50537366369422
    totalFlows 5.59882131368717
    degree 1
  ]
  node
  [
    id 56
    name "MRPS2"
    label "MRPS2"
    colors "#FF8585"
    diffs 3.39807597573601
    totalFlows 5.23809533180158
    degree 1
  ]
  node
  [
    id 57
    name "SMARCC1"
    label "SMARCC1"
    colors "#2A2AFF"
    diffs -6.16607468917651
    totalFlows 87.4482694101197
    degree 1
  ]
  node
  [
    id 58
    name "RPL10A"
    label "RPL10A"
    colors "#FF3535"
    diffs 7.2088069784943
    totalFlows 13.3742005144596
    degree 1
  ]
  node
  [
    id 59
    name "RCN2"
    label "RCN2"
    colors "#FFA3A3"
    diffs 2.67052707181958
    totalFlows 7.79599336679376
    degree 1
  ]
  node
  [
    id 60
    name "RPL30"
    label "RPL30"
    colors "#9999FF"
    diffs -0.703784650514846
    totalFlows 9.80940519290777
    degree 1
  ]
  node
  [
    id 61
    name "ACTA2"
    label "ACTA2"
    colors "#FFE7E7"
    diffs 1.13386781618011
    totalFlows 7.63552340310151
    degree 1
  ]
  node
  [
    id 62
    name "UBR5"
    label "UBR5"
    colors "#3030FF"
    diffs -4.99050801793949
    totalFlows 9.73202261806091
    degree 1
  ]
  node
  [
    id 63
    name "DNAJB1"
    label "DNAJB1"
    colors "#2C2CFF"
    diffs -5.06618008218322
    totalFlows 4.57231944642085
    degree 1
  ]
  node
  [
    id 64
    name "EXOSC7"
    label "EXOSC7"
    colors "#FFEEEE"
    diffs 0.929412884778135
    totalFlows 3.54040910522803
    degree 1
  ]
  node
  [
    id 65
    name "BCL2L2"
    label "BCL2L2"
    colors "#FFB8B8"
    diffs 2.15734698961579
    totalFlows 3.72279956443858
    degree 1
  ]
  node
  [
    id 66
    name "ZMIZ2"
    label "ZMIZ2"
    colors "#4444FF"
    diffs -4.27550448423043
    totalFlows 12.2227417985414
    degree 1
  ]
  node
  [
    id 67
    name "NCL"
    label "NCL"
    colors "#FF7272"
    diffs 4.1284534250697
    totalFlows 23.9888546919684
    degree 1
  ]
  node
  [
    id 68
    name "CSNK1A1"
    label "CSNK1A1"
    colors "#6666FF"
    diffs -2.54780529927691
    totalFlows 5.78850729078735
    degree 1
  ]
  node
  [
    id 69
    name "PDCD5"
    label "PDCD5"
    colors "#FF9999"
    diffs 2.94711230813202
    totalFlows 4.80517605659593
    degree 1
  ]
  node
  [
    id 70
    name "PSMC3"
    label "PSMC3"
    colors "#F4F4FF"
    diffs 0.510077536817313
    totalFlows 11.1449250235355
    degree 1
  ]
  node
  [
    id 71
    name "MDH1"
    label "MDH1"
    colors "#4848FF"
    diffs -4.11365831196012
    totalFlows 2.46058280948669
    degree 1
  ]
  node
  [
    id 72
    name "HECTD3"
    label "HECTD3"
    colors "#7272FF"
    diffs -1.99245307356933
    totalFlows 1.96089795825982
    degree 1
  ]
  node
  [
    id 73
    name "PABPC1"
    label "PABPC1"
    colors "#FFBFBF"
    diffs 2.09706637406131
    totalFlows 29.7295716105666
    degree 1
  ]
  node
  [
    id 74
    name "RPL21"
    label "RPL21"
    colors "#C3C3FF"
    diffs -0.129548100541426
    totalFlows 10.8111079395622
    degree 1
  ]
  node
  [
    id 75
    name "RPS17"
    label "RPS17"
    colors "#FF6A6A"
    diffs 4.34352237267694
    totalFlows 9.3915047630467
    degree 1
  ]
  node
  [
    id 76
    name "RPL4"
    label "RPL4"
    colors "#FF2828"
    diffs 8.47450028229989
    totalFlows 16.7533501597308
    degree 1
  ]
  node
  [
    id 77
    name "LMNA"
    label "LMNA"
    colors "#FF3B3B"
    diffs 6.64912399964618
    totalFlows 29.2916112781824
    degree 1
  ]
  node
  [
    id 78
    name "ICK"
    label "ICK"
    colors "#FF7D7D"
    diffs 3.80940301077782
    totalFlows 5.78615287874543
    degree 1
  ]
  node
  [
    id 79
    name "TPM1"
    label "TPM1"
    colors "#C9C9FF"
    diffs 0.0251694665718487
    totalFlows 5.4746112010644
    degree 1
  ]
  node
  [
    id 80
    name "RFC1"
    label "RFC1"
    colors "#5F5FFF"
    diffs -2.78230839203781
    totalFlows 33.9826594291695
    degree 1
  ]
  node
  [
    id 81
    name "RNF34"
    label "RNF34"
    colors "#FFE9E9"
    diffs 1.13351544565766
    totalFlows 2.67882835888415
    degree 1
  ]
  node
  [
    id 82
    name "ACTBL2"
    label "ACTBL2"
    colors "#7B7BFF"
    diffs -1.60994571393607
    totalFlows 3.76798561933136
    degree 1
  ]
  node
  [
    id 83
    name "BCL2"
    label "BCL2"
    colors "#FF3939"
    diffs 6.87477145127089
    totalFlows 103.907557048092
    degree 1
  ]
  node
  [
    id 84
    name "GSTM4"
    label "GSTM4"
    colors "#9D9DFF"
    diffs -0.672913396973612
    totalFlows 2.49669137332781
    degree 1
  ]
  node
  [
    id 85
    name "ACSL4"
    label "ACSL4"
    colors "#8585FF"
    diffs -1.32533746272992
    totalFlows 8.09493489443583
    degree 1
  ]
  node
  [
    id 86
    name "PTCD3"
    label "PTCD3"
    colors "#E3E3FF"
    diffs 0.316722398299563
    totalFlows 3.9209559726474
    degree 1
  ]
  node
  [
    id 87
    name "ACTB"
    label "ACTB"
    colors "#1515FF"
    diffs -10.1301184996477
    totalFlows 40.4736722880143
    degree 1
  ]
  node
  [
    id 88
    name "RPS16"
    label "RPS16"
    colors "#FF1010"
    diffs 11.1779904823451
    totalFlows 21.0607058348067
    degree 1
  ]
  node
  [
    id 89
    name "CD40LG"
    label "CD40LG"
    colors "#D0D0FF"
    diffs 0.0387250016321521
    totalFlows 3.78748127701307
    degree 1
  ]
  node
  [
    id 90
    name "MPHOSPH6"
    label "MPHOSPH6"
    colors "#FF1F1F"
    diffs 9.09538043757935
    totalFlows 9.09538043757935
    degree 1
  ]
  node
  [
    id 91
    name "MRPS9"
    label "MRPS9"
    colors "#FF6E6E"
    diffs 4.22351438482331
    totalFlows 8.5958900677185
    degree 1
  ]
  node
  [
    id 92
    name "RFWD2"
    label "RFWD2"
    colors "#FF6363"
    diffs 5.06302046878604
    totalFlows 11.8696616572338
    degree 1
  ]
  node
  [
    id 93
    name "DCAF7"
    label "DCAF7"
    colors "#4646FF"
    diffs -4.13053417774328
    totalFlows 39.2399977339471
    degree 1
  ]
  node
  [
    id 94
    name "AXIN1"
    label "AXIN1"
    colors "#7F7FFF"
    diffs -1.39591169025666
    totalFlows 9.76934148968675
    degree 1
  ]
  node
  [
    id 95
    name "OTUD5"
    label "OTUD5"
    colors "#9292FF"
    diffs -0.808305612637716
    totalFlows 2.9785911838604
    degree 1
  ]
  node
  [
    id 96
    name "RPS25"
    label "RPS25"
    colors "#5959FF"
    diffs -2.91841288830254
    totalFlows 9.11343200221556
    degree 1
  ]
  node
  [
    id 97
    name "RPL12"
    label "RPL12"
    colors "#FF9D9D"
    diffs 2.91233829680487
    totalFlows 11.8754909507613
    degree 1
  ]
  node
  [
    id 98
    name "PPP3CA"
    label "PPP3CA"
    colors "#E5E5FF"
    diffs 0.334272329422381
    totalFlows 10.7442007170251
    degree 1
  ]
  node
  [
    id 99
    name "COPS7A"
    label "COPS7A"
    colors "#FF9292"
    diffs 3.04512400241291
    totalFlows 3.8109236971809
    degree 1
  ]
  node
  [
    id 100
    name "TMSB4X"
    label "TMSB4X"
    colors "#AAAAFF"
    diffs -0.382559786125336
    totalFlows 4.16251031786627
    degree 1
  ]
  node
  [
    id 101
    name "MDM2"
    label "MDM2"
    colors "#1313FF"
    diffs -11.0554568972124
    totalFlows 104.692055550159
    degree 1
  ]
  node
  [
    id 102
    name "RPS10"
    label "RPS10"
    colors "#2626FF"
    diffs -6.43071808504241
    totalFlows 9.13920822087325
    degree 1
  ]
  node
  [
    id 103
    name "HMGB2"
    label "HMGB2"
    colors "#EBEBFF"
    diffs 0.409019753795938
    totalFlows 4.50517884787113
    degree 1
  ]
  node
  [
    id 104
    name "HECW2"
    label "HECW2"
    colors "#0606FF"
    diffs -24.1000035619324
    totalFlows 15.119372880288
    degree 1
  ]
  node
  [
    id 105
    name "PCBP1"
    label "PCBP1"
    colors "#DFDFFF"
    diffs 0.298466655026374
    totalFlows 18.731081227165
    degree 1
  ]
  node
  [
    id 106
    name "EEF2"
    label "EEF2"
    colors "#FF7979"
    diffs 3.96198083260322
    totalFlows 11.9091852767446
    degree 1
  ]
  node
  [
    id 107
    name "TEC"
    label "TEC"
    colors "#2E2EFF"
    diffs -5.03642301105507
    totalFlows 3.43525159404885
    degree 1
  ]
  node
  [
    id 108
    name "EIF4E2"
    label "EIF4E2"
    colors "#FFB6B6"
    diffs 2.19902097497379
    totalFlows 7.29692911653147
    degree 1
  ]
  node
  [
    id 109
    name "HSPA5"
    label "HSPA5"
    colors "#0404FF"
    diffs -30.9614088766865
    totalFlows 217.509843983142
    degree 1
  ]
  node
  [
    id 110
    name "DDX5"
    label "DDX5"
    colors "#3939FF"
    diffs -4.65970179150488
    totalFlows 21.942518809309
    degree 1
  ]
  node
  [
    id 111
    name "RPL19"
    label "RPL19"
    colors "#FFEBEB"
    diffs 1.03751416937488
    totalFlows 11.4003860929722
    degree 1
  ]
  node
  [
    id 112
    name "CLTB"
    label "CLTB"
    colors "#FF8C8C"
    diffs 3.36165658190905
    totalFlows 3.36165658190905
    degree 1
  ]
  node
  [
    id 113
    name "CCDC8"
    label "CCDC8"
    colors "#6161FF"
    diffs -2.59808955604472
    totalFlows 58.1580596889912
    degree 1
  ]
  node
  [
    id 114
    name "WDR82"
    label "WDR82"
    colors "#FFFCFC"
    diffs 0.719294659162733
    totalFlows 2.0878980610474
    degree 1
  ]
  node
  [
    id 115
    name "RBBP7"
    label "RBBP7"
    colors "#3D3DFF"
    diffs -4.46480216091221
    totalFlows 7.64666540057057
    degree 1
  ]
  node
  [
    id 116
    name "ZWINT"
    label "ZWINT"
    colors "#1D1DFF"
    diffs -6.92332794575688
    totalFlows 30.1537822413337
    degree 1
  ]
  node
  [
    id 117
    name "SMURF1"
    label "SMURF1"
    colors "#FF4E4E"
    diffs 5.64722515557317
    totalFlows 37.2033238239859
    degree 1
  ]
  node
  [
    id 118
    name "PCNA"
    label "PCNA"
    colors "#E7E7FF"
    diffs 0.371946721794444
    totalFlows 242.694694765749
    degree 1
  ]
  node
  [
    id 119
    name "COPS8"
    label "COPS8"
    colors "#FFBDBD"
    diffs 2.11564864602568
    totalFlows 4.37977346731351
    degree 1
  ]
  node
  [
    id 120
    name "HSP90AB1"
    label "HSP90AB1"
    colors "#FF2121"
    diffs 8.93314531669552
    totalFlows 81.8159656108601
    degree 1
  ]
  node
  [
    id 121
    name "ERCC8"
    label "ERCC8"
    colors "#FF7070"
    diffs 4.14372888277693
    totalFlows 8.63274003035137
    degree 1
  ]
  node
  [
    id 122
    name "SNAI1"
    label "SNAI1"
    colors "#FF5D5D"
    diffs 5.14479363031948
    totalFlows 8.67105716118586
    degree 1
  ]
  node
  [
    id 123
    name "ETHE1"
    label "ETHE1"
    colors "#FFCCCC"
    diffs 1.82156676391078
    totalFlows 1.82156676391078
    degree 1
  ]
  node
  [
    id 124
    name "SERPINB9"
    label "SERPINB9"
    colors "#FF2A2A"
    diffs 8.43481123703851
    totalFlows 27.001548653381
    degree 1
  ]
  node
  [
    id 125
    name "FBXO4"
    label "FBXO4"
    colors "#5252FF"
    diffs -3.34207951009266
    totalFlows 11.2049984812379
    degree 1
  ]
  node
  [
    id 126
    name "MYLK"
    label "MYLK"
    colors "#FF3232"
    diffs 7.85030071340628
    totalFlows 21.8307243468502
    degree 1
  ]
  node
  [
    id 127
    name "ANXA2"
    label "ANXA2"
    colors "#FF5050"
    diffs 5.57984801523095
    totalFlows 13.7414189278662
    degree 1
  ]
  node
  [
    id 128
    name "ACTA1"
    label "ACTA1"
    colors "#FF2E2E"
    diffs 7.93569703566089
    totalFlows 26.0554484419911
    degree 1
  ]
  node
  [
    id 129
    name "PRAM1"
    label "PRAM1"
    colors "#FF0404"
    diffs 21.2592774466144
    totalFlows 22.4060000146191
    degree 1
  ]
  node
  [
    id 130
    name "FKBP3"
    label "FKBP3"
    colors "#9696FF"
    diffs -0.754745668860509
    totalFlows 6.38928240352505
    degree 1
  ]
  node
  [
    id 131
    name "PAN2"
    label "PAN2"
    colors "#0000FF"
    diffs -49.2502702989506
    totalFlows 236.777771647104
    degree 1
  ]
  node
  [
    id 132
    name "NAP1L1"
    label "NAP1L1"
    colors "#F8F8FF"
    diffs 0.529275457797073
    totalFlows 9.47610060158073
    degree 1
  ]
  node
  [
    id 133
    name "BRD8"
    label "BRD8"
    colors "#FFC5C5"
    diffs 1.99554575830776
    totalFlows 22.5694232184376
    degree 1
  ]
  node
  [
    id 134
    name "CHEK2"
    label "CHEK2"
    colors "#FF1919"
    diffs 9.61825896839679
    totalFlows 79.5291321249768
    degree 1
  ]
  node
  [
    id 135
    name "NPRL3"
    label "NPRL3"
    colors "#FFD0D0"
    diffs 1.62197179129281
    totalFlows 1.9909732299304
    degree 1
  ]
  node
  [
    id 136
    name "S100A8"
    label "S100A8"
    colors "#FF8E8E"
    diffs 3.35065780582075
    totalFlows 7.22677187677483
    degree 1
  ]
  node
  [
    id 137
    name "TPM4"
    label "TPM4"
    colors "#A5A5FF"
    diffs -0.49271321184613
    totalFlows 4.77345618657305
    degree 1
  ]
  node
  [
    id 138
    name "ITPK1"
    label "ITPK1"
    colors "#DADAFF"
    diffs 0.210161747783722
    totalFlows 1.88650174640839
    degree 1
  ]
  node
  [
    id 139
    name "VRK1"
    label "VRK1"
    colors "#DDDDFF"
    diffs 0.267934461615794
    totalFlows 2.18639955179174
    degree 1
  ]
  node
  [
    id 140
    name "MUC1"
    label "MUC1"
    colors "#FFF6F6"
    diffs 0.752725874583303
    totalFlows 9.90327583025335
    degree 1
  ]
  node
  [
    id 141
    name "RPL26L1"
    label "RPL26L1"
    colors "#FFCECE"
    diffs 1.78115509453331
    totalFlows 5.32351332809997
    degree 1
  ]
  node
  [
    id 142
    name "ANK2"
    label "ANK2"
    colors "#FFDFDF"
    diffs 1.38331898106779
    totalFlows 3.02661765038971
    degree 1
  ]
  node
  [
    id 143
    name "BCL2L1"
    label "BCL2L1"
    colors "#FF9B9B"
    diffs 2.93064371518002
    totalFlows 15.7742043772456
    degree 1
  ]
  node
  [
    id 144
    name "PPA1"
    label "PPA1"
    colors "#FFF4F4"
    diffs 0.818583960630276
    totalFlows 3.60203125584179
    degree 1
  ]
  node
  [
    id 145
    name "SQSTM1"
    label "SQSTM1"
    colors "#0202FF"
    diffs -35.9313167135354
    totalFlows 138.129505001352
    degree 1
  ]
  node
  [
    id 146
    name "XAF1"
    label "XAF1"
    colors "#7777FF"
    diffs -1.61711605942654
    totalFlows 1.73270281510733
    degree 1
  ]
  node
  [
    id 147
    name "TP63"
    label "TP63"
    colors "#1F1FFF"
    diffs -6.88769327333888
    totalFlows 13.7414144233221
    degree 1
  ]
  node
  [
    id 148
    name "DNAJA2"
    label "DNAJA2"
    colors "#FF1D1D"
    diffs 9.2298929684162
    totalFlows 10.3920722386579
    degree 1
  ]
  node
  [
    id 149
    name "FTH1"
    label "FTH1"
    colors "#D4D4FF"
    diffs 0.10803199042139
    totalFlows 3.50892566714374
    degree 1
  ]
  node
  [
    id 150
    name "CCAR2"
    label "CCAR2"
    colors "#6C6CFF"
    diffs -2.27656972990273
    totalFlows 8.71431985927001
    degree 1
  ]
  node
  [
    id 151
    name "TP53BP2"
    label "TP53BP2"
    colors "#FF7777"
    diffs 4.0310622756524
    totalFlows 71.1214681940299
    degree 1
  ]
  node
  [
    id 152
    name "PER2"
    label "PER2"
    colors "#5050FF"
    diffs -3.42919797770341
    totalFlows 2.02140530496634
    degree 1
  ]
  node
  [
    id 153
    name "TOP1MT"
    label "TOP1MT"
    colors "#F0F0FF"
    diffs 0.464937606651896
    totalFlows 3.46009883084277
    degree 1
  ]
  node
  [
    id 154
    name "HSPA2"
    label "HSPA2"
    colors "#FF5B5B"
    diffs 5.16239278786939
    totalFlows 11.9777098590483
    degree 1
  ]
  node
  [
    id 155
    name "CLTA"
    label "CLTA"
    colors "#FFA7A7"
    diffs 2.53268426848111
    totalFlows 6.61521013661918
    degree 1
  ]
  node
  [
    id 156
    name "ERBB4"
    label "ERBB4"
    colors "#FF5959"
    diffs 5.17240428540455
    totalFlows 9.02821053557108
    degree 1
  ]
  node
  [
    id 157
    name "TEP1"
    label "TEP1"
    colors "#FF2626"
    diffs 8.71231924833779
    totalFlows 12.0379938291361
    degree 1
  ]
  node
  [
    id 158
    name "HRAS"
    label "HRAS"
    colors "#FF0C0C"
    diffs 12.2212206040215
    totalFlows 36.109388110807
    degree 1
  ]
  node
  [
    id 159
    name "USO1"
    label "USO1"
    colors "#5D5DFF"
    diffs -2.83776623415793
    totalFlows 4.26330534442885
    degree 1
  ]
  node
  [
    id 160
    name "DHRS4"
    label "DHRS4"
    colors "#FFFFFF"
    diffs 0.710446845837962
    totalFlows 2.70190541435349
    degree 1
  ]
  node
  [
    id 161
    name "ETS2"
    label "ETS2"
    colors "#FF6868"
    diffs 4.90551688152159
    totalFlows 9.26434369264871
    degree 1
  ]
  node
  [
    id 162
    name "CDK2"
    label "CDK2"
    colors "#1919FF"
    diffs -8.59190070572112
    totalFlows 56.1403066060842
    degree 1
  ]
  node
  [
    id 163
    name "RYBP"
    label "RYBP"
    colors "#FF3030"
    diffs 7.87638231071976
    totalFlows 12.2397014984152
    degree 1
  ]
  node
  [
    id 164
    name "MRPS22"
    label "MRPS22"
    colors "#FFD2D2"
    diffs 1.56497075287716
    totalFlows 3.44675038193143
    degree 1
  ]
  node
  [
    id 165
    name "KMT2A"
    label "KMT2A"
    colors "#FF8888"
    diffs 3.39231118307771
    totalFlows 11.1808108367056
    degree 1
  ]
  node
  [
    id 166
    name "CCT6A"
    label "CCT6A"
    colors "#B2B2FF"
    diffs -0.279162058592306
    totalFlows 7.52041411040484
    degree 1
  ]
  node
  [
    id 167
    name "TUBG1"
    label "TUBG1"
    colors "#8383FF"
    diffs -1.36405931001167
    totalFlows 21.0546075846848
    degree 1
  ]
  node
  [
    id 168
    name "TXNRD1"
    label "TXNRD1"
    colors "#3737FF"
    diffs -4.74459573971572
    totalFlows 17.2720330300572
    degree 1
  ]
  node
  [
    id 169
    name "SLC25A5"
    label "SLC25A5"
    colors "#FFA1A1"
    diffs 2.68405247420114
    totalFlows 10.3967521019144
    degree 1
  ]
  node
  [
    id 170
    name "BAG5"
    label "BAG5"
    colors "#FF4A4A"
    diffs 5.70054183845289
    totalFlows 7.10381033534889
    degree 1
  ]
  node
  [
    id 171
    name "TP53INP1"
    label "TP53INP1"
    colors "#D6D6FF"
    diffs 0.113954971603236
    totalFlows 2.72070812670981
    degree 1
  ]
  node
  [
    id 172
    name "MOGS"
    label "MOGS"
    colors "#7979FF"
    diffs -1.61146105700035
    totalFlows 1.61859681274276
    degree 1
  ]
  node
  [
    id 173
    name "NABP2"
    label "NABP2"
    colors "#9F9FFF"
    diffs -0.66186306855411
    totalFlows 4.31665901155065
    degree 1
  ]
  node
  [
    id 174
    name "TP53RK"
    label "TP53RK"
    colors "#A7A7FF"
    diffs -0.480322212457076
    totalFlows 1.88973091685678
    degree 1
  ]
  node
  [
    id 175
    name "BRCC3"
    label "BRCC3"
    colors "#3B3BFF"
    diffs -4.47481796055127
    totalFlows 3.5311040356332
    degree 1
  ]
  node
  [
    id 176
    name "S100A1"
    label "S100A1"
    colors "#BDBDFF"
    diffs -0.237123496936775
    totalFlows 1.15990814281625
    degree 1
  ]
  node
  [
    id 177
    name "HNRNPL"
    label "HNRNPL"
    colors "#FF9F9F"
    diffs 2.74270183974756
    totalFlows 16.3196434790814
    degree 1
  ]
  node
  [
    id 178
    name "MAPK10"
    label "MAPK10"
    colors "#FFF0F0"
    diffs 0.878957688211786
    totalFlows 9.96010098503262
    degree 1
  ]
  node
  [
    id 179
    name "ENAH"
    label "ENAH"
    colors "#FFA5A5"
    diffs 2.60261771136997
    totalFlows 6.65093338566253
    degree 1
  ]
  node
  [
    id 180
    name "DAPK1"
    label "DAPK1"
    colors "#9494FF"
    diffs -0.760958775420018
    totalFlows 3.19903081065269
    degree 1
  ]
  node
  [
    id 181
    name "MAGED2"
    label "MAGED2"
    colors "#3F3FFF"
    diffs -4.42152048020752
    totalFlows 5.49507913087195
    degree 1
  ]
  node
  [
    id 182
    name "SMARCD1"
    label "SMARCD1"
    colors "#FF9696"
    diffs 3.00109861723241
    totalFlows 11.6140846775206
    degree 1
  ]
  node
  [
    id 183
    name "EP400"
    label "EP400"
    colors "#FF5757"
    diffs 5.31662092245953
    totalFlows 5.31662092245953
    degree 1
  ]
  node
  [
    id 184
    name "HNRNPA1"
    label "HNRNPA1"
    colors "#FF6565"
    diffs 4.98819953164593
    totalFlows 32.6414292985619
    degree 1
  ]
  node
  [
    id 185
    name "PRRC2A"
    label "PRRC2A"
    colors "#FFF2F2"
    diffs 0.827964171477976
    totalFlows 7.17459997189341
    degree 1
  ]
  node
  [
    id 186
    name "ERCC6"
    label "ERCC6"
    colors "#FF8A8A"
    diffs 3.36631233517185
    totalFlows 6.95558656964341
    degree 1
  ]
  node
  [
    id 187
    name "PPP2R5C"
    label "PPP2R5C"
    colors "#FFD8D8"
    diffs 1.46828551175909
    totalFlows 4.57146815580929
    degree 1
  ]
  node
  [
    id 188
    name "G3BP2"
    label "G3BP2"
    colors "#FF2C2C"
    diffs 8.39980087747519
    totalFlows 10.2696843644586
    degree 1
  ]
  node
  [
    id 189
    name "CFLAR"
    label "CFLAR"
    colors "#0A0AFF"
    diffs -17.6194767514537
    totalFlows 39.820514164098
    degree 1
  ]
  node
  [
    id 190
    name "TRIAP1"
    label "TRIAP1"
    colors "#FFDADA"
    diffs 1.40679281723865
    totalFlows 1.40679281723865
    degree 1
  ]
  node
  [
    id 191
    name "RFC4"
    label "RFC4"
    colors "#FFE1E1"
    diffs 1.17507936518336
    totalFlows 10.5868085509586
    degree 1
  ]
  node
  [
    id 192
    name "HNRNPK"
    label "HNRNPK"
    colors "#7474FF"
    diffs -1.86653013630476
    totalFlows 28.5332771875744
    degree 1
  ]
  node
  [
    id 193
    name "LSM14A"
    label "LSM14A"
    colors "#FFD4D4"
    diffs 1.53534431789105
    totalFlows 1.53534431789105
    degree 1
  ]
  node
  [
    id 194
    name "NOTCH4"
    label "NOTCH4"
    colors "#FFF8F8"
    diffs 0.738840191096248
    totalFlows 4.15610827182215
    degree 1
  ]
  node
  [
    id 195
    name "CAD"
    label "CAD"
    colors "#1717FF"
    diffs -9.59427425997995
    totalFlows 57.5503627636322
    degree 1
  ]
  node
  [
    id 196
    name "RPLP0"
    label "RPLP0"
    colors "#FF5454"
    diffs 5.38878874010809
    totalFlows 14.7053809873109
    degree 1
  ]
  node
  [
    id 197
    name "BLM"
    label "BLM"
    colors "#0C0CFF"
    diffs -16.0406308212877
    totalFlows 45.3825772992757
    degree 1
  ]
  node
  [
    id 198
    name "TPM3"
    label "TPM3"
    colors "#FF4646"
    diffs 5.88653612900406
    totalFlows 55.9848028319858
    degree 1
  ]
  node
  [
    id 199
    name "CCNG1"
    label "CCNG1"
    colors "#A3A3FF"
    diffs -0.599129461438131
    totalFlows 2.52078239606073
    degree 1
  ]
  node
  [
    id 200
    name "CLTC"
    label "CLTC"
    colors "#FF1515"
    diffs 10.1523533547182
    totalFlows 29.7211147394411
    degree 1
  ]
  node
  [
    id 201
    name "MIF"
    label "MIF"
    colors "#6868FF"
    diffs -2.52880953529103
    totalFlows 3.16173560266345
    degree 1
  ]
  node
  [
    id 202
    name "MPDZ"
    label "MPDZ"
    colors "#B0B0FF"
    diffs -0.310923568387076
    totalFlows 1.37603797453764
    degree 1
  ]
  node
  [
    id 203
    name "GIGYF2"
    label "GIGYF2"
    colors "#F2F2FF"
    diffs 0.497879889254281
    totalFlows 6.21514204513407
    degree 1
  ]
  node
  [
    id 204
    name "CCL18"
    label "CCL18"
    colors "#FFD6D6"
    diffs 1.46852983585231
    totalFlows 3.45530543860793
    degree 1
  ]
  node
  [
    id 205
    name "PARD3"
    label "PARD3"
    colors "#4A4AFF"
    diffs -3.956292602656
    totalFlows 8.45424599418956
    degree 1
  ]
  node
  [
    id 206
    name "CPNE7"
    label "CPNE7"
    colors "#FFE3E3"
    diffs 1.16583971893895
    totalFlows 1.33680038472163
    degree 1
  ]
  node
  [
    id 207
    name "BAIAP2L1"
    label "BAIAP2L1"
    colors "#A1A1FF"
    diffs -0.61205601207119
    totalFlows 1.50982458227733
    degree 1
  ]
  node
  [
    id 208
    name "IRS4"
    label "IRS4"
    colors "#E1E1FF"
    diffs 0.31611120303816
    totalFlows 11.7098100188732
    degree 1
  ]
  node
  [
    id 209
    name "JMY"
    label "JMY"
    colors "#CCCCFF"
    diffs 0.0307637475059179
    totalFlows 4.47431266115712
    degree 1
  ]
  node
  [
    id 210
    name "ANG"
    label "ANG"
    colors "#F6F6FF"
    diffs 0.51122493715573
    totalFlows 1.47769015671114
    degree 1
  ]
  node
  [
    id 211
    name "RYK"
    label "RYK"
    colors "#5757FF"
    diffs -2.94579734727524
    totalFlows 6.89020530481612
    degree 1
  ]
  node
  [
    id 212
    name "MAP1B"
    label "MAP1B"
    colors "#8888FF"
    diffs -1.28472268938497
    totalFlows 7.15362368507689
    degree 1
  ]
  node
  [
    id 213
    name "ATP5A1"
    label "ATP5A1"
    colors "#6E6EFF"
    diffs -2.1716291111756
    totalFlows 12.2616292981408
    degree 1
  ]
  node
  [
    id 214
    name "COPS3"
    label "COPS3"
    colors "#6A6AFF"
    diffs -2.42118607360257
    totalFlows 6.2477540451053
    degree 1
  ]
  node
  [
    id 215
    name "ZMIZ1"
    label "ZMIZ1"
    colors "#ACACFF"
    diffs -0.381204395694171
    totalFlows 5.97767149696325
    degree 1
  ]
  node
  [
    id 216
    name "BCL6"
    label "BCL6"
    colors "#FF0808"
    diffs 14.4689516720667
    totalFlows 25.0906599305152
    degree 1
  ]
  node
  [
    id 217
    name "MAPKAPK5"
    label "MAPKAPK5"
    colors "#AEAEFF"
    diffs -0.351138977230534
    totalFlows 7.16611069116391
    degree 1
  ]
  node
  [
    id 218
    name "SULT1E1"
    label "SULT1E1"
    colors "#FFB2B2"
    diffs 2.24122076526535
    totalFlows 2.24122076526535
    degree 1
  ]
  node
  [
    id 219
    name "MYO6"
    label "MYO6"
    colors "#EEEEFF"
    diffs 0.425607569177537
    totalFlows 7.71885124335471
    degree 1
  ]
  node
  [
    id 220
    name "KANSL1"
    label "KANSL1"
    colors "#9B9BFF"
    diffs -0.691562295831599
    totalFlows 6.68503038413469
    degree 1
  ]
  node
  [
    id 221
    name "SENP1"
    label "SENP1"
    colors "#FF5F5F"
    diffs 5.07847798459294
    totalFlows 6.83901434966981
    degree 1
  ]
  node
  [
    id 222
    name "AURKA"
    label "AURKA"
    colors "#4C4CFF"
    diffs -3.75413525397659
    totalFlows 21.2494551521352
    degree 1
  ]
  node
  [
    id 223
    name "G3BP1"
    label "G3BP1"
    colors "#5555FF"
    diffs -3.08283014854953
    totalFlows 11.8199240991782
    degree 1
  ]
  node
  [
    id 224
    name "PPP4C"
    label "PPP4C"
    colors "#FFACAC"
    diffs 2.4037290283663
    totalFlows 2.71526736915996
    degree 1
  ]
  node
  [
    id 225
    name "RNF38"
    label "RNF38"
    colors "#E9E9FF"
    diffs 0.405177808989156
    totalFlows 0.405177808989156
    degree 1
  ]
  node
  [
    id 226
    name "UIMC1"
    label "UIMC1"
    colors "#FFE5E5"
    diffs 1.16206903607034
    totalFlows 7.06639790336355
    degree 1
  ]
  node
  [
    id 227
    name "RAP1B"
    label "RAP1B"
    colors "#4E4EFF"
    diffs -3.66255545448762
    totalFlows 23.8922483893322
    degree 1
  ]
  node
  [
    id 228
    name "UBC"
    label "UBC"
    colors "#FF0000"
    diffs 286.847303328444
    totalFlows 1297.32983910087
    degree 1
  ]
  node
  [
    id 229
    name "TOP2B"
    label "TOP2B"
    colors "#FFAAAA"
    diffs 2.42607416543936
    totalFlows 10.8621350140753
    degree 1
  ]
  node
  [
    id 230
    name "HADHB"
    label "HADHB"
    colors "#7D7DFF"
    diffs -1.43174650041735
    totalFlows 7.28551211764091
    degree 1
  ]
  node
  [
    id 231
    name "IP6K2"
    label "IP6K2"
    colors "#FFDDDD"
    diffs 1.39897215372728
    totalFlows 1.39897215372728
    degree 1
  ]
  node
  [
    id 232
    name "SMAD7"
    label "SMAD7"
    colors "#FF6C6C"
    diffs 4.27726987666586
    totalFlows 17.875684694201
    degree 1
  ]
  node
  [
    id 233
    name "RPRD1A"
    label "RPRD1A"
    colors "#D2D2FF"
    diffs 0.0796824748123848
    totalFlows 2.00274651265558
    degree 1
  ]
  node
  [
    id 234
    name "ARL3"
    label "ARL3"
    colors "#BFBFFF"
    diffs -0.156669951921633
    totalFlows 5.98167952118005
    degree 1
  ]
  node
  [
    id 235
    name "RBM3"
    label "RBM3"
    colors "#FFC7C7"
    diffs 1.95039844915772
    totalFlows 1.95039844915772
    degree 1
  ]
  node
  [
    id 236
    name "USP10"
    label "USP10"
    colors "#7070FF"
    diffs -2.06244961745845
    totalFlows 2.98947232938789
    degree 1
  ]
  node
  [
    id 237
    name "MRPS5"
    label "MRPS5"
    colors "#D8D8FF"
    diffs 0.173504788948075
    totalFlows 0.173504788948075
    degree 1
  ]
  node
  [
    id 238
    name "GADD45A"
    label "GADD45A"
    colors "#FF3F3F"
    diffs 6.28242610683351
    totalFlows 57.038351823922
    degree 1
  ]
  node
  [
    id 239
    name "MSH2"
    label "MSH2"
    colors "#FF0606"
    diffs 15.6639677782058
    totalFlows 96.8308907181586
    degree 1
  ]
  node
  [
    id 240
    name "TP53"
    label "TP53"
    colors "#FF0202"
    diffs 49.8893900372888
    totalFlows 361.017612692398
    degree 240
  ]
  edge
  [
    source 0
    target 240
    weight 0.994564697067285
    correlation 0.994564697067285
    sign 1
  ]
  edge
  [
    source 1
    target 240
    weight 0.99353687828122
    correlation 0.99353687828122
    sign 1
  ]
  edge
  [
    source 2
    target 240
    weight 0.975690937125372
    correlation -0.975690937125372
    sign -1
  ]
  edge
  [
    source 3
    target 240
    weight 0.986175751731568
    correlation 0.986175751731568
    sign 1
  ]
  edge
  [
    source 4
    target 240
    weight 0.932955092112742
    correlation -0.932955092112742
    sign -1
  ]
  edge
  [
    source 5
    target 240
    weight 0.981759617556224
    correlation 0.981759617556224
    sign 1
  ]
  edge
  [
    source 6
    target 240
    weight 0.978412453430821
    correlation 0.978412453430821
    sign 1
  ]
  edge
  [
    source 7
    target 240
    weight 0.951156464203658
    correlation 0.951156464203658
    sign 1
  ]
  edge
  [
    source 8
    target 240
    weight 0.916584636923699
    correlation 0.916584636923699
    sign 1
  ]
  edge
  [
    source 9
    target 240
    weight 0.916221758050802
    correlation -0.916221758050802
    sign -1
  ]
  edge
  [
    source 10
    target 240
    weight 0.967191801723677
    correlation 0.967191801723677
    sign 1
  ]
  edge
  [
    source 11
    target 240
    weight 0.973949461612163
    correlation 0.973949461612163
    sign 1
  ]
  edge
  [
    source 12
    target 240
    weight 0.986716223094381
    correlation -0.986716223094381
    sign -1
  ]
  edge
  [
    source 13
    target 240
    weight 0.997770670199887
    correlation 0.997770670199887
    sign 1
  ]
  edge
  [
    source 14
    target 240
    weight 0.89206416276034
    correlation -0.89206416276034
    sign -1
  ]
  edge
  [
    source 15
    target 240
    weight 0.977077814799303
    correlation 0.977077814799303
    sign 1
  ]
  edge
  [
    source 16
    target 240
    weight 0.987954889390105
    correlation -0.987954889390105
    sign -1
  ]
  edge
  [
    source 17
    target 240
    weight 0.979400927738285
    correlation 0.979400927738285
    sign 1
  ]
  edge
  [
    source 18
    target 240
    weight 0.976648178779965
    correlation 0.976648178779965
    sign 1
  ]
  edge
  [
    source 19
    target 240
    weight 0.926355400651447
    correlation 0.926355400651447
    sign 1
  ]
  edge
  [
    source 20
    target 240
    weight 0.873202418278225
    correlation -0.873202418278225
    sign -1
  ]
  edge
  [
    source 21
    target 240
    weight 0.974395511033229
    correlation 0.974395511033229
    sign 1
  ]
  edge
  [
    source 22
    target 240
    weight 0.863958347564773
    correlation 0.863958347564773
    sign 1
  ]
  edge
  [
    source 23
    target 240
    weight 0.968480148440364
    correlation 0.968480148440364
    sign 1
  ]
  edge
  [
    source 24
    target 240
    weight 0.962200578683728
    correlation -0.962200578683728
    sign -1
  ]
  edge
  [
    source 25
    target 240
    weight 0.959440477280305
    correlation 0.959440477280305
    sign 1
  ]
  edge
  [
    source 26
    target 240
    weight 0.850812368046465
    correlation 0.850812368046465
    sign 1
  ]
  edge
  [
    source 27
    target 240
    weight 0.985731637138446
    correlation -0.985731637138446
    sign -1
  ]
  edge
  [
    source 28
    target 240
    weight 0.948492486037404
    correlation 0.948492486037404
    sign 1
  ]
  edge
  [
    source 29
    target 240
    weight 0.980631688089027
    correlation 0.980631688089027
    sign 1
  ]
  edge
  [
    source 30
    target 240
    weight 0.953640308250421
    correlation 0.953640308250421
    sign 1
  ]
  edge
  [
    source 31
    target 240
    weight 0.838822650225334
    correlation 0.838822650225334
    sign 1
  ]
  edge
  [
    source 32
    target 240
    weight 0.836895747256994
    correlation 0.836895747256994
    sign 1
  ]
  edge
  [
    source 33
    target 240
    weight 0.906465449165737
    correlation -0.906465449165737
    sign -1
  ]
  edge
  [
    source 34
    target 240
    weight 0.975136552527213
    correlation -0.975136552527213
    sign -1
  ]
  edge
  [
    source 35
    target 240
    weight 0.937710906751215
    correlation 0.937710906751215
    sign 1
  ]
  edge
  [
    source 36
    target 240
    weight 0.828972498354145
    correlation -0.828972498354145
    sign -1
  ]
  edge
  [
    source 37
    target 240
    weight 0.967637068901777
    correlation 0.967637068901777
    sign 1
  ]
  edge
  [
    source 38
    target 240
    weight 0.938634618601961
    correlation -0.938634618601961
    sign -1
  ]
  edge
  [
    source 39
    target 240
    weight 0.980767226500599
    correlation -0.980767226500599
    sign -1
  ]
  edge
  [
    source 40
    target 240
    weight 0.905276245583622
    correlation 0.905276245583622
    sign 1
  ]
  edge
  [
    source 41
    target 240
    weight 0.953685921391417
    correlation -0.953685921391417
    sign -1
  ]
  edge
  [
    source 42
    target 240
    weight 0.814102844010405
    correlation -0.814102844010405
    sign -1
  ]
  edge
  [
    source 43
    target 240
    weight 0.949943337764367
    correlation -0.949943337764367
    sign -1
  ]
  edge
  [
    source 44
    target 240
    weight 0.936795695234806
    correlation 0.936795695234806
    sign 1
  ]
  edge
  [
    source 45
    target 240
    weight 0.947155082528773
    correlation 0.947155082528773
    sign 1
  ]
  edge
  [
    source 46
    target 240
    weight 0.924584130940853
    correlation 0.924584130940853
    sign 1
  ]
  edge
  [
    source 47
    target 240
    weight 0.920960513886987
    correlation -0.920960513886987
    sign -1
  ]
  edge
  [
    source 48
    target 240
    weight 0.882544381597784
    correlation -0.882544381597784
    sign -1
  ]
  edge
  [
    source 49
    target 240
    weight 0.888504898334037
    correlation -0.888504898334037
    sign -1
  ]
  edge
  [
    source 50
    target 240
    weight 0.989275368089229
    correlation -0.989275368089229
    sign -1
  ]
  edge
  [
    source 51
    target 240
    weight 0.892641543784876
    correlation 0.892641543784876
    sign 1
  ]
  edge
  [
    source 52
    target 240
    weight 0.873600656594967
    correlation -0.873600656594967
    sign -1
  ]
  edge
  [
    source 53
    target 240
    weight 0.919193878610643
    correlation -0.919193878610643
    sign -1
  ]
  edge
  [
    source 54
    target 240
    weight 0.856290856424435
    correlation 0.856290856424435
    sign 1
  ]
  edge
  [
    source 55
    target 240
    weight 0.882763849273404
    correlation -0.882763849273404
    sign -1
  ]
  edge
  [
    source 56
    target 240
    weight 0.949730485469722
    correlation -0.949730485469722
    sign -1
  ]
  edge
  [
    source 57
    target 240
    weight 0.754518203787337
    correlation 0.754518203787337
    sign 1
  ]
  edge
  [
    source 58
    target 240
    weight 0.90228869090223
    correlation 0.90228869090223
    sign 1
  ]
  edge
  [
    source 59
    target 240
    weight 0.936560499843785
    correlation 0.936560499843785
    sign 1
  ]
  edge
  [
    source 60
    target 240
    weight 0.922128785574429
    correlation 0.922128785574429
    sign 1
  ]
  edge
  [
    source 61
    target 240
    weight 0.905707273336138
    correlation 0.905707273336138
    sign 1
  ]
  edge
  [
    source 62
    target 240
    weight 0.928522347098336
    correlation -0.928522347098336
    sign -1
  ]
  edge
  [
    source 63
    target 240
    weight 0.947359741303108
    correlation -0.947359741303108
    sign -1
  ]
  edge
  [
    source 64
    target 240
    weight 0.90631628899252
    correlation 0.90631628899252
    sign 1
  ]
  edge
  [
    source 65
    target 240
    weight 0.912127745285077
    correlation -0.912127745285077
    sign -1
  ]
  edge
  [
    source 66
    target 240
    weight 0.729495917592744
    correlation -0.729495917592744
    sign -1
  ]
  edge
  [
    source 67
    target 240
    weight 0.909565775398064
    correlation 0.909565775398064
    sign 1
  ]
  edge
  [
    source 68
    target 240
    weight 0.897228955751441
    correlation 0.897228955751441
    sign 1
  ]
  edge
  [
    source 69
    target 240
    weight 0.913286240450211
    correlation -0.913286240450211
    sign -1
  ]
  edge
  [
    source 70
    target 240
    weight 0.906496845057856
    correlation 0.906496845057856
    sign 1
  ]
  edge
  [
    source 71
    target 240
    weight 0.896021356963375
    correlation 0.896021356963375
    sign 1
  ]
  edge
  [
    source 72
    target 240
    weight 0.98044897912991
    correlation -0.98044897912991
    sign -1
  ]
  edge
  [
    source 73
    target 240
    weight 0.881194978601378
    correlation 0.881194978601378
    sign 1
  ]
  edge
  [
    source 74
    target 240
    weight 0.91691492944544
    correlation 0.91691492944544
    sign 1
  ]
  edge
  [
    source 75
    target 240
    weight 0.905710803700165
    correlation 0.905710803700165
    sign 1
  ]
  edge
  [
    source 76
    target 240
    weight 0.886650780809868
    correlation -0.886650780809868
    sign -1
  ]
  edge
  [
    source 77
    target 240
    weight 0.907705068654652
    correlation -0.907705068654652
    sign -1
  ]
  edge
  [
    source 78
    target 240
    weight 0.872646833471026
    correlation -0.872646833471026
    sign -1
  ]
  edge
  [
    source 79
    target 240
    weight 0.780723009012556
    correlation 0.780723009012556
    sign 1
  ]
  edge
  [
    source 80
    target 240
    weight 0.68164580420663
    correlation 0.68164580420663
    sign 1
  ]
  edge
  [
    source 81
    target 240
    weight 0.873386330628824
    correlation 0.873386330628824
    sign 1
  ]
  edge
  [
    source 82
    target 240
    weight 0.91406762630689
    correlation 0.91406762630689
    sign 1
  ]
  edge
  [
    source 83
    target 240
    weight 0.667257648996157
    correlation -0.667257648996157
    sign -1
  ]
  edge
  [
    source 84
    target 240
    weight 0.693733230144226
    correlation 0.693733230144226
    sign 1
  ]
  edge
  [
    source 85
    target 240
    weight 0.65668835101831
    correlation 0.65668835101831
    sign 1
  ]
  edge
  [
    source 86
    target 240
    weight 0.883239668260925
    correlation 0.883239668260925
    sign 1
  ]
  edge
  [
    source 87
    target 240
    weight 0.82802926093742
    correlation 0.82802926093742
    sign 1
  ]
  edge
  [
    source 88
    target 240
    weight 0.836698255966905
    correlation -0.836698255966905
    sign -1
  ]
  edge
  [
    source 89
    target 240
    weight 0.793888110048522
    correlation -0.793888110048522
    sign -1
  ]
  edge
  [
    source 90
    target 240
    weight 0.695013797747658
    correlation -0.695013797747658
    sign -1
  ]
  edge
  [
    source 91
    target 240
    weight 0.825564023685022
    correlation 0.825564023685022
    sign 1
  ]
  edge
  [
    source 92
    target 240
    weight 0.851830008858324
    correlation 0.851830008858324
    sign 1
  ]
  edge
  [
    source 93
    target 240
    weight 0.638795455004305
    correlation 0.638795455004305
    sign 1
  ]
  edge
  [
    source 94
    target 240
    weight 0.950283974112069
    correlation -0.950283974112069
    sign -1
  ]
  edge
  [
    source 95
    target 240
    weight 0.867541495575148
    correlation -0.867541495575148
    sign -1
  ]
  edge
  [
    source 96
    target 240
    weight 0.87115023242666
    correlation 0.87115023242666
    sign 1
  ]
  edge
  [
    source 97
    target 240
    weight 0.80398578563837
    correlation 0.80398578563837
    sign 1
  ]
  edge
  [
    source 98
    target 240
    weight 0.741841324842571
    correlation -0.741841324842571
    sign -1
  ]
  edge
  [
    source 99
    target 240
    weight 0.877706484007808
    correlation -0.877706484007808
    sign -1
  ]
  edge
  [
    source 100
    target 240
    weight 0.893629755011965
    correlation 0.893629755011965
    sign 1
  ]
  edge
  [
    source 101
    target 240
    weight 0.828580650692112
    correlation 0.828580650692112
    sign 1
  ]
  edge
  [
    source 102
    target 240
    weight 0.863583000084173
    correlation 0.863583000084173
    sign 1
  ]
  edge
  [
    source 103
    target 240
    weight 0.9408578027803
    correlation 0.9408578027803
    sign 1
  ]
  edge
  [
    source 104
    target 240
    weight 0.840508073806944
    correlation 0.840508073806944
    sign 1
  ]
  edge
  [
    source 105
    target 240
    weight 0.842614105414781
    correlation -0.842614105414781
    sign -1
  ]
  edge
  [
    source 106
    target 240
    weight 0.88810162543311
    correlation -0.88810162543311
    sign -1
  ]
  edge
  [
    source 107
    target 240
    weight 0.881005980996542
    correlation -0.881005980996542
    sign -1
  ]
  edge
  [
    source 108
    target 240
    weight 0.907225354377497
    correlation -0.907225354377497
    sign -1
  ]
  edge
  [
    source 109
    target 240
    weight 0.604744081785526
    correlation -0.604744081785526
    sign -1
  ]
  edge
  [
    source 110
    target 240
    weight 0.841673041612044
    correlation -0.841673041612044
    sign -1
  ]
  edge
  [
    source 111
    target 240
    weight 0.830630462425193
    correlation 0.830630462425193
    sign 1
  ]
  edge
  [
    source 112
    target 240
    weight 0.846984336416934
    correlation 0.846984336416934
    sign 1
  ]
  edge
  [
    source 113
    target 240
    weight 0.830429989672481
    correlation 0.830429989672481
    sign 1
  ]
  edge
  [
    source 114
    target 240
    weight 0.857344690333423
    correlation 0.857344690333423
    sign 1
  ]
  edge
  [
    source 115
    target 240
    weight 0.906400823425903
    correlation 0.906400823425903
    sign 1
  ]
  edge
  [
    source 116
    target 240
    weight 0.569456519655374
    correlation 0.569456519655374
    sign 1
  ]
  edge
  [
    source 117
    target 240
    weight 0.812045520050374
    correlation -0.812045520050374
    sign -1
  ]
  edge
  [
    source 118
    target 240
    weight 0.56560550934224
    correlation 0.56560550934224
    sign 1
  ]
  edge
  [
    source 119
    target 240
    weight 0.825900174268909
    correlation 0.825900174268909
    sign 1
  ]
  edge
  [
    source 120
    target 240
    weight 0.820002934865271
    correlation -0.820002934865271
    sign -1
  ]
  edge
  [
    source 121
    target 240
    weight 0.806027689042755
    correlation 0.806027689042755
    sign 1
  ]
  edge
  [
    source 122
    target 240
    weight 0.847868655711139
    correlation -0.847868655711139
    sign -1
  ]
  edge
  [
    source 123
    target 240
    weight 0.848899777469391
    correlation 0.848899777469391
    sign 1
  ]
  edge
  [
    source 124
    target 240
    weight 0.547804857583989
    correlation -0.547804857583989
    sign -1
  ]
  edge
  [
    source 125
    target 240
    weight 0.530979109450621
    correlation 0.530979109450621
    sign 1
  ]
  edge
  [
    source 126
    target 240
    weight 0.527406330742412
    correlation 0.527406330742412
    sign 1
  ]
  edge
  [
    source 127
    target 240
    weight 0.791754451971972
    correlation -0.791754451971972
    sign -1
  ]
  edge
  [
    source 128
    target 240
    weight 0.771965852212073
    correlation 0.771965852212073
    sign 1
  ]
  edge
  [
    source 129
    target 240
    weight 0.52405050769901
    correlation 0.52405050769901
    sign 1
  ]
  edge
  [
    source 130
    target 240
    weight 0.871110599316432
    correlation 0.871110599316432
    sign 1
  ]
  edge
  [
    source 131
    target 240
    weight 0.520657025987731
    correlation -0.520657025987731
    sign -1
  ]
  edge
  [
    source 132
    target 240
    weight 0.832652805619566
    correlation 0.832652805619566
    sign 1
  ]
  edge
  [
    source 133
    target 240
    weight 0.518105891481177
    correlation 0.518105891481177
    sign 1
  ]
  edge
  [
    source 134
    target 240
    weight 0.516331969482555
    correlation 0.516331969482555
    sign 1
  ]
  edge
  [
    source 135
    target 240
    weight 0.995486614965199
    correlation -0.995486614965199
    sign -1
  ]
  edge
  [
    source 136
    target 240
    weight 0.765966171863645
    correlation -0.765966171863645
    sign -1
  ]
  edge
  [
    source 137
    target 240
    weight 0.839806003317903
    correlation 0.839806003317903
    sign 1
  ]
  edge
  [
    source 138
    target 240
    weight 0.850664977557528
    correlation 0.850664977557528
    sign 1
  ]
  edge
  [
    source 139
    target 240
    weight 0.876768284325577
    correlation 0.876768284325577
    sign 1
  ]
  edge
  [
    source 140
    target 240
    weight 0.752282438222427
    correlation -0.752282438222427
    sign -1
  ]
  edge
  [
    source 141
    target 240
    weight 0.796130228494901
    correlation 0.796130228494901
    sign 1
  ]
  edge
  [
    source 142
    target 240
    weight 0.799549002550197
    correlation -0.799549002550197
    sign -1
  ]
  edge
  [
    source 143
    target 240
    weight 0.722961455189174
    correlation -0.722961455189174
    sign -1
  ]
  edge
  [
    source 144
    target 240
    weight 0.836815162572196
    correlation 0.836815162572196
    sign 1
  ]
  edge
  [
    source 145
    target 240
    weight 0.464796530158674
    correlation -0.464796530158674
    sign -1
  ]
  edge
  [
    source 146
    target 240
    weight 0.866351407553664
    correlation 0.866351407553664
    sign 1
  ]
  edge
  [
    source 147
    target 240
    weight 0.779130993190296
    correlation -0.779130993190296
    sign -1
  ]
  edge
  [
    source 148
    target 240
    weight 0.824906570254846
    correlation -0.824906570254846
    sign -1
  ]
  edge
  [
    source 149
    target 240
    weight 0.798793722444248
    correlation -0.798793722444248
    sign -1
  ]
  edge
  [
    source 150
    target 240
    weight 0.827566705144543
    correlation -0.827566705144543
    sign -1
  ]
  edge
  [
    source 151
    target 240
    weight 0.414913563515913
    correlation -0.414913563515913
    sign -1
  ]
  edge
  [
    source 152
    target 240
    weight 0.821612055088632
    correlation 0.821612055088632
    sign 1
  ]
  edge
  [
    source 153
    target 240
    weight 0.411797311236592
    correlation 0.411797311236592
    sign 1
  ]
  edge
  [
    source 154
    target 240
    weight 0.739870759251824
    correlation -0.739870759251824
    sign -1
  ]
  edge
  [
    source 155
    target 240
    weight 0.750329015791455
    correlation -0.750329015791455
    sign -1
  ]
  edge
  [
    source 156
    target 240
    weight 0.778301054422961
    correlation 0.778301054422961
    sign 1
  ]
  edge
  [
    source 157
    target 240
    weight 0.396958717014439
    correlation 0.396958717014439
    sign 1
  ]
  edge
  [
    source 158
    target 240
    weight 0.533635877138414
    correlation -0.533635877138414
    sign -1
  ]
  edge
  [
    source 159
    target 240
    weight 0.783703836115855
    correlation 0.783703836115855
    sign 1
  ]
  edge
  [
    source 160
    target 240
    weight 0.379639153974531
    correlation 0.379639153974531
    sign 1
  ]
  edge
  [
    source 161
    target 240
    weight 0.828955316441135
    correlation -0.828955316441135
    sign -1
  ]
  edge
  [
    source 162
    target 240
    weight 0.729056207175193
    correlation -0.729056207175193
    sign -1
  ]
  edge
  [
    source 163
    target 240
    weight 0.859865130754695
    correlation -0.859865130754695
    sign -1
  ]
  edge
  [
    source 164
    target 240
    weight 0.843568537882521
    correlation 0.843568537882521
    sign 1
  ]
  edge
  [
    source 165
    target 240
    weight 0.749067742421028
    correlation 0.749067742421028
    sign 1
  ]
  edge
  [
    source 166
    target 240
    weight 0.769132214657739
    correlation 0.769132214657739
    sign 1
  ]
  edge
  [
    source 167
    target 240
    weight 0.705574517492405
    correlation 0.705574517492405
    sign 1
  ]
  edge
  [
    source 168
    target 240
    weight 0.340165889297735
    correlation 0.340165889297735
    sign 1
  ]
  edge
  [
    source 169
    target 240
    weight 0.726322166873729
    correlation 0.726322166873729
    sign 1
  ]
  edge
  [
    source 170
    target 240
    weight 0.803553606638287
    correlation -0.803553606638287
    sign -1
  ]
  edge
  [
    source 171
    target 240
    weight 0.326485921820765
    correlation -0.326485921820765
    sign -1
  ]
  edge
  [
    source 172
    target 240
    weight 0.809298406371378
    correlation -0.809298406371378
    sign -1
  ]
  edge
  [
    source 173
    target 240
    weight 0.477026834377803
    correlation 0.677958337147683
    sign 1
  ]
  edge
  [
    source 174
    target 240
    weight 0.733739240051373
    correlation -0.733739240051373
    sign -1
  ]
  edge
  [
    source 175
    target 240
    weight 0.811340900670332
    correlation 0.811340900670332
    sign 1
  ]
  edge
  [
    source 176
    target 240
    weight 0.733276709522729
    correlation -0.733276709522729
    sign -1
  ]
  edge
  [
    source 177
    target 240
    weight 0.698103218223505
    correlation -0.698103218223505
    sign -1
  ]
  edge
  [
    source 178
    target 240
    weight 0.735909085477446
    correlation 0.735909085477446
    sign 1
  ]
  edge
  [
    source 179
    target 240
    weight 0.791571726902064
    correlation -0.791571726902064
    sign -1
  ]
  edge
  [
    source 180
    target 240
    weight 0.700792780415717
    correlation 0.700792780415717
    sign 1
  ]
  edge
  [
    source 181
    target 240
    weight 0.698709209480012
    correlation -0.698709209480012
    sign -1
  ]
  edge
  [
    source 182
    target 240
    weight 0.808479808807821
    correlation -0.808479808807821
    sign -1
  ]
  edge
  [
    source 183
    target 240
    weight 0.774049831005346
    correlation -0.844113696164655
    sign -1
  ]
  edge
  [
    source 184
    target 240
    weight 0.739105828070821
    correlation 0.739105828070821
    sign 1
  ]
  edge
  [
    source 185
    target 240
    weight 0.763940581796008
    correlation -0.763940581796008
    sign -1
  ]
  edge
  [
    source 186
    target 240
    weight 0.734038951521039
    correlation 0.734038951521039
    sign 1
  ]
  edge
  [
    source 187
    target 240
    weight 0.712310763112554
    correlation 0.712310763112554
    sign 1
  ]
  edge
  [
    source 188
    target 240
    weight 0.779407428929551
    correlation 0.779407428929551
    sign 1
  ]
  edge
  [
    source 189
    target 240
    weight 0.269394319296074
    correlation -0.269394319296074
    sign -1
  ]
  edge
  [
    source 190
    target 240
    weight 0.703396408619324
    correlation 0.943148476538031
    sign 1
  ]
  edge
  [
    source 191
    target 240
    weight 0.721675218733507
    correlation 0.721675218733507
    sign 1
  ]
  edge
  [
    source 192
    target 240
    weight 0.731760567123808
    correlation 0.731760567123808
    sign 1
  ]
  edge
  [
    source 193
    target 240
    weight 0.767672158945526
    correlation 0.767672158945526
    sign 1
  ]
  edge
  [
    source 194
    target 240
    weight 0.280889310373071
    correlation -0.816965999901084
    sign -1
  ]
  edge
  [
    source 195
    target 240
    weight 0.244536547743519
    correlation -0.244536547743519
    sign -1
  ]
  edge
  [
    source 196
    target 240
    weight 0.706962367218574
    correlation 0.706962367218574
    sign 1
  ]
  edge
  [
    source 197
    target 240
    weight 0.242277567241935
    correlation 0.242277567241935
    sign 1
  ]
  edge
  [
    source 198
    target 240
    weight 0.241364040853574
    correlation -0.241364040853574
    sign -1
  ]
  edge
  [
    source 199
    target 240
    weight 0.658763680530665
    correlation 0.658763680530665
    sign 1
  ]
  edge
  [
    source 200
    target 240
    weight 0.662039651740907
    correlation 0.662039651740907
    sign 1
  ]
  edge
  [
    source 201
    target 240
    weight 0.692748444374734
    correlation -0.692748444374734
    sign -1
  ]
  edge
  [
    source 202
    target 240
    weight 0.688018987268819
    correlation 0.688018987268819
    sign 1
  ]
  edge
  [
    source 203
    target 240
    weight 0.446881854058453
    correlation 0.709252396430169
    sign 1
  ]
  edge
  [
    source 204
    target 240
    weight 0.651671406554032
    correlation -0.651671406554032
    sign -1
  ]
  edge
  [
    source 205
    target 240
    weight 0.612191541424293
    correlation -0.612191541424293
    sign -1
  ]
  edge
  [
    source 206
    target 240
    weight 0.668400192360816
    correlation -0.668400192360816
    sign -1
  ]
  edge
  [
    source 207
    target 240
    weight 0.754912291138664
    correlation 0.754912291138664
    sign 1
  ]
  edge
  [
    source 208
    target 240
    weight 0.637370498045928
    correlation 0.637370498045928
    sign 1
  ]
  edge
  [
    source 209
    target 240
    weight 0.200821906499366
    correlation 0.200821906499366
    sign 1
  ]
  edge
  [
    source 210
    target 240
    weight 0.738845078355569
    correlation -0.738845078355569
    sign -1
  ]
  edge
  [
    source 211
    target 240
    weight 0.576448930437656
    correlation 0.576448930437656
    sign 1
  ]
  edge
  [
    source 212
    target 240
    weight 0.711853886805698
    correlation 0.711853886805698
    sign 1
  ]
  edge
  [
    source 213
    target 240
    weight 0.670447814970718
    correlation 0.670447814970718
    sign 1
  ]
  edge
  [
    source 214
    target 240
    weight 0.755054657172023
    correlation 0.755054657172023
    sign 1
  ]
  edge
  [
    source 215
    target 240
    weight 0.171389775578384
    correlation -0.171389775578384
    sign -1
  ]
  edge
  [
    source 216
    target 240
    weight 0.789635943008343
    correlation 0.789635943008343
    sign 1
  ]
  edge
  [
    source 217
    target 240
    weight 0.286491123831572
    correlation 0.666708093944356
    sign 1
  ]
  edge
  [
    source 218
    target 240
    weight 0.266126114275503
    correlation -0.661243231513478
    sign -1
  ]
  edge
  [
    source 219
    target 240
    weight 0.421919555041547
    correlation 0.63197610055135
    sign 1
  ]
  edge
  [
    source 220
    target 240
    weight 0.392511559651318
    correlation -0.671795265163924
    sign -1
  ]
  edge
  [
    source 221
    target 240
    weight 0.799920455160245
    correlation -0.799920455160245
    sign -1
  ]
  edge
  [
    source 222
    target 240
    weight 0.643182636539968
    correlation 0.643182636539968
    sign 1
  ]
  edge
  [
    source 223
    target 240
    weight 0.760909660754743
    correlation -0.760909660754743
    sign -1
  ]
  edge
  [
    source 224
    target 240
    weight 0.249078262853697
    correlation -0.650025265959969
    sign -1
  ]
  edge
  [
    source 225
    target 240
    weight 0.202588904494578
    correlation 0.952566953221541
    sign 1
  ]
  edge
  [
    source 226
    target 240
    weight 0.367504758819752
    correlation -0.664214988994675
    sign -1
  ]
  edge
  [
    source 227
    target 240
    weight 0.0932233618445307
    correlation -0.0932233618445307
    sign -1
  ]
  edge
  [
    source 228
    target 240
    weight 0.612828836315161
    correlation 0.612828836315161
    sign 1
  ]
  edge
  [
    source 229
    target 240
    weight 0.0228126109182768
    correlation 0.757272905111978
    sign 1
  ]
  edge
  [
    source 230
    target 240
    weight 0.103323539906628
    correlation 0.615656531705799
    sign 1
  ]
  edge
  [
    source 231
    target 240
    weight 0.699486076863638
    correlation -0.699486076863638
    sign -1
  ]
  edge
  [
    source 232
    target 240
    weight 0.135958845658703
    correlation -0.778388556162142
    sign -1
  ]
  edge
  [
    source 233
    target 240
    weight 0.00792907076728751
    correlation 0.725036759196909
    sign 1
  ]
  edge
  [
    source 234
    target 240
    weight 0.0401626059899212
    correlation 0.0401626059899212
    sign 1
  ]
  edge
  [
    source 235
    target 240
    weight 0.250087221062435
    correlation 0.696964900810718
    sign 1
  ]
  edge
  [
    source 236
    target 240
    weight 0.0468381858352522
    correlation 0.685201156987371
    sign 1
  ]
  edge
  [
    source 237
    target 240
    weight 0.0714348420011255
    correlation 0.772924452702891
    sign 1
  ]
  edge
  [
    source 238
    target 240
    weight 0.00302728283452077
    correlation 0.00302728283452077
    sign 1
  ]
  edge
  [
    source 239
    target 240
    weight 0.000283929849094069
    correlation -0.000283929849094069
    sign -1
  ]
]
