# Supplementary material for: Aspergillus fumigatus Challenged by Human Dendritic Cells: Metabolic and Regulatory Pathway Responses Testify a Tight Battle
Source: Front Cell Infect Microbiol. 2019 May 22;9:168. doi: 10.3389/fcimb.2019.00168 (PMC6540932; doi:10.3389/fcimb.2019.00168)
Supplement: Supplementary file 12 [file Data_Sheet_2.ZIP › Supplementary_dataset2/TP53BP1_NR_Control.gml]

Creator "igraph version 1.2.0 Mon Jun  4 11:55:26 2018"
Version 1
graph
[
  directed 1
  node
  [
    id 0
    name "TP53BP1"
    label "TP53BP1"
    colors "#FF0000"
    diffs 14.5444001416762
    totalFlows 7.9843677940069
    degree 6
  ]
  node
  [
    id 1
    name "SRSF1"
    label "SRSF1"
    colors "#0000FF"
    diffs -4.50440567325145
    totalFlows 16.1348076935094
    degree 1
  ]
  node
  [
    id 2
    name "TFDP1"
    label "TFDP1"
    colors "#FFFFFF"
    diffs -0.0681521114239239
    totalFlows 11.3021089337087
    degree 1
  ]
  node
  [
    id 3
    name "DPF2"
    label "DPF2"
    colors "#5555FF"
    diffs -3.51359864657203
    totalFlows 12.955555782243
    degree 1
  ]
  node
  [
    id 4
    name "PIAS4"
    label "PIAS4"
    colors "#AAAAFF"
    diffs -2.91778978867979
    totalFlows 16.6112307611712
    degree 1
  ]
  node
  [
    id 5
    name "MTA2"
    label "MTA2"
    colors "#FFAAAA"
    diffs 3.25355797603648
    totalFlows 7.98589227434083
    degree 1
  ]
  node
  [
    id 6
    name "UBE2I"
    label "UBE2I"
    colors "#FF5555"
    diffs 3.64183343334246
    totalFlows 119.372999606495
    degree 1
  ]
  edge
  [
    source 0
    target 1
    weight 0.012882441422422
    correlation 0.856229404779497
    sign 1
  ]
  edge
  [
    source 0
    target 2
    weight 0.898153451664022
    correlation 0.898153451664022
    sign 1
  ]
  edge
  [
    source 0
    target 3
    weight 0.788297298720129
    correlation -0.788297298720129
    sign -1
  ]
  edge
  [
    source 0
    target 4
    weight 0.868355524693522
    correlation -0.868355524693522
    sign -1
  ]
  edge
  [
    source 0
    target 5
    weight 0.893463565305555
    correlation -0.893463565305555
    sign -1
  ]
  edge
  [
    source 0
    target 6
    weight 0.531031615197799
    correlation 0.696299592377506
    sign 1
  ]
]
