# Supplementary material for: Aspergillus fumigatus Challenged by Human Dendritic Cells: Metabolic and Regulatory Pathway Responses Testify a Tight Battle
Source: Front Cell Infect Microbiol. 2019 May 22;9:168. doi: 10.3389/fcimb.2019.00168 (PMC6540932; doi:10.3389/fcimb.2019.00168)
Supplement: Supplementary file 12 [file Data_Sheet_2.ZIP › Supplementary_dataset2/TP53BP1_NR_Disease.gml]

Creator "igraph version 1.2.0 Mon Jun  4 11:55:26 2018"
Version 1
graph
[
  directed 1
  node
  [
    id 0
    name "TP53BP1"
    label "TP53BP1"
    colors "#FF6D6D"
    diffs 14.5444001416762
    totalFlows 22.5287679356831
    degree 14
  ]
  node
  [
    id 1
    name "CCNT1"
    label "CCNT1"
    colors "#9191FF"
    diffs -2.20179651495214
    totalFlows 9.84184350065694
    degree 1
  ]
  node
  [
    id 2
    name "UBE2L3"
    label "UBE2L3"
    colors "#0000FF"
    diffs -8.94719865595531
    totalFlows 61.3832294767231
    degree 1
  ]
  node
  [
    id 3
    name "YWHAZ"
    label "YWHAZ"
    colors "#FF0000"
    diffs 27.6379542601028
    totalFlows 363.337262172609
    degree 1
  ]
  node
  [
    id 4
    name "TFDP1"
    label "TFDP1"
    colors "#FFDADA"
    diffs -0.0681521114239239
    totalFlows 11.2339568222848
    degree 1
  ]
  node
  [
    id 5
    name "NCOA3"
    label "NCOA3"
    colors "#B6B6FF"
    diffs -1.27958014648451
    totalFlows 21.6732174974428
    degree 1
  ]
  node
  [
    id 6
    name "ATM"
    label "ATM"
    colors "#6D6DFF"
    diffs -2.37874806356979
    totalFlows 22.9698193504822
    degree 1
  ]
  node
  [
    id 7
    name "NFKB1"
    label "NFKB1"
    colors "#4848FF"
    diffs -2.60571645798886
    totalFlows 81.1610313613896
    degree 1
  ]
  node
  [
    id 8
    name "MAPK1"
    label "MAPK1"
    colors "#FF2424"
    diffs 22.5832021087861
    totalFlows 145.455864762052
    degree 1
  ]
  node
  [
    id 9
    name "EP300"
    label "EP300"
    colors "#FF4848"
    diffs 18.370925661093
    totalFlows 152.329404064308
    degree 1
  ]
  node
  [
    id 10
    name "CAPZB"
    label "CAPZB"
    colors "#DADAFF"
    diffs -0.890420715826575
    totalFlows 6.33049270601327
    degree 1
  ]
  node
  [
    id 11
    name "E2F1"
    label "E2F1"
    colors "#FF9191"
    diffs 7.81784269194754
    totalFlows 42.3823407519012
    degree 1
  ]
  node
  [
    id 12
    name "DPF2"
    label "DPF2"
    colors "#2424FF"
    diffs -3.51359864657203
    totalFlows 9.44195713567095
    degree 1
  ]
  node
  [
    id 13
    name "SAFB"
    label "SAFB"
    colors "#FFFFFF"
    diffs -0.402124693261177
    totalFlows 9.70007364689032
    degree 1
  ]
  node
  [
    id 14
    name "USP28"
    label "USP28"
    colors "#FFB6B6"
    diffs 2.80725589789327
    totalFlows 7.91406946242495
    degree 1
  ]
  edge
  [
    source 0
    target 1
    weight 0.985975204150191
    correlation 0.985975204150191
    sign 1
  ]
  edge
  [
    source 0
    target 2
    weight 0.965495490296464
    correlation 0.965495490296464
    sign 1
  ]
  edge
  [
    source 0
    target 3
    weight 0.938253041175751
    correlation 0.938253041175751
    sign 1
  ]
  edge
  [
    source 0
    target 4
    weight 0.934159268332979
    correlation -0.934159268332979
    sign -1
  ]
  edge
  [
    source 0
    target 5
    weight 0.920400141060648
    correlation 0.920400141060648
    sign 1
  ]
  edge
  [
    source 0
    target 6
    weight 0.686235255265803
    correlation -0.957021490846591
    sign -1
  ]
  edge
  [
    source 0
    target 7
    weight 0.838228232945805
    correlation 0.838228232945805
    sign 1
  ]
  edge
  [
    source 0
    target 8
    weight 0.808495371418771
    correlation 0.808495371418771
    sign 1
  ]
  edge
  [
    source 0
    target 9
    weight 0.798925526896216
    correlation 0.798925526896216
    sign 1
  ]
  edge
  [
    source 0
    target 10
    weight 0.451431342999646
    correlation -0.982927585970207
    sign -1
  ]
  edge
  [
    source 0
    target 11
    weight 0.770111450195172
    correlation 0.770111450195172
    sign 1
  ]
  edge
  [
    source 0
    target 12
    weight 0.756836476972784
    correlation -0.756836476972784
    sign -1
  ]
  edge
  [
    source 0
    target 13
    weight 0.771601299101835
    correlation -0.771601299101835
    sign -1
  ]
  edge
  [
    source 0
    target 14
    weight 0.638235867029491
    correlation -0.984890046451498
    sign -1
  ]
]
