# Supplementary material for: Aspergillus fumigatus Challenged by Human Dendritic Cells: Metabolic and Regulatory Pathway Responses Testify a Tight Battle
Source: Front Cell Infect Microbiol. 2019 May 22;9:168. doi: 10.3389/fcimb.2019.00168 (PMC6540932; doi:10.3389/fcimb.2019.00168)
Supplement: Supplementary file 12 [file Data_Sheet_2.ZIP › Supplementary_dataset2/TRAF2_NR_Control.gml]

Creator "igraph version 1.2.0 Mon Jun  4 11:55:20 2018"
Version 1
graph
[
  directed 1
  node
  [
    id 0
    name "TRAF2"
    label "TRAF2"
    colors "#0909FF"
    diffs -29.6440388219389
    totalFlows 82.6449478481561
    degree 52
  ]
  node
  [
    id 1
    name "PFKL"
    label "PFKL"
    colors "#FF9C9C"
    diffs -0.28282731391305
    totalFlows 4.53796774173407
    degree 1
  ]
  node
  [
    id 2
    name "C20orf195"
    label "C20orf195"
    colors "#FFFFFF"
    diffs -2.3730457429147
    totalFlows 2.3730457429147
    degree 1
  ]
  node
  [
    id 3
    name "IRF4"
    label "IRF4"
    colors "#FF3131"
    diffs 3.13019660270902
    totalFlows 8.96694709971614
    degree 1
  ]
  node
  [
    id 4
    name "RNF2"
    label "RNF2"
    colors "#FF1313"
    diffs 5.56442814346988
    totalFlows 78.8153353041374
    degree 1
  ]
  node
  [
    id 5
    name "GSK3B"
    label "GSK3B"
    colors "#FF4E4E"
    diffs 1.62137308804047
    totalFlows 35.5213461993114
    degree 1
  ]
  node
  [
    id 6
    name "NFIL3"
    label "NFIL3"
    colors "#FF2727"
    diffs 3.54776583085428
    totalFlows 1.9882401648986
    degree 1
  ]
  node
  [
    id 7
    name "CCDC33"
    label "CCDC33"
    colors "#FF6B6B"
    diffs 0.310498350865188
    totalFlows 12.0826170150603
    degree 1
  ]
  node
  [
    id 8
    name "DVL2"
    label "DVL2"
    colors "#3131FF"
    diffs -6.41124418284034
    totalFlows 21.5859332302076
    degree 1
  ]
  node
  [
    id 9
    name "ERN1"
    label "ERN1"
    colors "#FFBABA"
    diffs -1.05118932402732
    totalFlows 19.040745258207
    degree 1
  ]
  node
  [
    id 10
    name "TAOK3"
    label "TAOK3"
    colors "#FFE1E1"
    diffs -2.10643550027716
    totalFlows 3.46829224598536
    degree 1
  ]
  node
  [
    id 11
    name "UBE2V2"
    label "UBE2V2"
    colors "#7F7FFF"
    diffs -4.60873831584905
    totalFlows 6.29638872347456
    degree 1
  ]
  node
  [
    id 12
    name "APPL1"
    label "APPL1"
    colors "#4444FF"
    diffs -6.11051428695085
    totalFlows 10.9823591431147
    degree 1
  ]
  node
  [
    id 13
    name "CASP8AP2"
    label "CASP8AP2"
    colors "#8989FF"
    diffs -4.44104598838022
    totalFlows 7.88773163003742
    degree 1
  ]
  node
  [
    id 14
    name "TUBB4A"
    label "TUBB4A"
    colors "#9393FF"
    diffs -4.28331569775191
    totalFlows 11.3861106345909
    degree 1
  ]
  node
  [
    id 15
    name "UBB"
    label "UBB"
    colors "#6262FF"
    diffs -5.47917760823103
    totalFlows 26.0521387661828
    degree 1
  ]
  node
  [
    id 16
    name "KIFC3"
    label "KIFC3"
    colors "#6B6BFF"
    diffs -5.44421353082581
    totalFlows 17.4310940107274
    degree 1
  ]
  node
  [
    id 17
    name "TNFRSF10B"
    label "TNFRSF10B"
    colors "#CDCDFF"
    diffs -3.18036071302805
    totalFlows 7.03897384209214
    degree 1
  ]
  node
  [
    id 18
    name "CDKN1B"
    label "CDKN1B"
    colors "#4E4EFF"
    diffs -6.04073515625117
    totalFlows 12.0533452897415
    degree 1
  ]
  node
  [
    id 19
    name "EWSR1"
    label "EWSR1"
    colors "#5858FF"
    diffs -5.96597272677489
    totalFlows 106.373690791089
    degree 1
  ]
  node
  [
    id 20
    name "EIF4G1"
    label "EIF4G1"
    colors "#A6A6FF"
    diffs -4.26065277095474
    totalFlows 11.819202655991
    degree 1
  ]
  node
  [
    id 21
    name "RB1CC1"
    label "RB1CC1"
    colors "#3A3AFF"
    diffs -6.19546890573807
    totalFlows 32.6402256499169
    degree 1
  ]
  node
  [
    id 22
    name "ACTN3"
    label "ACTN3"
    colors "#FFC4C4"
    diffs -1.23529197430609
    totalFlows 2.65547705207995
    degree 1
  ]
  node
  [
    id 23
    name "FLNA"
    label "FLNA"
    colors "#0000FF"
    diffs -31.3432336347669
    totalFlows 95.6747227981639
    degree 1
  ]
  node
  [
    id 24
    name "RIBC2"
    label "RIBC2"
    colors "#E1E1FF"
    diffs -2.79042247915439
    totalFlows 3.57834908471887
    degree 1
  ]
  node
  [
    id 25
    name "ARNT2"
    label "ARNT2"
    colors "#F5F5FF"
    diffs -2.48867002293159
    totalFlows 15.674112939648
    degree 1
  ]
  node
  [
    id 26
    name "FAM120B"
    label "FAM120B"
    colors "#FFEBEB"
    diffs -2.14484398433164
    totalFlows 5.35696920796719
    degree 1
  ]
  node
  [
    id 27
    name "ASCC1"
    label "ASCC1"
    colors "#FF9393"
    diffs -0.0658966032546879
    totalFlows 3.42394957137189
    degree 1
  ]
  node
  [
    id 28
    name "PEG3"
    label "PEG3"
    colors "#FF7F7F"
    diffs 0.221366953865188
    totalFlows 3.20088298980514
    degree 1
  ]
  node
  [
    id 29
    name "RFX3"
    label "RFX3"
    colors "#D7D7FF"
    diffs -3.07760723064429
    totalFlows 3.07760723064429
    degree 1
  ]
  node
  [
    id 30
    name "TNFRSF10A"
    label "TNFRSF10A"
    colors "#FFD7D7"
    diffs -1.8487496614879
    totalFlows 16.2054942878653
    degree 1
  ]
  node
  [
    id 31
    name "SMURF2"
    label "SMURF2"
    colors "#1313FF"
    diffs -12.6259766101643
    totalFlows 23.7064082447023
    degree 1
  ]
  node
  [
    id 32
    name "NFATC2IP"
    label "NFATC2IP"
    colors "#BABAFF"
    diffs -3.45867221227995
    totalFlows 6.07398496375729
    degree 1
  ]
  node
  [
    id 33
    name "NR2C2"
    label "NR2C2"
    colors "#7575FF"
    diffs -5.35084392675272
    totalFlows 13.9305519622996
    degree 1
  ]
  node
  [
    id 34
    name "PTPN2"
    label "PTPN2"
    colors "#FF1D1D"
    diffs 3.84979903274402
    totalFlows 3.35409479083801
    degree 1
  ]
  node
  [
    id 35
    name "PSMF1"
    label "PSMF1"
    colors "#FFA6A6"
    diffs -0.508262018853573
    totalFlows 2.49746743942152
    degree 1
  ]
  node
  [
    id 36
    name "BANP"
    label "BANP"
    colors "#FF8989"
    diffs 0.16027523249975
    totalFlows 25.7550749171177
    degree 1
  ]
  node
  [
    id 37
    name "PCGF5"
    label "PCGF5"
    colors "#C4C4FF"
    diffs -3.29915865437163
    totalFlows 6.83614367190878
    degree 1
  ]
  node
  [
    id 38
    name "HTRA2"
    label "HTRA2"
    colors "#9C9CFF"
    diffs -4.26098097205884
    totalFlows 10.8903809879115
    degree 1
  ]
  node
  [
    id 39
    name "USP7"
    label "USP7"
    colors "#FF0909"
    diffs 9.72951427385956
    totalFlows 72.1973037748401
    degree 1
  ]
  node
  [
    id 40
    name "GORASP2"
    label "GORASP2"
    colors "#1D1DFF"
    diffs -8.80966749428757
    totalFlows 15.7768458144129
    degree 1
  ]
  node
  [
    id 41
    name "NRF1"
    label "NRF1"
    colors "#FFB0B0"
    diffs -0.78232110993526
    totalFlows 1.79010844805974
    degree 1
  ]
  node
  [
    id 42
    name "UBE2N"
    label "UBE2N"
    colors "#2727FF"
    diffs -6.48361040792182
    totalFlows 18.9132371831037
    degree 1
  ]
  node
  [
    id 43
    name "CDK9"
    label "CDK9"
    colors "#FF4444"
    diffs 1.90949402031315
    totalFlows 24.74888476607
    degree 1
  ]
  node
  [
    id 44
    name "BAHD1"
    label "BAHD1"
    colors "#FF6262"
    diffs 0.321132743353591
    totalFlows 2.80158246306057
    degree 1
  ]
  node
  [
    id 45
    name "EP300"
    label "EP300"
    colors "#FF0000"
    diffs 18.370925661093
    totalFlows 133.958478403215
    degree 1
  ]
  node
  [
    id 46
    name "TNFRSF14"
    label "TNFRSF14"
    colors "#FFCDCD"
    diffs -1.52045942056192
    totalFlows 15.0671786591206
    degree 1
  ]
  node
  [
    id 47
    name "LRRK2"
    label "LRRK2"
    colors "#FF3A3A"
    diffs 2.2635165154565
    totalFlows 40.9062363250549
    degree 1
  ]
  node
  [
    id 48
    name "SMG9"
    label "SMG9"
    colors "#EBEBFF"
    diffs -2.73845917906318
    totalFlows 2.73845917906318
    degree 1
  ]
  node
  [
    id 49
    name "SOX30"
    label "SOX30"
    colors "#FF5858"
    diffs 1.36717554021485
    totalFlows 4.58531073938675
    degree 1
  ]
  node
  [
    id 50
    name "UBE2Z"
    label "UBE2Z"
    colors "#FFF5F5"
    diffs -2.29098538755208
    totalFlows 6.99577842842562
    degree 1
  ]
  node
  [
    id 51
    name "CREB5"
    label "CREB5"
    colors "#FF7575"
    diffs 0.257585926683956
    totalFlows 5.39909682452237
    degree 1
  ]
  node
  [
    id 52
    name "CHMP2B"
    label "CHMP2B"
    colors "#B0B0FF"
    diffs -3.62463702522151
    totalFlows 4.11671694778212
    degree 1
  ]
  edge
  [
    source 0
    target 1
    weight 0.994254140391405
    correlation 0.994254140391405
    sign 1
  ]
  edge
  [
    source 0
    target 2
    weight 0.989536462895661
    correlation -0.989536462895661
    sign -1
  ]
  edge
  [
    source 0
    target 3
    weight 0.966824307258003
    correlation -0.966824307258003
    sign -1
  ]
  edge
  [
    source 0
    target 4
    weight 0.980215982497821
    correlation -0.980215982497821
    sign -1
  ]
  edge
  [
    source 0
    target 5
    weight 0.967522103631283
    correlation 0.967522103631283
    sign 1
  ]
  edge
  [
    source 0
    target 6
    weight 0.994120082449299
    correlation -0.994120082449299
    sign -1
  ]
  edge
  [
    source 0
    target 7
    weight 0.970457182664845
    correlation -0.970457182664845
    sign -1
  ]
  edge
  [
    source 0
    target 8
    weight 0.969222063966236
    correlation -0.969222063966236
    sign -1
  ]
  edge
  [
    source 0
    target 9
    weight 0.928440965164858
    correlation -0.928440965164858
    sign -1
  ]
  edge
  [
    source 0
    target 10
    weight 0.974037813670631
    correlation 0.974037813670631
    sign 1
  ]
  edge
  [
    source 0
    target 11
    weight 0.969423648323304
    correlation -0.969423648323304
    sign -1
  ]
  edge
  [
    source 0
    target 12
    weight 0.95281295859217
    correlation 0.95281295859217
    sign 1
  ]
  edge
  [
    source 0
    target 13
    weight 0.907379759073412
    correlation -0.907379759073412
    sign -1
  ]
  edge
  [
    source 0
    target 14
    weight 0.980414211814699
    correlation -0.980414211814699
    sign -1
  ]
  edge
  [
    source 0
    target 15
    weight 0.971417906815112
    correlation -0.971417906815112
    sign -1
  ]
  edge
  [
    source 0
    target 16
    weight 0.975854980577632
    correlation -0.975854980577632
    sign -1
  ]
  edge
  [
    source 0
    target 17
    weight 0.95154203165244
    correlation 0.95154203165244
    sign 1
  ]
  edge
  [
    source 0
    target 18
    weight 0.946908525966174
    correlation -0.946908525966174
    sign -1
  ]
  edge
  [
    source 0
    target 19
    weight 0.85612906845939
    correlation -0.85612906845939
    sign -1
  ]
  edge
  [
    source 0
    target 20
    weight 0.926727870801067
    correlation 0.926727870801067
    sign 1
  ]
  edge
  [
    source 0
    target 21
    weight 0.833087075069745
    correlation -0.833087075069745
    sign -1
  ]
  edge
  [
    source 0
    target 22
    weight 0.562465810154928
    correlation -0.952390735524357
    sign -1
  ]
  edge
  [
    source 0
    target 23
    weight 0.814179876941851
    correlation 0.814179876941851
    sign 1
  ]
  edge
  [
    source 0
    target 24
    weight 0.943533354685628
    correlation -0.943533354685628
    sign -1
  ]
  edge
  [
    source 0
    target 25
    weight 0.801189011797225
    correlation -0.801189011797225
    sign -1
  ]
  edge
  [
    source 0
    target 26
    weight 0.799090922638372
    correlation 0.799090922638372
    sign 1
  ]
  edge
  [
    source 0
    target 27
    weight 0.797397808733243
    correlation 0.797397808733243
    sign 1
  ]
  edge
  [
    source 0
    target 28
    weight 0.796585702502089
    correlation 0.796585702502089
    sign 1
  ]
  edge
  [
    source 0
    target 29
    weight 0.795734830635241
    correlation 0.795734830635241
    sign 1
  ]
  edge
  [
    source 0
    target 30
    weight 0.773525685118407
    correlation -0.773525685118407
    sign -1
  ]
  edge
  [
    source 0
    target 31
    weight 0.875853933951567
    correlation 0.875853933951567
    sign 1
  ]
  edge
  [
    source 0
    target 32
    weight 0.762829969490032
    correlation 0.762829969490032
    sign 1
  ]
  edge
  [
    source 0
    target 33
    weight 0.745059844176867
    correlation -0.745059844176867
    sign -1
  ]
  edge
  [
    source 0
    target 34
    weight 0.095936656307231
    correlation -0.915987535703826
    sign -1
  ]
  edge
  [
    source 0
    target 35
    weight 0.935816510733077
    correlation -0.935816510733077
    sign -1
  ]
  edge
  [
    source 0
    target 36
    weight 0.744291948405838
    correlation 0.744291948405838
    sign 1
  ]
  edge
  [
    source 0
    target 37
    weight 0.738076431209437
    correlation 0.738076431209437
    sign 1
  ]
  edge
  [
    source 0
    target 38
    weight 0.973382692644924
    correlation -0.973382692644924
    sign -1
  ]
  edge
  [
    source 0
    target 39
    weight 0.728326090834566
    correlation 0.728326090834566
    sign 1
  ]
  edge
  [
    source 0
    target 40
    weight 0.916950363669204
    correlation 0.92132164318179
    sign 1
  ]
  edge
  [
    source 0
    target 41
    weight 0.799847867501786
    correlation -0.799847867501786
    sign -1
  ]
  edge
  [
    source 0
    target 42
    weight 0.89998426549698
    correlation -0.89998426549698
    sign -1
  ]
  edge
  [
    source 0
    target 43
    weight 0.849673419405347
    correlation 0.849673419405347
    sign 1
  ]
  edge
  [
    source 0
    target 44
    weight 0.846716525853632
    correlation -0.846716525853632
    sign -1
  ]
  edge
  [
    source 0
    target 45
    weight 0.662007305508181
    correlation -0.662007305508181
    sign -1
  ]
  edge
  [
    source 0
    target 46
    weight 0.169586267005825
    correlation -0.93628709017456
    sign -1
  ]
  edge
  [
    source 0
    target 47
    weight 0.257010401118175
    correlation 0.924405359564166
    sign 1
  ]
  edge
  [
    source 0
    target 48
    weight 0.40632972839306
    correlation 0.954101558752524
    sign 1
  ]
  edge
  [
    source 0
    target 49
    weight 0.631751905601756
    correlation 0.631751905601756
    sign 1
  ]
  edge
  [
    source 0
    target 50
    weight 0.707119941264595
    correlation 0.892151016399038
    sign 1
  ]
  edge
  [
    source 0
    target 51
    weight 0.198366209191693
    correlation -0.733186067984263
    sign -1
  ]
  edge
  [
    source 0
    target 52
    weight 0.167272912908524
    correlation -0.634329025882696
    sign -1
  ]
]
