# Supplementary material for: Aspergillus fumigatus Challenged by Human Dendritic Cells: Metabolic and Regulatory Pathway Responses Testify a Tight Battle
Source: Front Cell Infect Microbiol. 2019 May 22;9:168. doi: 10.3389/fcimb.2019.00168 (PMC6540932; doi:10.3389/fcimb.2019.00168)
Supplement: Supplementary file 12 [file Data_Sheet_2.ZIP › Supplementary_dataset2/TRAF2_NR_Disease.gml]

Creator "igraph version 1.2.0 Mon Jun  4 11:55:20 2018"
Version 1
graph
[
  directed 1
  node
  [
    id 0
    name "TRAF2"
    label "TRAF2"
    colors "#0F0FFF"
    diffs -29.6440388219389
    totalFlows 53.0009090262171
    degree 33
  ]
  node
  [
    id 1
    name "LZTS2"
    label "LZTS2"
    colors "#FFF7F7"
    diffs 0.124424595054496
    totalFlows 24.42390609741
    degree 1
  ]
  node
  [
    id 2
    name "AES"
    label "AES"
    colors "#6C6CFF"
    diffs -3.5514369180703
    totalFlows 16.5701253783239
    degree 1
  ]
  node
  [
    id 3
    name "TBK1"
    label "TBK1"
    colors "#1E1EFF"
    diffs -8.50534208696043
    totalFlows 52.2124025367024
    degree 1
  ]
  node
  [
    id 4
    name "PARK2"
    label "PARK2"
    colors "#FF0000"
    diffs 18.7463447945406
    totalFlows 150.00844255418
    degree 1
  ]
  node
  [
    id 5
    name "CASP8AP2"
    label "CASP8AP2"
    colors "#5C5CFF"
    diffs -4.44104598838022
    totalFlows 3.44668564165719
    degree 1
  ]
  node
  [
    id 6
    name "FLNA"
    label "FLNA"
    colors "#0000FF"
    diffs -31.3432336347669
    totalFlows 64.331489163397
    degree 1
  ]
  node
  [
    id 7
    name "TRIM42"
    label "TRIM42"
    colors "#8B8BFF"
    diffs -2.52849375341876
    totalFlows 4.49274742952524
    degree 1
  ]
  node
  [
    id 8
    name "ARNT2"
    label "ARNT2"
    colors "#9A9AFF"
    diffs -2.48867002293159
    totalFlows 13.1854429167164
    degree 1
  ]
  node
  [
    id 9
    name "RB1CC1"
    label "RB1CC1"
    colors "#2E2EFF"
    diffs -6.19546890573807
    totalFlows 26.4447567441788
    degree 1
  ]
  node
  [
    id 10
    name "ITPK1"
    label "ITPK1"
    colors "#FFD8D8"
    diffs 0.210161747783722
    totalFlows 1.88650174640839
    degree 1
  ]
  node
  [
    id 11
    name "SEC16A"
    label "SEC16A"
    colors "#FF2E2E"
    diffs 5.7528150860467
    totalFlows 5.7528150860467
    degree 1
  ]
  node
  [
    id 12
    name "KLF3"
    label "KLF3"
    colors "#FF9A9A"
    diffs 1.34002928993953
    totalFlows 3.13151890180937
    degree 1
  ]
  node
  [
    id 13
    name "NRF1"
    label "NRF1"
    colors "#D8D8FF"
    diffs -0.78232110993526
    totalFlows 1.00778733812448
    degree 1
  ]
  node
  [
    id 14
    name "ZNF488"
    label "ZNF488"
    colors "#FF7B7B"
    diffs 1.58782761222589
    totalFlows 1.58782761222589
    degree 1
  ]
  node
  [
    id 15
    name "TCEA2"
    label "TCEA2"
    colors "#FF3D3D"
    diffs 3.87403560318074
    totalFlows 9.20744343449948
    degree 1
  ]
  node
  [
    id 16
    name "BANP"
    label "BANP"
    colors "#FFE7E7"
    diffs 0.16027523249975
    totalFlows 25.9153501496175
    degree 1
  ]
  node
  [
    id 17
    name "ZNF410"
    label "ZNF410"
    colors "#FFA9A9"
    diffs 0.788555299739891
    totalFlows 3.76048872680046
    degree 1
  ]
  node
  [
    id 18
    name "TRAF6"
    label "TRAF6"
    colors "#FF5C5C"
    diffs 3.07780102854208
    totalFlows 57.1996599456304
    degree 1
  ]
  node
  [
    id 19
    name "FBF1"
    label "FBF1"
    colors "#FF8B8B"
    diffs 1.42036223643173
    totalFlows 8.8403593487938
    degree 1
  ]
  node
  [
    id 20
    name "ZNF655"
    label "ZNF655"
    colors "#E7E7FF"
    diffs -0.530802965890114
    totalFlows 4.5721921751057
    degree 1
  ]
  node
  [
    id 21
    name "PKN1"
    label "PKN1"
    colors "#FFB9B9"
    diffs 0.697942473471879
    totalFlows 6.29759749195501
    degree 1
  ]
  node
  [
    id 22
    name "ZMYND11"
    label "ZMYND11"
    colors "#AAAAFF"
    diffs -1.76733409124476
    totalFlows 3.84536723636426
    degree 1
  ]
  node
  [
    id 23
    name "DLGAP5"
    label "DLGAP5"
    colors "#FF6C6C"
    diffs 1.89049494295248
    totalFlows 1.89049494295248
    degree 1
  ]
  node
  [
    id 24
    name "USP7"
    label "USP7"
    colors "#FF0F0F"
    diffs 9.72951427385956
    totalFlows 81.9268180486997
    degree 1
  ]
  node
  [
    id 25
    name "ZNF205"
    label "ZNF205"
    colors "#7B7BFF"
    diffs -3.54096567836119
    totalFlows 3.08493142347197
    degree 1
  ]
  node
  [
    id 26
    name "MAPRE1"
    label "MAPRE1"
    colors "#F7F7FF"
    diffs -0.152819874689451
    totalFlows 5.55542935198647
    degree 1
  ]
  node
  [
    id 27
    name "ACTG1"
    label "ACTG1"
    colors "#B9B9FF"
    diffs -1.28370515314571
    totalFlows 20.0276172179364
    degree 1
  ]
  node
  [
    id 28
    name "HSP90AB1"
    label "HSP90AB1"
    colors "#FF1E1E"
    diffs 8.93314531669552
    totalFlows 81.8159656108601
    degree 1
  ]
  node
  [
    id 29
    name "TRIM31"
    label "TRIM31"
    colors "#FF4D4D"
    diffs 3.81446607043523
    totalFlows 3.81446607043523
    degree 1
  ]
  node
  [
    id 30
    name "NR2C2"
    label "NR2C2"
    colors "#3D3DFF"
    diffs -5.35084392675272
    totalFlows 8.57970803554691
    degree 1
  ]
  node
  [
    id 31
    name "NAP1L1"
    label "NAP1L1"
    colors "#FFC8C8"
    diffs 0.529275457797073
    totalFlows 9.47610060158073
    degree 1
  ]
  node
  [
    id 32
    name "GPKOW"
    label "GPKOW"
    colors "#4D4DFF"
    diffs -4.82625579484463
    totalFlows 9.90237278855512
    degree 1
  ]
  node
  [
    id 33
    name "TAB3"
    label "TAB3"
    colors "#C8C8FF"
    diffs -0.863590860116378
    totalFlows 1.08130871413602
    degree 1
  ]
  edge
  [
    source 0
    target 1
    weight 0.974885942796205
    correlation 0.974885942796205
    sign 1
  ]
  edge
  [
    source 0
    target 2
    weight 0.966760108496487
    correlation -0.966760108496487
    sign -1
  ]
  edge
  [
    source 0
    target 3
    weight 0.948855562557465
    correlation -0.948855562557465
    sign -1
  ]
  edge
  [
    source 0
    target 4
    weight 0.94598540102916
    correlation -0.94598540102916
    sign -1
  ]
  edge
  [
    source 0
    target 5
    weight 0.936667579782903
    correlation 0.936667579782903
    sign 1
  ]
  edge
  [
    source 0
    target 6
    weight 0.906780911709984
    correlation 0.906780911709984
    sign 1
  ]
  edge
  [
    source 0
    target 7
    weight 0.972507518971446
    correlation -0.972507518971446
    sign -1
  ]
  edge
  [
    source 0
    target 8
    weight 0.847911864619443
    correlation 0.847911864619443
    sign 1
  ]
  edge
  [
    source 0
    target 9
    weight 0.825086135037133
    correlation 0.825086135037133
    sign 1
  ]
  edge
  [
    source 0
    target 10
    weight 0.943250873204194
    correlation -0.943250873204194
    sign -1
  ]
  edge
  [
    source 0
    target 11
    weight 0.969986057372218
    correlation 0.985505997097327
    sign 1
  ]
  edge
  [
    source 0
    target 12
    weight 0.787980830149972
    correlation 0.787980830149972
    sign 1
  ]
  edge
  [
    source 0
    target 13
    weight 0.967101653754191
    correlation 0.967101653754191
    sign 1
  ]
  edge
  [
    source 0
    target 14
    weight 0.793913806112947
    correlation 0.793913806112947
    sign 1
  ]
  edge
  [
    source 0
    target 15
    weight 0.93682757019288
    correlation 0.93682757019288
    sign 1
  ]
  edge
  [
    source 0
    target 16
    weight 0.777956837943424
    correlation 0.777956837943424
    sign 1
  ]
  edge
  [
    source 0
    target 17
    weight 0.772684418622153
    correlation -0.772684418622153
    sign -1
  ]
  edge
  [
    source 0
    target 18
    weight 0.968754070640697
    correlation 0.968754070640697
    sign 1
  ]
  edge
  [
    source 0
    target 19
    weight 0.936696030354728
    correlation 0.936696030354728
    sign 1
  ]
  edge
  [
    source 0
    target 20
    weight 0.757856193352134
    correlation -0.757856193352134
    sign -1
  ]
  edge
  [
    source 0
    target 21
    weight 0.447506328306523
    correlation 0.954835652432807
    sign 1
  ]
  edge
  [
    source 0
    target 22
    weight 0.888612014769407
    correlation 0.888612014769407
    sign 1
  ]
  edge
  [
    source 0
    target 23
    weight 0.945247471476242
    correlation -0.999157646392096
    sign -1
  ]
  edge
  [
    source 0
    target 24
    weight 0.70152887193523
    correlation 0.70152887193523
    sign 1
  ]
  edge
  [
    source 0
    target 25
    weight 0.68852131459843
    correlation 0.68852131459843
    sign 1
  ]
  edge
  [
    source 0
    target 26
    weight 0.765587511635425
    correlation -0.910010304910117
    sign -1
  ]
  edge
  [
    source 0
    target 27
    weight 0.897087140223505
    correlation -0.897087140223505
    sign -1
  ]
  edge
  [
    source 0
    target 28
    weight 0.951944015354174
    correlation 0.951944015354174
    sign 1
  ]
  edge
  [
    source 0
    target 29
    weight 0.06492646413584
    correlation 0.695341002494384
    sign 1
  ]
  edge
  [
    source 0
    target 30
    weight 0.649123479710591
    correlation 0.649123479710591
    sign 1
  ]
  edge
  [
    source 0
    target 31
    weight 0.50170617774074
    correlation -0.918163267057367
    sign -1
  ]
  edge
  [
    source 0
    target 32
    weight 0.616408125638919
    correlation 0.616408125638919
    sign 1
  ]
  edge
  [
    source 0
    target 33
    weight 0.157627423276488
    correlation 0.985496282002762
    sign 1
  ]
]
