# Supplementary material for: Aspergillus fumigatus Challenged by Human Dendritic Cells: Metabolic and Regulatory Pathway Responses Testify a Tight Battle
Source: Front Cell Infect Microbiol. 2019 May 22;9:168. doi: 10.3389/fcimb.2019.00168 (PMC6540932; doi:10.3389/fcimb.2019.00168)
Supplement: Supplementary file 12 [file Data_Sheet_2.ZIP › Supplementary_dataset2/TRIM23_NR_Control.gml]

Creator "igraph version 1.2.0 Mon Jun  4 11:55:26 2018"
Version 1
graph
[
  directed 1
  node
  [
    id 0
    name "TRIM23"
    label "TRIM23"
    colors "#FF0000"
    diffs 14.6229751813907
    totalFlows 2.1259725977606
    degree 2
  ]
  node
  [
    id 1
    name "SF1"
    label "SF1"
    colors "#0000FF"
    diffs -15.1502026781401
    totalFlows 51.6164130607518
    degree 1
  ]
  node
  [
    id 2
    name "RTP5"
    label "RTP5"
    colors "#FFFFFF"
    diffs 1.12117164440048
    totalFlows 0.618914451687956
    degree 1
  ]
  edge
  [
    source 0
    target 1
    weight 0.758566186026067
    correlation 0.758566186026067
    sign 1
  ]
  edge
  [
    source 0
    target 2
    weight 0.304420112854235
    correlation 0.994303301840537
    sign 1
  ]
]
