# Supplementary material for: Aspergillus fumigatus Challenged by Human Dendritic Cells: Metabolic and Regulatory Pathway Responses Testify a Tight Battle
Source: Front Cell Infect Microbiol. 2019 May 22;9:168. doi: 10.3389/fcimb.2019.00168 (PMC6540932; doi:10.3389/fcimb.2019.00168)
Supplement: Supplementary file 12 [file Data_Sheet_2.ZIP › Supplementary_dataset2/TRIM23_NR_Disease.gml]

Creator "igraph version 1.2.0 Mon Jun  4 11:55:26 2018"
Version 1
graph
[
  directed 1
  node
  [
    id 0
    name "TRIM23"
    label "TRIM23"
    colors "#FF0000"
    diffs 14.6229751813907
    totalFlows 16.7489477791513
    degree 12
  ]
  node
  [
    id 1
    name "PHF1"
    label "PHF1"
    colors "#FFFFFF"
    diffs 3.85218316787411
    totalFlows 14.6944658757978
    degree 1
  ]
  node
  [
    id 2
    name "SORBS3"
    label "SORBS3"
    colors "#0000FF"
    diffs -14.9057768984248
    totalFlows 24.6861424818883
    degree 1
  ]
  node
  [
    id 3
    name "DMRT3"
    label "DMRT3"
    colors "#FF5555"
    diffs 10.2749515741094
    totalFlows 14.7911100425224
    degree 1
  ]
  node
  [
    id 4
    name "SNAI1"
    label "SNAI1"
    colors "#FFAAAA"
    diffs 5.14479363031948
    totalFlows 8.67105716118586
    degree 1
  ]
  node
  [
    id 5
    name "RNF34"
    label "RNF34"
    colors "#AAAAFF"
    diffs 1.13351544565766
    totalFlows 2.67882835888415
    degree 1
  ]
  node
  [
    id 6
    name "KAT5"
    label "KAT5"
    colors "#FF2A2A"
    diffs 12.7621389151284
    totalFlows 33.2217356824776
    degree 1
  ]
  node
  [
    id 7
    name "TMSB4X"
    label "TMSB4X"
    colors "#7F7FFF"
    diffs -0.382559786125336
    totalFlows 4.16251031786627
    degree 1
  ]
  node
  [
    id 8
    name "PPP1R18"
    label "PPP1R18"
    colors "#FFD4D4"
    diffs 5.09033731458527
    totalFlows 5.09033731458527
    degree 1
  ]
  node
  [
    id 9
    name "BAG1"
    label "BAG1"
    colors "#D4D4FF"
    diffs 3.0688891437235
    totalFlows 10.9926332338572
    degree 1
  ]
  node
  [
    id 10
    name "LMO2"
    label "LMO2"
    colors "#FF7F7F"
    diffs 6.25450657089261
    totalFlows 17.7139711168395
    degree 1
  ]
  node
  [
    id 11
    name "ZNF564"
    label "ZNF564"
    colors "#2A2AFF"
    diffs -11.8248047391569
    totalFlows 3.8870572063637
    degree 1
  ]
  node
  [
    id 12
    name "ARNT2"
    label "ARNT2"
    colors "#5555FF"
    diffs -2.48867002293159
    totalFlows 13.1854429167164
    degree 1
  ]
  edge
  [
    source 0
    target 1
    weight 0.990710667106866
    correlation -0.990710667106866
    sign -1
  ]
  edge
  [
    source 0
    target 2
    weight 0.970181976163946
    correlation -0.970181976163946
    sign -1
  ]
  edge
  [
    source 0
    target 3
    weight 0.96466685085835
    correlation -0.96466685085835
    sign -1
  ]
  edge
  [
    source 0
    target 4
    weight 0.969124853372837
    correlation -0.969124853372837
    sign -1
  ]
  edge
  [
    source 0
    target 5
    weight 0.873386330628824
    correlation 0.978312917286756
    sign 1
  ]
  edge
  [
    source 0
    target 6
    weight 0.937968874570719
    correlation -0.937968874570719
    sign -1
  ]
  edge
  [
    source 0
    target 7
    weight 0.877406691435667
    correlation 0.910208618045604
    sign 1
  ]
  edge
  [
    source 0
    target 8
    weight 0.209603489205685
    correlation -0.957114523808213
    sign -1
  ]
  edge
  [
    source 0
    target 9
    weight 0.569269997212746
    correlation -0.963058552346071
    sign -1
  ]
  edge
  [
    source 0
    target 10
    weight 0.0495352433002262
    correlation 0.851916158320004
    sign 1
  ]
  edge
  [
    source 0
    target 11
    weight 0.668820518680747
    correlation 0.668820518680747
    sign 1
  ]
  edge
  [
    source 0
    target 12
    weight 0.286770443127284
    correlation -0.641786970265462
    sign -1
  ]
]
