# Supplementary material for: Aspergillus fumigatus Challenged by Human Dendritic Cells: Metabolic and Regulatory Pathway Responses Testify a Tight Battle
Source: Front Cell Infect Microbiol. 2019 May 22;9:168. doi: 10.3389/fcimb.2019.00168 (PMC6540932; doi:10.3389/fcimb.2019.00168)
Supplement: Supplementary file 12 [file Data_Sheet_2.ZIP › Supplementary_dataset2/TRIM27_KT_Control.gml]

Creator "igraph version 1.2.0 Mon Jun  4 11:55:12 2018"
Version 1
graph
[
  directed 1
  node
  [
    id 0
    name "NEK6"
    label "NEK6"
    colors "#FF1010"
    diffs 7.73168062937894
    totalFlows 64.8696028564857
    degree 1
  ]
  node
  [
    id 1
    name "GEM"
    label "GEM"
    colors "#0B0BFF"
    diffs -13.7241936590745
    totalFlows 29.5384879735391
    degree 1
  ]
  node
  [
    id 2
    name "UBE2E1"
    label "UBE2E1"
    colors "#6060FF"
    diffs -5.05444859508143
    totalFlows 12.4907562558703
    degree 1
  ]
  node
  [
    id 3
    name "CDC23"
    label "CDC23"
    colors "#FFDDDD"
    diffs -0.430030384113763
    totalFlows 44.5550418504584
    degree 1
  ]
  node
  [
    id 4
    name "NDEL1"
    label "NDEL1"
    colors "#FF5454"
    diffs 2.58271081085978
    totalFlows 54.6905478538087
    degree 1
  ]
  node
  [
    id 5
    name "ABCA1"
    label "ABCA1"
    colors "#2D2DFF"
    diffs -7.76633910011512
    totalFlows 11.1419588298676
    degree 1
  ]
  node
  [
    id 6
    name "PPL"
    label "PPL"
    colors "#4444FF"
    diffs -6.09402288389094
    totalFlows 7.44139054898718
    degree 1
  ]
  node
  [
    id 7
    name "NIF3L1"
    label "NIF3L1"
    colors "#FF2121"
    diffs 5.11682580725495
    totalFlows 65.2639582822604
    degree 1
  ]
  node
  [
    id 8
    name "CLK2"
    label "CLK2"
    colors "#6B6BFF"
    diffs -4.43869494910127
    totalFlows 12.4548003076945
    degree 1
  ]
  node
  [
    id 9
    name "DCX"
    label "DCX"
    colors "#FFF3F3"
    diffs -0.633874208419858
    totalFlows 4.07768117207789
    degree 1
  ]
  node
  [
    id 10
    name "ARMC7"
    label "ARMC7"
    colors "#FFE2E2"
    diffs -0.431239561176783
    totalFlows 3.88596952101516
    degree 1
  ]
  node
  [
    id 11
    name "AMOTL2"
    label "AMOTL2"
    colors "#FFBBBB"
    diffs -0.0862355641358121
    totalFlows 11.1044910969728
    degree 1
  ]
  node
  [
    id 12
    name "CWF19L2"
    label "CWF19L2"
    colors "#F9F9FF"
    diffs -1.12111293070866
    totalFlows 3.73901948925706
    degree 1
  ]
  node
  [
    id 13
    name "TPM3"
    label "TPM3"
    colors "#FF1616"
    diffs 5.88653612900406
    totalFlows 50.0982667029817
    degree 1
  ]
  node
  [
    id 14
    name "UBE2T"
    label "UBE2T"
    colors "#7C7CFF"
    diffs -3.73076857796124
    totalFlows 14.1264318931673
    degree 1
  ]
  node
  [
    id 15
    name "INPP5J"
    label "INPP5J"
    colors "#8888FF"
    diffs -3.4562925554765
    totalFlows 3.4562925554765
    degree 1
  ]
  node
  [
    id 16
    name "TRIM42"
    label "TRIM42"
    colors "#A4A4FF"
    diffs -2.52849375341876
    totalFlows 7.02124118294399
    degree 1
  ]
  node
  [
    id 17
    name "PLEKHN1"
    label "PLEKHN1"
    colors "#4F4FFF"
    diffs -5.27906547814749
    totalFlows 5.27906547814749
    degree 1
  ]
  node
  [
    id 18
    name "UBE2D1"
    label "UBE2D1"
    colors "#1C1CFF"
    diffs -10.7630409607258
    totalFlows 32.2669239192047
    degree 1
  ]
  node
  [
    id 19
    name "BEGAIN"
    label "BEGAIN"
    colors "#FF6565"
    diffs 1.87212387856312
    totalFlows 3.61226074065096
    degree 1
  ]
  node
  [
    id 20
    name "PIAS2"
    label "PIAS2"
    colors "#BBBBFF"
    diffs -2.16190887858492
    totalFlows 14.9693544607405
    degree 1
  ]
  node
  [
    id 21
    name "ARHGEF5"
    label "ARHGEF5"
    colors "#FF8282"
    diffs 0.914944441484653
    totalFlows 2.60224653525917
    degree 1
  ]
  node
  [
    id 22
    name "ZMYND19"
    label "ZMYND19"
    colors "#EEEEFF"
    diffs -1.49274820446755
    totalFlows 1.49274820446755
    degree 1
  ]
  node
  [
    id 23
    name "MBD3"
    label "MBD3"
    colors "#3333FF"
    diffs -6.58846502766507
    totalFlows 13.2650821304453
    degree 1
  ]
  node
  [
    id 24
    name "KIF9"
    label "KIF9"
    colors "#FFA4A4"
    diffs 0.366481909741916
    totalFlows 3.61924798438295
    degree 1
  ]
  node
  [
    id 25
    name "PTPN23"
    label "PTPN23"
    colors "#F3F3FF"
    diffs -1.16405706346423
    totalFlows 3.4446157123759
    degree 1
  ]
  node
  [
    id 26
    name "NDE1"
    label "NDE1"
    colors "#9999FF"
    diffs -2.99138490666993
    totalFlows 7.64751130216762
    degree 1
  ]
  node
  [
    id 27
    name "UHRF2"
    label "UHRF2"
    colors "#3838FF"
    diffs -6.57852535777794
    totalFlows 14.8911069319509
    degree 1
  ]
  node
  [
    id 28
    name "TBC1D22B"
    label "TBC1D22B"
    colors "#8D8DFF"
    diffs -3.13234377646479
    totalFlows 4.98759865130239
    degree 1
  ]
  node
  [
    id 29
    name "JOSD1"
    label "JOSD1"
    colors "#AAAAFF"
    diffs -2.49026531301186
    totalFlows 2.49026531301186
    degree 1
  ]
  node
  [
    id 30
    name "EIF4E"
    label "EIF4E"
    colors "#0505FF"
    diffs -25.0166383585686
    totalFlows 61.027400940977
    degree 1
  ]
  node
  [
    id 31
    name "USP2"
    label "USP2"
    colors "#FF3232"
    diffs 4.67427614705093
    totalFlows 9.03969105242045
    degree 1
  ]
  node
  [
    id 32
    name "PSMA1"
    label "PSMA1"
    colors "#FFAFAF"
    diffs 0.185937054267594
    totalFlows 17.9401707924705
    degree 1
  ]
  node
  [
    id 33
    name "CCDC87"
    label "CCDC87"
    colors "#D7D7FF"
    diffs -1.82365829543599
    totalFlows 1.82365829543599
    degree 1
  ]
  node
  [
    id 34
    name "MAT2B"
    label "MAT2B"
    colors "#7171FF"
    diffs -4.404330513749
    totalFlows 6.17512153767804
    degree 1
  ]
  node
  [
    id 35
    name "ZFC3H1"
    label "ZFC3H1"
    colors "#FF5A5A"
    diffs 2.50809086067336
    totalFlows 3.93800389345148
    degree 1
  ]
  node
  [
    id 36
    name "KAT5"
    label "KAT5"
    colors "#FF0000"
    diffs 12.7621389151284
    totalFlows 20.4595967673491
    degree 1
  ]
  node
  [
    id 37
    name "MTMR6"
    label "MTMR6"
    colors "#FFCCCC"
    diffs -0.289787447085454
    totalFlows 1.80124622757313
    degree 1
  ]
  node
  [
    id 38
    name "CHUK"
    label "CHUK"
    colors "#5A5AFF"
    diffs -5.16275672394858
    totalFlows 24.8198298377507
    degree 1
  ]
  node
  [
    id 39
    name "HAUS1"
    label "HAUS1"
    colors "#B5B5FF"
    diffs -2.18517171957582
    totalFlows 55.5746465416799
    degree 1
  ]
  node
  [
    id 40
    name "IKBKB"
    label "IKBKB"
    colors "#E2E2FF"
    diffs -1.67339769485555
    totalFlows 26.9238012762882
    degree 1
  ]
  node
  [
    id 41
    name "PIAS1"
    label "PIAS1"
    colors "#FF8787"
    diffs 0.818126820537696
    totalFlows 17.7518676361196
    degree 1
  ]
  node
  [
    id 42
    name "UBE2D3"
    label "UBE2D3"
    colors "#FF4343"
    diffs 3.12696435788458
    totalFlows 21.7000200982847
    degree 1
  ]
  node
  [
    id 43
    name "SDCBP"
    label "SDCBP"
    colors "#1616FF"
    diffs -11.3718309895193
    totalFlows 25.7625122027465
    degree 1
  ]
  node
  [
    id 44
    name "PIK3C2B"
    label "PIK3C2B"
    colors "#FF6060"
    diffs 2.04767301414102
    totalFlows 1.62378616582109
    degree 1
  ]
  node
  [
    id 45
    name "AES"
    label "AES"
    colors "#8282FF"
    diffs -3.5514369180703
    totalFlows 20.1215622963942
    degree 1
  ]
  node
  [
    id 46
    name "ARHGEF3"
    label "ARHGEF3"
    colors "#FF7C7C"
    diffs 1.05862704502992
    totalFlows 6.82580432284311
    degree 1
  ]
  node
  [
    id 47
    name "IKBKE"
    label "IKBKE"
    colors "#2222FF"
    diffs -10.6677383724008
    totalFlows 50.9651280055477
    degree 1
  ]
  node
  [
    id 48
    name "FBXW5"
    label "FBXW5"
    colors "#FFFFFF"
    diffs -0.964811235846743
    totalFlows 4.02283137726506
    degree 1
  ]
  node
  [
    id 49
    name "CHCHD3"
    label "CHCHD3"
    colors "#FF4F4F"
    diffs 2.91854614811146
    totalFlows 3.52473135376458
    degree 1
  ]
  node
  [
    id 50
    name "CCHCR1"
    label "CCHCR1"
    colors "#FFE8E8"
    diffs -0.466628624370143
    totalFlows 8.82642699108475
    degree 1
  ]
  node
  [
    id 51
    name "TSHZ3"
    label "TSHZ3"
    colors "#FFD1D1"
    diffs -0.307506090296957
    totalFlows 3.91854585201218
    degree 1
  ]
  node
  [
    id 52
    name "UTP23"
    label "UTP23"
    colors "#FFB5B5"
    diffs 0.129453939420802
    totalFlows 1.79071640661209
    degree 1
  ]
  node
  [
    id 53
    name "PIAS4"
    label "PIAS4"
    colors "#9E9EFF"
    diffs -2.91778978867979
    totalFlows 16.6112307611712
    degree 1
  ]
  node
  [
    id 54
    name "ILK"
    label "ILK"
    colors "#7777FF"
    diffs -3.89424440819255
    totalFlows 21.6389799195216
    degree 1
  ]
  node
  [
    id 55
    name "KCTD9"
    label "KCTD9"
    colors "#FF3838"
    diffs 4.06546295413572
    totalFlows 1.64114825375181
    degree 1
  ]
  node
  [
    id 56
    name "C14orf105"
    label "C14orf105"
    colors "#FF7171"
    diffs 1.23832554516787
    totalFlows 2.06930810045453
    degree 1
  ]
  node
  [
    id 57
    name "EID1"
    label "EID1"
    colors "#DDDDFF"
    diffs -1.74165747390599
    totalFlows 1.83200227561382
    degree 1
  ]
  node
  [
    id 58
    name "CUL5"
    label "CUL5"
    colors "#6666FF"
    diffs -4.9196559227681
    totalFlows 34.2632141983922
    degree 1
  ]
  node
  [
    id 59
    name "TRIM8"
    label "TRIM8"
    colors "#FF8D8D"
    diffs 0.662066730743426
    totalFlows 43.2391116480197
    degree 1
  ]
  node
  [
    id 60
    name "FAM214A"
    label "FAM214A"
    colors "#C6C6FF"
    diffs -1.98978424808519
    totalFlows 1.98978424808519
    degree 1
  ]
  node
  [
    id 61
    name "LATS2"
    label "LATS2"
    colors "#9393FF"
    diffs -3.02158978798013
    totalFlows 20.7369008826557
    degree 1
  ]
  node
  [
    id 62
    name "GFI1B"
    label "GFI1B"
    colors "#C0C0FF"
    diffs -2.0919342904739
    totalFlows 11.1100014974162
    degree 1
  ]
  node
  [
    id 63
    name "RCOR3"
    label "RCOR3"
    colors "#FF6B6B"
    diffs 1.74522875607962
    totalFlows 26.4663713552957
    degree 1
  ]
  node
  [
    id 64
    name "SNRPB2"
    label "SNRPB2"
    colors "#2727FF"
    diffs -9.18331493448617
    totalFlows 9.6453351771329
    degree 1
  ]
  node
  [
    id 65
    name "PSMB1"
    label "PSMB1"
    colors "#FF3E3E"
    diffs 3.76094817224382
    totalFlows 8.15666719513554
    degree 1
  ]
  node
  [
    id 66
    name "UBE2D4"
    label "UBE2D4"
    colors "#E8E8FF"
    diffs -1.57861590979697
    totalFlows 8.86369865058205
    degree 1
  ]
  node
  [
    id 67
    name "RHPN1"
    label "RHPN1"
    colors "#D1D1FF"
    diffs -1.82612921810947
    totalFlows 1.82612921810947
    degree 1
  ]
  node
  [
    id 68
    name "SUMO3"
    label "SUMO3"
    colors "#FF0505"
    diffs 9.94170012842203
    totalFlows 103.981320472768
    degree 1
  ]
  node
  [
    id 69
    name "NCK2"
    label "NCK2"
    colors "#FFA9A9"
    diffs 0.187479983642218
    totalFlows 10.8718988942122
    degree 1
  ]
  node
  [
    id 70
    name "NEBL"
    label "NEBL"
    colors "#5555FF"
    diffs -5.19733447523711
    totalFlows 5.19733447523711
    degree 1
  ]
  node
  [
    id 71
    name "DGCR6"
    label "DGCR6"
    colors "#3E3EFF"
    diffs -6.42497309684304
    totalFlows 29.3938349494756
    degree 1
  ]
  node
  [
    id 72
    name "UBE2A"
    label "UBE2A"
    colors "#FF1C1C"
    diffs 5.54392672414803
    totalFlows 1.13613140319816
    degree 1
  ]
  node
  [
    id 73
    name "POLE2"
    label "POLE2"
    colors "#FFEEEE"
    diffs -0.570002702663462
    totalFlows 2.41033937413329
    degree 1
  ]
  node
  [
    id 74
    name "BAG1"
    label "BAG1"
    colors "#FF4949"
    diffs 3.0688891437235
    totalFlows 7.92374409013371
    degree 1
  ]
  node
  [
    id 75
    name "MCM7"
    label "MCM7"
    colors "#1111FF"
    diffs -12.9911957123933
    totalFlows 27.9236898387521
    degree 1
  ]
  node
  [
    id 76
    name "EIF3D"
    label "EIF3D"
    colors "#4949FF"
    diffs -5.4385485800211
    totalFlows 8.78790332530579
    degree 1
  ]
  node
  [
    id 77
    name "DTNBP1"
    label "DTNBP1"
    colors "#CCCCFF"
    diffs -1.92518699955727
    totalFlows 4.91723152200633
    degree 1
  ]
  node
  [
    id 78
    name "UBE2Z"
    label "UBE2Z"
    colors "#AFAFFF"
    diffs -2.29098538755208
    totalFlows 6.99577842842562
    degree 1
  ]
  node
  [
    id 79
    name "CKS1B"
    label "CKS1B"
    colors "#FF2D2D"
    diffs 4.74599227907347
    totalFlows 1.17935974101289
    degree 1
  ]
  node
  [
    id 80
    name "FAM110A"
    label "FAM110A"
    colors "#FF9898"
    diffs 0.423463644149928
    totalFlows 3.4394177278017
    degree 1
  ]
  node
  [
    id 81
    name "PIK3C2A"
    label "PIK3C2A"
    colors "#FF9E9E"
    diffs 0.401379218498059
    totalFlows 1.56428443246926
    degree 1
  ]
  node
  [
    id 82
    name "CUL4B"
    label "CUL4B"
    colors "#FF0B0B"
    diffs 8.55560810031009
    totalFlows 26.0904960974068
    degree 1
  ]
  node
  [
    id 83
    name "PSMB3"
    label "PSMB3"
    colors "#FFC6C6"
    diffs -0.245255854004552
    totalFlows 6.48659821903223
    degree 1
  ]
  node
  [
    id 84
    name "SPATA2"
    label "SPATA2"
    colors "#FFD7D7"
    diffs -0.399107967945629
    totalFlows 0.399107967945629
    degree 1
  ]
  node
  [
    id 85
    name "UBE2U"
    label "UBE2U"
    colors "#FFF9F9"
    diffs -0.869970398671017
    totalFlows 5.30273508756501
    degree 1
  ]
  node
  [
    id 86
    name "NR1D2"
    label "NR1D2"
    colors "#FF2727"
    diffs 4.80019758759316
    totalFlows 15.8765386693686
    degree 1
  ]
  node
  [
    id 87
    name "KIF1A"
    label "KIF1A"
    colors "#FF7676"
    diffs 1.10688851492696
    totalFlows 5.33126424505045
    degree 1
  ]
  node
  [
    id 88
    name "PRPF31"
    label "PRPF31"
    colors "#FF9393"
    diffs 0.500331585680407
    totalFlows 7.60441660407379
    degree 1
  ]
  node
  [
    id 89
    name "RNF213"
    label "RNF213"
    colors "#FFC0C0"
    diffs -0.0987011606782804
    totalFlows 0.0987011606782804
    degree 1
  ]
  node
  [
    id 90
    name "TRIM27"
    label "TRIM27"
    colors "#0000FF"
    diffs -28.8400017334341
    totalFlows 139.876855237195
    degree 90
  ]
  edge
  [
    source 0
    target 90
    weight 0.981809903128723
    correlation -0.981809903128723
    sign -1
  ]
  edge
  [
    source 1
    target 90
    weight 0.961844456436444
    correlation -0.961844456436444
    sign -1
  ]
  edge
  [
    source 2
    target 90
    weight 0.993514604946686
    correlation -0.993514604946686
    sign -1
  ]
  edge
  [
    source 3
    target 90
    weight 0.940222423036254
    correlation -0.940222423036254
    sign -1
  ]
  edge
  [
    source 4
    target 90
    weight 0.929836540751807
    correlation -0.929836540751807
    sign -1
  ]
  edge
  [
    source 5
    target 90
    weight 0.954207565758641
    correlation -0.954207565758641
    sign -1
  ]
  edge
  [
    source 6
    target 90
    weight 0.925245880188612
    correlation 0.925245880188612
    sign 1
  ]
  edge
  [
    source 7
    target 90
    weight 0.893828320792742
    correlation 0.893828320792742
    sign 1
  ]
  edge
  [
    source 8
    target 90
    weight 0.960885211486056
    correlation 0.960885211486056
    sign 1
  ]
  edge
  [
    source 9
    target 90
    weight 0.979901769905076
    correlation -0.979901769905076
    sign -1
  ]
  edge
  [
    source 10
    target 90
    weight 0.986994298469874
    correlation 0.986994298469874
    sign 1
  ]
  edge
  [
    source 11
    target 90
    weight 0.920079959502573
    correlation 0.920079959502573
    sign 1
  ]
  edge
  [
    source 12
    target 90
    weight 0.90433549681063
    correlation 0.90433549681063
    sign 1
  ]
  edge
  [
    source 13
    target 90
    weight 0.802569594682407
    correlation -0.802569594682407
    sign -1
  ]
  edge
  [
    source 14
    target 90
    weight 0.797952335146788
    correlation 0.797952335146788
    sign 1
  ]
  edge
  [
    source 15
    target 90
    weight 0.82244333475497
    correlation 0.82244333475497
    sign 1
  ]
  edge
  [
    source 16
    target 90
    weight 0.932475068043585
    correlation 0.932475068043585
    sign 1
  ]
  edge
  [
    source 17
    target 90
    weight 0.952991462019963
    correlation -0.952991462019963
    sign -1
  ]
  edge
  [
    source 18
    target 90
    weight 0.911683450383393
    correlation -0.911683450383393
    sign -1
  ]
  edge
  [
    source 19
    target 90
    weight 0.878839504307222
    correlation 0.878839504307222
    sign 1
  ]
  edge
  [
    source 20
    target 90
    weight 0.922108617530402
    correlation -0.922108617530402
    sign -1
  ]
  edge
  [
    source 21
    target 90
    weight 0.961742389138271
    correlation 0.961742389138271
    sign 1
  ]
  edge
  [
    source 22
    target 90
    weight 0.746374102233777
    correlation 0.746374102233777
    sign 1
  ]
  edge
  [
    source 23
    target 90
    weight 0.937645824074935
    correlation 0.937645824074935
    sign 1
  ]
  edge
  [
    source 24
    target 90
    weight 0.914171984626137
    correlation 0.914171984626137
    sign 1
  ]
  edge
  [
    source 25
    target 90
    weight 0.805937734162968
    correlation 0.805937734162968
    sign 1
  ]
  edge
  [
    source 26
    target 90
    weight 0.90548996973032
    correlation 0.90548996973032
    sign 1
  ]
  edge
  [
    source 27
    target 90
    weight 0.894977777785666
    correlation 0.894977777785666
    sign 1
  ]
  edge
  [
    source 28
    target 90
    weight 0.851293874800937
    correlation 0.851293874800937
    sign 1
  ]
  edge
  [
    source 29
    target 90
    weight 0.88873618639954
    correlation -0.88873618639954
    sign -1
  ]
  edge
  [
    source 30
    target 90
    weight 0.675227594091086
    correlation -0.675227594091086
    sign -1
  ]
  edge
  [
    source 31
    target 90
    weight 0.863459644411793
    correlation -0.863459644411793
    sign -1
  ]
  edge
  [
    source 32
    target 90
    weight 0.859180996564988
    correlation -0.859180996564988
    sign -1
  ]
  edge
  [
    source 33
    target 90
    weight 0.911829147717996
    correlation 0.911829147717996
    sign 1
  ]
  edge
  [
    source 34
    target 90
    weight 0.806974216398425
    correlation 0.806974216398425
    sign 1
  ]
  edge
  [
    source 35
    target 90
    weight 0.912454490591727
    correlation 0.912454490591727
    sign 1
  ]
  edge
  [
    source 36
    target 90
    weight 0.910686692706296
    correlation 0.910686692706296
    sign 1
  ]
  edge
  [
    source 37
    target 90
    weight 0.900623113786566
    correlation -0.900623113786566
    sign -1
  ]
  edge
  [
    source 38
    target 90
    weight 0.844378673839118
    correlation -0.844378673839118
    sign -1
  ]
  edge
  [
    source 39
    target 90
    weight 0.603799802687764
    correlation 0.603799802687764
    sign 1
  ]
  edge
  [
    source 40
    target 90
    weight 0.833722747967735
    correlation 0.833722747967735
    sign 1
  ]
  edge
  [
    source 41
    target 90
    weight 0.940646205888419
    correlation 0.940646205888419
    sign 1
  ]
  edge
  [
    source 42
    target 90
    weight 0.854406917768472
    correlation -0.854406917768472
    sign -1
  ]
  edge
  [
    source 43
    target 90
    weight 0.850391372053384
    correlation -0.850391372053384
    sign -1
  ]
  edge
  [
    source 44
    target 90
    weight 0.700252141181079
    correlation 0.700252141181079
    sign 1
  ]
  edge
  [
    source 45
    target 90
    weight 0.821818343757859
    correlation -0.821818343757859
    sign -1
  ]
  edge
  [
    source 46
    target 90
    weight 0.548840392570979
    correlation -0.548840392570979
    sign -1
  ]
  edge
  [
    source 47
    target 90
    weight 0.773186828967964
    correlation -0.773186828967964
    sign -1
  ]
  edge
  [
    source 48
    target 90
    weight 0.76946740918078
    correlation -0.76946740918078
    sign -1
  ]
  edge
  [
    source 49
    target 90
    weight 0.838661885576365
    correlation -0.838661885576365
    sign -1
  ]
  edge
  [
    source 50
    target 90
    weight 0.771311613233055
    correlation 0.771311613233055
    sign 1
  ]
  edge
  [
    source 51
    target 90
    weight 0.85886665452895
    correlation 0.85886665452895
    sign 1
  ]
  edge
  [
    source 52
    target 90
    weight 0.895358203306046
    correlation -0.895358203306046
    sign -1
  ]
  edge
  [
    source 53
    target 90
    weight 0.895314486412391
    correlation 0.895314486412391
    sign 1
  ]
  edge
  [
    source 54
    target 90
    weight 0.754955734258193
    correlation -0.754955734258193
    sign -1
  ]
  edge
  [
    source 55
    target 90
    weight 0.820574126875905
    correlation -0.820574126875905
    sign -1
  ]
  edge
  [
    source 56
    target 90
    weight 0.847169017063622
    correlation 0.847169017063622
    sign 1
  ]
  edge
  [
    source 57
    target 90
    weight 0.886471102372784
    correlation 0.886471102372784
    sign 1
  ]
  edge
  [
    source 58
    target 90
    weight 0.782249167764651
    correlation 0.782249167764651
    sign 1
  ]
  edge
  [
    source 59
    target 90
    weight 0.412835178161984
    correlation 0.412835178161984
    sign 1
  ]
  edge
  [
    source 60
    target 90
    weight 0.798532726986307
    correlation -0.798532726986307
    sign -1
  ]
  edge
  [
    source 61
    target 90
    weight 0.729772588040431
    correlation 0.729772588040431
    sign 1
  ]
  edge
  [
    source 62
    target 90
    weight 0.749968054423295
    correlation 0.749968054423295
    sign 1
  ]
  edge
  [
    source 63
    target 90
    weight 0.345903529189109
    correlation 0.345903529189109
    sign 1
  ]
  edge
  [
    source 64
    target 90
    weight 0.753097407265257
    correlation 0.753097407265257
    sign 1
  ]
  edge
  [
    source 65
    target 90
    weight 0.701836603321891
    correlation 0.701836603321891
    sign 1
  ]
  edge
  [
    source 66
    target 90
    weight 0.796999238811897
    correlation -0.796999238811897
    sign -1
  ]
  edge
  [
    source 67
    target 90
    weight 0.913064609054737
    correlation 0.913064609054737
    sign 1
  ]
  edge
  [
    source 68
    target 90
    weight 0.75898726951171
    correlation -0.75898726951171
    sign -1
  ]
  edge
  [
    source 69
    target 90
    weight 0.694304542388453
    correlation -0.694304542388453
    sign -1
  ]
  edge
  [
    source 70
    target 90
    weight 0.734919775253459
    correlation 0.734919775253459
    sign 1
  ]
  edge
  [
    source 71
    target 90
    weight 0.292334043084503
    correlation -0.292334043084503
    sign -1
  ]
  edge
  [
    source 72
    target 90
    weight 0.568065701599082
    correlation -0.718010706502314
    sign -1
  ]
  edge
  [
    source 73
    target 90
    weight 0.810770417146306
    correlation 0.810770417146306
    sign 1
  ]
  edge
  [
    source 74
    target 90
    weight 0.730851782430264
    correlation -0.730851782430264
    sign -1
  ]
  edge
  [
    source 75
    target 90
    weight 0.723033249042731
    correlation 0.723033249042731
    sign 1
  ]
  edge
  [
    source 76
    target 90
    weight 0.728395336631529
    correlation 0.728395336631529
    sign 1
  ]
  edge
  [
    source 77
    target 90
    weight 0.690630847309543
    correlation 0.690630847309543
    sign 1
  ]
  edge
  [
    source 78
    target 90
    weight 0.707119941264595
    correlation -0.707119941264595
    sign -1
  ]
  edge
  [
    source 79
    target 90
    weight 0.589679870506445
    correlation -0.71714772840655
    sign -1
  ]
  edge
  [
    source 80
    target 90
    weight 0.757926511596325
    correlation -0.757926511596325
    sign -1
  ]
  edge
  [
    source 81
    target 90
    weight 0.198871221308551
    correlation -0.613750849530887
    sign -1
  ]
  edge
  [
    source 82
    target 90
    weight 0.719493563979316
    correlation 0.719493563979316
    sign 1
  ]
  edge
  [
    source 83
    target 90
    weight 0.653127866555327
    correlation 0.653127866555327
    sign 1
  ]
  edge
  [
    source 84
    target 90
    weight 0.199553983972814
    correlation 0.76809066241954
    sign 1
  ]
  edge
  [
    source 85
    target 90
    weight 0.739247826064996
    correlation -0.739247826064996
    sign -1
  ]
  edge
  [
    source 86
    target 90
    weight 0.0852988711410119
    correlation -0.0852988711410119
    sign -1
  ]
  edge
  [
    source 87
    target 90
    weight 0.590222106870221
    correlation 0.706470277093043
    sign 1
  ]
  edge
  [
    source 88
    target 90
    weight 0.721814010786264
    correlation -0.721814010786264
    sign -1
  ]
  edge
  [
    source 89
    target 90
    weight 0.0493505803391402
    correlation 0.476212949162137
    sign 1
  ]
]
