# Supplementary material for: Aspergillus fumigatus Challenged by Human Dendritic Cells: Metabolic and Regulatory Pathway Responses Testify a Tight Battle
Source: Front Cell Infect Microbiol. 2019 May 22;9:168. doi: 10.3389/fcimb.2019.00168 (PMC6540932; doi:10.3389/fcimb.2019.00168)
Supplement: Supplementary file 12 [file Data_Sheet_2.ZIP › Supplementary_dataset2/TRIM27_KT_Disease.gml]

Creator "igraph version 1.2.0 Mon Jun  4 11:55:12 2018"
Version 1
graph
[
  directed 1
  node
  [
    id 0
    name "HDAC6"
    label "HDAC6"
    colors "#FF0606"
    diffs 16.9592648745931
    totalFlows 38.297117844656
    degree 1
  ]
  node
  [
    id 1
    name "PSMA1"
    label "PSMA1"
    colors "#D9D9FF"
    diffs 0.185937054267594
    totalFlows 18.1261078467381
    degree 1
  ]
  node
  [
    id 2
    name "IKBKB"
    label "IKBKB"
    colors "#7A7AFF"
    diffs -1.67339769485555
    totalFlows 25.2504035814327
    degree 1
  ]
  node
  [
    id 3
    name "CDC23"
    label "CDC23"
    colors "#B0B0FF"
    diffs -0.430030384113763
    totalFlows 44.1250114663447
    degree 1
  ]
  node
  [
    id 4
    name "C14orf105"
    label "C14orf105"
    colors "#FFEEEE"
    diffs 1.23832554516787
    totalFlows 3.3076336456224
    degree 1
  ]
  node
  [
    id 5
    name "HAUS1"
    label "HAUS1"
    colors "#5858FF"
    diffs -2.18517171957582
    totalFlows 53.3894748221041
    degree 1
  ]
  node
  [
    id 6
    name "POLR1C"
    label "POLR1C"
    colors "#FFA3A3"
    diffs 2.67152299412191
    totalFlows 6.50708765281181
    degree 1
  ]
  node
  [
    id 7
    name "TRIM31"
    label "TRIM31"
    colors "#FF8787"
    diffs 3.81446607043523
    totalFlows 3.81446607043523
    degree 1
  ]
  node
  [
    id 8
    name "CUL4B"
    label "CUL4B"
    colors "#FF0D0D"
    diffs 8.55560810031009
    totalFlows 34.6461041977169
    degree 1
  ]
  node
  [
    id 9
    name "CHUK"
    label "CHUK"
    colors "#2828FF"
    diffs -5.16275672394858
    totalFlows 19.6570731138022
    degree 1
  ]
  node
  [
    id 10
    name "PIAS4"
    label "PIAS4"
    colors "#4444FF"
    diffs -2.91778978867979
    totalFlows 13.6934409724914
    degree 1
  ]
  node
  [
    id 11
    name "ARHGEF5"
    label "ARHGEF5"
    colors "#F4F4FF"
    diffs 0.914944441484653
    totalFlows 3.51719097674383
    degree 1
  ]
  node
  [
    id 12
    name "UBE2D4"
    label "UBE2D4"
    colors "#8888FF"
    diffs -1.57861590979697
    totalFlows 7.28508274078508
    degree 1
  ]
  node
  [
    id 13
    name "STAMBPL1"
    label "STAMBPL1"
    colors "#BEBEFF"
    diffs -0.263487492101722
    totalFlows 1.88802012656734
    degree 1
  ]
  node
  [
    id 14
    name "PIK3C2B"
    label "PIK3C2B"
    colors "#FFBEBE"
    diffs 2.04767301414102
    totalFlows 3.67145917996211
    degree 1
  ]
  node
  [
    id 15
    name "TCEA2"
    label "TCEA2"
    colors "#FF8181"
    diffs 3.87403560318074
    totalFlows 9.20744343449948
    degree 1
  ]
  node
  [
    id 16
    name "CWF19L2"
    label "CWF19L2"
    colors "#9595FF"
    diffs -1.12111293070866
    totalFlows 2.6179065585484
    degree 1
  ]
  node
  [
    id 17
    name "DTNBP1"
    label "DTNBP1"
    colors "#7373FF"
    diffs -1.92518699955727
    totalFlows 2.99204452244906
    degree 1
  ]
  node
  [
    id 18
    name "ARMC7"
    label "ARMC7"
    colors "#AAAAFF"
    diffs -0.431239561176783
    totalFlows 3.45472995983838
    degree 1
  ]
  node
  [
    id 19
    name "NEK6"
    label "NEK6"
    colors "#FF1B1B"
    diffs 7.73168062937894
    totalFlows 72.6012834858647
    degree 1
  ]
  node
  [
    id 20
    name "UTP23"
    label "UTP23"
    colors "#D2D2FF"
    diffs 0.129453939420802
    totalFlows 1.92017034603289
    degree 1
  ]
  node
  [
    id 21
    name "TPM3"
    label "TPM3"
    colors "#FF3636"
    diffs 5.88653612900406
    totalFlows 55.9848028319858
    degree 1
  ]
  node
  [
    id 22
    name "BEX2"
    label "BEX2"
    colors "#9C9CFF"
    diffs -0.86929620946017
    totalFlows 3.04055056647273
    degree 1
  ]
  node
  [
    id 23
    name "EIF3D"
    label "EIF3D"
    colors "#2222FF"
    diffs -5.4385485800211
    totalFlows 3.34935474528469
    degree 1
  ]
  node
  [
    id 24
    name "TRAF5"
    label "TRAF5"
    colors "#FF2828"
    diffs 7.12498739639971
    totalFlows 16.2228741980473
    degree 1
  ]
  node
  [
    id 25
    name "AMOTL2"
    label "AMOTL2"
    colors "#C5C5FF"
    diffs -0.0862355641358121
    totalFlows 11.018255532837
    degree 1
  ]
  node
  [
    id 26
    name "KIF1A"
    label "KIF1A"
    colors "#FFF4F4"
    diffs 1.10688851492696
    totalFlows 6.43815275997742
    degree 1
  ]
  node
  [
    id 27
    name "FAM103A1"
    label "FAM103A1"
    colors "#FFCBCB"
    diffs 1.94543262779202
    totalFlows 1.94543262779202
    degree 1
  ]
  node
  [
    id 28
    name "FBF1"
    label "FBF1"
    colors "#FFE0E0"
    diffs 1.42036223643173
    totalFlows 8.8403593487938
    degree 1
  ]
  node
  [
    id 29
    name "RCOR3"
    label "RCOR3"
    colors "#FFD9D9"
    diffs 1.74522875607962
    totalFlows 28.2116001113753
    degree 1
  ]
  node
  [
    id 30
    name "PRPF31"
    label "PRPF31"
    colors "#E7E7FF"
    diffs 0.500331585680407
    totalFlows 8.1047481897542
    degree 1
  ]
  node
  [
    id 31
    name "UBE2L6"
    label "UBE2L6"
    colors "#5F5FFF"
    diffs -2.12591884828511
    totalFlows 7.77617421216443
    degree 1
  ]
  node
  [
    id 32
    name "POLE2"
    label "POLE2"
    colors "#A3A3FF"
    diffs -0.570002702663462
    totalFlows 1.84033667146983
    degree 1
  ]
  node
  [
    id 33
    name "MID2"
    label "MID2"
    colors "#2F2FFF"
    diffs -4.56972069411322
    totalFlows 11.4145554210883
    degree 1
  ]
  node
  [
    id 34
    name "UBE2D2"
    label "UBE2D2"
    colors "#FFFBFB"
    diffs 1.08642713995808
    totalFlows 19.1571069285316
    degree 1
  ]
  node
  [
    id 35
    name "NME7"
    label "NME7"
    colors "#FF2F2F"
    diffs 6.71757011648268
    totalFlows 6.71757011648268
    degree 1
  ]
  node
  [
    id 36
    name "ABCF3"
    label "ABCF3"
    colors "#FFB0B0"
    diffs 2.33062984018259
    totalFlows 2.33062984018259
    degree 1
  ]
  node
  [
    id 37
    name "NDEL1"
    label "NDEL1"
    colors "#FFA9A9"
    diffs 2.58271081085978
    totalFlows 57.2732586646684
    degree 1
  ]
  node
  [
    id 38
    name "GFAP"
    label "GFAP"
    colors "#FF9595"
    diffs 3.14985577412072
    totalFlows 8.40879302130387
    degree 1
  ]
  node
  [
    id 39
    name "UBE2K"
    label "UBE2K"
    colors "#FF1414"
    diffs 7.89044644246349
    totalFlows 10.9320274076276
    degree 1
  ]
  node
  [
    id 40
    name "SDCBP"
    label "SDCBP"
    colors "#1414FF"
    diffs -11.3718309895193
    totalFlows 14.3906812132272
    degree 1
  ]
  node
  [
    id 41
    name "ZFYVE21"
    label "ZFYVE21"
    colors "#FFD2D2"
    diffs 1.86251404110165
    totalFlows 2.18700738690526
    degree 1
  ]
  node
  [
    id 42
    name "KIAA1683"
    label "KIAA1683"
    colors "#FFC5C5"
    diffs 1.97399823565234
    totalFlows 1.97399823565234
    degree 1
  ]
  node
  [
    id 43
    name "BMP7"
    label "BMP7"
    colors "#FF5F5F"
    diffs 4.81437726445366
    totalFlows 6.42004134056064
    degree 1
  ]
  node
  [
    id 44
    name "KCTD9"
    label "KCTD9"
    colors "#FF7A7A"
    diffs 4.06546295413572
    totalFlows 5.70661120788753
    degree 1
  ]
  node
  [
    id 45
    name "TRIM42"
    label "TRIM42"
    colors "#5151FF"
    diffs -2.52849375341876
    totalFlows 4.49274742952524
    degree 1
  ]
  node
  [
    id 46
    name "FARS2"
    label "FARS2"
    colors "#FF7373"
    diffs 4.1077874325836
    totalFlows 4.1077874325836
    degree 1
  ]
  node
  [
    id 47
    name "UCHL3"
    label "UCHL3"
    colors "#FF8E8E"
    diffs 3.45825986043442
    totalFlows 11.4298957821663
    degree 1
  ]
  node
  [
    id 48
    name "C1orf109"
    label "C1orf109"
    colors "#FF6C6C"
    diffs 4.16722254161374
    totalFlows 5.25552974141655
    degree 1
  ]
  node
  [
    id 49
    name "BABAM1"
    label "BABAM1"
    colors "#FF4343"
    diffs 5.64885136574859
    totalFlows 7.65377525796792
    degree 1
  ]
  node
  [
    id 50
    name "RNF25"
    label "RNF25"
    colors "#CCCCFF"
    diffs -0.014393200097224
    totalFlows 1.5951963725285
    degree 1
  ]
  node
  [
    id 51
    name "TUBGCP4"
    label "TUBGCP4"
    colors "#3636FF"
    diffs -4.51083111903445
    totalFlows 6.27203819614005
    degree 1
  ]
  node
  [
    id 52
    name "DGCR6"
    label "DGCR6"
    colors "#1B1BFF"
    diffs -6.42497309684304
    totalFlows 22.9688618526325
    degree 1
  ]
  node
  [
    id 53
    name "UBE2T"
    label "UBE2T"
    colors "#3D3DFF"
    diffs -3.73076857796124
    totalFlows 10.3956633152061
    degree 1
  ]
  node
  [
    id 54
    name "CHD4"
    label "CHD4"
    colors "#4A4AFF"
    diffs -2.88759668919906
    totalFlows 10.2028380855968
    degree 1
  ]
  node
  [
    id 55
    name "NIF3L1"
    label "NIF3L1"
    colors "#FF5151"
    diffs 5.11682580725495
    totalFlows 70.3807840895154
    degree 1
  ]
  node
  [
    id 56
    name "PAX7"
    label "PAX7"
    colors "#FFE7E7"
    diffs 1.34020826474608
    totalFlows 3.28598642518115
    degree 1
  ]
  node
  [
    id 57
    name "GRB2"
    label "GRB2"
    colors "#FF5858"
    diffs 4.8815707320791
    totalFlows 84.2231485260661
    degree 1
  ]
  node
  [
    id 58
    name "PRAM1"
    label "PRAM1"
    colors "#FF0000"
    diffs 21.2592774466144
    totalFlows 22.4060000146191
    degree 1
  ]
  node
  [
    id 59
    name "UBE2A"
    label "UBE2A"
    colors "#FF4A4A"
    diffs 5.54392672414803
    totalFlows 6.6800581273462
    degree 1
  ]
  node
  [
    id 60
    name "KIF9"
    label "KIF9"
    colors "#E0E0FF"
    diffs 0.366481909741916
    totalFlows 3.98572989412486
    degree 1
  ]
  node
  [
    id 61
    name "UBE2E3"
    label "UBE2E3"
    colors "#FF2121"
    diffs 7.50514886534042
    totalFlows 12.920295791745
    degree 1
  ]
  node
  [
    id 62
    name "TRIM29"
    label "TRIM29"
    colors "#8181FF"
    diffs -1.61618878611697
    totalFlows 4.20178997096129
    degree 1
  ]
  node
  [
    id 63
    name "EIF4E"
    label "EIF4E"
    colors "#0606FF"
    diffs -25.0166383585686
    totalFlows 36.0107625824084
    degree 1
  ]
  node
  [
    id 64
    name "STK16"
    label "STK16"
    colors "#B7B7FF"
    diffs -0.317804020073882
    totalFlows 6.21026834957935
    degree 1
  ]
  node
  [
    id 65
    name "GEM"
    label "GEM"
    colors "#0D0DFF"
    diffs -13.7241936590745
    totalFlows 15.8142943144646
    degree 1
  ]
  node
  [
    id 66
    name "ARHGEF3"
    label "ARHGEF3"
    colors "#FBFBFF"
    diffs 1.05862704502992
    totalFlows 7.88443136787302
    degree 1
  ]
  node
  [
    id 67
    name "SIAH1"
    label "SIAH1"
    colors "#8E8EFF"
    diffs -1.50830987348669
    totalFlows 20.2360200072883
    degree 1
  ]
  node
  [
    id 68
    name "TRIM8"
    label "TRIM8"
    colors "#EEEEFF"
    diffs 0.662066730743426
    totalFlows 43.9011783787631
    degree 1
  ]
  node
  [
    id 69
    name "UBE2D3"
    label "UBE2D3"
    colors "#FF9C9C"
    diffs 3.12696435788458
    totalFlows 24.8269844561693
    degree 1
  ]
  node
  [
    id 70
    name "GFI1B"
    label "GFI1B"
    colors "#6666FF"
    diffs -2.0919342904739
    totalFlows 9.01806720694229
    degree 1
  ]
  node
  [
    id 71
    name "UBE2J1"
    label "UBE2J1"
    colors "#FFB7B7"
    diffs 2.2750938984814
    totalFlows 3.21267237373223
    degree 1
  ]
  node
  [
    id 72
    name "NR1D2"
    label "NR1D2"
    colors "#FF6565"
    diffs 4.80019758759316
    totalFlows 20.6767362569618
    degree 1
  ]
  node
  [
    id 73
    name "SNRPA"
    label "SNRPA"
    colors "#6C6CFF"
    diffs -2.02150576040785
    totalFlows 8.15873939832808
    degree 1
  ]
  node
  [
    id 74
    name "BAG5"
    label "BAG5"
    colors "#FF3D3D"
    diffs 5.70054183845289
    totalFlows 7.10381033534889
    degree 1
  ]
  node
  [
    id 75
    name "TRIM27"
    label "TRIM27"
    colors "#0000FF"
    diffs -28.8400017334341
    totalFlows 111.03685350376
    degree 75
  ]
  edge
  [
    source 0
    target 75
    weight 0.986545053115381
    correlation 0.986545053115381
    sign 1
  ]
  edge
  [
    source 1
    target 75
    weight 0.96609074376067
    correlation -0.96609074376067
    sign -1
  ]
  edge
  [
    source 2
    target 75
    weight 0.985686797409144
    correlation 0.985686797409144
    sign 1
  ]
  edge
  [
    source 3
    target 75
    weight 0.924613478877377
    correlation 0.924613478877377
    sign 1
  ]
  edge
  [
    source 4
    target 75
    weight 0.962846320313065
    correlation -0.962846320313065
    sign -1
  ]
  edge
  [
    source 5
    target 75
    weight 0.903879675463162
    correlation 0.903879675463162
    sign 1
  ]
  edge
  [
    source 6
    target 75
    weight 0.915407964505566
    correlation -0.915407964505566
    sign -1
  ]
  edge
  [
    source 7
    target 75
    weight 0.963996549852869
    correlation 0.963996549852869
    sign 1
  ]
  edge
  [
    source 8
    target 75
    weight 0.956232262123612
    correlation 0.956232262123612
    sign 1
  ]
  edge
  [
    source 9
    target 75
    weight 0.990932388633689
    correlation -0.990932388633689
    sign -1
  ]
  edge
  [
    source 10
    target 75
    weight 0.977061509160798
    correlation 0.977061509160798
    sign 1
  ]
  edge
  [
    source 11
    target 75
    weight 0.960708719338702
    correlation -0.960708719338702
    sign -1
  ]
  edge
  [
    source 12
    target 75
    weight 0.913129903309697
    correlation 0.913129903309697
    sign 1
  ]
  edge
  [
    source 13
    target 75
    weight 0.94401006328367
    correlation -0.94401006328367
    sign -1
  ]
  edge
  [
    source 14
    target 75
    weight 0.81575099074547
    correlation 0.81575099074547
    sign 1
  ]
  edge
  [
    source 15
    target 75
    weight 0.933741798164825
    correlation 0.933741798164825
    sign 1
  ]
  edge
  [
    source 16
    target 75
    weight 0.948370498166809
    correlation 0.948370498166809
    sign 1
  ]
  edge
  [
    source 17
    target 75
    weight 0.935062825303981
    correlation 0.935062825303981
    sign 1
  ]
  edge
  [
    source 18
    target 75
    weight 0.966922885025065
    correlation 0.966922885025065
    sign 1
  ]
  edge
  [
    source 19
    target 75
    weight 0.740579810759484
    correlation -0.740579810759484
    sign -1
  ]
  edge
  [
    source 20
    target 75
    weight 0.960085173016447
    correlation -0.960085173016447
    sign -1
  ]
  edge
  [
    source 21
    target 75
    weight 0.718788204235548
    correlation -0.718788204235548
    sign -1
  ]
  edge
  [
    source 22
    target 75
    weight 0.895130877566253
    correlation -0.895130877566253
    sign -1
  ]
  edge
  [
    source 23
    target 75
    weight 0.738460891910466
    correlation 0.738460891910466
    sign 1
  ]
  edge
  [
    source 24
    target 75
    weight 0.821065462710137
    correlation -0.821065462710137
    sign -1
  ]
  edge
  [
    source 25
    target 75
    weight 0.945635580761054
    correlation -0.945635580761054
    sign -1
  ]
  edge
  [
    source 26
    target 75
    weight 0.874560199012305
    correlation -0.874560199012305
    sign -1
  ]
  edge
  [
    source 27
    target 75
    weight 0.972716313896008
    correlation -0.972716313896008
    sign -1
  ]
  edge
  [
    source 28
    target 75
    weight 0.886511810854368
    correlation 0.886511810854368
    sign 1
  ]
  edge
  [
    source 29
    target 75
    weight 0.661276189486537
    correlation 0.661276189486537
    sign 1
  ]
  edge
  [
    source 30
    target 75
    weight 0.934281451172283
    correlation 0.934281451172283
    sign 1
  ]
  edge
  [
    source 31
    target 75
    weight 0.712414208710119
    correlation 0.712414208710119
    sign 1
  ]
  edge
  [
    source 32
    target 75
    weight 0.920168335734914
    correlation -0.920168335734914
    sign -1
  ]
  edge
  [
    source 33
    target 75
    weight 0.858107826826308
    correlation -0.858107826826308
    sign -1
  ]
  edge
  [
    source 34
    target 75
    weight 0.813787408524284
    correlation -0.813787408524284
    sign -1
  ]
  edge
  [
    source 35
    target 75
    weight 0.96126370297983
    correlation 0.96126370297983
    sign 1
  ]
  edge
  [
    source 36
    target 75
    weight 0.895839818261325
    correlation 0.895839818261325
    sign 1
  ]
  edge
  [
    source 37
    target 75
    weight 0.563490051710392
    correlation -0.563490051710392
    sign -1
  ]
  edge
  [
    source 38
    target 75
    weight 0.754248284683886
    correlation -0.754248284683886
    sign -1
  ]
  edge
  [
    source 39
    target 75
    weight 0.884710989896916
    correlation 0.884710989896916
    sign 1
  ]
  edge
  [
    source 40
    target 75
    weight 0.909383647860035
    correlation -0.909383647860035
    sign -1
  ]
  edge
  [
    source 41
    target 75
    weight 0.890680163342611
    correlation 0.890680163342611
    sign 1
  ]
  edge
  [
    source 42
    target 75
    weight 0.986999117826172
    correlation -0.986999117826172
    sign -1
  ]
  edge
  [
    source 43
    target 75
    weight 0.756789597573647
    correlation -0.756789597573647
    sign -1
  ]
  edge
  [
    source 44
    target 75
    weight 0.730264137707411
    correlation 0.730264137707411
    sign 1
  ]
  edge
  [
    source 45
    target 75
    weight 0.856863666397354
    correlation -0.856863666397354
    sign -1
  ]
  edge
  [
    source 46
    target 75
    weight 0.754836448614667
    correlation 0.754836448614667
    sign 1
  ]
  edge
  [
    source 47
    target 75
    weight 0.757721229561245
    correlation -0.757721229561245
    sign -1
  ]
  edge
  [
    source 48
    target 75
    weight 0.707341622904571
    correlation 0.707341622904571
    sign 1
  ]
  edge
  [
    source 49
    target 75
    weight 0.767410659275429
    correlation 0.767410659275429
    sign 1
  ]
  edge
  [
    source 50
    target 75
    weight 0.797598186264252
    correlation 0.797598186264252
    sign 1
  ]
  edge
  [
    source 51
    target 75
    weight 0.738496476111537
    correlation 0.738496476111537
    sign 1
  ]
  edge
  [
    source 52
    target 75
    weight 0.337708252507701
    correlation 0.337708252507701
    sign 1
  ]
  edge
  [
    source 53
    target 75
    weight 0.335839730178386
    correlation 0.335839730178386
    sign 1
  ]
  edge
  [
    source 54
    target 75
    weight 0.763418137407019
    correlation -0.763418137407019
    sign -1
  ]
  edge
  [
    source 55
    target 75
    weight 0.301832124291065
    correlation 0.301832124291065
    sign 1
  ]
  edge
  [
    source 56
    target 75
    weight 0.79717148955766
    correlation -0.79717148955766
    sign -1
  ]
  edge
  [
    source 57
    target 75
    weight 0.703860733606534
    correlation -0.703860733606534
    sign -1
  ]
  edge
  [
    source 58
    target 75
    weight 0.281652830880333
    correlation 0.281652830880333
    sign 1
  ]
  edge
  [
    source 59
    target 75
    weight 0.248335633894245
    correlation -0.702672923875529
    sign -1
  ]
  edge
  [
    source 60
    target 75
    weight 0.710346575967003
    correlation 0.710346575967003
    sign 1
  ]
  edge
  [
    source 61
    target 75
    weight 0.757440355026429
    correlation 0.757440355026429
    sign 1
  ]
  edge
  [
    source 62
    target 75
    weight 0.267850184114549
    correlation -0.802886691247865
    sign -1
  ]
  edge
  [
    source 63
    target 75
    weight 0.213906571189963
    correlation -0.213906571189963
    sign -1
  ]
  edge
  [
    source 64
    target 75
    weight 0.373992818897743
    correlation 0.621133603953367
    sign 1
  ]
  edge
  [
    source 65
    target 75
    weight 0.184763522429083
    correlation -0.184763522429083
    sign -1
  ]
  edge
  [
    source 66
    target 75
    weight 0.178064769381723
    correlation 0.178064769381723
    sign 1
  ]
  edge
  [
    source 67
    target 75
    weight 0.724829462335087
    correlation 0.724829462335087
    sign 1
  ]
  edge
  [
    source 68
    target 75
    weight 0.166026933473337
    correlation -0.166026933473337
    sign -1
  ]
  edge
  [
    source 69
    target 75
    weight 0.289397202293772
    correlation -0.632210062500327
    sign -1
  ]
  edge
  [
    source 70
    target 75
    weight 0.72603660736836
    correlation 0.72603660736836
    sign 1
  ]
  edge
  [
    source 71
    target 75
    weight 0.701250921511143
    correlation -0.701250921511143
    sign -1
  ]
  edge
  [
    source 72
    target 75
    weight 0.0684154118844852
    correlation 0.0684154118844852
    sign 1
  ]
  edge
  [
    source 73
    target 75
    weight 0.789313886035668
    correlation 0.789313886035668
    sign 1
  ]
  edge
  [
    source 74
    target 75
    weight 0.0557797437152027
    correlation 0.665074077612984
    sign 1
  ]
]
