# Supplementary material for: Aspergillus fumigatus Challenged by Human Dendritic Cells: Metabolic and Regulatory Pathway Responses Testify a Tight Battle
Source: Front Cell Infect Microbiol. 2019 May 22;9:168. doi: 10.3389/fcimb.2019.00168 (PMC6540932; doi:10.3389/fcimb.2019.00168)
Supplement: Supplementary file 12 [file Data_Sheet_2.ZIP › Supplementary_dataset2/UBC_NR_Control.gml]

Creator "igraph version 1.2.0 Mon Jun  4 11:55:30 2018"
Version 1
graph
[
  directed 1
  node
  [
    id 0
    name "UBC"
    label "UBC"
    colors "#FF0000"
    diffs 286.847303328444
    totalFlows 1010.48253577242
    degree 685
  ]
  node
  [
    id 1
    name "RNASE7"
    label "RNASE7"
    colors "#8484FF"
    diffs -1.9973882566218
    totalFlows 1.9973882566218
    degree 1
  ]
  node
  [
    id 2
    name "ZNF813"
    label "ZNF813"
    colors "#FFDADA"
    diffs -0.435781247920432
    totalFlows 1.99497796039987
    degree 1
  ]
  node
  [
    id 3
    name "ZNF420"
    label "ZNF420"
    colors "#FFE1E1"
    diffs -0.627512343946014
    totalFlows 3.18966121004999
    degree 1
  ]
  node
  [
    id 4
    name "ADNP2"
    label "ADNP2"
    colors "#FF9A9A"
    diffs 0.486265770449593
    totalFlows 4.61053825843945
    degree 1
  ]
  node
  [
    id 5
    name "ZNF660"
    label "ZNF660"
    colors "#8585FF"
    diffs -1.9914645844049
    totalFlows 1.9914645844049
    degree 1
  ]
  node
  [
    id 6
    name "CDK11A"
    label "CDK11A"
    colors "#A8A8FF"
    diffs -1.82675557497017
    totalFlows 13.6798700700148
    degree 1
  ]
  node
  [
    id 7
    name "FHIT"
    label "FHIT"
    colors "#5D5DFF"
    diffs -3.04057908558202
    totalFlows 5.94703350574182
    degree 1
  ]
  node
  [
    id 8
    name "ZNF718"
    label "ZNF718"
    colors "#FFBDBD"
    diffs -0.024861355642662
    totalFlows 1.98711859330306
    degree 1
  ]
  node
  [
    id 9
    name "ZNF415"
    label "ZNF415"
    colors "#4040FF"
    diffs -3.75013004710211
    totalFlows 3.75013004710211
    degree 1
  ]
  node
  [
    id 10
    name "RNF20"
    label "RNF20"
    colors "#FF1C1C"
    diffs 8.00167177780438
    totalFlows 20.5400807328721
    degree 1
  ]
  node
  [
    id 11
    name "ZNF419"
    label "ZNF419"
    colors "#FFE3E3"
    diffs -0.71502877101021
    totalFlows 1.98178043632265
    degree 1
  ]
  node
  [
    id 12
    name "ZNF680"
    label "ZNF680"
    colors "#FFBBBB"
    diffs -0.0125960446598898
    totalFlows 1.9791111795457
    degree 1
  ]
  node
  [
    id 13
    name "TBX21"
    label "TBX21"
    colors "#FFE0E0"
    diffs -0.596859005946832
    totalFlows 1.97747293305992
    degree 1
  ]
  node
  [
    id 14
    name "DHX40"
    label "DHX40"
    colors "#FFECEC"
    diffs -0.889456746738411
    totalFlows 7.77113879059348
    degree 1
  ]
  node
  [
    id 15
    name "ZNF442"
    label "ZNF442"
    colors "#8888FF"
    diffs -1.9712350646489
    totalFlows 1.9712350646489
    degree 1
  ]
  node
  [
    id 16
    name "ATXN3"
    label "ATXN3"
    colors "#FF9E9E"
    diffs 0.45639094728979
    totalFlows 24.7747207838901
    degree 1
  ]
  node
  [
    id 17
    name "PKN2"
    label "PKN2"
    colors "#FFA1A1"
    diffs 0.404169540588407
    totalFlows 12.3316512328109
    degree 1
  ]
  node
  [
    id 18
    name "ZNF439"
    label "ZNF439"
    colors "#1010FF"
    diffs -7.81182010737978
    totalFlows 9.61993168475934
    degree 1
  ]
  node
  [
    id 19
    name "GPATCH11"
    label "GPATCH11"
    colors "#4F4FFF"
    diffs -3.30845052927001
    totalFlows 3.30845052927001
    degree 1
  ]
  node
  [
    id 20
    name "KRT78"
    label "KRT78"
    colors "#8383FF"
    diffs -1.99833652315619
    totalFlows 1.99833652315619
    degree 1
  ]
  node
  [
    id 21
    name "ZNF491"
    label "ZNF491"
    colors "#9090FF"
    diffs -1.9493741481288
    totalFlows 1.9493741481288
    degree 1
  ]
  node
  [
    id 22
    name "ZNF709"
    label "ZNF709"
    colors "#9191FF"
    diffs -1.94748014642343
    totalFlows 1.94748014642343
    degree 1
  ]
  node
  [
    id 23
    name "SIRT2"
    label "SIRT2"
    colors "#2424FF"
    diffs -4.91901804741144
    totalFlows 20.3420616562156
    degree 1
  ]
  node
  [
    id 24
    name "ZNF611"
    label "ZNF611"
    colors "#9292FF"
    diffs -1.94434830819543
    totalFlows 1.94434830819543
    degree 1
  ]
  node
  [
    id 25
    name "ZNF563"
    label "ZNF563"
    colors "#9494FF"
    diffs -1.94036244778789
    totalFlows 1.94036244778789
    degree 1
  ]
  node
  [
    id 26
    name "EXD2"
    label "EXD2"
    colors "#FFC4C4"
    diffs -0.108638297210858
    totalFlows 1.93867748014928
    degree 1
  ]
  node
  [
    id 27
    name "ZFP42"
    label "ZFP42"
    colors "#FFC5C5"
    diffs -0.111112627699468
    totalFlows 3.68147028640517
    degree 1
  ]
  node
  [
    id 28
    name "ADNP"
    label "ADNP"
    colors "#FF5F5F"
    diffs 2.04137938737681
    totalFlows 9.63377091143835
    degree 1
  ]
  node
  [
    id 29
    name "UBE4B"
    label "UBE4B"
    colors "#5353FF"
    diffs -3.25412151738567
    totalFlows 8.52073432380808
    degree 1
  ]
  node
  [
    id 30
    name "ZNF320"
    label "ZNF320"
    colors "#1C1CFF"
    diffs -5.52924508627756
    totalFlows 5.52924508627756
    degree 1
  ]
  node
  [
    id 31
    name "ZNF841"
    label "ZNF841"
    colors "#9797FF"
    diffs -1.92565188554439
    totalFlows 1.92565188554439
    degree 1
  ]
  node
  [
    id 32
    name "CHD9"
    label "CHD9"
    colors "#4C4CFF"
    diffs -3.36273634596868
    totalFlows 4.87622711454623
    degree 1
  ]
  node
  [
    id 33
    name "ZNF879"
    label "ZNF879"
    colors "#9898FF"
    diffs -1.91870430223389
    totalFlows 1.91870430223389
    degree 1
  ]
  node
  [
    id 34
    name "MSL1"
    label "MSL1"
    colors "#DADAFF"
    diffs -1.47884103196325
    totalFlows 6.97841995244164
    degree 1
  ]
  node
  [
    id 35
    name "PRKAA2"
    label "PRKAA2"
    colors "#FF0E0E"
    diffs 13.6464633579821
    totalFlows 21.2704760481301
    degree 1
  ]
  node
  [
    id 36
    name "ZNF318"
    label "ZNF318"
    colors "#3232FF"
    diffs -4.26433318058734
    totalFlows 6.17534072306329
    degree 1
  ]
  node
  [
    id 37
    name "BRMS1"
    label "BRMS1"
    colors "#FFA5A5"
    diffs 0.324088439064945
    totalFlows 5.20187455126692
    degree 1
  ]
  node
  [
    id 38
    name "ESRRA"
    label "ESRRA"
    colors "#1A1AFF"
    diffs -5.86730884025563
    totalFlows 12.171483669122
    degree 1
  ]
  node
  [
    id 39
    name "ITGB3BP"
    label "ITGB3BP"
    colors "#AEAEFF"
    diffs -1.79456628442313
    totalFlows 13.7523004748139
    degree 1
  ]
  node
  [
    id 40
    name "NOP2"
    label "NOP2"
    colors "#FF5454"
    diffs 2.35192939915191
    totalFlows 6.33079859942942
    degree 1
  ]
  node
  [
    id 41
    name "RHOH"
    label "RHOH"
    colors "#FF4545"
    diffs 2.97500251830201
    totalFlows 3.15629922519605
    degree 1
  ]
  node
  [
    id 42
    name "SNRPA"
    label "SNRPA"
    colors "#8383FF"
    diffs -2.02150576040785
    totalFlows 10.1802451587359
    degree 1
  ]
  node
  [
    id 43
    name "CTNND2"
    label "CTNND2"
    colors "#FF8383"
    diffs 0.903316723733881
    totalFlows 6.46605060379302
    degree 1
  ]
  node
  [
    id 44
    name "ZNF74"
    label "ZNF74"
    colors "#4343FF"
    diffs -3.68373940111589
    totalFlows 3.68373940111589
    degree 1
  ]
  node
  [
    id 45
    name "MORF4L2"
    label "MORF4L2"
    colors "#FF3B3B"
    diffs 3.89961472698484
    totalFlows 6.43099624909301
    degree 1
  ]
  node
  [
    id 46
    name "SYNCRIP"
    label "SYNCRIP"
    colors "#0E0EFF"
    diffs -8.41259708465198
    totalFlows 19.2339988671431
    degree 1
  ]
  node
  [
    id 47
    name "UTP14A"
    label "UTP14A"
    colors "#7474FF"
    diffs -2.55688501906731
    totalFlows 11.6804907178797
    degree 1
  ]
  node
  [
    id 48
    name "E2F4"
    label "E2F4"
    colors "#FF5A5A"
    diffs 2.12499871328977
    totalFlows 10.4235541508432
    degree 1
  ]
  node
  [
    id 49
    name "ZNF606"
    label "ZNF606"
    colors "#8686FF"
    diffs -1.98921987511391
    totalFlows 5.33792343649046
    degree 1
  ]
  node
  [
    id 50
    name "PCGF3"
    label "PCGF3"
    colors "#1717FF"
    diffs -6.29403595565946
    totalFlows 9.47240641007165
    degree 1
  ]
  node
  [
    id 51
    name "RXRG"
    label "RXRG"
    colors "#FF4141"
    diffs 3.39149848915134
    totalFlows 3.83540515280373
    degree 1
  ]
  node
  [
    id 52
    name "NOLC1"
    label "NOLC1"
    colors "#FFAFAF"
    diffs 0.137929963649928
    totalFlows 5.34106132315673
    degree 1
  ]
  node
  [
    id 53
    name "ZFHX4"
    label "ZFHX4"
    colors "#9C9CFF"
    diffs -1.87713146981107
    totalFlows 1.87713146981107
    degree 1
  ]
  node
  [
    id 54
    name "ZBTB16"
    label "ZBTB16"
    colors "#3D3DFF"
    diffs -3.83234733356501
    totalFlows 17.0132088781542
    degree 1
  ]
  node
  [
    id 55
    name "ELP5"
    label "ELP5"
    colors "#3D3DFF"
    diffs -3.81406388494429
    totalFlows 3.81406388494429
    degree 1
  ]
  node
  [
    id 56
    name "CNOT10"
    label "CNOT10"
    colors "#FF8686"
    diffs 0.826617525833103
    totalFlows 5.03253334323328
    degree 1
  ]
  node
  [
    id 57
    name "AXIN1"
    label "AXIN1"
    colors "#E4E4FF"
    diffs -1.39591169025666
    totalFlows 11.1652531799434
    degree 1
  ]
  node
  [
    id 58
    name "ZNF223"
    label "ZNF223"
    colors "#9D9DFF"
    diffs -1.87096124186248
    totalFlows 1.87096124186248
    degree 1
  ]
  node
  [
    id 59
    name "MMS19"
    label "MMS19"
    colors "#FF7474"
    diffs 1.3736243626336
    totalFlows 19.3668049144576
    degree 1
  ]
  node
  [
    id 60
    name "SAT1"
    label "SAT1"
    colors "#2C2CFF"
    diffs -4.66089581842897
    totalFlows 9.62842889492537
    degree 1
  ]
  node
  [
    id 61
    name "SP4"
    label "SP4"
    colors "#3C3CFF"
    diffs -3.83880521777654
    totalFlows 3.83880521777654
    degree 1
  ]
  node
  [
    id 62
    name "TOP2B"
    label "TOP2B"
    colors "#FF5050"
    diffs 2.42607416543936
    totalFlows 8.43606084863591
    degree 1
  ]
  node
  [
    id 63
    name "IGF2BP1"
    label "IGF2BP1"
    colors "#1B1BFF"
    diffs -5.73685620538864
    totalFlows 10.9922009367211
    degree 1
  ]
  node
  [
    id 64
    name "ASXL1"
    label "ASXL1"
    colors "#FF6B6B"
    diffs 1.62290717856729
    totalFlows 1.97227779461355
    degree 1
  ]
  node
  [
    id 65
    name "ZBTB33"
    label "ZBTB33"
    colors "#8888FF"
    diffs -1.97133346865263
    totalFlows 1.97133346865263
    degree 1
  ]
  node
  [
    id 66
    name "TRIM41"
    label "TRIM41"
    colors "#2828FF"
    diffs -4.75047315043517
    totalFlows 14.8706427179595
    degree 1
  ]
  node
  [
    id 67
    name "LSM11"
    label "LSM11"
    colors "#4A4AFF"
    diffs -3.40306566025863
    totalFlows 4.62348350016563
    degree 1
  ]
  node
  [
    id 68
    name "MAP3K13"
    label "MAP3K13"
    colors "#8B8BFF"
    diffs -1.96634466786155
    totalFlows 3.60139596421336
    degree 1
  ]
  node
  [
    id 69
    name "PRDM4"
    label "PRDM4"
    colors "#1D1DFF"
    diffs -5.49218043668839
    totalFlows 5.62411035589463
    degree 1
  ]
  node
  [
    id 70
    name "FOXP3"
    label "FOXP3"
    colors "#FF5A5A"
    diffs 2.18836256914679
    totalFlows 6.76086211821272
    degree 1
  ]
  node
  [
    id 71
    name "RAB5B"
    label "RAB5B"
    colors "#FF7979"
    diffs 1.2072466357574
    totalFlows 3.79768030399396
    degree 1
  ]
  node
  [
    id 72
    name "KHDRBS2"
    label "KHDRBS2"
    colors "#FF3737"
    diffs 4.36576973466415
    totalFlows 29.04996592606
    degree 1
  ]
  node
  [
    id 73
    name "TCEAL4"
    label "TCEAL4"
    colors "#1414FF"
    diffs -6.72046643260696
    totalFlows 8.63077816135726
    degree 1
  ]
  node
  [
    id 74
    name "METTL17"
    label "METTL17"
    colors "#FF4040"
    diffs 3.54047850772799
    totalFlows 1.93249745436766
    degree 1
  ]
  node
  [
    id 75
    name "ZNF594"
    label "ZNF594"
    colors "#4040FF"
    diffs -3.74555061075571
    totalFlows 3.74555061075571
    degree 1
  ]
  node
  [
    id 76
    name "ZNF277"
    label "ZNF277"
    colors "#FFD2D2"
    diffs -0.302611343336556
    totalFlows 1.83222551633549
    degree 1
  ]
  node
  [
    id 77
    name "E2F1"
    label "E2F1"
    colors "#FF1D1D"
    diffs 7.81784269194754
    totalFlows 34.5644980599536
    degree 1
  ]
  node
  [
    id 78
    name "HMGN5"
    label "HMGN5"
    colors "#A7A7FF"
    diffs -1.83023273430903
    totalFlows 1.83023273430903
    degree 1
  ]
  node
  [
    id 79
    name "MAPK9"
    label "MAPK9"
    colors "#FF0F0F"
    diffs 13.6089928272992
    totalFlows 26.8079371987399
    degree 1
  ]
  node
  [
    id 80
    name "BARX1"
    label "BARX1"
    colors "#FFDEDE"
    diffs -0.505228932376987
    totalFlows 1.92443992670662
    degree 1
  ]
  node
  [
    id 81
    name "THOP1"
    label "THOP1"
    colors "#FFDCDC"
    diffs -0.469756955149369
    totalFlows 3.9847704125299
    degree 1
  ]
  node
  [
    id 82
    name "PPA1"
    label "PPA1"
    colors "#FF8888"
    diffs 0.818583960630276
    totalFlows 2.78344729521151
    degree 1
  ]
  node
  [
    id 83
    name "KHSRP"
    label "KHSRP"
    colors "#FF0A0A"
    diffs 16.7684396663018
    totalFlows 29.7419066406639
    degree 1
  ]
  node
  [
    id 84
    name "NUP62"
    label "NUP62"
    colors "#FF3333"
    diffs 4.60638563079076
    totalFlows 7.66794932006868
    degree 1
  ]
  node
  [
    id 85
    name "UBE2C"
    label "UBE2C"
    colors "#6666FF"
    diffs -2.8386778090779
    totalFlows 9.32714399590295
    degree 1
  ]
  node
  [
    id 86
    name "CNOT6"
    label "CNOT6"
    colors "#1D1DFF"
    diffs -5.49474035505179
    totalFlows 13.4452046793416
    degree 1
  ]
  node
  [
    id 87
    name "UBASH3A"
    label "UBASH3A"
    colors "#FF6363"
    diffs 1.79422277635314
    totalFlows 1.91321037973799
    degree 1
  ]
  node
  [
    id 88
    name "ZNF100"
    label "ZNF100"
    colors "#A9A9FF"
    diffs -1.81341560732485
    totalFlows 1.81341560732485
    degree 1
  ]
  node
  [
    id 89
    name "MEAF6"
    label "MEAF6"
    colors "#4848FF"
    diffs -3.47571531248018
    totalFlows 6.26118676946294
    degree 1
  ]
  node
  [
    id 90
    name "ZNF880"
    label "ZNF880"
    colors "#ABABFF"
    diffs -1.81145754673246
    totalFlows 1.81145754673246
    degree 1
  ]
  node
  [
    id 91
    name "BCL6"
    label "BCL6"
    colors "#FF0D0D"
    diffs 14.4689516720667
    totalFlows 10.6217082584485
    degree 1
  ]
  node
  [
    id 92
    name "SKIV2L"
    label "SKIV2L"
    colors "#B7B7FF"
    diffs -1.71743392503822
    totalFlows 1.88462307712304
    degree 1
  ]
  node
  [
    id 93
    name "PUF60"
    label "PUF60"
    colors "#1919FF"
    diffs -5.88286793937512
    totalFlows 51.9286279191287
    degree 1
  ]
  node
  [
    id 94
    name "EPC2"
    label "EPC2"
    colors "#FF8181"
    diffs 1.02671666867092
    totalFlows 3.74149427694964
    degree 1
  ]
  node
  [
    id 95
    name "ZNF671"
    label "ZNF671"
    colors "#3434FF"
    diffs -4.17960028581161
    totalFlows 4.17960028581161
    degree 1
  ]
  node
  [
    id 96
    name "BCL2L11"
    label "BCL2L11"
    colors "#FF5B5B"
    diffs 2.11937800691526
    totalFlows 2.6531681201656
    degree 1
  ]
  node
  [
    id 97
    name "ZNF597"
    label "ZNF597"
    colors "#4B4BFF"
    diffs -3.38442648766596
    totalFlows 3.38442648766596
    degree 1
  ]
  node
  [
    id 98
    name "RBFOX1"
    label "RBFOX1"
    colors "#4D4DFF"
    diffs -3.34401737919212
    totalFlows 3.34401737919212
    degree 1
  ]
  node
  [
    id 99
    name "PHF12"
    label "PHF12"
    colors "#9A9AFF"
    diffs -1.89538279480842
    totalFlows 1.89538279480842
    degree 1
  ]
  node
  [
    id 100
    name "ZIM3"
    label "ZIM3"
    colors "#ADADFF"
    diffs -1.79502051047531
    totalFlows 1.79502051047531
    degree 1
  ]
  node
  [
    id 101
    name "RPAP2"
    label "RPAP2"
    colors "#3030FF"
    diffs -4.44759674705283
    totalFlows 4.44759674705283
    degree 1
  ]
  node
  [
    id 102
    name "DDX18"
    label "DDX18"
    colors "#FFB7B7"
    diffs 0.0139456704377079
    totalFlows 1.97705347125914
    degree 1
  ]
  node
  [
    id 103
    name "PGR"
    label "PGR"
    colors "#FF1616"
    diffs 10.7055760978314
    totalFlows 3.98565220505809
    degree 1
  ]
  node
  [
    id 104
    name "HLTF"
    label "HLTF"
    colors "#FF0606"
    diffs 20.4325608728682
    totalFlows 5.87646763559763
    degree 1
  ]
  node
  [
    id 105
    name "CNOT7"
    label "CNOT7"
    colors "#7D7DFF"
    diffs -2.16752090006497
    totalFlows 5.49669482209196
    degree 1
  ]
  node
  [
    id 106
    name "PML"
    label "PML"
    colors "#FF9B9B"
    diffs 0.470651743471834
    totalFlows 54.0085159729507
    degree 1
  ]
  node
  [
    id 107
    name "TRAIP"
    label "TRAIP"
    colors "#FF7070"
    diffs 1.44835188213332
    totalFlows 3.73994820238967
    degree 1
  ]
  node
  [
    id 108
    name "ZNF280C"
    label "ZNF280C"
    colors "#FFC9C9"
    diffs -0.188769749363022
    totalFlows 1.78417823176617
    degree 1
  ]
  node
  [
    id 109
    name "ZNF716"
    label "ZNF716"
    colors "#FFDFDF"
    diffs -0.529871156395702
    totalFlows 1.78323218805312
    degree 1
  ]
  node
  [
    id 110
    name "DNMT3A"
    label "DNMT3A"
    colors "#FF2C2C"
    diffs 5.50024465777663
    totalFlows 4.58136015642129
    degree 1
  ]
  node
  [
    id 111
    name "POLD3"
    label "POLD3"
    colors "#9D9DFF"
    diffs -1.87276011430063
    totalFlows 3.58625885714512
    degree 1
  ]
  node
  [
    id 112
    name "CREM"
    label "CREM"
    colors "#3838FF"
    diffs -3.95081815117488
    totalFlows 8.97473537676458
    degree 1
  ]
  node
  [
    id 113
    name "ETS2"
    label "ETS2"
    colors "#FF3232"
    diffs 4.90551688152159
    totalFlows 4.35882681112713
    degree 1
  ]
  node
  [
    id 114
    name "ZNF418"
    label "ZNF418"
    colors "#B0B0FF"
    diffs -1.77784876674902
    totalFlows 1.77784876674902
    degree 1
  ]
  node
  [
    id 115
    name "AR"
    label "AR"
    colors "#0808FF"
    diffs -10.096157265457
    totalFlows 108.863976296029
    degree 1
  ]
  node
  [
    id 116
    name "ELOF1"
    label "ELOF1"
    colors "#3737FF"
    diffs -4.10806470689553
    totalFlows 4.10806470689553
    degree 1
  ]
  node
  [
    id 117
    name "YBX2"
    label "YBX2"
    colors "#7B7BFF"
    diffs -2.22177791265663
    totalFlows 2.22177791265663
    degree 1
  ]
  node
  [
    id 118
    name "SAP30"
    label "SAP30"
    colors "#FF8E8E"
    diffs 0.656456982015982
    totalFlows 13.3118796068087
    degree 1
  ]
  node
  [
    id 119
    name "COMMD9"
    label "COMMD9"
    colors "#FFB4B4"
    diffs 0.08657533627131
    totalFlows 1.84215442848109
    degree 1
  ]
  node
  [
    id 120
    name "PPP2CA"
    label "PPP2CA"
    colors "#FF0101"
    diffs 34.7622302304272
    totalFlows 92.4616505763257
    degree 1
  ]
  node
  [
    id 121
    name "TCF7L2"
    label "TCF7L2"
    colors "#FF6060"
    diffs 2.03058110375091
    totalFlows 4.81331362755009
    degree 1
  ]
  node
  [
    id 122
    name "BACH1"
    label "BACH1"
    colors "#2222FF"
    diffs -4.93216909756674
    totalFlows 6.80792765317389
    degree 1
  ]
  node
  [
    id 123
    name "STOM"
    label "STOM"
    colors "#FF6D6D"
    diffs 1.59667029083974
    totalFlows 2.62138613616031
    degree 1
  ]
  node
  [
    id 124
    name "UBE2J2"
    label "UBE2J2"
    colors "#AEAEFF"
    diffs -1.78774947439698
    totalFlows 3.27166874195285
    degree 1
  ]
  node
  [
    id 125
    name "ATXN10"
    label "ATXN10"
    colors "#8080FF"
    diffs -2.11305000180788
    totalFlows 3.68883142733906
    degree 1
  ]
  node
  [
    id 126
    name "ZNF197"
    label "ZNF197"
    colors "#FFFAFA"
    diffs -1.16895440094419
    totalFlows 4.25371714466617
    degree 1
  ]
  node
  [
    id 127
    name "SMAD3"
    label "SMAD3"
    colors "#0202FF"
    diffs -16.9772018974755
    totalFlows 121.784221661052
    degree 1
  ]
  node
  [
    id 128
    name "KLF6"
    label "KLF6"
    colors "#C6C6FF"
    diffs -1.62784838988792
    totalFlows 3.47332945917183
    degree 1
  ]
  node
  [
    id 129
    name "TFB1M"
    label "TFB1M"
    colors "#FF7171"
    diffs 1.42598860638684
    totalFlows 1.75454332395609
    degree 1
  ]
  node
  [
    id 130
    name "ZNF135"
    label "ZNF135"
    colors "#1717FF"
    diffs -6.32039480570762
    totalFlows 6.4024102928857
    degree 1
  ]
  node
  [
    id 131
    name "ELMSAN1"
    label "ELMSAN1"
    colors "#5C5CFF"
    diffs -3.04473487978584
    totalFlows 4.96382991484362
    degree 1
  ]
  node
  [
    id 132
    name "ZNF107"
    label "ZNF107"
    colors "#8282FF"
    diffs -2.05328151222683
    totalFlows 3.55168508118168
    degree 1
  ]
  node
  [
    id 133
    name "HNRNPL"
    label "HNRNPL"
    colors "#FF4A4A"
    diffs 2.74270183974756
    totalFlows 13.5769416393338
    degree 1
  ]
  node
  [
    id 134
    name "ZNF735"
    label "ZNF735"
    colors "#B4B4FF"
    diffs -1.75089864822733
    totalFlows 1.75089864822733
    degree 1
  ]
  node
  [
    id 135
    name "TBPL1"
    label "TBPL1"
    colors "#FF6A6A"
    diffs 1.64087022654701
    totalFlows 4.00726048835961
    degree 1
  ]
  node
  [
    id 136
    name "AKAP17A"
    label "AKAP17A"
    colors "#7A7AFF"
    diffs -2.30449152560434
    totalFlows 6.3122174837909
    degree 1
  ]
  node
  [
    id 137
    name "CNBP"
    label "CNBP"
    colors "#FF0B0B"
    diffs 16.0923743524554
    totalFlows 25.7476849889258
    degree 1
  ]
  node
  [
    id 138
    name "POLR1E"
    label "POLR1E"
    colors "#FF6262"
    diffs 1.90002698727272
    totalFlows 3.52903475047069
    degree 1
  ]
  node
  [
    id 139
    name "ZNF599"
    label "ZNF599"
    colors "#FF4E4E"
    diffs 2.44306627785196
    totalFlows 2.57455505086709
    degree 1
  ]
  node
  [
    id 140
    name "ZNF7"
    label "ZNF7"
    colors "#6E6EFF"
    diffs -2.66517382486113
    totalFlows 4.48999126269457
    degree 1
  ]
  node
  [
    id 141
    name "ZNF146"
    label "ZNF146"
    colors "#5A5AFF"
    diffs -3.11611996782606
    totalFlows 3.11611996782606
    degree 1
  ]
  node
  [
    id 142
    name "PKN3"
    label "PKN3"
    colors "#AAAAFF"
    diffs -1.81304048532441
    totalFlows 1.81304048532441
    degree 1
  ]
  node
  [
    id 143
    name "UGGT1"
    label "UGGT1"
    colors "#4E4EFF"
    diffs -3.31443495476406
    totalFlows 3.64762419338235
    degree 1
  ]
  node
  [
    id 144
    name "ZNF138"
    label "ZNF138"
    colors "#FF6E6E"
    diffs 1.48518667722777
    totalFlows 3.62273962780105
    degree 1
  ]
  node
  [
    id 145
    name "ZNF473"
    label "ZNF473"
    colors "#1515FF"
    diffs -6.57295655380676
    totalFlows 8.79745139512773
    degree 1
  ]
  node
  [
    id 146
    name "KCNIP3"
    label "KCNIP3"
    colors "#4242FF"
    diffs -3.72062521285934
    totalFlows 3.72062521285934
    degree 1
  ]
  node
  [
    id 147
    name "QKI"
    label "QKI"
    colors "#FF4B4B"
    diffs 2.66488003629224
    totalFlows 3.59529230000198
    degree 1
  ]
  node
  [
    id 148
    name "CDCA5"
    label "CDCA5"
    colors "#FF8C8C"
    diffs 0.708095063764428
    totalFlows 3.13895561119851
    degree 1
  ]
  node
  [
    id 149
    name "VPS45"
    label "VPS45"
    colors "#FFA8A8"
    diffs 0.273154569787162
    totalFlows 2.57226596863582
    degree 1
  ]
  node
  [
    id 150
    name "HMGN4"
    label "HMGN4"
    colors "#B1B1FF"
    diffs -1.77213549483193
    totalFlows 1.77213549483193
    degree 1
  ]
  node
  [
    id 151
    name "METTL4"
    label "METTL4"
    colors "#B6B6FF"
    diffs -1.72952020561309
    totalFlows 1.72952020561309
    degree 1
  ]
  node
  [
    id 152
    name "GTF2F1"
    label "GTF2F1"
    colors "#FF1F1F"
    diffs 6.69111407965362
    totalFlows 11.9596766756585
    degree 1
  ]
  node
  [
    id 153
    name "ZNF429"
    label "ZNF429"
    colors "#FFD4D4"
    diffs -0.307155245534756
    totalFlows 1.72560213161728
    degree 1
  ]
  node
  [
    id 154
    name "MOV10"
    label "MOV10"
    colors "#4B4BFF"
    diffs -3.37799285168812
    totalFlows 28.1156745657944
    degree 1
  ]
  node
  [
    id 155
    name "ZBTB46"
    label "ZBTB46"
    colors "#8989FF"
    diffs -1.96775929927515
    totalFlows 3.3591236189945
    degree 1
  ]
  node
  [
    id 156
    name "YARS2"
    label "YARS2"
    colors "#8B8BFF"
    diffs -1.96380597486502
    totalFlows 1.96380597486502
    degree 1
  ]
  node
  [
    id 157
    name "ZNF670"
    label "ZNF670"
    colors "#B5B5FF"
    diffs -1.73628879467684
    totalFlows 7.97719204349136
    degree 1
  ]
  node
  [
    id 158
    name "DNAJA3"
    label "DNAJA3"
    colors "#FF3636"
    diffs 4.4124851593572
    totalFlows 6.45401977807377
    degree 1
  ]
  node
  [
    id 159
    name "PAX7"
    label "PAX7"
    colors "#FF7777"
    diffs 1.34020826474608
    totalFlows 1.94577816043507
    degree 1
  ]
  node
  [
    id 160
    name "DIP2C"
    label "DIP2C"
    colors "#B8B8FF"
    diffs -1.70722008728503
    totalFlows 1.70722008728503
    degree 1
  ]
  node
  [
    id 161
    name "PTCD3"
    label "PTCD3"
    colors "#FFA6A6"
    diffs 0.316722398299563
    totalFlows 3.60423357434784
    degree 1
  ]
  node
  [
    id 162
    name "RBBP4"
    label "RBBP4"
    colors "#2B2BFF"
    diffs -4.68442242985815
    totalFlows 57.7774440520879
    degree 1
  ]
  node
  [
    id 163
    name "TSEN34"
    label "TSEN34"
    colors "#4545FF"
    diffs -3.58914484582899
    totalFlows 6.39784021099618
    degree 1
  ]
  node
  [
    id 164
    name "JUN"
    label "JUN"
    colors "#FF0000"
    diffs 39.098847554094
    totalFlows 44.7103064775429
    degree 1
  ]
  node
  [
    id 165
    name "PTF1A"
    label "PTF1A"
    colors "#FFB0B0"
    diffs 0.121291366937094
    totalFlows 1.70005092317015
    degree 1
  ]
  node
  [
    id 166
    name "HINT1"
    label "HINT1"
    colors "#FF3737"
    diffs 4.28411542360656
    totalFlows 5.55272460994117
    degree 1
  ]
  node
  [
    id 167
    name "PFDN1"
    label "PFDN1"
    colors "#FF1414"
    diffs 11.1224551651721
    totalFlows 27.1218545367496
    degree 1
  ]
  node
  [
    id 168
    name "ZNF708"
    label "ZNF708"
    colors "#FFD7D7"
    diffs -0.3329572689553
    totalFlows 1.68660058041357
    degree 1
  ]
  node
  [
    id 169
    name "HSPA1L"
    label "HSPA1L"
    colors "#FF2929"
    diffs 5.70988984769024
    totalFlows 8.17712969913211
    degree 1
  ]
  node
  [
    id 170
    name "CDK4"
    label "CDK4"
    colors "#1A1AFF"
    diffs -5.86167036279728
    totalFlows 20.8571713719637
    degree 1
  ]
  node
  [
    id 171
    name "ARNT"
    label "ARNT"
    colors "#FFFBFB"
    diffs -1.17803931071377
    totalFlows 6.55698994492097
    degree 1
  ]
  node
  [
    id 172
    name "PARK2"
    label "PARK2"
    colors "#FF0808"
    diffs 18.7463447945406
    totalFlows 131.262097759639
    degree 1
  ]
  node
  [
    id 173
    name "TMED1"
    label "TMED1"
    colors "#9191FF"
    diffs -1.94655609647113
    totalFlows 1.94655609647113
    degree 1
  ]
  node
  [
    id 174
    name "NEIL3"
    label "NEIL3"
    colors "#B4B4FF"
    diffs -1.74634623241482
    totalFlows 1.74634623241482
    degree 1
  ]
  node
  [
    id 175
    name "DENND4A"
    label "DENND4A"
    colors "#FFDBDB"
    diffs -0.456008603826926
    totalFlows 3.3544395121527
    degree 1
  ]
  node
  [
    id 176
    name "ZNF789"
    label "ZNF789"
    colors "#FFC6C6"
    diffs -0.15284616860692
    totalFlows 1.67982418613104
    degree 1
  ]
  node
  [
    id 177
    name "ZNF85"
    label "ZNF85"
    colors "#FF6969"
    diffs 1.64300108601877
    totalFlows 1.67901621885034
    degree 1
  ]
  node
  [
    id 178
    name "TOP3A"
    label "TOP3A"
    colors "#2020FF"
    diffs -5.02187699647855
    totalFlows 5.25460578115768
    degree 1
  ]
  node
  [
    id 179
    name "GTF2H4"
    label "GTF2H4"
    colors "#6161FF"
    diffs -2.96511319239801
    totalFlows 5.17721069742845
    degree 1
  ]
  node
  [
    id 180
    name "MKL1"
    label "MKL1"
    colors "#FFE9E9"
    diffs -0.797525903881415
    totalFlows 4.70328163845862
    degree 1
  ]
  node
  [
    id 181
    name "ARIH2"
    label "ARIH2"
    colors "#0404FF"
    diffs -15.4871267166935
    totalFlows 18.5398123823706
    degree 1
  ]
  node
  [
    id 182
    name "MSX2"
    label "MSX2"
    colors "#FF5656"
    diffs 2.3053496865671
    totalFlows 5.43821334592626
    degree 1
  ]
  node
  [
    id 183
    name "IL16"
    label "IL16"
    colors "#FF0E0E"
    diffs 13.9775352018966
    totalFlows 3.01565738451123
    degree 1
  ]
  node
  [
    id 184
    name "HIST1H4A"
    label "HIST1H4A"
    colors "#0D0DFF"
    diffs -8.94524058462144
    totalFlows 42.328543071712
    degree 1
  ]
  node
  [
    id 185
    name "TAF4"
    label "TAF4"
    colors "#7272FF"
    diffs -2.60442589967004
    totalFlows 7.01665654927727
    degree 1
  ]
  node
  [
    id 186
    name "TADA1"
    label "TADA1"
    colors "#FF4C4C"
    diffs 2.50968740631782
    totalFlows 3.14552971110831
    degree 1
  ]
  node
  [
    id 187
    name "IRF6"
    label "IRF6"
    colors "#FFBCBC"
    diffs -0.01922963993059
    totalFlows 1.66757486127475
    degree 1
  ]
  node
  [
    id 188
    name "EFTUD2"
    label "EFTUD2"
    colors "#FF2828"
    diffs 5.97061798949843
    totalFlows 6.89437183520577
    degree 1
  ]
  node
  [
    id 189
    name "LAMA5"
    label "LAMA5"
    colors "#FF5454"
    diffs 2.3260090887993
    totalFlows 1.73571230154258
    degree 1
  ]
  node
  [
    id 190
    name "PAPSS2"
    label "PAPSS2"
    colors "#FFD6D6"
    diffs -0.328974794171045
    totalFlows 3.45377219572287
    degree 1
  ]
  node
  [
    id 191
    name "ASH2L"
    label "ASH2L"
    colors "#FF2D2D"
    diffs 5.49938113185101
    totalFlows 15.610341577743
    degree 1
  ]
  node
  [
    id 192
    name "NEK9"
    label "NEK9"
    colors "#FF7373"
    diffs 1.37609823666751
    totalFlows 2.57902393169662
    degree 1
  ]
  node
  [
    id 193
    name "SKP2"
    label "SKP2"
    colors "#FBFBFF"
    diffs -1.21400696179738
    totalFlows 14.1234580800849
    degree 1
  ]
  node
  [
    id 194
    name "RELA"
    label "RELA"
    colors "#FF0303"
    diffs 25.4881302453446
    totalFlows 108.3581491621
    degree 1
  ]
  node
  [
    id 195
    name "WDR92"
    label "WDR92"
    colors "#FF3D3D"
    diffs 3.79532998011563
    totalFlows 1.68601713667126
    degree 1
  ]
  node
  [
    id 196
    name "ZNF319"
    label "ZNF319"
    colors "#C1C1FF"
    diffs -1.6577718782841
    totalFlows 1.6577718782841
    degree 1
  ]
  node
  [
    id 197
    name "RECQL5"
    label "RECQL5"
    colors "#FF2E2E"
    diffs 5.38254477108463
    totalFlows 9.22566743527949
    degree 1
  ]
  node
  [
    id 198
    name "ZNF626"
    label "ZNF626"
    colors "#C2C2FF"
    diffs -1.65574291600967
    totalFlows 1.65574291600967
    degree 1
  ]
  node
  [
    id 199
    name "FBXL15"
    label "FBXL15"
    colors "#BDBDFF"
    diffs -1.66856003759743
    totalFlows 3.23186205836581
    degree 1
  ]
  node
  [
    id 200
    name "EIF2B3"
    label "EIF2B3"
    colors "#FFE3E3"
    diffs -0.70560752430932
    totalFlows 2.46732102765616
    degree 1
  ]
  node
  [
    id 201
    name "MAGED1"
    label "MAGED1"
    colors "#BDBDFF"
    diffs -1.67074451278516
    totalFlows 37.6529046675835
    degree 1
  ]
  node
  [
    id 202
    name "RBM25"
    label "RBM25"
    colors "#FF5E5E"
    diffs 2.04420625851922
    totalFlows 5.16351037744826
    degree 1
  ]
  node
  [
    id 203
    name "LRRC45"
    label "LRRC45"
    colors "#9A9AFF"
    diffs -1.89546759645396
    totalFlows 1.89546759645396
    degree 1
  ]
  node
  [
    id 204
    name "ETV4"
    label "ETV4"
    colors "#FFB3B3"
    diffs 0.0938591387732841
    totalFlows 1.81687447964289
    degree 1
  ]
  node
  [
    id 205
    name "ZNF761"
    label "ZNF761"
    colors "#C3C3FF"
    diffs -1.64846245753099
    totalFlows 1.64846245753099
    degree 1
  ]
  node
  [
    id 206
    name "AEN"
    label "AEN"
    colors "#FF6464"
    diffs 1.78098249182057
    totalFlows 10.4883259401957
    degree 1
  ]
  node
  [
    id 207
    name "ZNF490"
    label "ZNF490"
    colors "#4141FF"
    diffs -3.72714875883083
    totalFlows 7.40829530310847
    degree 1
  ]
  node
  [
    id 208
    name "ZNF77"
    label "ZNF77"
    colors "#C5C5FF"
    diffs -1.6440635968764
    totalFlows 1.6440635968764
    degree 1
  ]
  node
  [
    id 209
    name "FBRS"
    label "FBRS"
    colors "#7373FF"
    diffs -2.60097626908752
    totalFlows 2.60097626908752
    degree 1
  ]
  node
  [
    id 210
    name "USP5"
    label "USP5"
    colors "#FF8686"
    diffs 0.841444580956536
    totalFlows 7.90588590292265
    degree 1
  ]
  node
  [
    id 211
    name "ZBTB2"
    label "ZBTB2"
    colors "#FF6363"
    diffs 1.85415783171471
    totalFlows 1.6397291687104
    degree 1
  ]
  node
  [
    id 212
    name "FOXM1"
    label "FOXM1"
    colors "#FF8888"
    diffs 0.809797232747963
    totalFlows 15.6591527586555
    degree 1
  ]
  node
  [
    id 213
    name "BRAP"
    label "BRAP"
    colors "#7676FF"
    diffs -2.43439958986926
    totalFlows 3.34547233959892
    degree 1
  ]
  node
  [
    id 214
    name "FN1"
    label "FN1"
    colors "#FF8787"
    diffs 0.820819280775922
    totalFlows 72.7497230628259
    degree 1
  ]
  node
  [
    id 215
    name "NARFL"
    label "NARFL"
    colors "#E0E0FF"
    diffs -1.43346259713664
    totalFlows 3.31261377695733
    degree 1
  ]
  node
  [
    id 216
    name "GET4"
    label "GET4"
    colors "#FFF4F4"
    diffs -1.08366244021426
    totalFlows 1.63739768106123
    degree 1
  ]
  node
  [
    id 217
    name "POLR2E"
    label "POLR2E"
    colors "#FF7676"
    diffs 1.34293923769297
    totalFlows 7.26013788798551
    degree 1
  ]
  node
  [
    id 218
    name "SSRP1"
    label "SSRP1"
    colors "#FF1010"
    diffs 13.0320186228887
    totalFlows 33.354697389706
    degree 1
  ]
  node
  [
    id 219
    name "DNAAF5"
    label "DNAAF5"
    colors "#3434FF"
    diffs -4.19743421693942
    totalFlows 4.19743421693942
    degree 1
  ]
  node
  [
    id 220
    name "ACIN1"
    label "ACIN1"
    colors "#0B0BFF"
    diffs -9.15596658997298
    totalFlows 39.0346761472325
    degree 1
  ]
  node
  [
    id 221
    name "S100A9"
    label "S100A9"
    colors "#C4C4FF"
    diffs -1.64595065268338
    totalFlows 7.81137123933058
    degree 1
  ]
  node
  [
    id 222
    name "CAND2"
    label "CAND2"
    colors "#8686FF"
    diffs -1.97668140709154
    totalFlows 1.97668140709154
    degree 1
  ]
  node
  [
    id 223
    name "ASCC3"
    label "ASCC3"
    colors "#8D8DFF"
    diffs -1.95745233783309
    totalFlows 3.5338303787615
    degree 1
  ]
  node
  [
    id 224
    name "LIN7A"
    label "LIN7A"
    colors "#FFF7F7"
    diffs -1.14167832730108
    totalFlows 1.69317217927995
    degree 1
  ]
  node
  [
    id 225
    name "HOXC10"
    label "HOXC10"
    colors "#C9C9FF"
    diffs -1.61928973538888
    totalFlows 1.61928973538888
    degree 1
  ]
  node
  [
    id 226
    name "SLC25A6"
    label "SLC25A6"
    colors "#FF2222"
    diffs 6.44348952149454
    totalFlows 4.41435812449091
    degree 1
  ]
  node
  [
    id 227
    name "STX16"
    label "STX16"
    colors "#FFEFEF"
    diffs -1.02149302994064
    totalFlows 1.94946306982912
    degree 1
  ]
  node
  [
    id 228
    name "OGT"
    label "OGT"
    colors "#FF3F3F"
    diffs 3.70349936365969
    totalFlows 4.66641956345414
    degree 1
  ]
  node
  [
    id 229
    name "GLIS2"
    label "GLIS2"
    colors "#FF6E6E"
    diffs 1.48010218046128
    totalFlows 1.96442643704828
    degree 1
  ]
  node
  [
    id 230
    name "LOXL2"
    label "LOXL2"
    colors "#9494FF"
    diffs -1.93768062438832
    totalFlows 1.93768062438832
    degree 1
  ]
  node
  [
    id 231
    name "TCEA2"
    label "TCEA2"
    colors "#FF3C3C"
    diffs 3.87403560318074
    totalFlows 5.33340783131874
    degree 1
  ]
  node
  [
    id 232
    name "ENY2"
    label "ENY2"
    colors "#FFB6B6"
    diffs 0.0285435999737063
    totalFlows 1.86812015652866
    degree 1
  ]
  node
  [
    id 233
    name "PITPNA"
    label "PITPNA"
    colors "#FFF7F7"
    diffs -1.14352484590704
    totalFlows 3.03919148041283
    degree 1
  ]
  node
  [
    id 234
    name "EYA3"
    label "EYA3"
    colors "#FF5D5D"
    diffs 2.09577660966067
    totalFlows 1.60552520622187
    degree 1
  ]
  node
  [
    id 235
    name "TCEAL8"
    label "TCEAL8"
    colors "#FFB1B1"
    diffs 0.117044307305456
    totalFlows 1.60279273603678
    degree 1
  ]
  node
  [
    id 236
    name "RBM34"
    label "RBM34"
    colors "#BABAFF"
    diffs -1.6922447068166
    totalFlows 3.46580654572818
    degree 1
  ]
  node
  [
    id 237
    name "ZBTB17"
    label "ZBTB17"
    colors "#FFF6F6"
    diffs -1.13302810282681
    totalFlows 5.58047056577411
    degree 1
  ]
  node
  [
    id 238
    name "CCNDBP1"
    label "CCNDBP1"
    colors "#6E6EFF"
    diffs -2.66351185271511
    totalFlows 8.15225440482192
    degree 1
  ]
  node
  [
    id 239
    name "PRPF3"
    label "PRPF3"
    colors "#1F1FFF"
    diffs -5.3034818937653
    totalFlows 8.76566471008237
    degree 1
  ]
  node
  [
    id 240
    name "ZNF264"
    label "ZNF264"
    colors "#6F6FFF"
    diffs -2.65796928165531
    totalFlows 6.69682901496632
    degree 1
  ]
  node
  [
    id 241
    name "CHTOP"
    label "CHTOP"
    colors "#2323FF"
    diffs -4.92579352838117
    totalFlows 7.12420985431558
    degree 1
  ]
  node
  [
    id 242
    name "ZNF691"
    label "ZNF691"
    colors "#A1A1FF"
    diffs -1.85528472014592
    totalFlows 1.85528472014592
    degree 1
  ]
  node
  [
    id 243
    name "RPL36"
    label "RPL36"
    colors "#C8C8FF"
    diffs -1.62203628608303
    totalFlows 8.77235455111286
    degree 1
  ]
  node
  [
    id 244
    name "KDM3B"
    label "KDM3B"
    colors "#CECEFF"
    diffs -1.58320553787306
    totalFlows 1.58320553787306
    degree 1
  ]
  node
  [
    id 245
    name "RELB"
    label "RELB"
    colors "#FF7474"
    diffs 1.37328820195451
    totalFlows 39.3317506936103
    degree 1
  ]
  node
  [
    id 246
    name "COL6A2"
    label "COL6A2"
    colors "#FFF0F0"
    diffs -1.05911337617027
    totalFlows 1.942115150406
    degree 1
  ]
  node
  [
    id 247
    name "ZFPL1"
    label "ZFPL1"
    colors "#FFB1B1"
    diffs 0.102673817218688
    totalFlows 1.57932943497212
    degree 1
  ]
  node
  [
    id 248
    name "RPS27A"
    label "RPS27A"
    colors "#FFD8D8"
    diffs -0.343635329932544
    totalFlows 9.59847504315526
    degree 1
  ]
  node
  [
    id 249
    name "PCDH1"
    label "PCDH1"
    colors "#9696FF"
    diffs -1.92819160204437
    totalFlows 1.92819160204437
    degree 1
  ]
  node
  [
    id 250
    name "ERCC6L"
    label "ERCC6L"
    colors "#5858FF"
    diffs -3.127272895146
    totalFlows 3.127272895146
    degree 1
  ]
  node
  [
    id 251
    name "ZBTB39"
    label "ZBTB39"
    colors "#FFD1D1"
    diffs -0.287083634949366
    totalFlows 1.57866756829803
    degree 1
  ]
  node
  [
    id 252
    name "DBT"
    label "DBT"
    colors "#FFC1C1"
    diffs -0.0592724402987519
    totalFlows 1.95528143435455
    degree 1
  ]
  node
  [
    id 253
    name "NRIP1"
    label "NRIP1"
    colors "#FF3434"
    diffs 4.48175771662941
    totalFlows 5.43736076300036
    degree 1
  ]
  node
  [
    id 254
    name "TRIM11"
    label "TRIM11"
    colors "#7F7FFF"
    diffs -2.11895185803859
    totalFlows 3.57149527455092
    degree 1
  ]
  node
  [
    id 255
    name "SIX6"
    label "SIX6"
    colors "#EBEBFF"
    diffs -1.35737753685544
    totalFlows 2.40865744118103
    degree 1
  ]
  node
  [
    id 256
    name "SAP18"
    label "SAP18"
    colors "#FF8D8D"
    diffs 0.707109002415898
    totalFlows 10.9678945214678
    degree 1
  ]
  node
  [
    id 257
    name "WWP2"
    label "WWP2"
    colors "#0B0BFF"
    diffs -9.28544516080085
    totalFlows 35.7430808752652
    degree 1
  ]
  node
  [
    id 258
    name "TCF3"
    label "TCF3"
    colors "#0303FF"
    diffs -16.1878350125886
    totalFlows 54.0040426600608
    degree 1
  ]
  node
  [
    id 259
    name "PDLIM1"
    label "PDLIM1"
    colors "#FF3D3D"
    diffs 3.7944277694924
    totalFlows 8.4447673393746
    degree 1
  ]
  node
  [
    id 260
    name "ZNF326"
    label "ZNF326"
    colors "#FF7F7F"
    diffs 1.11814688107805
    totalFlows 2.18620353336078
    degree 1
  ]
  node
  [
    id 261
    name "MYOD1"
    label "MYOD1"
    colors "#7474FF"
    diffs -2.49144018182206
    totalFlows 16.0634781554787
    degree 1
  ]
  node
  [
    id 262
    name "UBXN7"
    label "UBXN7"
    colors "#FF0404"
    diffs 24.9308489645556
    totalFlows 28.748366716358
    degree 1
  ]
  node
  [
    id 263
    name "P4HA2"
    label "P4HA2"
    colors "#A3A3FF"
    diffs -1.85052916319637
    totalFlows 1.85052916319637
    degree 1
  ]
  node
  [
    id 264
    name "ZMYND11"
    label "ZMYND11"
    colors "#B1B1FF"
    diffs -1.76733409124476
    totalFlows 5.61270132760902
    degree 1
  ]
  node
  [
    id 265
    name "CHAF1B"
    label "CHAF1B"
    colors "#0C0CFF"
    diffs -9.1238219383335
    totalFlows 12.7087354961144
    degree 1
  ]
  node
  [
    id 266
    name "KDM4B"
    label "KDM4B"
    colors "#8F8FFF"
    diffs -1.95011837444864
    totalFlows 5.06154402259194
    degree 1
  ]
  node
  [
    id 267
    name "YIPF3"
    label "YIPF3"
    colors "#FFB8B8"
    diffs 0.00932904233661214
    totalFlows 1.87495540853148
    degree 1
  ]
  node
  [
    id 268
    name "KAT7"
    label "KAT7"
    colors "#E6E6FF"
    diffs -1.37246957406321
    totalFlows 11.0005340695759
    degree 1
  ]
  node
  [
    id 269
    name "ZNF468"
    label "ZNF468"
    colors "#8080FF"
    diffs -2.11587683928495
    totalFlows 2.11587683928495
    degree 1
  ]
  node
  [
    id 270
    name "RAB3GAP1"
    label "RAB3GAP1"
    colors "#FFE0E0"
    diffs -0.566688608231842
    totalFlows 0.566688608231842
    degree 1
  ]
  node
  [
    id 271
    name "RRP7A"
    label "RRP7A"
    colors "#3535FF"
    diffs -4.17476596103475
    totalFlows 7.53034346004493
    degree 1
  ]
  node
  [
    id 272
    name "TERF2IP"
    label "TERF2IP"
    colors "#FF0202"
    diffs 25.6206132128481
    totalFlows 46.647760112703
    degree 1
  ]
  node
  [
    id 273
    name "PSMA8"
    label "PSMA8"
    colors "#FF8484"
    diffs 0.858769143853374
    totalFlows 1.6355593602075
    degree 1
  ]
  node
  [
    id 274
    name "HARS2"
    label "HARS2"
    colors "#9E9EFF"
    diffs -1.87002269293953
    totalFlows 1.87002269293953
    degree 1
  ]
  node
  [
    id 275
    name "WDR59"
    label "WDR59"
    colors "#CACAFF"
    diffs -1.60804613242496
    totalFlows 1.60804613242496
    degree 1
  ]
  node
  [
    id 276
    name "AHR"
    label "AHR"
    colors "#FF1414"
    diffs 11.0589186609934
    totalFlows 14.2319706269314
    degree 1
  ]
  node
  [
    id 277
    name "XBP1"
    label "XBP1"
    colors "#FFF3F3"
    diffs -1.07007940054299
    totalFlows 11.8747710960167
    degree 1
  ]
  node
  [
    id 278
    name "APLP2"
    label "APLP2"
    colors "#5D5DFF"
    diffs -3.02992920556
    totalFlows 4.79885959500154
    degree 1
  ]
  node
  [
    id 279
    name "ATAD3B"
    label "ATAD3B"
    colors "#C3C3FF"
    diffs -1.64960660974205
    totalFlows 1.64960660974205
    degree 1
  ]
  node
  [
    id 280
    name "LYST"
    label "LYST"
    colors "#FF7575"
    diffs 1.34933672606537
    totalFlows 1.70688487491947
    degree 1
  ]
  node
  [
    id 281
    name "H2AFY2"
    label "H2AFY2"
    colors "#FF6565"
    diffs 1.75288531861348
    totalFlows 1.67966244533986
    degree 1
  ]
  node
  [
    id 282
    name "NLK"
    label "NLK"
    colors "#FF1515"
    diffs 10.7825702840997
    totalFlows 14.0905089586967
    degree 1
  ]
  node
  [
    id 283
    name "TIMM13"
    label "TIMM13"
    colors "#6464FF"
    diffs -2.86526975270676
    totalFlows 2.86526975270676
    degree 1
  ]
  node
  [
    id 284
    name "ZNF181"
    label "ZNF181"
    colors "#D8D8FF"
    diffs -1.49155201076158
    totalFlows 2.00999769362577
    degree 1
  ]
  node
  [
    id 285
    name "ZNF573"
    label "ZNF573"
    colors "#FFCCCC"
    diffs -0.235215687614494
    totalFlows 1.53765794315438
    degree 1
  ]
  node
  [
    id 286
    name "GTF2A1"
    label "GTF2A1"
    colors "#FF4646"
    diffs 2.94364893738335
    totalFlows 11.7735723355125
    degree 1
  ]
  node
  [
    id 287
    name "LRIF1"
    label "LRIF1"
    colors "#FF2727"
    diffs 6.04807978711792
    totalFlows 38.474918370916
    degree 1
  ]
  node
  [
    id 288
    name "CETN2"
    label "CETN2"
    colors "#2F2FFF"
    diffs -4.46565050649642
    totalFlows 12.8042033108674
    degree 1
  ]
  node
  [
    id 289
    name "MRPS9"
    label "MRPS9"
    colors "#FF3838"
    diffs 4.22351438482331
    totalFlows 4.37237568289519
    degree 1
  ]
  node
  [
    id 290
    name "ARRB1"
    label "ARRB1"
    colors "#0000FF"
    diffs -31.6365188675521
    totalFlows 129.817099938542
    degree 1
  ]
  node
  [
    id 291
    name "ZBTB14"
    label "ZBTB14"
    colors "#4848FF"
    diffs -3.46416991239911
    totalFlows 3.81438176941684
    degree 1
  ]
  node
  [
    id 292
    name "EGR2"
    label "EGR2"
    colors "#3A3AFF"
    diffs -3.88796233543359
    totalFlows 3.88796233543359
    degree 1
  ]
  node
  [
    id 293
    name "DDTL"
    label "DDTL"
    colors "#FFA9A9"
    diffs 0.269836211551932
    totalFlows 1.5649421600932
    degree 1
  ]
  node
  [
    id 294
    name "EDF1"
    label "EDF1"
    colors "#6D6DFF"
    diffs -2.67955473942366
    totalFlows 4.52215261636796
    degree 1
  ]
  node
  [
    id 295
    name "CCT8"
    label "CCT8"
    colors "#FF4949"
    diffs 2.77739921168373
    totalFlows 9.53434268758456
    degree 1
  ]
  node
  [
    id 296
    name "PQBP1"
    label "PQBP1"
    colors "#0808FF"
    diffs -10.8780854036405
    totalFlows 15.9083209376644
    degree 1
  ]
  node
  [
    id 297
    name "LAMP2"
    label "LAMP2"
    colors "#FF2424"
    diffs 6.33366982819524
    totalFlows 3.03801102875621
    degree 1
  ]
  node
  [
    id 298
    name "RND3"
    label "RND3"
    colors "#FF9393"
    diffs 0.552764116584426
    totalFlows 1.66863632013143
    degree 1
  ]
  node
  [
    id 299
    name "TEFM"
    label "TEFM"
    colors "#D3D3FF"
    diffs -1.52272307069605
    totalFlows 1.52272307069605
    degree 1
  ]
  node
  [
    id 300
    name "IPO8"
    label "IPO8"
    colors "#B7B7FF"
    diffs -1.72888942568144
    totalFlows 1.72888942568144
    degree 1
  ]
  node
  [
    id 301
    name "STAT3"
    label "STAT3"
    colors "#FF0909"
    diffs 16.8831842146001
    totalFlows 92.0691173528515
    degree 1
  ]
  node
  [
    id 302
    name "SLTM"
    label "SLTM"
    colors "#FFCCCC"
    diffs -0.215659909828776
    totalFlows 3.46212867834238
    degree 1
  ]
  node
  [
    id 303
    name "ZNF282"
    label "ZNF282"
    colors "#5050FF"
    diffs -3.30123026948155
    totalFlows 4.81415096232258
    degree 1
  ]
  node
  [
    id 304
    name "ZNF407"
    label "ZNF407"
    colors "#FFFEFE"
    diffs -1.19787739490239
    totalFlows 2.97997307998158
    degree 1
  ]
  node
  [
    id 305
    name "KAT2B"
    label "KAT2B"
    colors "#FF1212"
    diffs 11.6178986901152
    totalFlows 44.454743680784
    degree 1
  ]
  node
  [
    id 306
    name "USP28"
    label "USP28"
    colors "#FF4848"
    diffs 2.80725589789327
    totalFlows 5.10681356453169
    degree 1
  ]
  node
  [
    id 307
    name "SMARCA2"
    label "SMARCA2"
    colors "#FF2828"
    diffs 5.98804921472924
    totalFlows 29.9213599559252
    degree 1
  ]
  node
  [
    id 308
    name "FTSJ3"
    label "FTSJ3"
    colors "#FF3A3A"
    diffs 3.99486158503527
    totalFlows 4.64270754859184
    degree 1
  ]
  node
  [
    id 309
    name "EHHADH"
    label "EHHADH"
    colors "#FFA3A3"
    diffs 0.348857193404601
    totalFlows 4.52314033423298
    degree 1
  ]
  node
  [
    id 310
    name "DDX4"
    label "DDX4"
    colors "#FFE4E4"
    diffs -0.72125396396624
    totalFlows 5.89389525081599
    degree 1
  ]
  node
  [
    id 311
    name "APH1A"
    label "APH1A"
    colors "#FFB9B9"
    diffs -0.00341922903803016
    totalFlows 1.60206884003522
    degree 1
  ]
  node
  [
    id 312
    name "SMARCA1"
    label "SMARCA1"
    colors "#ACACFF"
    diffs -1.79955855170788
    totalFlows 3.54427544160575
    degree 1
  ]
  node
  [
    id 313
    name "CARHSP1"
    label "CARHSP1"
    colors "#FF8282"
    diffs 0.985545989092707
    totalFlows 6.49522654202382
    degree 1
  ]
  node
  [
    id 314
    name "HOXA7"
    label "HOXA7"
    colors "#5F5FFF"
    diffs -2.99736131927324
    totalFlows 4.98061474137521
    degree 1
  ]
  node
  [
    id 315
    name "CNOT3"
    label "CNOT3"
    colors "#FF4040"
    diffs 3.6272221591761
    totalFlows 3.18746089235678
    degree 1
  ]
  node
  [
    id 316
    name "CCNK"
    label "CCNK"
    colors "#FF2525"
    diffs 6.27893651719649
    totalFlows 9.10766624001374
    degree 1
  ]
  node
  [
    id 317
    name "RBM39"
    label "RBM39"
    colors "#FF0C0C"
    diffs 15.1588322044324
    totalFlows 36.9422975530893
    degree 1
  ]
  node
  [
    id 318
    name "APPBP2"
    label "APPBP2"
    colors "#FF6868"
    diffs 1.71044576132046
    totalFlows 9.80230211933949
    degree 1
  ]
  node
  [
    id 319
    name "RHOG"
    label "RHOG"
    colors "#6262FF"
    diffs -2.9301681477445
    totalFlows 3.56471539681818
    degree 1
  ]
  node
  [
    id 320
    name "CNOT4"
    label "CNOT4"
    colors "#8787FF"
    diffs -1.97503753674578
    totalFlows 1.97503753674578
    degree 1
  ]
  node
  [
    id 321
    name "SSR1"
    label "SSR1"
    colors "#FFD0D0"
    diffs -0.262049676166021
    totalFlows 4.31863007146635
    degree 1
  ]
  node
  [
    id 322
    name "HOXD13"
    label "HOXD13"
    colors "#D7D7FF"
    diffs -1.49402342585875
    totalFlows 1.49402342585875
    degree 1
  ]
  node
  [
    id 323
    name "GDI2"
    label "GDI2"
    colors "#FFC9C9"
    diffs -0.198214613469079
    totalFlows 3.3630603503036
    degree 1
  ]
  node
  [
    id 324
    name "ARID2"
    label "ARID2"
    colors "#FF7D7D"
    diffs 1.16133803151268
    totalFlows 4.46139822132192
    degree 1
  ]
  node
  [
    id 325
    name "INO80"
    label "INO80"
    colors "#FF6666"
    diffs 1.7262929364654
    totalFlows 1.79029702061678
    degree 1
  ]
  node
  [
    id 326
    name "DUSP3"
    label "DUSP3"
    colors "#FF9191"
    diffs 0.593638851644442
    totalFlows 2.67451315710013
    degree 1
  ]
  node
  [
    id 327
    name "TCEB3"
    label "TCEB3"
    colors "#FF9797"
    diffs 0.523630830801406
    totalFlows 3.5420472088451
    degree 1
  ]
  node
  [
    id 328
    name "ASF1B"
    label "ASF1B"
    colors "#2D2DFF"
    diffs -4.62310071868387
    totalFlows 15.9586518636503
    degree 1
  ]
  node
  [
    id 329
    name "ELAVL2"
    label "ELAVL2"
    colors "#FF9292"
    diffs 0.557569245347002
    totalFlows 2.67765413947014
    degree 1
  ]
  node
  [
    id 330
    name "SNTB1"
    label "SNTB1"
    colors "#6B6BFF"
    diffs -2.7173452375667
    totalFlows 2.7173452375667
    degree 1
  ]
  node
  [
    id 331
    name "XPO5"
    label "XPO5"
    colors "#C6C6FF"
    diffs -1.62969077471943
    totalFlows 6.25701720033176
    degree 1
  ]
  node
  [
    id 332
    name "SF3B3"
    label "SF3B3"
    colors "#0606FF"
    diffs -12.4900882013578
    totalFlows 66.5867376299487
    degree 1
  ]
  node
  [
    id 333
    name "NDUFA13"
    label "NDUFA13"
    colors "#BCBCFF"
    diffs -1.67417628336019
    totalFlows 1.67417628336019
    degree 1
  ]
  node
  [
    id 334
    name "DYRK1A"
    label "DYRK1A"
    colors "#3131FF"
    diffs -4.28155137332522
    totalFlows 10.7278701890938
    degree 1
  ]
  node
  [
    id 335
    name "NAPB"
    label "NAPB"
    colors "#FFEEEE"
    diffs -1.00180681867885
    totalFlows 3.87367779847398
    degree 1
  ]
  node
  [
    id 336
    name "JAZF1"
    label "JAZF1"
    colors "#F4F4FF"
    diffs -1.30371335279587
    totalFlows 1.47998866119169
    degree 1
  ]
  node
  [
    id 337
    name "SNAI1"
    label "SNAI1"
    colors "#FF3131"
    diffs 5.14479363031948
    totalFlows 3.52626353086639
    degree 1
  ]
  node
  [
    id 338
    name "GPRC5A"
    label "GPRC5A"
    colors "#8A8AFF"
    diffs -1.96672212479053
    totalFlows 1.96672212479053
    degree 1
  ]
  node
  [
    id 339
    name "FARSB"
    label "FARSB"
    colors "#5959FF"
    diffs -3.12669629105262
    totalFlows 3.68838320037439
    degree 1
  ]
  node
  [
    id 340
    name "ZNF426"
    label "ZNF426"
    colors "#5252FF"
    diffs -3.26596621526597
    totalFlows 12.1974237496411
    degree 1
  ]
  node
  [
    id 341
    name "RGL2"
    label "RGL2"
    colors "#FF4343"
    diffs 3.08473178115277
    totalFlows 1.90020171222286
    degree 1
  ]
  node
  [
    id 342
    name "EIF5A2"
    label "EIF5A2"
    colors "#E9E9FF"
    diffs -1.36819087929789
    totalFlows 4.12955089778924
    degree 1
  ]
  node
  [
    id 343
    name "KRT14"
    label "KRT14"
    colors "#4747FF"
    diffs -3.52555548367202
    totalFlows 5.84922691622995
    degree 1
  ]
  node
  [
    id 344
    name "STK36"
    label "STK36"
    colors "#3F3FFF"
    diffs -3.76807698304429
    totalFlows 5.40146016682951
    degree 1
  ]
  node
  [
    id 345
    name "ZSCAN18"
    label "ZSCAN18"
    colors "#CFCFFF"
    diffs -1.57353657762929
    totalFlows 1.57353657762929
    degree 1
  ]
  node
  [
    id 346
    name "ZNF532"
    label "ZNF532"
    colors "#FFABAB"
    diffs 0.207332334528548
    totalFlows 1.46895802403376
    degree 1
  ]
  node
  [
    id 347
    name "ASCC2"
    label "ASCC2"
    colors "#FF4848"
    diffs 2.86854979876451
    totalFlows 13.7842595750012
    degree 1
  ]
  node
  [
    id 348
    name "CLPTM1L"
    label "CLPTM1L"
    colors "#CBCBFF"
    diffs -1.60062140380072
    totalFlows 1.60062140380072
    degree 1
  ]
  node
  [
    id 349
    name "ZNF451"
    label "ZNF451"
    colors "#D4D4FF"
    diffs -1.52268990114703
    totalFlows 8.83595497005724
    degree 1
  ]
  node
  [
    id 350
    name "SON"
    label "SON"
    colors "#DDDDFF"
    diffs -1.45633987332497
    totalFlows 30.651587616771
    degree 1
  ]
  node
  [
    id 351
    name "ZDHHC17"
    label "ZDHHC17"
    colors "#2222FF"
    diffs -4.92821216372256
    totalFlows 24.8376061988294
    degree 1
  ]
  node
  [
    id 352
    name "ATL3"
    label "ATL3"
    colors "#FFC0C0"
    diffs -0.050372744500546
    totalFlows 1.53504943941277
    degree 1
  ]
  node
  [
    id 353
    name "HAGH"
    label "HAGH"
    colors "#FFABAB"
    diffs 0.18173703058694
    totalFlows 1.46322779634105
    degree 1
  ]
  node
  [
    id 354
    name "USP46"
    label "USP46"
    colors "#FFF8F8"
    diffs -1.15006298365007
    totalFlows 2.23302002950623
    degree 1
  ]
  node
  [
    id 355
    name "TWIST1"
    label "TWIST1"
    colors "#B3B3FF"
    diffs -1.75585059674021
    totalFlows 6.8555880866228
    degree 1
  ]
  node
  [
    id 356
    name "ACTR1A"
    label "ACTR1A"
    colors "#FF9797"
    diffs 0.507900870804674
    totalFlows 3.48782187175846
    degree 1
  ]
  node
  [
    id 357
    name "MED15"
    label "MED15"
    colors "#6868FF"
    diffs -2.76745294060555
    totalFlows 7.80398403344473
    degree 1
  ]
  node
  [
    id 358
    name "ANKRD30A"
    label "ANKRD30A"
    colors "#DDDDFF"
    diffs -1.45578679229693
    totalFlows 1.45578679229693
    degree 1
  ]
  node
  [
    id 359
    name "MAU2"
    label "MAU2"
    colors "#D2D2FF"
    diffs -1.52753379976437
    totalFlows 1.73154290062509
    degree 1
  ]
  node
  [
    id 360
    name "WEE1"
    label "WEE1"
    colors "#7D7DFF"
    diffs -2.1892215853125
    totalFlows 4.71098079676777
    degree 1
  ]
  node
  [
    id 361
    name "PRMT8"
    label "PRMT8"
    colors "#2B2BFF"
    diffs -4.66609666968883
    totalFlows 8.76291113434857
    degree 1
  ]
  node
  [
    id 362
    name "SALL1"
    label "SALL1"
    colors "#FFBABA"
    diffs -0.00872452073103602
    totalFlows 1.59979435964474
    degree 1
  ]
  node
  [
    id 363
    name "SCAMP3"
    label "SCAMP3"
    colors "#5A5AFF"
    diffs -3.10007292808583
    totalFlows 3.10007292808583
    degree 1
  ]
  node
  [
    id 364
    name "GNL3L"
    label "GNL3L"
    colors "#A9A9FF"
    diffs -1.81331929779806
    totalFlows 1.81331929779806
    degree 1
  ]
  node
  [
    id 365
    name "DRG1"
    label "DRG1"
    colors "#FEFEFF"
    diffs -1.20061824786419
    totalFlows 9.63946644402105
    degree 1
  ]
  node
  [
    id 366
    name "LIN37"
    label "LIN37"
    colors "#FF6868"
    diffs 1.66497226134001
    totalFlows 1.82764453174356
    degree 1
  ]
  node
  [
    id 367
    name "ARR3"
    label "ARR3"
    colors "#FF6B6B"
    diffs 1.62862588423614
    totalFlows 3.52373026454125
    degree 1
  ]
  node
  [
    id 368
    name "AJUBA"
    label "AJUBA"
    colors "#FFE5E5"
    diffs -0.721558601615898
    totalFlows 4.12273699763448
    degree 1
  ]
  node
  [
    id 369
    name "RAD54L"
    label "RAD54L"
    colors "#BFBFFF"
    diffs -1.66665712305502
    totalFlows 1.66665712305502
    degree 1
  ]
  node
  [
    id 370
    name "STK16"
    label "STK16"
    colors "#FFD4D4"
    diffs -0.317804020073882
    totalFlows 6.52807236965323
    degree 1
  ]
  node
  [
    id 371
    name "ZNF236"
    label "ZNF236"
    colors "#FFB2B2"
    diffs 0.094099268455748
    totalFlows 1.44634352820753
    degree 1
  ]
  node
  [
    id 372
    name "PRMT1"
    label "PRMT1"
    colors "#0202FF"
    diffs -18.173711008562
    totalFlows 47.4959560052936
    degree 1
  ]
  node
  [
    id 373
    name "ETS1"
    label "ETS1"
    colors "#FF0202"
    diffs 28.9275789131609
    totalFlows 8.12495045692834
    degree 1
  ]
  node
  [
    id 374
    name "BNIP1"
    label "BNIP1"
    colors "#FFF1F1"
    diffs -1.06054408393295
    totalFlows 3.52190015912535
    degree 1
  ]
  node
  [
    id 375
    name "WIZ"
    label "WIZ"
    colors "#FF4F4F"
    diffs 2.43140369529727
    totalFlows 3.80224215150449
    degree 1
  ]
  node
  [
    id 376
    name "CCAR1"
    label "CCAR1"
    colors "#6363FF"
    diffs -2.88421723350918
    totalFlows 11.992355831732
    degree 1
  ]
  node
  [
    id 377
    name "C14orf1"
    label "C14orf1"
    colors "#FF2F2F"
    diffs 5.33422141492259
    totalFlows 1.62298716751584
    degree 1
  ]
  node
  [
    id 378
    name "DMBX1"
    label "DMBX1"
    colors "#CBCBFF"
    diffs -1.60558875795078
    totalFlows 1.60558875795078
    degree 1
  ]
  node
  [
    id 379
    name "XRN2"
    label "XRN2"
    colors "#FF0505"
    diffs 22.1940452173866
    totalFlows 3.49351584905984
    degree 1
  ]
  node
  [
    id 380
    name "PM20D2"
    label "PM20D2"
    colors "#ABABFF"
    diffs -1.80776983034976
    totalFlows 1.80776983034976
    degree 1
  ]
  node
  [
    id 381
    name "USP44"
    label "USP44"
    colors "#9999FF"
    diffs -1.91756589299444
    totalFlows 1.91756589299444
    degree 1
  ]
  node
  [
    id 382
    name "ZNF471"
    label "ZNF471"
    colors "#5B5BFF"
    diffs -3.09716630879615
    totalFlows 3.09716630879615
    degree 1
  ]
  node
  [
    id 383
    name "PRR14L"
    label "PRR14L"
    colors "#5454FF"
    diffs -3.24302884744728
    totalFlows 3.24302884744728
    degree 1
  ]
  node
  [
    id 384
    name "RLIM"
    label "RLIM"
    colors "#FF3939"
    diffs 4.19212273243275
    totalFlows 1.46083563758568
    degree 1
  ]
  node
  [
    id 385
    name "CABIN1"
    label "CABIN1"
    colors "#4444FF"
    diffs -3.6118527351545
    totalFlows 3.6118527351545
    degree 1
  ]
  node
  [
    id 386
    name "CREB1"
    label "CREB1"
    colors "#5454FF"
    diffs -3.24210475406306
    totalFlows 17.2197050772354
    degree 1
  ]
  node
  [
    id 387
    name "CUL1"
    label "CUL1"
    colors "#FF1111"
    diffs 12.9496702969426
    totalFlows 66.6039802793067
    degree 1
  ]
  node
  [
    id 388
    name "XPC"
    label "XPC"
    colors "#2525FF"
    diffs -4.88149814133458
    totalFlows 5.76121520465083
    degree 1
  ]
  node
  [
    id 389
    name "STC2"
    label "STC2"
    colors "#3939FF"
    diffs -3.92816751793734
    totalFlows 3.92816751793734
    degree 1
  ]
  node
  [
    id 390
    name "NFYC"
    label "NFYC"
    colors "#FFF4F4"
    diffs -1.09853103620245
    totalFlows 3.09253203859733
    degree 1
  ]
  node
  [
    id 391
    name "ZNF808"
    label "ZNF808"
    colors "#6565FF"
    diffs -2.8487145865529
    totalFlows 2.8487145865529
    degree 1
  ]
  node
  [
    id 392
    name "PINX1"
    label "PINX1"
    colors "#3636FF"
    diffs -4.12175515125266
    totalFlows 4.12175515125266
    degree 1
  ]
  node
  [
    id 393
    name "NFATC2IP"
    label "NFATC2IP"
    colors "#4949FF"
    diffs -3.45867221227995
    totalFlows 6.07398496375729
    degree 1
  ]
  node
  [
    id 394
    name "CLTC"
    label "CLTC"
    colors "#FF1717"
    diffs 10.1523533547182
    totalFlows 19.5687613847229
    degree 1
  ]
  node
  [
    id 395
    name "LETM1"
    label "LETM1"
    colors "#8E8EFF"
    diffs -1.95427406131259
    totalFlows 1.95427406131259
    degree 1
  ]
  node
  [
    id 396
    name "GTF2IRD1"
    label "GTF2IRD1"
    colors "#4E4EFF"
    diffs -3.33607767854293
    totalFlows 3.33607767854293
    degree 1
  ]
  node
  [
    id 397
    name "APEH"
    label "APEH"
    colors "#7575FF"
    diffs -2.44340229468017
    totalFlows 4.18352468333339
    degree 1
  ]
  node
  [
    id 398
    name "FLII"
    label "FLII"
    colors "#FF2E2E"
    diffs 5.44132977848696
    totalFlows 19.1137235932442
    degree 1
  ]
  node
  [
    id 399
    name "CPNE7"
    label "CPNE7"
    colors "#FF7D7D"
    diffs 1.16583971893895
    totalFlows 0.170960665782684
    degree 1
  ]
  node
  [
    id 400
    name "RAB11FIP5"
    label "RAB11FIP5"
    colors "#FF3A3A"
    diffs 3.98979475447558
    totalFlows 1.82011506047563
    degree 1
  ]
  node
  [
    id 401
    name "SRSF4"
    label "SRSF4"
    colors "#FF7A7A"
    diffs 1.20238310129738
    totalFlows 5.20593683710104
    degree 1
  ]
  node
  [
    id 402
    name "AKT3"
    label "AKT3"
    colors "#F0F0FF"
    diffs -1.3271657744351
    totalFlows 3.23618433933251
    degree 1
  ]
  node
  [
    id 403
    name "ZNF91"
    label "ZNF91"
    colors "#FFFAFA"
    diffs -1.17750107924676
    totalFlows 3.56358968706896
    degree 1
  ]
  node
  [
    id 404
    name "INO80C"
    label "INO80C"
    colors "#9B9BFF"
    diffs -1.89122474134099
    totalFlows 1.89122474134099
    degree 1
  ]
  node
  [
    id 405
    name "ASXL2"
    label "ASXL2"
    colors "#D4D4FF"
    diffs -1.52162456876383
    totalFlows 1.52162456876383
    degree 1
  ]
  node
  [
    id 406
    name "TAF1C"
    label "TAF1C"
    colors "#FFEDED"
    diffs -0.959318776275973
    totalFlows 8.32503150767131
    degree 1
  ]
  node
  [
    id 407
    name "MBD2"
    label "MBD2"
    colors "#5151FF"
    diffs -3.28466168843114
    totalFlows 6.88267553269783
    degree 1
  ]
  node
  [
    id 408
    name "ERCC3"
    label "ERCC3"
    colors "#4343FF"
    diffs -3.67287121074916
    totalFlows 17.0991950197553
    degree 1
  ]
  node
  [
    id 409
    name "ORC1"
    label "ORC1"
    colors "#FF8585"
    diffs 0.850262649613121
    totalFlows 3.79685658624329
    degree 1
  ]
  node
  [
    id 410
    name "FGFR1OP"
    label "FGFR1OP"
    colors "#FF6060"
    diffs 1.95035698823744
    totalFlows 1.89107403449041
    degree 1
  ]
  node
  [
    id 411
    name "ZNF8"
    label "ZNF8"
    colors "#FF7A7A"
    diffs 1.19255957875078
    totalFlows 5.09781288106216
    degree 1
  ]
  node
  [
    id 412
    name "PARP14"
    label "PARP14"
    colors "#1111FF"
    diffs -7.36604324884547
    totalFlows 10.5778639220115
    degree 1
  ]
  node
  [
    id 413
    name "ZNF160"
    label "ZNF160"
    colors "#FFB4B4"
    diffs 0.0918611766786399
    totalFlows 1.40605084306728
    degree 1
  ]
  node
  [
    id 414
    name "PPIE"
    label "PPIE"
    colors "#FF5353"
    diffs 2.39485965318106
    totalFlows 3.05829103932535
    degree 1
  ]
  node
  [
    id 415
    name "ILF3"
    label "ILF3"
    colors "#FF1111"
    diffs 12.654792018343
    totalFlows 16.4730191999229
    degree 1
  ]
  node
  [
    id 416
    name "ZNF347"
    label "ZNF347"
    colors "#E3E3FF"
    diffs -1.40312405526644
    totalFlows 1.40312405526644
    degree 1
  ]
  node
  [
    id 417
    name "TEAD1"
    label "TEAD1"
    colors "#FF9898"
    diffs 0.505156784601836
    totalFlows 3.48398568879999
    degree 1
  ]
  node
  [
    id 418
    name "RARA"
    label "RARA"
    colors "#FF1A1A"
    diffs 8.63485821753677
    totalFlows 36.9697325743561
    degree 1
  ]
  node
  [
    id 419
    name "IMMT"
    label "IMMT"
    colors "#FF4444"
    diffs 2.99137966857158
    totalFlows 6.40607955465071
    degree 1
  ]
  node
  [
    id 420
    name "FUT8"
    label "FUT8"
    colors "#DADAFF"
    diffs -1.47532333192291
    totalFlows 1.47532333192291
    degree 1
  ]
  node
  [
    id 421
    name "SOX10"
    label "SOX10"
    colors "#2020FF"
    diffs -5.07510840418825
    totalFlows 7.86818806980659
    degree 1
  ]
  node
  [
    id 422
    name "RPL35"
    label "RPL35"
    colors "#3333FF"
    diffs -4.20214763910905
    totalFlows 9.48153082535256
    degree 1
  ]
  node
  [
    id 423
    name "SAFB2"
    label "SAFB2"
    colors "#C0C0FF"
    diffs -1.65846904204742
    totalFlows 15.4009091166014
    degree 1
  ]
  node
  [
    id 424
    name "ZNF501"
    label "ZNF501"
    colors "#E5E5FF"
    diffs -1.38950932308132
    totalFlows 1.38950932308132
    degree 1
  ]
  node
  [
    id 425
    name "USP22"
    label "USP22"
    colors "#FF5D5D"
    diffs 2.10559079686494
    totalFlows 3.52673371249891
    degree 1
  ]
  node
  [
    id 426
    name "RMDN3"
    label "RMDN3"
    colors "#EAEAFF"
    diffs -1.36589578098009
    totalFlows 2.74066271764904
    degree 1
  ]
  node
  [
    id 427
    name "NFIX"
    label "NFIX"
    colors "#FFC6C6"
    diffs -0.111275833050068
    totalFlows 2.09955751905758
    degree 1
  ]
  node
  [
    id 428
    name "PKP1"
    label "PKP1"
    colors "#FF9191"
    diffs 0.593886423980603
    totalFlows 3.41340096646205
    degree 1
  ]
  node
  [
    id 429
    name "HMGA2"
    label "HMGA2"
    colors "#5656FF"
    diffs -3.21909318786683
    totalFlows 10.4135340779925
    degree 1
  ]
  node
  [
    id 430
    name "MARCKS"
    label "MARCKS"
    colors "#2A2AFF"
    diffs -4.71278115341638
    totalFlows 5.99120054748477
    degree 1
  ]
  node
  [
    id 431
    name "APEX1"
    label "APEX1"
    colors "#FF0B0B"
    diffs 15.8267126124737
    totalFlows 32.0889411282194
    degree 1
  ]
  node
  [
    id 432
    name "ZNF665"
    label "ZNF665"
    colors "#FF9A9A"
    diffs 0.490864507515752
    totalFlows 1.3826364550785
    degree 1
  ]
  node
  [
    id 433
    name "RPL15"
    label "RPL15"
    colors "#6060FF"
    diffs -2.98396609134496
    totalFlows 10.189923249826
    degree 1
  ]
  node
  [
    id 434
    name "TGS1"
    label "TGS1"
    colors "#6A6AFF"
    diffs -2.74140905537555
    totalFlows 7.61455565366128
    degree 1
  ]
  node
  [
    id 435
    name "DCC"
    label "DCC"
    colors "#FF9595"
    diffs 0.529936781134151
    totalFlows 5.74484234987187
    degree 1
  ]
  node
  [
    id 436
    name "METTL5"
    label "METTL5"
    colors "#FFC2C2"
    diffs -0.078840148977702
    totalFlows 1.38078505885555
    degree 1
  ]
  node
  [
    id 437
    name "MYOCD"
    label "MYOCD"
    colors "#FF4D4D"
    diffs 2.47115852776141
    totalFlows 4.56646737576218
    degree 1
  ]
  node
  [
    id 438
    name "RPL6"
    label "RPL6"
    colors "#FF0707"
    diffs 18.9548010748722
    totalFlows 56.8234913424999
    degree 1
  ]
  node
  [
    id 439
    name "DDX54"
    label "DDX54"
    colors "#5E5EFF"
    diffs -3.02322600409704
    totalFlows 5.61845701458239
    degree 1
  ]
  node
  [
    id 440
    name "SLC27A2"
    label "SLC27A2"
    colors "#FF8080"
    diffs 1.10259542262443
    totalFlows 1.66027644000328
    degree 1
  ]
  node
  [
    id 441
    name "RGS3"
    label "RGS3"
    colors "#D1D1FF"
    diffs -1.53337125488899
    totalFlows 1.53337125488899
    degree 1
  ]
  node
  [
    id 442
    name "EP300"
    label "EP300"
    colors "#FF0808"
    diffs 18.370925661093
    totalFlows 133.958478403215
    degree 1
  ]
  node
  [
    id 443
    name "POU2F1"
    label "POU2F1"
    colors "#FF7272"
    diffs 1.40470602267635
    totalFlows 8.11285556253637
    degree 1
  ]
  node
  [
    id 444
    name "RING1"
    label "RING1"
    colors "#FF1B1B"
    diffs 8.05459444405499
    totalFlows 5.0762127843573
    degree 1
  ]
  node
  [
    id 445
    name "ACTR8"
    label "ACTR8"
    colors "#6363FF"
    diffs -2.8763099263652
    totalFlows 4.38516464924837
    degree 1
  ]
  node
  [
    id 446
    name "CTDP1"
    label "CTDP1"
    colors "#2E2EFF"
    diffs -4.51960430282155
    totalFlows 7.36723580988208
    degree 1
  ]
  node
  [
    id 447
    name "RALYL"
    label "RALYL"
    colors "#2929FF"
    diffs -4.74565751762971
    totalFlows 4.74565751762971
    degree 1
  ]
  node
  [
    id 448
    name "MAVS"
    label "MAVS"
    colors "#8C8CFF"
    diffs -1.96138589106891
    totalFlows 8.40059404478808
    degree 1
  ]
  node
  [
    id 449
    name "RBBP5"
    label "RBBP5"
    colors "#FF1E1E"
    diffs 7.59583513418006
    totalFlows 16.7850777859951
    degree 1
  ]
  node
  [
    id 450
    name "ZNF43"
    label "ZNF43"
    colors "#E7E7FF"
    diffs -1.36928328100533
    totalFlows 1.36928328100533
    degree 1
  ]
  node
  [
    id 451
    name "ZNF678"
    label "ZNF678"
    colors "#E8E8FF"
    diffs -1.36880971423681
    totalFlows 1.36880971423681
    degree 1
  ]
  node
  [
    id 452
    name "ORC2"
    label "ORC2"
    colors "#FF6767"
    diffs 1.7214115240361
    totalFlows 5.3032285419987
    degree 1
  ]
  node
  [
    id 453
    name "DBN1"
    label "DBN1"
    colors "#7777FF"
    diffs -2.35497119985232
    totalFlows 7.17550275933108
    degree 1
  ]
  node
  [
    id 454
    name "DGKZ"
    label "DGKZ"
    colors "#D9D9FF"
    diffs -1.48072595728712
    totalFlows 3.77761357747532
    degree 1
  ]
  node
  [
    id 455
    name "ZNF184"
    label "ZNF184"
    colors "#E9E9FF"
    diffs -1.36735788752325
    totalFlows 1.36735788752325
    degree 1
  ]
  node
  [
    id 456
    name "KLF13"
    label "KLF13"
    colors "#FFE9E9"
    diffs -0.816224416392132
    totalFlows 1.80226187448714
    degree 1
  ]
  node
  [
    id 457
    name "KIAA2026"
    label "KIAA2026"
    colors "#C0C0FF"
    diffs -1.65945078013737
    totalFlows 1.65945078013737
    degree 1
  ]
  node
  [
    id 458
    name "DDX42"
    label "DDX42"
    colors "#FDFDFF"
    diffs -1.20259230661372
    totalFlows 2.93392397193892
    degree 1
  ]
  node
  [
    id 459
    name "ZNF714"
    label "ZNF714"
    colors "#ECECFF"
    diffs -1.35662210018753
    totalFlows 1.35662210018753
    degree 1
  ]
  node
  [
    id 460
    name "ZNF233"
    label "ZNF233"
    colors "#FFA9A9"
    diffs 0.272836673772566
    totalFlows 1.35591043759506
    degree 1
  ]
  node
  [
    id 461
    name "NFKBIA"
    label "NFKBIA"
    colors "#FF0505"
    diffs 21.8169841240869
    totalFlows 47.8427088246811
    degree 1
  ]
  node
  [
    id 462
    name "HOXC13"
    label "HOXC13"
    colors "#CDCDFF"
    diffs -1.58721303801968
    totalFlows 1.58721303801968
    degree 1
  ]
  node
  [
    id 463
    name "SSBP3"
    label "SSBP3"
    colors "#FFECEC"
    diffs -0.935303318365188
    totalFlows 2.85083364319432
    degree 1
  ]
  node
  [
    id 464
    name "ZNF721"
    label "ZNF721"
    colors "#EDEDFF"
    diffs -1.34986936860335
    totalFlows 1.34986936860335
    degree 1
  ]
  node
  [
    id 465
    name "GATA1"
    label "GATA1"
    colors "#FF3535"
    diffs 4.47403221795675
    totalFlows 6.30657597510351
    degree 1
  ]
  node
  [
    id 466
    name "TSEN54"
    label "TSEN54"
    colors "#9393FF"
    diffs -1.9432349436491
    totalFlows 3.62921133227068
    degree 1
  ]
  node
  [
    id 467
    name "USO1"
    label "USO1"
    colors "#6767FF"
    diffs -2.83776623415793
    totalFlows 7.10107157858678
    degree 1
  ]
  node
  [
    id 468
    name "ZNF773"
    label "ZNF773"
    colors "#E3E3FF"
    diffs -1.4011737177965
    totalFlows 3.32874293424767
    degree 1
  ]
  node
  [
    id 469
    name "KDM3A"
    label "KDM3A"
    colors "#3737FF"
    diffs -3.99080579352514
    totalFlows 5.48464559589517
    degree 1
  ]
  node
  [
    id 470
    name "C1orf35"
    label "C1orf35"
    colors "#FF7777"
    diffs 1.32293507096311
    totalFlows 1.78140354053813
    degree 1
  ]
  node
  [
    id 471
    name "EPB41L5"
    label "EPB41L5"
    colors "#6060FF"
    diffs -2.99033822351898
    totalFlows 2.99033822351898
    degree 1
  ]
  node
  [
    id 472
    name "BRPF1"
    label "BRPF1"
    colors "#9F9FFF"
    diffs -1.86296352805966
    totalFlows 1.86296352805966
    degree 1
  ]
  node
  [
    id 473
    name "MEF2C"
    label "MEF2C"
    colors "#1E1EFF"
    diffs -5.41684262764942
    totalFlows 12.3886785267285
    degree 1
  ]
  node
  [
    id 474
    name "SPSB4"
    label "SPSB4"
    colors "#FFB7B7"
    diffs 0.014803362052038
    totalFlows 1.53558837759887
    degree 1
  ]
  node
  [
    id 475
    name "SRFBP1"
    label "SRFBP1"
    colors "#FFAEAE"
    diffs 0.140547593348416
    totalFlows 1.41769574986917
    degree 1
  ]
  node
  [
    id 476
    name "GSDMA"
    label "GSDMA"
    colors "#DEDEFF"
    diffs -1.44736308639464
    totalFlows 1.44736308639464
    degree 1
  ]
  node
  [
    id 477
    name "ZNF566"
    label "ZNF566"
    colors "#FF9696"
    diffs 0.526645620166288
    totalFlows 1.3406761741265
    degree 1
  ]
  node
  [
    id 478
    name "TFAP4"
    label "TFAP4"
    colors "#2525FF"
    diffs -4.91805028986265
    totalFlows 14.6205527113594
    degree 1
  ]
  node
  [
    id 479
    name "RABL6"
    label "RABL6"
    colors "#D0D0FF"
    diffs -1.5443084125475
    totalFlows 1.5443084125475
    degree 1
  ]
  node
  [
    id 480
    name "TCAF1"
    label "TCAF1"
    colors "#F3F3FF"
    diffs -1.3126398406876
    totalFlows 4.63143988989251
    degree 1
  ]
  node
  [
    id 481
    name "CDCA7L"
    label "CDCA7L"
    colors "#1212FF"
    diffs -7.36547297543463
    totalFlows 11.0788466905007
    degree 1
  ]
  node
  [
    id 482
    name "TUBA3E"
    label "TUBA3E"
    colors "#5151FF"
    diffs -3.27049162137316
    totalFlows 3.27049162137316
    degree 1
  ]
  node
  [
    id 483
    name "GPKOW"
    label "GPKOW"
    colors "#2727FF"
    diffs -4.82625579484463
    totalFlows 14.7286285833998
    degree 1
  ]
  node
  [
    id 484
    name "ZNF860"
    label "ZNF860"
    colors "#EEEEFF"
    diffs -1.33376906511393
    totalFlows 1.33376906511393
    degree 1
  ]
  node
  [
    id 485
    name "SGOL2"
    label "SGOL2"
    colors "#B9B9FF"
    diffs -1.70154743618861
    totalFlows 1.70154743618861
    degree 1
  ]
  node
  [
    id 486
    name "SNAPC3"
    label "SNAPC3"
    colors "#E1E1FF"
    diffs -1.41762712064669
    totalFlows 3.52682753953088
    degree 1
  ]
  node
  [
    id 487
    name "MED18"
    label "MED18"
    colors "#FFAAAA"
    diffs 0.259653232699024
    totalFlows 1.63977823129552
    degree 1
  ]
  node
  [
    id 488
    name "TAF1A"
    label "TAF1A"
    colors "#FF7878"
    diffs 1.25056569379868
    totalFlows 8.54236698975071
    degree 1
  ]
  node
  [
    id 489
    name "CAPG"
    label "CAPG"
    colors "#D1D1FF"
    diffs -1.54408685168352
    totalFlows 1.54408685168352
    degree 1
  ]
  node
  [
    id 490
    name "GPHN"
    label "GPHN"
    colors "#D7D7FF"
    diffs -1.5054776577651
    totalFlows 2.62768189000927
    degree 1
  ]
  node
  [
    id 491
    name "PRKD2"
    label "PRKD2"
    colors "#FFBEBE"
    diffs -0.0282896571607432
    totalFlows 1.93300335019923
    degree 1
  ]
  node
  [
    id 492
    name "MED16"
    label "MED16"
    colors "#FF5252"
    diffs 2.40504887009289
    totalFlows 2.54444728699833
    degree 1
  ]
  node
  [
    id 493
    name "SCAND1"
    label "SCAND1"
    colors "#7070FF"
    diffs -2.62602673499022
    totalFlows 2.62602673499022
    degree 1
  ]
  node
  [
    id 494
    name "KANSL1"
    label "KANSL1"
    colors "#FFE2E2"
    diffs -0.691562295831599
    totalFlows 7.37659267996629
    degree 1
  ]
  node
  [
    id 495
    name "ZNF460"
    label "ZNF460"
    colors "#6868FF"
    diffs -2.83350831904256
    totalFlows 2.90230494549345
    degree 1
  ]
  node
  [
    id 496
    name "AURKB"
    label "AURKB"
    colors "#FF2626"
    diffs 6.24628620013474
    totalFlows 12.4067785031061
    degree 1
  ]
  node
  [
    id 497
    name "LEF1"
    label "LEF1"
    colors "#0E0EFF"
    diffs -8.37515343001609
    totalFlows 17.4684981244463
    degree 1
  ]
  node
  [
    id 498
    name "FAM162A"
    label "FAM162A"
    colors "#6969FF"
    diffs -2.7446775078471
    totalFlows 2.7446775078471
    degree 1
  ]
  node
  [
    id 499
    name "HEXB"
    label "HEXB"
    colors "#FFCECE"
    diffs -0.251141363602733
    totalFlows 2.05199160927411
    degree 1
  ]
  node
  [
    id 500
    name "SMAD2"
    label "SMAD2"
    colors "#FF5C5C"
    diffs 2.11342217573687
    totalFlows 165.25663972008
    degree 1
  ]
  node
  [
    id 501
    name "ZNF449"
    label "ZNF449"
    colors "#F1F1FF"
    diffs -1.3184574073503
    totalFlows 1.3184574073503
    degree 1
  ]
  node
  [
    id 502
    name "PYCR1"
    label "PYCR1"
    colors "#FF6F6F"
    diffs 1.4491262026385
    totalFlows 1.95037152147369
    degree 1
  ]
  node
  [
    id 503
    name "PEX6"
    label "PEX6"
    colors "#D6D6FF"
    diffs -1.51081496709757
    totalFlows 1.51081496709757
    degree 1
  ]
  node
  [
    id 504
    name "FZD7"
    label "FZD7"
    colors "#C7C7FF"
    diffs -1.62364487734052
    totalFlows 4.35441664363288
    degree 1
  ]
  node
  [
    id 505
    name "MYL6"
    label "MYL6"
    colors "#7171FF"
    diffs -2.60985518872483
    totalFlows 4.13357800285564
    degree 1
  ]
  node
  [
    id 506
    name "ZNF506"
    label "ZNF506"
    colors "#FFB5B5"
    diffs 0.0664464733146299
    totalFlows 1.31374449359295
    degree 1
  ]
  node
  [
    id 507
    name "RB1CC1"
    label "RB1CC1"
    colors "#1818FF"
    diffs -6.19546890573807
    totalFlows 32.6402256499169
    degree 1
  ]
  node
  [
    id 508
    name "SRPRB"
    label "SRPRB"
    colors "#FF2020"
    diffs 6.68234910541375
    totalFlows 1.52316528266218
    degree 1
  ]
  node
  [
    id 509
    name "USP7"
    label "USP7"
    colors "#FF1919"
    diffs 9.72951427385956
    totalFlows 72.1973037748401
    degree 1
  ]
  node
  [
    id 510
    name "TSC22D3"
    label "TSC22D3"
    colors "#FF2525"
    diffs 6.26742412520052
    totalFlows 1.71114570348877
    degree 1
  ]
  node
  [
    id 511
    name "PDCD5"
    label "PDCD5"
    colors "#FF4545"
    diffs 2.94711230813202
    totalFlows 1.85806374846392
    degree 1
  ]
  node
  [
    id 512
    name "H2AFX"
    label "H2AFX"
    colors "#FF1A1A"
    diffs 8.24105750769574
    totalFlows 28.0036306250191
    degree 1
  ]
  node
  [
    id 513
    name "AKR1A1"
    label "AKR1A1"
    colors "#EFEFFF"
    diffs -1.32926891304423
    totalFlows 1.32926891304423
    degree 1
  ]
  node
  [
    id 514
    name "VASN"
    label "VASN"
    colors "#FF8080"
    diffs 1.04453502842839
    totalFlows 1.92528759797827
    degree 1
  ]
  node
  [
    id 515
    name "ATF5"
    label "ATF5"
    colors "#FFCACA"
    diffs -0.207358239177196
    totalFlows 1.5040241655051
    degree 1
  ]
  node
  [
    id 516
    name "MPP2"
    label "MPP2"
    colors "#A6A6FF"
    diffs -1.83195888568272
    totalFlows 1.83195888568272
    degree 1
  ]
  node
  [
    id 517
    name "ZNF791"
    label "ZNF791"
    colors "#F4F4FF"
    diffs -1.3035927845945
    totalFlows 1.3035927845945
    degree 1
  ]
  node
  [
    id 518
    name "PARD6A"
    label "PARD6A"
    colors "#0707FF"
    diffs -11.8590561579283
    totalFlows 29.0446825241892
    degree 1
  ]
  node
  [
    id 519
    name "JDP2"
    label "JDP2"
    colors "#FFA4A4"
    diffs 0.343986460817385
    totalFlows 1.78100244330877
    degree 1
  ]
  node
  [
    id 520
    name "PNRC2"
    label "PNRC2"
    colors "#FF3030"
    diffs 5.30763336155342
    totalFlows 6.01684007210081
    degree 1
  ]
  node
  [
    id 521
    name "ATF7IP"
    label "ATF7IP"
    colors "#FF5151"
    diffs 2.42209893412345
    totalFlows 6.62229972977528
    degree 1
  ]
  node
  [
    id 522
    name "LGALS8"
    label "LGALS8"
    colors "#ECECFF"
    diffs -1.35034792268086
    totalFlows 3.01854580435976
    degree 1
  ]
  node
  [
    id 523
    name "HLA-G"
    label "HLA-G"
    colors "#C9C9FF"
    diffs -1.60903551127539
    totalFlows 1.60903551127539
    degree 1
  ]
  node
  [
    id 524
    name "PDCD11"
    label "PDCD11"
    colors "#2E2EFF"
    diffs -4.60708541964019
    totalFlows 8.097996146793
    degree 1
  ]
  node
  [
    id 525
    name "GTF2F2"
    label "GTF2F2"
    colors "#FF2B2B"
    diffs 5.50584789769979
    totalFlows 18.5119713693357
    degree 1
  ]
  node
  [
    id 526
    name "HEYL"
    label "HEYL"
    colors "#FF7C7C"
    diffs 1.17685551203008
    totalFlows 5.03097064676611
    degree 1
  ]
  node
  [
    id 527
    name "MYO1F"
    label "MYO1F"
    colors "#8E8EFF"
    diffs -1.95727385938061
    totalFlows 1.95727385938061
    degree 1
  ]
  node
  [
    id 528
    name "PAPSS1"
    label "PAPSS1"
    colors "#F2F2FF"
    diffs -1.31358206788014
    totalFlows 1.5720422103007
    degree 1
  ]
  node
  [
    id 529
    name "ZNF445"
    label "ZNF445"
    colors "#5757FF"
    diffs -3.1813310515008
    totalFlows 3.1813310515008
    degree 1
  ]
  node
  [
    id 530
    name "AAMP"
    label "AAMP"
    colors "#7171FF"
    diffs -2.62030157603902
    totalFlows 2.62030157603902
    degree 1
  ]
  node
  [
    id 531
    name "CTNNBL1"
    label "CTNNBL1"
    colors "#7C7CFF"
    diffs -2.21337285628701
    totalFlows 6.64342687944071
    degree 1
  ]
  node
  [
    id 532
    name "GABRR1"
    label "GABRR1"
    colors "#FFD5D5"
    diffs -0.32786615395941
    totalFlows 2.31835273936555
    degree 1
  ]
  node
  [
    id 533
    name "CEBPD"
    label "CEBPD"
    colors "#FF8E8E"
    diffs 0.64413345662621
    totalFlows 1.84658671804721
    degree 1
  ]
  node
  [
    id 534
    name "SAP30BP"
    label "SAP30BP"
    colors "#0A0AFF"
    diffs -9.50615384512762
    totalFlows 22.4411210027628
    degree 1
  ]
  node
  [
    id 535
    name "FAM120B"
    label "FAM120B"
    colors "#7E7EFF"
    diffs -2.14484398433164
    totalFlows 5.35696920796719
    degree 1
  ]
  node
  [
    id 536
    name "HYAL1"
    label "HYAL1"
    colors "#5757FF"
    diffs -3.21163388402966
    totalFlows 3.21163388402966
    degree 1
  ]
  node
  [
    id 537
    name "ZNF485"
    label "ZNF485"
    colors "#FF9494"
    diffs 0.544575152953508
    totalFlows 1.2888008093473
    degree 1
  ]
  node
  [
    id 538
    name "HLX"
    label "HLX"
    colors "#FFEBEB"
    diffs -0.877845132328708
    totalFlows 2.82841402531707
    degree 1
  ]
  node
  [
    id 539
    name "IL24"
    label "IL24"
    colors "#8181FF"
    diffs -2.08069104066217
    totalFlows 6.74482512728808
    degree 1
  ]
  node
  [
    id 540
    name "IRF2BP1"
    label "IRF2BP1"
    colors "#2626FF"
    diffs -4.85301157524819
    totalFlows 6.76517765755039
    degree 1
  ]
  node
  [
    id 541
    name "FAM193B"
    label "FAM193B"
    colors "#3A3AFF"
    diffs -3.85052263909174
    totalFlows 3.85052263909174
    degree 1
  ]
  node
  [
    id 542
    name "RPS10"
    label "RPS10"
    colors "#1616FF"
    diffs -6.43071808504241
    totalFlows 15.5699263059157
    degree 1
  ]
  node
  [
    id 543
    name "COX6C"
    label "COX6C"
    colors "#FFBFBF"
    diffs -0.0349928351077122
    totalFlows 0.0349928351077122
    degree 1
  ]
  node
  [
    id 544
    name "KRT20"
    label "KRT20"
    colors "#FF6C6C"
    diffs 1.60112797730854
    totalFlows 3.37695080885491
    degree 1
  ]
  node
  [
    id 545
    name "UBE2G2"
    label "UBE2G2"
    colors "#FFCFCF"
    diffs -0.254587721253626
    totalFlows 3.57242788283083
    degree 1
  ]
  node
  [
    id 546
    name "PGM1"
    label "PGM1"
    colors "#FFACAC"
    diffs 0.170417512753983
    totalFlows 2.32847699492652
    degree 1
  ]
  node
  [
    id 547
    name "NACC2"
    label "NACC2"
    colors "#DFDFFF"
    diffs -1.44611479475004
    totalFlows 1.44611479475004
    degree 1
  ]
  node
  [
    id 548
    name "THAP11"
    label "THAP11"
    colors "#FF2323"
    diffs 6.34368454291764
    totalFlows 3.41482839578859
    degree 1
  ]
  node
  [
    id 549
    name "HMG20B"
    label "HMG20B"
    colors "#4646FF"
    diffs -3.54429197885447
    totalFlows 9.77402791795578
    degree 1
  ]
  node
  [
    id 550
    name "GLUD2"
    label "GLUD2"
    colors "#E0E0FF"
    diffs -1.43098895861278
    totalFlows 1.43098895861278
    degree 1
  ]
  node
  [
    id 551
    name "ZNF148"
    label "ZNF148"
    colors "#A0A0FF"
    diffs -1.85812581734527
    totalFlows 1.85812581734527
    degree 1
  ]
  node
  [
    id 552
    name "QTRT1"
    label "QTRT1"
    colors "#9595FF"
    diffs -1.93313814595343
    totalFlows 3.62693145525371
    degree 1
  ]
  node
  [
    id 553
    name "NEB"
    label "NEB"
    colors "#7878FF"
    diffs -2.34326384689058
    totalFlows 3.89665580030006
    degree 1
  ]
  node
  [
    id 554
    name "MAGOHB"
    label "MAGOHB"
    colors "#9797FF"
    diffs -1.92608769201103
    totalFlows 1.92608769201103
    degree 1
  ]
  node
  [
    id 555
    name "MAOB"
    label "MAOB"
    colors "#EEEEFF"
    diffs -1.34291524643248
    totalFlows 1.34291524643248
    degree 1
  ]
  node
  [
    id 556
    name "CNOT11"
    label "CNOT11"
    colors "#FFE6E6"
    diffs -0.728590628996451
    totalFlows 1.26826372609373
    degree 1
  ]
  node
  [
    id 557
    name "ING1"
    label "ING1"
    colors "#5555FF"
    diffs -3.22500787969922
    totalFlows 9.1544140037782
    degree 1
  ]
  node
  [
    id 558
    name "ZNF34"
    label "ZNF34"
    colors "#F7F7FF"
    diffs -1.26581173099031
    totalFlows 1.26581173099031
    degree 1
  ]
  node
  [
    id 559
    name "PPRC1"
    label "PPRC1"
    colors "#E6E6FF"
    diffs -1.37261436639086
    totalFlows 3.11543471618095
    degree 1
  ]
  node
  [
    id 560
    name "SRP72"
    label "SRP72"
    colors "#FFC7C7"
    diffs -0.18465242582192
    totalFlows 3.29007909600312
    degree 1
  ]
  node
  [
    id 561
    name "HTT"
    label "HTT"
    colors "#FF2A2A"
    diffs 5.66745504810858
    totalFlows 103.668511525531
    degree 1
  ]
  node
  [
    id 562
    name "USF1"
    label "USF1"
    colors "#FFEEEE"
    diffs -1.00535797036354
    totalFlows 7.60501474531292
    degree 1
  ]
  node
  [
    id 563
    name "MRFAP1"
    label "MRFAP1"
    colors "#FFADAD"
    diffs 0.159784024969364
    totalFlows 1.84836412279248
    degree 1
  ]
  node
  [
    id 564
    name "FBXO8"
    label "FBXO8"
    colors "#6B6BFF"
    diffs -2.69468827350618
    totalFlows 2.69468827350618
    degree 1
  ]
  node
  [
    id 565
    name "ZNF701"
    label "ZNF701"
    colors "#F7F7FF"
    diffs -1.25421024456656
    totalFlows 1.25421024456656
    degree 1
  ]
  node
  [
    id 566
    name "TRIM22"
    label "TRIM22"
    colors "#FFDDDD"
    diffs -0.489211660227344
    totalFlows 4.48659173260804
    degree 1
  ]
  node
  [
    id 567
    name "CFDP1"
    label "CFDP1"
    colors "#A3A3FF"
    diffs -1.85139627841093
    totalFlows 1.85139627841093
    degree 1
  ]
  node
  [
    id 568
    name "BRF1"
    label "BRF1"
    colors "#FFD9D9"
    diffs -0.367270504881294
    totalFlows 1.85642960584454
    degree 1
  ]
  node
  [
    id 569
    name "COG3"
    label "COG3"
    colors "#A0A0FF"
    diffs -1.86033811180559
    totalFlows 1.86033811180559
    degree 1
  ]
  node
  [
    id 570
    name "RYBP"
    label "RYBP"
    colors "#FF1D1D"
    diffs 7.87638231071976
    totalFlows 4.36331918769546
    degree 1
  ]
  node
  [
    id 571
    name "ARHGEF17"
    label "ARHGEF17"
    colors "#D5D5FF"
    diffs -1.51929934529313
    totalFlows 1.51929934529313
    degree 1
  ]
  node
  [
    id 572
    name "DDRGK1"
    label "DDRGK1"
    colors "#A6A6FF"
    diffs -1.8306619698163
    totalFlows 1.8306619698163
    degree 1
  ]
  node
  [
    id 573
    name "MKLN1"
    label "MKLN1"
    colors "#FFFDFD"
    diffs -1.1909365555364
    totalFlows 1.1909365555364
    degree 1
  ]
  node
  [
    id 574
    name "TEAD2"
    label "TEAD2"
    colors "#FF8B8B"
    diffs 0.733942013765692
    totalFlows 3.14292762780207
    degree 1
  ]
  node
  [
    id 575
    name "DYNC1H1"
    label "DYNC1H1"
    colors "#FF3E3E"
    diffs 3.79408605580549
    totalFlows 9.0946282323541
    degree 1
  ]
  node
  [
    id 576
    name "WDR77"
    label "WDR77"
    colors "#0505FF"
    diffs -13.6653909487063
    totalFlows 22.8526061616379
    degree 1
  ]
  node
  [
    id 577
    name "SUZ12"
    label "SUZ12"
    colors "#FFDADA"
    diffs -0.377480414258677
    totalFlows 22.5949893963955
    degree 1
  ]
  node
  [
    id 578
    name "CALCOCO1"
    label "CALCOCO1"
    colors "#AFAFFF"
    diffs -1.78389495746256
    totalFlows 1.86232540776612
    degree 1
  ]
  node
  [
    id 579
    name "PHPT1"
    label "PHPT1"
    colors "#CECEFF"
    diffs -1.579380894879
    totalFlows 1.579380894879
    degree 1
  ]
  node
  [
    id 580
    name "ID1"
    label "ID1"
    colors "#7777FF"
    diffs -2.41649421037968
    totalFlows 5.74993450739401
    degree 1
  ]
  node
  [
    id 581
    name "EIF4E2"
    label "EIF4E2"
    colors "#FF5959"
    diffs 2.19902097497379
    totalFlows 5.09790814155768
    degree 1
  ]
  node
  [
    id 582
    name "UST"
    label "UST"
    colors "#E2E2FF"
    diffs -1.41091058122966
    totalFlows 1.41091058122966
    degree 1
  ]
  node
  [
    id 583
    name "AMPD2"
    label "AMPD2"
    colors "#FF9F9F"
    diffs 0.450777698982146
    totalFlows 1.30493800373047
    degree 1
  ]
  node
  [
    id 584
    name "NCOA4"
    label "NCOA4"
    colors "#A2A2FF"
    diffs -1.85492573990438
    totalFlows 1.85492573990438
    degree 1
  ]
  node
  [
    id 585
    name "ZNF615"
    label "ZNF615"
    colors "#F9F9FF"
    diffs -1.24312525722271
    totalFlows 1.24312525722271
    degree 1
  ]
  node
  [
    id 586
    name "NCAPD3"
    label "NCAPD3"
    colors "#FFD1D1"
    diffs -0.283288230217902
    totalFlows 2.27073253430452
    degree 1
  ]
  node
  [
    id 587
    name "CARD11"
    label "CARD11"
    colors "#F1F1FF"
    diffs -1.32706181108481
    totalFlows 3.3015896505203
    degree 1
  ]
  node
  [
    id 588
    name "MRPL45"
    label "MRPL45"
    colors "#F6F6FF"
    diffs -1.27634885866253
    totalFlows 1.98369673518977
    degree 1
  ]
  node
  [
    id 589
    name "ARMCX3"
    label "ARMCX3"
    colors "#F5F5FF"
    diffs -1.28885202929136
    totalFlows 1.28885202929136
    degree 1
  ]
  node
  [
    id 590
    name "NONO"
    label "NONO"
    colors "#0000FF"
    diffs -24.9742697300605
    totalFlows 62.206234551351
    degree 1
  ]
  node
  [
    id 591
    name "CHAF1A"
    label "CHAF1A"
    colors "#0F0FFF"
    diffs -8.27047621450531
    totalFlows 34.8015086020515
    degree 1
  ]
  node
  [
    id 592
    name "UBR2"
    label "UBR2"
    colors "#FFCBCB"
    diffs -0.21305870553264
    totalFlows 1.94844954690912
    degree 1
  ]
  node
  [
    id 593
    name "ADIPOQ"
    label "ADIPOQ"
    colors "#FF9090"
    diffs 0.601320451863158
    totalFlows 0.738668398391978
    degree 1
  ]
  node
  [
    id 594
    name "ERH"
    label "ERH"
    colors "#3B3BFF"
    diffs -3.84762972234869
    totalFlows 5.60313837145298
    degree 1
  ]
  node
  [
    id 595
    name "ARID1A"
    label "ARID1A"
    colors "#2828FF"
    diffs -4.76824053912406
    totalFlows 5.81937072314013
    degree 1
  ]
  node
  [
    id 596
    name "TXLNG"
    label "TXLNG"
    colors "#B2B2FF"
    diffs -1.76593620598626
    totalFlows 3.20636208628067
    degree 1
  ]
  node
  [
    id 597
    name "HNRNPA1"
    label "HNRNPA1"
    colors "#FF3131"
    diffs 4.98819953164593
    totalFlows 27.653229766916
    degree 1
  ]
  node
  [
    id 598
    name "GEMIN4"
    label "GEMIN4"
    colors "#FF8989"
    diffs 0.791151773926956
    totalFlows 2.48820632050962
    degree 1
  ]
  node
  [
    id 599
    name "ALDH18A1"
    label "ALDH18A1"
    colors "#7A7AFF"
    diffs -2.2979512822967
    totalFlows 3.45924969426346
    degree 1
  ]
  node
  [
    id 600
    name "OIP5"
    label "OIP5"
    colors "#FAFAFF"
    diffs -1.21630617615647
    totalFlows 3.36285646232529
    degree 1
  ]
  node
  [
    id 601
    name "PES1"
    label "PES1"
    colors "#FF8F8F"
    diffs 0.640635269194814
    totalFlows 1.29109576232162
    degree 1
  ]
  node
  [
    id 602
    name "ZNF700"
    label "ZNF700"
    colors "#FFA3A3"
    diffs 0.366057347092502
    totalFlows 1.22344193195831
    degree 1
  ]
  node
  [
    id 603
    name "NOP10"
    label "NOP10"
    colors "#FF9D9D"
    diffs 0.46257450083258
    totalFlows 1.45585945455409
    degree 1
  ]
  node
  [
    id 604
    name "IPO4"
    label "IPO4"
    colors "#FFCECE"
    diffs -0.249719973112445
    totalFlows 4.83236819237275
    degree 1
  ]
  node
  [
    id 605
    name "SETD1A"
    label "SETD1A"
    colors "#FF7B7B"
    diffs 1.18278530427894
    totalFlows 2.80249147552666
    degree 1
  ]
  node
  [
    id 606
    name "BACH2"
    label "BACH2"
    colors "#FFC3C3"
    diffs -0.0800029877787272
    totalFlows 1.84719435687814
    degree 1
  ]
  node
  [
    id 607
    name "CPNE1"
    label "CPNE1"
    colors "#FF8383"
    diffs 0.894652195591312
    totalFlows 2.36284033495875
    degree 1
  ]
  node
  [
    id 608
    name "DNM2"
    label "DNM2"
    colors "#0505FF"
    diffs -14.041679352772
    totalFlows 58.163043804573
    degree 1
  ]
  node
  [
    id 609
    name "ARID4B"
    label "ARID4B"
    colors "#FF7E7E"
    diffs 1.13358190744255
    totalFlows 2.95160795374593
    degree 1
  ]
  node
  [
    id 610
    name "PBRM1"
    label "PBRM1"
    colors "#3131FF"
    diffs -4.38118483298734
    totalFlows 12.9146318471332
    degree 1
  ]
  node
  [
    id 611
    name "USP39"
    label "USP39"
    colors "#7979FF"
    diffs -2.31272331016458
    totalFlows 8.68515683031008
    degree 1
  ]
  node
  [
    id 612
    name "EPB41L3"
    label "EPB41L3"
    colors "#FF9494"
    diffs 0.54321225048997
    totalFlows 2.72662496859974
    degree 1
  ]
  node
  [
    id 613
    name "TCF20"
    label "TCF20"
    colors "#6565FF"
    diffs -2.83958404756369
    totalFlows 4.47806701978917
    degree 1
  ]
  node
  [
    id 614
    name "NOTCH2"
    label "NOTCH2"
    colors "#FF4E4E"
    diffs 2.45796428933779
    totalFlows 12.5932330785935
    degree 1
  ]
  node
  [
    id 615
    name "MRPL51"
    label "MRPL51"
    colors "#4545FF"
    diffs -3.57886084255407
    totalFlows 3.57886084255407
    degree 1
  ]
  node
  [
    id 616
    name "PRMT7"
    label "PRMT7"
    colors "#FF3434"
    diffs 4.47897592668819
    totalFlows 5.306123261924
    degree 1
  ]
  node
  [
    id 617
    name "STX17"
    label "STX17"
    colors "#FF8A8A"
    diffs 0.736303325242694
    totalFlows 1.47971655794162
    degree 1
  ]
  node
  [
    id 618
    name "TRIM47"
    label "TRIM47"
    colors "#FF9D9D"
    diffs 0.45717733470895
    totalFlows 1.87053480989977
    degree 1
  ]
  node
  [
    id 619
    name "PDRG1"
    label "PDRG1"
    colors "#FF6161"
    diffs 1.94830291886779
    totalFlows 0.0105173381321075
    degree 1
  ]
  node
  [
    id 620
    name "MFAP1"
    label "MFAP1"
    colors "#FF4343"
    diffs 3.04825231240541
    totalFlows 3.25175006843681
    degree 1
  ]
  node
  [
    id 621
    name "MLKL"
    label "MLKL"
    colors "#FFF5F5"
    diffs -1.12550416955786
    totalFlows 1.12550416955786
    degree 1
  ]
  node
  [
    id 622
    name "MSI1"
    label "MSI1"
    colors "#FFA2A2"
    diffs 0.366705654773184
    totalFlows 1.26742900358894
    degree 1
  ]
  node
  [
    id 623
    name "ZNF571"
    label "ZNF571"
    colors "#FDFDFF"
    diffs -1.2056489957952
    totalFlows 1.2056489957952
    degree 1
  ]
  node
  [
    id 624
    name "GATAD2B"
    label "GATAD2B"
    colors "#0909FF"
    diffs -9.6364400387517
    totalFlows 18.4745460187941
    degree 1
  ]
  node
  [
    id 625
    name "SLIRP"
    label "SLIRP"
    colors "#6C6CFF"
    diffs -2.68207085149315
    totalFlows 17.1966373456387
    degree 1
  ]
  node
  [
    id 626
    name "TYRO3"
    label "TYRO3"
    colors "#FF4747"
    diffs 2.91799590701218
    totalFlows 2.33517755687554
    degree 1
  ]
  node
  [
    id 627
    name "CYHR1"
    label "CYHR1"
    colors "#FF5555"
    diffs 2.32490527137655
    totalFlows 1.46545845456725
    degree 1
  ]
  node
  [
    id 628
    name "SUMO3"
    label "SUMO3"
    colors "#FF1818"
    diffs 9.94170012842203
    totalFlows 103.981320472768
    degree 1
  ]
  node
  [
    id 629
    name "ING3"
    label "ING3"
    colors "#FF5757"
    diffs 2.28617913010082
    totalFlows 9.78640977247405
    degree 1
  ]
  node
  [
    id 630
    name "EDC4"
    label "EDC4"
    colors "#FF6666"
    diffs 1.74327542271004
    totalFlows 1.88150380567953
    degree 1
  ]
  node
  [
    id 631
    name "CXXC1"
    label "CXXC1"
    colors "#1111FF"
    diffs -7.76568837469832
    totalFlows 12.8613595314453
    degree 1
  ]
  node
  [
    id 632
    name "ZNHIT2"
    label "ZNHIT2"
    colors "#FFC3C3"
    diffs -0.105828582115624
    totalFlows 0.105828582115624
    degree 1
  ]
  node
  [
    id 633
    name "CLASP2"
    label "CLASP2"
    colors "#FFD7D7"
    diffs -0.338479171488514
    totalFlows 3.37715964437914
    degree 1
  ]
  node
  [
    id 634
    name "TBR1"
    label "TBR1"
    colors "#FF5858"
    diffs 2.24200620803661
    totalFlows 1.44733130784809
    degree 1
  ]
  node
  [
    id 635
    name "LIMD1"
    label "LIMD1"
    colors "#FF9999"
    diffs 0.503112617278237
    totalFlows 7.59219383111351
    degree 1
  ]
  node
  [
    id 636
    name "WDR82"
    label "WDR82"
    colors "#FF8B8B"
    diffs 0.719294659162733
    totalFlows 1.36860340188467
    degree 1
  ]
  node
  [
    id 637
    name "TP73"
    label "TP73"
    colors "#FF4B4B"
    diffs 2.59217007732344
    totalFlows 16.8793834243307
    degree 1
  ]
  node
  [
    id 638
    name "PCBP3"
    label "PCBP3"
    colors "#A5A5FF"
    diffs -1.84054919159555
    totalFlows 1.84054919159555
    degree 1
  ]
  node
  [
    id 639
    name "BPTF"
    label "BPTF"
    colors "#FF2222"
    diffs 6.55232435715851
    totalFlows 4.21977375380084
    degree 1
  ]
  node
  [
    id 640
    name "ZFP36"
    label "ZFP36"
    colors "#FFF9F9"
    diffs -1.15563135556727
    totalFlows 4.62433370943039
    degree 1
  ]
  node
  [
    id 641
    name "PHB2"
    label "PHB2"
    colors "#FF2020"
    diffs 6.67286391470277
    totalFlows 6.22592406050248
    degree 1
  ]
  node
  [
    id 642
    name "SETD7"
    label "SETD7"
    colors "#FFC0C0"
    diffs -0.037162666596398
    totalFlows 8.04093228003232
    degree 1
  ]
  node
  [
    id 643
    name "SH3RF1"
    label "SH3RF1"
    colors "#FF9C9C"
    diffs 0.46891489079001
    totalFlows 2.64893322326822
    degree 1
  ]
  node
  [
    id 644
    name "ZNF229"
    label "ZNF229"
    colors "#FFFDFD"
    diffs -1.18687009605014
    totalFlows 1.18687009605014
    degree 1
  ]
  node
  [
    id 645
    name "GRM7"
    label "GRM7"
    colors "#FFAEAE"
    diffs 0.145069909500974
    totalFlows 1.45464199470247
    degree 1
  ]
  node
  [
    id 646
    name "RAD51C"
    label "RAD51C"
    colors "#F8F8FF"
    diffs -1.25242576232354
    totalFlows 1.25242576232354
    degree 1
  ]
  node
  [
    id 647
    name "PCTP"
    label "PCTP"
    colors "#FFEAEA"
    diffs -0.873801457616063
    totalFlows 0.873801457616063
    degree 1
  ]
  node
  [
    id 648
    name "CPNE8"
    label "CPNE8"
    colors "#FAFAFF"
    diffs -1.21943556154982
    totalFlows 1.21943556154982
    degree 1
  ]
  node
  [
    id 649
    name "MELK"
    label "MELK"
    colors "#3E3EFF"
    diffs -3.77715710671092
    totalFlows 3.77715710671092
    degree 1
  ]
  node
  [
    id 650
    name "PSMB3"
    label "PSMB3"
    colors "#FFCDCD"
    diffs -0.245255854004552
    totalFlows 6.48659821903223
    degree 1
  ]
  node
  [
    id 651
    name "KDM4C"
    label "KDM4C"
    colors "#FFA0A0"
    diffs 0.444358088864256
    totalFlows 1.35864967723155
    degree 1
  ]
  node
  [
    id 652
    name "SLC6A5"
    label "SLC6A5"
    colors "#A4A4FF"
    diffs -1.84625058038277
    totalFlows 1.84625058038277
    degree 1
  ]
  node
  [
    id 653
    name "STAT4"
    label "STAT4"
    colors "#FFF1F1"
    diffs -1.06200004915795
    totalFlows 1.26972543372268
    degree 1
  ]
  node
  [
    id 654
    name "NEIL2"
    label "NEIL2"
    colors "#FCFCFF"
    diffs -1.21141052999017
    totalFlows 1.21141052999017
    degree 1
  ]
  node
  [
    id 655
    name "HNRNPU"
    label "HNRNPU"
    colors "#1313FF"
    diffs -7.11853895880901
    totalFlows 35.7248772735144
    degree 1
  ]
  node
  [
    id 656
    name "ZNF548"
    label "ZNF548"
    colors "#FFFCFC"
    diffs -1.17867145024276
    totalFlows 1.17867145024276
    degree 1
  ]
  node
  [
    id 657
    name "PACS2"
    label "PACS2"
    colors "#FFD3D3"
    diffs -0.304025269879638
    totalFlows 1.97612003121681
    degree 1
  ]
  node
  [
    id 658
    name "TSN"
    label "TSN"
    colors "#BBBBFF"
    diffs -1.67552252772657
    totalFlows 3.47766095395855
    degree 1
  ]
  node
  [
    id 659
    name "ASAH1"
    label "ASAH1"
    colors "#FFC8C8"
    diffs -0.188519839435006
    totalFlows 1.42258033680227
    degree 1
  ]
  node
  [
    id 660
    name "HMOX2"
    label "HMOX2"
    colors "#FFF2F2"
    diffs -1.06723492272615
    totalFlows 3.0298338567262
    degree 1
  ]
  node
  [
    id 661
    name "ARID3B"
    label "ARID3B"
    colors "#FF5151"
    diffs 2.41457338576995
    totalFlows 4.40031782691927
    degree 1
  ]
  node
  [
    id 662
    name "UROD"
    label "UROD"
    colors "#FFA0A0"
    diffs 0.414085714961912
    totalFlows 1.35608520025847
    degree 1
  ]
  node
  [
    id 663
    name "CBX5"
    label "CBX5"
    colors "#2121FF"
    diffs -4.95791574330422
    totalFlows 27.0940379432021
    degree 1
  ]
  node
  [
    id 664
    name "PHRF1"
    label "PHRF1"
    colors "#FFA6A6"
    diffs 0.29633958993715
    totalFlows 1.34565889136237
    degree 1
  ]
  node
  [
    id 665
    name "GNPTAB"
    label "GNPTAB"
    colors "#CCCCFF"
    diffs -1.60042007204812
    totalFlows 3.07626181022472
    degree 1
  ]
  node
  [
    id 666
    name "MED29"
    label "MED29"
    colors "#FF2121"
    diffs 6.56146398042653
    totalFlows 10.8697129725429
    degree 1
  ]
  node
  [
    id 667
    name "VAV1"
    label "VAV1"
    colors "#0101FF"
    diffs -21.5449045632828
    totalFlows 74.7344371860003
    degree 1
  ]
  node
  [
    id 668
    name "KLF8"
    label "KLF8"
    colors "#FFA7A7"
    diffs 0.280254899544908
    totalFlows 1.17091969749527
    degree 1
  ]
  node
  [
    id 669
    name "KCMF1"
    label "KCMF1"
    colors "#BABAFF"
    diffs -1.69722896226726
    totalFlows 1.69722896226726
    degree 1
  ]
  node
  [
    id 670
    name "BHLHE40"
    label "BHLHE40"
    colors "#FF1313"
    diffs 11.3636119216954
    totalFlows 9.20172994104939
    degree 1
  ]
  node
  [
    id 671
    name "ADSS"
    label "ADSS"
    colors "#FFBDBD"
    diffs -0.0251743661208499
    totalFlows 1.9351398741061
    degree 1
  ]
  node
  [
    id 672
    name "SAMM50"
    label "SAMM50"
    colors "#FF7171"
    diffs 1.42075635961053
    totalFlows 2.15757172878512
    degree 1
  ]
  node
  [
    id 673
    name "ZNF862"
    label "ZNF862"
    colors "#DCDCFF"
    diffs -1.45895404120715
    totalFlows 3.25127075720944
    degree 1
  ]
  node
  [
    id 674
    name "ZBTB8OS"
    label "ZBTB8OS"
    colors "#FFE7E7"
    diffs -0.761384991322342
    totalFlows 0.761384991322342
    degree 1
  ]
  node
  [
    id 675
    name "MME"
    label "MME"
    colors "#FF2B2B"
    diffs 5.57781946377331
    totalFlows 5.03779323771203
    degree 1
  ]
  node
  [
    id 676
    name "AP2A1"
    label "AP2A1"
    colors "#FF4242"
    diffs 3.24968688167194
    totalFlows 5.24330491772461
    degree 1
  ]
  node
  [
    id 677
    name "RAB3IP"
    label "RAB3IP"
    colors "#FFE6E6"
    diffs -0.74072850955569
    totalFlows 1.28058102991452
    degree 1
  ]
  node
  [
    id 678
    name "AGO2"
    label "AGO2"
    colors "#FF1717"
    diffs 10.5495984168439
    totalFlows 34.0392706555362
    degree 1
  ]
  node
  [
    id 679
    name "ATP2A1"
    label "ATP2A1"
    colors "#FFBABA"
    diffs -0.00787887889880579
    totalFlows 0.00787887889880579
    degree 1
  ]
  node
  [
    id 680
    name "CHD5"
    label "CHD5"
    colors "#DBDBFF"
    diffs -1.46150998012874
    totalFlows 1.46150998012874
    degree 1
  ]
  node
  [
    id 681
    name "HDAC8"
    label "HDAC8"
    colors "#1414FF"
    diffs -6.66964379891175
    totalFlows 14.0961452665448
    degree 1
  ]
  node
  [
    id 682
    name "GSTO1"
    label "GSTO1"
    colors "#BEBEFF"
    diffs -1.66833853801028
    totalFlows 1.66833853801028
    degree 1
  ]
  node
  [
    id 683
    name "NRF1"
    label "NRF1"
    colors "#FFE8E8"
    diffs -0.78232110993526
    totalFlows 1.79010844805974
    degree 1
  ]
  node
  [
    id 684
    name "UBE2J1"
    label "UBE2J1"
    colors "#FF5757"
    diffs 2.2750938984814
    totalFlows 0.937578475250838
    degree 1
  ]
  node
  [
    id 685
    name "SYNE2"
    label "SYNE2"
    colors "#FFDDDD"
    diffs -0.487203379011226
    totalFlows 3.44978676555345
    degree 1
  ]
  edge
  [
    source 0
    target 1
    weight 0.998694128310901
    correlation 0.998694128310901
    sign 1
  ]
  edge
  [
    source 0
    target 2
    weight 0.997488980199934
    correlation -0.997488980199934
    sign -1
  ]
  edge
  [
    source 0
    target 3
    weight 0.996793528832818
    correlation 0.996793528832818
    sign 1
  ]
  edge
  [
    source 0
    target 4
    weight 0.996273563669488
    correlation -0.996273563669488
    sign -1
  ]
  edge
  [
    source 0
    target 5
    weight 0.995732292202451
    correlation -0.995732292202451
    sign -1
  ]
  edge
  [
    source 0
    target 6
    weight 0.994900912107441
    correlation 0.994900912107441
    sign 1
  ]
  edge
  [
    source 0
    target 7
    weight 0.994232593789076
    correlation -0.994232593789076
    sign -1
  ]
  edge
  [
    source 0
    target 8
    weight 0.99355929665153
    correlation 0.99355929665153
    sign 1
  ]
  edge
  [
    source 0
    target 9
    weight 0.992583412215004
    correlation 0.992583412215004
    sign 1
  ]
  edge
  [
    source 0
    target 10
    weight 0.990925977941163
    correlation 0.990925977941163
    sign 1
  ]
  edge
  [
    source 0
    target 11
    weight 0.990890218161326
    correlation 0.990890218161326
    sign 1
  ]
  edge
  [
    source 0
    target 12
    weight 0.98955558977285
    correlation 0.98955558977285
    sign 1
  ]
  edge
  [
    source 0
    target 13
    weight 0.988736466529961
    correlation -0.988736466529961
    sign -1
  ]
  edge
  [
    source 0
    target 14
    weight 0.988312560112344
    correlation 0.988312560112344
    sign 1
  ]
  edge
  [
    source 0
    target 15
    weight 0.985617532324448
    correlation 0.985617532324448
    sign 1
  ]
  edge
  [
    source 0
    target 16
    weight 0.985218476387211
    correlation 0.985218476387211
    sign 1
  ]
  edge
  [
    source 0
    target 17
    weight 0.984778285323294
    correlation 0.984778285323294
    sign 1
  ]
  edge
  [
    source 0
    target 18
    weight 0.983630829722552
    correlation 0.983630829722552
    sign 1
  ]
  edge
  [
    source 0
    target 19
    weight 0.978117428030548
    correlation 0.978117428030548
    sign 1
  ]
  edge
  [
    source 0
    target 20
    weight 0.978370442398213
    correlation 0.978370442398213
    sign 1
  ]
  edge
  [
    source 0
    target 21
    weight 0.974687074064399
    correlation 0.974687074064399
    sign 1
  ]
  edge
  [
    source 0
    target 22
    weight 0.973740073211714
    correlation -0.973740073211714
    sign -1
  ]
  edge
  [
    source 0
    target 23
    weight 0.973293879474637
    correlation -0.973293879474637
    sign -1
  ]
  edge
  [
    source 0
    target 24
    weight 0.972174154097717
    correlation 0.972174154097717
    sign 1
  ]
  edge
  [
    source 0
    target 25
    weight 0.970181223893946
    correlation 0.970181223893946
    sign 1
  ]
  edge
  [
    source 0
    target 26
    weight 0.96933874007464
    correlation 0.96933874007464
    sign 1
  ]
  edge
  [
    source 0
    target 27
    weight 0.968599343466782
    correlation 0.968599343466782
    sign 1
  ]
  edge
  [
    source 0
    target 28
    weight 0.965317975901122
    correlation 0.965317975901122
    sign 1
  ]
  edge
  [
    source 0
    target 29
    weight 0.991519816815069
    correlation 0.991519816815069
    sign 1
  ]
  edge
  [
    source 0
    target 30
    weight 0.964478573828295
    correlation 0.964478573828295
    sign 1
  ]
  edge
  [
    source 0
    target 31
    weight 0.962825942772197
    correlation -0.962825942772197
    sign -1
  ]
  edge
  [
    source 0
    target 32
    weight 0.959960579992629
    correlation 0.959960579992629
    sign 1
  ]
  edge
  [
    source 0
    target 33
    weight 0.959352151116945
    correlation 0.959352151116945
    sign 1
  ]
  edge
  [
    source 0
    target 34
    weight 0.966896276432026
    correlation 0.966896276432026
    sign 1
  ]
  edge
  [
    source 0
    target 35
    weight 0.958023645834189
    correlation 0.958023645834189
    sign 1
  ]
  edge
  [
    source 0
    target 36
    weight 0.955935629533092
    correlation 0.955935629533092
    sign 1
  ]
  edge
  [
    source 0
    target 37
    weight 0.983750990116957
    correlation 0.983750990116957
    sign 1
  ]
  edge
  [
    source 0
    target 38
    weight 0.95529140461144
    correlation 0.95529140461144
    sign 1
  ]
  edge
  [
    source 0
    target 39
    weight 0.953211426170789
    correlation -0.953211426170789
    sign -1
  ]
  edge
  [
    source 0
    target 40
    weight 0.999335055993786
    correlation 0.999335055993786
    sign 1
  ]
  edge
  [
    source 0
    target 41
    weight 0.952172244287212
    correlation 0.952172244287212
    sign 1
  ]
  edge
  [
    source 0
    target 42
    weight 0.969840458972501
    correlation 0.969840458972501
    sign 1
  ]
  edge
  [
    source 0
    target 43
    weight 0.951409854191262
    correlation -0.951409854191262
    sign -1
  ]
  edge
  [
    source 0
    target 44
    weight 0.951021161194222
    correlation 0.951021161194222
    sign 1
  ]
  edge
  [
    source 0
    target 45
    weight 0.979096075212867
    correlation -0.979096075212867
    sign -1
  ]
  edge
  [
    source 0
    target 46
    weight 0.953731022156956
    correlation 0.953731022156956
    sign 1
  ]
  edge
  [
    source 0
    target 47
    weight 0.983520356761315
    correlation -0.983520356761315
    sign -1
  ]
  edge
  [
    source 0
    target 48
    weight 0.946508636253226
    correlation -0.946508636253226
    sign -1
  ]
  edge
  [
    source 0
    target 49
    weight 0.946031411339928
    correlation 0.946031411339928
    sign 1
  ]
  edge
  [
    source 0
    target 50
    weight 0.942706932473521
    correlation -0.942706932473521
    sign -1
  ]
  edge
  [
    source 0
    target 51
    weight 0.980961755630668
    correlation -0.980961755630668
    sign -1
  ]
  edge
  [
    source 0
    target 52
    weight 0.999814225483026
    correlation 0.999814225483026
    sign 1
  ]
  edge
  [
    source 0
    target 53
    weight 0.938565734905537
    correlation 0.938565734905537
    sign 1
  ]
  edge
  [
    source 0
    target 54
    weight 0.959832992936486
    correlation 0.959832992936486
    sign 1
  ]
  edge
  [
    source 0
    target 55
    weight 0.937140387518198
    correlation 0.937140387518198
    sign 1
  ]
  edge
  [
    source 0
    target 56
    weight 0.936410698832992
    correlation 0.936410698832992
    sign 1
  ]
  edge
  [
    source 0
    target 57
    weight 0.96415351678386
    correlation -0.96415351678386
    sign -1
  ]
  edge
  [
    source 0
    target 58
    weight 0.935480620931242
    correlation 0.935480620931242
    sign 1
  ]
  edge
  [
    source 0
    target 59
    weight 0.0793605903625214
    correlation 0.96305659467541
    sign 1
  ]
  edge
  [
    source 0
    target 60
    weight 0.958561726213131
    correlation -0.958561726213131
    sign -1
  ]
  edge
  [
    source 0
    target 61
    weight 0.957549359217608
    correlation 0.957549359217608
    sign 1
  ]
  edge
  [
    source 0
    target 62
    weight 0.967933351815663
    correlation 0.967933351815663
    sign 1
  ]
  edge
  [
    source 0
    target 63
    weight 0.980822837302842
    correlation -0.980822837302842
    sign -1
  ]
  edge
  [
    source 0
    target 64
    weight 0.943718454761523
    correlation -0.943718454761523
    sign -1
  ]
  edge
  [
    source 0
    target 65
    weight 0.985666734326317
    correlation 0.985666734326317
    sign 1
  ]
  edge
  [
    source 0
    target 66
    weight 0.944835956885367
    correlation 0.944835956885367
    sign 1
  ]
  edge
  [
    source 0
    target 67
    weight 0.810835321561763
    correlation 0.985157818094996
    sign 1
  ]
  edge
  [
    source 0
    target 68
    weight 0.92948329996998
    correlation 0.92948329996998
    sign 1
  ]
  edge
  [
    source 0
    target 69
    weight 0.924554164849586
    correlation -0.924554164849586
    sign -1
  ]
  edge
  [
    source 0
    target 70
    weight 0.924080880831562
    correlation -0.924080880831562
    sign -1
  ]
  edge
  [
    source 0
    target 71
    weight 0.977187094927567
    correlation 0.977187094927567
    sign 1
  ]
  edge
  [
    source 0
    target 72
    weight 0.92139539153077
    correlation 0.92139539153077
    sign 1
  ]
  edge
  [
    source 0
    target 73
    weight 0.918847473426792
    correlation -0.918847473426792
    sign -1
  ]
  edge
  [
    source 0
    target 74
    weight 0.189776931180986
    correlation 0.950608366341095
    sign 1
  ]
  edge
  [
    source 0
    target 75
    weight 0.918322066570723
    correlation 0.918322066570723
    sign 1
  ]
  edge
  [
    source 0
    target 76
    weight 0.916112758167746
    correlation 0.916112758167746
    sign 1
  ]
  edge
  [
    source 0
    target 77
    weight 0.915244122613547
    correlation 0.915244122613547
    sign 1
  ]
  edge
  [
    source 0
    target 78
    weight 0.915116367154517
    correlation -0.915116367154517
    sign -1
  ]
  edge
  [
    source 0
    target 79
    weight 0.914724707621307
    correlation 0.914724707621307
    sign 1
  ]
  edge
  [
    source 0
    target 80
    weight 0.914692509786784
    correlation -0.914692509786784
    sign -1
  ]
  edge
  [
    source 0
    target 81
    weight 0.808181910706842
    correlation 0.995019895970626
    sign 1
  ]
  edge
  [
    source 0
    target 82
    weight 0.962219349971102
    correlation 0.962219349971102
    sign 1
  ]
  edge
  [
    source 0
    target 83
    weight 0.912156497250822
    correlation 0.912156497250822
    sign 1
  ]
  edge
  [
    source 0
    target 84
    weight 0.964488038459787
    correlation -0.964488038459787
    sign -1
  ]
  edge
  [
    source 0
    target 85
    weight 0.882545549846949
    correlation 0.934085382911803
    sign 1
  ]
  edge
  [
    source 0
    target 86
    weight 0.909306446541678
    correlation 0.909306446541678
    sign 1
  ]
  edge
  [
    source 0
    target 87
    weight 0.0953692864385549
    correlation 0.949173970144642
    sign 1
  ]
  edge
  [
    source 0
    target 88
    weight 0.906707803662426
    correlation 0.906707803662426
    sign 1
  ]
  edge
  [
    source 0
    target 89
    weight 0.906394927944419
    correlation -0.906394927944419
    sign -1
  ]
  edge
  [
    source 0
    target 90
    weight 0.90572877336623
    correlation 0.90572877336623
    sign 1
  ]
  edge
  [
    source 0
    target 91
    weight 0.963735214773807
    correlation 0.963735214773807
    sign 1
  ]
  edge
  [
    source 0
    target 92
    weight 0.464612706636419
    correlation 0.958202289866673
    sign 1
  ]
  edge
  [
    source 0
    target 93
    weight 0.9021833807911
    correlation 0.9021833807911
    sign 1
  ]
  edge
  [
    source 0
    target 94
    weight 0.901335408030381
    correlation -0.901335408030381
    sign -1
  ]
  edge
  [
    source 0
    target 95
    weight 0.901325160199129
    correlation 0.901325160199129
    sign 1
  ]
  edge
  [
    source 0
    target 96
    weight 0.43219386143314
    correlation 0.931310281287804
    sign 1
  ]
  edge
  [
    source 0
    target 97
    weight 0.900343167231336
    correlation 0.900343167231336
    sign 1
  ]
  edge
  [
    source 0
    target 98
    weight 0.942298967803204
    correlation 0.942298967803204
    sign 1
  ]
  edge
  [
    source 0
    target 99
    weight 0.945589760564579
    correlation 0.945589760564579
    sign 1
  ]
  edge
  [
    source 0
    target 100
    weight 0.897510255237654
    correlation 0.897510255237654
    sign 1
  ]
  edge
  [
    source 0
    target 101
    weight 0.903363549128339
    correlation 0.903363549128339
    sign 1
  ]
  edge
  [
    source 0
    target 102
    weight 0.971684060768313
    correlation 0.971684060768313
    sign 1
  ]
  edge
  [
    source 0
    target 103
    weight 0.952101550503515
    correlation -0.952101550503515
    sign -1
  ]
  edge
  [
    source 0
    target 104
    weight 0.894767804644136
    correlation 0.894767804644136
    sign 1
  ]
  edge
  [
    source 0
    target 105
    weight 0.0616170657914231
    correlation 0.903074114382823
    sign 1
  ]
  edge
  [
    source 0
    target 106
    weight 0.894187872731725
    correlation 0.894187872731725
    sign 1
  ]
  edge
  [
    source 0
    target 107
    weight 0.493202617881713
    correlation 0.998398711332566
    sign 1
  ]
  edge
  [
    source 0
    target 108
    weight 0.892089115883083
    correlation 0.892089115883083
    sign 1
  ]
  edge
  [
    source 0
    target 109
    weight 0.89161609402656
    correlation -0.89161609402656
    sign -1
  ]
  edge
  [
    source 0
    target 110
    weight 0.967011701282593
    correlation -0.967011701282593
    sign -1
  ]
  edge
  [
    source 0
    target 111
    weight 0.657568028169241
    correlation -0.98450828615272
    sign -1
  ]
  edge
  [
    source 0
    target 112
    weight 0.889847233679065
    correlation -0.889847233679065
    sign -1
  ]
  edge
  [
    source 0
    target 113
    weight 0.904531287064561
    correlation -0.904531287064561
    sign -1
  ]
  edge
  [
    source 0
    target 114
    weight 0.888924383374512
    correlation 0.888924383374512
    sign 1
  ]
  edge
  [
    source 0
    target 115
    weight 0.888662144780944
    correlation -0.888662144780944
    sign -1
  ]
  edge
  [
    source 0
    target 116
    weight 0.888360867703879
    correlation 0.888360867703879
    sign 1
  ]
  edge
  [
    source 0
    target 117
    weight 0.88792610886309
    correlation -0.88792610886309
    sign -1
  ]
  edge
  [
    source 0
    target 118
    weight 0.887714154685247
    correlation 0.887714154685247
    sign 1
  ]
  edge
  [
    source 0
    target 119
    weight 0.921077214240544
    correlation 0.921077214240544
    sign 1
  ]
  edge
  [
    source 0
    target 120
    weight 0.887123306861512
    correlation -0.887123306861512
    sign -1
  ]
  edge
  [
    source 0
    target 121
    weight 0.886208576915676
    correlation -0.886208576915676
    sign -1
  ]
  edge
  [
    source 0
    target 122
    weight 0.885628690644825
    correlation 0.885628690644825
    sign 1
  ]
  edge
  [
    source 0
    target 123
    weight 0.918761969217907
    correlation -0.918761969217907
    sign -1
  ]
  edge
  [
    source 0
    target 124
    weight 0.931675051704509
    correlation 0.931675051704509
    sign 1
  ]
  edge
  [
    source 0
    target 125
    weight 0.970053758989332
    correlation 0.970053758989332
    sign 1
  ]
  edge
  [
    source 0
    target 126
    weight 0.881742582034268
    correlation 0.881742582034268
    sign 1
  ]
  edge
  [
    source 0
    target 127
    weight 0.880345569636796
    correlation 0.880345569636796
    sign 1
  ]
  edge
  [
    source 0
    target 128
    weight 0.987124301415704
    correlation 0.987124301415704
    sign 1
  ]
  edge
  [
    source 0
    target 129
    weight 0.877271661978043
    correlation 0.877271661978043
    sign 1
  ]
  edge
  [
    source 0
    target 130
    weight 0.876638289414953
    correlation 0.876638289414953
    sign 1
  ]
  edge
  [
    source 0
    target 131
    weight 0.876508087320651
    correlation 0.876508087320651
    sign 1
  ]
  edge
  [
    source 0
    target 132
    weight 0.876224349793406
    correlation 0.876224349793406
    sign 1
  ]
  edge
  [
    source 0
    target 133
    weight 0.991668471809773
    correlation 0.991668471809773
    sign 1
  ]
  edge
  [
    source 0
    target 134
    weight 0.875449324113663
    correlation -0.875449324113663
    sign -1
  ]
  edge
  [
    source 0
    target 135
    weight 0.965170411841653
    correlation 0.965170411841653
    sign 1
  ]
  edge
  [
    source 0
    target 136
    weight 0.874915884628959
    correlation 0.874915884628959
    sign 1
  ]
  edge
  [
    source 0
    target 137
    weight 0.873911072773044
    correlation -0.873911072773044
    sign -1
  ]
  edge
  [
    source 0
    target 138
    weight 0.906588361022425
    correlation 0.906588361022425
    sign 1
  ]
  edge
  [
    source 0
    target 139
    weight 0.873012175991065
    correlation 0.873012175991065
    sign 1
  ]
  edge
  [
    source 0
    target 140
    weight 0.872444501580339
    correlation 0.872444501580339
    sign 1
  ]
  edge
  [
    source 0
    target 141
    weight 0.871447631149094
    correlation 0.871447631149094
    sign 1
  ]
  edge
  [
    source 0
    target 142
    weight 0.906520242662206
    correlation 0.959724224582415
    sign 1
  ]
  edge
  [
    source 0
    target 143
    weight 0.357989954808347
    correlation 0.980305378046531
    sign 1
  ]
  edge
  [
    source 0
    target 144
    weight 0.86991655586509
    correlation 0.86991655586509
    sign 1
  ]
  edge
  [
    source 0
    target 145
    weight 0.869463282388675
    correlation 0.869463282388675
    sign 1
  ]
  edge
  [
    source 0
    target 146
    weight 0.963552887071727
    correlation 0.963552887071727
    sign 1
  ]
  edge
  [
    source 0
    target 147
    weight 0.988789729433503
    correlation -0.988789729433503
    sign -1
  ]
  edge
  [
    source 0
    target 148
    weight 0.898552787090044
    correlation 0.898552787090044
    sign 1
  ]
  edge
  [
    source 0
    target 149
    weight 0.993224348647907
    correlation 0.993224348647907
    sign 1
  ]
  edge
  [
    source 0
    target 150
    weight 0.886067747415967
    correlation -0.886067747415967
    sign -1
  ]
  edge
  [
    source 0
    target 151
    weight 0.864760102806546
    correlation -0.864760102806546
    sign -1
  ]
  edge
  [
    source 0
    target 152
    weight 0.864197992266565
    correlation -0.864197992266565
    sign -1
  ]
  edge
  [
    source 0
    target 153
    weight 0.862801065808639
    correlation 0.862801065808639
    sign 1
  ]
  edge
  [
    source 0
    target 154
    weight 0.861574593099584
    correlation -0.861574593099584
    sign -1
  ]
  edge
  [
    source 0
    target 155
    weight 0.860274076221763
    correlation 0.860274076221763
    sign 1
  ]
  edge
  [
    source 0
    target 156
    weight 0.957321011000904
    correlation 0.98190298743251
    sign 1
  ]
  edge
  [
    source 0
    target 157
    weight 0.856876608250738
    correlation 0.856876608250738
    sign 1
  ]
  edge
  [
    source 0
    target 158
    weight 0.976741008546737
    correlation 0.976741008546737
    sign 1
  ]
  edge
  [
    source 0
    target 159
    weight 0.126816269294624
    correlation -0.958071216665019
    sign -1
  ]
  edge
  [
    source 0
    target 160
    weight 0.853610043642517
    correlation -0.853610043642517
    sign -1
  ]
  edge
  [
    source 0
    target 161
    weight 0.99031799524539
    correlation 0.99031799524539
    sign 1
  ]
  edge
  [
    source 0
    target 162
    weight 0.851185105380765
    correlation 0.851185105380765
    sign 1
  ]
  edge
  [
    source 0
    target 163
    weight 0.850776275636358
    correlation 0.850776275636358
    sign 1
  ]
  edge
  [
    source 0
    target 164
    weight 0.850185620140576
    correlation 0.850185620140576
    sign 1
  ]
  edge
  [
    source 0
    target 165
    weight 0.850025461585073
    correlation 0.850025461585073
    sign 1
  ]
  edge
  [
    source 0
    target 166
    weight 0.849361399443088
    correlation -0.849361399443088
    sign -1
  ]
  edge
  [
    source 0
    target 167
    weight 0.847379316015437
    correlation -0.847379316015437
    sign -1
  ]
  edge
  [
    source 0
    target 168
    weight 0.843300290206785
    correlation 0.843300290206785
    sign 1
  ]
  edge
  [
    source 0
    target 169
    weight 0.73482029816306
    correlation 0.993103677953114
    sign 1
  ]
  edge
  [
    source 0
    target 170
    weight 0.930389287753521
    correlation -0.930389287753521
    sign -1
  ]
  edge
  [
    source 0
    target 171
    weight 0.842374421367769
    correlation 0.842374421367769
    sign 1
  ]
  edge
  [
    source 0
    target 172
    weight 0.841940977048306
    correlation -0.841940977048306
    sign -1
  ]
  edge
  [
    source 0
    target 173
    weight 0.864519940517275
    correlation -0.864519940517275
    sign -1
  ]
  edge
  [
    source 0
    target 174
    weight 0.87317311620741
    correlation 0.962755211115697
    sign 1
  ]
  edge
  [
    source 0
    target 175
    weight 0.840117035214707
    correlation -0.840117035214707
    sign -1
  ]
  edge
  [
    source 0
    target 176
    weight 0.83991209306552
    correlation 0.83991209306552
    sign 1
  ]
  edge
  [
    source 0
    target 177
    weight 0.839508109425168
    correlation 0.839508109425168
    sign 1
  ]
  edge
  [
    source 0
    target 178
    weight 0.596020587605586
    correlation 0.94359870747169
    sign 1
  ]
  edge
  [
    source 0
    target 179
    weight 0.83665117619401
    correlation 0.83665117619401
    sign 1
  ]
  edge
  [
    source 0
    target 180
    weight 0.837473695830562
    correlation 0.837473695830562
    sign 1
  ]
  edge
  [
    source 0
    target 181
    weight 0.835029652844706
    correlation 0.835029652844706
    sign 1
  ]
  edge
  [
    source 0
    target 182
    weight 0.834305881741335
    correlation -0.834305881741335
    sign -1
  ]
  edge
  [
    source 0
    target 183
    weight 0.832756690718511
    correlation 0.832756690718511
    sign 1
  ]
  edge
  [
    source 0
    target 184
    weight 0.922625120648342
    correlation 0.922625120648342
    sign 1
  ]
  edge
  [
    source 0
    target 185
    weight 0.847219949254675
    correlation 0.847219949254675
    sign 1
  ]
  edge
  [
    source 0
    target 186
    weight 0.831975352437002
    correlation 0.831975352437002
    sign 1
  ]
  edge
  [
    source 0
    target 187
    weight 0.833787430637374
    correlation 0.833787430637374
    sign 1
  ]
  edge
  [
    source 0
    target 188
    weight 0.94651512312075
    correlation 0.94651512312075
    sign 1
  ]
  edge
  [
    source 0
    target 189
    weight 0.867856150771288
    correlation -0.969105228364866
    sign -1
  ]
  edge
  [
    source 0
    target 190
    weight 0.992294871867597
    correlation -0.992294871867597
    sign -1
  ]
  edge
  [
    source 0
    target 191
    weight 0.830659539419026
    correlation 0.830659539419026
    sign 1
  ]
  edge
  [
    source 0
    target 192
    weight 0.848192814741719
    correlation 0.848192814741719
    sign 1
  ]
  edge
  [
    source 0
    target 193
    weight 0.90653284908276
    correlation 0.90653284908276
    sign 1
  ]
  edge
  [
    source 0
    target 194
    weight 0.829434156358976
    correlation 0.829434156358976
    sign 1
  ]
  edge
  [
    source 0
    target 195
    weight 0.843008568335629
    correlation 0.843008568335629
    sign 1
  ]
  edge
  [
    source 0
    target 196
    weight 0.828885939142048
    correlation 0.828885939142048
    sign 1
  ]
  edge
  [
    source 0
    target 197
    weight 0.82851406366413
    correlation -0.82851406366413
    sign -1
  ]
  edge
  [
    source 0
    target 198
    weight 0.827871458004835
    correlation 0.827871458004835
    sign 1
  ]
  edge
  [
    source 0
    target 199
    weight 0.996218672444235
    correlation 0.996218672444235
    sign 1
  ]
  edge
  [
    source 0
    target 200
    weight 0.948060436142642
    correlation 0.948060436142642
    sign 1
  ]
  edge
  [
    source 0
    target 201
    weight 0.827359853993682
    correlation -0.827359853993682
    sign -1
  ]
  edge
  [
    source 0
    target 202
    weight 0.920939620883777
    correlation 0.920939620883777
    sign 1
  ]
  edge
  [
    source 0
    target 203
    weight 0.947733798226978
    correlation 0.947733798226978
    sign 1
  ]
  edge
  [
    source 0
    target 204
    weight 0.908437239821443
    correlation 0.908437239821443
    sign 1
  ]
  edge
  [
    source 0
    target 205
    weight 0.824231228765493
    correlation 0.824231228765493
    sign 1
  ]
  edge
  [
    source 0
    target 206
    weight 0.823692799428277
    correlation 0.823692799428277
    sign 1
  ]
  edge
  [
    source 0
    target 207
    weight 0.822837889932481
    correlation 0.822837889932481
    sign 1
  ]
  edge
  [
    source 0
    target 208
    weight 0.822031798438201
    correlation 0.822031798438201
    sign 1
  ]
  edge
  [
    source 0
    target 209
    weight 0.96513336311696
    correlation 0.96513336311696
    sign 1
  ]
  edge
  [
    source 0
    target 210
    weight 0.76765557979479
    correlation 0.971632633210944
    sign 1
  ]
  edge
  [
    source 0
    target 211
    weight 0.819864584355202
    correlation -0.819864584355202
    sign -1
  ]
  edge
  [
    source 0
    target 212
    weight 0.818211001802333
    correlation -0.818211001802333
    sign -1
  ]
  edge
  [
    source 0
    target 213
    weight 0.010018376825624
    correlation 0.829475447116325
    sign 1
  ]
  edge
  [
    source 0
    target 214
    weight 0.982587377706467
    correlation -0.982587377706467
    sign -1
  ]
  edge
  [
    source 0
    target 215
    weight 0.817961787057593
    correlation 0.817961787057593
    sign 1
  ]
  edge
  [
    source 0
    target 216
    weight 0.818698840530617
    correlation -0.998135418568673
    sign -1
  ]
  edge
  [
    source 0
    target 217
    weight 0.94808561477197
    correlation -0.94808561477197
    sign -1
  ]
  edge
  [
    source 0
    target 218
    weight 0.81358023696552
    correlation 0.81358023696552
    sign 1
  ]
  edge
  [
    source 0
    target 219
    weight 0.81613743790418
    correlation 0.81613743790418
    sign 1
  ]
  edge
  [
    source 0
    target 220
    weight 0.81296751437233
    correlation 0.81296751437233
    sign 1
  ]
  edge
  [
    source 0
    target 221
    weight 0.999204223191063
    correlation -0.999204223191063
    sign -1
  ]
  edge
  [
    source 0
    target 222
    weight 0.98834070354577
    correlation -0.98834070354577
    sign -1
  ]
  edge
  [
    source 0
    target 223
    weight 0.810098017747032
    correlation 0.810098017747032
    sign 1
  ]
  edge
  [
    source 0
    target 224
    weight 0.00156737814418595
    correlation 0.975846662683969
    sign 1
  ]
  edge
  [
    source 0
    target 225
    weight 0.809644867694441
    correlation 0.809644867694441
    sign 1
  ]
  edge
  [
    source 0
    target 226
    weight 0.968670709875433
    correlation 0.968670709875433
    sign 1
  ]
  edge
  [
    source 0
    target 227
    weight 0.062153009627113
    correlation 0.863435748090808
    sign 1
  ]
  edge
  [
    source 0
    target 228
    weight 0.924012150706644
    correlation 0.924012150706644
    sign 1
  ]
  edge
  [
    source 0
    target 229
    weight 0.021724675296645
    correlation 0.819245567818754
    sign 1
  ]
  edge
  [
    source 0
    target 230
    weight 0.968840312194162
    correlation 0.968840312194162
    sign 1
  ]
  edge
  [
    source 0
    target 231
    weight 0.839084393221535
    correlation -0.967922487474754
    sign -1
  ]
  edge
  [
    source 0
    target 232
    weight 0.910265183395644
    correlation -0.910265183395644
    sign -1
  ]
  edge
  [
    source 0
    target 233
    weight 0.956843655427484
    correlation -0.956843655427484
    sign -1
  ]
  edge
  [
    source 0
    target 234
    weight 0.802762603110936
    correlation 0.802762603110936
    sign 1
  ]
  edge
  [
    source 0
    target 235
    weight 0.801396368018392
    correlation -0.801396368018392
    sign -1
  ]
  edge
  [
    source 0
    target 236
    weight 0.780056118600908
    correlation -0.837999611933808
    sign -1
  ]
  edge
  [
    source 0
    target 237
    weight 0.919526624827756
    correlation 0.919526624827756
    sign 1
  ]
  edge
  [
    source 0
    target 238
    weight 0.844087819844705
    correlation 0.844087819844705
    sign 1
  ]
  edge
  [
    source 0
    target 239
    weight 0.885402341231392
    correlation 0.885402341231392
    sign 1
  ]
  edge
  [
    source 0
    target 240
    weight 0.79526666076075
    correlation 0.79526666076075
    sign 1
  ]
  edge
  [
    source 0
    target 241
    weight 0.794852935549971
    correlation 0.794852935549971
    sign 1
  ]
  edge
  [
    source 0
    target 242
    weight 0.927642360072958
    correlation -0.927642360072958
    sign -1
  ]
  edge
  [
    source 0
    target 243
    weight 0.966010327344696
    correlation -0.966010327344696
    sign -1
  ]
  edge
  [
    source 0
    target 244
    weight 0.791602768936528
    correlation 0.791602768936528
    sign 1
  ]
  edge
  [
    source 0
    target 245
    weight 0.791327275145188
    correlation -0.791327275145188
    sign -1
  ]
  edge
  [
    source 0
    target 246
    weight 0.431086057124964
    correlation -0.997200576955978
    sign -1
  ]
  edge
  [
    source 0
    target 247
    weight 0.789664717486059
    correlation -0.789664717486059
    sign -1
  ]
  edge
  [
    source 0
    target 248
    weight 0.930477054785129
    correlation -0.930477054785129
    sign -1
  ]
  edge
  [
    source 0
    target 249
    weight 0.964095801022184
    correlation 0.964095801022184
    sign 1
  ]
  edge
  [
    source 0
    target 250
    weight 0.956886260332056
    correlation -0.956886260332056
    sign -1
  ]
  edge
  [
    source 0
    target 251
    weight 0.789333784149016
    correlation -0.789333784149016
    sign -1
  ]
  edge
  [
    source 0
    target 252
    weight 0.0477198257131559
    correlation 0.80711943372799
    sign 1
  ]
  edge
  [
    source 0
    target 253
    weight 0.83566198558993
    correlation -0.83566198558993
    sign -1
  ]
  edge
  [
    source 0
    target 254
    weight 0.786140805730186
    correlation 0.786140805730186
    sign 1
  ]
  edge
  [
    source 0
    target 255
    weight 0.785198094909383
    correlation 0.785198094909383
    sign 1
  ]
  edge
  [
    source 0
    target 256
    weight 0.95994748324944
    correlation 0.95994748324944
    sign 1
  ]
  edge
  [
    source 0
    target 257
    weight 0.78265407785323
    correlation -0.78265407785323
    sign -1
  ]
  edge
  [
    source 0
    target 258
    weight 0.782552898989107
    correlation 0.782552898989107
    sign 1
  ]
  edge
  [
    source 0
    target 259
    weight 0.782549192530558
    correlation -0.782549192530558
    sign -1
  ]
  edge
  [
    source 0
    target 260
    weight 0.874007728029132
    correlation 0.874007728029132
    sign 1
  ]
  edge
  [
    source 0
    target 261
    weight 0.781508156145837
    correlation -0.781508156145837
    sign -1
  ]
  edge
  [
    source 0
    target 262
    weight 0.781469078755823
    correlation 0.781469078755823
    sign 1
  ]
  edge
  [
    source 0
    target 263
    weight 0.925264581598183
    correlation -0.9688087057555
    sign -1
  ]
  edge
  [
    source 0
    target 264
    weight 0.876259873076155
    correlation -0.876259873076155
    sign -1
  ]
  edge
  [
    source 0
    target 265
    weight 0.779832598105483
    correlation -0.779832598105483
    sign -1
  ]
  edge
  [
    source 0
    target 266
    weight 0.779060206648349
    correlation 0.779060206648349
    sign 1
  ]
  edge
  [
    source 0
    target 267
    weight 0.937477704265741
    correlation -0.98194596024479
    sign -1
  ]
  edge
  [
    source 0
    target 268
    weight 0.777633698880572
    correlation -0.777633698880572
    sign -1
  ]
  edge
  [
    source 0
    target 269
    weight 0.777331387044553
    correlation -0.777331387044553
    sign -1
  ]
  edge
  [
    source 0
    target 270
    weight 0.283344304115921
    correlation 0.927688536894053
    sign 1
  ]
  edge
  [
    source 0
    target 271
    weight 0.932043247806946
    correlation 0.932043247806946
    sign 1
  ]
  edge
  [
    source 0
    target 272
    weight 0.773971288808306
    correlation 0.773971288808306
    sign 1
  ]
  edge
  [
    source 0
    target 273
    weight 0.119515886218718
    correlation -0.945798131970753
    sign -1
  ]
  edge
  [
    source 0
    target 274
    weight 0.935011346469764
    correlation 0.935011346469764
    sign 1
  ]
  edge
  [
    source 0
    target 275
    weight 0.804023066212479
    correlation 0.804023066212479
    sign 1
  ]
  edge
  [
    source 0
    target 276
    weight 0.771881844971585
    correlation 0.771881844971585
    sign 1
  ]
  edge
  [
    source 0
    target 277
    weight 0.771218490574997
    correlation -0.771218490574997
    sign -1
  ]
  edge
  [
    source 0
    target 278
    weight 0.964566022496311
    correlation -0.964566022496311
    sign -1
  ]
  edge
  [
    source 0
    target 279
    weight 0.824803304871023
    correlation -0.934674478830254
    sign -1
  ]
  edge
  [
    source 0
    target 280
    weight 0.853442437459736
    correlation 0.902965848067497
    sign 1
  ]
  edge
  [
    source 0
    target 281
    weight 0.839831222669929
    correlation -0.987534771374014
    sign -1
  ]
  edge
  [
    source 0
    target 282
    weight 0.769679796131376
    correlation 0.769679796131376
    sign 1
  ]
  edge
  [
    source 0
    target 283
    weight 0.957543964833945
    correlation -0.957543964833945
    sign -1
  ]
  edge
  [
    source 0
    target 284
    weight 0.76908244984354
    correlation -0.76908244984354
    sign -1
  ]
  edge
  [
    source 0
    target 285
    weight 0.768828971577188
    correlation 0.768828971577188
    sign 1
  ]
  edge
  [
    source 0
    target 286
    weight 0.768158015034821
    correlation 0.768158015034821
    sign 1
  ]
  edge
  [
    source 0
    target 287
    weight 0.767824821632561
    correlation 0.767824821632561
    sign 1
  ]
  edge
  [
    source 0
    target 288
    weight 0.767274814684135
    correlation 0.767274814684135
    sign 1
  ]
  edge
  [
    source 0
    target 289
    weight 0.98796297647089
    correlation 0.98796297647089
    sign 1
  ]
  edge
  [
    source 0
    target 290
    weight 0.766131733790961
    correlation 0.766131733790961
    sign 1
  ]
  edge
  [
    source 0
    target 291
    weight 0.938909406510742
    correlation 0.938909406510742
    sign 1
  ]
  edge
  [
    source 0
    target 292
    weight 0.768876729268596
    correlation 0.768876729268596
    sign 1
  ]
  edge
  [
    source 0
    target 293
    weight 0.782471080046601
    correlation -0.782471080046601
    sign -1
  ]
  edge
  [
    source 0
    target 294
    weight 0.763516092687233
    correlation 0.763516092687233
    sign 1
  ]
  edge
  [
    source 0
    target 295
    weight 0.943947310782452
    correlation 0.943947310782452
    sign 1
  ]
  edge
  [
    source 0
    target 296
    weight 0.763265688697073
    correlation 0.763265688697073
    sign 1
  ]
  edge
  [
    source 0
    target 297
    weight 0.153927281406835
    correlation 0.990091123350636
    sign 1
  ]
  edge
  [
    source 0
    target 298
    weight 0.834318160065715
    correlation -0.912954727649319
    sign -1
  ]
  edge
  [
    source 0
    target 299
    weight 0.761361535348023
    correlation -0.761361535348023
    sign -1
  ]
  edge
  [
    source 0
    target 300
    weight 0.864444712840719
    correlation 0.864444712840719
    sign 1
  ]
  edge
  [
    source 0
    target 301
    weight 0.760679585123244
    correlation -0.760679585123244
    sign -1
  ]
  edge
  [
    source 0
    target 302
    weight 0.760092968661404
    correlation 0.760092968661404
    sign 1
  ]
  edge
  [
    source 0
    target 303
    weight 0.759174094297893
    correlation -0.759174094297893
    sign -1
  ]
  edge
  [
    source 0
    target 304
    weight 0.758458755942143
    correlation -0.758458755942143
    sign -1
  ]
  edge
  [
    source 0
    target 305
    weight 0.757146349849947
    correlation 0.757146349849947
    sign 1
  ]
  edge
  [
    source 0
    target 306
    weight 0.96640369740683
    correlation 0.96640369740683
    sign 1
  ]
  edge
  [
    source 0
    target 307
    weight 0.755770805340725
    correlation 0.755770805340725
    sign 1
  ]
  edge
  [
    source 0
    target 308
    weight 0.971587101323525
    correlation 0.971587101323525
    sign 1
  ]
  edge
  [
    source 0
    target 309
    weight 0.800133155164658
    correlation 0.957903506624614
    sign 1
  ]
  edge
  [
    source 0
    target 310
    weight 0.754990011049766
    correlation 0.754990011049766
    sign 1
  ]
  edge
  [
    source 0
    target 311
    weight 0.619208259279343
    correlation 0.942490448702227
    sign 1
  ]
  edge
  [
    source 0
    target 312
    weight 0.953291080054703
    correlation -0.953291080054703
    sign -1
  ]
  edge
  [
    source 0
    target 313
    weight 0.754523265063317
    correlation 0.754523265063317
    sign 1
  ]
  edge
  [
    source 0
    target 314
    weight 0.754245043876295
    correlation 0.754245043876295
    sign 1
  ]
  edge
  [
    source 0
    target 315
    weight 0.753433532557676
    correlation -0.753433532557676
    sign -1
  ]
  edge
  [
    source 0
    target 316
    weight 0.751153421857031
    correlation -0.751153421857031
    sign -1
  ]
  edge
  [
    source 0
    target 317
    weight 0.751150289960243
    correlation 0.751150289960243
    sign 1
  ]
  edge
  [
    source 0
    target 318
    weight 0.795070988393053
    correlation -0.890120499254934
    sign -1
  ]
  edge
  [
    source 0
    target 319
    weight 0.969371108249227
    correlation -0.969371108249227
    sign -1
  ]
  edge
  [
    source 0
    target 320
    weight 0.987518768372888
    correlation 0.987518768372888
    sign 1
  ]
  edge
  [
    source 0
    target 321
    weight 0.987957573987054
    correlation 0.987957573987054
    sign 1
  ]
  edge
  [
    source 0
    target 322
    weight 0.747011712929377
    correlation 0.747011712929377
    sign 1
  ]
  edge
  [
    source 0
    target 323
    weight 0.281910900163956
    correlation 0.910536356248134
    sign 1
  ]
  edge
  [
    source 0
    target 324
    weight 0.746665219097709
    correlation 0.746665219097709
    sign 1
  ]
  edge
  [
    source 0
    target 325
    weight 0.895148510308389
    correlation -0.895148510308389
    sign -1
  ]
  edge
  [
    source 0
    target 326
    weight 0.754162379746611
    correlation -0.998982396142414
    sign -1
  ]
  edge
  [
    source 0
    target 327
    weight 0.92426370953249
    correlation -0.92426370953249
    sign -1
  ]
  edge
  [
    source 0
    target 328
    weight 0.743036127065031
    correlation -0.743036127065031
    sign -1
  ]
  edge
  [
    source 0
    target 329
    weight 0.742885769053467
    correlation -0.742885769053467
    sign -1
  ]
  edge
  [
    source 0
    target 330
    weight 0.021060982778067
    correlation -0.780422113517066
    sign -1
  ]
  edge
  [
    source 0
    target 331
    weight 0.943468617579416
    correlation 0.943468617579416
    sign 1
  ]
  edge
  [
    source 0
    target 332
    weight 0.741413083060311
    correlation 0.741413083060311
    sign 1
  ]
  edge
  [
    source 0
    target 333
    weight 0.837088141680097
    correlation 0.884750817263474
    sign 1
  ]
  edge
  [
    source 0
    target 334
    weight 0.887061373181464
    correlation 0.887061373181464
    sign 1
  ]
  edge
  [
    source 0
    target 335
    weight 0.0628432684211351
    correlation 0.773544744250968
    sign 1
  ]
  edge
  [
    source 0
    target 336
    weight 0.739994330595845
    correlation -0.739994330595845
    sign -1
  ]
  edge
  [
    source 0
    target 337
    weight 0.907944317690978
    correlation -0.907944317690978
    sign -1
  ]
  edge
  [
    source 0
    target 338
    weight 0.099948905205012
    correlation -0.752087714390711
    sign -1
  ]
  edge
  [
    source 0
    target 339
    weight 0.946617406597028
    correlation 0.946617406597028
    sign 1
  ]
  edge
  [
    source 0
    target 340
    weight 0.736308170766384
    correlation 0.736308170766384
    sign 1
  ]
  edge
  [
    source 0
    target 341
    weight 0.137008671110876
    correlation 0.774826006518184
    sign 1
  ]
  edge
  [
    source 0
    target 342
    weight 0.190037306962953
    correlation -0.944443359741638
    sign -1
  ]
  edge
  [
    source 0
    target 343
    weight 0.6001744302135
    correlation 0.943669901333708
    sign 1
  ]
  edge
  [
    source 0
    target 344
    weight 0.735370069359646
    correlation -0.735370069359646
    sign -1
  ]
  edge
  [
    source 0
    target 345
    weight 0.786768288814646
    correlation 0.934254061155234
    sign 1
  ]
  edge
  [
    source 0
    target 346
    weight 0.734479012016881
    correlation -0.734479012016881
    sign -1
  ]
  edge
  [
    source 0
    target 347
    weight 0.73436520027141
    correlation -0.73436520027141
    sign -1
  ]
  edge
  [
    source 0
    target 348
    weight 0.800310701900358
    correlation 0.917579668016545
    sign 1
  ]
  edge
  [
    source 0
    target 349
    weight 0.734310593602648
    correlation 0.734310593602648
    sign 1
  ]
  edge
  [
    source 0
    target 350
    weight 0.733647149554159
    correlation 0.733647149554159
    sign 1
  ]
  edge
  [
    source 0
    target 351
    weight 0.905814429050404
    correlation 0.905814429050404
    sign 1
  ]
  edge
  [
    source 0
    target 352
    weight 0.767524719706383
    correlation 0.954767598020745
    sign 1
  ]
  edge
  [
    source 0
    target 353
    weight 0.731613898170527
    correlation 0.997898414048928
    sign 1
  ]
  edge
  [
    source 0
    target 354
    weight 0.49834562841223
    correlation -0.873586580336697
    sign -1
  ]
  edge
  [
    source 0
    target 355
    weight 0.728661657361861
    correlation 0.728661657361861
    sign 1
  ]
  edge
  [
    source 0
    target 356
    weight 0.994694244326331
    correlation -0.994694244326331
    sign -1
  ]
  edge
  [
    source 0
    target 357
    weight 0.775266595634069
    correlation -0.775266595634069
    sign -1
  ]
  edge
  [
    source 0
    target 358
    weight 0.727893396148465
    correlation 0.727893396148465
    sign 1
  ]
  edge
  [
    source 0
    target 359
    weight 0.170057975955081
    correlation 0.865248239307324
    sign 1
  ]
  edge
  [
    source 0
    target 360
    weight 0.377169386370097
    correlation 0.8556285510363
    sign 1
  ]
  edge
  [
    source 0
    target 361
    weight 0.726526691512318
    correlation 0.726526691512318
    sign 1
  ]
  edge
  [
    source 0
    target 362
    weight 0.799897179822369
    correlation -0.799897179822369
    sign -1
  ]
  edge
  [
    source 0
    target 363
    weight 0.737638271149334
    correlation -0.737638271149334
    sign -1
  ]
  edge
  [
    source 0
    target 364
    weight 0.90665964889903
    correlation 0.989848947869126
    sign 1
  ]
  edge
  [
    source 0
    target 365
    weight 0.724577999136718
    correlation 0.724577999136718
    sign 1
  ]
  edge
  [
    source 0
    target 366
    weight 0.913822265871778
    correlation -0.913822265871778
    sign -1
  ]
  edge
  [
    source 0
    target 367
    weight 0.967111617801901
    correlation 0.967111617801901
    sign 1
  ]
  edge
  [
    source 0
    target 368
    weight 0.706995864429606
    correlation 0.853056994875676
    sign 1
  ]
  edge
  [
    source 0
    target 369
    weight 0.893741758071932
    correlation -0.971234595331065
    sign -1
  ]
  edge
  [
    source 0
    target 370
    weight 0.919985494642127
    correlation 0.919985494642127
    sign 1
  ]
  edge
  [
    source 0
    target 371
    weight 0.723171764103766
    correlation 0.723171764103766
    sign 1
  ]
  edge
  [
    source 0
    target 372
    weight 0.722920549668003
    correlation 0.722920549668003
    sign 1
  ]
  edge
  [
    source 0
    target 373
    weight 0.722580390624493
    correlation 0.722580390624493
    sign 1
  ]
  edge
  [
    source 0
    target 374
    weight 0.364166848050421
    correlation -0.961687605820511
    sign -1
  ]
  edge
  [
    source 0
    target 375
    weight 0.888089807624739
    correlation 0.888089807624739
    sign 1
  ]
  edge
  [
    source 0
    target 376
    weight 0.720895138154029
    correlation 0.720895138154029
    sign 1
  ]
  edge
  [
    source 0
    target 377
    weight 0.811493583757921
    correlation -0.811493583757921
    sign -1
  ]
  edge
  [
    source 0
    target 378
    weight 0.802794378975388
    correlation -0.97859418335265
    sign -1
  ]
  edge
  [
    source 0
    target 379
    weight 0.71711682659093
    correlation -0.71711682659093
    sign -1
  ]
  edge
  [
    source 0
    target 380
    weight 0.903884915174882
    correlation 0.969878089796985
    sign 1
  ]
  edge
  [
    source 0
    target 381
    weight 0.747614904417783
    correlation 0.747614904417783
    sign 1
  ]
  edge
  [
    source 0
    target 382
    weight 0.716480511558434
    correlation -0.716480511558434
    sign -1
  ]
  edge
  [
    source 0
    target 383
    weight 0.640513617052821
    correlation 0.895079299276689
    sign 1
  ]
  edge
  [
    source 0
    target 384
    weight 0.730417818792839
    correlation -0.978370997128662
    sign -1
  ]
  edge
  [
    source 0
    target 385
    weight 0.818129328808138
    correlation 0.818129328808138
    sign 1
  ]
  edge
  [
    source 0
    target 386
    weight 0.837926545593178
    correlation -0.837926545593178
    sign -1
  ]
  edge
  [
    source 0
    target 387
    weight 0.92779404252482
    correlation 0.92779404252482
    sign 1
  ]
  edge
  [
    source 0
    target 388
    weight 0.844215428461372
    correlation 0.844215428461372
    sign 1
  ]
  edge
  [
    source 0
    target 389
    weight 0.715425720335935
    correlation 0.715425720335935
    sign 1
  ]
  edge
  [
    source 0
    target 390
    weight 0.711234299291978
    correlation 0.711234299291978
    sign 1
  ]
  edge
  [
    source 0
    target 391
    weight 0.710917025916552
    correlation 0.710917025916552
    sign 1
  ]
  edge
  [
    source 0
    target 392
    weight 0.986782375130524
    correlation 0.986782375130524
    sign 1
  ]
  edge
  [
    source 0
    target 393
    weight 0.710735394943195
    correlation 0.710735394943195
    sign 1
  ]
  edge
  [
    source 0
    target 394
    weight 0.965864422551822
    correlation -0.965864422551822
    sign -1
  ]
  edge
  [
    source 0
    target 395
    weight 0.097355583511151
    correlation 0.726424362185512
    sign 1
  ]
  edge
  [
    source 0
    target 396
    weight 0.708852534926883
    correlation -0.708852534926883
    sign -1
  ]
  edge
  [
    source 0
    target 397
    weight 0.9644843119626
    correlation 0.9644843119626
    sign 1
  ]
  edge
  [
    source 0
    target 398
    weight 0.707229257364147
    correlation 0.707229257364147
    sign 1
  ]
  edge
  [
    source 0
    target 399
    weight 0.0854803328913419
    correlation 0.962929271559883
    sign 1
  ]
  edge
  [
    source 0
    target 400
    weight 0.199840515919098
    correlation -0.776697518494335
    sign -1
  ]
  edge
  [
    source 0
    target 401
    weight 0.893941500989514
    correlation 0.893941500989514
    sign 1
  ]
  edge
  [
    source 0
    target 402
    weight 0.761966392752439
    correlation -0.926598239618743
    sign -1
  ]
  edge
  [
    source 0
    target 403
    weight 0.705462401065982
    correlation 0.705462401065982
    sign 1
  ]
  edge
  [
    source 0
    target 404
    weight 0.70519999052742
    correlation -0.70519999052742
    sign -1
  ]
  edge
  [
    source 0
    target 405
    weight 0.760812284381913
    correlation 0.92647495521947
    sign 1
  ]
  edge
  [
    source 0
    target 406
    weight 0.704598776454176
    correlation 0.704598776454176
    sign 1
  ]
  edge
  [
    source 0
    target 407
    weight 0.851494605207725
    correlation -0.851494605207725
    sign -1
  ]
  edge
  [
    source 0
    target 408
    weight 0.704426168343273
    correlation 0.704426168343273
    sign 1
  ]
  edge
  [
    source 0
    target 409
    weight 0.97486950311497
    correlation 0.97486950311497
    sign 1
  ]
  edge
  [
    source 0
    target 410
    weight 0.136071575949667
    correlation 0.744580621893249
    sign 1
  ]
  edge
  [
    source 0
    target 411
    weight 0.703927259151803
    correlation 0.703927259151803
    sign 1
  ]
  edge
  [
    source 0
    target 412
    weight 0.703273909435576
    correlation -0.703273909435576
    sign -1
  ]
  edge
  [
    source 0
    target 413
    weight 0.703025421533641
    correlation 0.703025421533641
    sign 1
  ]
  edge
  [
    source 0
    target 414
    weight 0.702084750380756
    correlation 0.702084750380756
    sign 1
  ]
  edge
  [
    source 0
    target 415
    weight 0.987256569488363
    correlation 0.987256569488363
    sign 1
  ]
  edge
  [
    source 0
    target 416
    weight 0.701562027633222
    correlation 0.701562027633222
    sign 1
  ]
  edge
  [
    source 0
    target 417
    weight 0.701378722981708
    correlation -0.701378722981708
    sign -1
  ]
  edge
  [
    source 0
    target 418
    weight 0.701347727688297
    correlation 0.701347727688297
    sign 1
  ]
  edge
  [
    source 0
    target 419
    weight 0.129291739618728
    correlation 0.872146922223271
    sign 1
  ]
  edge
  [
    source 0
    target 420
    weight 0.737661665961455
    correlation -0.947861705272241
    sign -1
  ]
  edge
  [
    source 0
    target 421
    weight 0.697692308935766
    correlation -0.697692308935766
    sign -1
  ]
  edge
  [
    source 0
    target 422
    weight 0.940522599689687
    correlation -0.940522599689687
    sign -1
  ]
  edge
  [
    source 0
    target 423
    weight 0.696666939512916
    correlation 0.696666939512916
    sign 1
  ]
  edge
  [
    source 0
    target 424
    weight 0.694754661540659
    correlation 0.694754661540659
    sign 1
  ]
  edge
  [
    source 0
    target 425
    weight 0.818486733408854
    correlation 0.818486733408854
    sign 1
  ]
  edge
  [
    source 0
    target 426
    weight 0.964828928491124
    correlation -0.964828928491124
    sign -1
  ]
  edge
  [
    source 0
    target 427
    weight 0.724018653244454
    correlation 0.724018653244454
    sign 1
  ]
  edge
  [
    source 0
    target 428
    weight 0.799785412213675
    correlation 0.9298338376221
    sign 1
  ]
  edge
  [
    source 0
    target 429
    weight 0.692733498871576
    correlation -0.692733498871576
    sign -1
  ]
  edge
  [
    source 0
    target 430
    weight 0.82229390943777
    correlation -0.909492952656
    sign -1
  ]
  edge
  [
    source 0
    target 431
    weight 0.691988427805436
    correlation 0.691988427805436
    sign 1
  ]
  edge
  [
    source 0
    target 432
    weight 0.69131822753925
    correlation 0.69131822753925
    sign 1
  ]
  edge
  [
    source 0
    target 433
    weight 0.88904001505147
    correlation -0.88904001505147
    sign -1
  ]
  edge
  [
    source 0
    target 434
    weight 0.691061294254077
    correlation 0.691061294254077
    sign 1
  ]
  edge
  [
    source 0
    target 435
    weight 0.946070460447973
    correlation 0.946070460447973
    sign 1
  ]
  edge
  [
    source 0
    target 436
    weight 0.690392529427774
    correlation 0.690392529427774
    sign 1
  ]
  edge
  [
    source 0
    target 437
    weight 0.690195307132029
    correlation -0.690195307132029
    sign -1
  ]
  edge
  [
    source 0
    target 438
    weight 0.690155502174765
    correlation 0.690155502174765
    sign 1
  ]
  edge
  [
    source 0
    target 439
    weight 0.689603737086281
    correlation 0.689603737086281
    sign 1
  ]
  edge
  [
    source 0
    target 440
    weight 0.825380503363951
    correlation 0.825380503363951
    sign 1
  ]
  edge
  [
    source 0
    target 441
    weight 0.766685627444493
    correlation 0.898677843755281
    sign 1
  ]
  edge
  [
    source 0
    target 442
    weight 0.688353487810336
    correlation -0.688353487810336
    sign -1
  ]
  edge
  [
    source 0
    target 443
    weight 0.846395356860499
    correlation -0.846395356860499
    sign -1
  ]
  edge
  [
    source 0
    target 444
    weight 0.750838713166711
    correlation 0.750838713166711
    sign 1
  ]
  edge
  [
    source 0
    target 445
    weight 0.687303645739948
    correlation -0.687303645739948
    sign -1
  ]
  edge
  [
    source 0
    target 446
    weight 0.752054820470684
    correlation 0.752054820470684
    sign 1
  ]
  edge
  [
    source 0
    target 447
    weight 0.824625031100404
    correlation 0.83086899499806
    sign 1
  ]
  edge
  [
    source 0
    target 448
    weight 0.915845370940015
    correlation 0.915845370940015
    sign 1
  ]
  edge
  [
    source 0
    target 449
    weight 0.684861011422414
    correlation 0.684861011422414
    sign 1
  ]
  edge
  [
    source 0
    target 450
    weight 0.684641640502665
    correlation 0.684641640502665
    sign 1
  ]
  edge
  [
    source 0
    target 451
    weight 0.684404857118406
    correlation 0.684404857118406
    sign 1
  ]
  edge
  [
    source 0
    target 452
    weight 0.161346085804679
    correlation 0.850942888121625
    sign 1
  ]
  edge
  [
    source 0
    target 453
    weight 0.848120463969708
    correlation -0.966458767349621
    sign -1
  ]
  edge
  [
    source 0
    target 454
    weight 0.129113411376563
    correlation 0.805233980444887
    sign 1
  ]
  edge
  [
    source 0
    target 455
    weight 0.683678943761624
    correlation 0.683678943761624
    sign 1
  ]
  edge
  [
    source 0
    target 456
    weight 0.873143135684074
    correlation 0.873143135684074
    sign 1
  ]
  edge
  [
    source 0
    target 457
    weight 0.829725390068687
    correlation 0.829725390068687
    sign 1
  ]
  edge
  [
    source 0
    target 458
    weight 0.266664097309569
    correlation 0.866803127854573
    sign 1
  ]
  edge
  [
    source 0
    target 459
    weight 0.678311050093765
    correlation 0.678311050093765
    sign 1
  ]
  edge
  [
    source 0
    target 460
    weight 0.677955218797528
    correlation 0.677955218797528
    sign 1
  ]
  edge
  [
    source 0
    target 461
    weight 0.676599517006964
    correlation -0.676599517006964
    sign -1
  ]
  edge
  [
    source 0
    target 462
    weight 0.793606519009842
    correlation -0.793606519009842
    sign -1
  ]
  edge
  [
    source 0
    target 463
    weight 0.735369392324714
    correlation -0.889435967634591
    sign -1
  ]
  edge
  [
    source 0
    target 464
    weight 0.674934684301677
    correlation 0.674934684301677
    sign 1
  ]
  edge
  [
    source 0
    target 465
    weight 0.854672646353204
    correlation -0.854672646353204
    sign -1
  ]
  edge
  [
    source 0
    target 466
    weight 0.753620453627306
    correlation -0.753620453627306
    sign -1
  ]
  edge
  [
    source 0
    target 467
    weight 0.97000829665572
    correlation 0.97000829665572
    sign 1
  ]
  edge
  [
    source 0
    target 468
    weight 0.674228105584552
    correlation 0.674228105584552
    sign 1
  ]
  edge
  [
    source 0
    target 469
    weight 0.354255166446447
    correlation 0.755400063013601
    sign 1
  ]
  edge
  [
    source 0
    target 470
    weight 0.890701770269067
    correlation 0.890701770269067
    sign 1
  ]
  edge
  [
    source 0
    target 471
    weight 0.700948649054434
    correlation -0.700948649054434
    sign -1
  ]
  edge
  [
    source 0
    target 472
    weight 0.00573594723580895
    correlation 0.722783108773574
    sign 1
  ]
  edge
  [
    source 0
    target 473
    weight 0.672219105753882
    correlation -0.672219105753882
    sign -1
  ]
  edge
  [
    source 0
    target 474
    weight 0.767794188799437
    correlation -0.767794188799437
    sign -1
  ]
  edge
  [
    source 0
    target 475
    weight 0.67143007390677
    correlation -0.67143007390677
    sign -1
  ]
  edge
  [
    source 0
    target 476
    weight 0.723681543197322
    correlation -0.926372634224779
    sign -1
  ]
  edge
  [
    source 0
    target 477
    weight 0.670338087063249
    correlation 0.670338087063249
    sign 1
  ]
  edge
  [
    source 0
    target 478
    weight 0.822779739966986
    correlation -0.822779739966986
    sign -1
  ]
  edge
  [
    source 0
    target 479
    weight 0.772154206273748
    correlation 0.772154206273748
    sign 1
  ]
  edge
  [
    source 0
    target 480
    weight 0.698016072845158
    correlation -0.698016072845158
    sign -1
  ]
  edge
  [
    source 0
    target 481
    weight 0.669442600875445
    correlation -0.669442600875445
    sign -1
  ]
  edge
  [
    source 0
    target 482
    weight 0.679533351429467
    correlation -0.679533351429467
    sign -1
  ]
  edge
  [
    source 0
    target 483
    weight 0.667335450096886
    correlation 0.667335450096886
    sign 1
  ]
  edge
  [
    source 0
    target 484
    weight 0.666884532556963
    correlation 0.666884532556963
    sign 1
  ]
  edge
  [
    source 0
    target 485
    weight 0.783252551531514
    correlation 0.783252551531514
    sign 1
  ]
  edge
  [
    source 0
    target 486
    weight 0.666255862488486
    correlation 0.666255862488486
    sign 1
  ]
  edge
  [
    source 0
    target 487
    weight 0.819889115647758
    correlation 0.819889115647758
    sign 1
  ]
  edge
  [
    source 0
    target 488
    weight 0.665659125659122
    correlation -0.665659125659122
    sign -1
  ]
  edge
  [
    source 0
    target 489
    weight 0.772043425841761
    correlation -0.86135868679139
    sign -1
  ]
  edge
  [
    source 0
    target 490
    weight 0.158740958545915
    correlation 0.99615164819429
    sign 1
  ]
  edge
  [
    source 0
    target 491
    weight 0.0759802860355691
    correlation 0.875663172201102
    sign 1
  ]
  edge
  [
    source 0
    target 492
    weight 0.739215140637403
    correlation -0.739215140637403
    sign -1
  ]
  edge
  [
    source 0
    target 493
    weight 0.701918585418882
    correlation -0.985505862980971
    sign -1
  ]
  edge
  [
    source 0
    target 494
    weight 0.769261498139428
    correlation 0.769261498139428
    sign 1
  ]
  edge
  [
    source 0
    target 495
    weight 0.662208467466421
    correlation 0.662208467466421
    sign 1
  ]
  edge
  [
    source 0
    target 496
    weight 0.328863804904394
    correlation 0.897849674181703
    sign 1
  ]
  edge
  [
    source 0
    target 497
    weight 0.661595775501169
    correlation 0.661595775501169
    sign 1
  ]
  edge
  [
    source 0
    target 498
    weight 0.67387534999729
    correlation 0.981243357690972
    sign 1
  ]
  edge
  [
    source 0
    target 499
    weight 0.440004106933838
    correlation -0.922167349752044
    sign -1
  ]
  edge
  [
    source 0
    target 500
    weight 0.660109206616641
    correlation -0.660109206616641
    sign -1
  ]
  edge
  [
    source 0
    target 501
    weight 0.659228703675152
    correlation -0.659228703675152
    sign -1
  ]
  edge
  [
    source 0
    target 502
    weight 0.975185760736845
    correlation 0.975185760736845
    sign 1
  ]
  edge
  [
    source 0
    target 503
    weight 0.755407483548784
    correlation 0.755407483548784
    sign 1
  ]
  edge
  [
    source 0
    target 504
    weight 0.658375162058651
    correlation -0.658375162058651
    sign -1
  ]
  edge
  [
    source 0
    target 505
    weight 0.921213928153959
    correlation 0.921213928153959
    sign 1
  ]
  edge
  [
    source 0
    target 506
    weight 0.656872246796473
    correlation 0.656872246796473
    sign 1
  ]
  edge
  [
    source 0
    target 507
    weight 0.656328559789738
    correlation -0.656328559789738
    sign -1
  ]
  edge
  [
    source 0
    target 508
    weight 0.520758445449298
    correlation 0.887769010813549
    sign 1
  ]
  edge
  [
    source 0
    target 509
    weight 0.656212498492532
    correlation 0.656212498492532
    sign 1
  ]
  edge
  [
    source 0
    target 510
    weight 0.655408443640484
    correlation -0.655408443640484
    sign -1
  ]
  edge
  [
    source 0
    target 511
    weight 0.929031874231958
    correlation -0.929031874231958
    sign -1
  ]
  edge
  [
    source 0
    target 512
    weight 0.886513595439209
    correlation 0.886513595439209
    sign 1
  ]
  edge
  [
    source 0
    target 513
    weight 0.664634456522113
    correlation -0.982982265957255
    sign -1
  ]
  edge
  [
    source 0
    target 514
    weight 0.962643798989133
    correlation -0.962643798989133
    sign -1
  ]
  edge
  [
    source 0
    target 515
    weight 0.752012082752552
    correlation -0.752012082752552
    sign -1
  ]
  edge
  [
    source 0
    target 516
    weight 0.915979442841359
    correlation 0.998754084822126
    sign 1
  ]
  edge
  [
    source 0
    target 517
    weight 0.651796392297248
    correlation 0.651796392297248
    sign 1
  ]
  edge
  [
    source 0
    target 518
    weight 0.651138214662508
    correlation -0.651138214662508
    sign -1
  ]
  edge
  [
    source 0
    target 519
    weight 0.890501221654384
    correlation -0.890501221654384
    sign -1
  ]
  edge
  [
    source 0
    target 520
    weight 0.651081490394142
    correlation -0.651081490394142
    sign -1
  ]
  edge
  [
    source 0
    target 521
    weight 0.826409428711852
    correlation -0.826409428711852
    sign -1
  ]
  edge
  [
    source 0
    target 522
    weight 0.632452170986932
    correlation -0.950677802517739
    sign -1
  ]
  edge
  [
    source 0
    target 523
    weight 0.804517755637694
    correlation -0.804517755637694
    sign -1
  ]
  edge
  [
    source 0
    target 524
    weight 0.650301023657442
    correlation 0.650301023657442
    sign 1
  ]
  edge
  [
    source 0
    target 525
    weight 0.649802876526344
    correlation 0.649802876526344
    sign 1
  ]
  edge
  [
    source 0
    target 526
    weight 0.649717166080504
    correlation -0.649717166080504
    sign -1
  ]
  edge
  [
    source 0
    target 527
    weight 0.978636929690305
    correlation 0.978636929690305
    sign 1
  ]
  edge
  [
    source 0
    target 528
    weight 0.491285381277507
    correlation -0.980326029186429
    sign -1
  ]
  edge
  [
    source 0
    target 529
    weight 0.648920851506027
    correlation 0.648920851506027
    sign 1
  ]
  edge
  [
    source 0
    target 530
    weight 0.650923551586697
    correlation 0.650923551586697
    sign 1
  ]
  edge
  [
    source 0
    target 531
    weight 0.819651038916751
    correlation 0.8415446466499
    sign 1
  ]
  edge
  [
    source 0
    target 532
    weight 0.652270080383334
    correlation 0.99157005056518
    sign 1
  ]
  edge
  [
    source 0
    target 533
    weight 0.646286943131373
    correlation -0.646286943131373
    sign -1
  ]
  edge
  [
    source 0
    target 534
    weight 0.646060157698497
    correlation 0.646060157698497
    sign 1
  ]
  edge
  [
    source 0
    target 535
    weight 0.645160962632399
    correlation 0.645160962632399
    sign 1
  ]
  edge
  [
    source 0
    target 536
    weight 0.644410351557915
    correlation 0.644410351557915
    sign 1
  ]
  edge
  [
    source 0
    target 537
    weight 0.644400404673648
    correlation 0.644400404673648
    sign 1
  ]
  edge
  [
    source 0
    target 538
    weight 0.644262991984026
    correlation 0.644262991984026
    sign 1
  ]
  edge
  [
    source 0
    target 539
    weight 0.264271662756884
    correlation -0.924521981066677
    sign -1
  ]
  edge
  [
    source 0
    target 540
    weight 0.643352280752726
    correlation -0.643352280752726
    sign -1
  ]
  edge
  [
    source 0
    target 541
    weight 0.878739436537131
    correlation 0.878739436537131
    sign 1
  ]
  edge
  [
    source 0
    target 542
    weight 0.919784260937204
    correlation 0.919784260937204
    sign 1
  ]
  edge
  [
    source 0
    target 543
    weight 0.0174964175538561
    correlation -0.947528812556292
    sign -1
  ]
  edge
  [
    source 0
    target 544
    weight 0.946812731446997
    correlation -0.946812731446997
    sign -1
  ]
  edge
  [
    source 0
    target 545
    weight 0.861616878958794
    correlation 0.861616878958794
    sign 1
  ]
  edge
  [
    source 0
    target 546
    weight 0.975374103431919
    correlation -0.975374103431919
    sign -1
  ]
  edge
  [
    source 0
    target 547
    weight 0.723057397375021
    correlation -0.723057397375021
    sign -1
  ]
  edge
  [
    source 0
    target 548
    weight 0.64075178996742
    correlation 0.64075178996742
    sign 1
  ]
  edge
  [
    source 0
    target 549
    weight 0.639785462540271
    correlation 0.639785462540271
    sign 1
  ]
  edge
  [
    source 0
    target 550
    weight 0.715494479306389
    correlation -0.89342043655179
    sign -1
  ]
  edge
  [
    source 0
    target 551
    weight 0.686987980490024
    correlation 0.686987980490024
    sign 1
  ]
  edge
  [
    source 0
    target 552
    weight 0.86551440323002
    correlation 0.86551440323002
    sign 1
  ]
  edge
  [
    source 0
    target 553
    weight 0.037056725055439
    correlation 0.930011669467225
    sign 1
  ]
  edge
  [
    source 0
    target 554
    weight 0.963043846005514
    correlation 0.963043846005514
    sign 1
  ]
  edge
  [
    source 0
    target 555
    weight 0.671457623216238
    correlation 0.671457623216238
    sign 1
  ]
  edge
  [
    source 0
    target 556
    weight 0.634131863046867
    correlation 0.634131863046867
    sign 1
  ]
  edge
  [
    source 0
    target 557
    weight 0.743350761765578
    correlation 0.743350761765578
    sign 1
  ]
  edge
  [
    source 0
    target 558
    weight 0.632905865495153
    correlation 0.632905865495153
    sign 1
  ]
  edge
  [
    source 0
    target 559
    weight 0.632741025573183
    correlation -0.632741025573183
    sign -1
  ]
  edge
  [
    source 0
    target 560
    weight 0.59454586406605
    correlation -0.878003567194018
    sign -1
  ]
  edge
  [
    source 0
    target 561
    weight 0.629990306947954
    correlation 0.629990306947954
    sign 1
  ]
  edge
  [
    source 0
    target 562
    weight 0.696840954966399
    correlation 0.696840954966399
    sign 1
  ]
  edge
  [
    source 0
    target 563
    weight 0.924182061396241
    correlation 0.924182061396241
    sign 1
  ]
  edge
  [
    source 0
    target 564
    weight 0.890564132790227
    correlation -0.890564132790227
    sign -1
  ]
  edge
  [
    source 0
    target 565
    weight 0.62710512228328
    correlation -0.62710512228328
    sign -1
  ]
  edge
  [
    source 0
    target 566
    weight 0.626835353471463
    correlation 0.626835353471463
    sign 1
  ]
  edge
  [
    source 0
    target 567
    weight 0.0961096496371969
    correlation 0.676896519381008
    sign 1
  ]
  edge
  [
    source 0
    target 568
    weight 0.928214802922271
    correlation 0.928214802922271
    sign 1
  ]
  edge
  [
    source 0
    target 569
    weight 0.0578708601928802
    correlation 0.960954947866656
    sign 1
  ]
  edge
  [
    source 0
    target 570
    weight 0.822828117757318
    correlation -0.822828117757318
    sign -1
  ]
  edge
  [
    source 0
    target 571
    weight 0.759649672646566
    correlation 0.823638416508952
    sign 1
  ]
  edge
  [
    source 0
    target 572
    weight 0.915330984908148
    correlation 0.971003541347099
    sign 1
  ]
  edge
  [
    source 0
    target 573
    weight 0.595468277768202
    correlation 0.898315048260119
    sign 1
  ]
  edge
  [
    source 0
    target 574
    weight 0.623816184525778
    correlation -0.623816184525778
    sign -1
  ]
  edge
  [
    source 0
    target 575
    weight 0.819797995014748
    correlation 0.831575708724267
    sign 1
  ]
  edge
  [
    source 0
    target 576
    weight 0.393980205564426
    correlation -0.772693007465197
    sign -1
  ]
  edge
  [
    source 0
    target 577
    weight 0.892861990224785
    correlation 0.892861990224785
    sign 1
  ]
  edge
  [
    source 0
    target 578
    weight 0.808243760964515
    correlation -0.808243760964515
    sign -1
  ]
  edge
  [
    source 0
    target 579
    weight 0.789690447439502
    correlation 0.803371213476728
    sign 1
  ]
  edge
  [
    source 0
    target 580
    weight 0.811141432336494
    correlation -0.811141432336494
    sign -1
  ]
  edge
  [
    source 0
    target 581
    weight 0.0312781568365519
    correlation -0.908623988130748
    sign -1
  ]
  edge
  [
    source 0
    target 582
    weight 0.705455290614831
    correlation -0.705455290614831
    sign -1
  ]
  edge
  [
    source 0
    target 583
    weight 0.652469001865233
    correlation 0.953351856860816
    sign 1
  ]
  edge
  [
    source 0
    target 584
    weight 0.927462869952188
    correlation -0.927462869952188
    sign -1
  ]
  edge
  [
    source 0
    target 585
    weight 0.621562628611356
    correlation 0.621562628611356
    sign 1
  ]
  edge
  [
    source 0
    target 586
    weight 0.644863408937696
    correlation 0.961961288300257
    sign 1
  ]
  edge
  [
    source 0
    target 587
    weight 0.0542128205752219
    correlation 0.872966174480599
    sign 1
  ]
  edge
  [
    source 0
    target 588
    weight 0.999162360271733
    correlation 0.999162360271733
    sign 1
  ]
  edge
  [
    source 0
    target 589
    weight 0.644426014645681
    correlation -0.960281358918526
    sign -1
  ]
  edge
  [
    source 0
    target 590
    weight 0.618696455173841
    correlation 0.618696455173841
    sign 1
  ]
  edge
  [
    source 0
    target 591
    weight 0.618388166752668
    correlation 0.618388166752668
    sign 1
  ]
  edge
  [
    source 0
    target 592
    weight 0.19162618189988
    correlation 0.634692639952317
    sign 1
  ]
  edge
  [
    source 0
    target 593
    weight 0.193675636892974
    correlation 0.850678378132474
    sign 1
  ]
  edge
  [
    source 0
    target 594
    weight 0.393403203144937
    correlation 0.722506170233793
    sign 1
  ]
  edge
  [
    source 0
    target 595
    weight 0.0100839352034672
    correlation 0.667778771994192
    sign 1
  ]
  edge
  [
    source 0
    target 596
    weight 0.615597868902303
    correlation 0.615597868902303
    sign 1
  ]
  edge
  [
    source 0
    target 597
    weight 0.823068718346124
    correlation 0.823068718346124
    sign 1
  ]
  edge
  [
    source 0
    target 598
    weight 0.346765910490375
    correlation 0.923485831726579
    sign 1
  ]
  edge
  [
    source 0
    target 599
    weight 0.91263130512121
    correlation -0.91263130512121
    sign -1
  ]
  edge
  [
    source 0
    target 600
    weight 0.71943749620502
    correlation 0.843822983521308
    sign 1
  ]
  edge
  [
    source 0
    target 601
    weight 0.645547881160811
    correlation -0.947703340484576
    sign -1
  ]
  edge
  [
    source 0
    target 602
    weight 0.611720965979153
    correlation 0.611720965979153
    sign 1
  ]
  edge
  [
    source 0
    target 603
    weight 0.727929727277043
    correlation -0.838650653562282
    sign -1
  ]
  edge
  [
    source 0
    target 604
    weight 0.82256369384804
    correlation -0.834371890770347
    sign -1
  ]
  edge
  [
    source 0
    target 605
    weight 0.609683424615633
    correlation 0.609683424615633
    sign 1
  ]
  edge
  [
    source 0
    target 606
    weight 0.608849761716059
    correlation -0.608849761716059
    sign -1
  ]
  edge
  [
    source 0
    target 607
    weight 0.64066009631934
    correlation -0.950161893292638
    sign -1
  ]
  edge
  [
    source 0
    target 608
    weight 0.608511982620498
    correlation 0.608511982620498
    sign 1
  ]
  edge
  [
    source 0
    target 609
    weight 0.608079953453377
    correlation 0.608079953453377
    sign 1
  ]
  edge
  [
    source 0
    target 610
    weight 0.607880933534063
    correlation -0.607880933534063
    sign -1
  ]
  edge
  [
    source 0
    target 611
    weight 0.231897310574361
    correlation 0.744110512570874
    sign 1
  ]
  edge
  [
    source 0
    target 612
    weight 0.387340443791484
    correlation -0.947414620628327
    sign -1
  ]
  edge
  [
    source 0
    target 613
    weight 0.607101157901523
    correlation 0.607101157901523
    sign 1
  ]
  edge
  [
    source 0
    target 614
    weight 0.606429770368483
    correlation 0.606429770368483
    sign 1
  ]
  edge
  [
    source 0
    target 615
    weight 0.918576080516393
    correlation 0.918576080516393
    sign 1
  ]
  edge
  [
    source 0
    target 616
    weight 0.606219376203287
    correlation 0.606219376203287
    sign 1
  ]
  edge
  [
    source 0
    target 617
    weight 0.00774778530097209
    correlation 0.819306097294497
    sign 1
  ]
  edge
  [
    source 0
    target 618
    weight 0.189054312906413
    correlation -0.972099204814883
    sign -1
  ]
  edge
  [
    source 0
    target 619
    weight 0.00525866906605377
    correlation 0.952042280947489
    sign 1
  ]
  edge
  [
    source 0
    target 620
    weight 0.167469843231348
    correlation -0.883553916960714
    sign -1
  ]
  edge
  [
    source 0
    target 621
    weight 0.56275208477893
    correlation -0.902937642637717
    sign -1
  ]
  edge
  [
    source 0
    target 622
    weight 0.633714501794468
    correlation -0.952310913991895
    sign -1
  ]
  edge
  [
    source 0
    target 623
    weight 0.602824497897601
    correlation 0.602824497897601
    sign 1
  ]
  edge
  [
    source 0
    target 624
    weight 0.601433948667945
    correlation 0.601433948667945
    sign 1
  ]
  edge
  [
    source 0
    target 625
    weight 0.600903807964176
    correlation 0.600903807964176
    sign 1
  ]
  edge
  [
    source 0
    target 626
    weight 0.421894062969475
    correlation -0.969900448043354
    sign -1
  ]
  edge
  [
    source 0
    target 627
    weight 0.662913912082516
    correlation 0.904586227748381
    sign 1
  ]
  edge
  [
    source 0
    target 628
    weight 0.852267642707954
    correlation -0.852267642707954
    sign -1
  ]
  edge
  [
    source 0
    target 629
    weight 0.599302621236469
    correlation -0.599302621236469
    sign -1
  ]
  edge
  [
    source 0
    target 630
    weight 0.279920305596256
    correlation -0.894880441625059
    sign -1
  ]
  edge
  [
    source 0
    target 631
    weight 0.598772976327138
    correlation 0.598772976327138
    sign 1
  ]
  edge
  [
    source 0
    target 632
    weight 0.052914291057812
    correlation 0.987961214878962
    sign 1
  ]
  edge
  [
    source 0
    target 633
    weight 0.228419901741392
    correlation 0.837835572499933
    sign 1
  ]
  edge
  [
    source 0
    target 634
    weight 0.723665653924047
    correlation 0.997573841799646
    sign 1
  ]
  edge
  [
    source 0
    target 635
    weight 0.596660221172218
    correlation 0.596660221172218
    sign 1
  ]
  edge
  [
    source 0
    target 636
    weight 0.684301700942334
    correlation 0.870473926516942
    sign 1
  ]
  edge
  [
    source 0
    target 637
    weight 0.830818227178995
    correlation -0.830818227178995
    sign -1
  ]
  edge
  [
    source 0
    target 638
    weight 0.333163485284933
    correlation 0.814580466023907
    sign 1
  ]
  edge
  [
    source 0
    target 639
    weight 0.595353983689732
    correlation 0.595353983689732
    sign 1
  ]
  edge
  [
    source 0
    target 640
    weight 0.125182208081897
    correlation -0.864767473853912
    sign -1
  ]
  edge
  [
    source 0
    target 641
    weight 0.066254042905079
    correlation 0.889787420692426
    sign 1
  ]
  edge
  [
    source 0
    target 642
    weight 0.594015124335342
    correlation 0.594015124335342
    sign 1
  ]
  edge
  [
    source 0
    target 643
    weight 0.218014303462857
    correlation -0.951963943506185
    sign -1
  ]
  edge
  [
    source 0
    target 644
    weight 0.593435048025072
    correlation 0.593435048025072
    sign 1
  ]
  edge
  [
    source 0
    target 645
    weight 0.727320997351234
    correlation 0.727320997351234
    sign 1
  ]
  edge
  [
    source 0
    target 646
    weight 0.62621288116177
    correlation 0.946851090408854
    sign 1
  ]
  edge
  [
    source 0
    target 647
    weight 0.436900728808031
    correlation 0.735627419852588
    sign 1
  ]
  edge
  [
    source 0
    target 648
    weight 0.609717780774912
    correlation -0.971585006202757
    sign -1
  ]
  edge
  [
    source 0
    target 649
    weight 0.0674029136263399
    correlation 0.811299539924416
    sign 1
  ]
  edge
  [
    source 0
    target 650
    weight 0.555450219210611
    correlation 0.9056730107257
    sign 1
  ]
  edge
  [
    source 0
    target 651
    weight 0.679324838615776
    correlation 0.869479069792197
    sign 1
  ]
  edge
  [
    source 0
    target 652
    weight 0.923125290191386
    correlation 0.945391688219225
    sign 1
  ]
  edge
  [
    source 0
    target 653
    weight 0.63486271686134
    correlation -0.930168658271903
    sign -1
  ]
  edge
  [
    source 0
    target 654
    weight 0.605705264995086
    correlation 0.974936758241007
    sign 1
  ]
  edge
  [
    source 0
    target 655
    weight 0.899069885950229
    correlation 0.899069885950229
    sign 1
  ]
  edge
  [
    source 0
    target 656
    weight 0.589335725121379
    correlation 0.589335725121379
    sign 1
  ]
  edge
  [
    source 0
    target 657
    weight 0.351304140343632
    correlation 0.594786606582101
    sign 1
  ]
  edge
  [
    source 0
    target 658
    weight 0.257209849603006
    correlation 0.760460873713273
    sign 1
  ]
  edge
  [
    source 0
    target 659
    weight 0.673748584872775
    correlation -0.871155697925986
    sign -1
  ]
  edge
  [
    source 0
    target 660
    weight 0.528406385672812
    correlation 0.838279512419594
    sign 1
  ]
  edge
  [
    source 0
    target 661
    weight 0.586565384380248
    correlation -0.586565384380248
    sign -1
  ]
  edge
  [
    source 0
    target 662
    weight 0.678042600129236
    correlation 0.678042600129236
    sign 1
  ]
  edge
  [
    source 0
    target 663
    weight 0.684202168854119
    correlation 0.744738192206665
    sign 1
  ]
  edge
  [
    source 0
    target 664
    weight 0.672829445681186
    correlation 0.870691978687627
    sign 1
  ]
  edge
  [
    source 0
    target 665
    weight 0.585626532553725
    correlation 0.585626532553725
    sign 1
  ]
  edge
  [
    source 0
    target 666
    weight 0.585622421867353
    correlation 0.585622421867353
    sign 1
  ]
  edge
  [
    source 0
    target 667
    weight 0.585611684360437
    correlation 0.585611684360437
    sign 1
  ]
  edge
  [
    source 0
    target 668
    weight 0.585459848747637
    correlation -0.585459848747637
    sign -1
  ]
  edge
  [
    source 0
    target 669
    weight 0.200104754218028
    correlation 0.717341323158126
    sign 1
  ]
  edge
  [
    source 0
    target 670
    weight 0.584360201509642
    correlation -0.584360201509642
    sign -1
  ]
  edge
  [
    source 0
    target 671
    weight 0.583282380142661
    correlation 0.8692694024725
    sign 1
  ]
  edge
  [
    source 0
    target 672
    weight 0.108552281144687
    correlation 0.839523595080005
    sign 1
  ]
  edge
  [
    source 0
    target 673
    weight 0.58345345961676
    correlation 0.58345345961676
    sign 1
  ]
  edge
  [
    source 0
    target 674
    weight 0.380692495661171
    correlation -0.939707208967312
    sign -1
  ]
  edge
  [
    source 0
    target 675
    weight 0.317903270825003
    correlation -0.899843998924034
    sign -1
  ]
  edge
  [
    source 0
    target 676
    weight 0.331486367277539
    correlation 0.916364892785758
    sign 1
  ]
  edge
  [
    source 0
    target 677
    weight 0.64029051495726
    correlation 0.914451637815936
    sign 1
  ]
  edge
  [
    source 0
    target 678
    weight 0.581878300519311
    correlation -0.581878300519311
    sign -1
  ]
  edge
  [
    source 0
    target 679
    weight 0.00393943944940289
    correlation -0.881424951715536
    sign -1
  ]
  edge
  [
    source 0
    target 680
    weight 0.730754990064368
    correlation 0.730754990064368
    sign 1
  ]
  edge
  [
    source 0
    target 681
    weight 0.581344324148412
    correlation 0.581344324148412
    sign 1
  ]
  edge
  [
    source 0
    target 682
    weight 0.018928574360129
    correlation -0.695661492047957
    sign -1
  ]
  edge
  [
    source 0
    target 683
    weight 0.095206356528086
    correlation -0.648218035853655
    sign -1
  ]
  edge
  [
    source 0
    target 684
    weight 0.468789237625419
    correlation 0.644972364836917
    sign 1
  ]
  edge
  [
    source 0
    target 685
    weight 0.252623270396306
    correlation 0.741179185181788
    sign 1
  ]
]
