# Supplementary material for: Aspergillus fumigatus Challenged by Human Dendritic Cells: Metabolic and Regulatory Pathway Responses Testify a Tight Battle
Source: Front Cell Infect Microbiol. 2019 May 22;9:168. doi: 10.3389/fcimb.2019.00168 (PMC6540932; doi:10.3389/fcimb.2019.00168)
Supplement: Supplementary file 12 [file Data_Sheet_2.ZIP › Supplementary_dataset2/UBC_NR_Disease.gml]

Creator "igraph version 1.2.0 Mon Jun  4 11:55:30 2018"
Version 1
graph
[
  directed 1
  node
  [
    id 0
    name "UBC"
    label "UBC"
    colors "#FF0000"
    diffs 286.847303328444
    totalFlows 1297.32983910087
    degree 845
  ]
  node
  [
    id 1
    name "MAFA"
    label "MAFA"
    colors "#FF5C5C"
    diffs 3.42460892217489
    totalFlows 3.42460892217489
    degree 1
  ]
  node
  [
    id 2
    name "JUN"
    label "JUN"
    colors "#FF0101"
    diffs 39.098847554094
    totalFlows 83.8091540316369
    degree 1
  ]
  node
  [
    id 3
    name "TNFRSF10A"
    label "TNFRSF10A"
    colors "#4949FF"
    diffs -1.8487496614879
    totalFlows 14.3567446263774
    degree 1
  ]
  node
  [
    id 4
    name "HOXA6"
    label "HOXA6"
    colors "#FF9C9C"
    diffs 1.9959223941763
    totalFlows 1.9959223941763
    degree 1
  ]
  node
  [
    id 5
    name "OGG1"
    label "OGG1"
    colors "#FF4E4E"
    diffs 3.68425976372098
    totalFlows 8.72151523019815
    degree 1
  ]
  node
  [
    id 6
    name "GOPC"
    label "GOPC"
    colors "#FF3030"
    diffs 5.55040209459461
    totalFlows 10.1725417079484
    degree 1
  ]
  node
  [
    id 7
    name "ZNF486"
    label "ZNF486"
    colors "#FF9F9F"
    diffs 1.99425520282502
    totalFlows 1.99425520282502
    degree 1
  ]
  node
  [
    id 8
    name "CNBP"
    label "CNBP"
    colors "#FF1010"
    diffs 16.0923743524554
    totalFlows 41.8400593413811
    degree 1
  ]
  node
  [
    id 9
    name "LDB1"
    label "LDB1"
    colors "#FF1B1B"
    diffs 9.94687938095989
    totalFlows 15.0045414182995
    degree 1
  ]
  node
  [
    id 10
    name "ZNF717"
    label "ZNF717"
    colors "#FFA0A0"
    diffs 1.98791250816361
    totalFlows 1.98791250816361
    degree 1
  ]
  node
  [
    id 11
    name "HNRNPL"
    label "HNRNPL"
    colors "#FF7E7E"
    diffs 2.74270183974756
    totalFlows 16.3196434790814
    degree 1
  ]
  node
  [
    id 12
    name "MAP2K7"
    label "MAP2K7"
    colors "#FF4747"
    diffs 3.91268984811799
    totalFlows 8.85323556974096
    degree 1
  ]
  node
  [
    id 13
    name "HNRNPD"
    label "HNRNPD"
    colors "#FF7070"
    diffs 3.13623191750136
    totalFlows 78.4777681009141
    degree 1
  ]
  node
  [
    id 14
    name "TRERF1"
    label "TRERF1"
    colors "#FFB6B6"
    diffs 1.91724909263309
    totalFlows 3.86954049311778
    degree 1
  ]
  node
  [
    id 15
    name "HOXA7"
    label "HOXA7"
    colors "#3838FF"
    diffs -2.99736131927324
    totalFlows 1.98325342210198
    degree 1
  ]
  node
  [
    id 16
    name "SNRNP70"
    label "SNRNP70"
    colors "#FF5555"
    diffs 3.60448286451916
    totalFlows 13.9183616810879
    degree 1
  ]
  node
  [
    id 17
    name "TSC22D3"
    label "TSC22D3"
    colors "#FF2828"
    diffs 6.26742412520052
    totalFlows 7.97856982868928
    degree 1
  ]
  node
  [
    id 18
    name "ZNF200"
    label "ZNF200"
    colors "#FFA3A3"
    diffs 1.9794574852706
    totalFlows 1.9794574852706
    degree 1
  ]
  node
  [
    id 19
    name "SMAD2"
    label "SMAD2"
    colors "#FF9898"
    diffs 2.11342217573687
    totalFlows 167.370061895817
    degree 1
  ]
  node
  [
    id 20
    name "PUF60"
    label "PUF60"
    colors "#1F1FFF"
    diffs -5.88286793937512
    totalFlows 46.0457599797536
    degree 1
  ]
  node
  [
    id 21
    name "PRKAA1"
    label "PRKAA1"
    colors "#1010FF"
    diffs -10.1646067170276
    totalFlows 37.176614565441
    degree 1
  ]
  node
  [
    id 22
    name "TWIST1"
    label "TWIST1"
    colors "#4E4EFF"
    diffs -1.75585059674021
    totalFlows 5.09973748988259
    degree 1
  ]
  node
  [
    id 23
    name "HHEX"
    label "HHEX"
    colors "#FF2C2C"
    diffs 5.81681118398276
    totalFlows 10.2288023074172
    degree 1
  ]
  node
  [
    id 24
    name "ILK"
    label "ILK"
    colors "#2B2BFF"
    diffs -3.89424440819255
    totalFlows 17.7447355113291
    degree 1
  ]
  node
  [
    id 25
    name "EZH2"
    label "EZH2"
    colors "#FF0909"
    diffs 22.3460547358323
    totalFlows 94.4999844818481
    degree 1
  ]
  node
  [
    id 26
    name "HIF1A"
    label "HIF1A"
    colors "#0C0CFF"
    diffs -13.3123149894964
    totalFlows 45.832435868789
    degree 1
  ]
  node
  [
    id 27
    name "ZNF451"
    label "ZNF451"
    colors "#5858FF"
    diffs -1.52268990114703
    totalFlows 7.31326506891021
    degree 1
  ]
  node
  [
    id 28
    name "ZFP91"
    label "ZFP91"
    colors "#FF2929"
    diffs 6.06198609601219
    totalFlows 6.06198609601219
    degree 1
  ]
  node
  [
    id 29
    name "ZNF680"
    label "ZNF680"
    colors "#A1A1FF"
    diffs -0.0125960446598898
    totalFlows 1.96651513488581
    degree 1
  ]
  node
  [
    id 30
    name "ARPC1A"
    label "ARPC1A"
    colors "#FFA6A6"
    diffs 1.96880302505764
    totalFlows 1.96880302505764
    degree 1
  ]
  node
  [
    id 31
    name "MAPK1IP1L"
    label "MAPK1IP1L"
    colors "#2E2EFF"
    diffs -3.69270194754049
    totalFlows 1.99936007061075
    degree 1
  ]
  node
  [
    id 32
    name "VIPAS39"
    label "VIPAS39"
    colors "#FF2424"
    diffs 7.02073999772163
    totalFlows 9.00516295568289
    degree 1
  ]
  node
  [
    id 33
    name "BCOR"
    label "BCOR"
    colors "#FF6565"
    diffs 3.24165925451517
    totalFlows 16.1984368195761
    degree 1
  ]
  node
  [
    id 34
    name "CHERP"
    label "CHERP"
    colors "#FF2020"
    diffs 8.23779064259891
    totalFlows 10.0715077039335
    degree 1
  ]
  node
  [
    id 35
    name "ZNF718"
    label "ZNF718"
    colors "#9F9FFF"
    diffs -0.024861355642662
    totalFlows 1.9622572376604
    degree 1
  ]
  node
  [
    id 36
    name "RPL3"
    label "RPL3"
    colors "#FF9090"
    diffs 2.26004624273762
    totalFlows 9.87742347663988
    degree 1
  ]
  node
  [
    id 37
    name "LRPAP1"
    label "LRPAP1"
    colors "#3939FF"
    diffs -2.90391828994417
    totalFlows 4.43271089072148
    degree 1
  ]
  node
  [
    id 38
    name "SRI"
    label "SRI"
    colors "#B8B8FF"
    diffs 0.29343026322661
    totalFlows 4.86300557377929
    degree 1
  ]
  node
  [
    id 39
    name "ZNF117"
    label "ZNF117"
    colors "#FFA8A8"
    diffs 1.9594559068179
    totalFlows 1.9594559068179
    degree 1
  ]
  node
  [
    id 40
    name "HNRNPUL1"
    label "HNRNPUL1"
    colors "#FF0D0D"
    diffs 18.3464871131735
    totalFlows 55.9307513821718
    degree 1
  ]
  node
  [
    id 41
    name "PHTF2"
    label "PHTF2"
    colors "#FFAAAA"
    diffs 1.95674817889672
    totalFlows 1.95674817889672
    degree 1
  ]
  node
  [
    id 42
    name "PRPF38A"
    label "PRPF38A"
    colors "#CBCBFF"
    diffs 0.714630060876419
    totalFlows 5.55936742309502
    degree 1
  ]
  node
  [
    id 43
    name "MDH2"
    label "MDH2"
    colors "#5050FF"
    diffs -1.72716590424537
    totalFlows 5.33069461370834
    degree 1
  ]
  node
  [
    id 44
    name "SRRT"
    label "SRRT"
    colors "#1E1EFF"
    diffs -6.08142863080184
    totalFlows 12.5954701294472
    degree 1
  ]
  node
  [
    id 45
    name "JADE1"
    label "JADE1"
    colors "#FF9B9B"
    diffs 2.00812704684541
    totalFlows 3.8555242372988
    degree 1
  ]
  node
  [
    id 46
    name "L3MBTL3"
    label "L3MBTL3"
    colors "#FF1212"
    diffs 14.5931901924723
    totalFlows 21.8092846437269
    degree 1
  ]
  node
  [
    id 47
    name "ZNF772"
    label "ZNF772"
    colors "#FFACAC"
    diffs 1.95098893864728
    totalFlows 1.95098893864728
    degree 1
  ]
  node
  [
    id 48
    name "NR3C2"
    label "NR3C2"
    colors "#FF9999"
    diffs 2.03696166914441
    totalFlows 13.7657548456428
    degree 1
  ]
  node
  [
    id 49
    name "ZSCAN22"
    label "ZSCAN22"
    colors "#FFADAD"
    diffs 1.95078024462776
    totalFlows 1.95078024462776
    degree 1
  ]
  node
  [
    id 50
    name "ESRRB"
    label "ESRRB"
    colors "#FF4D4D"
    diffs 3.72984923215173
    totalFlows 3.72984923215173
    degree 1
  ]
  node
  [
    id 51
    name "HLX"
    label "HLX"
    colors "#6E6EFF"
    diffs -0.877845132328708
    totalFlows 1.95056889298836
    degree 1
  ]
  node
  [
    id 52
    name "CALR"
    label "CALR"
    colors "#FF0D0D"
    diffs 18.3316942984293
    totalFlows 50.6745959932746
    degree 1
  ]
  node
  [
    id 53
    name "PTRF"
    label "PTRF"
    colors "#FF1313"
    diffs 14.1450417389097
    totalFlows 17.6791757186972
    degree 1
  ]
  node
  [
    id 54
    name "ZNF549"
    label "ZNF549"
    colors "#FFAFAF"
    diffs 1.94803163622997
    totalFlows 1.94803163622997
    degree 1
  ]
  node
  [
    id 55
    name "RPL34"
    label "RPL34"
    colors "#FFCCCC"
    diffs 1.80623602486474
    totalFlows 3.70823075231441
    degree 1
  ]
  node
  [
    id 56
    name "ARNTL2"
    label "ARNTL2"
    colors "#FF4949"
    diffs 3.87915994598001
    totalFlows 3.87915994598001
    degree 1
  ]
  node
  [
    id 57
    name "MUC1"
    label "MUC1"
    colors "#CDCDFF"
    diffs 0.752725874583303
    totalFlows 9.90327583025335
    degree 1
  ]
  node
  [
    id 58
    name "SLC25A4"
    label "SLC25A4"
    colors "#F9F9FF"
    diffs 1.42998946454667
    totalFlows 3.69318964786333
    degree 1
  ]
  node
  [
    id 59
    name "ZFP28"
    label "ZFP28"
    colors "#FF6969"
    diffs 3.21695990936371
    totalFlows 3.21695990936371
    degree 1
  ]
  node
  [
    id 60
    name "SNIP1"
    label "SNIP1"
    colors "#FF1E1E"
    diffs 9.15614456712638
    totalFlows 23.3301626541115
    degree 1
  ]
  node
  [
    id 61
    name "ZNF138"
    label "ZNF138"
    colors "#FFFBFB"
    diffs 1.48518667722777
    totalFlows 5.10792630502882
    degree 1
  ]
  node
  [
    id 62
    name "NFKBIA"
    label "NFKBIA"
    colors "#FF0A0A"
    diffs 21.8169841240869
    totalFlows 69.659692948768
    degree 1
  ]
  node
  [
    id 63
    name "PFDN1"
    label "PFDN1"
    colors "#FF1818"
    diffs 11.1224551651721
    totalFlows 38.2443097019217
    degree 1
  ]
  node
  [
    id 64
    name "CTNNB1"
    label "CTNNB1"
    colors "#0303FF"
    diffs -29.8801714481
    totalFlows 151.601796658236
    degree 1
  ]
  node
  [
    id 65
    name "CYC1"
    label "CYC1"
    colors "#BDBDFF"
    diffs 0.408933457978212
    totalFlows 1.95500057430783
    degree 1
  ]
  node
  [
    id 66
    name "SKI"
    label "SKI"
    colors "#5959FF"
    diffs -1.47768405278752
    totalFlows 7.49874085445195
    degree 1
  ]
  node
  [
    id 67
    name "CENPI"
    label "CENPI"
    colors "#DEDEFF"
    diffs 1.07787270530294
    totalFlows 1.99139690429047
    degree 1
  ]
  node
  [
    id 68
    name "STAT6"
    label "STAT6"
    colors "#4949FF"
    diffs -1.84951885119765
    totalFlows 14.8303783452609
    degree 1
  ]
  node
  [
    id 69
    name "ZNF493"
    label "ZNF493"
    colors "#FFB2B2"
    diffs 1.92999546199953
    totalFlows 1.92999546199953
    degree 1
  ]
  node
  [
    id 70
    name "CAPN15"
    label "CAPN15"
    colors "#FFB3B3"
    diffs 1.92970589797893
    totalFlows 1.92970589797893
    degree 1
  ]
  node
  [
    id 71
    name "ERCC6"
    label "ERCC6"
    colors "#FF6161"
    diffs 3.36631233517185
    totalFlows 6.95558656964341
    degree 1
  ]
  node
  [
    id 72
    name "SAMD4B"
    label "SAMD4B"
    colors "#FFB3B3"
    diffs 1.92921728834119
    totalFlows 1.92921728834119
    degree 1
  ]
  node
  [
    id 73
    name "BYSL"
    label "BYSL"
    colors "#FF1C1C"
    diffs 9.78015695319277
    totalFlows 11.077176407024
    degree 1
  ]
  node
  [
    id 74
    name "MAPKAPK5"
    label "MAPKAPK5"
    colors "#8181FF"
    diffs -0.351138977230534
    totalFlows 7.16611069116391
    degree 1
  ]
  node
  [
    id 75
    name "AURKA"
    label "AURKA"
    colors "#2D2DFF"
    diffs -3.75413525397659
    totalFlows 21.2494551521352
    degree 1
  ]
  node
  [
    id 76
    name "KDM5C"
    label "KDM5C"
    colors "#B1B1FF"
    diffs 0.173343829048458
    totalFlows 4.92788231210726
    degree 1
  ]
  node
  [
    id 77
    name "ING3"
    label "ING3"
    colors "#FF8F8F"
    diffs 2.28617913010082
    totalFlows 12.0725889025749
    degree 1
  ]
  node
  [
    id 78
    name "ZNF736"
    label "ZNF736"
    colors "#FFB9B9"
    diffs 1.90930355560984
    totalFlows 1.90930355560984
    degree 1
  ]
  node
  [
    id 79
    name "CNOT3"
    label "CNOT3"
    colors "#FF5353"
    diffs 3.6272221591761
    totalFlows 6.81468305153288
    degree 1
  ]
  node
  [
    id 80
    name "LRP8"
    label "LRP8"
    colors "#FFA7A7"
    diffs 1.96440574054244
    totalFlows 1.96440574054244
    degree 1
  ]
  node
  [
    id 81
    name "IGF2BP2"
    label "IGF2BP2"
    colors "#FF6F6F"
    diffs 3.14936258483505
    totalFlows 8.03488480268472
    degree 1
  ]
  node
  [
    id 82
    name "PABPC3"
    label "PABPC3"
    colors "#FFAFAF"
    diffs 1.94373408431087
    totalFlows 1.94373408431087
    degree 1
  ]
  node
  [
    id 83
    name "FOXO4"
    label "FOXO4"
    colors "#3C3CFF"
    diffs -2.75388918222914
    totalFlows 7.84567541648205
    degree 1
  ]
  node
  [
    id 84
    name "UQCRFS1"
    label "UQCRFS1"
    colors "#FF4C4C"
    diffs 3.80379151245979
    totalFlows 5.06138651627258
    degree 1
  ]
  node
  [
    id 85
    name "BRCA2"
    label "BRCA2"
    colors "#B9B9FF"
    diffs 0.301274894352296
    totalFlows 7.35547978739646
    degree 1
  ]
  node
  [
    id 86
    name "DLAT"
    label "DLAT"
    colors "#FF4B4B"
    diffs 3.83539034430509
    totalFlows 4.84672761939376
    degree 1
  ]
  node
  [
    id 87
    name "RBM10"
    label "RBM10"
    colors "#7A7AFF"
    diffs -0.469865187679813
    totalFlows 3.91459559787071
    degree 1
  ]
  node
  [
    id 88
    name "ZNF57"
    label "ZNF57"
    colors "#FF8D8D"
    diffs 2.29323820393797
    totalFlows 4.5738442408673
    degree 1
  ]
  node
  [
    id 89
    name "SETD7"
    label "SETD7"
    colors "#9D9DFF"
    diffs -0.037162666596398
    totalFlows 8.00376961343592
    degree 1
  ]
  node
  [
    id 90
    name "HUWE1"
    label "HUWE1"
    colors "#1212FF"
    diffs -9.54914930014183
    totalFlows 34.2496754625007
    degree 1
  ]
  node
  [
    id 91
    name "CENPU"
    label "CENPU"
    colors "#D3D3FF"
    diffs 0.863217154274627
    totalFlows 15.3050897114503
    degree 1
  ]
  node
  [
    id 92
    name "MRPS30"
    label "MRPS30"
    colors "#FFA1A1"
    diffs 1.98575095250336
    totalFlows 1.98575095250336
    degree 1
  ]
  node
  [
    id 93
    name "ZFP42"
    label "ZFP42"
    colors "#9595FF"
    diffs -0.111112627699468
    totalFlows 3.5703576587057
    degree 1
  ]
  node
  [
    id 94
    name "XBP1"
    label "XBP1"
    colors "#6969FF"
    diffs -1.07007940054299
    totalFlows 10.8046916954737
    degree 1
  ]
  node
  [
    id 95
    name "TMEM173"
    label "TMEM173"
    colors "#1E1EFF"
    diffs -6.26789906576092
    totalFlows 10.8122032306117
    degree 1
  ]
  node
  [
    id 96
    name "TTF1"
    label "TTF1"
    colors "#FF9595"
    diffs 2.16626424040635
    totalFlows 5.27373407386402
    degree 1
  ]
  node
  [
    id 97
    name "IKZF1"
    label "IKZF1"
    colors "#1A1AFF"
    diffs -6.72165658311727
    totalFlows 11.8735601154018
    degree 1
  ]
  node
  [
    id 98
    name "ZBTB5"
    label "ZBTB5"
    colors "#FF5252"
    diffs 3.63129244003084
    totalFlows 4.54647655188671
    degree 1
  ]
  node
  [
    id 99
    name "MYO1C"
    label "MYO1C"
    colors "#FF7C7C"
    diffs 2.87360024277841
    totalFlows 5.62796725240595
    degree 1
  ]
  node
  [
    id 100
    name "ZNF665"
    label "ZNF665"
    colors "#C3C3FF"
    diffs 0.490864507515752
    totalFlows 1.87350096259425
    degree 1
  ]
  node
  [
    id 101
    name "ZNF616"
    label "ZNF616"
    colors "#FFBFBF"
    diffs 1.87264128343203
    totalFlows 1.87264128343203
    degree 1
  ]
  node
  [
    id 102
    name "HAND2"
    label "HAND2"
    colors "#FF9191"
    diffs 2.25135945227376
    totalFlows 7.08829773346106
    degree 1
  ]
  node
  [
    id 103
    name "CTDSP1"
    label "CTDSP1"
    colors "#FFB5B5"
    diffs 1.92185384234034
    totalFlows 1.92185384234034
    degree 1
  ]
  node
  [
    id 104
    name "TRPV6"
    label "TRPV6"
    colors "#FFB5B5"
    diffs 1.92300206239869
    totalFlows 1.92300206239869
    degree 1
  ]
  node
  [
    id 105
    name "SCAMP2"
    label "SCAMP2"
    colors "#FFB4B4"
    diffs 1.9242308213799
    totalFlows 1.9242308213799
    degree 1
  ]
  node
  [
    id 106
    name "CIAO1"
    label "CIAO1"
    colors "#8282FF"
    diffs -0.333354194327026
    totalFlows 10.3165880161695
    degree 1
  ]
  node
  [
    id 107
    name "SP100"
    label "SP100"
    colors "#FF6C6C"
    diffs 3.19530895441084
    totalFlows 8.30857127611999
    degree 1
  ]
  node
  [
    id 108
    name "ZNF677"
    label "ZNF677"
    colors "#FFC0C0"
    diffs 1.86757076959736
    totalFlows 1.86757076959736
    degree 1
  ]
  node
  [
    id 109
    name "ZNF350"
    label "ZNF350"
    colors "#FFC5C5"
    diffs 1.83883204998794
    totalFlows 3.35544457733787
    degree 1
  ]
  node
  [
    id 110
    name "IRF4"
    label "IRF4"
    colors "#FF7070"
    diffs 3.13019660270902
    totalFlows 12.0971437024252
    degree 1
  ]
  node
  [
    id 111
    name "WDR62"
    label "WDR62"
    colors "#FFBFBF"
    diffs 1.86872405741032
    totalFlows 1.86872405741032
    degree 1
  ]
  node
  [
    id 112
    name "SUCLG2"
    label "SUCLG2"
    colors "#E7E7FF"
    diffs 1.25927367277988
    totalFlows 1.9999279647671
    degree 1
  ]
  node
  [
    id 113
    name "CLOCK"
    label "CLOCK"
    colors "#4545FF"
    diffs -2.08340514420165
    totalFlows 2.822311204933
    degree 1
  ]
  node
  [
    id 114
    name "MAPK9"
    label "MAPK9"
    colors "#FF1515"
    diffs 13.6089928272992
    totalFlows 40.416930026039
    degree 1
  ]
  node
  [
    id 115
    name "ATP6V1H"
    label "ATP6V1H"
    colors "#3636FF"
    diffs -3.04885008949631
    totalFlows 4.60860086236766
    degree 1
  ]
  node
  [
    id 116
    name "HIPK1"
    label "HIPK1"
    colors "#FF2B2B"
    diffs 5.90792730989285
    totalFlows 7.38341728451229
    degree 1
  ]
  node
  [
    id 117
    name "MYO6"
    label "MYO6"
    colors "#BFBFFF"
    diffs 0.425607569177537
    totalFlows 7.71885124335471
    degree 1
  ]
  node
  [
    id 118
    name "ZNF253"
    label "ZNF253"
    colors "#9696FF"
    diffs -0.0830564823454081
    totalFlows 1.85483841554367
    degree 1
  ]
  node
  [
    id 119
    name "EHMT1"
    label "EHMT1"
    colors "#FF2424"
    diffs 6.83913303117796
    totalFlows 6.83913303117796
    degree 1
  ]
  node
  [
    id 120
    name "RANBP10"
    label "RANBP10"
    colors "#FF9393"
    diffs 2.18308940962625
    totalFlows 3.86182652708274
    degree 1
  ]
  node
  [
    id 121
    name "ZNF3"
    label "ZNF3"
    colors "#CCCCFF"
    diffs 0.734461365910374
    totalFlows 4.42811681981385
    degree 1
  ]
  node
  [
    id 122
    name "BRSK2"
    label "BRSK2"
    colors "#A4A4FF"
    diffs 0.00589020221620018
    totalFlows 1.9475836967818
    degree 1
  ]
  node
  [
    id 123
    name "SUFU"
    label "SUFU"
    colors "#7070FF"
    diffs -0.750187666377714
    totalFlows 2.76190946998648
    degree 1
  ]
  node
  [
    id 124
    name "KCNJ1"
    label "KCNJ1"
    colors "#C8C8FF"
    diffs 0.635504769217432
    totalFlows 1.95367858178819
    degree 1
  ]
  node
  [
    id 125
    name "HIST1H2BK"
    label "HIST1H2BK"
    colors "#D1D1FF"
    diffs 0.838522072070508
    totalFlows 1.93398991356268
    degree 1
  ]
  node
  [
    id 126
    name "SP1"
    label "SP1"
    colors "#FF0606"
    diffs 26.2123548052386
    totalFlows 77.1350985527948
    degree 1
  ]
  node
  [
    id 127
    name "RCOR1"
    label "RCOR1"
    colors "#FF5C5C"
    diffs 3.49642885614184
    totalFlows 7.12441213962268
    degree 1
  ]
  node
  [
    id 128
    name "PRDX1"
    label "PRDX1"
    colors "#FFCECE"
    diffs 1.79652978812124
    totalFlows 10.868630345277
    degree 1
  ]
  node
  [
    id 129
    name "ZNF720"
    label "ZNF720"
    colors "#FFD7D7"
    diffs 1.7167421217054
    totalFlows 3.26784962490918
    degree 1
  ]
  node
  [
    id 130
    name "SDPR"
    label "SDPR"
    colors "#9B9BFF"
    diffs -0.0528013632011823
    totalFlows 1.91470961863376
    degree 1
  ]
  node
  [
    id 131
    name "PTGES3"
    label "PTGES3"
    colors "#0F0FFF"
    diffs -10.6437138188324
    totalFlows 9.28922830758781
    degree 1
  ]
  node
  [
    id 132
    name "ADSS"
    label "ADSS"
    colors "#9F9FFF"
    diffs -0.0251743661208499
    totalFlows 1.90996550798525
    degree 1
  ]
  node
  [
    id 133
    name "RELB"
    label "RELB"
    colors "#F2F2FF"
    diffs 1.37328820195451
    totalFlows 40.7050388955648
    degree 1
  ]
  node
  [
    id 134
    name "RBP1"
    label "RBP1"
    colors "#9494FF"
    diffs -0.145948696311232
    totalFlows 3.39878157347282
    degree 1
  ]
  node
  [
    id 135
    name "RRS1"
    label "RRS1"
    colors "#B6B6FF"
    diffs 0.267416382324591
    totalFlows 5.41642358592656
    degree 1
  ]
  node
  [
    id 136
    name "ZFY"
    label "ZFY"
    colors "#AAAAFF"
    diffs 0.073062665039386
    totalFlows 1.83601547588329
    degree 1
  ]
  node
  [
    id 137
    name "FOXP3"
    label "FOXP3"
    colors "#FF9292"
    diffs 2.18836256914679
    totalFlows 8.94922468735951
    degree 1
  ]
  node
  [
    id 138
    name "CENPB"
    label "CENPB"
    colors "#7878FF"
    diffs -0.518298656224061
    totalFlows 16.3577971350592
    degree 1
  ]
  node
  [
    id 139
    name "ZNF485"
    label "ZNF485"
    colors "#C5C5FF"
    diffs 0.544575152953508
    totalFlows 1.8333759623008
    degree 1
  ]
  node
  [
    id 140
    name "UBE3A"
    label "UBE3A"
    colors "#FF4D4D"
    diffs 3.69144391611443
    totalFlows 17.5241450764673
    degree 1
  ]
  node
  [
    id 141
    name "CCND1"
    label "CCND1"
    colors "#0D0DFF"
    diffs -12.7641825967874
    totalFlows 49.5516392776846
    degree 1
  ]
  node
  [
    id 142
    name "MRPL18"
    label "MRPL18"
    colors "#FFC6C6"
    diffs 1.83569884205159
    totalFlows 1.83569884205159
    degree 1
  ]
  node
  [
    id 143
    name "DDX3Y"
    label "DDX3Y"
    colors "#FFAAAA"
    diffs 1.95443406319555
    totalFlows 1.95443406319555
    degree 1
  ]
  node
  [
    id 144
    name "HOMEZ"
    label "HOMEZ"
    colors "#FF2525"
    diffs 6.74383513147773
    totalFlows 11.4862789094833
    degree 1
  ]
  node
  [
    id 145
    name "C10orf12"
    label "C10orf12"
    colors "#FFBEBE"
    diffs 1.88253848968731
    totalFlows 1.88253848968731
    degree 1
  ]
  node
  [
    id 146
    name "ADNP2"
    label "ADNP2"
    colors "#C2C2FF"
    diffs 0.486265770449593
    totalFlows 5.09680402888905
    degree 1
  ]
  node
  [
    id 147
    name "PRKCA"
    label "PRKCA"
    colors "#0D0DFF"
    diffs -12.876660221481
    totalFlows 29.682003711332
    degree 1
  ]
  node
  [
    id 148
    name "EXD2"
    label "EXD2"
    colors "#9696FF"
    diffs -0.108638297210858
    totalFlows 1.83003918293842
    degree 1
  ]
  node
  [
    id 149
    name "C1QBP"
    label "C1QBP"
    colors "#3838FF"
    diffs -2.93929050537969
    totalFlows 76.0722993846338
    degree 1
  ]
  node
  [
    id 150
    name "EXOC8"
    label "EXOC8"
    colors "#FFF1F1"
    diffs 1.57935399918437
    totalFlows 3.37104055431691
    degree 1
  ]
  node
  [
    id 151
    name "SNRPB"
    label "SNRPB"
    colors "#5F5FFF"
    diffs -1.29386512577744
    totalFlows 7.48307896188589
    degree 1
  ]
  node
  [
    id 152
    name "PTF1A"
    label "PTF1A"
    colors "#AFAFFF"
    diffs 0.121291366937094
    totalFlows 1.82134229010724
    degree 1
  ]
  node
  [
    id 153
    name "ZNF217"
    label "ZNF217"
    colors "#FFA5A5"
    diffs 1.97046747831377
    totalFlows 5.60036737453286
    degree 1
  ]
  node
  [
    id 154
    name "EYA3"
    label "EYA3"
    colors "#FF9898"
    diffs 2.09577660966067
    totalFlows 3.70130181588254
    degree 1
  ]
  node
  [
    id 155
    name "NQO1"
    label "NQO1"
    colors "#2C2CFF"
    diffs -3.81413538627311
    totalFlows 1.90450875505719
    degree 1
  ]
  node
  [
    id 156
    name "NUCB2"
    label "NUCB2"
    colors "#7E7EFF"
    diffs -0.422925293935776
    totalFlows 2.40813130696557
    degree 1
  ]
  node
  [
    id 157
    name "ATF7"
    label "ATF7"
    colors "#1C1CFF"
    diffs -6.28334163189913
    totalFlows 8.84552191042741
    degree 1
  ]
  node
  [
    id 158
    name "REPIN1"
    label "REPIN1"
    colors "#FF5E5E"
    diffs 3.38244368424408
    totalFlows 5.77369478775795
    degree 1
  ]
  node
  [
    id 159
    name "BRD7"
    label "BRD7"
    colors "#4747FF"
    diffs -2.04818598952209
    totalFlows 14.2375149733067
    degree 1
  ]
  node
  [
    id 160
    name "TLE3"
    label "TLE3"
    colors "#1C1CFF"
    diffs -6.37463510843043
    totalFlows 5.3051050701913
    degree 1
  ]
  node
  [
    id 161
    name "MTA3"
    label "MTA3"
    colors "#FF5151"
    diffs 3.64477796535998
    totalFlows 18.3818667650475
    degree 1
  ]
  node
  [
    id 162
    name "RBM8A"
    label "RBM8A"
    colors "#FF2C2C"
    diffs 5.79588289783305
    totalFlows 7.42972618212714
    degree 1
  ]
  node
  [
    id 163
    name "SNAPC3"
    label "SNAPC3"
    colors "#5C5CFF"
    diffs -1.41762712064669
    totalFlows 2.10920041888419
    degree 1
  ]
  node
  [
    id 164
    name "IFT57"
    label "IFT57"
    colors "#FF1A1A"
    diffs 10.469932684263
    totalFlows 11.5966450766182
    degree 1
  ]
  node
  [
    id 165
    name "IDH1"
    label "IDH1"
    colors "#FF9A9A"
    diffs 2.02267678138813
    totalFlows 3.00828369958714
    degree 1
  ]
  node
  [
    id 166
    name "DZIP3"
    label "DZIP3"
    colors "#D3D3FF"
    diffs 0.859260243693872
    totalFlows 4.23045426413151
    degree 1
  ]
  node
  [
    id 167
    name "TAF4"
    label "TAF4"
    colors "#3F3FFF"
    diffs -2.60442589967004
    totalFlows 4.41223064960723
    degree 1
  ]
  node
  [
    id 168
    name "STAT5A"
    label "STAT5A"
    colors "#FF2F2F"
    diffs 5.58816402527977
    totalFlows 17.5715020673259
    degree 1
  ]
  node
  [
    id 169
    name "FHL1"
    label "FHL1"
    colors "#FF4040"
    diffs 4.34786329903902
    totalFlows 12.6467107483418
    degree 1
  ]
  node
  [
    id 170
    name "ARNTL"
    label "ARNTL"
    colors "#FF3F3F"
    diffs 4.44694806527116
    totalFlows 8.59450867845158
    degree 1
  ]
  node
  [
    id 171
    name "CREB3L4"
    label "CREB3L4"
    colors "#FFA1A1"
    diffs 1.98514894009682
    totalFlows 1.98514894009682
    degree 1
  ]
  node
  [
    id 172
    name "E2F1"
    label "E2F1"
    colors "#FF2323"
    diffs 7.81784269194754
    totalFlows 42.3823407519012
    degree 1
  ]
  node
  [
    id 173
    name "NABP2"
    label "NABP2"
    colors "#7171FF"
    diffs -0.66186306855411
    totalFlows 4.31665901155065
    degree 1
  ]
  node
  [
    id 174
    name "TFDP2"
    label "TFDP2"
    colors "#DBDBFF"
    diffs 1.03250456684547
    totalFlows 3.01709496810523
    degree 1
  ]
  node
  [
    id 175
    name "GOT1"
    label "GOT1"
    colors "#FF9494"
    diffs 2.16778368073617
    totalFlows 2.16778368073617
    degree 1
  ]
  node
  [
    id 176
    name "MRPS15"
    label "MRPS15"
    colors "#A3A3FF"
    diffs 0.00373920408899409
    totalFlows 1.98023980550734
    degree 1
  ]
  node
  [
    id 177
    name "NOTCH1"
    label "NOTCH1"
    colors "#0303FF"
    diffs -26.3836524986231
    totalFlows 62.1595881706114
    degree 1
  ]
  node
  [
    id 178
    name "HIST2H2BE"
    label "HIST2H2BE"
    colors "#FF3C3C"
    diffs 4.51309141398135
    totalFlows 20.3240505799756
    degree 1
  ]
  node
  [
    id 179
    name "DDX53"
    label "DDX53"
    colors "#FFC8C8"
    diffs 1.82440995770973
    totalFlows 1.82440995770973
    degree 1
  ]
  node
  [
    id 180
    name "YWHAZ"
    label "YWHAZ"
    colors "#FF0404"
    diffs 27.6379542601028
    totalFlows 363.337262172609
    degree 1
  ]
  node
  [
    id 181
    name "COMMD4"
    label "COMMD4"
    colors "#A6A6FF"
    diffs 0.0173726703871209
    totalFlows 1.9915243317401
    degree 1
  ]
  node
  [
    id 182
    name "ZNF610"
    label "ZNF610"
    colors "#9C9CFF"
    diffs -0.0400258773912399
    totalFlows 1.78840613837303
    degree 1
  ]
  node
  [
    id 183
    name "MED4"
    label "MED4"
    colors "#FF8080"
    diffs 2.56353066507795
    totalFlows 10.5689381902212
    degree 1
  ]
  node
  [
    id 184
    name "TCF7L1"
    label "TCF7L1"
    colors "#FF6666"
    diffs 3.24161194283788
    totalFlows 3.24161194283788
    degree 1
  ]
  node
  [
    id 185
    name "ATP5J"
    label "ATP5J"
    colors "#FF9393"
    diffs 2.18189012832904
    totalFlows 3.94247884410637
    degree 1
  ]
  node
  [
    id 186
    name "PTBP2"
    label "PTBP2"
    colors "#FF4646"
    diffs 4.11053626006621
    totalFlows 5.75923753026602
    degree 1
  ]
  node
  [
    id 187
    name "NINL"
    label "NINL"
    colors "#4040FF"
    diffs -2.50716500589136
    totalFlows 8.11516154943128
    degree 1
  ]
  node
  [
    id 188
    name "IL16"
    label "IL16"
    colors "#FF1414"
    diffs 13.9775352018966
    totalFlows 16.9931925864078
    degree 1
  ]
  node
  [
    id 189
    name "YBX3"
    label "YBX3"
    colors "#FF3131"
    diffs 5.51000828453122
    totalFlows 9.16523455913017
    degree 1
  ]
  node
  [
    id 190
    name "ZNF22"
    label "ZNF22"
    colors "#FBFBFF"
    diffs 1.43157188352049
    totalFlows 3.28599973669205
    degree 1
  ]
  node
  [
    id 191
    name "VPS36"
    label "VPS36"
    colors "#FF3232"
    diffs 5.42992806740486
    totalFlows 9.96793362759287
    degree 1
  ]
  node
  [
    id 192
    name "PREB"
    label "PREB"
    colors "#B8B8FF"
    diffs 0.283396296577653
    totalFlows 3.69519180733016
    degree 1
  ]
  node
  [
    id 193
    name "SLC25A46"
    label "SLC25A46"
    colors "#FFACAC"
    diffs 1.9508083226754
    totalFlows 1.9508083226754
    degree 1
  ]
  node
  [
    id 194
    name "VDR"
    label "VDR"
    colors "#5050FF"
    diffs -1.67773706817903
    totalFlows 16.4463724376626
    degree 1
  ]
  node
  [
    id 195
    name "BFAR"
    label "BFAR"
    colors "#9E9EFF"
    diffs -0.0362747186407355
    totalFlows 3.40874938054331
    degree 1
  ]
  node
  [
    id 196
    name "NFIL3"
    label "NFIL3"
    colors "#FF5959"
    diffs 3.54776583085428
    totalFlows 5.53600599575288
    degree 1
  ]
  node
  [
    id 197
    name "ZNF667"
    label "ZNF667"
    colors "#C1C1FF"
    diffs 0.46049715985939
    totalFlows 3.76580397341749
    degree 1
  ]
  node
  [
    id 198
    name "BTF3L4"
    label "BTF3L4"
    colors "#FF5656"
    diffs 3.57361468660981
    totalFlows 3.57361468660981
    degree 1
  ]
  node
  [
    id 199
    name "CHAF1A"
    label "CHAF1A"
    colors "#1515FF"
    diffs -8.27047621450531
    totalFlows 26.5310323875462
    degree 1
  ]
  node
  [
    id 200
    name "FBP1"
    label "FBP1"
    colors "#3A3AFF"
    diffs -2.87012338589569
    totalFlows 5.74303605958854
    degree 1
  ]
  node
  [
    id 201
    name "MDFI"
    label "MDFI"
    colors "#FF3F3F"
    diffs 4.39047288948736
    totalFlows 56.8639383632844
    degree 1
  ]
  node
  [
    id 202
    name "SFSWAP"
    label "SFSWAP"
    colors "#FF3939"
    diffs 4.82661723043689
    totalFlows 4.82661723043689
    degree 1
  ]
  node
  [
    id 203
    name "TSPYL2"
    label "TSPYL2"
    colors "#4A4AFF"
    diffs -1.839273309417
    totalFlows 8.39100638231791
    degree 1
  ]
  node
  [
    id 204
    name "HLTF"
    label "HLTF"
    colors "#FF0B0B"
    diffs 20.4325608728682
    totalFlows 26.3090285084658
    degree 1
  ]
  node
  [
    id 205
    name "E2F5"
    label "E2F5"
    colors "#9595FF"
    diffs -0.132928428527628
    totalFlows 3.62805503092958
    degree 1
  ]
  node
  [
    id 206
    name "MANF"
    label "MANF"
    colors "#FFA7A7"
    diffs 1.96138599877315
    totalFlows 1.96138599877315
    degree 1
  ]
  node
  [
    id 207
    name "SAP30"
    label "SAP30"
    colors "#C9C9FF"
    diffs 0.656456982015982
    totalFlows 13.9683365888247
    degree 1
  ]
  node
  [
    id 208
    name "PRRC2A"
    label "PRRC2A"
    colors "#D0D0FF"
    diffs 0.827964171477976
    totalFlows 7.17459997189341
    degree 1
  ]
  node
  [
    id 209
    name "UCHL5"
    label "UCHL5"
    colors "#FF0202"
    diffs 31.1590613144478
    totalFlows 79.2642639525607
    degree 1
  ]
  node
  [
    id 210
    name "NBEA"
    label "NBEA"
    colors "#FF8484"
    diffs 2.48514976948232
    totalFlows 2.48514976948232
    degree 1
  ]
  node
  [
    id 211
    name "RBM14"
    label "RBM14"
    colors "#FF3B3B"
    diffs 4.73001368845183
    totalFlows 14.1350579717771
    degree 1
  ]
  node
  [
    id 212
    name "PRDX6"
    label "PRDX6"
    colors "#DDDDFF"
    diffs 1.07644819545722
    totalFlows 10.4401418994204
    degree 1
  ]
  node
  [
    id 213
    name "SMIM14"
    label "SMIM14"
    colors "#FFB0B0"
    diffs 1.94295801743127
    totalFlows 1.94295801743127
    degree 1
  ]
  node
  [
    id 214
    name "LSM4"
    label "LSM4"
    colors "#FF9292"
    diffs 2.21032125654155
    totalFlows 3.79701310211077
    degree 1
  ]
  node
  [
    id 215
    name "ZNF397"
    label "ZNF397"
    colors "#FFD1D1"
    diffs 1.76325544101736
    totalFlows 1.76325544101736
    degree 1
  ]
  node
  [
    id 216
    name "HDAC3"
    label "HDAC3"
    colors "#0404FF"
    diffs -23.9459083671824
    totalFlows 63.9932398106101
    degree 1
  ]
  node
  [
    id 217
    name "KRT80"
    label "KRT80"
    colors "#FFC2C2"
    diffs 1.85147402808003
    totalFlows 1.85147402808003
    degree 1
  ]
  node
  [
    id 218
    name "SEPHS2"
    label "SEPHS2"
    colors "#FF9F9F"
    diffs 1.99424625880213
    totalFlows 1.99424625880213
    degree 1
  ]
  node
  [
    id 219
    name "KPNA5"
    label "KPNA5"
    colors "#FFCACA"
    diffs 1.8102294151392
    totalFlows 1.8102294151392
    degree 1
  ]
  node
  [
    id 220
    name "ZNF827"
    label "ZNF827"
    colors "#FF5555"
    diffs 3.57970892502508
    totalFlows 7.03833575516821
    degree 1
  ]
  node
  [
    id 221
    name "ZBTB11"
    label "ZBTB11"
    colors "#FF3C3C"
    diffs 4.55478576376916
    totalFlows 5.36031623862016
    degree 1
  ]
  node
  [
    id 222
    name "TAF13"
    label "TAF13"
    colors "#FF3030"
    diffs 5.51052471591359
    totalFlows 7.47757777487588
    degree 1
  ]
  node
  [
    id 223
    name "PTPMT1"
    label "PTPMT1"
    colors "#D9D9FF"
    diffs 1.01882191612275
    totalFlows 3.3929066363849
    degree 1
  ]
  node
  [
    id 224
    name "MED22"
    label "MED22"
    colors "#FF8989"
    diffs 2.39036846791366
    totalFlows 3.8196886054207
    degree 1
  ]
  node
  [
    id 225
    name "PIP4K2C"
    label "PIP4K2C"
    colors "#FF4F4F"
    diffs 3.67477053696464
    totalFlows 3.67477053696464
    degree 1
  ]
  node
  [
    id 226
    name "DHX30"
    label "DHX30"
    colors "#9898FF"
    diffs -0.0748144055624316
    totalFlows 7.61954683663605
    degree 1
  ]
  node
  [
    id 227
    name "GRHPR"
    label "GRHPR"
    colors "#FFC4C4"
    diffs 1.84176227560502
    totalFlows 1.84176227560502
    degree 1
  ]
  node
  [
    id 228
    name "TRIP11"
    label "TRIP11"
    colors "#DCDCFF"
    diffs 1.06608472823922
    totalFlows 2.94647931767855
    degree 1
  ]
  node
  [
    id 229
    name "FUBP1"
    label "FUBP1"
    colors "#1B1BFF"
    diffs -6.55718366033243
    totalFlows 24.0597355939326
    degree 1
  ]
  node
  [
    id 230
    name "ABCD1"
    label "ABCD1"
    colors "#FFCDCD"
    diffs 1.80524824981815
    totalFlows 1.80524824981815
    degree 1
  ]
  node
  [
    id 231
    name "PTCRA"
    label "PTCRA"
    colors "#FFD0D0"
    diffs 1.77396755140483
    totalFlows 1.77396755140483
    degree 1
  ]
  node
  [
    id 232
    name "SLC18A2"
    label "SLC18A2"
    colors "#FFC7C7"
    diffs 1.82503911303732
    totalFlows 1.82503911303732
    degree 1
  ]
  node
  [
    id 233
    name "RNPS1"
    label "RNPS1"
    colors "#6F6FFF"
    diffs -0.827502107013171
    totalFlows 14.2111903244415
    degree 1
  ]
  node
  [
    id 234
    name "SENP1"
    label "SENP1"
    colors "#FF3636"
    diffs 5.07847798459294
    totalFlows 6.83901434966981
    degree 1
  ]
  node
  [
    id 235
    name "MED20"
    label "MED20"
    colors "#5C5CFF"
    diffs -1.39190779188165
    totalFlows 2.20223471207004
    degree 1
  ]
  node
  [
    id 236
    name "NOP2"
    label "NOP2"
    colors "#FF8B8B"
    diffs 2.35192939915191
    totalFlows 8.68272799858133
    degree 1
  ]
  node
  [
    id 237
    name "PPRC1"
    label "PPRC1"
    colors "#5D5DFF"
    diffs -1.37261436639086
    totalFlows 1.74282034979009
    degree 1
  ]
  node
  [
    id 238
    name "CRABP2"
    label "CRABP2"
    colors "#FF7575"
    diffs 3.04817985376272
    totalFlows 6.59967445651866
    degree 1
  ]
  node
  [
    id 239
    name "TDRD9"
    label "TDRD9"
    colors "#EBEBFF"
    diffs 1.32108845664068
    totalFlows 3.49666709499778
    degree 1
  ]
  node
  [
    id 240
    name "ZNF317"
    label "ZNF317"
    colors "#FF5858"
    diffs 3.55637081066518
    totalFlows 3.55637081066518
    degree 1
  ]
  node
  [
    id 241
    name "STAT3"
    label "STAT3"
    colors "#FF0E0E"
    diffs 16.8831842146001
    totalFlows 108.952301567452
    degree 1
  ]
  node
  [
    id 242
    name "MCM7"
    label "MCM7"
    colors "#0C0CFF"
    diffs -12.9911957123933
    totalFlows 14.9324941263588
    degree 1
  ]
  node
  [
    id 243
    name "ETS1"
    label "ETS1"
    colors "#FF0303"
    diffs 28.9275789131609
    totalFlows 37.0525293700893
    degree 1
  ]
  node
  [
    id 244
    name "PRKAG2"
    label "PRKAG2"
    colors "#5555FF"
    diffs -1.6121158504346
    totalFlows 1.85697655914065
    degree 1
  ]
  node
  [
    id 245
    name "ANP32A"
    label "ANP32A"
    colors "#FF1B1B"
    diffs 10.0384564803809
    totalFlows 29.7769540107229
    degree 1
  ]
  node
  [
    id 246
    name "RPS6KA5"
    label "RPS6KA5"
    colors "#3B3BFF"
    diffs -2.83487093654613
    totalFlows 23.9652413268331
    degree 1
  ]
  node
  [
    id 247
    name "TRIM33"
    label "TRIM33"
    colors "#FFEBEB"
    diffs 1.62200840190498
    totalFlows 7.4357839583469
    degree 1
  ]
  node
  [
    id 248
    name "RING1"
    label "RING1"
    colors "#FF2121"
    diffs 8.05459444405499
    totalFlows 13.1308072284123
    degree 1
  ]
  node
  [
    id 249
    name "ARID3B"
    label "ARID3B"
    colors "#FF8888"
    diffs 2.41457338576995
    totalFlows 6.81489121268922
    degree 1
  ]
  node
  [
    id 250
    name "HSPBP1"
    label "HSPBP1"
    colors "#FF2626"
    diffs 6.4812143131617
    totalFlows 8.40942479402948
    degree 1
  ]
  node
  [
    id 251
    name "DUSP7"
    label "DUSP7"
    colors "#FFA2A2"
    diffs 1.98004093012189
    totalFlows 1.98004093012189
    degree 1
  ]
  node
  [
    id 252
    name "RTCA"
    label "RTCA"
    colors "#E4E4FF"
    diffs 1.23592308932464
    totalFlows 3.15471135014896
    degree 1
  ]
  node
  [
    id 253
    name "SMARCA2"
    label "SMARCA2"
    colors "#FF2929"
    diffs 5.98804921472924
    totalFlows 35.9094091706545
    degree 1
  ]
  node
  [
    id 254
    name "SATB1"
    label "SATB1"
    colors "#FF9595"
    diffs 2.16014106286126
    totalFlows 5.59497591522771
    degree 1
  ]
  node
  [
    id 255
    name "VAMP5"
    label "VAMP5"
    colors "#CDCDFF"
    diffs 0.76734564961207
    totalFlows 0.76734564961207
    degree 1
  ]
  node
  [
    id 256
    name "RPS6KC1"
    label "RPS6KC1"
    colors "#FFE1E1"
    diffs 1.67785326487714
    totalFlows 3.14809089937745
    degree 1
  ]
  node
  [
    id 257
    name "ERN1"
    label "ERN1"
    colors "#6A6AFF"
    diffs -1.05118932402732
    totalFlows 17.9895559341796
    degree 1
  ]
  node
  [
    id 258
    name "ESR2"
    label "ESR2"
    colors "#3333FF"
    diffs -3.4503657033021
    totalFlows 56.6517223313847
    degree 1
  ]
  node
  [
    id 259
    name "HDAC2"
    label "HDAC2"
    colors "#FF1515"
    diffs 13.3370780633825
    totalFlows 100.228904469399
    degree 1
  ]
  node
  [
    id 260
    name "EP400"
    label "EP400"
    colors "#FF3333"
    diffs 5.31662092245953
    totalFlows 5.31662092245953
    degree 1
  ]
  node
  [
    id 261
    name "RLIM"
    label "RLIM"
    colors "#FF4242"
    diffs 4.19212273243275
    totalFlows 5.65295837001842
    degree 1
  ]
  node
  [
    id 262
    name "ATG7"
    label "ATG7"
    colors "#2C2CFF"
    diffs -3.89062044241891
    totalFlows 28.2289169070897
    degree 1
  ]
  node
  [
    id 263
    name "NOTCH4"
    label "NOTCH4"
    colors "#CCCCFF"
    diffs 0.738840191096248
    totalFlows 4.15610827182215
    degree 1
  ]
  node
  [
    id 264
    name "TAL1"
    label "TAL1"
    colors "#C4C4FF"
    diffs 0.521841910001392
    totalFlows 8.28444914064631
    degree 1
  ]
  node
  [
    id 265
    name "SGPL1"
    label "SGPL1"
    colors "#9191FF"
    diffs -0.188962276691796
    totalFlows 1.78006145085582
    degree 1
  ]
  node
  [
    id 266
    name "CTBP2"
    label "CTBP2"
    colors "#FF2323"
    diffs 7.6100762223649
    totalFlows 19.8528247240783
    degree 1
  ]
  node
  [
    id 267
    name "NR5A1"
    label "NR5A1"
    colors "#FFF9F9"
    diffs 1.50160832049867
    totalFlows 5.96015200309158
    degree 1
  ]
  node
  [
    id 268
    name "FOSL2"
    label "FOSL2"
    colors "#FF5B5B"
    diffs 3.50571202049971
    totalFlows 5.31813867233886
    degree 1
  ]
  node
  [
    id 269
    name "WDR26"
    label "WDR26"
    colors "#6969FF"
    diffs -1.05921164830189
    totalFlows 1.8967368945572
    degree 1
  ]
  node
  [
    id 270
    name "KIAA0930"
    label "KIAA0930"
    colors "#FFD2D2"
    diffs 1.75808723568222
    totalFlows 1.75808723568222
    degree 1
  ]
  node
  [
    id 271
    name "TCEAL6"
    label "TCEAL6"
    colors "#FFD8D8"
    diffs 1.71499205864662
    totalFlows 1.71499205864662
    degree 1
  ]
  node
  [
    id 272
    name "HLA-C"
    label "HLA-C"
    colors "#6F6FFF"
    diffs -0.859798219615632
    totalFlows 3.53862145636449
    degree 1
  ]
  node
  [
    id 273
    name "PGLS"
    label "PGLS"
    colors "#FF6969"
    diffs 3.22194523201246
    totalFlows 5.12602349024761
    degree 1
  ]
  node
  [
    id 274
    name "NUP214"
    label "NUP214"
    colors "#ACACFF"
    diffs 0.0861949623367266
    totalFlows 5.67787600531824
    degree 1
  ]
  node
  [
    id 275
    name "NFKB1"
    label "NFKB1"
    colors "#3E3EFF"
    diffs -2.60571645798886
    totalFlows 81.1610313613896
    degree 1
  ]
  node
  [
    id 276
    name "ZNF551"
    label "ZNF551"
    colors "#FFD8D8"
    diffs 1.70874435425574
    totalFlows 1.70874435425574
    degree 1
  ]
  node
  [
    id 277
    name "PCGF1"
    label "PCGF1"
    colors "#5555FF"
    diffs -1.57519760599175
    totalFlows 6.48069589954759
    degree 1
  ]
  node
  [
    id 278
    name "AURKAIP1"
    label "AURKAIP1"
    colors "#FF9C9C"
    diffs 1.99879079569166
    totalFlows 1.99879079569166
    degree 1
  ]
  node
  [
    id 279
    name "NDN"
    label "NDN"
    colors "#FF2E2E"
    diffs 5.62229436405839
    totalFlows 17.9273704035809
    degree 1
  ]
  node
  [
    id 280
    name "RPL29"
    label "RPL29"
    colors "#5656FF"
    diffs -1.56308598991783
    totalFlows 4.21082292226289
    degree 1
  ]
  node
  [
    id 281
    name "CSNK2A2"
    label "CSNK2A2"
    colors "#FF1616"
    diffs 11.6119911965048
    totalFlows 74.1879386142297
    degree 1
  ]
  node
  [
    id 282
    name "GPS1"
    label "GPS1"
    colors "#5959FF"
    diffs -1.46553402746449
    totalFlows 3.46838536627846
    degree 1
  ]
  node
  [
    id 283
    name "PIAS2"
    label "PIAS2"
    colors "#4343FF"
    diffs -2.16190887858492
    totalFlows 12.8074455821556
    degree 1
  ]
  node
  [
    id 284
    name "TRRAP"
    label "TRRAP"
    colors "#0606FF"
    diffs -19.2009010864807
    totalFlows 21.1923262418576
    degree 1
  ]
  node
  [
    id 285
    name "SMAD9"
    label "SMAD9"
    colors "#7D7DFF"
    diffs -0.440602988737471
    totalFlows 11.7783463022272
    degree 1
  ]
  node
  [
    id 286
    name "PKP1"
    label "PKP1"
    colors "#C6C6FF"
    diffs 0.593886423980603
    totalFlows 4.00728739044265
    degree 1
  ]
  node
  [
    id 287
    name "MED13L"
    label "MED13L"
    colors "#FF6D6D"
    diffs 3.15616126929812
    totalFlows 3.64209520209531
    degree 1
  ]
  node
  [
    id 288
    name "DNTTIP2"
    label "DNTTIP2"
    colors "#FF5050"
    diffs 3.65372736543682
    totalFlows 7.27057457151837
    degree 1
  ]
  node
  [
    id 289
    name "BTG2"
    label "BTG2"
    colors "#FF7A7A"
    diffs 2.92201006262228
    totalFlows 3.84417480155693
    degree 1
  ]
  node
  [
    id 290
    name "ZNF627"
    label "ZNF627"
    colors "#FFDBDB"
    diffs 1.70016463312009
    totalFlows 1.70016463312009
    degree 1
  ]
  node
  [
    id 291
    name "GATA3"
    label "GATA3"
    colors "#FF1E1E"
    diffs 9.23982416666344
    totalFlows 11.0086638559726
    degree 1
  ]
  node
  [
    id 292
    name "UTP14A"
    label "UTP14A"
    colors "#3F3FFF"
    diffs -2.55688501906731
    totalFlows 9.12360569881243
    degree 1
  ]
  node
  [
    id 293
    name "TUBG1"
    label "TUBG1"
    colors "#5E5EFF"
    diffs -1.36405931001167
    totalFlows 21.0546075846848
    degree 1
  ]
  node
  [
    id 294
    name "MKNK2"
    label "MKNK2"
    colors "#FF8D8D"
    diffs 2.29790301339818
    totalFlows 4.23015453148844
    degree 1
  ]
  node
  [
    id 295
    name "ARHGEF28"
    label "ARHGEF28"
    colors "#B6B6FF"
    diffs 0.26175836657711
    totalFlows 1.7747599703795
    degree 1
  ]
  node
  [
    id 296
    name "ZNF528"
    label "ZNF528"
    colors "#FFDDDD"
    diffs 1.69682374431877
    totalFlows 1.69682374431877
    degree 1
  ]
  node
  [
    id 297
    name "EDC3"
    label "EDC3"
    colors "#C8C8FF"
    diffs 0.648253775475856
    totalFlows 1.75327194086988
    degree 1
  ]
  node
  [
    id 298
    name "DIP2A"
    label "DIP2A"
    colors "#6262FF"
    diffs -1.21210426877013
    totalFlows 11.6661844464512
    degree 1
  ]
  node
  [
    id 299
    name "EEF1A1"
    label "EEF1A1"
    colors "#FF0404"
    diffs 28.0156684829966
    totalFlows 181.733832117381
    degree 1
  ]
  node
  [
    id 300
    name "GCM1"
    label "GCM1"
    colors "#FFDEDE"
    diffs 1.69410485560479
    totalFlows 1.69410485560479
    degree 1
  ]
  node
  [
    id 301
    name "DR1"
    label "DR1"
    colors "#FF6262"
    diffs 3.36419646660202
    totalFlows 11.9751522613474
    degree 1
  ]
  node
  [
    id 302
    name "RUNX3"
    label "RUNX3"
    colors "#FFB7B7"
    diffs 1.91708236417545
    totalFlows 11.4161180347764
    degree 1
  ]
  node
  [
    id 303
    name "SUDS3"
    label "SUDS3"
    colors "#FFABAB"
    diffs 1.95153754999621
    totalFlows 1.95153754999621
    degree 1
  ]
  node
  [
    id 304
    name "YBX1"
    label "YBX1"
    colors "#FF2F2F"
    diffs 5.61950329521173
    totalFlows 78.7649431785868
    degree 1
  ]
  node
  [
    id 305
    name "SCAF4"
    label "SCAF4"
    colors "#FFD0D0"
    diffs 1.76387819848059
    totalFlows 1.76387819848059
    degree 1
  ]
  node
  [
    id 306
    name "PLSCR4"
    label "PLSCR4"
    colors "#FFBDBD"
    diffs 1.88652789155476
    totalFlows 1.88652789155476
    degree 1
  ]
  node
  [
    id 307
    name "HDGFRP3"
    label "HDGFRP3"
    colors "#FFC9C9"
    diffs 1.81979680835898
    totalFlows 1.81979680835898
    degree 1
  ]
  node
  [
    id 308
    name "PIAS3"
    label "PIAS3"
    colors "#1010FF"
    diffs -10.5877598621164
    totalFlows 16.555266847181
    degree 1
  ]
  node
  [
    id 309
    name "THOC6"
    label "THOC6"
    colors "#4848FF"
    diffs -1.9212728711356
    totalFlows 0.0736709933072119
    degree 1
  ]
  node
  [
    id 310
    name "ZFPL1"
    label "ZFPL1"
    colors "#AEAEFF"
    diffs 0.102673817218688
    totalFlows 1.68200325219081
    degree 1
  ]
  node
  [
    id 311
    name "NFATC2IP"
    label "NFATC2IP"
    colors "#3232FF"
    diffs -3.45867221227995
    totalFlows 2.61531275147735
    degree 1
  ]
  node
  [
    id 312
    name "FBXO33"
    label "FBXO33"
    colors "#FF9E9E"
    diffs 1.99449695475227
    totalFlows 1.99449695475227
    degree 1
  ]
  node
  [
    id 313
    name "ZNF532"
    label "ZNF532"
    colors "#B4B4FF"
    diffs 0.207332334528548
    totalFlows 1.67629035856231
    degree 1
  ]
  node
  [
    id 314
    name "OSR1"
    label "OSR1"
    colors "#FAFAFF"
    diffs 1.4314059888373
    totalFlows 2.6407419557361
    degree 1
  ]
  node
  [
    id 315
    name "GPS2"
    label "GPS2"
    colors "#FF8686"
    diffs 2.46339031826495
    totalFlows 6.35791506746167
    degree 1
  ]
  node
  [
    id 316
    name "SGK1"
    label "SGK1"
    colors "#3030FF"
    diffs -3.6244466623449
    totalFlows 9.6392934109677
    degree 1
  ]
  node
  [
    id 317
    name "SPCS2"
    label "SPCS2"
    colors "#ACACFF"
    diffs 0.083596851473452
    totalFlows 1.97031328687799
    degree 1
  ]
  node
  [
    id 318
    name "PRPSAP1"
    label "PRPSAP1"
    colors "#A5A5FF"
    diffs 0.0132760612059901
    totalFlows 1.99473430334831
    degree 1
  ]
  node
  [
    id 319
    name "ZSCAN2"
    label "ZSCAN2"
    colors "#FFE1E1"
    diffs 1.67156584609145
    totalFlows 1.67156584609145
    degree 1
  ]
  node
  [
    id 320
    name "TSHZ3"
    label "TSHZ3"
    colors "#8686FF"
    diffs -0.307506090296957
    totalFlows 3.61103976171523
    degree 1
  ]
  node
  [
    id 321
    name "SYT1"
    label "SYT1"
    colors "#FCFCFF"
    diffs 1.43690835301355
    totalFlows 5.64108080076476
    degree 1
  ]
  node
  [
    id 322
    name "ZNF777"
    label "ZNF777"
    colors "#FFE2E2"
    diffs 1.66778114087627
    totalFlows 1.66778114087627
    degree 1
  ]
  node
  [
    id 323
    name "ESR1"
    label "ESR1"
    colors "#FF0000"
    diffs 72.7691858903067
    totalFlows 295.249844814954
    degree 1
  ]
  node
  [
    id 324
    name "ZBTB2"
    label "ZBTB2"
    colors "#FFC1C1"
    diffs 1.85415783171471
    totalFlows 3.49388700042511
    degree 1
  ]
  node
  [
    id 325
    name "CREBBP"
    label "CREBBP"
    colors "#0707FF"
    diffs -16.7490650865665
    totalFlows 107.762505189953
    degree 1
  ]
  node
  [
    id 326
    name "ZSWIM7"
    label "ZSWIM7"
    colors "#FF6464"
    diffs 3.2733668791249
    totalFlows 3.2733668791249
    degree 1
  ]
  node
  [
    id 327
    name "ZNF90"
    label "ZNF90"
    colors "#FFE3E3"
    diffs 1.66449894332312
    totalFlows 1.66449894332312
    degree 1
  ]
  node
  [
    id 328
    name "EPAS1"
    label "EPAS1"
    colors "#1919FF"
    diffs -7.06909969202214
    totalFlows 47.2644366247378
    degree 1
  ]
  node
  [
    id 329
    name "ZNF235"
    label "ZNF235"
    colors "#9B9BFF"
    diffs -0.0509744990342389
    totalFlows 1.7622470717852
    degree 1
  ]
  node
  [
    id 330
    name "NKIRAS1"
    label "NKIRAS1"
    colors "#FFB9B9"
    diffs 1.90973339379617
    totalFlows 1.90973339379617
    degree 1
  ]
  node
  [
    id 331
    name "FLI1"
    label "FLI1"
    colors "#FF9696"
    diffs 2.14691945307988
    totalFlows 2.14691945307988
    degree 1
  ]
  node
  [
    id 332
    name "PIK3CB"
    label "PIK3CB"
    colors "#3C3CFF"
    diffs -2.79693486405413
    totalFlows 2.30966503618163
    degree 1
  ]
  node
  [
    id 333
    name "HTATIP2"
    label "HTATIP2"
    colors "#FFE2E2"
    diffs 1.66924148957254
    totalFlows 1.66924148957254
    degree 1
  ]
  node
  [
    id 334
    name "ZNF836"
    label "ZNF836"
    colors "#FFE4E4"
    diffs 1.66088730875614
    totalFlows 1.66088730875614
    degree 1
  ]
  node
  [
    id 335
    name "PRUNE2"
    label "PRUNE2"
    colors "#FFDCDC"
    diffs 1.69704432405321
    totalFlows 1.69704432405321
    degree 1
  ]
  node
  [
    id 336
    name "SARS"
    label "SARS"
    colors "#5757FF"
    diffs -1.53726285702797
    totalFlows 3.62474702136816
    degree 1
  ]
  node
  [
    id 337
    name "RAPGEF2"
    label "RAPGEF2"
    colors "#A7A7FF"
    diffs 0.022048951758121
    totalFlows 5.4126985767394
    degree 1
  ]
  node
  [
    id 338
    name "SLC6A3"
    label "SLC6A3"
    colors "#6D6DFF"
    diffs -0.89168841931599
    totalFlows 0.40969290734119
    degree 1
  ]
  node
  [
    id 339
    name "UBE2L3"
    label "UBE2L3"
    colors "#1313FF"
    diffs -8.94719865595531
    totalFlows 61.3832294767231
    degree 1
  ]
  node
  [
    id 340
    name "STAG1"
    label "STAG1"
    colors "#FF7979"
    diffs 2.92888958451831
    totalFlows 3.01855813793348
    degree 1
  ]
  node
  [
    id 341
    name "ASF1B"
    label "ASF1B"
    colors "#2626FF"
    diffs -4.62310071868387
    totalFlows 11.3355511449665
    degree 1
  ]
  node
  [
    id 342
    name "JAG1"
    label "JAG1"
    colors "#D4D4FF"
    diffs 0.86899292985411
    totalFlows 4.58954611448534
    degree 1
  ]
  node
  [
    id 343
    name "NDUFV1"
    label "NDUFV1"
    colors "#FF3B3B"
    diffs 4.65037477010999
    totalFlows 6.1344690816351
    degree 1
  ]
  node
  [
    id 344
    name "ELMSAN1"
    label "ELMSAN1"
    colors "#3737FF"
    diffs -3.04473487978584
    totalFlows 1.91909503505778
    degree 1
  ]
  node
  [
    id 345
    name "LRPPRC"
    label "LRPPRC"
    colors "#FF2A2A"
    diffs 5.96095910992272
    totalFlows 41.4247088119015
    degree 1
  ]
  node
  [
    id 346
    name "ZNF85"
    label "ZNF85"
    colors "#FFE6E6"
    diffs 1.64300108601877
    totalFlows 3.32201730486911
    degree 1
  ]
  node
  [
    id 347
    name "PHC3"
    label "PHC3"
    colors "#FF9B9B"
    diffs 1.99933766164135
    totalFlows 1.99933766164135
    degree 1
  ]
  node
  [
    id 348
    name "KLF1"
    label "KLF1"
    colors "#B3B3FF"
    diffs 0.204626524427233
    totalFlows 2.13096148609295
    degree 1
  ]
  node
  [
    id 349
    name "ZNF93"
    label "ZNF93"
    colors "#FFE5E5"
    diffs 1.64417844567277
    totalFlows 1.64417844567277
    degree 1
  ]
  node
  [
    id 350
    name "PLK1"
    label "PLK1"
    colors "#FF3E3E"
    diffs 4.45380254573219
    totalFlows 19.7428491309658
    degree 1
  ]
  node
  [
    id 351
    name "FOS"
    label "FOS"
    colors "#0000FF"
    diffs -41.7888050354817
    totalFlows 37.2886087865265
    degree 1
  ]
  node
  [
    id 352
    name "RHOH"
    label "RHOH"
    colors "#FF7777"
    diffs 2.97500251830201
    totalFlows 6.13130174349805
    degree 1
  ]
  node
  [
    id 353
    name "BRD2"
    label "BRD2"
    colors "#FFEFEF"
    diffs 1.60133832800753
    totalFlows 3.57242014238514
    degree 1
  ]
  node
  [
    id 354
    name "WDR37"
    label "WDR37"
    colors "#FFDBDB"
    diffs 1.70188738643794
    totalFlows 1.70188738643794
    degree 1
  ]
  node
  [
    id 355
    name "BCL7A"
    label "BCL7A"
    colors "#FFBCBC"
    diffs 1.8974659186777
    totalFlows 1.8974659186777
    degree 1
  ]
  node
  [
    id 356
    name "ZNF175"
    label "ZNF175"
    colors "#FFC2C2"
    diffs 1.84877235165162
    totalFlows 3.2968446927905
    degree 1
  ]
  node
  [
    id 357
    name "ZMYND8"
    label "ZMYND8"
    colors "#7F7FFF"
    diffs -0.396617985337522
    totalFlows 2.19870227157391
    degree 1
  ]
  node
  [
    id 358
    name "MED23"
    label "MED23"
    colors "#5A5AFF"
    diffs -1.46379908304118
    totalFlows 13.7877288989132
    degree 1
  ]
  node
  [
    id 359
    name "MED6"
    label "MED6"
    colors "#FF3535"
    diffs 5.15318797293816
    totalFlows 12.0661144469874
    degree 1
  ]
  node
  [
    id 360
    name "HSPA9"
    label "HSPA9"
    colors "#FF4141"
    diffs 4.22397914353692
    totalFlows 24.0921924450685
    degree 1
  ]
  node
  [
    id 361
    name "SF3A2"
    label "SF3A2"
    colors "#C2C2FF"
    diffs 0.47941097882326
    totalFlows 12.2955543922163
    degree 1
  ]
  node
  [
    id 362
    name "SGK223"
    label "SGK223"
    colors "#FFB2B2"
    diffs 1.92990228623059
    totalFlows 1.92990228623059
    degree 1
  ]
  node
  [
    id 363
    name "AASDHPPT"
    label "AASDHPPT"
    colors "#A8A8FF"
    diffs 0.056824104407152
    totalFlows 1.81278665700666
    degree 1
  ]
  node
  [
    id 364
    name "TAF1A"
    label "TAF1A"
    colors "#E6E6FF"
    diffs 1.25056569379868
    totalFlows 9.79293268354939
    degree 1
  ]
  node
  [
    id 365
    name "KDM1B"
    label "KDM1B"
    colors "#FFBCBC"
    diffs 1.89925347521269
    totalFlows 4.98570674445112
    degree 1
  ]
  node
  [
    id 366
    name "THAP11"
    label "THAP11"
    colors "#FF2727"
    diffs 6.34368454291764
    totalFlows 9.75851293870624
    degree 1
  ]
  node
  [
    id 367
    name "ZNF233"
    label "ZNF233"
    colors "#B7B7FF"
    diffs 0.272836673772566
    totalFlows 1.62874711136762
    degree 1
  ]
  node
  [
    id 368
    name "MRFAP1L1"
    label "MRFAP1L1"
    colors "#FFDCDC"
    diffs 1.70004236257043
    totalFlows 3.60921852929566
    degree 1
  ]
  node
  [
    id 369
    name "MFAP1"
    label "MFAP1"
    colors "#FF7474"
    diffs 3.04825231240541
    totalFlows 6.30000238084223
    degree 1
  ]
  node
  [
    id 370
    name "PCBD1"
    label "PCBD1"
    colors "#C7C7FF"
    diffs 0.633890536555318
    totalFlows 13.2012347228993
    degree 1
  ]
  node
  [
    id 371
    name "ZNF682"
    label "ZNF682"
    colors "#FFE8E8"
    diffs 1.62583779164703
    totalFlows 1.62583779164703
    degree 1
  ]
  node
  [
    id 372
    name "UBR2"
    label "UBR2"
    colors "#8F8FFF"
    diffs -0.21305870553264
    totalFlows 1.73539084137648
    degree 1
  ]
  node
  [
    id 373
    name "FOXN2"
    label "FOXN2"
    colors "#FFC1C1"
    diffs 1.86373981319561
    totalFlows 3.23984753154119
    degree 1
  ]
  node
  [
    id 374
    name "KAT6A"
    label "KAT6A"
    colors "#4A4AFF"
    diffs -1.84098411199043
    totalFlows 7.24894147482016
    degree 1
  ]
  node
  [
    id 375
    name "PITPNB"
    label "PITPNB"
    colors "#FFA4A4"
    diffs 1.97944860709251
    totalFlows 1.97944860709251
    degree 1
  ]
  node
  [
    id 376
    name "WDR5"
    label "WDR5"
    colors "#0808FF"
    diffs -16.4394901803477
    totalFlows 49.6625983422763
    degree 1
  ]
  node
  [
    id 377
    name "RRP12"
    label "RRP12"
    colors "#A0A0FF"
    diffs -0.02454284921661
    totalFlows 1.95055805053617
    degree 1
  ]
  node
  [
    id 378
    name "FRYL"
    label "FRYL"
    colors "#7272FF"
    diffs -0.631446772345432
    totalFlows 4.33924174136064
    degree 1
  ]
  node
  [
    id 379
    name "ZNF599"
    label "ZNF599"
    colors "#FF8787"
    diffs 2.44306627785196
    totalFlows 5.01762132871905
    degree 1
  ]
  node
  [
    id 380
    name "TFB2M"
    label "TFB2M"
    colors "#FFD9D9"
    diffs 1.70493930328719
    totalFlows 1.70493930328719
    degree 1
  ]
  node
  [
    id 381
    name "UQCRC1"
    label "UQCRC1"
    colors "#6363FF"
    diffs -1.20622099362632
    totalFlows 4.0220969698643
    degree 1
  ]
  node
  [
    id 382
    name "EEF1D"
    label "EEF1D"
    colors "#0A0AFF"
    diffs -14.9523051090769
    totalFlows 39.9218295414485
    degree 1
  ]
  node
  [
    id 383
    name "STAU1"
    label "STAU1"
    colors "#2727FF"
    diffs -4.43603138623338
    totalFlows 26.1497936940466
    degree 1
  ]
  node
  [
    id 384
    name "GMEB1"
    label "GMEB1"
    colors "#FF6D6D"
    diffs 3.15711093550436
    totalFlows 5.08468530703501
    degree 1
  ]
  node
  [
    id 385
    name "HNRNPA0"
    label "HNRNPA0"
    colors "#E1E1FF"
    diffs 1.18397988393822
    totalFlows 8.47670693466796
    degree 1
  ]
  node
  [
    id 386
    name "ZFHX3"
    label "ZFHX3"
    colors "#E9E9FF"
    diffs 1.30185540819898
    totalFlows 4.95627521066412
    degree 1
  ]
  node
  [
    id 387
    name "ACO1"
    label "ACO1"
    colors "#FF6161"
    diffs 3.36604207996281
    totalFlows 3.36604207996281
    degree 1
  ]
  node
  [
    id 388
    name "ZNF567"
    label "ZNF567"
    colors "#FFEDED"
    diffs 1.60820339418998
    totalFlows 1.60820339418998
    degree 1
  ]
  node
  [
    id 389
    name "SALL3"
    label "SALL3"
    colors "#FF6868"
    diffs 3.22425978541022
    totalFlows 3.22425978541022
    degree 1
  ]
  node
  [
    id 390
    name "EXOG"
    label "EXOG"
    colors "#FFEEEE"
    diffs 1.60657782587294
    totalFlows 1.60657782587294
    degree 1
  ]
  node
  [
    id 391
    name "MECP2"
    label "MECP2"
    colors "#7373FF"
    diffs -0.608315754628121
    totalFlows 10.9418832772469
    degree 1
  ]
  node
  [
    id 392
    name "NFATC2"
    label "NFATC2"
    colors "#3131FF"
    diffs -3.61602400659047
    totalFlows 14.1510428831141
    degree 1
  ]
  node
  [
    id 393
    name "GRSF1"
    label "GRSF1"
    colors "#3232FF"
    diffs -3.56621503948756
    totalFlows 1.79843073058361
    degree 1
  ]
  node
  [
    id 394
    name "HADHB"
    label "HADHB"
    colors "#5B5BFF"
    diffs -1.43174650041735
    totalFlows 7.28551211764091
    degree 1
  ]
  node
  [
    id 395
    name "KLF6"
    label "KLF6"
    colors "#5353FF"
    diffs -1.62784838988792
    totalFlows 1.84548106928391
    degree 1
  ]
  node
  [
    id 396
    name "ASNA1"
    label "ASNA1"
    colors "#D9D9FF"
    diffs 1.02238652406745
    totalFlows 1.98128366522792
    degree 1
  ]
  node
  [
    id 397
    name "POU2F2"
    label "POU2F2"
    colors "#B5B5FF"
    diffs 0.224607143263814
    totalFlows 3.55622057913483
    degree 1
  ]
  node
  [
    id 398
    name "HOXA5"
    label "HOXA5"
    colors "#FF8181"
    diffs 2.54924846575233
    totalFlows 3.58212323675787
    degree 1
  ]
  node
  [
    id 399
    name "WHSC1"
    label "WHSC1"
    colors "#FFCDCD"
    diffs 1.80050116019758
    totalFlows 5.29246947855276
    degree 1
  ]
  node
  [
    id 400
    name "S100A2"
    label "S100A2"
    colors "#FF9E9E"
    diffs 1.99500916275442
    totalFlows 1.99500916275442
    degree 1
  ]
  node
  [
    id 401
    name "MDH1"
    label "MDH1"
    colors "#2929FF"
    diffs -4.11365831196012
    totalFlows 2.46058280948669
    degree 1
  ]
  node
  [
    id 402
    name "BCKDK"
    label "BCKDK"
    colors "#FF5A5A"
    diffs 3.5219141055807
    totalFlows 3.60782295698228
    degree 1
  ]
  node
  [
    id 403
    name "SNAPC4"
    label "SNAPC4"
    colors "#4646FF"
    diffs -2.0761639444419
    totalFlows 1.89063074360943
    degree 1
  ]
  node
  [
    id 404
    name "KLF14"
    label "KLF14"
    colors "#FFF0F0"
    diffs 1.59368249585657
    totalFlows 1.59368249585657
    degree 1
  ]
  node
  [
    id 405
    name "MAPK1"
    label "MAPK1"
    colors "#FF0909"
    diffs 22.5832021087861
    totalFlows 145.455864762052
    degree 1
  ]
  node
  [
    id 406
    name "MXI1"
    label "MXI1"
    colors "#D6D6FF"
    diffs 0.970366584275066
    totalFlows 2.23495868393727
    degree 1
  ]
  node
  [
    id 407
    name "ZFP36L1"
    label "ZFP36L1"
    colors "#FF1D1D"
    diffs 9.25853555963162
    totalFlows 11.7264053272887
    degree 1
  ]
  node
  [
    id 408
    name "HAGH"
    label "HAGH"
    colors "#B3B3FF"
    diffs 0.18173703058694
    totalFlows 1.64496482692799
    degree 1
  ]
  node
  [
    id 409
    name "ZNF700"
    label "ZNF700"
    colors "#BCBCFF"
    diffs 0.366057347092502
    totalFlows 1.58949927905081
    degree 1
  ]
  node
  [
    id 410
    name "RB1"
    label "RB1"
    colors "#0404FF"
    diffs -23.8608847632507
    totalFlows 80.3910957310113
    degree 1
  ]
  node
  [
    id 411
    name "TGS1"
    label "TGS1"
    colors "#3D3DFF"
    diffs -2.74140905537555
    totalFlows 4.87314659828573
    degree 1
  ]
  node
  [
    id 412
    name "NCOA1"
    label "NCOA1"
    colors "#1D1DFF"
    diffs -6.2760666298605
    totalFlows 13.4199278717548
    degree 1
  ]
  node
  [
    id 413
    name "PCBP4"
    label "PCBP4"
    colors "#FFB6B6"
    diffs 1.92010504201911
    totalFlows 1.92010504201911
    degree 1
  ]
  node
  [
    id 414
    name "MAN2B1"
    label "MAN2B1"
    colors "#D8D8FF"
    diffs 1.01325232368434
    totalFlows 2.36289528118826
    degree 1
  ]
  node
  [
    id 415
    name "NOTCH3"
    label "NOTCH3"
    colors "#FF1313"
    diffs 14.1881828456037
    totalFlows 20.8247090835895
    degree 1
  ]
  node
  [
    id 416
    name "AKIRIN2"
    label "AKIRIN2"
    colors "#ECECFF"
    diffs 1.32357215575295
    totalFlows 1.78220133033691
    degree 1
  ]
  node
  [
    id 417
    name "ZSCAN21"
    label "ZSCAN21"
    colors "#F6F6FF"
    diffs 1.41639401560192
    totalFlows 5.90701842828897
    degree 1
  ]
  node
  [
    id 418
    name "CKS1B"
    label "CKS1B"
    colors "#FF3A3A"
    diffs 4.74599227907347
    totalFlows 5.92535202008636
    degree 1
  ]
  node
  [
    id 419
    name "BRK1"
    label "BRK1"
    colors "#FFE0E0"
    diffs 1.67931878212446
    totalFlows 1.67931878212446
    degree 1
  ]
  node
  [
    id 420
    name "HBP1"
    label "HBP1"
    colors "#FF5656"
    diffs 3.56814645169084
    totalFlows 4.87753314383458
    degree 1
  ]
  node
  [
    id 421
    name "MLX"
    label "MLX"
    colors "#FF8181"
    diffs 2.55168764844714
    totalFlows 4.18726649343955
    degree 1
  ]
  node
  [
    id 422
    name "UVSSA"
    label "UVSSA"
    colors "#FFEDED"
    diffs 1.60679901648587
    totalFlows 1.60679901648587
    degree 1
  ]
  node
  [
    id 423
    name "CENPF"
    label "CENPF"
    colors "#FFD5D5"
    diffs 1.72762853354799
    totalFlows 13.8826876094698
    degree 1
  ]
  node
  [
    id 424
    name "IRF2BP1"
    label "IRF2BP1"
    colors "#2424FF"
    diffs -4.85301157524819
    totalFlows 1.9121660823022
    degree 1
  ]
  node
  [
    id 425
    name "ZFP62"
    label "ZFP62"
    colors "#FFF2F2"
    diffs 1.57882188778654
    totalFlows 1.57882188778654
    degree 1
  ]
  node
  [
    id 426
    name "EIF2B2"
    label "EIF2B2"
    colors "#5656FF"
    diffs -1.54696471823178
    totalFlows 3.62526008314197
    degree 1
  ]
  node
  [
    id 427
    name "ENOX1"
    label "ENOX1"
    colors "#5252FF"
    diffs -1.6490856488342
    totalFlows 1.5766122827403
    degree 1
  ]
  node
  [
    id 428
    name "ZNF197"
    label "ZNF197"
    colors "#6464FF"
    diffs -1.16895440094419
    totalFlows 3.08476274372198
    degree 1
  ]
  node
  [
    id 429
    name "LUZP1"
    label "LUZP1"
    colors "#FFE7E7"
    diffs 1.63093853496558
    totalFlows 1.63093853496558
    degree 1
  ]
  node
  [
    id 430
    name "ZNF226"
    label "ZNF226"
    colors "#FFA5A5"
    diffs 1.97080581412646
    totalFlows 3.4897159411957
    degree 1
  ]
  node
  [
    id 431
    name "P3H1"
    label "P3H1"
    colors "#9393FF"
    diffs -0.157524191355743
    totalFlows 3.0412917427446
    degree 1
  ]
  node
  [
    id 432
    name "NCSTN"
    label "NCSTN"
    colors "#2F2FFF"
    diffs -3.65679244377152
    totalFlows 4.77050720940335
    degree 1
  ]
  node
  [
    id 433
    name "DCP1A"
    label "DCP1A"
    colors "#4141FF"
    diffs -2.27314743534398
    totalFlows 3.24701239324387
    degree 1
  ]
  node
  [
    id 434
    name "CRTC1"
    label "CRTC1"
    colors "#6161FF"
    diffs -1.23377151801088
    totalFlows 1.99323500293765
    degree 1
  ]
  node
  [
    id 435
    name "USP9Y"
    label "USP9Y"
    colors "#BBBBFF"
    diffs 0.344325014344972
    totalFlows 1.58621112239603
    degree 1
  ]
  node
  [
    id 436
    name "DDX19B"
    label "DDX19B"
    colors "#FF5353"
    diffs 3.62164275882036
    totalFlows 3.62164275882036
    degree 1
  ]
  node
  [
    id 437
    name "SUMF2"
    label "SUMF2"
    colors "#FFBBBB"
    diffs 1.90609455725181
    totalFlows 1.90609455725181
    degree 1
  ]
  node
  [
    id 438
    name "PRMT7"
    label "PRMT7"
    colors "#FF3D3D"
    diffs 4.47897592668819
    totalFlows 9.7850991886122
    degree 1
  ]
  node
  [
    id 439
    name "ZFC3H1"
    label "ZFC3H1"
    colors "#FF8282"
    diffs 2.50809086067336
    totalFlows 6.44609475412484
    degree 1
  ]
  node
  [
    id 440
    name "ZNF813"
    label "ZNF813"
    colors "#7E7EFF"
    diffs -0.435781247920432
    totalFlows 1.55919671247944
    degree 1
  ]
  node
  [
    id 441
    name "SRFBP1"
    label "SRFBP1"
    colors "#AFAFFF"
    diffs 0.140547593348416
    totalFlows 1.55824334321759
    degree 1
  ]
  node
  [
    id 442
    name "NCOA5"
    label "NCOA5"
    colors "#6868FF"
    diffs -1.08462217962827
    totalFlows 4.07284817083489
    degree 1
  ]
  node
  [
    id 443
    name "ATG9A"
    label "ATG9A"
    colors "#FF4F4F"
    diffs 3.68363657230974
    totalFlows 3.95105326298985
    degree 1
  ]
  node
  [
    id 444
    name "CCNB2"
    label "CCNB2"
    colors "#8989FF"
    diffs -0.29246997507746
    totalFlows 2.08096483257437
    degree 1
  ]
  node
  [
    id 445
    name "YY1AP1"
    label "YY1AP1"
    colors "#FFD5D5"
    diffs 1.72765074371029
    totalFlows 5.12146623785343
    degree 1
  ]
  node
  [
    id 446
    name "GLUD1"
    label "GLUD1"
    colors "#FF8787"
    diffs 2.43133073188238
    totalFlows 4.21264943839542
    degree 1
  ]
  node
  [
    id 447
    name "ZNF546"
    label "ZNF546"
    colors "#FFF3F3"
    diffs 1.55431092793469
    totalFlows 1.55431092793469
    degree 1
  ]
  node
  [
    id 448
    name "PARP14"
    label "PARP14"
    colors "#1616FF"
    diffs -7.36604324884547
    totalFlows 3.21182067316603
    degree 1
  ]
  node
  [
    id 449
    name "GATA1"
    label "GATA1"
    colors "#FF3E3E"
    diffs 4.47403221795675
    totalFlows 10.7806081930603
    degree 1
  ]
  node
  [
    id 450
    name "LAMB2"
    label "LAMB2"
    colors "#8A8AFF"
    diffs -0.280512192437754
    totalFlows 3.12111056530173
    degree 1
  ]
  node
  [
    id 451
    name "LDOC1"
    label "LDOC1"
    colors "#8080FF"
    diffs -0.386196727243624
    totalFlows 5.21340156628692
    degree 1
  ]
  node
  [
    id 452
    name "PQBP1"
    label "PQBP1"
    colors "#0F0FFF"
    diffs -10.8780854036405
    totalFlows 5.03023553402388
    degree 1
  ]
  node
  [
    id 453
    name "FHL3"
    label "FHL3"
    colors "#1919FF"
    diffs -7.02001814417646
    totalFlows 3.8322132905195
    degree 1
  ]
  node
  [
    id 454
    name "POLR2H"
    label "POLR2H"
    colors "#FF7E7E"
    diffs 2.64583360106342
    totalFlows 8.946166937795
    degree 1
  ]
  node
  [
    id 455
    name "ETHE1"
    label "ETHE1"
    colors "#FFC8C8"
    diffs 1.82156676391078
    totalFlows 1.82156676391078
    degree 1
  ]
  node
  [
    id 456
    name "CENPK"
    label "CENPK"
    colors "#FFD2D2"
    diffs 1.75989544936207
    totalFlows 1.75989544936207
    degree 1
  ]
  node
  [
    id 457
    name "RPS6KA6"
    label "RPS6KA6"
    colors "#5151FF"
    diffs -1.65823198398906
    totalFlows 5.57071172125245
    degree 1
  ]
  node
  [
    id 458
    name "ZNF726"
    label "ZNF726"
    colors "#FFF4F4"
    diffs 1.54226578870485
    totalFlows 1.54226578870485
    degree 1
  ]
  node
  [
    id 459
    name "FUNDC1"
    label "FUNDC1"
    colors "#FF7575"
    diffs 3.02474266401907
    totalFlows 3.02474266401907
    degree 1
  ]
  node
  [
    id 460
    name "UBAC1"
    label "UBAC1"
    colors "#FF8585"
    diffs 2.47887135630556
    totalFlows 3.96809579037386
    degree 1
  ]
  node
  [
    id 461
    name "ZNF236"
    label "ZNF236"
    colors "#ADADFF"
    diffs 0.094099268455748
    totalFlows 1.54044279666328
    degree 1
  ]
  node
  [
    id 462
    name "AHR"
    label "AHR"
    colors "#FF1818"
    diffs 11.0589186609934
    totalFlows 25.2908892879248
    degree 1
  ]
  node
  [
    id 463
    name "NUDT10"
    label "NUDT10"
    colors "#FFCBCB"
    diffs 1.81010345639546
    totalFlows 1.81010345639546
    degree 1
  ]
  node
  [
    id 464
    name "RPL12"
    label "RPL12"
    colors "#FF7B7B"
    diffs 2.91233829680487
    totalFlows 11.8754909507613
    degree 1
  ]
  node
  [
    id 465
    name "DVL3"
    label "DVL3"
    colors "#4B4BFF"
    diffs -1.83216071257339
    totalFlows 12.7024389842177
    degree 1
  ]
  node
  [
    id 466
    name "PIK3CA"
    label "PIK3CA"
    colors "#7F7FFF"
    diffs -0.390439296362736
    totalFlows 13.489178405226
    degree 1
  ]
  node
  [
    id 467
    name "STRN3"
    label "STRN3"
    colors "#DFDFFF"
    diffs 1.13799003434126
    totalFlows 3.09858972254163
    degree 1
  ]
  node
  [
    id 468
    name "MRPS25"
    label "MRPS25"
    colors "#8A8AFF"
    diffs -0.281442060953276
    totalFlows 1.6074350053299
    degree 1
  ]
  node
  [
    id 469
    name "POLR2L"
    label "POLR2L"
    colors "#8C8CFF"
    diffs -0.266273096717754
    totalFlows 6.95367893413774
    degree 1
  ]
  node
  [
    id 470
    name "ZNF789"
    label "ZNF789"
    colors "#9393FF"
    diffs -0.15284616860692
    totalFlows 1.52697801752412
    degree 1
  ]
  node
  [
    id 471
    name "BCORL1"
    label "BCORL1"
    colors "#FF3636"
    diffs 5.08720603513713
    totalFlows 6.63775265656206
    degree 1
  ]
  node
  [
    id 472
    name "IMPDH2"
    label "IMPDH2"
    colors "#3E3EFF"
    diffs -2.61137056284186
    totalFlows 3.09395531621345
    degree 1
  ]
  node
  [
    id 473
    name "DNAJC13"
    label "DNAJC13"
    colors "#FFB0B0"
    diffs 1.94323015530671
    totalFlows 1.94323015530671
    degree 1
  ]
  node
  [
    id 474
    name "MED1"
    label "MED1"
    colors "#FF0F0F"
    diffs 16.513750672899
    totalFlows 37.0510176163205
    degree 1
  ]
  node
  [
    id 475
    name "LIN54"
    label "LIN54"
    colors "#FF5B5B"
    diffs 3.50291191377192
    totalFlows 4.62737201465132
    degree 1
  ]
  node
  [
    id 476
    name "ZNF629"
    label "ZNF629"
    colors "#FFF7F7"
    diffs 1.52288157905187
    totalFlows 1.52288157905187
    degree 1
  ]
  node
  [
    id 477
    name "TNFRSF25"
    label "TNFRSF25"
    colors "#D0D0FF"
    diffs 0.812276003761301
    totalFlows 1.98542284936821
    degree 1
  ]
  node
  [
    id 478
    name "KAT2B"
    label "KAT2B"
    colors "#FF1616"
    diffs 11.6178986901152
    totalFlows 56.0726423708992
    degree 1
  ]
  node
  [
    id 479
    name "ATF6B"
    label "ATF6B"
    colors "#FFF6F6"
    diffs 1.53334528670554
    totalFlows 4.18390016250288
    degree 1
  ]
  node
  [
    id 480
    name "RBM4B"
    label "RBM4B"
    colors "#FFD3D3"
    diffs 1.75429481999412
    totalFlows 1.75429481999412
    degree 1
  ]
  node
  [
    id 481
    name "MED7"
    label "MED7"
    colors "#FF6E6E"
    diffs 3.15485952036651
    totalFlows 7.42417475726347
    degree 1
  ]
  node
  [
    id 482
    name "PSMC2"
    label "PSMC2"
    colors "#CECEFF"
    diffs 0.792516607040982
    totalFlows 10.0309650331067
    degree 1
  ]
  node
  [
    id 483
    name "ACTR5"
    label "ACTR5"
    colors "#E2E2FF"
    diffs 1.19545437843154
    totalFlows 5.90573376815559
    degree 1
  ]
  node
  [
    id 484
    name "HELZ2"
    label "HELZ2"
    colors "#FF7373"
    diffs 3.09203380913392
    totalFlows 3.85343355258591
    degree 1
  ]
  node
  [
    id 485
    name "ATR"
    label "ATR"
    colors "#FFCFCF"
    diffs 1.79075908943317
    totalFlows 9.60798893235418
    degree 1
  ]
  node
  [
    id 486
    name "MTA1"
    label "MTA1"
    colors "#2929FF"
    diffs -4.14184490836371
    totalFlows 23.818632944375
    degree 1
  ]
  node
  [
    id 487
    name "HDAC4"
    label "HDAC4"
    colors "#0505FF"
    diffs -23.6297934735879
    totalFlows 36.9130179272405
    degree 1
  ]
  node
  [
    id 488
    name "IFT172"
    label "IFT172"
    colors "#FFE7E7"
    diffs 1.63190345275749
    totalFlows 1.63190345275749
    degree 1
  ]
  node
  [
    id 489
    name "LSR"
    label "LSR"
    colors "#5252FF"
    diffs -1.65096189118698
    totalFlows 0.149159172275726
    degree 1
  ]
  node
  [
    id 490
    name "ACTR8"
    label "ACTR8"
    colors "#3939FF"
    diffs -2.8763099263652
    totalFlows 1.50885472288317
    degree 1
  ]
  node
  [
    id 491
    name "ZNF266"
    label "ZNF266"
    colors "#E5E5FF"
    diffs 1.24380634090609
    totalFlows 6.42242893278683
    degree 1
  ]
  node
  [
    id 492
    name "COMMD9"
    label "COMMD9"
    colors "#ADADFF"
    diffs 0.08657533627131
    totalFlows 1.9287297647524
    degree 1
  ]
  node
  [
    id 493
    name "TYRO3"
    label "TYRO3"
    colors "#FF7B7B"
    diffs 2.91799590701218
    totalFlows 5.25317346388772
    degree 1
  ]
  node
  [
    id 494
    name "ORC1"
    label "ORC1"
    colors "#D2D2FF"
    diffs 0.850262649613121
    totalFlows 4.64711923585641
    degree 1
  ]
  node
  [
    id 495
    name "CCNG1"
    label "CCNG1"
    colors "#7373FF"
    diffs -0.599129461438131
    totalFlows 2.52078239606073
    degree 1
  ]
  node
  [
    id 496
    name "ATP6V1E1"
    label "ATP6V1E1"
    colors "#2121FF"
    diffs -5.83440791409966
    totalFlows 1.77729033581383
    degree 1
  ]
  node
  [
    id 497
    name "SIRT1"
    label "SIRT1"
    colors "#FF0505"
    diffs 27.6269036800473
    totalFlows 81.613063165162
    degree 1
  ]
  node
  [
    id 498
    name "PDLIM7"
    label "PDLIM7"
    colors "#4242FF"
    diffs -2.2242510532894
    totalFlows 2.82641462336338
    degree 1
  ]
  node
  [
    id 499
    name "UXT"
    label "UXT"
    colors "#4747FF"
    diffs -1.93190383125055
    totalFlows 2.1043452088874
    degree 1
  ]
  node
  [
    id 500
    name "ASCC1"
    label "ASCC1"
    colors "#9999FF"
    diffs -0.0658966032546879
    totalFlows 3.3580529681172
    degree 1
  ]
  node
  [
    id 501
    name "FAM65B"
    label "FAM65B"
    colors "#3B3BFF"
    diffs -2.81898932697014
    totalFlows 1.9189351245243
    degree 1
  ]
  node
  [
    id 502
    name "ZNF107"
    label "ZNF107"
    colors "#4646FF"
    diffs -2.05328151222683
    totalFlows 1.49840356895485
    degree 1
  ]
  node
  [
    id 503
    name "KLF4"
    label "KLF4"
    colors "#FF8C8C"
    diffs 2.30514886421287
    totalFlows 7.0520122059833
    degree 1
  ]
  node
  [
    id 504
    name "PSMF1"
    label "PSMF1"
    colors "#7878FF"
    diffs -0.508262018853573
    totalFlows 1.98920542056795
    degree 1
  ]
  node
  [
    id 505
    name "ZFAND6"
    label "ZFAND6"
    colors "#FFBEBE"
    diffs 1.88357309380009
    totalFlows 1.88357309380009
    degree 1
  ]
  node
  [
    id 506
    name "NDUFB10"
    label "NDUFB10"
    colors "#6C6CFF"
    diffs -0.915570623189459
    totalFlows 1.88319053804175
    degree 1
  ]
  node
  [
    id 507
    name "IPO4"
    label "IPO4"
    colors "#8D8DFF"
    diffs -0.249719973112445
    totalFlows 4.58264821926031
    degree 1
  ]
  node
  [
    id 508
    name "NR2C1"
    label "NR2C1"
    colors "#FF5F5F"
    diffs 3.3733206549364
    totalFlows 4.69954053332793
    degree 1
  ]
  node
  [
    id 509
    name "SMURF1"
    label "SMURF1"
    colors "#FF2D2D"
    diffs 5.64722515557317
    totalFlows 37.2033238239859
    degree 1
  ]
  node
  [
    id 510
    name "RBM15B"
    label "RBM15B"
    colors "#BEBEFF"
    diffs 0.425395421487678
    totalFlows 2.22356850189281
    degree 1
  ]
  node
  [
    id 511
    name "UBE2S"
    label "UBE2S"
    colors "#8484FF"
    diffs -0.322685863946732
    totalFlows 2.05393089640766
    degree 1
  ]
  node
  [
    id 512
    name "ATP5C1"
    label "ATP5C1"
    colors "#FF3535"
    diffs 5.11504823569376
    totalFlows 8.40876802542963
    degree 1
  ]
  node
  [
    id 513
    name "HSPA13"
    label "HSPA13"
    colors "#FFEAEA"
    diffs 1.62204936243351
    totalFlows 1.62204936243351
    degree 1
  ]
  node
  [
    id 514
    name "RRAGC"
    label "RRAGC"
    colors "#EDEDFF"
    diffs 1.3295548793084
    totalFlows 1.89314119341278
    degree 1
  ]
  node
  [
    id 515
    name "STK19"
    label "STK19"
    colors "#FFC4C4"
    diffs 1.8426898645972
    totalFlows 1.8426898645972
    degree 1
  ]
  node
  [
    id 516
    name "PRDX3"
    label "PRDX3"
    colors "#FF4646"
    diffs 3.97440070463754
    totalFlows 6.11177807743095
    degree 1
  ]
  node
  [
    id 517
    name "PLSCR1"
    label "PLSCR1"
    colors "#D5D5FF"
    diffs 0.905082333375647
    totalFlows 13.6460282173965
    degree 1
  ]
  node
  [
    id 518
    name "ZNF669"
    label "ZNF669"
    colors "#FFFBFB"
    diffs 1.48463310922058
    totalFlows 1.48463310922058
    degree 1
  ]
  node
  [
    id 519
    name "SAMHD1"
    label "SAMHD1"
    colors "#FF0A0A"
    diffs 21.7523871579113
    totalFlows 42.6494270715733
    degree 1
  ]
  node
  [
    id 520
    name "NUDCD3"
    label "NUDCD3"
    colors "#B0B0FF"
    diffs 0.170982691014121
    totalFlows 8.54477817922964
    degree 1
  ]
  node
  [
    id 521
    name "CCDC115"
    label "CCDC115"
    colors "#C7C7FF"
    diffs 0.618440756888976
    totalFlows 0.618440756888976
    degree 1
  ]
  node
  [
    id 522
    name "GATAD2B"
    label "GATAD2B"
    colors "#1111FF"
    diffs -9.6364400387517
    totalFlows 8.83810598004238
    degree 1
  ]
  node
  [
    id 523
    name "CCNB1IP1"
    label "CCNB1IP1"
    colors "#FFEFEF"
    diffs 1.5986049071778
    totalFlows 1.5986049071778
    degree 1
  ]
  node
  [
    id 524
    name "OPRD1"
    label "OPRD1"
    colors "#FF9696"
    diffs 2.1431079477897
    totalFlows 3.49524897354105
    degree 1
  ]
  node
  [
    id 525
    name "ACAA1"
    label "ACAA1"
    colors "#FF8E8E"
    diffs 2.29241277597249
    totalFlows 2.29241277597249
    degree 1
  ]
  node
  [
    id 526
    name "IRS4"
    label "IRS4"
    colors "#BABAFF"
    diffs 0.31611120303816
    totalFlows 11.7098100188732
    degree 1
  ]
  node
  [
    id 527
    name "APEX1"
    label "APEX1"
    colors "#FF1111"
    diffs 15.8267126124737
    totalFlows 47.9156537406931
    degree 1
  ]
  node
  [
    id 528
    name "ERCC3"
    label "ERCC3"
    colors "#2F2FFF"
    diffs -3.67287121074916
    totalFlows 13.4263238090061
    degree 1
  ]
  node
  [
    id 529
    name "TULP3"
    label "TULP3"
    colors "#1414FF"
    diffs -8.38602821199038
    totalFlows 5.32395507503023
    degree 1
  ]
  node
  [
    id 530
    name "HDAC11"
    label "HDAC11"
    colors "#FF0303"
    diffs 28.3259004989383
    totalFlows 47.9004014342265
    degree 1
  ]
  node
  [
    id 531
    name "TSSC1"
    label "TSSC1"
    colors "#DADAFF"
    diffs 1.02263678357999
    totalFlows 1.98567417858355
    degree 1
  ]
  node
  [
    id 532
    name "SLC30A9"
    label "SLC30A9"
    colors "#FFD9D9"
    diffs 1.70301687565058
    totalFlows 1.70301687565058
    degree 1
  ]
  node
  [
    id 533
    name "CHD3"
    label "CHD3"
    colors "#1717FF"
    diffs -7.36017140204393
    totalFlows 47.102390371749
    degree 1
  ]
  node
  [
    id 534
    name "ZNF454"
    label "ZNF454"
    colors "#FF4242"
    diffs 4.19652613427337
    totalFlows 4.19652613427337
    degree 1
  ]
  node
  [
    id 535
    name "FAM96A"
    label "FAM96A"
    colors "#FFD3D3"
    diffs 1.75553253735605
    totalFlows 1.75553253735605
    degree 1
  ]
  node
  [
    id 536
    name "DNMT3L"
    label "DNMT3L"
    colors "#FFF9F9"
    diffs 1.49610051096314
    totalFlows 1.49610051096314
    degree 1
  ]
  node
  [
    id 537
    name "EIF4EBP1"
    label "EIF4EBP1"
    colors "#CACAFF"
    diffs 0.682341042083943
    totalFlows 6.01002137752381
    degree 1
  ]
  node
  [
    id 538
    name "MED30"
    label "MED30"
    colors "#6161FF"
    diffs -1.24752798992034
    totalFlows 7.19078019977939
    degree 1
  ]
  node
  [
    id 539
    name "TEAD1"
    label "TEAD1"
    colors "#C4C4FF"
    diffs 0.505156784601836
    totalFlows 3.98914247340183
    degree 1
  ]
  node
  [
    id 540
    name "ZPR1"
    label "ZPR1"
    colors "#FF2626"
    diffs 6.68917086937335
    totalFlows 8.28968063552829
    degree 1
  ]
  node
  [
    id 541
    name "NUFIP1"
    label "NUFIP1"
    colors "#FFC5C5"
    diffs 1.83696831496155
    totalFlows 1.83696831496155
    degree 1
  ]
  node
  [
    id 542
    name "NBN"
    label "NBN"
    colors "#2A2AFF"
    diffs -4.0907425196519
    totalFlows 37.3041540566034
    degree 1
  ]
  node
  [
    id 543
    name "CTBP1"
    label "CTBP1"
    colors "#FF0606"
    diffs 26.8194568024271
    totalFlows 46.5379163119851
    degree 1
  ]
  node
  [
    id 544
    name "PNRC2"
    label "PNRC2"
    colors "#FF3333"
    diffs 5.30763336155342
    totalFlows 11.3244734336542
    degree 1
  ]
  node
  [
    id 545
    name "POLD4"
    label "POLD4"
    colors "#FFA9A9"
    diffs 1.95867570942427
    totalFlows 3.37012734012905
    degree 1
  ]
  node
  [
    id 546
    name "ARID2"
    label "ARID2"
    colors "#DFDFFF"
    diffs 1.16133803151268
    totalFlows 5.62273625283459
    degree 1
  ]
  node
  [
    id 547
    name "AEBP2"
    label "AEBP2"
    colors "#8888FF"
    diffs -0.29324693560513
    totalFlows 3.23677627916911
    degree 1
  ]
  node
  [
    id 548
    name "POLR2J"
    label "POLR2J"
    colors "#CACAFF"
    diffs 0.690437133578095
    totalFlows 4.35192591478797
    degree 1
  ]
  node
  [
    id 549
    name "TDRD3"
    label "TDRD3"
    colors "#7979FF"
    diffs -0.50760341982017
    totalFlows 2.98178177372694
    degree 1
  ]
  node
  [
    id 550
    name "ELL"
    label "ELL"
    colors "#8484FF"
    diffs -0.321701457243856
    totalFlows 2.03419605429472
    degree 1
  ]
  node
  [
    id 551
    name "ZNF600"
    label "ZNF600"
    colors "#8D8DFF"
    diffs -0.236974612760262
    totalFlows 1.45650615234558
    degree 1
  ]
  node
  [
    id 552
    name "PELP1"
    label "PELP1"
    colors "#FF5050"
    diffs 3.66680089121446
    totalFlows 11.7755954656915
    degree 1
  ]
  node
  [
    id 553
    name "RFWD2"
    label "RFWD2"
    colors "#FF3737"
    diffs 5.06302046878604
    totalFlows 11.8696616572338
    degree 1
  ]
  node
  [
    id 554
    name "TRIM65"
    label "TRIM65"
    colors "#FFCCCC"
    diffs 1.80592380473954
    totalFlows 3.76963191316561
    degree 1
  ]
  node
  [
    id 555
    name "PHF1"
    label "PHF1"
    colors "#FF4A4A"
    diffs 3.85218316787411
    totalFlows 14.6944658757978
    degree 1
  ]
  node
  [
    id 556
    name "EWSR1"
    label "EWSR1"
    colors "#1F1FFF"
    diffs -5.96597272677489
    totalFlows 100.407718064314
    degree 1
  ]
  node
  [
    id 557
    name "INPP1"
    label "INPP1"
    colors "#B2B2FF"
    diffs 0.173415794863968
    totalFlows 1.92026100777455
    degree 1
  ]
  node
  [
    id 558
    name "ARHGDIB"
    label "ARHGDIB"
    colors "#FF5F5F"
    diffs 3.36863202477866
    totalFlows 4.95180466032585
    degree 1
  ]
  node
  [
    id 559
    name "NFKB2"
    label "NFKB2"
    colors "#7C7CFF"
    diffs -0.450106420803692
    totalFlows 66.9039380513933
    degree 1
  ]
  node
  [
    id 560
    name "INSIG2"
    label "INSIG2"
    colors "#6666FF"
    diffs -1.14661991603165
    totalFlows 9.94028373785221
    degree 1
  ]
  node
  [
    id 561
    name "CNOT6"
    label "CNOT6"
    colors "#2222FF"
    diffs -5.49474035505179
    totalFlows 7.9504643242898
    degree 1
  ]
  node
  [
    id 562
    name "CREB5"
    label "CREB5"
    colors "#B5B5FF"
    diffs 0.257585926683956
    totalFlows 5.65668275120633
    degree 1
  ]
  node
  [
    id 563
    name "DOCK9"
    label "DOCK9"
    colors "#9999FF"
    diffs -0.0631222233582862
    totalFlows 1.92832689274902
    degree 1
  ]
  node
  [
    id 564
    name "ADRB2"
    label "ADRB2"
    colors "#9898FF"
    diffs -0.0786617162292345
    totalFlows 27.7699446237315
    degree 1
  ]
  node
  [
    id 565
    name "MED21"
    label "MED21"
    colors "#2828FF"
    diffs -4.21986999400864
    totalFlows 6.88761064057276
    degree 1
  ]
  node
  [
    id 566
    name "FEM1B"
    label "FEM1B"
    colors "#D7D7FF"
    diffs 0.97401392016058
    totalFlows 1.99302055402441
    degree 1
  ]
  node
  [
    id 567
    name "TXLNG"
    label "TXLNG"
    colors "#4D4DFF"
    diffs -1.76593620598626
    totalFlows 1.44042588029441
    degree 1
  ]
  node
  [
    id 568
    name "PYCR1"
    label "PYCR1"
    colors "#FFFEFE"
    diffs 1.4491262026385
    totalFlows 3.39949772411219
    degree 1
  ]
  node
  [
    id 569
    name "TARDBP"
    label "TARDBP"
    colors "#0101FF"
    diffs -32.1955436008973
    totalFlows 103.086065883389
    degree 1
  ]
  node
  [
    id 570
    name "SF1"
    label "SF1"
    colors "#0909FF"
    diffs -15.1502026781401
    totalFlows 36.4662103826117
    degree 1
  ]
  node
  [
    id 571
    name "EFEMP1"
    label "EFEMP1"
    colors "#FF4848"
    diffs 3.88009582869361
    totalFlows 13.9353989271577
    degree 1
  ]
  node
  [
    id 572
    name "HCLS1"
    label "HCLS1"
    colors "#FF4545"
    diffs 4.12245839997276
    totalFlows 18.8160331672406
    degree 1
  ]
  node
  [
    id 573
    name "VPS28"
    label "VPS28"
    colors "#4242FF"
    diffs -2.17850846256412
    totalFlows 1.65048787665385
    degree 1
  ]
  node
  [
    id 574
    name "LGALS1"
    label "LGALS1"
    colors "#FF8A8A"
    diffs 2.35505832654125
    totalFlows 9.2299841260987
    degree 1
  ]
  node
  [
    id 575
    name "MYBL1"
    label "MYBL1"
    colors "#FFCACA"
    diffs 1.81265221355739
    totalFlows 1.81265221355739
    degree 1
  ]
  node
  [
    id 576
    name "NAPG"
    label "NAPG"
    colors "#FFA4A4"
    diffs 1.97294981494397
    totalFlows 1.97294981494397
    degree 1
  ]
  node
  [
    id 577
    name "KDM4C"
    label "KDM4C"
    colors "#C1C1FF"
    diffs 0.444358088864256
    totalFlows 1.80300776609581
    degree 1
  ]
  node
  [
    id 578
    name "VPS41"
    label "VPS41"
    colors "#FFD6D6"
    diffs 1.72357586332517
    totalFlows 1.72357586332517
    degree 1
  ]
  node
  [
    id 579
    name "PHF10"
    label "PHF10"
    colors "#FFF2F2"
    diffs 1.57871356440271
    totalFlows 5.87956434294068
    degree 1
  ]
  node
  [
    id 580
    name "ZNF512B"
    label "ZNF512B"
    colors "#0707FF"
    diffs -16.7029160173319
    totalFlows 13.3833425137278
    degree 1
  ]
  node
  [
    id 581
    name "ZEB2"
    label "ZEB2"
    colors "#FF9999"
    diffs 2.05170397950976
    totalFlows 5.88792699887546
    degree 1
  ]
  node
  [
    id 582
    name "SALL1"
    label "SALL1"
    colors "#A2A2FF"
    diffs -0.00872452073103602
    totalFlows 1.5910698389137
    degree 1
  ]
  node
  [
    id 583
    name "TTC37"
    label "TTC37"
    colors "#FF7979"
    diffs 2.93755487060732
    totalFlows 2.93755487060732
    degree 1
  ]
  node
  [
    id 584
    name "EXOC5"
    label "EXOC5"
    colors "#BBBBFF"
    diffs 0.318987734889948
    totalFlows 2.75106286198764
    degree 1
  ]
  node
  [
    id 585
    name "ZNF480"
    label "ZNF480"
    colors "#FF6565"
    diffs 3.24426454168119
    totalFlows 3.24426454168119
    degree 1
  ]
  node
  [
    id 586
    name "ZNF792"
    label "ZNF792"
    colors "#FF6F6F"
    diffs 3.14707133748101
    totalFlows 6.7075672846471
    degree 1
  ]
  node
  [
    id 587
    name "TSEN15"
    label "TSEN15"
    colors "#EEEEFF"
    diffs 1.32997943218643
    totalFlows 1.66277222351755
    degree 1
  ]
  node
  [
    id 588
    name "TP73"
    label "TP73"
    colors "#FF7F7F"
    diffs 2.59217007732344
    totalFlows 19.4715535016541
    degree 1
  ]
  node
  [
    id 589
    name "EHD3"
    label "EHD3"
    colors "#6B6BFF"
    diffs -0.985232338354225
    totalFlows 2.99003260772797
    degree 1
  ]
  node
  [
    id 590
    name "GSTK1"
    label "GSTK1"
    colors "#FF7D7D"
    diffs 2.8396004108255
    totalFlows 7.51831680445368
    degree 1
  ]
  node
  [
    id 591
    name "FLG"
    label "FLG"
    colors "#FFECEC"
    diffs 1.61128666459818
    totalFlows 1.61128666459818
    degree 1
  ]
  node
  [
    id 592
    name "BDNF"
    label "BDNF"
    colors "#FF7171"
    diffs 3.11750515192103
    totalFlows 3.11750515192103
    degree 1
  ]
  node
  [
    id 593
    name "ISL2"
    label "ISL2"
    colors "#F7F7FF"
    diffs 1.42036257006293
    totalFlows 1.42036257006293
    degree 1
  ]
  node
  [
    id 594
    name "ZNF429"
    label "ZNF429"
    colors "#8787FF"
    diffs -0.307155245534756
    totalFlows 1.41844688608252
    degree 1
  ]
  node
  [
    id 595
    name "MBD4"
    label "MBD4"
    colors "#3535FF"
    diffs -3.2321319049071
    totalFlows 1.50035069095345
    degree 1
  ]
  node
  [
    id 596
    name "AKR7A2"
    label "AKR7A2"
    colors "#FFD6D6"
    diffs 1.72089329978427
    totalFlows 1.72089329978427
    degree 1
  ]
  node
  [
    id 597
    name "WBP4"
    label "WBP4"
    colors "#FF0C0C"
    diffs 19.5514637055402
    totalFlows 28.6895591227263
    degree 1
  ]
  node
  [
    id 598
    name "UFM1"
    label "UFM1"
    colors "#EAEAFF"
    diffs 1.30444591511515
    totalFlows 5.98607050636197
    degree 1
  ]
  node
  [
    id 599
    name "S100A8"
    label "S100A8"
    colors "#FF6262"
    diffs 3.35065780582075
    totalFlows 7.22677187677483
    degree 1
  ]
  node
  [
    id 600
    name "CUEDC2"
    label "CUEDC2"
    colors "#BCBCFF"
    diffs 0.3582306816237
    totalFlows 3.79312086645213
    degree 1
  ]
  node
  [
    id 601
    name "MLLT1"
    label "MLLT1"
    colors "#FF8C8C"
    diffs 2.34884824264202
    totalFlows 9.30956881566552
    degree 1
  ]
  node
  [
    id 602
    name "FBXL18"
    label "FBXL18"
    colors "#7777FF"
    diffs -0.518453502879226
    totalFlows 5.38721359944464
    degree 1
  ]
  node
  [
    id 603
    name "CETN1"
    label "CETN1"
    colors "#FF4747"
    diffs 3.88092137928226
    totalFlows 3.88092137928226
    degree 1
  ]
  node
  [
    id 604
    name "RUNX2"
    label "RUNX2"
    colors "#FF6363"
    diffs 3.31897346753088
    totalFlows 16.0472715022551
    degree 1
  ]
  node
  [
    id 605
    name "ATXN1"
    label "ATXN1"
    colors "#3333FF"
    diffs -3.42010753570423
    totalFlows 30.8809438920516
    degree 1
  ]
  node
  [
    id 606
    name "ZYG11B"
    label "ZYG11B"
    colors "#FF9D9D"
    diffs 1.9957832934813
    totalFlows 1.9957832934813
    degree 1
  ]
  node
  [
    id 607
    name "VPS4A"
    label "VPS4A"
    colors "#8585FF"
    diffs -0.312306150508552
    totalFlows 1.44851548552615
    degree 1
  ]
  node
  [
    id 608
    name "HIVEP2"
    label "HIVEP2"
    colors "#B2B2FF"
    diffs 0.174412838966137
    totalFlows 5.18871163063826
    degree 1
  ]
  node
  [
    id 609
    name "PPIP5K2"
    label "PPIP5K2"
    colors "#8787FF"
    diffs -0.299310489413468
    totalFlows 1.67675159632881
    degree 1
  ]
  node
  [
    id 610
    name "ZNF624"
    label "ZNF624"
    colors "#F6F6FF"
    diffs 1.40749257623163
    totalFlows 1.40749257623163
    degree 1
  ]
  node
  [
    id 611
    name "KHSRP"
    label "KHSRP"
    colors "#FF0F0F"
    diffs 16.7684396663018
    totalFlows 46.5103463069656
    degree 1
  ]
  node
  [
    id 612
    name "E2F4"
    label "E2F4"
    colors "#FF9797"
    diffs 2.12499871328977
    totalFlows 12.548552864133
    degree 1
  ]
  node
  [
    id 613
    name "NT5C2"
    label "NT5C2"
    colors "#FFF3F3"
    diffs 1.54315875275991
    totalFlows 3.3918439264351
    degree 1
  ]
  node
  [
    id 614
    name "DAZAP1"
    label "DAZAP1"
    colors "#FFE5E5"
    diffs 1.64951359442203
    totalFlows 1.64951359442203
    degree 1
  ]
  node
  [
    id 615
    name "RBMX2"
    label "RBMX2"
    colors "#FFE4E4"
    diffs 1.65227220483271
    totalFlows 1.65227220483271
    degree 1
  ]
  node
  [
    id 616
    name "UBB"
    label "UBB"
    colors "#2323FF"
    diffs -5.47917760823103
    totalFlows 20.5729611579517
    degree 1
  ]
  node
  [
    id 617
    name "STRN4"
    label "STRN4"
    colors "#C5C5FF"
    diffs 0.565728120115029
    totalFlows 5.28675463276644
    degree 1
  ]
  node
  [
    id 618
    name "SSBP2"
    label "SSBP2"
    colors "#1616FF"
    diffs -8.14297748611584
    totalFlows 3.691171832145
    degree 1
  ]
  node
  [
    id 619
    name "ARHGEF7"
    label "ARHGEF7"
    colors "#FFF8F8"
    diffs 1.51569038997107
    totalFlows 4.55880023684987
    degree 1
  ]
  node
  [
    id 620
    name "RARG"
    label "RARG"
    colors "#FF7272"
    diffs 3.10136468194899
    totalFlows 9.98640524565617
    degree 1
  ]
  node
  [
    id 621
    name "POLR3C"
    label "POLR3C"
    colors "#D6D6FF"
    diffs 0.958810140170516
    totalFlows 2.94941296221542
    degree 1
  ]
  node
  [
    id 622
    name "PPP1R8"
    label "PPP1R8"
    colors "#4C4CFF"
    diffs -1.82108086641457
    totalFlows 10.149394253023
    degree 1
  ]
  node
  [
    id 623
    name "POLR2G"
    label "POLR2G"
    colors "#FFDFDF"
    diffs 1.68717813319292
    totalFlows 4.13834414011936
    degree 1
  ]
  node
  [
    id 624
    name "ARID3A"
    label "ARID3A"
    colors "#FFAEAE"
    diffs 1.95029136983334
    totalFlows 1.95029136983334
    degree 1
  ]
  node
  [
    id 625
    name "IRF6"
    label "IRF6"
    colors "#A1A1FF"
    diffs -0.01922963993059
    totalFlows 1.64834522134416
    degree 1
  ]
  node
  [
    id 626
    name "ZNF574"
    label "ZNF574"
    colors "#A9A9FF"
    diffs 0.0634503639382449
    totalFlows 3.00450404834867
    degree 1
  ]
  node
  [
    id 627
    name "APBB2"
    label "APBB2"
    colors "#3636FF"
    diffs -3.07167491593815
    totalFlows 3.23668495437956
    degree 1
  ]
  node
  [
    id 628
    name "NAPB"
    label "NAPB"
    colors "#6A6AFF"
    diffs -1.00180681867885
    totalFlows 2.87187097979513
    degree 1
  ]
  node
  [
    id 629
    name "PSMD10"
    label "PSMD10"
    colors "#FF1010"
    diffs 16.0736503324012
    totalFlows 33.531959936725
    degree 1
  ]
  node
  [
    id 630
    name "GON4L"
    label "GON4L"
    colors "#8181FF"
    diffs -0.38248289646356
    totalFlows 1.39661296080525
    degree 1
  ]
  node
  [
    id 631
    name "ZNF845"
    label "ZNF845"
    colors "#FF7878"
    diffs 2.96030652121245
    totalFlows 2.96030652121245
    degree 1
  ]
  node
  [
    id 632
    name "BRWD3"
    label "BRWD3"
    colors "#FFFEFE"
    diffs 1.45631143960885
    totalFlows 1.45631143960885
    degree 1
  ]
  node
  [
    id 633
    name "ACOT13"
    label "ACOT13"
    colors "#FFC7C7"
    diffs 1.82831067875355
    totalFlows 1.82831067875355
    degree 1
  ]
  node
  [
    id 634
    name "DHX29"
    label "DHX29"
    colors "#FFA2A2"
    diffs 1.98296666560944
    totalFlows 1.98296666560944
    degree 1
  ]
  node
  [
    id 635
    name "TEAD4"
    label "TEAD4"
    colors "#D8D8FF"
    diffs 0.981030771513152
    totalFlows 1.74855671661862
    degree 1
  ]
  node
  [
    id 636
    name "TFIP11"
    label "TFIP11"
    colors "#0B0BFF"
    diffs -13.5505646911551
    totalFlows 22.1182991742584
    degree 1
  ]
  node
  [
    id 637
    name "JMJD6"
    label "JMJD6"
    colors "#0909FF"
    diffs -16.0607482048465
    totalFlows 5.33020380293083
    degree 1
  ]
  node
  [
    id 638
    name "LPXN"
    label "LPXN"
    colors "#FF4A4A"
    diffs 3.84723669341833
    totalFlows 14.3290097306662
    degree 1
  ]
  node
  [
    id 639
    name "DBT"
    label "DBT"
    colors "#9A9AFF"
    diffs -0.0592724402987519
    totalFlows 1.8960089940558
    degree 1
  ]
  node
  [
    id 640
    name "RNF14"
    label "RNF14"
    colors "#A5A5FF"
    diffs 0.006301202677502
    totalFlows 10.7467072013103
    degree 1
  ]
  node
  [
    id 641
    name "SIX1"
    label "SIX1"
    colors "#E3E3FF"
    diffs 1.20524031786446
    totalFlows 6.91888646296376
    degree 1
  ]
  node
  [
    id 642
    name "NR1H3"
    label "NR1H3"
    colors "#FF7C7C"
    diffs 2.87584092225347
    totalFlows 9.08463978465125
    degree 1
  ]
  node
  [
    id 643
    name "EDRF1"
    label "EDRF1"
    colors "#FF6464"
    diffs 3.25059241812665
    totalFlows 6.54109235770776
    degree 1
  ]
  node
  [
    id 644
    name "CLIP4"
    label "CLIP4"
    colors "#BEBEFF"
    diffs 0.421830033101816
    totalFlows 3.60750300023498
    degree 1
  ]
  node
  [
    id 645
    name "NR3C1"
    label "NR3C1"
    colors "#0000FF"
    diffs -40.5308895349851
    totalFlows 53.8519816469304
    degree 1
  ]
  node
  [
    id 646
    name "ZNF330"
    label "ZNF330"
    colors "#FFFDFD"
    diffs 1.46324300332793
    totalFlows 1.46324300332793
    degree 1
  ]
  node
  [
    id 647
    name "UTP3"
    label "UTP3"
    colors "#FF5E5E"
    diffs 3.40239030609211
    totalFlows 3.40239030609211
    degree 1
  ]
  node
  [
    id 648
    name "FAM120B"
    label "FAM120B"
    colors "#4444FF"
    diffs -2.14484398433164
    totalFlows 3.21212522363554
    degree 1
  ]
  node
  [
    id 649
    name "PAX3"
    label "PAX3"
    colors "#A8A8FF"
    diffs 0.0435180276204559
    totalFlows 5.19944875055584
    degree 1
  ]
  node
  [
    id 650
    name "ZNF646"
    label "ZNF646"
    colors "#E2E2FF"
    diffs 1.18851652680502
    totalFlows 2.73772885176095
    degree 1
  ]
  node
  [
    id 651
    name "RAB38"
    label "RAB38"
    colors "#FFE8E8"
    diffs 1.62910010078649
    totalFlows 1.62910010078649
    degree 1
  ]
  node
  [
    id 652
    name "ZNF506"
    label "ZNF506"
    colors "#AAAAFF"
    diffs 0.0664464733146299
    totalFlows 1.38019096690758
    degree 1
  ]
  node
  [
    id 653
    name "TERF2IP"
    label "TERF2IP"
    colors "#FF0707"
    diffs 25.6206132128481
    totalFlows 72.2683733255511
    degree 1
  ]
  node
  [
    id 654
    name "HNRNPAB"
    label "HNRNPAB"
    colors "#FF5757"
    diffs 3.56578352532055
    totalFlows 11.7601910346928
    degree 1
  ]
  node
  [
    id 655
    name "PARP3"
    label "PARP3"
    colors "#F2F2FF"
    diffs 1.37576180175996
    totalFlows 1.37576180175996
    degree 1
  ]
  node
  [
    id 656
    name "WDR12"
    label "WDR12"
    colors "#FF2727"
    diffs 6.46474820895389
    totalFlows 6.46474820895389
    degree 1
  ]
  node
  [
    id 657
    name "DAXX"
    label "DAXX"
    colors "#0A0AFF"
    diffs -14.7486377768103
    totalFlows 37.4872268195104
    degree 1
  ]
  node
  [
    id 658
    name "NDUFA12"
    label "NDUFA12"
    colors "#CFCFFF"
    diffs 0.802057366323494
    totalFlows 0.802057366323494
    degree 1
  ]
  node
  [
    id 659
    name "AK1"
    label "AK1"
    colors "#F9F9FF"
    diffs 1.42895960593425
    totalFlows 1.42895960593425
    degree 1
  ]
  node
  [
    id 660
    name "SP140"
    label "SP140"
    colors "#8F8FFF"
    diffs -0.221637972590258
    totalFlows 1.37098983408624
    degree 1
  ]
  node
  [
    id 661
    name "AGO2"
    label "AGO2"
    colors "#FF1919"
    diffs 10.5495984168439
    totalFlows 44.5888690723802
    degree 1
  ]
  node
  [
    id 662
    name "NNT"
    label "NNT"
    colors "#9090FF"
    diffs -0.189532090288908
    totalFlows 3.3294724702449
    degree 1
  ]
  node
  [
    id 663
    name "ARL6IP4"
    label "ARL6IP4"
    colors "#FFDEDE"
    diffs 1.69400968766808
    totalFlows 3.32076696063497
    degree 1
  ]
  node
  [
    id 664
    name "LRRK2"
    label "LRRK2"
    colors "#FF9090"
    diffs 2.2635165154565
    totalFlows 43.1697528405114
    degree 1
  ]
  node
  [
    id 665
    name "TFB1M"
    label "TFB1M"
    colors "#F8F8FF"
    diffs 1.42598860638684
    totalFlows 3.18053193034292
    degree 1
  ]
  node
  [
    id 666
    name "SRSF10"
    label "SRSF10"
    colors "#FF4444"
    diffs 4.15745708632315
    totalFlows 23.1537157090203
    degree 1
  ]
  node
  [
    id 667
    name "CYB5A"
    label "CYB5A"
    colors "#C0C0FF"
    diffs 0.435359541025054
    totalFlows 1.50537522229034
    degree 1
  ]
  node
  [
    id 668
    name "METTL17"
    label "METTL17"
    colors "#FF5959"
    diffs 3.54047850772799
    totalFlows 5.47297596209565
    degree 1
  ]
  node
  [
    id 669
    name "RANBP2"
    label "RANBP2"
    colors "#1818FF"
    diffs -7.10029416276865
    totalFlows 12.4956125366427
    degree 1
  ]
  node
  [
    id 670
    name "RNF6"
    label "RNF6"
    colors "#E5E5FF"
    diffs 1.24951822937248
    totalFlows 2.98601737961055
    degree 1
  ]
  node
  [
    id 671
    name "MIEF1"
    label "MIEF1"
    colors "#FFE9E9"
    diffs 1.62326133871199
    totalFlows 1.62326133871199
    degree 1
  ]
  node
  [
    id 672
    name "DCAF6"
    label "DCAF6"
    colors "#4141FF"
    diffs -2.5033411976818
    totalFlows 3.53390119738779
    degree 1
  ]
  node
  [
    id 673
    name "ASXL1"
    label "ASXL1"
    colors "#FFEAEA"
    diffs 1.62290717856729
    totalFlows 3.59518497318084
    degree 1
  ]
  node
  [
    id 674
    name "RORA"
    label "RORA"
    colors "#5858FF"
    diffs -1.51994016068177
    totalFlows 4.10167909077783
    degree 1
  ]
  node
  [
    id 675
    name "EPC2"
    label "EPC2"
    colors "#DBDBFF"
    diffs 1.02671666867092
    totalFlows 4.76821094562056
    degree 1
  ]
  node
  [
    id 676
    name "CSDE1"
    label "CSDE1"
    colors "#2020FF"
    diffs -5.87882731016325
    totalFlows 13.1228336350277
    degree 1
  ]
  node
  [
    id 677
    name "MMP14"
    label "MMP14"
    colors "#8B8BFF"
    diffs -0.277576487644037
    totalFlows 14.3479335924646
    degree 1
  ]
  node
  [
    id 678
    name "ZNF708"
    label "ZNF708"
    colors "#8383FF"
    diffs -0.3329572689553
    totalFlows 1.35364331145827
    degree 1
  ]
  node
  [
    id 679
    name "ATL3"
    label "ATL3"
    colors "#9C9CFF"
    diffs -0.050372744500546
    totalFlows 1.48467669491222
    degree 1
  ]
  node
  [
    id 680
    name "ETS2"
    label "ETS2"
    colors "#FF3838"
    diffs 4.90551688152159
    totalFlows 9.26434369264871
    degree 1
  ]
  node
  [
    id 681
    name "KDM2B"
    label "KDM2B"
    colors "#2D2DFF"
    diffs -3.72776652034897
    totalFlows 1.89798667426694
    degree 1
  ]
  node
  [
    id 682
    name "UBE2J2"
    label "UBE2J2"
    colors "#4D4DFF"
    diffs -1.78774947439698
    totalFlows 1.48391926755587
    degree 1
  ]
  node
  [
    id 683
    name "RLF"
    label "RLF"
    colors "#FF2A2A"
    diffs 5.95848753023791
    totalFlows 5.95848753023791
    degree 1
  ]
  node
  [
    id 684
    name "RNF126"
    label "RNF126"
    colors "#FFFCFC"
    diffs 1.47054089821056
    totalFlows 3.69835965853875
    degree 1
  ]
  node
  [
    id 685
    name "ZNF121"
    label "ZNF121"
    colors "#5B5BFF"
    diffs -1.42847455210833
    totalFlows 1.35003739792779
    degree 1
  ]
  node
  [
    id 686
    name "GNL1"
    label "GNL1"
    colors "#FFF5F5"
    diffs 1.53849009184486
    totalFlows 1.53849009184486
    degree 1
  ]
  node
  [
    id 687
    name "IMPDH1"
    label "IMPDH1"
    colors "#FF7676"
    diffs 2.98661765359096
    totalFlows 4.9305799842468
    degree 1
  ]
  node
  [
    id 688
    name "XPO5"
    label "XPO5"
    colors "#5353FF"
    diffs -1.62969077471943
    totalFlows 4.62732642561233
    degree 1
  ]
  node
  [
    id 689
    name "TRAF3IP3"
    label "TRAF3IP3"
    colors "#FF6A6A"
    diffs 3.21520177467956
    totalFlows 6.16415590241718
    degree 1
  ]
  node
  [
    id 690
    name "NCOA3"
    label "NCOA3"
    colors "#5F5FFF"
    diffs -1.27958014648451
    totalFlows 21.6732174974428
    degree 1
  ]
  node
  [
    id 691
    name "RBM42"
    label "RBM42"
    colors "#FFBABA"
    diffs 1.90720341413756
    totalFlows 1.90720341413756
    degree 1
  ]
  node
  [
    id 692
    name "TIA1"
    label "TIA1"
    colors "#6767FF"
    diffs -1.09238687215698
    totalFlows 2.96058259452181
    degree 1
  ]
  node
  [
    id 693
    name "RPS16"
    label "RPS16"
    colors "#FF1717"
    diffs 11.1779904823451
    totalFlows 21.0607058348067
    degree 1
  ]
  node
  [
    id 694
    name "DHX40"
    label "DHX40"
    colors "#6D6DFF"
    diffs -0.889456746738411
    totalFlows 6.88168204385507
    degree 1
  ]
  node
  [
    id 695
    name "KLF2"
    label "KLF2"
    colors "#FF5858"
    diffs 3.55883056125649
    totalFlows 3.55883056125649
    degree 1
  ]
  node
  [
    id 696
    name "PPP2R2D"
    label "PPP2R2D"
    colors "#FF5D5D"
    diffs 3.41192980731707
    totalFlows 4.98115630679088
    degree 1
  ]
  node
  [
    id 697
    name "BUD13"
    label "BUD13"
    colors "#F1F1FF"
    diffs 1.37234223859381
    totalFlows 1.37234223859381
    degree 1
  ]
  node
  [
    id 698
    name "BASP1"
    label "BASP1"
    colors "#9E9EFF"
    diffs -0.0353410508137344
    totalFlows 3.32468461381273
    degree 1
  ]
  node
  [
    id 699
    name "ERCC8"
    label "ERCC8"
    colors "#FF4444"
    diffs 4.14372888277693
    totalFlows 8.63274003035137
    degree 1
  ]
  node
  [
    id 700
    name "PTAFR"
    label "PTAFR"
    colors "#FF8F8F"
    diffs 2.2843869662502
    totalFlows 2.2843869662502
    degree 1
  ]
  node
  [
    id 701
    name "EIF3J"
    label "EIF3J"
    colors "#FF6060"
    diffs 3.36776544294442
    totalFlows 5.29554672917046
    degree 1
  ]
  node
  [
    id 702
    name "TLK2"
    label "TLK2"
    colors "#FEFEFF"
    diffs 1.4476424584071
    totalFlows 1.4476424584071
    degree 1
  ]
  node
  [
    id 703
    name "SAP30BP"
    label "SAP30BP"
    colors "#1212FF"
    diffs -9.50615384512762
    totalFlows 12.9349671576352
    degree 1
  ]
  node
  [
    id 704
    name "TRIAP1"
    label "TRIAP1"
    colors "#F5F5FF"
    diffs 1.40679281723865
    totalFlows 1.40679281723865
    degree 1
  ]
  node
  [
    id 705
    name "CPNE2"
    label "CPNE2"
    colors "#D5D5FF"
    diffs 0.908340859251451
    totalFlows 4.39547176490289
    degree 1
  ]
  node
  [
    id 706
    name "HEYL"
    label "HEYL"
    colors "#E1E1FF"
    diffs 1.17685551203008
    totalFlows 6.20782615879619
    degree 1
  ]
  node
  [
    id 707
    name "IRF2"
    label "IRF2"
    colors "#6C6CFF"
    diffs -0.904058173549194
    totalFlows 12.2968673862366
    degree 1
  ]
  node
  [
    id 708
    name "SRA1"
    label "SRA1"
    colors "#FF8383"
    diffs 2.50212144266559
    totalFlows 8.69737422998336
    degree 1
  ]
  node
  [
    id 709
    name "ESPL1"
    label "ESPL1"
    colors "#F4F4FF"
    diffs 1.39910848228716
    totalFlows 1.39910848228716
    degree 1
  ]
  node
  [
    id 710
    name "PYGB"
    label "PYGB"
    colors "#FFD4D4"
    diffs 1.73750960884399
    totalFlows 3.66098272780915
    degree 1
  ]
  node
  [
    id 711
    name "CERS6"
    label "CERS6"
    colors "#EAEAFF"
    diffs 1.31747862359851
    totalFlows 1.31747862359851
    degree 1
  ]
  node
  [
    id 712
    name "CEBPG"
    label "CEBPG"
    colors "#8282FF"
    diffs -0.334267704677633
    totalFlows 2.82151849623833
    degree 1
  ]
  node
  [
    id 713
    name "TIMM8B"
    label "TIMM8B"
    colors "#A7A7FF"
    diffs 0.0349682027368703
    totalFlows 0.0349682027368703
    degree 1
  ]
  node
  [
    id 714
    name "ERCC2"
    label "ERCC2"
    colors "#6666FF"
    diffs -1.16137287688305
    totalFlows 2.43905228377636
    degree 1
  ]
  node
  [
    id 715
    name "FER"
    label "FER"
    colors "#FFB1B1"
    diffs 1.93313196969533
    totalFlows 3.21932896141548
    degree 1
  ]
  node
  [
    id 716
    name "MRPS17"
    label "MRPS17"
    colors "#FFB8B8"
    diffs 1.91397613059533
    totalFlows 1.91397613059533
    degree 1
  ]
  node
  [
    id 717
    name "PPIL1"
    label "PPIL1"
    colors "#F8F8FF"
    diffs 1.42226935390398
    totalFlows 3.64983372767319
    degree 1
  ]
  node
  [
    id 718
    name "NFE2L1"
    label "NFE2L1"
    colors "#7C7CFF"
    diffs -0.458526464696054
    totalFlows 1.50414241861984
    degree 1
  ]
  node
  [
    id 719
    name "TAF6"
    label "TAF6"
    colors "#FFEBEB"
    diffs 1.61180390655727
    totalFlows 7.59980905303644
    degree 1
  ]
  node
  [
    id 720
    name "POLR2A"
    label "POLR2A"
    colors "#0101FF"
    diffs -34.3320841300918
    totalFlows 63.7664730080125
    degree 1
  ]
  node
  [
    id 721
    name "POLB"
    label "POLB"
    colors "#FFADAD"
    diffs 1.95030139799208
    totalFlows 6.43796420409289
    degree 1
  ]
  node
  [
    id 722
    name "RYBP"
    label "RYBP"
    colors "#FF2222"
    diffs 7.87638231071976
    totalFlows 12.2397014984152
    degree 1
  ]
  node
  [
    id 723
    name "BCL7B"
    label "BCL7B"
    colors "#FFF0F0"
    diffs 1.59303039767175
    totalFlows 1.59303039767175
    degree 1
  ]
  node
  [
    id 724
    name "WDR36"
    label "WDR36"
    colors "#FF3434"
    diffs 5.20018677721561
    totalFlows 5.20018677721561
    degree 1
  ]
  node
  [
    id 725
    name "ZNF573"
    label "ZNF573"
    colors "#8E8EFF"
    diffs -0.235215687614494
    totalFlows 1.30244225553988
    degree 1
  ]
  node
  [
    id 726
    name "METTL5"
    label "METTL5"
    colors "#9797FF"
    diffs -0.078840148977702
    totalFlows 1.30194490987785
    degree 1
  ]
  node
  [
    id 727
    name "NACA"
    label "NACA"
    colors "#4F4FFF"
    diffs -1.72844831551446
    totalFlows 8.71939520517314
    degree 1
  ]
  node
  [
    id 728
    name "NLK"
    label "NLK"
    colors "#FF1919"
    diffs 10.7825702840997
    totalFlows 24.8730792427964
    degree 1
  ]
  node
  [
    id 729
    name "SUGP2"
    label "SUGP2"
    colors "#6565FF"
    diffs -1.16549341797336
    totalFlows 0.419185830341464
    degree 1
  ]
  node
  [
    id 730
    name "ZNF433"
    label "ZNF433"
    colors "#FF6A6A"
    diffs 3.21033459335179
    totalFlows 3.21033459335179
    degree 1
  ]
  node
  [
    id 731
    name "NRM"
    label "NRM"
    colors "#FDFDFF"
    diffs 1.43860031442891
    totalFlows 1.43860031442891
    degree 1
  ]
  node
  [
    id 732
    name "CHAMP1"
    label "CHAMP1"
    colors "#E8E8FF"
    diffs 1.2972898282336
    totalFlows 1.2972898282336
    degree 1
  ]
  node
  [
    id 733
    name "ZSWIM8"
    label "ZSWIM8"
    colors "#FFA8A8"
    diffs 1.96108909435107
    totalFlows 1.96108909435107
    degree 1
  ]
  node
  [
    id 734
    name "BLVRB"
    label "BLVRB"
    colors "#9292FF"
    diffs -0.181862296828888
    totalFlows 1.52152313935993
    degree 1
  ]
  node
  [
    id 735
    name "GNAT2"
    label "GNAT2"
    colors "#F5F5FF"
    diffs 1.40411216271989
    totalFlows 1.40411216271989
    degree 1
  ]
  node
  [
    id 736
    name "CPNE7"
    label "CPNE7"
    colors "#E0E0FF"
    diffs 1.16583971893895
    totalFlows 1.33680038472163
    degree 1
  ]
  node
  [
    id 737
    name "DOCK6"
    label "DOCK6"
    colors "#FFDFDF"
    diffs 1.68638464002865
    totalFlows 1.68638464002865
    degree 1
  ]
  node
  [
    id 738
    name "NR2C2"
    label "NR2C2"
    colors "#2323FF"
    diffs -5.35084392675272
    totalFlows 8.57970803554691
    degree 1
  ]
  node
  [
    id 739
    name "ZBTB39"
    label "ZBTB39"
    colors "#8989FF"
    diffs -0.287083634949366
    totalFlows 1.29158393334867
    degree 1
  ]
  node
  [
    id 740
    name "POP1"
    label "POP1"
    colors "#B9B9FF"
    diffs 0.30787815134993
    totalFlows 3.72039138127595
    degree 1
  ]
  node
  [
    id 741
    name "UFC1"
    label "UFC1"
    colors "#FF2D2D"
    diffs 5.73790019321257
    totalFlows 5.73790019321257
    degree 1
  ]
  node
  [
    id 742
    name "TAF7"
    label "TAF7"
    colors "#1515FF"
    diffs -8.25617921228064
    totalFlows 4.80549660877796
    degree 1
  ]
  node
  [
    id 743
    name "CUX1"
    label "CUX1"
    colors "#FF2121"
    diffs 7.95368574061479
    totalFlows 7.95368574061479
    degree 1
  ]
  node
  [
    id 744
    name "CDK11A"
    label "CDK11A"
    colors "#4C4CFF"
    diffs -1.82675557497017
    totalFlows 11.8531144950447
    degree 1
  ]
  node
  [
    id 745
    name "ERCC4"
    label "ERCC4"
    colors "#9292FF"
    diffs -0.16574824205719
    totalFlows 1.98773070311599
    degree 1
  ]
  node
  [
    id 746
    name "TAOK3"
    label "TAOK3"
    colors "#4444FF"
    diffs -2.10643550027716
    totalFlows 1.36185674570821
    degree 1
  ]
  node
  [
    id 747
    name "RNF4"
    label "RNF4"
    colors "#2525FF"
    diffs -4.75205562633811
    totalFlows 15.7193304949284
    degree 1
  ]
  node
  [
    id 748
    name "UBXN7"
    label "UBXN7"
    colors "#FF0707"
    diffs 24.9308489645556
    totalFlows 53.6792156809136
    degree 1
  ]
  node
  [
    id 749
    name "MVP"
    label "MVP"
    colors "#3434FF"
    diffs -3.30643366339506
    totalFlows 8.1449573077303
    degree 1
  ]
  node
  [
    id 750
    name "FOXP4"
    label "FOXP4"
    colors "#FF6767"
    diffs 3.23967705884656
    totalFlows 3.23967705884656
    degree 1
  ]
  node
  [
    id 751
    name "NADSYN1"
    label "NADSYN1"
    colors "#FFF5F5"
    diffs 1.53927160728328
    totalFlows 1.53927160728328
    degree 1
  ]
  node
  [
    id 752
    name "MTCH2"
    label "MTCH2"
    colors "#EFEFFF"
    diffs 1.34429011632998
    totalFlows 1.34429011632998
    degree 1
  ]
  node
  [
    id 753
    name "RNF19B"
    label "RNF19B"
    colors "#7B7BFF"
    diffs -0.468984133372818
    totalFlows 1.36166281163043
    degree 1
  ]
  node
  [
    id 754
    name "LGMN"
    label "LGMN"
    colors "#6262FF"
    diffs -1.22968158675357
    totalFlows 1.35129624193252
    degree 1
  ]
  node
  [
    id 755
    name "CHPF"
    label "CHPF"
    colors "#7575FF"
    diffs -0.544680250602396
    totalFlows 1.28470700603957
    degree 1
  ]
  node
  [
    id 756
    name "TBRG1"
    label "TBRG1"
    colors "#EFEFFF"
    diffs 1.36692294861877
    totalFlows 1.36692294861877
    degree 1
  ]
  node
  [
    id 757
    name "PDCD2"
    label "PDCD2"
    colors "#FFCFCF"
    diffs 1.77691028720232
    totalFlows 2.42987497147803
    degree 1
  ]
  node
  [
    id 758
    name "ZBED8"
    label "ZBED8"
    colors "#FF6B6B"
    diffs 3.20798839941002
    totalFlows 3.20798839941002
    degree 1
  ]
  node
  [
    id 759
    name "NIT1"
    label "NIT1"
    colors "#EDEDFF"
    diffs 1.32684893390888
    totalFlows 1.32684893390888
    degree 1
  ]
  node
  [
    id 760
    name "PDLIM1"
    label "PDLIM1"
    colors "#FF4C4C"
    diffs 3.7944277694924
    totalFlows 12.239195108867
    degree 1
  ]
  node
  [
    id 761
    name "GTF2H3"
    label "GTF2H3"
    colors "#FF3838"
    diffs 4.84428382129756
    totalFlows 11.1349266799607
    degree 1
  ]
  node
  [
    id 762
    name "ETV5"
    label "ETV5"
    colors "#FF7F7F"
    diffs 2.62183820341678
    totalFlows 2.62183820341678
    degree 1
  ]
  node
  [
    id 763
    name "MFSD3"
    label "MFSD3"
    colors "#FEFEFF"
    diffs 1.44176404272237
    totalFlows 1.44176404272237
    degree 1
  ]
  node
  [
    id 764
    name "WNT11"
    label "WNT11"
    colors "#FFF8F8"
    diffs 1.51733424648625
    totalFlows 1.51733424648625
    degree 1
  ]
  node
  [
    id 765
    name "IER3"
    label "IER3"
    colors "#7676FF"
    diffs -0.52364898291307
    totalFlows 3.22898632361986
    degree 1
  ]
  node
  [
    id 766
    name "DGKD"
    label "DGKD"
    colors "#ABABFF"
    diffs 0.0823594392899021
    totalFlows 1.78170776879718
    degree 1
  ]
  node
  [
    id 767
    name "SEPN1"
    label "SEPN1"
    colors "#BFBFFF"
    diffs 0.42874546530225
    totalFlows 3.26816230390568
    degree 1
  ]
  node
  [
    id 768
    name "DYNC1I2"
    label "DYNC1I2"
    colors "#7B7BFF"
    diffs -0.464436326624714
    totalFlows 1.49063694724944
    degree 1
  ]
  node
  [
    id 769
    name "MRPS18A"
    label "MRPS18A"
    colors "#FFB8B8"
    diffs 1.91255201434238
    totalFlows 1.91255201434238
    degree 1
  ]
  node
  [
    id 770
    name "IFRD1"
    label "IFRD1"
    colors "#FFFAFA"
    diffs 1.4859786122393
    totalFlows 1.4859786122393
    degree 1
  ]
  node
  [
    id 771
    name "ZNF668"
    label "ZNF668"
    colors "#E7E7FF"
    diffs 1.27098727603311
    totalFlows 1.27098727603311
    degree 1
  ]
  node
  [
    id 772
    name "ZNF354A"
    label "ZNF354A"
    colors "#FF6C6C"
    diffs 3.16201918279825
    totalFlows 3.16201918279825
    degree 1
  ]
  node
  [
    id 773
    name "PPP1CB"
    label "PPP1CB"
    colors "#DCDCFF"
    diffs 1.05824141889224
    totalFlows 9.46148285851809
    degree 1
  ]
  node
  [
    id 774
    name "MEF2A"
    label "MEF2A"
    colors "#4F4FFF"
    diffs -1.73575040213213
    totalFlows 3.96838720245527
    degree 1
  ]
  node
  [
    id 775
    name "MBD2"
    label "MBD2"
    colors "#3535FF"
    diffs -3.28466168843114
    totalFlows 3.59801384426669
    degree 1
  ]
  node
  [
    id 776
    name "ITGAE"
    label "ITGAE"
    colors "#A4A4FF"
    diffs 0.00495453854625216
    totalFlows 1.99347651361312
    degree 1
  ]
  node
  [
    id 777
    name "C9orf78"
    label "C9orf78"
    colors "#7575FF"
    diffs -0.552884450044772
    totalFlows 1.44568543457894
    degree 1
  ]
  node
  [
    id 778
    name "ZNF419"
    label "ZNF419"
    colors "#7070FF"
    diffs -0.71502877101021
    totalFlows 1.26675166531244
    degree 1
  ]
  node
  [
    id 779
    name "MAFG"
    label "MAFG"
    colors "#FF1F1F"
    diffs 8.74430167104085
    totalFlows 10.2142614907296
    degree 1
  ]
  node
  [
    id 780
    name "DNMT3A"
    label "DNMT3A"
    colors "#FF3232"
    diffs 5.50024465777663
    totalFlows 10.0816048141979
    degree 1
  ]
  node
  [
    id 781
    name "TTC5"
    label "TTC5"
    colors "#FF7676"
    diffs 3.01735016000542
    totalFlows 3.01735016000542
    degree 1
  ]
  node
  [
    id 782
    name "LRBA"
    label "LRBA"
    colors "#FF7272"
    diffs 3.10877742392789
    totalFlows 4.48814018595174
    degree 1
  ]
  node
  [
    id 783
    name "VPS13A"
    label "VPS13A"
    colors "#F3F3FF"
    diffs 1.38415042026044
    totalFlows 2.73172332279219
    degree 1
  ]
  node
  [
    id 784
    name "ARRB1"
    label "ARRB1"
    colors "#0202FF"
    diffs -31.6365188675521
    totalFlows 98.1805810709899
    degree 1
  ]
  node
  [
    id 785
    name "UBE2I"
    label "UBE2I"
    colors "#FF5252"
    diffs 3.64183343334246
    totalFlows 123.014833039838
    degree 1
  ]
  node
  [
    id 786
    name "CUTC"
    label "CUTC"
    colors "#DEDEFF"
    diffs 1.07748368752124
    totalFlows 1.07748368752124
    degree 1
  ]
  node
  [
    id 787
    name "EHD4"
    label "EHD4"
    colors "#A2A2FF"
    diffs -0.00407086582860217
    totalFlows 10.8126427219117
    degree 1
  ]
  node
  [
    id 788
    name "PBRM1"
    label "PBRM1"
    colors "#2727FF"
    diffs -4.38118483298734
    totalFlows 8.53344701414584
    degree 1
  ]
  node
  [
    id 789
    name "RBFOX2"
    label "RBFOX2"
    colors "#FF1C1C"
    diffs 9.71699783388861
    totalFlows 17.6062596278098
    degree 1
  ]
  node
  [
    id 790
    name "FTL"
    label "FTL"
    colors "#2424FF"
    diffs -4.80027122134755
    totalFlows 1.40201255525026
    degree 1
  ]
  node
  [
    id 791
    name "DDX20"
    label "DDX20"
    colors "#E8E8FF"
    diffs 1.27973106313074
    totalFlows 5.62508527142661
    degree 1
  ]
  node
  [
    id 792
    name "ZNF716"
    label "ZNF716"
    colors "#7676FF"
    diffs -0.529871156395702
    totalFlows 1.25336103165742
    degree 1
  ]
  node
  [
    id 793
    name "ABL1"
    label "ABL1"
    colors "#8C8CFF"
    diffs -0.265298700176061
    totalFlows 206.380741701046
    degree 1
  ]
  node
  [
    id 794
    name "KLF16"
    label "KLF16"
    colors "#FFC3C3"
    diffs 1.84582753062558
    totalFlows 1.84582753062558
    degree 1
  ]
  node
  [
    id 795
    name "ANXA4"
    label "ANXA4"
    colors "#FBFBFF"
    diffs 1.4330448230781
    totalFlows 1.4330448230781
    degree 1
  ]
  node
  [
    id 796
    name "VPS37B"
    label "VPS37B"
    colors "#8585FF"
    diffs -0.310340733929912
    totalFlows 4.64861415726046
    degree 1
  ]
  node
  [
    id 797
    name "BRMS1L"
    label "BRMS1L"
    colors "#FF8A8A"
    diffs 2.37527700309414
    totalFlows 4.32324236476255
    degree 1
  ]
  node
  [
    id 798
    name "GTF2E2"
    label "GTF2E2"
    colors "#FF3939"
    diffs 4.83648514803474
    totalFlows 7.98848967625365
    degree 1
  ]
  node
  [
    id 799
    name "ARNT"
    label "ARNT"
    colors "#6464FF"
    diffs -1.17803931071377
    totalFlows 5.3789506342072
    degree 1
  ]
  node
  [
    id 800
    name "ZNF557"
    label "ZNF557"
    colors "#6060FF"
    diffs -1.27395639125956
    totalFlows 3.55765576797949
    degree 1
  ]
  node
  [
    id 801
    name "TRIM22"
    label "TRIM22"
    colors "#7979FF"
    diffs -0.489211660227344
    totalFlows 3.9973800723807
    degree 1
  ]
  node
  [
    id 802
    name "RPUSD3"
    label "RPUSD3"
    colors "#D2D2FF"
    diffs 0.841188602652447
    totalFlows 0.841188602652447
    degree 1
  ]
  node
  [
    id 803
    name "SMARCAD1"
    label "SMARCAD1"
    colors "#FF0C0C"
    diffs 19.6956394270865
    totalFlows 52.3852474874168
    degree 1
  ]
  node
  [
    id 804
    name "TAF2"
    label "TAF2"
    colors "#FFDADA"
    diffs 1.70267107168722
    totalFlows 3.6535134482477
    degree 1
  ]
  node
  [
    id 805
    name "UQCRQ"
    label "UQCRQ"
    colors "#FF5454"
    diffs 3.61235562246585
    totalFlows 3.61235562246585
    degree 1
  ]
  node
  [
    id 806
    name "GSTZ1"
    label "GSTZ1"
    colors "#FF4343"
    diffs 4.18639467767632
    totalFlows 4.49548412510668
    degree 1
  ]
  node
  [
    id 807
    name "ZNF681"
    label "ZNF681"
    colors "#E4E4FF"
    diffs 1.2376000195367
    totalFlows 1.2376000195367
    degree 1
  ]
  node
  [
    id 808
    name "PDCD5"
    label "PDCD5"
    colors "#FF7878"
    diffs 2.94711230813202
    totalFlows 4.80517605659593
    degree 1
  ]
  node
  [
    id 809
    name "TWF2"
    label "TWF2"
    colors "#FF4949"
    diffs 3.85594364566141
    totalFlows 7.46331368585932
    degree 1
  ]
  node
  [
    id 810
    name "HNRNPDL"
    label "HNRNPDL"
    colors "#FF0808"
    diffs 22.9653136678474
    totalFlows 45.5321636296865
    degree 1
  ]
  node
  [
    id 811
    name "ZMYM2"
    label "ZMYM2"
    colors "#FF6767"
    diffs 3.23279274254775
    totalFlows 10.083135776043
    degree 1
  ]
  node
  [
    id 812
    name "PPIE"
    label "PPIE"
    colors "#FF8989"
    diffs 2.39485965318106
    totalFlows 5.4531506925064
    degree 1
  ]
  node
  [
    id 813
    name "FZD7"
    label "FZD7"
    colors "#5454FF"
    diffs -1.62364487734052
    totalFlows 2.73077176629236
    degree 1
  ]
  node
  [
    id 814
    name "OCIAD2"
    label "OCIAD2"
    colors "#FFBBBB"
    diffs 1.9049251457036
    totalFlows 1.9049251457036
    degree 1
  ]
  node
  [
    id 815
    name "CSRP2"
    label "CSRP2"
    colors "#9090FF"
    diffs -0.190737233266856
    totalFlows 1.51281433373426
    degree 1
  ]
  node
  [
    id 816
    name "TCAF1"
    label "TCAF1"
    colors "#5E5EFF"
    diffs -1.3126398406876
    totalFlows 3.31880004920491
    degree 1
  ]
  node
  [
    id 817
    name "ENDOG"
    label "ENDOG"
    colors "#FF1F1F"
    diffs 8.43316566728574
    totalFlows 8.43316566728574
    degree 1
  ]
  node
  [
    id 818
    name "MARCKS"
    label "MARCKS"
    colors "#2626FF"
    diffs -4.71278115341638
    totalFlows 1.27841939406839
    degree 1
  ]
  node
  [
    id 819
    name "LPIN1"
    label "LPIN1"
    colors "#F0F0FF"
    diffs 1.36713682899492
    totalFlows 1.89872294615464
    degree 1
  ]
  node
  [
    id 820
    name "TBK1"
    label "TBK1"
    colors "#1313FF"
    diffs -8.50534208696043
    totalFlows 52.2124025367024
    degree 1
  ]
  node
  [
    id 821
    name "SCYL1"
    label "SCYL1"
    colors "#3030FF"
    diffs -3.64770010411167
    totalFlows 2.22398529433612
    degree 1
  ]
  node
  [
    id 822
    name "NRBF2"
    label "NRBF2"
    colors "#7474FF"
    diffs -0.589685885562284
    totalFlows 8.54730334565151
    degree 1
  ]
  node
  [
    id 823
    name "MYOCD"
    label "MYOCD"
    colors "#FF8585"
    diffs 2.47115852776141
    totalFlows 7.03762590352359
    degree 1
  ]
  node
  [
    id 824
    name "CD81"
    label "CD81"
    colors "#1818FF"
    diffs -7.13560006025715
    totalFlows 26.6094980753024
    degree 1
  ]
  node
  [
    id 825
    name "TP53"
    label "TP53"
    colors "#FF0101"
    diffs 49.8893900372888
    totalFlows 361.017612692398
    degree 1
  ]
  node
  [
    id 826
    name "ZNF844"
    label "ZNF844"
    colors "#FF4141"
    diffs 4.24982801304846
    totalFlows 6.37768788568692
    degree 1
  ]
  node
  [
    id 827
    name "HMGB1"
    label "HMGB1"
    colors "#FF8282"
    diffs 2.51051660412104
    totalFlows 31.4839370966959
    degree 1
  ]
  node
  [
    id 828
    name "CNOT8"
    label "CNOT8"
    colors "#2A2AFF"
    diffs -4.05310430762526
    totalFlows 6.76134393915717
    degree 1
  ]
  node
  [
    id 829
    name "ZNF420"
    label "ZNF420"
    colors "#7272FF"
    diffs -0.627512343946014
    totalFlows 2.56214886610397
    degree 1
  ]
  node
  [
    id 830
    name "BAG1"
    label "BAG1"
    colors "#FF7373"
    diffs 3.0688891437235
    totalFlows 10.9926332338572
    degree 1
  ]
  node
  [
    id 831
    name "LPP"
    label "LPP"
    colors "#2121FF"
    diffs -5.51014891289348
    totalFlows 2.96797450135328
    degree 1
  ]
  node
  [
    id 832
    name "C1orf35"
    label "C1orf35"
    colors "#EBEBFF"
    diffs 1.32293507096311
    totalFlows 3.10433861150125
    degree 1
  ]
  node
  [
    id 833
    name "USP11"
    label "USP11"
    colors "#1B1BFF"
    diffs -6.7034549352886
    totalFlows 11.0395707523024
    degree 1
  ]
  node
  [
    id 834
    name "IP6K2"
    label "IP6K2"
    colors "#F3F3FF"
    diffs 1.39897215372728
    totalFlows 1.39897215372728
    degree 1
  ]
  node
  [
    id 835
    name "ARID4A"
    label "ARID4A"
    colors "#B0B0FF"
    diffs 0.145164290491731
    totalFlows 2.09664841241242
    degree 1
  ]
  node
  [
    id 836
    name "VAV1"
    label "VAV1"
    colors "#0606FF"
    diffs -21.5449045632828
    totalFlows 53.1895326227175
    degree 1
  ]
  node
  [
    id 837
    name "ZNF281"
    label "ZNF281"
    colors "#6767FF"
    diffs -1.1422114354584
    totalFlows 3.58289377802869
    degree 1
  ]
  node
  [
    id 838
    name "PLEKHF1"
    label "PLEKHF1"
    colors "#FCFCFF"
    diffs 1.4331045214264
    totalFlows 1.4331045214264
    degree 1
  ]
  node
  [
    id 839
    name "BCL6"
    label "BCL6"
    colors "#FF1212"
    diffs 14.4689516720667
    totalFlows 25.0906599305152
    degree 1
  ]
  node
  [
    id 840
    name "TTF2"
    label "TTF2"
    colors "#FFF6F6"
    diffs 1.53494025745814
    totalFlows 10.2249447447292
    degree 1
  ]
  node
  [
    id 841
    name "PPP2R5C"
    label "PPP2R5C"
    colors "#FFFCFC"
    diffs 1.46828551175909
    totalFlows 4.57146815580929
    degree 1
  ]
  node
  [
    id 842
    name "CTTNBP2NL"
    label "CTTNBP2NL"
    colors "#FF8484"
    diffs 2.49926470904532
    totalFlows 4.46586241071979
    degree 1
  ]
  node
  [
    id 843
    name "KLF9"
    label "KLF9"
    colors "#F0F0FF"
    diffs 1.37123613710591
    totalFlows 1.37123613710591
    degree 1
  ]
  node
  [
    id 844
    name "MDM2"
    label "MDM2"
    colors "#0E0EFF"
    diffs -11.0554568972124
    totalFlows 104.692055550159
    degree 1
  ]
  node
  [
    id 845
    name "FOXM1"
    label "FOXM1"
    colors "#CFCFFF"
    diffs 0.809797232747963
    totalFlows 16.4689499914035
    degree 1
  ]
  edge
  [
    source 0
    target 1
    weight 0.999184562036705
    correlation -0.999184562036705
    sign -1
  ]
  edge
  [
    source 0
    target 2
    weight 0.999006787747029
    correlation -0.999006787747029
    sign -1
  ]
  edge
  [
    source 0
    target 3
    weight 0.99886097000122
    correlation -0.99886097000122
    sign -1
  ]
  edge
  [
    source 0
    target 4
    weight 0.99796119708815
    correlation -0.99796119708815
    sign -1
  ]
  edge
  [
    source 0
    target 5
    weight 0.997923757339086
    correlation -0.997923757339086
    sign -1
  ]
  edge
  [
    source 0
    target 6
    weight 0.999518709090892
    correlation 0.999518709090892
    sign 1
  ]
  edge
  [
    source 0
    target 7
    weight 0.997127601412512
    correlation 0.997127601412512
    sign 1
  ]
  edge
  [
    source 0
    target 8
    weight 0.994510126471975
    correlation 0.994510126471975
    sign 1
  ]
  edge
  [
    source 0
    target 9
    weight 0.99442994966461
    correlation 0.99442994966461
    sign 1
  ]
  edge
  [
    source 0
    target 10
    weight 0.993956254081803
    correlation -0.993956254081803
    sign -1
  ]
  edge
  [
    source 0
    target 11
    weight 0.993579741551637
    correlation -0.993579741551637
    sign -1
  ]
  edge
  [
    source 0
    target 12
    weight 0.536506412653127
    correlation -0.998146430813063
    sign -1
  ]
  edge
  [
    source 0
    target 13
    weight 0.99220558047662
    correlation -0.99220558047662
    sign -1
  ]
  edge
  [
    source 0
    target 14
    weight 0.991805153130037
    correlation 0.991805153130037
    sign 1
  ]
  edge
  [
    source 0
    target 15
    weight 0.991626711050988
    correlation 0.991626711050988
    sign 1
  ]
  edge
  [
    source 0
    target 16
    weight 0.931251476931949
    correlation 0.992002027586901
    sign 1
  ]
  edge
  [
    source 0
    target 17
    weight 0.99021112214216
    correlation 0.99021112214216
    sign 1
  ]
  edge
  [
    source 0
    target 18
    weight 0.989728742635299
    correlation -0.989728742635299
    sign -1
  ]
  edge
  [
    source 0
    target 19
    weight 0.98951643625828
    correlation -0.98951643625828
    sign -1
  ]
  edge
  [
    source 0
    target 20
    weight 0.989446933948051
    correlation -0.989446933948051
    sign -1
  ]
  edge
  [
    source 0
    target 21
    weight 0.989052416332326
    correlation 0.989052416332326
    sign 1
  ]
  edge
  [
    source 0
    target 22
    weight 0.988227400414626
    correlation 0.988227400414626
    sign 1
  ]
  edge
  [
    source 0
    target 23
    weight 0.988191283342023
    correlation 0.988191283342023
    sign 1
  ]
  edge
  [
    source 0
    target 24
    weight 0.547400408693473
    correlation -0.989771804055156
    sign -1
  ]
  edge
  [
    source 0
    target 25
    weight 0.987854084775159
    correlation -0.987854084775159
    sign -1
  ]
  edge
  [
    source 0
    target 26
    weight 0.987628537040242
    correlation -0.987628537040242
    sign -1
  ]
  edge
  [
    source 0
    target 27
    weight 0.985882136812748
    correlation 0.985882136812748
    sign 1
  ]
  edge
  [
    source 0
    target 28
    weight 0.983529035748062
    correlation 0.983529035748062
    sign 1
  ]
  edge
  [
    source 0
    target 29
    weight 0.983257567442905
    correlation 0.983257567442905
    sign 1
  ]
  edge
  [
    source 0
    target 30
    weight 0.867526049234946
    correlation -0.997982975309481
    sign -1
  ]
  edge
  [
    source 0
    target 31
    weight 0.999680035305375
    correlation -0.999680035305375
    sign -1
  ]
  edge
  [
    source 0
    target 32
    weight 0.982013511395333
    correlation 0.982013511395333
    sign 1
  ]
  edge
  [
    source 0
    target 33
    weight 0.981809891077237
    correlation -0.981809891077237
    sign -1
  ]
  edge
  [
    source 0
    target 34
    weight 0.98253687164094
    correlation -0.98253687164094
    sign -1
  ]
  edge
  [
    source 0
    target 35
    weight 0.981128618830199
    correlation 0.981128618830199
    sign 1
  ]
  edge
  [
    source 0
    target 36
    weight 0.983738012148999
    correlation -0.983738012148999
    sign -1
  ]
  edge
  [
    source 0
    target 37
    weight 0.706051436385983
    correlation 0.986590438520577
    sign 1
  ]
  edge
  [
    source 0
    target 38
    weight 0.952995026014057
    correlation -0.989080961591034
    sign -1
  ]
  edge
  [
    source 0
    target 39
    weight 0.979727953408949
    correlation 0.979727953408949
    sign 1
  ]
  edge
  [
    source 0
    target 40
    weight 0.979686753342473
    correlation 0.979686753342473
    sign 1
  ]
  edge
  [
    source 0
    target 41
    weight 0.97837408944836
    correlation -0.97837408944836
    sign -1
  ]
  edge
  [
    source 0
    target 42
    weight 0.980801293783359
    correlation -0.980801293783359
    sign -1
  ]
  edge
  [
    source 0
    target 43
    weight 0.996304648417858
    correlation 0.996304648417858
    sign 1
  ]
  edge
  [
    source 0
    target 44
    weight 0.976720797154631
    correlation -0.976720797154631
    sign -1
  ]
  edge
  [
    source 0
    target 45
    weight 0.997366583824268
    correlation -0.997366583824268
    sign -1
  ]
  edge
  [
    source 0
    target 46
    weight 0.975645192171918
    correlation -0.975645192171918
    sign -1
  ]
  edge
  [
    source 0
    target 47
    weight 0.975494469323639
    correlation 0.975494469323639
    sign 1
  ]
  edge
  [
    source 0
    target 48
    weight 0.975460041276445
    correlation 0.975460041276445
    sign 1
  ]
  edge
  [
    source 0
    target 49
    weight 0.975390122313878
    correlation -0.975390122313878
    sign -1
  ]
  edge
  [
    source 0
    target 50
    weight 0.975349189677474
    correlation 0.975349189677474
    sign 1
  ]
  edge
  [
    source 0
    target 51
    weight 0.975284446494182
    correlation -0.975284446494182
    sign -1
  ]
  edge
  [
    source 0
    target 52
    weight 0.974639738129556
    correlation -0.974639738129556
    sign -1
  ]
  edge
  [
    source 0
    target 53
    weight 0.974380243138621
    correlation -0.974380243138621
    sign -1
  ]
  edge
  [
    source 0
    target 54
    weight 0.974015818114983
    correlation -0.974015818114983
    sign -1
  ]
  edge
  [
    source 0
    target 55
    weight 0.994921301339951
    correlation 0.994921301339951
    sign 1
  ]
  edge
  [
    source 0
    target 56
    weight 0.973905802969282
    correlation -0.973905802969282
    sign -1
  ]
  edge
  [
    source 0
    target 57
    weight 0.981591016663804
    correlation -0.981591016663804
    sign -1
  ]
  edge
  [
    source 0
    target 58
    weight 0.999852631153173
    correlation 0.999852631153173
    sign 1
  ]
  edge
  [
    source 0
    target 59
    weight 0.972250259698945
    correlation -0.972250259698945
    sign -1
  ]
  edge
  [
    source 0
    target 60
    weight 0.971941054450358
    correlation -0.971941054450358
    sign -1
  ]
  edge
  [
    source 0
    target 61
    weight 0.970116702713042
    correlation 0.970116702713042
    sign 1
  ]
  edge
  [
    source 0
    target 62
    weight 0.969129915816865
    correlation -0.969129915816865
    sign -1
  ]
  edge
  [
    source 0
    target 63
    weight 0.9671426240673
    correlation -0.9671426240673
    sign -1
  ]
  edge
  [
    source 0
    target 64
    weight 0.966735159618608
    correlation -0.966735159618608
    sign -1
  ]
  edge
  [
    source 0
    target 65
    weight 0.947072226353199
    correlation 0.993491934057963
    sign 1
  ]
  edge
  [
    source 0
    target 66
    weight 0.986401067197648
    correlation -0.986401067197648
    sign -1
  ]
  edge
  [
    source 0
    target 67
    weight 0.019030396548991
    correlation 0.969622041126594
    sign 1
  ]
  edge
  [
    source 0
    target 68
    weight 0.982665343528299
    correlation -0.982665343528299
    sign -1
  ]
  edge
  [
    source 0
    target 69
    weight 0.964997730999767
    correlation 0.964997730999767
    sign 1
  ]
  edge
  [
    source 0
    target 70
    weight 0.964852948989466
    correlation -0.964852948989466
    sign -1
  ]
  edge
  [
    source 0
    target 71
    weight 0.978105170953851
    correlation 0.978105170953851
    sign 1
  ]
  edge
  [
    source 0
    target 72
    weight 0.964608644170596
    correlation -0.964608644170596
    sign -1
  ]
  edge
  [
    source 0
    target 73
    weight 0.913678867753988
    correlation -0.997507622194107
    sign -1
  ]
  edge
  [
    source 0
    target 74
    weight 0.981627130904777
    correlation 0.981627130904777
    sign 1
  ]
  edge
  [
    source 0
    target 75
    weight 0.998642884232399
    correlation 0.998642884232399
    sign 1
  ]
  edge
  [
    source 0
    target 76
    weight 0.957131133161444
    correlation 0.957131133161444
    sign 1
  ]
  edge
  [
    source 0
    target 77
    weight 0.955358588508076
    correlation -0.955358588508076
    sign -1
  ]
  edge
  [
    source 0
    target 78
    weight 0.954651777804918
    correlation -0.954651777804918
    sign -1
  ]
  edge
  [
    source 0
    target 79
    weight 0.95399393975462
    correlation -0.95399393975462
    sign -1
  ]
  edge
  [
    source 0
    target 80
    weight 0.982202870271222
    correlation 0.982202870271222
    sign 1
  ]
  edge
  [
    source 0
    target 81
    weight 0.971920874505041
    correlation -0.971920874505041
    sign -1
  ]
  edge
  [
    source 0
    target 82
    weight 0.971867042155437
    correlation 0.979539202955283
    sign 1
  ]
  edge
  [
    source 0
    target 83
    weight 0.950502946341933
    correlation -0.950502946341933
    sign -1
  ]
  edge
  [
    source 0
    target 84
    weight 0.966226669916701
    correlation 0.966226669916701
    sign 1
  ]
  edge
  [
    source 0
    target 85
    weight 0.955053672662097
    correlation -0.955053672662097
    sign -1
  ]
  edge
  [
    source 0
    target 86
    weight 0.995933022834359
    correlation 0.995933022834359
    sign 1
  ]
  edge
  [
    source 0
    target 87
    weight 0.96467612652756
    correlation -0.96467612652756
    sign -1
  ]
  edge
  [
    source 0
    target 88
    weight 0.946865090049025
    correlation 0.946865090049025
    sign 1
  ]
  edge
  [
    source 0
    target 89
    weight 0.946838602055274
    correlation 0.946838602055274
    sign 1
  ]
  edge
  [
    source 0
    target 90
    weight 0.989426951987517
    correlation -0.989426951987517
    sign -1
  ]
  edge
  [
    source 0
    target 91
    weight 0.945495405214372
    correlation 0.945495405214372
    sign 1
  ]
  edge
  [
    source 0
    target 92
    weight 0.950452278171954
    correlation 0.950452278171954
    sign 1
  ]
  edge
  [
    source 0
    target 93
    weight 0.942312069218073
    correlation 0.942312069218073
    sign 1
  ]
  edge
  [
    source 0
    target 94
    weight 0.941021812542357
    correlation -0.941021812542357
    sign -1
  ]
  edge
  [
    source 0
    target 95
    weight 0.940410237025838
    correlation -0.940410237025838
    sign -1
  ]
  edge
  [
    source 0
    target 96
    weight 0.939225944227951
    correlation -0.939225944227951
    sign -1
  ]
  edge
  [
    source 0
    target 97
    weight 0.958484058273535
    correlation -0.958484058273535
    sign -1
  ]
  edge
  [
    source 0
    target 98
    weight 0.93813196214916
    correlation -0.93813196214916
    sign -1
  ]
  edge
  [
    source 0
    target 99
    weight 0.253831813039749
    correlation -0.972665651602377
    sign -1
  ]
  edge
  [
    source 0
    target 100
    weight 0.936750481297126
    correlation 0.936750481297126
    sign 1
  ]
  edge
  [
    source 0
    target 101
    weight 0.936320641716016
    correlation 0.936320641716016
    sign 1
  ]
  edge
  [
    source 0
    target 102
    weight 0.935940503459498
    correlation 0.935940503459498
    sign 1
  ]
  edge
  [
    source 0
    target 103
    weight 0.96092692117017
    correlation -0.96092692117017
    sign -1
  ]
  edge
  [
    source 0
    target 104
    weight 0.231543802697475
    correlation -0.972662879409283
    sign -1
  ]
  edge
  [
    source 0
    target 105
    weight 0.849637975537577
    correlation 0.971988435091866
    sign 1
  ]
  edge
  [
    source 0
    target 106
    weight 0.882598488793007
    correlation 0.96687718796547
    sign 1
  ]
  edge
  [
    source 0
    target 107
    weight 0.974152735803341
    correlation 0.974152735803341
    sign 1
  ]
  edge
  [
    source 0
    target 108
    weight 0.933785384798679
    correlation -0.933785384798679
    sign -1
  ]
  edge
  [
    source 0
    target 109
    weight 0.933654904892711
    correlation -0.933654904892711
    sign -1
  ]
  edge
  [
    source 0
    target 110
    weight 0.933464992151476
    correlation -0.933464992151476
    sign -1
  ]
  edge
  [
    source 0
    target 111
    weight 0.934362028705158
    correlation -0.998851534728738
    sign -1
  ]
  edge
  [
    source 0
    target 112
    weight 0.999963982383551
    correlation 0.999963982383551
    sign 1
  ]
  edge
  [
    source 0
    target 113
    weight 0.932277631152424
    correlation -0.932277631152424
    sign -1
  ]
  edge
  [
    source 0
    target 114
    weight 0.932233688382307
    correlation 0.932233688382307
    sign 1
  ]
  edge
  [
    source 0
    target 115
    weight 0.974731739708943
    correlation 0.974731739708943
    sign 1
  ]
  edge
  [
    source 0
    target 116
    weight 0.930401650395223
    correlation -0.930401650395223
    sign -1
  ]
  edge
  [
    source 0
    target 117
    weight 0.99334796963392
    correlation 0.99334796963392
    sign 1
  ]
  edge
  [
    source 0
    target 118
    weight 0.927419207771834
    correlation 0.927419207771834
    sign 1
  ]
  edge
  [
    source 0
    target 119
    weight 0.970411138505356
    correlation -0.970411138505356
    sign -1
  ]
  edge
  [
    source 0
    target 120
    weight 0.972132990700172
    correlation 0.972132990700172
    sign 1
  ]
  edge
  [
    source 0
    target 121
    weight 0.926039279565679
    correlation -0.926039279565679
    sign -1
  ]
  edge
  [
    source 0
    target 122
    weight 0.435112486465956
    correlation -0.949764076746537
    sign -1
  ]
  edge
  [
    source 0
    target 123
    weight 0.924171859257136
    correlation 0.924171859257136
    sign 1
  ]
  edge
  [
    source 0
    target 124
    weight 0.945713054164532
    correlation 0.945713054164532
    sign 1
  ]
  edge
  [
    source 0
    target 125
    weight 0.430035434555646
    correlation 0.994499587272165
    sign 1
  ]
  edge
  [
    source 0
    target 126
    weight 0.921052058361151
    correlation -0.921052058361151
    sign -1
  ]
  edge
  [
    source 0
    target 127
    weight 0.920987942376308
    correlation -0.920987942376308
    sign -1
  ]
  edge
  [
    source 0
    target 128
    weight 0.999787480122096
    correlation 0.999787480122096
    sign 1
  ]
  edge
  [
    source 0
    target 129
    weight 0.920098385983692
    correlation -0.920098385983692
    sign -1
  ]
  edge
  [
    source 0
    target 130
    weight 0.957354809316879
    correlation -0.959446273292296
    sign -1
  ]
  edge
  [
    source 0
    target 131
    weight 0.934712372365974
    correlation -0.934712372365974
    sign -1
  ]
  edge
  [
    source 0
    target 132
    weight 0.137417832671508
    correlation -0.96211061003082
    sign -1
  ]
  edge
  [
    source 0
    target 133
    weight 0.91842352914052
    correlation -0.91842352914052
    sign -1
  ]
  edge
  [
    source 0
    target 134
    weight 0.992673784267497
    correlation -0.992673784267497
    sign -1
  ]
  edge
  [
    source 0
    target 135
    weight 0.764389560484896
    correlation -0.99220419314064
    sign -1
  ]
  edge
  [
    source 0
    target 136
    weight 0.918007737941647
    correlation -0.918007737941647
    sign -1
  ]
  edge
  [
    source 0
    target 137
    weight 0.916775904707554
    correlation -0.916775904707554
    sign -1
  ]
  edge
  [
    source 0
    target 138
    weight 0.916693890947903
    correlation -0.916693890947903
    sign -1
  ]
  edge
  [
    source 0
    target 139
    weight 0.916687981150402
    correlation 0.916687981150402
    sign 1
  ]
  edge
  [
    source 0
    target 140
    weight 0.969968422877441
    correlation -0.969968422877441
    sign -1
  ]
  edge
  [
    source 0
    target 141
    weight 0.916610803428794
    correlation 0.916610803428794
    sign 1
  ]
  edge
  [
    source 0
    target 142
    weight 0.917849421025795
    correlation -0.998605506660341
    sign -1
  ]
  edge
  [
    source 0
    target 143
    weight 0.937457973578394
    correlation -0.937457973578394
    sign -1
  ]
  edge
  [
    source 0
    target 144
    weight 0.91590374769738
    correlation 0.91590374769738
    sign 1
  ]
  edge
  [
    source 0
    target 145
    weight 0.941269244843654
    correlation -0.941269244843654
    sign -1
  ]
  edge
  [
    source 0
    target 146
    weight 0.915637891919775
    correlation -0.915637891919775
    sign -1
  ]
  edge
  [
    source 0
    target 147
    weight 0.482672972973096
    correlation 0.97454844855618
    sign 1
  ]
  edge
  [
    source 0
    target 148
    weight 0.915019591469211
    correlation 0.915019591469211
    sign 1
  ]
  edge
  [
    source 0
    target 149
    weight 0.913621629649416
    correlation 0.913621629649416
    sign 1
  ]
  edge
  [
    source 0
    target 150
    weight 0.376832633382209
    correlation -0.958724790680773
    sign -1
  ]
  edge
  [
    source 0
    target 151
    weight 0.977516968984786
    correlation -0.977516968984786
    sign -1
  ]
  edge
  [
    source 0
    target 152
    weight 0.91067114505362
    correlation -0.91067114505362
    sign -1
  ]
  edge
  [
    source 0
    target 153
    weight 0.91053521657256
    correlation 0.91053521657256
    sign 1
  ]
  edge
  [
    source 0
    target 154
    weight 0.909797208673904
    correlation -0.909797208673904
    sign -1
  ]
  edge
  [
    source 0
    target 155
    weight 0.952254377528597
    correlation 0.9550404830954
    sign 1
  ]
  edge
  [
    source 0
    target 156
    weight 0.479237797380636
    correlation -0.943820126682259
    sign -1
  ]
  edge
  [
    source 0
    target 157
    weight 0.909179477139241
    correlation -0.909179477139241
    sign -1
  ]
  edge
  [
    source 0
    target 158
    weight 0.933765385788426
    correlation 0.933765385788426
    sign 1
  ]
  edge
  [
    source 0
    target 159
    weight 0.908890367575447
    correlation -0.908890367575447
    sign -1
  ]
  edge
  [
    source 0
    target 160
    weight 0.908429520871179
    correlation -0.908429520871179
    sign -1
  ]
  edge
  [
    source 0
    target 161
    weight 0.908379744543619
    correlation 0.908379744543619
    sign 1
  ]
  edge
  [
    source 0
    target 162
    weight 0.993358638179399
    correlation -0.993358638179399
    sign -1
  ]
  edge
  [
    source 0
    target 163
    weight 0.906935729422796
    correlation 0.906935729422796
    sign 1
  ]
  edge
  [
    source 0
    target 164
    weight 0.90568825886602
    correlation -0.90568825886602
    sign -1
  ]
  edge
  [
    source 0
    target 165
    weight 0.942170871924571
    correlation 0.942170871924571
    sign 1
  ]
  edge
  [
    source 0
    target 166
    weight 0.980811812490155
    correlation 0.980811812490155
    sign 1
  ]
  edge
  [
    source 0
    target 167
    weight 0.916946379390177
    correlation 0.916946379390177
    sign 1
  ]
  edge
  [
    source 0
    target 168
    weight 0.177293135531673
    correlation -0.993377816632219
    sign -1
  ]
  edge
  [
    source 0
    target 169
    weight 0.952700187337624
    correlation 0.952700187337624
    sign 1
  ]
  edge
  [
    source 0
    target 170
    weight 0.901176280058009
    correlation -0.901176280058009
    sign -1
  ]
  edge
  [
    source 0
    target 171
    weight 0.992574470048411
    correlation 0.992574470048411
    sign 1
  ]
  edge
  [
    source 0
    target 172
    weight 0.900404986826068
    correlation -0.900404986826068
    sign -1
  ]
  edge
  [
    source 0
    target 173
    weight 0.969796365884729
    correlation 0.969796365884729
    sign 1
  ]
  edge
  [
    source 0
    target 174
    weight 0.898460093410566
    correlation 0.898460093410566
    sign 1
  ]
  edge
  [
    source 0
    target 175
    weight 0.997011073431137
    correlation 0.997011073431137
    sign 1
  ]
  edge
  [
    source 0
    target 176
    weight 0.906921970779505
    correlation 0.906921970779505
    sign 1
  ]
  edge
  [
    source 0
    target 177
    weight 0.897892085260282
    correlation -0.897892085260282
    sign -1
  ]
  edge
  [
    source 0
    target 178
    weight 0.982551617891178
    correlation 0.982551617891178
    sign 1
  ]
  edge
  [
    source 0
    target 179
    weight 0.912204978854866
    correlation -0.984007462440581
    sign -1
  ]
  edge
  [
    source 0
    target 180
    weight 0.895416042647556
    correlation -0.895416042647556
    sign -1
  ]
  edge
  [
    source 0
    target 181
    weight 0.898257642989269
    correlation 0.898257642989269
    sign 1
  ]
  edge
  [
    source 0
    target 182
    weight 0.894203069186514
    correlation 0.894203069186514
    sign 1
  ]
  edge
  [
    source 0
    target 183
    weight 0.991314756755007
    correlation 0.991314756755007
    sign 1
  ]
  edge
  [
    source 0
    target 184
    weight 0.894059000240728
    correlation 0.894059000240728
    sign 1
  ]
  edge
  [
    source 0
    target 185
    weight 0.970969645771806
    correlation 0.970969645771806
    sign 1
  ]
  edge
  [
    source 0
    target 186
    weight 0.959643066462305
    correlation -0.959643066462305
    sign -1
  ]
  edge
  [
    source 0
    target 187
    weight 0.973429651412298
    correlation 0.973429651412298
    sign 1
  ]
  edge
  [
    source 0
    target 188
    weight 0.892418470158337
    correlation 0.892418470158337
    sign 1
  ]
  edge
  [
    source 0
    target 189
    weight 0.992314137395504
    correlation -0.992314137395504
    sign -1
  ]
  edge
  [
    source 0
    target 190
    weight 0.891160975654998
    correlation -0.891160975654998
    sign -1
  ]
  edge
  [
    source 0
    target 191
    weight 0.889324427299708
    correlation 0.889324427299708
    sign 1
  ]
  edge
  [
    source 0
    target 192
    weight 0.888941048720232
    correlation 0.888941048720232
    sign 1
  ]
  edge
  [
    source 0
    target 193
    weight 0.975404161337699
    correlation 0.991580678690848
    sign 1
  ]
  edge
  [
    source 0
    target 194
    weight 0.972157533371145
    correlation -0.972157533371145
    sign -1
  ]
  edge
  [
    source 0
    target 195
    weight 0.70367875443883
    correlation 0.912751440348037
    sign 1
  ]
  edge
  [
    source 0
    target 196
    weight 0.895311203498371
    correlation -0.895311203498371
    sign -1
  ]
  edge
  [
    source 0
    target 197
    weight 0.887065295924914
    correlation 0.887065295924914
    sign 1
  ]
  edge
  [
    source 0
    target 198
    weight 0.910774221158039
    correlation 0.910774221158039
    sign 1
  ]
  edge
  [
    source 0
    target 199
    weight 0.886384349116391
    correlation 0.886384349116391
    sign 1
  ]
  edge
  [
    source 0
    target 200
    weight 0.954154635726543
    correlation 0.954154635726543
    sign 1
  ]
  edge
  [
    source 0
    target 201
    weight 0.886049826763693
    correlation 0.886049826763693
    sign 1
  ]
  edge
  [
    source 0
    target 202
    weight 0.885716468154655
    correlation -0.885716468154655
    sign -1
  ]
  edge
  [
    source 0
    target 203
    weight 0.885044647976924
    correlation -0.885044647976924
    sign -1
  ]
  edge
  [
    source 0
    target 204
    weight 0.884898478137523
    correlation 0.884898478137523
    sign 1
  ]
  edge
  [
    source 0
    target 205
    weight 0.884878046931617
    correlation -0.884878046931617
    sign -1
  ]
  edge
  [
    source 0
    target 206
    weight 0.980692999386577
    correlation -0.980692999386577
    sign -1
  ]
  edge
  [
    source 0
    target 207
    weight 0.883724159567495
    correlation 0.883724159567495
    sign 1
  ]
  edge
  [
    source 0
    target 208
    weight 0.898618245851613
    correlation -0.898618245851613
    sign -1
  ]
  edge
  [
    source 0
    target 209
    weight 0.883429874023217
    correlation 0.883429874023217
    sign 1
  ]
  edge
  [
    source 0
    target 210
    weight 0.883020181209923
    correlation 0.883020181209923
    sign 1
  ]
  edge
  [
    source 0
    target 211
    weight 0.914141228660629
    correlation -0.914141228660629
    sign -1
  ]
  edge
  [
    source 0
    target 212
    weight 0.972015367749204
    correlation 0.972015367749204
    sign 1
  ]
  edge
  [
    source 0
    target 213
    weight 0.971479008715637
    correlation 0.971479008715637
    sign 1
  ]
  edge
  [
    source 0
    target 214
    weight 0.912890443824472
    correlation 0.912890443824472
    sign 1
  ]
  edge
  [
    source 0
    target 215
    weight 0.88162772050868
    correlation -0.88162772050868
    sign -1
  ]
  edge
  [
    source 0
    target 216
    weight 0.881616024325458
    correlation 0.881616024325458
    sign 1
  ]
  edge
  [
    source 0
    target 217
    weight 0.925737014040017
    correlation -0.952283830324068
    sign -1
  ]
  edge
  [
    source 0
    target 218
    weight 0.507864881759398
    correlation 0.992910097512054
    sign 1
  ]
  edge
  [
    source 0
    target 219
    weight 0.905114707569602
    correlation 0.973925441442624
    sign 1
  ]
  edge
  [
    source 0
    target 220
    weight 0.881121975393429
    correlation -0.881121975393429
    sign -1
  ]
  edge
  [
    source 0
    target 221
    weight 0.881072236937122
    correlation 0.881072236937122
    sign 1
  ]
  edge
  [
    source 0
    target 222
    weight 0.881035934412635
    correlation -0.881035934412635
    sign -1
  ]
  edge
  [
    source 0
    target 223
    weight 0.928506372169602
    correlation 0.947956096437743
    sign 1
  ]
  edge
  [
    source 0
    target 224
    weight 0.943857371157323
    correlation -0.943857371157323
    sign -1
  ]
  edge
  [
    source 0
    target 225
    weight 0.897642842591653
    correlation 0.979786568204407
    sign 1
  ]
  edge
  [
    source 0
    target 226
    weight 0.96057248244473
    correlation -0.96057248244473
    sign -1
  ]
  edge
  [
    source 0
    target 227
    weight 0.92088113780251
    correlation 0.954111342089211
    sign 1
  ]
  edge
  [
    source 0
    target 228
    weight 0.896974479415097
    correlation 0.896974479415097
    sign 1
  ]
  edge
  [
    source 0
    target 229
    weight 0.877940066378476
    correlation -0.877940066378476
    sign -1
  ]
  edge
  [
    source 0
    target 230
    weight 0.902624124909074
    correlation 0.971335945120435
    sign 1
  ]
  edge
  [
    source 0
    target 231
    weight 0.886983775702416
    correlation 0.984378613112879
    sign 1
  ]
  edge
  [
    source 0
    target 232
    weight 0.912519556518659
    correlation 0.956598847776881
    sign 1
  ]
  edge
  [
    source 0
    target 233
    weight 0.908152431402405
    correlation -0.908152431402405
    sign -1
  ]
  edge
  [
    source 0
    target 234
    weight 0.963095794969475
    correlation -0.963095794969475
    sign -1
  ]
  edge
  [
    source 0
    target 235
    weight 0.922646546640798
    correlation -0.922646546640798
    sign -1
  ]
  edge
  [
    source 0
    target 236
    weight 0.98281686883243
    correlation 0.98281686883243
    sign 1
  ]
  edge
  [
    source 0
    target 237
    weight 0.871410174895045
    correlation -0.871410174895045
    sign -1
  ]
  edge
  [
    source 0
    target 238
    weight 0.871267485492947
    correlation 0.871267485492947
    sign 1
  ]
  edge
  [
    source 0
    target 239
    weight 0.869175680309527
    correlation 0.869175680309527
    sign 1
  ]
  edge
  [
    source 0
    target 240
    weight 0.868511994493077
    correlation -0.868511994493077
    sign -1
  ]
  edge
  [
    source 0
    target 241
    weight 0.868505324451528
    correlation -0.868505324451528
    sign -1
  ]
  edge
  [
    source 0
    target 242
    weight 0.963412088794227
    correlation -0.963412088794227
    sign -1
  ]
  edge
  [
    source 0
    target 243
    weight 0.867260418523897
    correlation -0.867260418523897
    sign -1
  ]
  edge
  [
    source 0
    target 244
    weight 0.397957293686835
    correlation 0.933927508856525
    sign 1
  ]
  edge
  [
    source 0
    target 245
    weight 0.866983847615082
    correlation 0.866983847615082
    sign 1
  ]
  edge
  [
    source 0
    target 246
    weight 0.86475214634002
    correlation -0.86475214634002
    sign -1
  ]
  edge
  [
    source 0
    target 247
    weight 0.902403355744005
    correlation 0.902403355744005
    sign 1
  ]
  edge
  [
    source 0
    target 248
    weight 0.958625973387674
    correlation -0.958625973387674
    sign -1
  ]
  edge
  [
    source 0
    target 249
    weight 0.863988926352894
    correlation -0.863988926352894
    sign -1
  ]
  edge
  [
    source 0
    target 250
    weight 0.992321924846696
    correlation -0.992321924846696
    sign -1
  ]
  edge
  [
    source 0
    target 251
    weight 0.871597659238904
    correlation 0.871597659238904
    sign 1
  ]
  edge
  [
    source 0
    target 252
    weight 0.915383335496909
    correlation 0.915383335496909
    sign 1
  ]
  edge
  [
    source 0
    target 253
    weight 0.862492571743986
    correlation 0.862492571743986
    sign 1
  ]
  edge
  [
    source 0
    target 254
    weight 0.896614282387691
    correlation -0.896614282387691
    sign -1
  ]
  edge
  [
    source 0
    target 255
    weight 0.383672824806035
    correlation 0.945780259876258
    sign 1
  ]
  edge
  [
    source 0
    target 256
    weight 0.745508951195055
    correlation 0.995796217957986
    sign 1
  ]
  edge
  [
    source 0
    target 257
    weight 0.862056442080715
    correlation 0.862056442080715
    sign 1
  ]
  edge
  [
    source 0
    target 258
    weight 0.861610547731197
    correlation -0.861610547731197
    sign -1
  ]
  edge
  [
    source 0
    target 259
    weight 0.860870498202015
    correlation -0.860870498202015
    sign -1
  ]
  edge
  [
    source 0
    target 260
    weight 0.898660754647767
    correlation -0.898660754647767
    sign -1
  ]
  edge
  [
    source 0
    target 261
    weight 0.892885622505446
    correlation -0.892885622505446
    sign -1
  ]
  edge
  [
    source 0
    target 262
    weight 0.859478089235652
    correlation 0.859478089235652
    sign 1
  ]
  edge
  [
    source 0
    target 263
    weight 0.886704324081531
    correlation -0.886704324081531
    sign -1
  ]
  edge
  [
    source 0
    target 264
    weight 0.86570567683079
    correlation -0.86570567683079
    sign -1
  ]
  edge
  [
    source 0
    target 265
    weight 0.890030725427912
    correlation -0.96512182180062
    sign -1
  ]
  edge
  [
    source 0
    target 266
    weight 0.964311867461458
    correlation -0.964311867461458
    sign -1
  ]
  edge
  [
    source 0
    target 267
    weight 0.910076182907484
    correlation -0.910076182907484
    sign -1
  ]
  edge
  [
    source 0
    target 268
    weight 0.934686713017972
    correlation -0.934686713017972
    sign -1
  ]
  edge
  [
    source 0
    target 269
    weight 0.948368447278601
    correlation 0.948368447278601
    sign 1
  ]
  edge
  [
    source 0
    target 270
    weight 0.879043617841111
    correlation 0.976027152267096
    sign 1
  ]
  edge
  [
    source 0
    target 271
    weight 0.857496029323311
    correlation -0.857496029323311
    sign -1
  ]
  edge
  [
    source 0
    target 272
    weight 0.467910243486172
    correlation -0.911910623578153
    sign -1
  ]
  edge
  [
    source 0
    target 273
    weight 0.917908555274029
    correlation 0.917908555274029
    sign 1
  ]
  edge
  [
    source 0
    target 274
    weight 0.926867990267242
    correlation -0.926867990267242
    sign -1
  ]
  edge
  [
    source 0
    target 275
    weight 0.855547525919196
    correlation -0.855547525919196
    sign -1
  ]
  edge
  [
    source 0
    target 276
    weight 0.854372177127869
    correlation -0.854372177127869
    sign -1
  ]
  edge
  [
    source 0
    target 277
    weight 0.853960643018577
    correlation -0.853960643018577
    sign -1
  ]
  edge
  [
    source 0
    target 278
    weight 0.999395397845828
    correlation -0.999395397845828
    sign -1
  ]
  edge
  [
    source 0
    target 279
    weight 0.853030887745884
    correlation 0.853030887745884
    sign 1
  ]
  edge
  [
    source 0
    target 280
    weight 0.0625732304659999
    correlation 0.963122657170137
    sign 1
  ]
  edge
  [
    source 0
    target 281
    weight 0.852830293782305
    correlation -0.852830293782305
    sign -1
  ]
  edge
  [
    source 0
    target 282
    weight 0.916919229327628
    correlation 0.916919229327628
    sign 1
  ]
  edge
  [
    source 0
    target 283
    weight 0.925412647850014
    correlation 0.925412647850014
    sign 1
  ]
  edge
  [
    source 0
    target 284
    weight 0.85212416507904
    correlation -0.85212416507904
    sign -1
  ]
  edge
  [
    source 0
    target 285
    weight 0.946464821255999
    correlation -0.946464821255999
    sign -1
  ]
  edge
  [
    source 0
    target 286
    weight 0.831716612622058
    correlation -0.873372313095572
    sign -1
  ]
  edge
  [
    source 0
    target 287
    weight 0.981934850167806
    correlation -0.981934850167806
    sign -1
  ]
  edge
  [
    source 0
    target 288
    weight 0.850821850240603
    correlation -0.850821850240603
    sign -1
  ]
  edge
  [
    source 0
    target 289
    weight 0.904339169534342
    correlation -0.904339169534342
    sign -1
  ]
  edge
  [
    source 0
    target 290
    weight 0.850082316560043
    correlation 0.850082316560043
    sign 1
  ]
  edge
  [
    source 0
    target 291
    weight 0.849829296050546
    correlation -0.849829296050546
    sign -1
  ]
  edge
  [
    source 0
    target 292
    weight 0.803834950282289
    correlation 0.951008511082791
    sign 1
  ]
  edge
  [
    source 0
    target 293
    weight 0.772048049721318
    correlation 0.992324041885895
    sign 1
  ]
  edge
  [
    source 0
    target 294
    weight 0.988766243787948
    correlation -0.988766243787948
    sign -1
  ]
  edge
  [
    source 0
    target 295
    weight 0.635852883550896
    correlation -0.956637398342985
    sign -1
  ]
  edge
  [
    source 0
    target 296
    weight 0.848411872159383
    correlation 0.848411872159383
    sign 1
  ]
  edge
  [
    source 0
    target 297
    weight 0.378354020496173
    correlation -0.967605715473433
    sign -1
  ]
  edge
  [
    source 0
    target 298
    weight 0.847522520774701
    correlation -0.847522520774701
    sign -1
  ]
  edge
  [
    source 0
    target 299
    weight 0.847389938021763
    correlation -0.847389938021763
    sign -1
  ]
  edge
  [
    source 0
    target 300
    weight 0.847052427802393
    correlation -0.847052427802393
    sign -1
  ]
  edge
  [
    source 0
    target 301
    weight 0.847023755037799
    correlation 0.847023755037799
    sign 1
  ]
  edge
  [
    source 0
    target 302
    weight 0.845934822436194
    correlation -0.845934822436194
    sign -1
  ]
  edge
  [
    source 0
    target 303
    weight 0.975768774998103
    correlation -0.975768774998103
    sign -1
  ]
  edge
  [
    source 0
    target 304
    weight 0.844465802331013
    correlation 0.844465802331013
    sign 1
  ]
  edge
  [
    source 0
    target 305
    weight 0.881939099240295
    correlation -0.956916783650788
    sign -1
  ]
  edge
  [
    source 0
    target 306
    weight 0.943263945777382
    correlation 0.943263945777382
    sign 1
  ]
  edge
  [
    source 0
    target 307
    weight 0.909898404179491
    correlation -0.926541611347262
    sign -1
  ]
  edge
  [
    source 0
    target 308
    weight 0.84214827762675
    correlation -0.84214827762675
    sign -1
  ]
  edge
  [
    source 0
    target 309
    weight 0.036835496653606
    correlation -0.933814017886027
    sign -1
  ]
  edge
  [
    source 0
    target 310
    weight 0.841001626095403
    correlation 0.841001626095403
    sign 1
  ]
  edge
  [
    source 0
    target 311
    weight 0.838804807181851
    correlation 0.838804807181851
    sign 1
  ]
  edge
  [
    source 0
    target 312
    weight 0.840683552035947
    correlation 0.840683552035947
    sign 1
  ]
  edge
  [
    source 0
    target 313
    weight 0.838145179281155
    correlation -0.838145179281155
    sign -1
  ]
  edge
  [
    source 0
    target 314
    weight 0.837876175687348
    correlation -0.837876175687348
    sign -1
  ]
  edge
  [
    source 0
    target 315
    weight 0.873184497945702
    correlation -0.873184497945702
    sign -1
  ]
  edge
  [
    source 0
    target 316
    weight 0.604579606188504
    correlation 0.955127580608664
    sign 1
  ]
  edge
  [
    source 0
    target 317
    weight 0.004869276599759
    correlation -0.943337275945543
    sign -1
  ]
  edge
  [
    source 0
    target 318
    weight 0.279193983533371
    correlation 0.838196059796293
    sign 1
  ]
  edge
  [
    source 0
    target 319
    weight 0.835782923045727
    correlation -0.835782923045727
    sign -1
  ]
  edge
  [
    source 0
    target 320
    weight 0.989392022878141
    correlation -0.989392022878141
    sign -1
  ]
  edge
  [
    source 0
    target 321
    weight 0.905451615063243
    correlation 0.905451615063243
    sign 1
  ]
  edge
  [
    source 0
    target 322
    weight 0.833890570438135
    correlation -0.833890570438135
    sign -1
  ]
  edge
  [
    source 0
    target 323
    weight 0.833823647932762
    correlation 0.833823647932762
    sign 1
  ]
  edge
  [
    source 0
    target 324
    weight 0.833810248967699
    correlation -0.833810248967699
    sign -1
  ]
  edge
  [
    source 0
    target 325
    weight 0.833520908577215
    correlation -0.833520908577215
    sign -1
  ]
  edge
  [
    source 0
    target 326
    weight 0.991877557593636
    correlation 0.991877557593636
    sign 1
  ]
  edge
  [
    source 0
    target 327
    weight 0.832249471661562
    correlation 0.832249471661562
    sign 1
  ]
  edge
  [
    source 0
    target 328
    weight 0.831566278470653
    correlation -0.831566278470653
    sign -1
  ]
  edge
  [
    source 0
    target 329
    weight 0.831513112263082
    correlation -0.831513112263082
    sign -1
  ]
  edge
  [
    source 0
    target 330
    weight 0.111226178031295
    correlation 0.870675734432577
    sign 1
  ]
  edge
  [
    source 0
    target 331
    weight 0.863989191276524
    correlation 0.863989191276524
    sign 1
  ]
  edge
  [
    source 0
    target 332
    weight 0.845741851897055
    correlation 0.845741851897055
    sign 1
  ]
  edge
  [
    source 0
    target 333
    weight 0.834620744786272
    correlation 0.834620744786272
    sign 1
  ]
  edge
  [
    source 0
    target 334
    weight 0.830443654378072
    correlation 0.830443654378072
    sign 1
  ]
  edge
  [
    source 0
    target 335
    weight 0.848522162026605
    correlation 0.976392492889274
    sign 1
  ]
  edge
  [
    source 0
    target 336
    weight 0.843585419619763
    correlation 0.843585419619763
    sign 1
  ]
  edge
  [
    source 0
    target 337
    weight 0.142689777071392
    correlation -0.9374454190753
    sign -1
  ]
  edge
  [
    source 0
    target 338
    weight 0.00285004464138794
    correlation -0.978436999420802
    sign -1
  ]
  edge
  [
    source 0
    target 339
    weight 0.827056992939089
    correlation -0.827056992939089
    sign -1
  ]
  edge
  [
    source 0
    target 340
    weight 0.899763758372673
    correlation -0.899763758372673
    sign -1
  ]
  edge
  [
    source 0
    target 341
    weight 0.824536351082332
    correlation -0.824536351082332
    sign -1
  ]
  edge
  [
    source 0
    target 342
    weight 0.834058696648835
    correlation -0.834058696648835
    sign -1
  ]
  edge
  [
    source 0
    target 343
    weight 0.534385953595877
    correlation 0.976154443107283
    sign 1
  ]
  edge
  [
    source 0
    target 344
    weight 0.82370075408063
    correlation 0.82370075408063
    sign 1
  ]
  edge
  [
    source 0
    target 345
    weight 0.823226331840339
    correlation 0.823226331840339
    sign 1
  ]
  edge
  [
    source 0
    target 346
    weight 0.823111738691233
    correlation 0.823111738691233
    sign 1
  ]
  edge
  [
    source 0
    target 347
    weight 0.999668830820676
    correlation 0.999668830820676
    sign 1
  ]
  edge
  [
    source 0
    target 348
    weight 0.974476877965393
    correlation -0.974476877965393
    sign -1
  ]
  edge
  [
    source 0
    target 349
    weight 0.822089222836383
    correlation 0.822089222836383
    sign 1
  ]
  edge
  [
    source 0
    target 350
    weight 0.951207421265363
    correlation -0.951207421265363
    sign -1
  ]
  edge
  [
    source 0
    target 351
    weight 0.821318822934773
    correlation 0.821318822934773
    sign 1
  ]
  edge
  [
    source 0
    target 352
    weight 0.82115181687073
    correlation -0.82115181687073
    sign -1
  ]
  edge
  [
    source 0
    target 353
    weight 0.837499634261441
    correlation -0.837499634261441
    sign -1
  ]
  edge
  [
    source 0
    target 354
    weight 0.850943693218969
    correlation 0.964186891913838
    sign 1
  ]
  edge
  [
    source 0
    target 355
    weight 0.864787660314701
    correlation -0.864787660314701
    sign -1
  ]
  edge
  [
    source 0
    target 356
    weight 0.820237576700729
    correlation -0.820237576700729
    sign -1
  ]
  edge
  [
    source 0
    target 357
    weight 0.988215870396351
    correlation 0.988215870396351
    sign 1
  ]
  edge
  [
    source 0
    target 358
    weight 0.819629615966599
    correlation 0.819629615966599
    sign 1
  ]
  edge
  [
    source 0
    target 359
    weight 0.819369742148389
    correlation -0.819369742148389
    sign -1
  ]
  edge
  [
    source 0
    target 360
    weight 0.986365817894843
    correlation 0.986365817894843
    sign 1
  ]
  edge
  [
    source 0
    target 361
    weight 0.935172435592217
    correlation -0.935172435592217
    sign -1
  ]
  edge
  [
    source 0
    target 362
    weight 0.964951143115297
    correlation -0.966715224479341
    sign -1
  ]
  edge
  [
    source 0
    target 363
    weight 0.099280044121887
    correlation 0.90005415815421
    sign 1
  ]
  edge
  [
    source 0
    target 364
    weight 0.815676865133788
    correlation -0.815676865133788
    sign -1
  ]
  edge
  [
    source 0
    target 365
    weight 0.815504069152246
    correlation 0.815504069152246
    sign 1
  ]
  edge
  [
    source 0
    target 366
    weight 0.815128193538426
    correlation 0.815128193538426
    sign 1
  ]
  edge
  [
    source 0
    target 367
    weight 0.814373555683811
    correlation 0.814373555683811
    sign 1
  ]
  edge
  [
    source 0
    target 368
    weight 0.909516765318259
    correlation 0.968900745876088
    sign 1
  ]
  edge
  [
    source 0
    target 369
    weight 0.785232808303576
    correlation -0.938323639747894
    sign -1
  ]
  edge
  [
    source 0
    target 370
    weight 0.916692868929723
    correlation 0.916692868929723
    sign 1
  ]
  edge
  [
    source 0
    target 371
    weight 0.812918895823517
    correlation 0.812918895823517
    sign 1
  ]
  edge
  [
    source 0
    target 372
    weight 0.867695420688238
    correlation 0.867695420688238
    sign 1
  ]
  edge
  [
    source 0
    target 373
    weight 0.812680008366251
    correlation 0.812680008366251
    sign 1
  ]
  edge
  [
    source 0
    target 374
    weight 0.812053927549057
    correlation -0.812053927549057
    sign -1
  ]
  edge
  [
    source 0
    target 375
    weight 0.989724303546253
    correlation -0.989724303546253
    sign -1
  ]
  edge
  [
    source 0
    target 376
    weight 0.811101869989654
    correlation -0.811101869989654
    sign -1
  ]
  edge
  [
    source 0
    target 377
    weight 0.0391368092636609
    correlation 0.83165323335956
    sign 1
  ]
  edge
  [
    source 0
    target 378
    weight 0.81091775819943
    correlation -0.81091775819943
    sign -1
  ]
  edge
  [
    source 0
    target 379
    weight 0.809803506750736
    correlation -0.809803506750736
    sign -1
  ]
  edge
  [
    source 0
    target 380
    weight 0.852469651643595
    correlation -0.949054318492629
    sign -1
  ]
  edge
  [
    source 0
    target 381
    weight 0.830183592331133
    correlation 0.926616346765328
    sign 1
  ]
  edge
  [
    source 0
    target 382
    weight 0.807850634646137
    correlation -0.807850634646137
    sign -1
  ]
  edge
  [
    source 0
    target 383
    weight 0.9508817112619
    correlation -0.9508817112619
    sign -1
  ]
  edge
  [
    source 0
    target 384
    weight 0.806356108863408
    correlation -0.806356108863408
    sign -1
  ]
  edge
  [
    source 0
    target 385
    weight 0.943353247459195
    correlation -0.943353247459195
    sign -1
  ]
  edge
  [
    source 0
    target 386
    weight 0.805241524711482
    correlation 0.805241524711482
    sign 1
  ]
  edge
  [
    source 0
    target 387
    weight 0.983949129102182
    correlation 0.983949129102182
    sign 1
  ]
  edge
  [
    source 0
    target 388
    weight 0.804101697094991
    correlation -0.804101697094991
    sign -1
  ]
  edge
  [
    source 0
    target 389
    weight 0.803612700321093
    correlation 0.803612700321093
    sign 1
  ]
  edge
  [
    source 0
    target 390
    weight 0.803288912936468
    correlation 0.803288912936468
    sign 1
  ]
  edge
  [
    source 0
    target 391
    weight 0.802955708134845
    correlation -0.802955708134845
    sign -1
  ]
  edge
  [
    source 0
    target 392
    weight 0.802454633613578
    correlation -0.802454633613578
    sign -1
  ]
  edge
  [
    source 0
    target 393
    weight 0.977762098824469
    correlation 0.977762098824469
    sign 1
  ]
  edge
  [
    source 0
    target 394
    weight 0.966919390968218
    correlation 0.966919390968218
    sign 1
  ]
  edge
  [
    source 0
    target 395
    weight 0.922740534641955
    correlation -0.922740534641955
    sign -1
  ]
  edge
  [
    source 0
    target 396
    weight 0.099332956289076
    correlation 0.927246790959026
    sign 1
  ]
  edge
  [
    source 0
    target 397
    weight 0.84021398488415
    correlation -0.952936561887856
    sign -1
  ]
  edge
  [
    source 0
    target 398
    weight 0.812096305533915
    correlation 0.812096305533915
    sign 1
  ]
  edge
  [
    source 0
    target 399
    weight 0.886625578372701
    correlation -0.886625578372701
    sign -1
  ]
  edge
  [
    source 0
    target 400
    weight 0.466520566516383
    correlation 0.953277584703959
    sign 1
  ]
  edge
  [
    source 0
    target 401
    weight 0.013361257431052
    correlation 0.890922570677639
    sign 1
  ]
  edge
  [
    source 0
    target 402
    weight 0.807037055234595
    correlation -0.807037055234595
    sign -1
  ]
  edge
  [
    source 0
    target 403
    weight 0.796903462910714
    correlation 0.796903462910714
    sign 1
  ]
  edge
  [
    source 0
    target 404
    weight 0.796841247928287
    correlation 0.796841247928287
    sign 1
  ]
  edge
  [
    source 0
    target 405
    weight 0.796465784592081
    correlation -0.796465784592081
    sign -1
  ]
  edge
  [
    source 0
    target 406
    weight 0.996903573059443
    correlation 0.996903573059443
    sign 1
  ]
  edge
  [
    source 0
    target 407
    weight 0.795893919637479
    correlation 0.795893919637479
    sign 1
  ]
  edge
  [
    source 0
    target 408
    weight 0.822482413463997
    correlation 0.967480465023853
    sign 1
  ]
  edge
  [
    source 0
    target 409
    weight 0.794749639525404
    correlation 0.794749639525404
    sign 1
  ]
  edge
  [
    source 0
    target 410
    weight 0.794488264483587
    correlation -0.794488264483587
    sign -1
  ]
  edge
  [
    source 0
    target 411
    weight 0.794350654075727
    correlation -0.794350654075727
    sign -1
  ]
  edge
  [
    source 0
    target 412
    weight 0.855736017938184
    correlation -0.855736017938184
    sign -1
  ]
  edge
  [
    source 0
    target 413
    weight 0.960052521009554
    correlation 0.960052521009554
    sign 1
  ]
  edge
  [
    source 0
    target 414
    weight 0.863941997140431
    correlation 0.863941997140431
    sign 1
  ]
  edge
  [
    source 0
    target 415
    weight 0.792073293206966
    correlation 0.792073293206966
    sign 1
  ]
  edge
  [
    source 0
    target 416
    weight 0.290944145229627
    correlation 0.888328000976172
    sign 1
  ]
  edge
  [
    source 0
    target 417
    weight 0.791256495422186
    correlation -0.791256495422186
    sign -1
  ]
  edge
  [
    source 0
    target 418
    weight 0.936426534855588
    correlation 0.936426534855588
    sign 1
  ]
  edge
  [
    source 0
    target 419
    weight 0.839659391062231
    correlation 0.941391364669192
    sign 1
  ]
  edge
  [
    source 0
    target 420
    weight 0.790442247134632
    correlation 0.790442247134632
    sign 1
  ]
  edge
  [
    source 0
    target 421
    weight 0.789782941001295
    correlation 0.789782941001295
    sign 1
  ]
  edge
  [
    source 0
    target 422
    weight 0.803399508242933
    correlation 0.982898418032292
    sign 1
  ]
  edge
  [
    source 0
    target 423
    weight 0.789530189070669
    correlation 0.789530189070669
    sign 1
  ]
  edge
  [
    source 0
    target 424
    weight 0.789509364811775
    correlation 0.789509364811775
    sign 1
  ]
  edge
  [
    source 0
    target 425
    weight 0.789410943893268
    correlation -0.789410943893268
    sign -1
  ]
  edge
  [
    source 0
    target 426
    weight 0.017220598207352
    correlation 0.800677944155199
    sign 1
  ]
  edge
  [
    source 0
    target 427
    weight 0.788306141370152
    correlation 0.788306141370152
    sign 1
  ]
  edge
  [
    source 0
    target 428
    weight 0.788028264270738
    correlation 0.788028264270738
    sign 1
  ]
  edge
  [
    source 0
    target 429
    weight 0.815469267482792
    correlation -0.965915929525254
    sign -1
  ]
  edge
  [
    source 0
    target 430
    weight 0.787092808183282
    correlation 0.787092808183282
    sign 1
  ]
  edge
  [
    source 0
    target 431
    weight 0.941825063613917
    correlation 0.941825063613917
    sign 1
  ]
  edge
  [
    source 0
    target 432
    weight 0.432071543282179
    correlation 0.986447363763227
    sign 1
  ]
  edge
  [
    source 0
    target 433
    weight 0.81978036719509
    correlation -0.964940494289887
    sign -1
  ]
  edge
  [
    source 0
    target 434
    weight 0.996617501468823
    correlation -0.996617501468823
    sign -1
  ]
  edge
  [
    source 0
    target 435
    weight 0.720828963299295
    correlation -0.988960124124193
    sign -1
  ]
  edge
  [
    source 0
    target 436
    weight 0.968232316645103
    correlation -0.968232316645103
    sign -1
  ]
  edge
  [
    source 0
    target 437
    weight 0.390809982906893
    correlation 0.818686547936994
    sign 1
  ]
  edge
  [
    source 0
    target 438
    weight 0.779655194403392
    correlation 0.779655194403392
    sign 1
  ]
  edge
  [
    source 0
    target 439
    weight 0.955741300296651
    correlation -0.955741300296651
    sign -1
  ]
  edge
  [
    source 0
    target 440
    weight 0.779598356239718
    correlation 0.779598356239718
    sign 1
  ]
  edge
  [
    source 0
    target 441
    weight 0.779121671608793
    correlation -0.779121671608793
    sign -1
  ]
  edge
  [
    source 0
    target 442
    weight 0.779073550791945
    correlation -0.779073550791945
    sign -1
  ]
  edge
  [
    source 0
    target 443
    weight 0.980502024594756
    correlation 0.980502024594756
    sign 1
  ]
  edge
  [
    source 0
    target 444
    weight 0.975216514394404
    correlation 0.975216514394404
    sign 1
  ]
  edge
  [
    source 0
    target 445
    weight 0.778414818504184
    correlation -0.778414818504184
    sign -1
  ]
  edge
  [
    source 0
    target 446
    weight 0.987405088264703
    correlation 0.987405088264703
    sign 1
  ]
  edge
  [
    source 0
    target 447
    weight 0.777155463967345
    correlation 0.777155463967345
    sign 1
  ]
  edge
  [
    source 0
    target 448
    weight 0.776571320783591
    correlation -0.776571320783591
    sign -1
  ]
  edge
  [
    source 0
    target 449
    weight 0.821659492873952
    correlation -0.821659492873952
    sign -1
  ]
  edge
  [
    source 0
    target 450
    weight 0.986212403897792
    correlation -0.986212403897792
    sign -1
  ]
  edge
  [
    source 0
    target 451
    weight 0.871114050483465
    correlation 0.871114050483465
    sign 1
  ]
  edge
  [
    source 0
    target 452
    weight 0.774495777021238
    correlation -0.774495777021238
    sign -1
  ]
  edge
  [
    source 0
    target 453
    weight 0.940702483922051
    correlation 0.940702483922051
    sign 1
  ]
  edge
  [
    source 0
    target 454
    weight 0.901943262843192
    correlation 0.901943262843192
    sign 1
  ]
  edge
  [
    source 0
    target 455
    weight 0.910783381955391
    correlation 0.910783381955391
    sign 1
  ]
  edge
  [
    source 0
    target 456
    weight 0.878407436779804
    correlation 0.878407436779804
    sign 1
  ]
  edge
  [
    source 0
    target 457
    weight 0.916458197045268
    correlation -0.916458197045268
    sign -1
  ]
  edge
  [
    source 0
    target 458
    weight 0.771132894352425
    correlation 0.771132894352425
    sign 1
  ]
  edge
  [
    source 0
    target 459
    weight 0.646438524930878
    correlation 0.979948354986035
    sign 1
  ]
  edge
  [
    source 0
    target 460
    weight 0.928646272698766
    correlation 0.928646272698766
    sign 1
  ]
  edge
  [
    source 0
    target 461
    weight 0.77022139833164
    correlation 0.77022139833164
    sign 1
  ]
  edge
  [
    source 0
    target 462
    weight 0.767156665266019
    correlation 0.767156665266019
    sign 1
  ]
  edge
  [
    source 0
    target 463
    weight 0.905051728197731
    correlation 0.905051728197731
    sign 1
  ]
  edge
  [
    source 0
    target 464
    weight 0.540763916038121
    correlation 0.952876329302561
    sign 1
  ]
  edge
  [
    source 0
    target 465
    weight 0.893283284448252
    correlation -0.893283284448252
    sign -1
  ]
  edge
  [
    source 0
    target 466
    weight 0.893054328838299
    correlation -0.98932327202325
    sign -1
  ]
  edge
  [
    source 0
    target 467
    weight 0.919960867833503
    correlation -0.919960867833503
    sign -1
  ]
  edge
  [
    source 0
    target 468
    weight 0.803717502664952
    correlation 0.950784397564822
    sign 1
  ]
  edge
  [
    source 0
    target 469
    weight 0.812964899399038
    correlation 0.876524688254738
    sign 1
  ]
  edge
  [
    source 0
    target 470
    weight 0.76348900876206
    correlation 0.76348900876206
    sign 1
  ]
  edge
  [
    source 0
    target 471
    weight 0.763454577861744
    correlation -0.763454577861744
    sign -1
  ]
  edge
  [
    source 0
    target 472
    weight 0.953164914833075
    correlation -0.953164914833075
    sign -1
  ]
  edge
  [
    source 0
    target 473
    weight 0.391426224791883
    correlation 0.941157968976848
    sign 1
  ]
  edge
  [
    source 0
    target 474
    weight 0.762172738082487
    correlation -0.762172738082487
    sign -1
  ]
  edge
  [
    source 0
    target 475
    weight 0.76201734169387
    correlation 0.76201734169387
    sign 1
  ]
  edge
  [
    source 0
    target 476
    weight 0.761440789525937
    correlation -0.761440789525937
    sign -1
  ]
  edge
  [
    source 0
    target 477
    weight 0.455848495212588
    correlation 0.764136111979825
    sign 1
  ]
  edge
  [
    source 0
    target 478
    weight 0.75837416804186
    correlation -0.75837416804186
    sign -1
  ]
  edge
  [
    source 0
    target 479
    weight 0.758334114972807
    correlation 0.758334114972807
    sign 1
  ]
  edge
  [
    source 0
    target 480
    weight 0.864189937573152
    correlation -0.864189937573152
    sign -1
  ]
  edge
  [
    source 0
    target 481
    weight 0.819104402125168
    correlation -0.819104402125168
    sign -1
  ]
  edge
  [
    source 0
    target 482
    weight 0.388134342442582
    correlation 0.939181611087871
    sign 1
  ]
  edge
  [
    source 0
    target 483
    weight 0.756668353781955
    correlation 0.756668353781955
    sign 1
  ]
  edge
  [
    source 0
    target 484
    weight 0.960965755228873
    correlation -0.960965755228873
    sign -1
  ]
  edge
  [
    source 0
    target 485
    weight 0.703741406245893
    correlation 0.907263022384112
    sign 1
  ]
  edge
  [
    source 0
    target 486
    weight 0.75631374737819
    correlation -0.75631374737819
    sign -1
  ]
  edge
  [
    source 0
    target 487
    weight 0.755944828926554
    correlation -0.755944828926554
    sign -1
  ]
  edge
  [
    source 0
    target 488
    weight 0.815951726378746
    correlation 0.815951726378746
    sign 1
  ]
  edge
  [
    source 0
    target 489
    weight 0.0745795861378629
    correlation -0.917502383465643
    sign -1
  ]
  edge
  [
    source 0
    target 490
    weight 0.754427361441584
    correlation -0.754427361441584
    sign -1
  ]
  edge
  [
    source 0
    target 491
    weight 0.75362238013174
    correlation -0.75362238013174
    sign -1
  ]
  edge
  [
    source 0
    target 492
    weight 0.964364882376199
    correlation 0.964364882376199
    sign 1
  ]
  edge
  [
    source 0
    target 493
    weight 0.889371393793441
    correlation -0.958248353276533
    sign -1
  ]
  edge
  [
    source 0
    target 494
    weight 0.951491746704294
    correlation 0.951491746704294
    sign 1
  ]
  edge
  [
    source 0
    target 495
    weight 0.992216249117214
    correlation 0.992216249117214
    sign 1
  ]
  edge
  [
    source 0
    target 496
    weight 0.795380165103282
    correlation 0.945190834777356
    sign 1
  ]
  edge
  [
    source 0
    target 497
    weight 0.751340105660037
    correlation -0.751340105660037
    sign -1
  ]
  edge
  [
    source 0
    target 498
    weight 0.838890611810065
    correlation 0.895404691627965
    sign 1
  ]
  edge
  [
    source 0
    target 499
    weight 0.025241220097708
    correlation -0.767893946869265
    sign -1
  ]
  edge
  [
    source 0
    target 500
    weight 0.75101633270364
    correlation 0.75101633270364
    sign 1
  ]
  edge
  [
    source 0
    target 501
    weight 0.0594574496997641
    correlation -0.781062100949114
    sign -1
  ]
  edge
  [
    source 0
    target 502
    weight 0.749201784477426
    correlation 0.749201784477426
    sign 1
  ]
  edge
  [
    source 0
    target 503
    weight 0.799866661192294
    correlation 0.799866661192294
    sign 1
  ]
  edge
  [
    source 0
    target 504
    weight 0.86405587768802
    correlation -0.86405587768802
    sign -1
  ]
  edge
  [
    source 0
    target 505
    weight 0.278207319423862
    correlation 0.793844392526774
    sign 1
  ]
  edge
  [
    source 0
    target 506
    weight 0.409016001362546
    correlation 0.984388767073604
    sign 1
  ]
  edge
  [
    source 0
    target 507
    weight 0.973486931648913
    correlation -0.973486931648913
    sign -1
  ]
  edge
  [
    source 0
    target 508
    weight 0.753506881441687
    correlation -0.753506881441687
    sign -1
  ]
  edge
  [
    source 0
    target 509
    weight 0.956650794136541
    correlation -0.956650794136541
    sign -1
  ]
  edge
  [
    source 0
    target 510
    weight 0.824340840858377
    correlation -0.824340840858377
    sign -1
  ]
  edge
  [
    source 0
    target 511
    weight 0.13323211773877
    correlation -0.961827514911122
    sign -1
  ]
  edge
  [
    source 0
    target 512
    weight 0.981480368269849
    correlation 0.981480368269849
    sign 1
  ]
  edge
  [
    source 0
    target 513
    weight 0.811024681216754
    correlation -0.974996752037524
    sign -1
  ]
  edge
  [
    source 0
    target 514
    weight 0.572368476345714
    correlation -0.867856541990779
    sign -1
  ]
  edge
  [
    source 0
    target 515
    weight 0.921344932298599
    correlation -0.921344932298599
    sign -1
  ]
  edge
  [
    source 0
    target 516
    weight 0.973357821494981
    correlation 0.973357821494981
    sign 1
  ]
  edge
  [
    source 0
    target 517
    weight 0.933891161039291
    correlation -0.933891161039291
    sign -1
  ]
  edge
  [
    source 0
    target 518
    weight 0.742316554610288
    correlation -0.742316554610288
    sign -1
  ]
  edge
  [
    source 0
    target 519
    weight 0.741666814572966
    correlation 0.741666814572966
    sign 1
  ]
  edge
  [
    source 0
    target 520
    weight 0.398167023518816
    correlation 0.961910774850005
    sign 1
  ]
  edge
  [
    source 0
    target 521
    weight 0.309220378444488
    correlation 0.968599417406907
    sign 1
  ]
  edge
  [
    source 0
    target 522
    weight 0.738834881516543
    correlation -0.738834881516543
    sign -1
  ]
  edge
  [
    source 0
    target 523
    weight 0.799302453588899
    correlation 0.923918950397659
    sign 1
  ]
  edge
  [
    source 0
    target 524
    weight 0.398561076509093
    correlation 0.963133776202133
    sign 1
  ]
  edge
  [
    source 0
    target 525
    weight 0.543454731158488
    correlation 0.90878654224707
    sign 1
  ]
  edge
  [
    source 0
    target 526
    weight 0.954336138082902
    correlation 0.981635877477811
    sign 1
  ]
  edge
  [
    source 0
    target 527
    weight 0.7369047271054
    correlation 0.7369047271054
    sign 1
  ]
  edge
  [
    source 0
    target 528
    weight 0.736372254322383
    correlation 0.736372254322383
    sign 1
  ]
  edge
  [
    source 0
    target 529
    weight 0.735790625862892
    correlation -0.735790625862892
    sign -1
  ]
  edge
  [
    source 0
    target 530
    weight 0.735651349774677
    correlation 0.735651349774677
    sign 1
  ]
  edge
  [
    source 0
    target 531
    weight 0.992837089291773
    correlation 0.992837089291773
    sign 1
  ]
  edge
  [
    source 0
    target 532
    weight 0.851508437825292
    correlation 0.851508437825292
    sign 1
  ]
  edge
  [
    source 0
    target 533
    weight 0.733877052168709
    correlation -0.733877052168709
    sign -1
  ]
  edge
  [
    source 0
    target 534
    weight 0.733436533308176
    correlation -0.733436533308176
    sign -1
  ]
  edge
  [
    source 0
    target 535
    weight 0.877766268678024
    correlation 0.997138229706891
    sign 1
  ]
  edge
  [
    source 0
    target 536
    weight 0.748050255481569
    correlation -0.979896817031345
    sign -1
  ]
  edge
  [
    source 0
    target 537
    weight 0.903940032644432
    correlation 0.903940032644432
    sign 1
  ]
  edge
  [
    source 0
    target 538
    weight 0.790201345339353
    correlation -0.790201345339353
    sign -1
  ]
  edge
  [
    source 0
    target 539
    weight 0.732230588102846
    correlation -0.732230588102846
    sign -1
  ]
  edge
  [
    source 0
    target 540
    weight 0.950297156728214
    correlation -0.950297156728214
    sign -1
  ]
  edge
  [
    source 0
    target 541
    weight 0.032869658516687
    correlation -0.796330685506753
    sign -1
  ]
  edge
  [
    source 0
    target 542
    weight 0.731059623438
    correlation -0.731059623438
    sign -1
  ]
  edge
  [
    source 0
    target 543
    weight 0.731006296307254
    correlation -0.731006296307254
    sign -1
  ]
  edge
  [
    source 0
    target 544
    weight 0.73098252683729
    correlation -0.73098252683729
    sign -1
  ]
  edge
  [
    source 0
    target 545
    weight 0.830130859099821
    correlation 0.983219605516741
    sign 1
  ]
  edge
  [
    source 0
    target 546
    weight 0.729589831210194
    correlation -0.729589831210194
    sign -1
  ]
  edge
  [
    source 0
    target 547
    weight 0.729460592982643
    correlation -0.729460592982643
    sign -1
  ]
  edge
  [
    source 0
    target 548
    weight 0.810609636663071
    correlation 0.810609636663071
    sign 1
  ]
  edge
  [
    source 0
    target 549
    weight 0.742421388928113
    correlation 0.742421388928113
    sign 1
  ]
  edge
  [
    source 0
    target 550
    weight 0.755753868587058
    correlation -0.755753868587058
    sign -1
  ]
  edge
  [
    source 0
    target 551
    weight 0.728253076172788
    correlation -0.728253076172788
    sign -1
  ]
  edge
  [
    source 0
    target 552
    weight 0.929944156179857
    correlation -0.929944156179857
    sign -1
  ]
  edge
  [
    source 0
    target 553
    weight 0.935954354156511
    correlation 0.935954354156511
    sign 1
  ]
  edge
  [
    source 0
    target 554
    weight 0.921835863240329
    correlation 0.988305789910845
    sign 1
  ]
  edge
  [
    source 0
    target 555
    weight 0.726337564894903
    correlation -0.726337564894903
    sign -1
  ]
  edge
  [
    source 0
    target 556
    weight 0.726020012491113
    correlation -0.726020012491113
    sign -1
  ]
  edge
  [
    source 0
    target 557
    weight 0.960130503887275
    correlation -0.960130503887275
    sign -1
  ]
  edge
  [
    source 0
    target 558
    weight 0.568541869671808
    correlation 0.930806414658969
    sign 1
  ]
  edge
  [
    source 0
    target 559
    weight 0.724429926154625
    correlation -0.724429926154625
    sign -1
  ]
  edge
  [
    source 0
    target 560
    weight 0.723860223311009
    correlation 0.723860223311009
    sign 1
  ]
  edge
  [
    source 0
    target 561
    weight 0.72349584667217
    correlation -0.72349584667217
    sign -1
  ]
  edge
  [
    source 0
    target 562
    weight 0.752190289425885
    correlation -0.864849102271618
    sign -1
  ]
  edge
  [
    source 0
    target 563
    weight 0.92552851423126
    correlation 0.92552851423126
    sign 1
  ]
  edge
  [
    source 0
    target 564
    weight 0.986088771595477
    correlation -0.986088771595477
    sign -1
  ]
  edge
  [
    source 0
    target 565
    weight 0.78289227448523
    correlation -0.78289227448523
    sign -1
  ]
  edge
  [
    source 0
    target 566
    weight 0.030489277991141
    correlation 0.723138417683649
    sign 1
  ]
  edge
  [
    source 0
    target 567
    weight 0.720212940147204
    correlation 0.720212940147204
    sign 1
  ]
  edge
  [
    source 0
    target 568
    weight 0.704562384766767
    correlation 0.937949046647227
    sign 1
  ]
  edge
  [
    source 0
    target 569
    weight 0.719971996287208
    correlation -0.719971996287208
    sign -1
  ]
  edge
  [
    source 0
    target 570
    weight 0.719581049910602
    correlation -0.719581049910602
    sign -1
  ]
  edge
  [
    source 0
    target 571
    weight 0.719363320495442
    correlation -0.719363320495442
    sign -1
  ]
  edge
  [
    source 0
    target 572
    weight 0.718928227638255
    correlation 0.718928227638255
    sign 1
  ]
  edge
  [
    source 0
    target 573
    weight 0.825243938326927
    correlation 0.8710790508695
    sign 1
  ]
  edge
  [
    source 0
    target 574
    weight 0.890333703280562
    correlation -0.890333703280562
    sign -1
  ]
  edge
  [
    source 0
    target 575
    weight 0.906326106778697
    correlation -0.906326106778697
    sign -1
  ]
  edge
  [
    source 0
    target 576
    weight 0.986474907471983
    correlation -0.99533807108512
    sign -1
  ]
  edge
  [
    source 0
    target 577
    weight 0.794955915953018
    correlation 0.794955915953018
    sign 1
  ]
  edge
  [
    source 0
    target 578
    weight 0.831262852630051
    correlation 0.831262852630051
    sign 1
  ]
  edge
  [
    source 0
    target 579
    weight 0.71607558469412
    correlation -0.71607558469412
    sign -1
  ]
  edge
  [
    source 0
    target 580
    weight 0.715875021761043
    correlation -0.715875021761043
    sign -1
  ]
  edge
  [
    source 0
    target 581
    weight 0.859087304167202
    correlation 0.859087304167202
    sign 1
  ]
  edge
  [
    source 0
    target 582
    weight 0.795534919456851
    correlation 0.795534919456851
    sign 1
  ]
  edge
  [
    source 0
    target 583
    weight 0.0246248303701651
    correlation 0.947780515805152
    sign 1
  ]
  edge
  [
    source 0
    target 584
    weight 0.998698797611612
    correlation 0.998698797611612
    sign 1
  ]
  edge
  [
    source 0
    target 585
    weight 0.713091042764156
    correlation -0.713091042764156
    sign -1
  ]
  edge
  [
    source 0
    target 586
    weight 0.712802519456189
    correlation 0.712802519456189
    sign 1
  ]
  edge
  [
    source 0
    target 587
    weight 0.726239833258553
    correlation 0.726239833258553
    sign 1
  ]
  edge
  [
    source 0
    target 588
    weight 0.846006814203511
    correlation -0.846006814203511
    sign -1
  ]
  edge
  [
    source 0
    target 589
    weight 0.71219400754389
    correlation 0.71219400754389
    sign 1
  ]
  edge
  [
    source 0
    target 590
    weight 0.854660508698787
    correlation 0.95247244700669
    sign 1
  ]
  edge
  [
    source 0
    target 591
    weight 0.805643332299092
    correlation 0.882636387253955
    sign 1
  ]
  edge
  [
    source 0
    target 592
    weight 0.826596605897722
    correlation -0.826596605897722
    sign -1
  ]
  edge
  [
    source 0
    target 593
    weight 0.710181285031466
    correlation -0.710181285031466
    sign -1
  ]
  edge
  [
    source 0
    target 594
    weight 0.709223443041261
    correlation 0.709223443041261
    sign 1
  ]
  edge
  [
    source 0
    target 595
    weight 0.750175345476725
    correlation 0.945331256116356
    sign 1
  ]
  edge
  [
    source 0
    target 596
    weight 0.860446649892133
    correlation 0.897476593208976
    sign 1
  ]
  edge
  [
    source 0
    target 597
    weight 0.707919023918653
    correlation -0.707919023918653
    sign -1
  ]
  edge
  [
    source 0
    target 598
    weight 0.707273317976911
    correlation -0.930052184197543
    sign -1
  ]
  edge
  [
    source 0
    target 599
    weight 0.0957404065100421
    correlation -0.923244797712501
    sign -1
  ]
  edge
  [
    source 0
    target 600
    weight 0.46455562250122
    correlation 0.750347541501819
    sign 1
  ]
  edge
  [
    source 0
    target 601
    weight 0.706879193183419
    correlation -0.706879193183419
    sign -1
  ]
  edge
  [
    source 0
    target 602
    weight 0.579914162268247
    correlation 0.793525435809407
    sign 1
  ]
  edge
  [
    source 0
    target 603
    weight 0.706247669141097
    correlation 0.706247669141097
    sign 1
  ]
  edge
  [
    source 0
    target 604
    weight 0.844933379418617
    correlation -0.844933379418617
    sign -1
  ]
  edge
  [
    source 0
    target 605
    weight 0.939451702732882
    correlation -0.939451702732882
    sign -1
  ]
  edge
  [
    source 0
    target 606
    weight 0.007990389154098
    correlation 0.969190361848344
    sign 1
  ]
  edge
  [
    source 0
    target 607
    weight 0.724257742763073
    correlation -0.972490738405464
    sign -1
  ]
  edge
  [
    source 0
    target 608
    weight 0.703880599586159
    correlation -0.703880599586159
    sign -1
  ]
  edge
  [
    source 0
    target 609
    weight 0.838375798164404
    correlation 0.838375798164404
    sign 1
  ]
  edge
  [
    source 0
    target 610
    weight 0.703746288115813
    correlation 0.703746288115813
    sign 1
  ]
  edge
  [
    source 0
    target 611
    weight 0.703696069840451
    correlation -0.703696069840451
    sign -1
  ]
  edge
  [
    source 0
    target 612
    weight 0.70350788423871
    correlation -0.70350788423871
    sign -1
  ]
  edge
  [
    source 0
    target 613
    weight 0.701944596755706
    correlation -0.882949636772101
    sign -1
  ]
  edge
  [
    source 0
    target 614
    weight 0.443940839484984
    correlation -0.855391553191584
    sign -1
  ]
  edge
  [
    source 0
    target 615
    weight 0.826136102416357
    correlation 0.95340231933549
    sign 1
  ]
  edge
  [
    source 0
    target 616
    weight 0.0570570519532194
    correlation -0.965304756894878
    sign -1
  ]
  edge
  [
    source 0
    target 617
    weight 0.744320451206648
    correlation -0.87193189675933
    sign -1
  ]
  edge
  [
    source 0
    target 618
    weight 0.701792254507282
    correlation -0.701792254507282
    sign -1
  ]
  edge
  [
    source 0
    target 619
    weight 0.266096365908652
    correlation -0.99265329994194
    sign -1
  ]
  edge
  [
    source 0
    target 620
    weight 0.92394529025569
    correlation -0.92394529025569
    sign -1
  ]
  edge
  [
    source 0
    target 621
    weight 0.353788987566869
    correlation -0.873456112201145
    sign -1
  ]
  edge
  [
    source 0
    target 622
    weight 0.701108712845179
    correlation -0.701108712845179
    sign -1
  ]
  edge
  [
    source 0
    target 623
    weight 0.884544462061102
    correlation 0.884544462061102
    sign 1
  ]
  edge
  [
    source 0
    target 624
    weight 0.194875955463704
    correlation -0.71799752128935
    sign -1
  ]
  edge
  [
    source 0
    target 625
    weight 0.824172610672079
    correlation 0.848780620370206
    sign 1
  ]
  edge
  [
    source 0
    target 626
    weight 0.699351457582862
    correlation -0.699351457582862
    sign -1
  ]
  edge
  [
    source 0
    target 627
    weight 0.699331225967758
    correlation 0.699331225967758
    sign 1
  ]
  edge
  [
    source 0
    target 628
    weight 0.971950469953323
    correlation 0.971950469953323
    sign 1
  ]
  edge
  [
    source 0
    target 629
    weight 0.698617989995782
    correlation 0.698617989995782
    sign 1
  ]
  edge
  [
    source 0
    target 630
    weight 0.698306480402627
    correlation -0.698306480402627
    sign -1
  ]
  edge
  [
    source 0
    target 631
    weight 0.697809860158657
    correlation 0.697809860158657
    sign 1
  ]
  edge
  [
    source 0
    target 632
    weight 0.728155719804425
    correlation -0.957894313497428
    sign -1
  ]
  edge
  [
    source 0
    target 633
    weight 0.914155339376773
    correlation 0.978992912228268
    sign 1
  ]
  edge
  [
    source 0
    target 634
    weight 0.021784515056696
    correlation 0.702883207774619
    sign 1
  ]
  edge
  [
    source 0
    target 635
    weight 0.7970002848715
    correlation -0.7970002848715
    sign -1
  ]
  edge
  [
    source 0
    target 636
    weight 0.696514382979502
    correlation -0.696514382979502
    sign -1
  ]
  edge
  [
    source 0
    target 637
    weight 0.696178297168424
    correlation -0.696178297168424
    sign -1
  ]
  edge
  [
    source 0
    target 638
    weight 0.695628748788191
    correlation 0.695628748788191
    sign 1
  ]
  edge
  [
    source 0
    target 639
    weight 0.0711325405333521
    correlation 0.951120159172152
    sign 1
  ]
  edge
  [
    source 0
    target 640
    weight 0.694926185580217
    correlation 0.694926185580217
    sign 1
  ]
  edge
  [
    source 0
    target 641
    weight 0.694882281647526
    correlation -0.694882281647526
    sign -1
  ]
  edge
  [
    source 0
    target 642
    weight 0.813451142038058
    correlation 0.813451142038058
    sign 1
  ]
  edge
  [
    source 0
    target 643
    weight 0.693130472128255
    correlation -0.693130472128255
    sign -1
  ]
  edge
  [
    source 0
    target 644
    weight 0.46419837319904
    correlation 0.805993089797967
    sign 1
  ]
  edge
  [
    source 0
    target 645
    weight 0.692927425553492
    correlation 0.692927425553492
    sign 1
  ]
  edge
  [
    source 0
    target 646
    weight 0.731621501663967
    correlation 0.731621501663967
    sign 1
  ]
  edge
  [
    source 0
    target 647
    weight 0.748461390479101
    correlation 0.748461390479101
    sign 1
  ]
  edge
  [
    source 0
    target 648
    weight 0.692174601014914
    correlation 0.692174601014914
    sign 1
  ]
  edge
  [
    source 0
    target 649
    weight 0.682691823951226
    correlation -0.787501119718653
    sign -1
  ]
  edge
  [
    source 0
    target 650
    weight 0.691109982981958
    correlation -0.691109982981958
    sign -1
  ]
  edge
  [
    source 0
    target 651
    weight 0.814550050393243
    correlation 0.847893031387493
    sign 1
  ]
  edge
  [
    source 0
    target 652
    weight 0.690095483453788
    correlation 0.690095483453788
    sign 1
  ]
  edge
  [
    source 0
    target 653
    weight 0.688814562171521
    correlation 0.688814562171521
    sign 1
  ]
  edge
  [
    source 0
    target 654
    weight 0.950969769022315
    correlation -0.950969769022315
    sign -1
  ]
  edge
  [
    source 0
    target 655
    weight 0.68788090087998
    correlation 0.965816831141722
    sign 1
  ]
  edge
  [
    source 0
    target 656
    weight 0.949325939503419
    correlation 0.949325939503419
    sign 1
  ]
  edge
  [
    source 0
    target 657
    weight 0.686209556789306
    correlation -0.686209556789306
    sign -1
  ]
  edge
  [
    source 0
    target 658
    weight 0.401028683161747
    correlation 0.982736222863639
    sign 1
  ]
  edge
  [
    source 0
    target 659
    weight 0.714479802967124
    correlation 0.959780820461863
    sign 1
  ]
  edge
  [
    source 0
    target 660
    weight 0.685494917043119
    correlation 0.685494917043119
    sign 1
  ]
  edge
  [
    source 0
    target 661
    weight 0.685456866952514
    correlation -0.685456866952514
    sign -1
  ]
  edge
  [
    source 0
    target 662
    weight 0.985199598719423
    correlation 0.985199598719423
    sign 1
  ]
  edge
  [
    source 0
    target 663
    weight 0.664803064557839
    correlation 0.892465873817755
    sign 1
  ]
  edge
  [
    source 0
    target 664
    weight 0.963067484563405
    correlation 0.963067484563405
    sign 1
  ]
  edge
  [
    source 0
    target 665
    weight 0.683532967798864
    correlation 0.683532967798864
    sign 1
  ]
  edge
  [
    source 0
    target 666
    weight 0.68286808744268
    correlation -0.68286808744268
    sign -1
  ]
  edge
  [
    source 0
    target 667
    weight 0.054663115757778
    correlation 0.907167563604383
    sign 1
  ]
  edge
  [
    source 0
    target 668
    weight 0.949743803743798
    correlation 0.949743803743798
    sign 1
  ]
  edge
  [
    source 0
    target 669
    weight 0.891473467908563
    correlation 0.891473467908563
    sign 1
  ]
  edge
  [
    source 0
    target 670
    weight 0.680492870656265
    correlation 0.680492870656265
    sign 1
  ]
  edge
  [
    source 0
    target 671
    weight 0.742896949716431
    correlation 0.976899011660631
    sign 1
  ]
  edge
  [
    source 0
    target 672
    weight 0.773184380962641
    correlation 0.773184380962641
    sign 1
  ]
  edge
  [
    source 0
    target 673
    weight 0.851637481100194
    correlation -0.851637481100194
    sign -1
  ]
  edge
  [
    source 0
    target 674
    weight 0.677695545419912
    correlation -0.677695545419912
    sign -1
  ]
  edge
  [
    source 0
    target 675
    weight 0.677671778946378
    correlation -0.677671778946378
    sign -1
  ]
  edge
  [
    source 0
    target 676
    weight 0.677642277395908
    correlation 0.677642277395908
    sign 1
  ]
  edge
  [
    source 0
    target 677
    weight 0.676920369007991
    correlation -0.676920369007991
    sign -1
  ]
  edge
  [
    source 0
    target 678
    weight 0.676821655729135
    correlation -0.676821655729135
    sign -1
  ]
  edge
  [
    source 0
    target 679
    weight 0.74233834745611
    correlation 0.91115580161901
    sign 1
  ]
  edge
  [
    source 0
    target 680
    weight 0.833103651997171
    correlation -0.833103651997171
    sign -1
  ]
  edge
  [
    source 0
    target 681
    weight 0.788300731807748
    correlation 0.788300731807748
    sign 1
  ]
  edge
  [
    source 0
    target 682
    weight 0.237646237280961
    correlation -0.911021103254928
    sign -1
  ]
  edge
  [
    source 0
    target 683
    weight 0.675783657581655
    correlation -0.675783657581655
    sign -1
  ]
  edge
  [
    source 0
    target 684
    weight 0.824757484055458
    correlation 0.991768341020305
    sign 1
  ]
  edge
  [
    source 0
    target 685
    weight 0.675018698963894
    correlation -0.675018698963894
    sign -1
  ]
  edge
  [
    source 0
    target 686
    weight 0.769245045922428
    correlation -0.769245045922428
    sign -1
  ]
  edge
  [
    source 0
    target 687
    weight 0.674428186488627
    correlation 0.674428186488627
    sign 1
  ]
  edge
  [
    source 0
    target 688
    weight 0.935319455273054
    correlation 0.935319455273054
    sign 1
  ]
  edge
  [
    source 0
    target 689
    weight 0.882851744403626
    correlation 0.882851744403626
    sign 1
  ]
  edge
  [
    source 0
    target 690
    weight 0.767727955629986
    correlation -0.767727955629986
    sign -1
  ]
  edge
  [
    source 0
    target 691
    weight 0.953601707068778
    correlation -0.953601707068778
    sign -1
  ]
  edge
  [
    source 0
    target 692
    weight 0.481204044668574
    correlation 0.942415270220631
    sign 1
  ]
  edge
  [
    source 0
    target 693
    weight 0.945370370467441
    correlation -0.945370370467441
    sign -1
  ]
  edge
  [
    source 0
    target 694
    weight 0.667800815212858
    correlation 0.667800815212858
    sign 1
  ]
  edge
  [
    source 0
    target 695
    weight 0.755349818339769
    correlation -0.755349818339769
    sign -1
  ]
  edge
  [
    source 0
    target 696
    weight 0.807027543898997
    correlation -0.807027543898997
    sign -1
  ]
  edge
  [
    source 0
    target 697
    weight 0.686171119296906
    correlation -0.972059404430435
    sign -1
  ]
  edge
  [
    source 0
    target 698
    weight 0.610680422088101
    correlation 0.999160838889123
    sign 1
  ]
  edge
  [
    source 0
    target 699
    weight 0.947602144395501
    correlation 0.947602144395501
    sign 1
  ]
  edge
  [
    source 0
    target 700
    weight 0.277641133807638
    correlation -0.669821767538156
    sign -1
  ]
  edge
  [
    source 0
    target 701
    weight 0.750798173662119
    correlation -0.790545041268475
    sign -1
  ]
  edge
  [
    source 0
    target 702
    weight 0.723821229203552
    correlation 0.723821229203552
    sign 1
  ]
  edge
  [
    source 0
    target 703
    weight 0.664369244276974
    correlation -0.664369244276974
    sign -1
  ]
  edge
  [
    source 0
    target 704
    weight 0.703396408619324
    correlation 0.703396408619324
    sign 1
  ]
  edge
  [
    source 0
    target 705
    weight 0.14243404838358
    correlation -0.850084908059763
    sign -1
  ]
  edge
  [
    source 0
    target 706
    weight 0.661962734885598
    correlation -0.661962734885598
    sign -1
  ]
  edge
  [
    source 0
    target 707
    weight 0.661461514978346
    correlation 0.661461514978346
    sign 1
  ]
  edge
  [
    source 0
    target 708
    weight 0.812465159844391
    correlation -0.812465159844391
    sign -1
  ]
  edge
  [
    source 0
    target 709
    weight 0.699554241143579
    correlation -0.943178384171932
    sign -1
  ]
  edge
  [
    source 0
    target 710
    weight 0.654211787221132
    correlation 0.983714871409208
    sign 1
  ]
  edge
  [
    source 0
    target 711
    weight 0.658739311799254
    correlation 0.658739311799254
    sign 1
  ]
  edge
  [
    source 0
    target 712
    weight 0.658586869141553
    correlation -0.658586869141553
    sign -1
  ]
  edge
  [
    source 0
    target 713
    weight 0.0174841013684351
    correlation 0.988411306707837
    sign 1
  ]
  edge
  [
    source 0
    target 714
    weight 0.600749746706413
    correlation 0.882747392029709
    sign 1
  ]
  edge
  [
    source 0
    target 715
    weight 0.651301720553515
    correlation -0.931058107198594
    sign -1
  ]
  edge
  [
    source 0
    target 716
    weight 0.956988065297667
    correlation -0.985441726973954
    sign -1
  ]
  edge
  [
    source 0
    target 717
    weight 0.132227475837561
    correlation -0.89357169667308
    sign -1
  ]
  edge
  [
    source 0
    target 718
    weight 0.75207120930992
    correlation 0.75207120930992
    sign 1
  ]
  edge
  [
    source 0
    target 719
    weight 0.691665668692114
    correlation -0.691665668692114
    sign -1
  ]
  edge
  [
    source 0
    target 720
    weight 0.65393314774248
    correlation 0.65393314774248
    sign 1
  ]
  edge
  [
    source 0
    target 721
    weight 0.673947271895051
    correlation 0.969642985576058
    sign 1
  ]
  edge
  [
    source 0
    target 722
    weight 0.793568648480029
    correlation -0.793568648480029
    sign -1
  ]
  edge
  [
    source 0
    target 723
    weight 0.796515198835873
    correlation -0.796515198835873
    sign -1
  ]
  edge
  [
    source 0
    target 724
    weight 0.87851884771459
    correlation 0.951999642411873
    sign 1
  ]
  edge
  [
    source 0
    target 725
    weight 0.651221127769941
    correlation 0.651221127769941
    sign 1
  ]
  edge
  [
    source 0
    target 726
    weight 0.650972454938923
    correlation 0.650972454938923
    sign 1
  ]
  edge
  [
    source 0
    target 727
    weight 0.650852108159496
    correlation 0.650852108159496
    sign 1
  ]
  edge
  [
    source 0
    target 728
    weight 0.650620417234908
    correlation 0.650620417234908
    sign 1
  ]
  edge
  [
    source 0
    target 729
    weight 0.209592915170732
    correlation 0.999504373219939
    sign 1
  ]
  edge
  [
    source 0
    target 730
    weight 0.65036540696521
    correlation -0.65036540696521
    sign -1
  ]
  edge
  [
    source 0
    target 731
    weight 0.719300157214453
    correlation -0.936833267689965
    sign -1
  ]
  edge
  [
    source 0
    target 732
    weight 0.648644914116798
    correlation -0.648644914116798
    sign -1
  ]
  edge
  [
    source 0
    target 733
    weight 0.980544547175537
    correlation -0.980544547175537
    sign -1
  ]
  edge
  [
    source 0
    target 734
    weight 0.760761569679963
    correlation -0.760761569679963
    sign -1
  ]
  edge
  [
    source 0
    target 735
    weight 0.702056081359946
    correlation -0.702056081359946
    sign -1
  ]
  edge
  [
    source 0
    target 736
    weight 0.668400192360816
    correlation -0.967423272958822
    sign -1
  ]
  edge
  [
    source 0
    target 737
    weight 0.016812419298455
    correlation -0.766530264034834
    sign -1
  ]
  edge
  [
    source 0
    target 738
    weight 0.646227278450669
    correlation -0.646227278450669
    sign -1
  ]
  edge
  [
    source 0
    target 739
    weight 0.645791966674333
    correlation -0.645791966674333
    sign -1
  ]
  edge
  [
    source 0
    target 740
    weight 0.0380273573668489
    correlation 0.920467565594503
    sign 1
  ]
  edge
  [
    source 0
    target 741
    weight 0.451837434820988
    correlation 0.866446384724046
    sign 1
  ]
  edge
  [
    source 0
    target 742
    weight 0.645412398338076
    correlation -0.645412398338076
    sign -1
  ]
  edge
  [
    source 0
    target 743
    weight 0.107277924568589
    correlation -0.781642420686595
    sign -1
  ]
  edge
  [
    source 0
    target 744
    weight 0.644901933472394
    correlation -0.644901933472394
    sign -1
  ]
  edge
  [
    source 0
    target 745
    weight 0.466082008890387
    correlation 0.845856811873878
    sign 1
  ]
  edge
  [
    source 0
    target 746
    weight 0.680928372854104
    correlation 0.944795216934621
    sign 1
  ]
  edge
  [
    source 0
    target 747
    weight 0.642657163134694
    correlation 0.642657163134694
    sign 1
  ]
  edge
  [
    source 0
    target 748
    weight 0.641894625307894
    correlation -0.641894625307894
    sign -1
  ]
  edge
  [
    source 0
    target 749
    weight 0.625822853292943
    correlation 0.956852559878077
    sign 1
  ]
  edge
  [
    source 0
    target 750
    weight 0.641098439736411
    correlation 0.641098439736411
    sign 1
  ]
  edge
  [
    source 0
    target 751
    weight 0.76963580364164
    correlation -0.979727923376745
    sign -1
  ]
  edge
  [
    source 0
    target 752
    weight 0.672145058164992
    correlation 0.953313123782388
    sign 1
  ]
  edge
  [
    source 0
    target 753
    weight 0.680831405815215
    correlation -0.940820842298427
    sign -1
  ]
  edge
  [
    source 0
    target 754
    weight 0.269391755934143
    correlation -0.947967716570208
    sign -1
  ]
  edge
  [
    source 0
    target 755
    weight 0.642353503019787
    correlation -0.996387464161616
    sign -1
  ]
  edge
  [
    source 0
    target 756
    weight 0.683461474309386
    correlation -0.936385054110409
    sign -1
  ]
  edge
  [
    source 0
    target 757
    weight 0.893381412996943
    correlation 0.893381412996943
    sign 1
  ]
  edge
  [
    source 0
    target 758
    weight 0.639749613347128
    correlation 0.639749613347128
    sign 1
  ]
  edge
  [
    source 0
    target 759
    weight 0.663424466954438
    correlation 0.963744377586828
    sign 1
  ]
  edge
  [
    source 0
    target 760
    weight 0.638205971099905
    correlation -0.638205971099905
    sign -1
  ]
  edge
  [
    source 0
    target 761
    weight 0.637844194005931
    correlation 0.637844194005931
    sign 1
  ]
  edge
  [
    source 0
    target 762
    weight 0.642797043532801
    correlation 0.991409917924642
    sign 1
  ]
  edge
  [
    source 0
    target 763
    weight 0.720882021361186
    correlation 0.883795703732631
    sign 1
  ]
  edge
  [
    source 0
    target 764
    weight 0.758667123243126
    correlation -0.758667123243126
    sign -1
  ]
  edge
  [
    source 0
    target 765
    weight 0.77136347689206
    correlation -0.938460590264046
    sign -1
  ]
  edge
  [
    source 0
    target 766
    weight 0.890853884398588
    correlation -0.890853884398588
    sign -1
  ]
  edge
  [
    source 0
    target 767
    weight 0.026015719678254
    correlation 0.99340736447242
    sign 1
  ]
  edge
  [
    source 0
    target 768
    weight 0.482580027638773
    correlation -0.853784336780325
    sign -1
  ]
  edge
  [
    source 0
    target 769
    weight 0.956276007171192
    correlation -0.956276007171192
    sign -1
  ]
  edge
  [
    source 0
    target 770
    weight 0.742989306119651
    correlation -0.742989306119651
    sign -1
  ]
  edge
  [
    source 0
    target 771
    weight 0.635493638016556
    correlation 0.635493638016556
    sign 1
  ]
  edge
  [
    source 0
    target 772
    weight 0.635321487298755
    correlation -0.635321487298755
    sign -1
  ]
  edge
  [
    source 0
    target 773
    weight 0.113117519591071
    correlation -0.710100756966702
    sign -1
  ]
  edge
  [
    source 0
    target 774
    weight 0.08104596389435
    correlation 0.83938611366804
    sign 1
  ]
  edge
  [
    source 0
    target 775
    weight 0.144015290819001
    correlation 0.734405742084339
    sign 1
  ]
  edge
  [
    source 0
    target 776
    weight 0.67188463035947
    correlation 0.945925844806169
    sign 1
  ]
  edge
  [
    source 0
    target 777
    weight 0.414785749573259
    correlation 0.876337898012914
    sign 1
  ]
  edge
  [
    source 0
    target 778
    weight 0.633375832656221
    correlation 0.633375832656221
    sign 1
  ]
  edge
  [
    source 0
    target 779
    weight 0.632262832237291
    correlation -0.632262832237291
    sign -1
  ]
  edge
  [
    source 0
    target 780
    weight 0.781125696969562
    correlation -0.781125696969562
    sign -1
  ]
  edge
  [
    source 0
    target 781
    weight 0.556472544871131
    correlation 0.908943790055226
    sign 1
  ]
  edge
  [
    source 0
    target 782
    weight 0.556047259666395
    correlation -0.927630101777069
    sign -1
  ]
  edge
  [
    source 0
    target 783
    weight 0.481414301889515
    correlation 0.995255821261133
    sign 1
  ]
  edge
  [
    source 0
    target 784
    weight 0.628084197600272
    correlation -0.628084197600272
    sign -1
  ]
  edge
  [
    source 0
    target 785
    weight 0.627886289958206
    correlation 0.627886289958206
    sign 1
  ]
  edge
  [
    source 0
    target 786
    weight 0.538741843760618
    correlation -0.903610323339765
    sign -1
  ]
  edge
  [
    source 0
    target 787
    weight 0.627190859359174
    correlation 0.627190859359174
    sign 1
  ]
  edge
  [
    source 0
    target 788
    weight 0.627182148759896
    correlation -0.627182148759896
    sign -1
  ]
  edge
  [
    source 0
    target 789
    weight 0.6270963993859
    correlation -0.6270963993859
    sign -1
  ]
  edge
  [
    source 0
    target 790
    weight 0.701006277625132
    correlation 0.894109971205052
    sign 1
  ]
  edge
  [
    source 0
    target 791
    weight 0.163914506678211
    correlation 0.892597606480013
    sign 1
  ]
  edge
  [
    source 0
    target 792
    weight 0.626680515828709
    correlation 0.626680515828709
    sign 1
  ]
  edge
  [
    source 0
    target 793
    weight 0.626678266828812
    correlation -0.626678266828812
    sign -1
  ]
  edge
  [
    source 0
    target 794
    weight 0.136940822614293
    correlation 0.678673358041883
    sign 1
  ]
  edge
  [
    source 0
    target 795
    weight 0.716522411539049
    correlation -0.716522411539049
    sign -1
  ]
  edge
  [
    source 0
    target 796
    weight 0.750776328234274
    correlation -0.833072042262645
    sign -1
  ]
  edge
  [
    source 0
    target 797
    weight 0.624754458747054
    correlation 0.624754458747054
    sign 1
  ]
  edge
  [
    source 0
    target 798
    weight 0.623848660230754
    correlation 0.623848660230754
    sign 1
  ]
  edge
  [
    source 0
    target 799
    weight 0.623257976064351
    correlation -0.623257976064351
    sign -1
  ]
  edge
  [
    source 0
    target 800
    weight 0.622127144351343
    correlation -0.622127144351343
    sign -1
  ]
  edge
  [
    source 0
    target 801
    weight 0.620836254950992
    correlation 0.620836254950992
    sign 1
  ]
  edge
  [
    source 0
    target 802
    weight 0.420594301326223
    correlation 0.956184386338536
    sign 1
  ]
  edge
  [
    source 0
    target 803
    weight 0.62015471236809
    correlation 0.62015471236809
    sign 1
  ]
  edge
  [
    source 0
    target 804
    weight 0.657983432614084
    correlation 0.657983432614084
    sign 1
  ]
  edge
  [
    source 0
    target 805
    weight 0.942377404802519
    correlation 0.99052521261865
    sign 1
  ]
  edge
  [
    source 0
    target 806
    weight 0.445701466791733
    correlation 0.979960142998955
    sign 1
  ]
  edge
  [
    source 0
    target 807
    weight 0.618800009768352
    correlation 0.618800009768352
    sign 1
  ]
  edge
  [
    source 0
    target 808
    weight 0.506590867721185
    correlation -0.87887078120655
    sign -1
  ]
  edge
  [
    source 0
    target 809
    weight 0.140426367146527
    correlation 0.984449317207558
    sign 1
  ]
  edge
  [
    source 0
    target 810
    weight 0.617888608390387
    correlation -0.617888608390387
    sign -1
  ]
  edge
  [
    source 0
    target 811
    weight 0.617758893152433
    correlation 0.617758893152433
    sign 1
  ]
  edge
  [
    source 0
    target 812
    weight 0.616645379476333
    correlation 0.616645379476333
    sign 1
  ]
  edge
  [
    source 0
    target 813
    weight 0.616509309000594
    correlation -0.616509309000594
    sign -1
  ]
  edge
  [
    source 0
    target 814
    weight 0.952462572851801
    correlation 0.952462572851801
    sign 1
  ]
  edge
  [
    source 0
    target 815
    weight 0.756407166867132
    correlation -0.756407166867132
    sign -1
  ]
  edge
  [
    source 0
    target 816
    weight 0.69545340160156
    correlation 0.69545340160156
    sign 1
  ]
  edge
  [
    source 0
    target 817
    weight 0.61586580342037
    correlation 0.61586580342037
    sign 1
  ]
  edge
  [
    source 0
    target 818
    weight 0.111292459830094
    correlation -0.963448622271473
    sign -1
  ]
  edge
  [
    source 0
    target 819
    weight 0.408434679325681
    correlation 0.941972717734685
    sign 1
  ]
  edge
  [
    source 0
    target 820
    weight 0.614800866442644
    correlation 0.614800866442644
    sign 1
  ]
  edge
  [
    source 0
    target 821
    weight 0.614799699765569
    correlation -0.614799699765569
    sign -1
  ]
  edge
  [
    source 0
    target 822
    weight 0.614642807372186
    correlation -0.614642807372186
    sign -1
  ]
  edge
  [
    source 0
    target 823
    weight 0.614466728406017
    correlation -0.614466728406017
    sign -1
  ]
  edge
  [
    source 0
    target 824
    weight 0.284133102658315
    correlation 0.9508006337748
    sign 1
  ]
  edge
  [
    source 0
    target 825
    weight 0.612828836315161
    correlation 0.612828836315161
    sign 1
  ]
  edge
  [
    source 0
    target 826
    weight 0.612611538463493
    correlation 0.612611538463493
    sign 1
  ]
  edge
  [
    source 0
    target 827
    weight 0.612515719877571
    correlation 0.612515719877571
    sign 1
  ]
  edge
  [
    source 0
    target 828
    weight 0.612028131750445
    correlation 0.612028131750445
    sign 1
  ]
  edge
  [
    source 0
    target 829
    weight 0.610541244215084
    correlation -0.610541244215084
    sign -1
  ]
  edge
  [
    source 0
    target 830
    weight 0.308432342990747
    correlation -0.907429799334476
    sign -1
  ]
  edge
  [
    source 0
    target 831
    weight 0.673529830772167
    correlation 0.794802065047447
    sign 1
  ]
  edge
  [
    source 0
    target 832
    weight 0.641004644218641
    correlation 0.95069238586062
    sign 1
  ]
  edge
  [
    source 0
    target 833
    weight 0.919654668249679
    correlation -0.919654668249679
    sign -1
  ]
  edge
  [
    source 0
    target 834
    weight 0.699486076863638
    correlation -0.869172924159672
    sign -1
  ]
  edge
  [
    source 0
    target 835
    weight 0.177919722072482
    correlation 0.673241061339965
    sign 1
  ]
  edge
  [
    source 0
    target 836
    weight 0.606658433039866
    correlation 0.606658433039866
    sign 1
  ]
  edge
  [
    source 0
    target 837
    weight 0.738975934420886
    correlation -0.738975934420886
    sign -1
  ]
  edge
  [
    source 0
    target 838
    weight 0.716552260713202
    correlation -0.716552260713202
    sign -1
  ]
  edge
  [
    source 0
    target 839
    weight 0.101250752651594
    correlation 0.77440801021754
    sign 1
  ]
  edge
  [
    source 0
    target 840
    weight 0.60620489370167
    correlation 0.60620489370167
    sign 1
  ]
  edge
  [
    source 0
    target 841
    weight 0.216231841813034
    correlation 0.850862790357183
    sign 1
  ]
  edge
  [
    source 0
    target 842
    weight 0.628675796982252
    correlation -0.859688205130577
    sign -1
  ]
  edge
  [
    source 0
    target 843
    weight 0.685618068552957
    correlation -0.883231423234819
    sign -1
  ]
  edge
  [
    source 0
    target 844
    weight 0.109170270477372
    correlation 0.931575476267574
    sign 1
  ]
  edge
  [
    source 0
    target 845
    weight 0.604848019076365
    correlation -0.604848019076365
    sign -1
  ]
]
