# Supplementary material for: Aspergillus fumigatus Challenged by Human Dendritic Cells: Metabolic and Regulatory Pathway Responses Testify a Tight Battle
Source: Front Cell Infect Microbiol. 2019 May 22;9:168. doi: 10.3389/fcimb.2019.00168 (PMC6540932; doi:10.3389/fcimb.2019.00168)
Supplement: Supplementary file 12 [file Data_Sheet_2.ZIP › Supplementary_dataset2/UBL4A_NR_Control.gml]

Creator "igraph version 1.2.0 Mon Jun  4 11:55:23 2018"
Version 1
graph
[
  directed 1
  node
  [
    id 0
    name "UBL4A"
    label "UBL4A"
    colors "#0000FF"
    diffs -15.9044158972266
    totalFlows 32.828431001243
    degree 24
  ]
  node
  [
    id 1
    name "TMED10"
    label "TMED10"
    colors "#7F7FFF"
    diffs -3.86800572177126
    totalFlows 7.19398330719112
    degree 1
  ]
  node
  [
    id 2
    name "P4HB"
    label "P4HB"
    colors "#3F3FFF"
    diffs -8.12694458171218
    totalFlows 11.8412061114215
    degree 1
  ]
  node
  [
    id 3
    name "ATP5B"
    label "ATP5B"
    colors "#FFFFFF"
    diffs -2.26377780600287
    totalFlows 11.7071107413128
    degree 1
  ]
  node
  [
    id 4
    name "RPS28"
    label "RPS28"
    colors "#BFBFFF"
    diffs -3.19819675449082
    totalFlows 7.57250330016505
    degree 1
  ]
  node
  [
    id 5
    name "PRMT5"
    label "PRMT5"
    colors "#6A6AFF"
    diffs -4.72681543959359
    totalFlows 48.6975700437263
    degree 1
  ]
  node
  [
    id 6
    name "SLC25A11"
    label "SLC25A11"
    colors "#FF1515"
    diffs 0.865028618383003
    totalFlows 3.67445498008101
    degree 1
  ]
  node
  [
    id 7
    name "PCBP2"
    label "PCBP2"
    colors "#2A2AFF"
    diffs -8.16938432232291
    totalFlows 15.9725953299455
    degree 1
  ]
  node
  [
    id 8
    name "KPNB1"
    label "KPNB1"
    colors "#5555FF"
    diffs -7.38554051171749
    totalFlows 21.6069285997888
    degree 1
  ]
  node
  [
    id 9
    name "PHB"
    label "PHB"
    colors "#1515FF"
    diffs -8.71499713395067
    totalFlows 47.9306596149869
    degree 1
  ]
  node
  [
    id 10
    name "RPL29"
    label "RPL29"
    colors "#FFE9E9"
    diffs -1.56308598991783
    totalFlows 5.77390891218071
    degree 1
  ]
  node
  [
    id 11
    name "EEF1A1"
    label "EEF1A1"
    colors "#FF0000"
    diffs 28.0156684829966
    totalFlows 153.718163634385
    degree 1
  ]
  node
  [
    id 12
    name "C1QBP"
    label "C1QBP"
    colors "#D4D4FF"
    diffs -2.93929050537969
    totalFlows 79.0115898900135
    degree 1
  ]
  node
  [
    id 13
    name "ACAT1"
    label "ACAT1"
    colors "#E9E9FF"
    diffs -2.89685617162161
    totalFlows 6.70165465910183
    degree 1
  ]
  node
  [
    id 14
    name "RPL8"
    label "RPL8"
    colors "#FF2A2A"
    diffs 0.597223661729446
    totalFlows 7.92935861182014
    degree 1
  ]
  node
  [
    id 15
    name "RPS24"
    label "RPS24"
    colors "#FF9494"
    diffs -1.05056373956998
    totalFlows 13.9726372092735
    degree 1
  ]
  node
  [
    id 16
    name "SURF4"
    label "SURF4"
    colors "#FF7F7F"
    diffs -0.815849097909063
    totalFlows 5.63263125957318
    degree 1
  ]
  node
  [
    id 17
    name "HNRNPR"
    label "HNRNPR"
    colors "#9494FF"
    diffs -3.71408495528776
    totalFlows 21.0059023592083
    degree 1
  ]
  node
  [
    id 18
    name "RPL18"
    label "RPL18"
    colors "#FFBFBF"
    diffs -1.14746169394693
    totalFlows 8.4376972174972
    degree 1
  ]
  node
  [
    id 19
    name "UQCRC1"
    label "UQCRC1"
    colors "#FFD4D4"
    diffs -1.20622099362632
    totalFlows 5.22831796349061
    degree 1
  ]
  node
  [
    id 20
    name "RPL21"
    label "RPL21"
    colors "#FF3F3F"
    diffs -0.129548100541426
    totalFlows 10.9406560401036
    degree 1
  ]
  node
  [
    id 21
    name "TXN"
    label "TXN"
    colors "#AAAAFF"
    diffs -3.40993150123015
    totalFlows 12.43760248928
    degree 1
  ]
  node
  [
    id 22
    name "METTL21B"
    label "METTL21B"
    colors "#FF5555"
    diffs -0.278757335130483
    totalFlows 2.67071057700195
    degree 1
  ]
  node
  [
    id 23
    name "SNRPD3"
    label "SNRPD3"
    colors "#FFAAAA"
    diffs -1.13022353973838
    totalFlows 10.4817651289271
    degree 1
  ]
  node
  [
    id 24
    name "SNRPE"
    label "SNRPE"
    colors "#FF6A6A"
    diffs -0.656371300997655
    totalFlows 2.54785091704175
    degree 1
  ]
  edge
  [
    source 0
    target 1
    weight 0.977011702285896
    correlation 0.977011702285896
    sign 1
  ]
  edge
  [
    source 0
    target 2
    weight 0.186965060295142
    correlation 0.991080865841549
    sign 1
  ]
  edge
  [
    source 0
    target 3
    weight 0.628657613340193
    correlation 0.987513524169716
    sign 1
  ]
  edge
  [
    source 0
    target 4
    weight 0.99654909106659
    correlation -0.99654909106659
    sign -1
  ]
  edge
  [
    source 0
    target 5
    weight 0.941486454527819
    correlation -0.941486454527819
    sign -1
  ]
  edge
  [
    source 0
    target 6
    weight 0.543508731911934
    correlation 0.983594693634196
    sign 1
  ]
  edge
  [
    source 0
    target 7
    weight 0.961036931400163
    correlation -0.961036931400163
    sign -1
  ]
  edge
  [
    source 0
    target 8
    weight 0.975976484028138
    correlation 0.975976484028138
    sign 1
  ]
  edge
  [
    source 0
    target 9
    weight 0.885336266162201
    correlation -0.885336266162201
    sign -1
  ]
  edge
  [
    source 0
    target 10
    weight 0.960753461001997
    correlation 0.960753461001997
    sign 1
  ]
  edge
  [
    source 0
    target 11
    weight 0.86690421235158
    correlation 0.86690421235158
    sign 1
  ]
  edge
  [
    source 0
    target 12
    weight 0.855246605929242
    correlation 0.855246605929242
    sign 1
  ]
  edge
  [
    source 0
    target 13
    weight 0.865712494399692
    correlation -0.865712494399692
    sign -1
  ]
  edge
  [
    source 0
    target 14
    weight 0.7088167470741
    correlation -0.977808131541309
    sign -1
  ]
  edge
  [
    source 0
    target 15
    weight 0.957709349922903
    correlation -0.957709349922903
    sign -1
  ]
  edge
  [
    source 0
    target 16
    weight 0.161848553629654
    correlation 0.978061465119441
    sign 1
  ]
  edge
  [
    source 0
    target 17
    weight 0.176579059850611
    correlation -0.924298576904665
    sign -1
  ]
  edge
  [
    source 0
    target 18
    weight 0.705341757250768
    correlation -0.968262935962859
    sign -1
  ]
  edge
  [
    source 0
    target 19
    weight 0.400285032072388
    correlation 0.926427338542411
    sign 1
  ]
  edge
  [
    source 0
    target 20
    weight 0.947806795979964
    correlation 0.947806795979964
    sign 1
  ]
  edge
  [
    source 0
    target 21
    weight 0.465266698093923
    correlation 0.938355310872422
    sign 1
  ]
  edge
  [
    source 0
    target 22
    weight 0.283322546030439
    correlation 0.962777223202844
    sign 1
  ]
  edge
  [
    source 0
    target 23
    weight 0.738872472840042
    correlation -0.962562566718198
    sign -1
  ]
  edge
  [
    source 0
    target 24
    weight 0.223221379176111
    correlation -0.975583023805573
    sign -1
  ]
]
