# Supplementary material for: Aspergillus fumigatus Challenged by Human Dendritic Cells: Metabolic and Regulatory Pathway Responses Testify a Tight Battle
Source: Front Cell Infect Microbiol. 2019 May 22;9:168. doi: 10.3389/fcimb.2019.00168 (PMC6540932; doi:10.3389/fcimb.2019.00168)
Supplement: Supplementary file 12 [file Data_Sheet_2.ZIP › Supplementary_dataset2/UBL4A_NR_Disease.gml]

Creator "igraph version 1.2.0 Mon Jun  4 11:55:23 2018"
Version 1
graph
[
  directed 1
  node
  [
    id 0
    name "UBL4A"
    label "UBL4A"
    colors "#0000FF"
    diffs -15.9044158972266
    totalFlows 16.9240151040164
    degree 12
  ]
  node
  [
    id 1
    name "VCP"
    label "VCP"
    colors "#5555FF"
    diffs -10.2182809736936
    totalFlows 41.3087749096964
    degree 1
  ]
  node
  [
    id 2
    name "UBA52"
    label "UBA52"
    colors "#FF0000"
    diffs 4.72755183383061
    totalFlows 30.3773524634718
    degree 1
  ]
  node
  [
    id 3
    name "TRAF4"
    label "TRAF4"
    colors "#FF2A2A"
    diffs 3.73237075399244
    totalFlows 12.6573900313544
    degree 1
  ]
  node
  [
    id 4
    name "PQBP1"
    label "PQBP1"
    colors "#2A2AFF"
    diffs -10.8780854036405
    totalFlows 5.03023553402388
    degree 1
  ]
  node
  [
    id 5
    name "OGT"
    label "OGT"
    colors "#FF5555"
    diffs 3.70349936365969
    totalFlows 8.36991892711383
    degree 1
  ]
  node
  [
    id 6
    name "RPN1"
    label "RPN1"
    colors "#FF7F7F"
    diffs 0.321261879682423
    totalFlows 4.39702610089518
    degree 1
  ]
  node
  [
    id 7
    name "HNRNPF"
    label "HNRNPF"
    colors "#AAAAFF"
    diffs -5.57065085907867
    totalFlows 9.62594234659061
    degree 1
  ]
  node
  [
    id 8
    name "PRMT5"
    label "PRMT5"
    colors "#D4D4FF"
    diffs -4.72681543959359
    totalFlows 43.9707546041328
    degree 1
  ]
  node
  [
    id 9
    name "RPL37A"
    label "RPL37A"
    colors "#7F7FFF"
    diffs -5.58622648007056
    totalFlows 1.63128039906556
    degree 1
  ]
  node
  [
    id 10
    name "C1QBP"
    label "C1QBP"
    colors "#FFD4D4"
    diffs -2.93929050537969
    totalFlows 76.0722993846338
    degree 1
  ]
  node
  [
    id 11
    name "FUS"
    label "FUS"
    colors "#FFAAAA"
    diffs -1.73536921619527
    totalFlows 30.5567411872108
    degree 1
  ]
  node
  [
    id 12
    name "HNRNPM"
    label "HNRNPM"
    colors "#FFFFFF"
    diffs -4.69593351788888
    totalFlows 17.4882869431563
    degree 1
  ]
  edge
  [
    source 0
    target 1
    weight 0.984769828855608
    correlation -0.984769828855608
    sign -1
  ]
  edge
  [
    source 0
    target 2
    weight 0.968781645430015
    correlation -0.968781645430015
    sign -1
  ]
  edge
  [
    source 0
    target 3
    weight 0.974288039834705
    correlation -0.974288039834705
    sign -1
  ]
  edge
  [
    source 0
    target 4
    weight 0.893800315131462
    correlation -0.893800315131462
    sign -1
  ]
  edge
  [
    source 0
    target 5
    weight 0.949858788493333
    correlation 0.949858788493333
    sign 1
  ]
  edge
  [
    source 0
    target 6
    weight 0.2941035827036
    correlation 0.917488362141925
    sign 1
  ]
  edge
  [
    source 0
    target 7
    weight 0.953633409446948
    correlation -0.953633409446948
    sign -1
  ]
  edge
  [
    source 0
    target 8
    weight 0.788891888237623
    correlation -0.788891888237623
    sign -1
  ]
  edge
  [
    source 0
    target 9
    weight 0.051776483340936
    correlation 0.959346377144039
    sign 1
  ]
  edge
  [
    source 0
    target 10
    weight 0.736618243897599
    correlation 0.736618243897599
    sign 1
  ]
  edge
  [
    source 0
    target 11
    weight 0.964419956886699
    correlation -0.964419956886699
    sign -1
  ]
  edge
  [
    source 0
    target 12
    weight 0.035438682748898
    correlation -0.900575616730118
    sign -1
  ]
]
