# Supplementary material for: Aspergillus fumigatus Challenged by Human Dendritic Cells: Metabolic and Regulatory Pathway Responses Testify a Tight Battle
Source: Front Cell Infect Microbiol. 2019 May 22;9:168. doi: 10.3389/fcimb.2019.00168 (PMC6540932; doi:10.3389/fcimb.2019.00168)
Supplement: Supplementary file 12 [file Data_Sheet_2.ZIP › Supplementary_dataset2/UBXN7_KT_Control.gml]

Creator "igraph version 1.2.0 Mon Jun  4 11:55:14 2018"
Version 1
graph
[
  directed 1
  node
  [
    id 0
    name "CUL1"
    label "CUL1"
    colors "#FF5050"
    diffs 12.9496702969426
    totalFlows 66.6039802793067
    degree 1
  ]
  node
  [
    id 1
    name "UBE4B"
    label "UBE4B"
    colors "#6B6BFF"
    diffs -3.25412151738567
    totalFlows 8.52073432380808
    degree 1
  ]
  node
  [
    id 2
    name "DDB1"
    label "DDB1"
    colors "#FF8686"
    diffs 11.2951359841903
    totalFlows 24.7236227487166
    degree 1
  ]
  node
  [
    id 3
    name "KLHL22"
    label "KLHL22"
    colors "#FFBBBB"
    diffs -0.00428572626875479
    totalFlows 1.9015718165986
    degree 1
  ]
  node
  [
    id 4
    name "UBR5"
    label "UBR5"
    colors "#1A1AFF"
    diffs -4.99050801793949
    totalFlows 14.7225306360004
    degree 1
  ]
  node
  [
    id 5
    name "USP34"
    label "USP34"
    colors "#BBBBFF"
    diffs -2.0187711855021
    totalFlows 3.92949551740033
    degree 1
  ]
  node
  [
    id 6
    name "UBE2C"
    label "UBE2C"
    colors "#8686FF"
    diffs -2.8386778090779
    totalFlows 9.32714399590295
    degree 1
  ]
  node
  [
    id 7
    name "SSSCA1"
    label "SSSCA1"
    colors "#F1F1FF"
    diffs -1.45680986489166
    totalFlows 10.3652106443453
    degree 1
  ]
  node
  [
    id 8
    name "UBC"
    label "UBC"
    colors "#FF0000"
    diffs 286.847303328444
    totalFlows 1010.48253577242
    degree 1
  ]
  node
  [
    id 9
    name "TTLL12"
    label "TTLL12"
    colors "#FFF1F1"
    diffs -0.363027966668883
    totalFlows 5.20053324844589
    degree 1
  ]
  node
  [
    id 10
    name "KLHDC3"
    label "KLHDC3"
    colors "#A1A1FF"
    diffs -2.04254802375138
    totalFlows 5.82336811689016
    degree 1
  ]
  node
  [
    id 11
    name "RAD23B"
    label "RAD23B"
    colors "#D6D6FF"
    diffs -1.97061907121056
    totalFlows 7.49933590036364
    degree 1
  ]
  node
  [
    id 12
    name "UBR2"
    label "UBR2"
    colors "#FFD6D6"
    diffs -0.21305870553264
    totalFlows 1.94844954690912
    degree 1
  ]
  node
  [
    id 13
    name "APP"
    label "APP"
    colors "#0000FF"
    diffs -54.4291446843245
    totalFlows 241.457338195951
    degree 1
  ]
  node
  [
    id 14
    name "RBX1"
    label "RBX1"
    colors "#3535FF"
    diffs -4.84992696998636
    totalFlows 18.8567487085221
    degree 1
  ]
  node
  [
    id 15
    name "CUL2"
    label "CUL2"
    colors "#FF6B6B"
    diffs 12.544721687272
    totalFlows 32.1477523435811
    degree 1
  ]
  node
  [
    id 16
    name "CUL3"
    label "CUL3"
    colors "#FF1A1A"
    diffs 32.5093506850635
    totalFlows 105.139198058183
    degree 1
  ]
  node
  [
    id 17
    name "UCHL3"
    label "UCHL3"
    colors "#FFA1A1"
    diffs 3.45825986043442
    totalFlows 7.97163592173188
    degree 1
  ]
  node
  [
    id 18
    name "UBR1"
    label "UBR1"
    colors "#5050FF"
    diffs -3.60889090827514
    totalFlows 6.76695410567968
    degree 1
  ]
  node
  [
    id 19
    name "UBXN7"
    label "UBXN7"
    colors "#FF3535"
    diffs 24.9308489645556
    totalFlows 28.748366716358
    degree 19
  ]
  edge
  [
    source 0
    target 19
    weight 0.941333532196492
    correlation 0.941333532196492
    sign 1
  ]
  edge
  [
    source 1
    target 19
    weight 0.842948753553585
    correlation 0.842948753553585
    sign 1
  ]
  edge
  [
    source 2
    target 19
    weight 0.87696744798884
    correlation 0.87696744798884
    sign 1
  ]
  edge
  [
    source 3
    target 19
    weight 0.984396142599121
    correlation 0.984396142599121
    sign 1
  ]
  edge
  [
    source 4
    target 19
    weight 0.852874206797292
    correlation -0.852874206797292
    sign -1
  ]
  edge
  [
    source 5
    target 19
    weight 0.899389380887988
    correlation 0.899389380887988
    sign 1
  ]
  edge
  [
    source 6
    target 19
    weight 0.879318295514743
    correlation 0.879318295514743
    sign 1
  ]
  edge
  [
    source 7
    target 19
    weight 0.785238572282641
    correlation -0.785238572282641
    sign -1
  ]
  edge
  [
    source 8
    target 19
    weight 0.781469078755823
    correlation 0.781469078755823
    sign 1
  ]
  edge
  [
    source 9
    target 19
    weight 0.844286054857184
    correlation 0.844286054857184
    sign 1
  ]
  edge
  [
    source 10
    target 19
    weight 0.479386652580861
    correlation 0.479386652580861
    sign 1
  ]
  edge
  [
    source 11
    target 19
    weight 0.844343810357917
    correlation 0.844343810357917
    sign 1
  ]
  edge
  [
    source 12
    target 19
    weight 0.974224773454558
    correlation 0.974224773454558
    sign 1
  ]
  edge
  [
    source 13
    target 19
    weight 0.741233942408966
    correlation 0.741233942408966
    sign 1
  ]
  edge
  [
    source 14
    target 19
    weight 0.726282419950482
    correlation 0.726282419950482
    sign 1
  ]
  edge
  [
    source 15
    target 19
    weight 0.721076456868989
    correlation 0.721076456868989
    sign 1
  ]
  edge
  [
    source 16
    target 19
    weight 0.759975571095295
    correlation -0.759975571095295
    sign -1
  ]
  edge
  [
    source 17
    target 19
    weight 0.42648209349898
    correlation -0.657398812691341
    sign -1
  ]
  edge
  [
    source 18
    target 19
    weight 0.0129561725292471
    correlation -0.612063427288765
    sign -1
  ]
]
