# Supplementary material for: Aspergillus fumigatus Challenged by Human Dendritic Cells: Metabolic and Regulatory Pathway Responses Testify a Tight Battle
Source: Front Cell Infect Microbiol. 2019 May 22;9:168. doi: 10.3389/fcimb.2019.00168 (PMC6540932; doi:10.3389/fcimb.2019.00168)
Supplement: Supplementary file 12 [file Data_Sheet_2.ZIP › Supplementary_dataset2/UBXN7_KT_Disease.gml]

Creator "igraph version 1.2.0 Mon Jun  4 11:55:14 2018"
Version 1
graph
[
  directed 1
  node
  [
    id 0
    name "CUL1"
    label "CUL1"
    colors "#FF4D4D"
    diffs 12.9496702969426
    totalFlows 79.5536505762493
    degree 1
  ]
  node
  [
    id 1
    name "SSSCA1"
    label "SSSCA1"
    colors "#6C6CFF"
    diffs -1.45680986489166
    totalFlows 8.9084007794536
    degree 1
  ]
  node
  [
    id 2
    name "CUL3"
    label "CUL3"
    colors "#FF0F0F"
    diffs 32.5093506850635
    totalFlows 137.648548743246
    degree 1
  ]
  node
  [
    id 3
    name "USP9X"
    label "USP9X"
    colors "#FFD8D8"
    diffs 2.11299739524913
    totalFlows 20.6096725270808
    degree 1
  ]
  node
  [
    id 4
    name "KBTBD7"
    label "KBTBD7"
    colors "#FF3D3D"
    diffs 14.30515925912
    totalFlows 38.3417739444915
    degree 1
  ]
  node
  [
    id 5
    name "AMFR"
    label "AMFR"
    colors "#4D4DFF"
    diffs -2.12303135830409
    totalFlows 9.93912688131897
    degree 1
  ]
  node
  [
    id 6
    name "TYMS"
    label "TYMS"
    colors "#FFC8C8"
    diffs 2.71321319170284
    totalFlows 3.63449460314915
    degree 1
  ]
  node
  [
    id 7
    name "UFC1"
    label "UFC1"
    colors "#FF8B8B"
    diffs 5.73790019321257
    totalFlows 5.73790019321257
    degree 1
  ]
  node
  [
    id 8
    name "ATP6V1B2"
    label "ATP6V1B2"
    colors "#7B7BFF"
    diffs -1.25041224415202
    totalFlows 6.02766647393168
    degree 1
  ]
  node
  [
    id 9
    name "KLHL22"
    label "KLHL22"
    colors "#9A9AFF"
    diffs -0.00428572626875479
    totalFlows 1.89728609032985
    degree 1
  ]
  node
  [
    id 10
    name "UCHL3"
    label "UCHL3"
    colors "#FFB9B9"
    diffs 3.45825986043442
    totalFlows 11.4298957821663
    degree 1
  ]
  node
  [
    id 11
    name "NUBP2"
    label "NUBP2"
    colors "#F7F7FF"
    diffs 1.41217769745897
    totalFlows 6.921026588707
    degree 1
  ]
  node
  [
    id 12
    name "NSUN2"
    label "NSUN2"
    colors "#C8C8FF"
    diffs 0.48261541861287
    totalFlows 3.74408752286986
    degree 1
  ]
  node
  [
    id 13
    name "UFD1L"
    label "UFD1L"
    colors "#AAAAFF"
    diffs 0.109786077510664
    totalFlows 6.75504261148489
    degree 1
  ]
  node
  [
    id 14
    name "UBR2"
    label "UBR2"
    colors "#8B8BFF"
    diffs -0.21305870553264
    totalFlows 1.73539084137648
    degree 1
  ]
  node
  [
    id 15
    name "KLHL12"
    label "KLHL12"
    colors "#0F0FFF"
    diffs -6.76387153151313
    totalFlows 3.32521177437243
    degree 1
  ]
  node
  [
    id 16
    name "TCEB2"
    label "TCEB2"
    colors "#FFA9A9"
    diffs 5.1389743669905
    totalFlows 12.3254333704277
    degree 1
  ]
  node
  [
    id 17
    name "CUL2"
    label "CUL2"
    colors "#FF5C5C"
    diffs 12.544721687272
    totalFlows 44.692474030853
    degree 1
  ]
  node
  [
    id 18
    name "UFM1"
    label "UFM1"
    colors "#E7E7FF"
    diffs 1.30444591511515
    totalFlows 5.98607050636197
    degree 1
  ]
  node
  [
    id 19
    name "DDB1"
    label "DDB1"
    colors "#FF6C6C"
    diffs 11.2951359841903
    totalFlows 36.0187587329069
    degree 1
  ]
  node
  [
    id 20
    name "ZYX"
    label "ZYX"
    colors "#FFE7E7"
    diffs 1.56085764269418
    totalFlows 10.4002965811175
    degree 1
  ]
  node
  [
    id 21
    name "KLHDC3"
    label "KLHDC3"
    colors "#5C5CFF"
    diffs -2.04254802375138
    totalFlows 3.78082009313877
    degree 1
  ]
  node
  [
    id 22
    name "NEDD8"
    label "NEDD8"
    colors "#FF2E2E"
    diffs 19.532262474893
    totalFlows 111.738540270523
    degree 1
  ]
  node
  [
    id 23
    name "CUL4A"
    label "CUL4A"
    colors "#0000FF"
    diffs -11.1320956379723
    totalFlows 22.647578862298
    degree 1
  ]
  node
  [
    id 24
    name "UBE2C"
    label "UBE2C"
    colors "#3D3DFF"
    diffs -2.8386778090779
    totalFlows 6.48846618682505
    degree 1
  ]
  node
  [
    id 25
    name "VPS26A"
    label "VPS26A"
    colors "#FF9A9A"
    diffs 5.55170016069373
    totalFlows 7.21870906260182
    degree 1
  ]
  node
  [
    id 26
    name "BRWD3"
    label "BRWD3"
    colors "#FFF7F7"
    diffs 1.45631143960885
    totalFlows 1.45631143960885
    degree 1
  ]
  node
  [
    id 27
    name "OXCT1"
    label "OXCT1"
    colors "#B9B9FF"
    diffs 0.253680312881913
    totalFlows 5.35735801615831
    degree 1
  ]
  node
  [
    id 28
    name "UBC"
    label "UBC"
    colors "#FF0000"
    diffs 286.847303328444
    totalFlows 1297.32983910087
    degree 1
  ]
  node
  [
    id 29
    name "RBX1"
    label "RBX1"
    colors "#1E1EFF"
    diffs -4.84992696998636
    totalFlows 14.0068217385358
    degree 1
  ]
  node
  [
    id 30
    name "ZPR1"
    label "ZPR1"
    colors "#FF7B7B"
    diffs 6.68917086937335
    totalFlows 8.28968063552829
    degree 1
  ]
  node
  [
    id 31
    name "UBR1"
    label "UBR1"
    colors "#2E2EFF"
    diffs -3.60889090827514
    totalFlows 3.15806319740454
    degree 1
  ]
  node
  [
    id 32
    name "UBE2D2"
    label "UBE2D2"
    colors "#D8D8FF"
    diffs 1.08642713995808
    totalFlows 19.1571069285316
    degree 1
  ]
  node
  [
    id 33
    name "UBXN7"
    label "UBXN7"
    colors "#FF1E1E"
    diffs 24.9308489645556
    totalFlows 53.6792156809136
    degree 33
  ]
  edge
  [
    source 0
    target 33
    weight 0.996381078574162
    correlation -0.996381078574162
    sign -1
  ]
  edge
  [
    source 1
    target 33
    weight 0.993605645406402
    correlation 0.993605645406402
    sign 1
  ]
  edge
  [
    source 2
    target 33
    weight 0.947535121964174
    correlation 0.947535121964174
    sign 1
  ]
  edge
  [
    source 3
    target 33
    weight 0.973806526519248
    correlation 0.973806526519248
    sign 1
  ]
  edge
  [
    source 4
    target 33
    weight 0.832350915286926
    correlation -0.832350915286926
    sign -1
  ]
  edge
  [
    source 5
    target 33
    weight 0.892137153395669
    correlation -0.892137153395669
    sign -1
  ]
  edge
  [
    source 6
    target 33
    weight 0.946558155315913
    correlation 0.946558155315913
    sign 1
  ]
  edge
  [
    source 7
    target 33
    weight 0.916007755287835
    correlation -0.916007755287835
    sign -1
  ]
  edge
  [
    source 8
    target 33
    weight 0.913477481472091
    correlation -0.913477481472091
    sign -1
  ]
  edge
  [
    source 9
    target 33
    weight 0.948643045164923
    correlation -0.948643045164923
    sign -1
  ]
  edge
  [
    source 10
    target 33
    weight 0.87498750772162
    correlation 0.87498750772162
    sign 1
  ]
  edge
  [
    source 11
    target 33
    weight 0.923270462028308
    correlation -0.923270462028308
    sign -1
  ]
  edge
  [
    source 12
    target 33
    weight 0.901965945370977
    correlation -0.901965945370977
    sign -1
  ]
  edge
  [
    source 13
    target 33
    weight 0.877958835754579
    correlation 0.877958835754579
    sign 1
  ]
  edge
  [
    source 14
    target 33
    weight 0.867695420688238
    correlation -0.936728769240059
    sign -1
  ]
  edge
  [
    source 15
    target 33
    weight 0.823237702844046
    correlation -0.823237702844046
    sign -1
  ]
  edge
  [
    source 16
    target 33
    weight 0.812126619390395
    correlation -0.812126619390395
    sign -1
  ]
  edge
  [
    source 17
    target 33
    weight 0.810911139279019
    correlation -0.810911139279019
    sign -1
  ]
  edge
  [
    source 18
    target 33
    weight 0.798415607956129
    correlation 0.798415607956129
    sign 1
  ]
  edge
  [
    source 19
    target 33
    weight 0.816113620026924
    correlation -0.816113620026924
    sign -1
  ]
  edge
  [
    source 20
    target 33
    weight 0.856070200969879
    correlation -0.856070200969879
    sign -1
  ]
  edge
  [
    source 21
    target 33
    weight 0.488489012799844
    correlation -0.488489012799844
    sign -1
  ]
  edge
  [
    source 22
    target 33
    weight 0.764432331802193
    correlation -0.764432331802193
    sign -1
  ]
  edge
  [
    source 23
    target 33
    weight 0.792890713413284
    correlation 0.792890713413284
    sign 1
  ]
  edge
  [
    source 24
    target 33
    weight 0.78436919329637
    correlation -0.78436919329637
    sign -1
  ]
  edge
  [
    source 25
    target 33
    weight 0.750611328675562
    correlation 0.750611328675562
    sign 1
  ]
  edge
  [
    source 26
    target 33
    weight 0.728155719804425
    correlation 0.728155719804425
    sign 1
  ]
  edge
  [
    source 27
    target 33
    weight 0.774419239200211
    correlation -0.774419239200211
    sign -1
  ]
  edge
  [
    source 28
    target 33
    weight 0.641894625307894
    correlation -0.641894625307894
    sign -1
  ]
  edge
  [
    source 29
    target 33
    weight 0.737690205055188
    correlation -0.737690205055188
    sign -1
  ]
  edge
  [
    source 30
    target 33
    weight 0.653818539984377
    correlation 0.653818539984377
    sign 1
  ]
  edge
  [
    source 31
    target 33
    weight 0.606123497758845
    correlation -0.713204218441648
    sign -1
  ]
  edge
  [
    source 32
    target 33
    weight 0.393457492941154
    correlation 0.638318300553714
    sign 1
  ]
]
