# Supplementary material for: Aspergillus fumigatus Challenged by Human Dendritic Cells: Metabolic and Regulatory Pathway Responses Testify a Tight Battle
Source: Front Cell Infect Microbiol. 2019 May 22;9:168. doi: 10.3389/fcimb.2019.00168 (PMC6540932; doi:10.3389/fcimb.2019.00168)
Supplement: Supplementary file 12 [file Data_Sheet_2.ZIP › Supplementary_dataset2/UCHL5_KT_Control.gml]

Creator "igraph version 1.2.0 Mon Jun  4 11:55:17 2018"
Version 1
graph
[
  directed 1
  node
  [
    id 0
    name "HSPA5"
    label "HSPA5"
    colors "#0000FF"
    diffs -30.9614088766865
    totalFlows 248.471252859828
    degree 1
  ]
  node
  [
    id 1
    name "LMNA"
    label "LMNA"
    colors "#FF1F1F"
    diffs 6.64912399964618
    totalFlows 22.6424872785362
    degree 1
  ]
  node
  [
    id 2
    name "PSMD11"
    label "PSMD11"
    colors "#FF5F5F"
    diffs 4.56572554875737
    totalFlows 8.73646345960385
    degree 1
  ]
  node
  [
    id 3
    name "RAD23A"
    label "RAD23A"
    colors "#1F1FFF"
    diffs -6.56490312857999
    totalFlows 15.7417789120163
    degree 1
  ]
  node
  [
    id 4
    name "SERPINB5"
    label "SERPINB5"
    colors "#BFBFFF"
    diffs -1.2639246059692
    totalFlows 3.66116971645751
    degree 1
  ]
  node
  [
    id 5
    name "APOA1"
    label "APOA1"
    colors "#7F7FFF"
    diffs -1.93807138554369
    totalFlows 6.43193087091147
    degree 1
  ]
  node
  [
    id 6
    name "PSMD14"
    label "PSMD14"
    colors "#FF4F4F"
    diffs 5.55328750784737
    totalFlows 3.37018924170111
    degree 1
  ]
  node
  [
    id 7
    name "PRDX6"
    label "PRDX6"
    colors "#FFBFBF"
    diffs 1.07644819545722
    totalFlows 9.36369370396317
    degree 1
  ]
  node
  [
    id 8
    name "UBE3A"
    label "UBE3A"
    colors "#FF7F7F"
    diffs 3.69144391611443
    totalFlows 13.8327011603529
    degree 1
  ]
  node
  [
    id 9
    name "EIF4A1"
    label "EIF4A1"
    colors "#FF9F9F"
    diffs 2.02630235314195
    totalFlows 5.7197938432273
    degree 1
  ]
  node
  [
    id 10
    name "KIAA0368"
    label "KIAA0368"
    colors "#4F4FFF"
    diffs -4.23654316585324
    totalFlows 9.5818776412018
    degree 1
  ]
  node
  [
    id 11
    name "TUBA4A"
    label "TUBA4A"
    colors "#0F0FFF"
    diffs -11.2971857245544
    totalFlows 111.976585374697
    degree 1
  ]
  node
  [
    id 12
    name "NOS2"
    label "NOS2"
    colors "#3F3FFF"
    diffs -4.51588276685975
    totalFlows 20.0867507097502
    degree 1
  ]
  node
  [
    id 13
    name "ACTG1"
    label "ACTG1"
    colors "#AFAFFF"
    diffs -1.28370515314571
    totalFlows 21.3113223710821
    degree 1
  ]
  node
  [
    id 14
    name "USP12"
    label "USP12"
    colors "#2F2FFF"
    diffs -6.46766863888848
    totalFlows 11.9141502352685
    degree 1
  ]
  node
  [
    id 15
    name "PNP"
    label "PNP"
    colors "#9F9FFF"
    diffs -1.42990816839832
    totalFlows 3.77351667107572
    degree 1
  ]
  node
  [
    id 16
    name "PJA1"
    label "PJA1"
    colors "#FF3F3F"
    diffs 6.17928889946435
    totalFlows 28.3667848640168
    degree 1
  ]
  node
  [
    id 17
    name "ARG1"
    label "ARG1"
    colors "#6F6FFF"
    diffs -1.95242346983024
    totalFlows 1.95242346983024
    degree 1
  ]
  node
  [
    id 18
    name "GSTM3"
    label "GSTM3"
    colors "#FFFFFF"
    diffs -0.346476563596176
    totalFlows 1.99786055219695
    degree 1
  ]
  node
  [
    id 19
    name "ACTC1"
    label "ACTC1"
    colors "#FFEFEF"
    diffs -0.163993097010334
    totalFlows 9.50766477574041
    degree 1
  ]
  node
  [
    id 20
    name "PSMC6"
    label "PSMC6"
    colors "#FFAFAF"
    diffs 1.62083652724637
    totalFlows 5.89846610550502
    degree 1
  ]
  node
  [
    id 21
    name "TXN"
    label "TXN"
    colors "#5F5FFF"
    diffs -3.40993150123015
    totalFlows 12.43760248928
    degree 1
  ]
  node
  [
    id 22
    name "HSPB1"
    label "HSPB1"
    colors "#FF2F2F"
    diffs 6.60541067720701
    totalFlows 26.9072601336567
    degree 1
  ]
  node
  [
    id 23
    name "PKP1"
    label "PKP1"
    colors "#FFCFCF"
    diffs 0.593886423980603
    totalFlows 3.41340096646205
    degree 1
  ]
  node
  [
    id 24
    name "PSMA4"
    label "PSMA4"
    colors "#8F8FFF"
    diffs -1.60432105172934
    totalFlows 8.96785947072448
    degree 1
  ]
  node
  [
    id 25
    name "ADRM1"
    label "ADRM1"
    colors "#CFCFFF"
    diffs -1.18081143476927
    totalFlows 4.81873885629554
    degree 1
  ]
  node
  [
    id 26
    name "SHFM1"
    label "SHFM1"
    colors "#FF0F0F"
    diffs 7.65217247709544
    totalFlows 1.48816808383212
    degree 1
  ]
  node
  [
    id 27
    name "CFL1"
    label "CFL1"
    colors "#DFDFFF"
    diffs -1.05821673219318
    totalFlows 11.5753338990671
    degree 1
  ]
  node
  [
    id 28
    name "IDE"
    label "IDE"
    colors "#FF8F8F"
    diffs 3.4317035481015
    totalFlows 14.8444771746303
    degree 1
  ]
  node
  [
    id 29
    name "KRT73"
    label "KRT73"
    colors "#EFEFFF"
    diffs -0.76295973280207
    totalFlows 1.77761061240748
    degree 1
  ]
  node
  [
    id 30
    name "PRDX3"
    label "PRDX3"
    colors "#FF6F6F"
    diffs 3.97440070463754
    totalFlows 2.13737737279341
    degree 1
  ]
  node
  [
    id 31
    name "PSMA1"
    label "PSMA1"
    colors "#FFDFDF"
    diffs 0.185937054267594
    totalFlows 17.9401707924705
    degree 1
  ]
  node
  [
    id 32
    name "UCHL5"
    label "UCHL5"
    colors "#FF0000"
    diffs 31.1590613144478
    totalFlows 48.1052026381129
    degree 32
  ]
  edge
  [
    source 0
    target 32
    weight 0.964420995792614
    correlation -0.964420995792614
    sign -1
  ]
  edge
  [
    source 1
    target 32
    weight 0.971922983120864
    correlation -0.971922983120864
    sign -1
  ]
  edge
  [
    source 2
    target 32
    weight 0.946201129365313
    correlation -0.946201129365313
    sign -1
  ]
  edge
  [
    source 3
    target 32
    weight 0.936236071038922
    correlation -0.936236071038922
    sign -1
  ]
  edge
  [
    source 4
    target 32
    weight 0.974071409742287
    correlation 0.974071409742287
    sign 1
  ]
  edge
  [
    source 5
    target 32
    weight 0.935956749046081
    correlation -0.935956749046081
    sign -1
  ]
  edge
  [
    source 6
    target 32
    weight 0.953602385566272
    correlation 0.953602385566272
    sign 1
  ]
  edge
  [
    source 7
    target 32
    weight 0.937125310057598
    correlation 0.937125310057598
    sign 1
  ]
  edge
  [
    source 8
    target 32
    weight 0.942874229846194
    correlation -0.942874229846194
    sign -1
  ]
  edge
  [
    source 9
    target 32
    weight 0.897230526684762
    correlation -0.897230526684762
    sign -1
  ]
  edge
  [
    source 10
    target 32
    weight 0.930284449544755
    correlation -0.930284449544755
    sign -1
  ]
  edge
  [
    source 11
    target 32
    weight 0.785954615635528
    correlation 0.785954615635528
    sign 1
  ]
  edge
  [
    source 12
    target 32
    weight 0.858825914789211
    correlation -0.858825914789211
    sign -1
  ]
  edge
  [
    source 13
    target 32
    weight 0.816153056826632
    correlation 0.816153056826632
    sign 1
  ]
  edge
  [
    source 14
    target 32
    weight 0.620995610239537
    correlation 0.620995610239537
    sign 1
  ]
  edge
  [
    source 15
    target 32
    weight 0.897169431140034
    correlation 0.897169431140034
    sign 1
  ]
  edge
  [
    source 16
    target 32
    weight 0.577006910544679
    correlation 0.577006910544679
    sign 1
  ]
  edge
  [
    source 17
    target 32
    weight 0.976211734915121
    correlation 0.976211734915121
    sign 1
  ]
  edge
  [
    source 18
    target 32
    weight 0.78723125640263
    correlation -0.78723125640263
    sign -1
  ]
  edge
  [
    source 19
    target 32
    weight 0.645743783628684
    correlation -0.645743783628684
    sign -1
  ]
  edge
  [
    source 20
    target 32
    weight 0.838025194954509
    correlation 0.838025194954509
    sign 1
  ]
  edge
  [
    source 21
    target 32
    weight 0.77194420605548
    correlation 0.77194420605548
    sign 1
  ]
  edge
  [
    source 22
    target 32
    weight 0.73943559159827
    correlation -0.73943559159827
    sign -1
  ]
  edge
  [
    source 23
    target 32
    weight 0.745167342989373
    correlation 0.745167342989373
    sign 1
  ]
  edge
  [
    source 24
    target 32
    weight 0.728421655028862
    correlation -0.728421655028862
    sign -1
  ]
  edge
  [
    source 25
    target 32
    weight 0.739291827342904
    correlation -0.739291827342904
    sign -1
  ]
  edge
  [
    source 26
    target 32
    weight 0.775992089043005
    correlation -0.775992089043005
    sign -1
  ]
  edge
  [
    source 27
    target 32
    weight 0.651681910962068
    correlation 0.651681910962068
    sign 1
  ]
  edge
  [
    source 28
    target 32
    weight 0.181249245473225
    correlation 0.181249245473225
    sign 1
  ]
  edge
  [
    source 29
    target 32
    weight 0.289541371197505
    correlation -0.633902457567765
    sign -1
  ]
  edge
  [
    source 30
    target 32
    weight 0.197141565994044
    correlation 0.743960098178747
    sign 1
  ]
  edge
  [
    source 31
    target 32
    weight 0.0394907644894853
    correlation 0.670694825870654
    sign 1
  ]
]
