# Supplementary material for: Aspergillus fumigatus Challenged by Human Dendritic Cells: Metabolic and Regulatory Pathway Responses Testify a Tight Battle
Source: Front Cell Infect Microbiol. 2019 May 22;9:168. doi: 10.3389/fcimb.2019.00168 (PMC6540932; doi:10.3389/fcimb.2019.00168)
Supplement: Supplementary file 12 [file Data_Sheet_2.ZIP › Supplementary_dataset2/UCHL5_KT_Disease.gml]

Creator "igraph version 1.2.0 Mon Jun  4 11:55:17 2018"
Version 1
graph
[
  directed 1
  node
  [
    id 0
    name "CFL1"
    label "CFL1"
    colors "#A6A6FF"
    diffs -1.05821673219318
    totalFlows 10.517117166874
    degree 1
  ]
  node
  [
    id 1
    name "PSMC2"
    label "PSMC2"
    colors "#FFE4E4"
    diffs 0.792516607040982
    totalFlows 10.0309650331067
    degree 1
  ]
  node
  [
    id 2
    name "LMNA"
    label "LMNA"
    colors "#FF1F1F"
    diffs 6.64912399964618
    totalFlows 29.2916112781824
    degree 1
  ]
  node
  [
    id 3
    name "TUBA4A"
    label "TUBA4A"
    colors "#0A0AFF"
    diffs -11.2971857245544
    totalFlows 100.679399650142
    degree 1
  ]
  node
  [
    id 4
    name "RAB7A"
    label "RAB7A"
    colors "#3E3EFF"
    diffs -6.32486106204513
    totalFlows 10.5621251941914
    degree 1
  ]
  node
  [
    id 5
    name "PSMA5"
    label "PSMA5"
    colors "#BBBBFF"
    diffs -0.732124095151577
    totalFlows 7.82747858874391
    degree 1
  ]
  node
  [
    id 6
    name "CSTA"
    label "CSTA"
    colors "#FF9C9C"
    diffs 2.57645746381906
    totalFlows 4.4750459205947
    degree 1
  ]
  node
  [
    id 7
    name "PRDX6"
    label "PRDX6"
    colors "#FFDADA"
    diffs 1.07644819545722
    totalFlows 10.4401418994204
    degree 1
  ]
  node
  [
    id 8
    name "TXN2"
    label "TXN2"
    colors "#5D5DFF"
    diffs -3.53915170169978
    totalFlows 1.87559190178204
    degree 1
  ]
  node
  [
    id 9
    name "HSPA5"
    label "HSPA5"
    colors "#0000FF"
    diffs -30.9614088766865
    totalFlows 217.509843983142
    degree 1
  ]
  node
  [
    id 10
    name "PKP1"
    label "PKP1"
    colors "#FFEFEF"
    diffs 0.593886423980603
    totalFlows 4.00728739044265
    degree 1
  ]
  node
  [
    id 11
    name "PJA1"
    label "PJA1"
    colors "#FF2929"
    diffs 6.17928889946435
    totalFlows 34.5460737634811
    degree 1
  ]
  node
  [
    id 12
    name "UBC"
    label "UBC"
    colors "#FF0000"
    diffs 286.847303328444
    totalFlows 1297.32983910087
    degree 1
  ]
  node
  [
    id 13
    name "KRT80"
    label "KRT80"
    colors "#FFA6A6"
    diffs 1.85147402808003
    totalFlows 1.85147402808003
    degree 1
  ]
  node
  [
    id 14
    name "CAPZA1"
    label "CAPZA1"
    colors "#B0B0FF"
    diffs -1.01343183320227
    totalFlows 5.42519399055717
    degree 1
  ]
  node
  [
    id 15
    name "KRT1"
    label "KRT1"
    colors "#7272FF"
    diffs -1.97070229280532
    totalFlows 6.92901454056492
    degree 1
  ]
  node
  [
    id 16
    name "PSMB5"
    label "PSMB5"
    colors "#FFC5C5"
    diffs 1.5350009651177
    totalFlows 7.30922377179537
    degree 1
  ]
  node
  [
    id 17
    name "KRT10"
    label "KRT10"
    colors "#FF4848"
    diffs 4.11967207096315
    totalFlows 6.13169048271721
    degree 1
  ]
  node
  [
    id 18
    name "HUWE1"
    label "HUWE1"
    colors "#1F1FFF"
    diffs -9.54914930014183
    totalFlows 34.2496754625007
    degree 1
  ]
  node
  [
    id 19
    name "ACTG1"
    label "ACTG1"
    colors "#9191FF"
    diffs -1.28370515314571
    totalFlows 20.0276172179364
    degree 1
  ]
  node
  [
    id 20
    name "PSMB4"
    label "PSMB4"
    colors "#5353FF"
    diffs -4.2897569819825
    totalFlows 5.08276798414778
    degree 1
  ]
  node
  [
    id 21
    name "PRDX1"
    label "PRDX1"
    colors "#FFB0B0"
    diffs 1.79652978812124
    totalFlows 10.868630345277
    degree 1
  ]
  node
  [
    id 22
    name "ACTB"
    label "ACTB"
    colors "#1414FF"
    diffs -10.1301184996477
    totalFlows 40.4736722880143
    degree 1
  ]
  node
  [
    id 23
    name "GSTM3"
    label "GSTM3"
    colors "#E4E4FF"
    diffs -0.346476563596176
    totalFlows 1.65138398860078
    degree 1
  ]
  node
  [
    id 24
    name "IDE"
    label "IDE"
    colors "#FF9191"
    diffs 3.4317035481015
    totalFlows 18.2761807227318
    degree 1
  ]
  node
  [
    id 25
    name "PSMD14"
    label "PSMD14"
    colors "#FF3434"
    diffs 5.55328750784737
    totalFlows 8.92347674954848
    degree 1
  ]
  node
  [
    id 26
    name "TRIM55"
    label "TRIM55"
    colors "#FFBBBB"
    diffs 1.58189564135228
    totalFlows 6.89306762190474
    degree 1
  ]
  node
  [
    id 27
    name "CYB5A"
    label "CYB5A"
    colors "#FFF9F9"
    diffs 0.435359541025054
    totalFlows 1.50537522229034
    degree 1
  ]
  node
  [
    id 28
    name "PRDX3"
    label "PRDX3"
    colors "#FF6868"
    diffs 3.97440070463754
    totalFlows 6.11177807743095
    degree 1
  ]
  node
  [
    id 29
    name "UBE3A"
    label "UBE3A"
    colors "#FF7C7C"
    diffs 3.69144391611443
    totalFlows 17.5241450764673
    degree 1
  ]
  node
  [
    id 30
    name "YY1"
    label "YY1"
    colors "#EFEFFF"
    diffs -0.265816803528327
    totalFlows 21.6167789389869
    degree 1
  ]
  node
  [
    id 31
    name "PSMC4"
    label "PSMC4"
    colors "#FF5D5D"
    diffs 3.99450265404451
    totalFlows 14.3298355918619
    degree 1
  ]
  node
  [
    id 32
    name "EIF1B"
    label "EIF1B"
    colors "#FF1414"
    diffs 12.5784028538059
    totalFlows 21.4165175747542
    degree 1
  ]
  node
  [
    id 33
    name "RBCK1"
    label "RBCK1"
    colors "#2929FF"
    diffs -7.9102264363422
    totalFlows 4.39092128410355
    degree 1
  ]
  node
  [
    id 34
    name "ECHS1"
    label "ECHS1"
    colors "#FF3E3E"
    diffs 4.16068341183463
    totalFlows 8.47637216375811
    degree 1
  ]
  node
  [
    id 35
    name "PSMD1"
    label "PSMD1"
    colors "#6868FF"
    diffs -3.05481598362056
    totalFlows 9.79569865978145
    degree 1
  ]
  node
  [
    id 36
    name "PSMD2"
    label "PSMD2"
    colors "#FF8787"
    diffs 3.56601892021687
    totalFlows 13.9220428008517
    degree 1
  ]
  node
  [
    id 37
    name "PSMD6"
    label "PSMD6"
    colors "#9C9CFF"
    diffs -1.15240355898404
    totalFlows 7.73218962530906
    degree 1
  ]
  node
  [
    id 38
    name "PSMC1"
    label "PSMC1"
    colors "#C5C5FF"
    diffs -0.612562174084641
    totalFlows 10.7964152017866
    degree 1
  ]
  node
  [
    id 39
    name "PSMB3"
    label "PSMB3"
    colors "#F9F9FF"
    diffs -0.245255854004552
    totalFlows 6.24134236502768
    degree 1
  ]
  node
  [
    id 40
    name "PTPN2"
    label "PTPN2"
    colors "#FF7272"
    diffs 3.84979903274402
    totalFlows 7.20389382358204
    degree 1
  ]
  node
  [
    id 41
    name "XPO5"
    label "XPO5"
    colors "#8787FF"
    diffs -1.62969077471943
    totalFlows 4.62732642561233
    degree 1
  ]
  node
  [
    id 42
    name "USP12"
    label "USP12"
    colors "#3434FF"
    diffs -6.46766863888848
    totalFlows 5.44648159638006
    degree 1
  ]
  node
  [
    id 43
    name "EPPK1"
    label "EPPK1"
    colors "#7C7CFF"
    diffs -1.77239764937036
    totalFlows 5.58766135595816
    degree 1
  ]
  node
  [
    id 44
    name "KRT19"
    label "KRT19"
    colors "#FF5353"
    diffs 4.05682856680992
    totalFlows 9.47181475966889
    degree 1
  ]
  node
  [
    id 45
    name "FTL"
    label "FTL"
    colors "#4848FF"
    diffs -4.80027122134755
    totalFlows 1.40201255525026
    degree 1
  ]
  node
  [
    id 46
    name "ANXA4"
    label "ANXA4"
    colors "#FFD0D0"
    diffs 1.4330448230781
    totalFlows 1.4330448230781
    degree 1
  ]
  node
  [
    id 47
    name "USP14"
    label "USP14"
    colors "#DADAFF"
    diffs -0.373269854575774
    totalFlows 6.60250311502414
    degree 1
  ]
  node
  [
    id 48
    name "PAAF1"
    label "PAAF1"
    colors "#D0D0FF"
    diffs -0.548022817242364
    totalFlows 3.17031582427805
    degree 1
  ]
  node
  [
    id 49
    name "UCHL5"
    label "UCHL5"
    colors "#FF0A0A"
    diffs 31.1590613144478
    totalFlows 79.2642639525607
    degree 49
  ]
  edge
  [
    source 0
    target 49
    weight 0.999774626686319
    correlation 0.999774626686319
    sign 1
  ]
  edge
  [
    source 1
    target 49
    weight 0.978899549892587
    correlation 0.978899549892587
    sign 1
  ]
  edge
  [
    source 2
    target 49
    weight 0.979962426207681
    correlation -0.979962426207681
    sign -1
  ]
  edge
  [
    source 3
    target 49
    weight 0.948066185687244
    correlation 0.948066185687244
    sign 1
  ]
  edge
  [
    source 4
    target 49
    weight 0.968522091931943
    correlation 0.968522091931943
    sign 1
  ]
  edge
  [
    source 5
    target 49
    weight 0.96484422887012
    correlation 0.96484422887012
    sign 1
  ]
  edge
  [
    source 6
    target 49
    weight 0.998447043256655
    correlation 0.998447043256655
    sign 1
  ]
  edge
  [
    source 7
    target 49
    weight 0.956554270138177
    correlation 0.956554270138177
    sign 1
  ]
  edge
  [
    source 8
    target 49
    weight 0.921998540720065
    correlation 0.921998540720065
    sign 1
  ]
  edge
  [
    source 9
    target 49
    weight 0.837421587654669
    correlation -0.837421587654669
    sign -1
  ]
  edge
  [
    source 10
    target 49
    weight 0.974625151556585
    correlation -0.974625151556585
    sign -1
  ]
  edge
  [
    source 11
    target 49
    weight 0.789333421800111
    correlation -0.789333421800111
    sign -1
  ]
  edge
  [
    source 12
    target 49
    weight 0.883429874023217
    correlation 0.883429874023217
    sign 1
  ]
  edge
  [
    source 13
    target 49
    weight 0.925737014040017
    correlation -0.925737014040017
    sign -1
  ]
  edge
  [
    source 14
    target 49
    weight 0.954670447704723
    correlation 0.954670447704723
    sign 1
  ]
  edge
  [
    source 15
    target 49
    weight 0.889537835298224
    correlation -0.889537835298224
    sign -1
  ]
  edge
  [
    source 16
    target 49
    weight 0.887040274155498
    correlation 0.887040274155498
    sign 1
  ]
  edge
  [
    source 17
    target 49
    weight 0.874987511974556
    correlation -0.874987511974556
    sign -1
  ]
  edge
  [
    source 18
    target 49
    weight 0.891156209913128
    correlation -0.891156209913128
    sign -1
  ]
  edge
  [
    source 19
    target 49
    weight 0.907199920716572
    correlation 0.907199920716572
    sign 1
  ]
  edge
  [
    source 20
    target 49
    weight 0.922822367250431
    correlation 0.922822367250431
    sign 1
  ]
  edge
  [
    source 21
    target 49
    weight 0.882129079832147
    correlation 0.882129079832147
    sign 1
  ]
  edge
  [
    source 22
    target 49
    weight 0.833876770138607
    correlation 0.833876770138607
    sign 1
  ]
  edge
  [
    source 23
    target 49
    weight 0.782520234757552
    correlation -0.782520234757552
    sign -1
  ]
  edge
  [
    source 24
    target 49
    weight 0.64089699561761
    correlation 0.64089699561761
    sign 1
  ]
  edge
  [
    source 25
    target 49
    weight 0.889736830613404
    correlation 0.889736830613404
    sign 1
  ]
  edge
  [
    source 26
    target 49
    weight 0.819784592938745
    correlation 0.819784592938745
    sign 1
  ]
  edge
  [
    source 27
    target 49
    weight 0.75268761114517
    correlation 0.75268761114517
    sign 1
  ]
  edge
  [
    source 28
    target 49
    weight 0.763687173552954
    correlation 0.763687173552954
    sign 1
  ]
  edge
  [
    source 29
    target 49
    weight 0.797283863823527
    correlation -0.797283863823527
    sign -1
  ]
  edge
  [
    source 30
    target 49
    weight 0.827108504001366
    correlation 0.827108504001366
    sign 1
  ]
  edge
  [
    source 31
    target 49
    weight 0.790781012791934
    correlation -0.790781012791934
    sign -1
  ]
  edge
  [
    source 32
    target 49
    weight 0.76648797418824
    correlation -0.76648797418824
    sign -1
  ]
  edge
  [
    source 33
    target 49
    weight 0.764052689072605
    correlation 0.764052689072605
    sign 1
  ]
  edge
  [
    source 34
    target 49
    weight 0.708631204178924
    correlation 0.708631204178924
    sign 1
  ]
  edge
  [
    source 35
    target 49
    weight 0.621412265951908
    correlation -0.621412265951908
    sign -1
  ]
  edge
  [
    source 36
    target 49
    weight 0.758741314950773
    correlation 0.758741314950773
    sign 1
  ]
  edge
  [
    source 37
    target 49
    weight 0.777116565189034
    correlation 0.777116565189034
    sign 1
  ]
  edge
  [
    source 38
    target 49
    weight 0.723727428191636
    correlation 0.723727428191636
    sign 1
  ]
  edge
  [
    source 39
    target 49
    weight 0.711593317232715
    correlation 0.711593317232715
    sign 1
  ]
  edge
  [
    source 40
    target 49
    weight 0.654880370602736
    correlation -0.654880370602736
    sign -1
  ]
  edge
  [
    source 41
    target 49
    weight 0.665724205232967
    correlation 0.665724205232967
    sign 1
  ]
  edge
  [
    source 42
    target 49
    weight 0.190861933283479
    correlation -0.190861933283479
    sign -1
  ]
  edge
  [
    source 43
    target 49
    weight 0.718008177116341
    correlation -0.718008177116341
    sign -1
  ]
  edge
  [
    source 44
    target 49
    weight 0.536167576513989
    correlation -0.643355924831535
    sign -1
  ]
  edge
  [
    source 45
    target 49
    weight 0.701006277625132
    correlation 0.701006277625132
    sign 1
  ]
  edge
  [
    source 46
    target 49
    weight 0.716522411539049
    correlation -0.873659134857804
    sign -1
  ]
  edge
  [
    source 47
    target 49
    weight 0.492909823391542
    correlation -0.655225163124239
    sign -1
  ]
  edge
  [
    source 48
    target 49
    weight 0.00236491635540268
    correlation 0.64551027229971
    sign 1
  ]
]
