# Supplementary material for: Aspergillus fumigatus Challenged by Human Dendritic Cells: Metabolic and Regulatory Pathway Responses Testify a Tight Battle
Source: Front Cell Infect Microbiol. 2019 May 22;9:168. doi: 10.3389/fcimb.2019.00168 (PMC6540932; doi:10.3389/fcimb.2019.00168)
Supplement: Supplementary file 12 [file Data_Sheet_2.ZIP › Supplementary_dataset2/VCAM1_NR_Control.gml]

Creator "igraph version 1.2.0 Mon Jun  4 11:55:21 2018"
Version 1
graph
[
  directed 1
  node
  [
    id 0
    name "VCAM1"
    label "VCAM1"
    colors "#1E1EFF"
    diffs -20.8688039838852
    totalFlows 54.037198869324
    degree 33
  ]
  node
  [
    id 1
    name "PHB"
    label "PHB"
    colors "#7B7BFF"
    diffs -8.71499713395067
    totalFlows 47.9306596149869
    degree 1
  ]
  node
  [
    id 2
    name "RPS25"
    label "RPS25"
    colors "#FFE7E7"
    diffs -2.91841288830254
    totalFlows 12.0318448905181
    degree 1
  ]
  node
  [
    id 3
    name "RPL21"
    label "RPL21"
    colors "#FF8B8B"
    diffs -0.129548100541426
    totalFlows 10.9406560401036
    degree 1
  ]
  node
  [
    id 4
    name "EEF1A1"
    label "EEF1A1"
    colors "#FF0F0F"
    diffs 28.0156684829966
    totalFlows 153.718163634385
    degree 1
  ]
  node
  [
    id 5
    name "PFN1"
    label "PFN1"
    colors "#FFF7F7"
    diffs -3.39670128216534
    totalFlows 9.25223739122996
    degree 1
  ]
  node
  [
    id 6
    name "RUVBL2"
    label "RUVBL2"
    colors "#2E2EFF"
    diffs -18.3817892382571
    totalFlows 36.0629382240379
    degree 1
  ]
  node
  [
    id 7
    name "YWHAZ"
    label "YWHAZ"
    colors "#FF1E1E"
    diffs 27.6379542601028
    totalFlows 335.699307912506
    degree 1
  ]
  node
  [
    id 8
    name "THOC2"
    label "THOC2"
    colors "#E7E7FF"
    diffs -3.82869318927811
    totalFlows 3.82869318927811
    degree 1
  ]
  node
  [
    id 9
    name "DDX3X"
    label "DDX3X"
    colors "#5C5CFF"
    diffs -12.8361733324855
    totalFlows 88.1672098599196
    degree 1
  ]
  node
  [
    id 10
    name "PRMT5"
    label "PRMT5"
    colors "#C8C8FF"
    diffs -4.72681543959359
    totalFlows 48.6975700437263
    degree 1
  ]
  node
  [
    id 11
    name "EEF1D"
    label "EEF1D"
    colors "#4D4DFF"
    diffs -14.9523051090769
    totalFlows 54.8741346505254
    degree 1
  ]
  node
  [
    id 12
    name "ATP5I"
    label "ATP5I"
    colors "#FFB9B9"
    diffs -1.8423414962694
    totalFlows 1.84515490244043
    degree 1
  ]
  node
  [
    id 13
    name "ALDOA"
    label "ALDOA"
    colors "#F7F7FF"
    diffs -3.80839975697719
    totalFlows 7.30153164989318
    degree 1
  ]
  node
  [
    id 14
    name "EWSR1"
    label "EWSR1"
    colors "#9A9AFF"
    diffs -5.96597272677489
    totalFlows 106.373690791089
    degree 1
  ]
  node
  [
    id 15
    name "RARS"
    label "RARS"
    colors "#FF2E2E"
    diffs 4.67971470289038
    totalFlows 5.90552836007143
    degree 1
  ]
  node
  [
    id 16
    name "PPP2R1A"
    label "PPP2R1A"
    colors "#0F0FFF"
    diffs -30.6744763831973
    totalFlows 101.461396976101
    degree 1
  ]
  node
  [
    id 17
    name "HNRNPF"
    label "HNRNPF"
    colors "#AAAAFF"
    diffs -5.57065085907867
    totalFlows 15.1965932056693
    degree 1
  ]
  node
  [
    id 18
    name "FBL"
    label "FBL"
    colors "#D8D8FF"
    diffs -4.049108124296
    totalFlows 17.1035591709757
    degree 1
  ]
  node
  [
    id 19
    name "ALYREF"
    label "ALYREF"
    colors "#6C6CFF"
    diffs -9.77210678674014
    totalFlows 15.6239665011177
    degree 1
  ]
  node
  [
    id 20
    name "PAFAH1B3"
    label "PAFAH1B3"
    colors "#B9B9FF"
    diffs -5.38243922454657
    totalFlows 5.38243922454657
    degree 1
  ]
  node
  [
    id 21
    name "ACO2"
    label "ACO2"
    colors "#FFC8C8"
    diffs -1.91401872593169
    totalFlows 1.91401872593169
    degree 1
  ]
  node
  [
    id 22
    name "TARDBP"
    label "TARDBP"
    colors "#0000FF"
    diffs -32.1955436008973
    totalFlows 135.281609484287
    degree 1
  ]
  node
  [
    id 23
    name "PRPF8"
    label "PRPF8"
    colors "#FF7B7B"
    diffs -0.0436025420400128
    totalFlows 14.348399672609
    degree 1
  ]
  node
  [
    id 24
    name "DDX1"
    label "DDX1"
    colors "#3D3DFF"
    diffs -15.3950474803416
    totalFlows 48.1866367296165
    degree 1
  ]
  node
  [
    id 25
    name "KRT19"
    label "KRT19"
    colors "#FF3D3D"
    diffs 4.05682856680992
    totalFlows 5.41498619285897
    degree 1
  ]
  node
  [
    id 26
    name "PCMT1"
    label "PCMT1"
    colors "#FFD8D8"
    diffs -2.79041142314167
    totalFlows 9.43167736633862
    degree 1
  ]
  node
  [
    id 27
    name "PCBP2"
    label "PCBP2"
    colors "#8B8BFF"
    diffs -8.16938432232291
    totalFlows 15.9725953299455
    degree 1
  ]
  node
  [
    id 28
    name "SEC31A"
    label "SEC31A"
    colors "#FF6C6C"
    diffs 0.231221527468428
    totalFlows 1.51892759528896
    degree 1
  ]
  node
  [
    id 29
    name "SF3B6"
    label "SF3B6"
    colors "#FFA9A9"
    diffs -1.8399287980423
    totalFlows 5.86262429803147
    degree 1
  ]
  node
  [
    id 30
    name "PPP2CA"
    label "PPP2CA"
    colors "#FF0000"
    diffs 34.7622302304272
    totalFlows 92.4616505763257
    degree 1
  ]
  node
  [
    id 31
    name "NUP205"
    label "NUP205"
    colors "#FF5C5C"
    diffs 0.292339888786624
    totalFlows 1.870979007274
    degree 1
  ]
  node
  [
    id 32
    name "DRG1"
    label "DRG1"
    colors "#FF9A9A"
    diffs -1.20061824786419
    totalFlows 9.63946644402105
    degree 1
  ]
  node
  [
    id 33
    name "HNRNPD"
    label "HNRNPD"
    colors "#FF4D4D"
    diffs 3.13623191750136
    totalFlows 75.3415361834127
    degree 1
  ]
  edge
  [
    source 0
    target 1
    weight 0.991123543552672
    correlation -0.991123543552672
    sign -1
  ]
  edge
  [
    source 0
    target 2
    weight 0.990144610527818
    correlation -0.990144610527818
    sign -1
  ]
  edge
  [
    source 0
    target 3
    weight 0.997288408582735
    correlation 0.997288408582735
    sign 1
  ]
  edge
  [
    source 0
    target 4
    weight 0.959867383749001
    correlation 0.959867383749001
    sign 1
  ]
  edge
  [
    source 0
    target 5
    weight 0.0346954828477539
    correlation 0.995337996038771
    sign 1
  ]
  edge
  [
    source 0
    target 6
    weight 0.991962309909756
    correlation -0.991962309909756
    sign -1
  ]
  edge
  [
    source 0
    target 7
    weight 0.942321407357832
    correlation 0.942321407357832
    sign 1
  ]
  edge
  [
    source 0
    target 8
    weight 0.979296669293217
    correlation -0.979296669293217
    sign -1
  ]
  edge
  [
    source 0
    target 9
    weight 0.927578384529638
    correlation 0.927578384529638
    sign 1
  ]
  edge
  [
    source 0
    target 10
    weight 0.924470691292775
    correlation -0.924470691292775
    sign -1
  ]
  edge
  [
    source 0
    target 11
    weight 0.918213728240619
    correlation -0.918213728240619
    sign -1
  ]
  edge
  [
    source 0
    target 12
    weight 0.922577451220216
    correlation 0.977864149143141
    sign 1
  ]
  edge
  [
    source 0
    target 13
    weight 0.407024121642354
    correlation 0.988401101183098
    sign 1
  ]
  edge
  [
    source 0
    target 14
    weight 0.884271869105758
    correlation -0.884271869105758
    sign -1
  ]
  edge
  [
    source 0
    target 15
    weight 0.492407383419857
    correlation -0.995174731976468
    sign -1
  ]
  edge
  [
    source 0
    target 16
    weight 0.880250190482712
    correlation 0.880250190482712
    sign 1
  ]
  edge
  [
    source 0
    target 17
    weight 0.981342161031606
    correlation -0.981342161031606
    sign -1
  ]
  edge
  [
    source 0
    target 18
    weight 0.955945666077972
    correlation -0.955945666077972
    sign -1
  ]
  edge
  [
    source 0
    target 19
    weight 0.94612923553926
    correlation -0.94612923553926
    sign -1
  ]
  edge
  [
    source 0
    target 20
    weight 0.489294918015449
    correlation -0.951564802250497
    sign -1
  ]
  edge
  [
    source 0
    target 21
    weight 0.957009362965844
    correlation 0.957009362965844
    sign 1
  ]
  edge
  [
    source 0
    target 22
    weight 0.840122268565699
    correlation -0.840122268565699
    sign -1
  ]
  edge
  [
    source 0
    target 23
    weight 0.998758596526651
    correlation -0.998758596526651
    sign -1
  ]
  edge
  [
    source 0
    target 24
    weight 0.797033670297062
    correlation -0.797033670297062
    sign -1
  ]
  edge
  [
    source 0
    target 25
    weight 0.945057948439587
    correlation -0.945057948439587
    sign -1
  ]
  edge
  [
    source 0
    target 26
    weight 0.534514940381089
    correlation -0.97611785434733
    sign -1
  ]
  edge
  [
    source 0
    target 27
    weight 0.944383412761819
    correlation -0.944383412761819
    sign -1
  ]
  edge
  [
    source 0
    target 28
    weight 0.759463797644478
    correlation -0.967293389180777
    sign -1
  ]
  edge
  [
    source 0
    target 29
    weight 0.885089667765188
    correlation -0.948380582908458
    sign -1
  ]
  edge
  [
    source 0
    target 30
    weight 0.716736185657636
    correlation 0.716736185657636
    sign 1
  ]
  edge
  [
    source 0
    target 31
    weight 0.935489503636998
    correlation -0.93799795123809
    sign -1
  ]
  edge
  [
    source 0
    target 32
    weight 0.674692498560961
    correlation -0.674692498560961
    sign -1
  ]
  edge
  [
    source 0
    target 33
    weight 0.670431907394216
    correlation -0.670431907394216
    sign -1
  ]
]
