# Supplementary material for: Aspergillus fumigatus Challenged by Human Dendritic Cells: Metabolic and Regulatory Pathway Responses Testify a Tight Battle
Source: Front Cell Infect Microbiol. 2019 May 22;9:168. doi: 10.3389/fcimb.2019.00168 (PMC6540932; doi:10.3389/fcimb.2019.00168)
Supplement: Supplementary file 12 [file Data_Sheet_2.ZIP › Supplementary_dataset2/VCAM1_NR_Disease.gml]

Creator "igraph version 1.2.0 Mon Jun  4 11:55:21 2018"
Version 1
graph
[
  directed 1
  node
  [
    id 0
    name "VCAM1"
    label "VCAM1"
    colors "#0000FF"
    diffs -20.8688039838852
    totalFlows 33.1683948854388
    degree 22
  ]
  node
  [
    id 1
    name "HNRNPH3"
    label "HNRNPH3"
    colors "#8B8BFF"
    diffs -2.31802734631409
    totalFlows 6.08067207035079
    degree 1
  ]
  node
  [
    id 2
    name "CNBP"
    label "CNBP"
    colors "#FF4545"
    diffs 16.0923743524554
    totalFlows 41.8400593413811
    degree 1
  ]
  node
  [
    id 3
    name "FUBP1"
    label "FUBP1"
    colors "#4545FF"
    diffs -6.55718366033243
    totalFlows 24.0597355939326
    degree 1
  ]
  node
  [
    id 4
    name "HNRNPD"
    label "HNRNPD"
    colors "#FFD0D0"
    diffs 3.13623191750136
    totalFlows 78.4777681009141
    degree 1
  ]
  node
  [
    id 5
    name "ELAVL1"
    label "ELAVL1"
    colors "#A2A2FF"
    diffs -0.647033811062693
    totalFlows 10.5475513642373
    degree 1
  ]
  node
  [
    id 6
    name "RBM14"
    label "RBM14"
    colors "#FF7373"
    diffs 4.73001368845183
    totalFlows 14.1350579717771
    degree 1
  ]
  node
  [
    id 7
    name "EEF1D"
    label "EEF1D"
    colors "#2E2EFF"
    diffs -14.9523051090769
    totalFlows 39.9218295414485
    degree 1
  ]
  node
  [
    id 8
    name "HIST1H1B"
    label "HIST1H1B"
    colors "#D0D0FF"
    diffs 0.0350439590009053
    totalFlows 8.21435529318791
    degree 1
  ]
  node
  [
    id 9
    name "ILF2"
    label "ILF2"
    colors "#B9B9FF"
    diffs -0.133868770322314
    totalFlows 14.3057452997013
    degree 1
  ]
  node
  [
    id 10
    name "EMD"
    label "EMD"
    colors "#FFA2A2"
    diffs 3.95387198322156
    totalFlows 18.8891873641212
    degree 1
  ]
  node
  [
    id 11
    name "CLIC1"
    label "CLIC1"
    colors "#7373FF"
    diffs -3.33130419071279
    totalFlows 3.95702517199548
    degree 1
  ]
  node
  [
    id 12
    name "PRDX6"
    label "PRDX6"
    colors "#E7E7FF"
    diffs 1.07644819545722
    totalFlows 10.4401418994204
    degree 1
  ]
  node
  [
    id 13
    name "EIF3I"
    label "EIF3I"
    colors "#FF8B8B"
    diffs 4.71680495968425
    totalFlows 11.8370528313167
    degree 1
  ]
  node
  [
    id 14
    name "RPL3"
    label "RPL3"
    colors "#FFFFFF"
    diffs 2.26004624273762
    totalFlows 9.87742347663988
    degree 1
  ]
  node
  [
    id 15
    name "YWHAZ"
    label "YWHAZ"
    colors "#FF1717"
    diffs 27.6379542601028
    totalFlows 363.337262172609
    degree 1
  ]
  node
  [
    id 16
    name "EEF1A1"
    label "EEF1A1"
    colors "#FF0000"
    diffs 28.0156684829966
    totalFlows 181.733832117381
    degree 1
  ]
  node
  [
    id 17
    name "HNRNPL"
    label "HNRNPL"
    colors "#FFE7E7"
    diffs 2.74270183974756
    totalFlows 16.3196434790814
    degree 1
  ]
  node
  [
    id 18
    name "SNRNP70"
    label "SNRNP70"
    colors "#FFB9B9"
    diffs 3.60448286451916
    totalFlows 13.9183616810879
    degree 1
  ]
  node
  [
    id 19
    name "DDX5"
    label "DDX5"
    colors "#5C5CFF"
    diffs -4.65970179150488
    totalFlows 21.942518809309
    degree 1
  ]
  node
  [
    id 20
    name "KHSRP"
    label "KHSRP"
    colors "#FF2E2E"
    diffs 16.7684396663018
    totalFlows 46.5103463069656
    degree 1
  ]
  node
  [
    id 21
    name "LRPPRC"
    label "LRPPRC"
    colors "#FF5C5C"
    diffs 5.96095910992272
    totalFlows 41.4247088119015
    degree 1
  ]
  node
  [
    id 22
    name "SF1"
    label "SF1"
    colors "#1717FF"
    diffs -15.1502026781401
    totalFlows 36.4662103826117
    degree 1
  ]
  edge
  [
    source 0
    target 1
    weight 0.99434603996604
    correlation -0.99434603996604
    sign -1
  ]
  edge
  [
    source 0
    target 2
    weight 0.959046711717652
    correlation 0.959046711717652
    sign 1
  ]
  edge
  [
    source 0
    target 3
    weight 0.958187776563018
    correlation -0.958187776563018
    sign -1
  ]
  edge
  [
    source 0
    target 4
    weight 0.952212312809083
    correlation -0.952212312809083
    sign -1
  ]
  edge
  [
    source 0
    target 5
    weight 0.978007095856773
    correlation -0.978007095856773
    sign -1
  ]
  edge
  [
    source 0
    target 6
    weight 0.955115311862497
    correlation -0.955115311862497
    sign -1
  ]
  edge
  [
    source 0
    target 7
    weight 0.856578867593155
    correlation -0.856578867593155
    sign -1
  ]
  edge
  [
    source 0
    target 8
    weight 0.970475114874356
    correlation 0.970475114874356
    sign 1
  ]
  edge
  [
    source 0
    target 9
    weight 0.906437514211333
    correlation -0.906437514211333
    sign -1
  ]
  edge
  [
    source 0
    target 10
    weight 0.86700085874498
    correlation -0.937671946250143
    sign -1
  ]
  edge
  [
    source 0
    target 11
    weight 0.0794540725407039
    correlation -0.932000516284844
    sign -1
  ]
  edge
  [
    source 0
    target 12
    weight 0.445740050706654
    correlation 0.983934343571363
    sign 1
  ]
  edge
  [
    source 0
    target 13
    weight 0.938388723527842
    correlation -0.938388723527842
    sign -1
  ]
  edge
  [
    source 0
    target 14
    weight 0.963226688240627
    correlation -0.963226688240627
    sign -1
  ]
  edge
  [
    source 0
    target 15
    weight 0.750257206715912
    correlation -0.750257206715912
    sign -1
  ]
  edge
  [
    source 0
    target 16
    weight 0.742596320734365
    correlation -0.742596320734365
    sign -1
  ]
  edge
  [
    source 0
    target 17
    weight 0.860391768157523
    correlation -0.949318888388415
    sign -1
  ]
  edge
  [
    source 0
    target 18
    weight 0.588226159171609
    correlation 0.940408876055117
    sign 1
  ]
  edge
  [
    source 0
    target 19
    weight 0.530983917256656
    correlation -0.935959936141915
    sign -1
  ]
  edge
  [
    source 0
    target 20
    weight 0.630775644345074
    correlation -0.630775644345074
    sign -1
  ]
  edge
  [
    source 0
    target 21
    weight 0.622147026804617
    correlation 0.622147026804617
    sign 1
  ]
  edge
  [
    source 0
    target 22
    weight 0.034602260318939
    correlation -0.61614466923157
    sign -1
  ]
]
