# Supplementary material for: Aspergillus fumigatus Challenged by Human Dendritic Cells: Metabolic and Regulatory Pathway Responses Testify a Tight Battle
Source: Front Cell Infect Microbiol. 2019 May 22;9:168. doi: 10.3389/fcimb.2019.00168 (PMC6540932; doi:10.3389/fcimb.2019.00168)
Supplement: Supplementary file 12 [file Data_Sheet_2.ZIP › Supplementary_dataset2/VCL_NR_Control.gml]

Creator "igraph version 1.2.0 Mon Jun  4 11:55:22 2018"
Version 1
graph
[
  directed 1
  node
  [
    id 0
    name "VCL"
    label "VCL"
    colors "#4545FF"
    diffs -17.0681216991805
    totalFlows 33.6174377133233
    degree 22
  ]
  node
  [
    id 1
    name "CTNNA1"
    label "CTNNA1"
    colors "#FFFFFF"
    diffs -6.24759175198035
    totalFlows 13.4223787806085
    degree 1
  ]
  node
  [
    id 2
    name "ATP5B"
    label "ATP5B"
    colors "#FFA2A2"
    diffs -2.26377780600287
    totalFlows 11.7071107413128
    degree 1
  ]
  node
  [
    id 3
    name "PRMT3"
    label "PRMT3"
    colors "#7373FF"
    diffs -15.2978176618261
    totalFlows 20.3529522955676
    degree 1
  ]
  node
  [
    id 4
    name "PSME1"
    label "PSME1"
    colors "#FFD0D0"
    diffs -2.79168891310561
    totalFlows 9.79970139119366
    degree 1
  ]
  node
  [
    id 5
    name "YWHAH"
    label "YWHAH"
    colors "#8B8BFF"
    diffs -8.82040155248214
    totalFlows 31.9855602566241
    degree 1
  ]
  node
  [
    id 6
    name "TUBB4B"
    label "TUBB4B"
    colors "#A2A2FF"
    diffs -8.21164901599219
    totalFlows 18.1433007375608
    degree 1
  ]
  node
  [
    id 7
    name "CTNNB1"
    label "CTNNB1"
    colors "#0000FF"
    diffs -29.8801714481
    totalFlows 181.481968106336
    degree 1
  ]
  node
  [
    id 8
    name "TPI1"
    label "TPI1"
    colors "#E7E7FF"
    diffs -6.76934344608816
    totalFlows 10.7860902631742
    degree 1
  ]
  node
  [
    id 9
    name "SCFD1"
    label "SCFD1"
    colors "#FF7373"
    diffs -0.191892304017973
    totalFlows 3.93660203848937
    degree 1
  ]
  node
  [
    id 10
    name "DDX1"
    label "DDX1"
    colors "#5C5CFF"
    diffs -15.3950474803416
    totalFlows 48.1866367296165
    degree 1
  ]
  node
  [
    id 11
    name "LPXN"
    label "LPXN"
    colors "#FF2E2E"
    diffs 3.84723669341833
    totalFlows 10.4817730372478
    degree 1
  ]
  node
  [
    id 12
    name "XPO1"
    label "XPO1"
    colors "#D0D0FF"
    diffs -6.8001277874307
    totalFlows 36.8618799125414
    degree 1
  ]
  node
  [
    id 13
    name "EIF3F"
    label "EIF3F"
    colors "#FF5C5C"
    diffs 0.403457504197322
    totalFlows 10.2521669839444
    degree 1
  ]
  node
  [
    id 14
    name "HNRNPH3"
    label "HNRNPH3"
    colors "#FFB9B9"
    diffs -2.31802734631409
    totalFlows 8.39869941666487
    degree 1
  ]
  node
  [
    id 15
    name "EEF1A1"
    label "EEF1A1"
    colors "#FF0000"
    diffs 28.0156684829966
    totalFlows 153.718163634385
    degree 1
  ]
  node
  [
    id 16
    name "VASP"
    label "VASP"
    colors "#FFE7E7"
    diffs -5.44572548516046
    totalFlows 10.2360890176902
    degree 1
  ]
  node
  [
    id 17
    name "YWHAZ"
    label "YWHAZ"
    colors "#FF1717"
    diffs 27.6379542601028
    totalFlows 335.699307912506
    degree 1
  ]
  node
  [
    id 18
    name "GAPDH"
    label "GAPDH"
    colors "#2E2EFF"
    diffs -22.774505286805
    totalFlows 36.6660629865991
    degree 1
  ]
  node
  [
    id 19
    name "PSMA2"
    label "PSMA2"
    colors "#B9B9FF"
    diffs -7.13238597566273
    totalFlows 12.0643669445541
    degree 1
  ]
  node
  [
    id 20
    name "IGF2BP2"
    label "IGF2BP2"
    colors "#FF4545"
    diffs 3.14936258483505
    totalFlows 4.88552221784968
    degree 1
  ]
  node
  [
    id 21
    name "NONO"
    label "NONO"
    colors "#1717FF"
    diffs -24.9742697300605
    totalFlows 62.206234551351
    degree 1
  ]
  node
  [
    id 22
    name "RPS24"
    label "RPS24"
    colors "#FF8B8B"
    diffs -1.05056373956998
    totalFlows 13.9726372092735
    degree 1
  ]
  edge
  [
    source 0
    target 1
    weight 0.99474576585695
    correlation -0.99474576585695
    sign -1
  ]
  edge
  [
    source 0
    target 2
    weight 0.906628140111356
    correlation -0.996766785230478
    sign -1
  ]
  edge
  [
    source 0
    target 3
    weight 0.975168270772168
    correlation 0.975168270772168
    sign 1
  ]
  edge
  [
    source 0
    target 4
    weight 0.384716273817637
    correlation 0.998395634731025
    sign 1
  ]
  edge
  [
    source 0
    target 5
    weight 0.629291489162989
    correlation -0.984360029682827
    sign -1
  ]
  edge
  [
    source 0
    target 6
    weight 0.346289488803301
    correlation -0.99117803569736
    sign -1
  ]
  edge
  [
    source 0
    target 7
    weight 0.933040111278948
    correlation 0.933040111278948
    sign 1
  ]
  edge
  [
    source 0
    target 8
    weight 0.991918326432664
    correlation -0.991918326432664
    sign -1
  ]
  edge
  [
    source 0
    target 9
    weight 0.975535414984588
    correlation 0.993478797853834
    sign 1
  ]
  edge
  [
    source 0
    target 10
    weight 0.923385009490856
    correlation 0.923385009490856
    sign 1
  ]
  edge
  [
    source 0
    target 11
    weight 0.920974691580833
    correlation -0.920974691580833
    sign -1
  ]
  edge
  [
    source 0
    target 12
    weight 0.952815938120296
    correlation -0.952815938120296
    sign -1
  ]
  edge
  [
    source 0
    target 13
    weight 0.253266608322078
    correlation 0.94414835030343
    sign 1
  ]
  edge
  [
    source 0
    target 14
    weight 0.978569974796862
    correlation 0.978569974796862
    sign 1
  ]
  edge
  [
    source 0
    target 15
    weight 0.859094161950768
    correlation -0.859094161950768
    sign -1
  ]
  edge
  [
    source 0
    target 16
    weight 0.862170965634194
    correlation -0.97274379783061
    sign -1
  ]
  edge
  [
    source 0
    target 17
    weight 0.785626468968386
    correlation -0.785626468968386
    sign -1
  ]
  edge
  [
    source 0
    target 18
    weight 0.965012487435591
    correlation -0.965012487435591
    sign -1
  ]
  edge
  [
    source 0
    target 19
    weight 0.519101424883114
    correlation 0.927257793334749
    sign 1
  ]
  edge
  [
    source 0
    target 20
    weight 0.49457530620659
    correlation 0.905813413384529
    sign 1
  ]
  edge
  [
    source 0
    target 21
    weight 0.685373105162007
    correlation -0.685373105162007
    sign -1
  ]
  edge
  [
    source 0
    target 22
    weight 0.471419432889482
    correlation 0.939430664410579
    sign 1
  ]
]
