# Supplementary material for: Aspergillus fumigatus Challenged by Human Dendritic Cells: Metabolic and Regulatory Pathway Responses Testify a Tight Battle
Source: Front Cell Infect Microbiol. 2019 May 22;9:168. doi: 10.3389/fcimb.2019.00168 (PMC6540932; doi:10.3389/fcimb.2019.00168)
Supplement: Supplementary file 12 [file Data_Sheet_2.ZIP › Supplementary_dataset2/VCL_NR_Disease.gml]

Creator "igraph version 1.2.0 Mon Jun  4 11:55:22 2018"
Version 1
graph
[
  directed 1
  node
  [
    id 0
    name "VCL"
    label "VCL"
    colors "#2E2EFF"
    diffs -17.0681216991805
    totalFlows 16.5493160141429
    degree 11
  ]
  node
  [
    id 1
    name "YWHAH"
    label "YWHAH"
    colors "#5C5CFF"
    diffs -8.82040155248214
    totalFlows 23.1651587041419
    degree 1
  ]
  node
  [
    id 2
    name "NUDT21"
    label "NUDT21"
    colors "#FF5C5C"
    diffs 0.147001654322596
    totalFlows 9.63284091065755
    degree 1
  ]
  node
  [
    id 3
    name "PSME1"
    label "PSME1"
    colors "#B9B9FF"
    diffs -2.79168891310561
    totalFlows 7.00801247808805
    degree 1
  ]
  node
  [
    id 4
    name "TPI1"
    label "TPI1"
    colors "#8B8BFF"
    diffs -6.76934344608816
    totalFlows 4.01674681708609
    degree 1
  ]
  node
  [
    id 5
    name "KANSL1"
    label "KANSL1"
    colors "#FF8B8B"
    diffs -0.691562295831599
    totalFlows 6.68503038413469
    degree 1
  ]
  node
  [
    id 6
    name "PFAS"
    label "PFAS"
    colors "#FFB9B9"
    diffs -0.997456804494702
    totalFlows 5.32855870426605
    degree 1
  ]
  node
  [
    id 7
    name "SNRPF"
    label "SNRPF"
    colors "#E7E7FF"
    diffs -2.57841889519023
    totalFlows 3.97778207126227
    degree 1
  ]
  node
  [
    id 8
    name "GAPDH"
    label "GAPDH"
    colors "#0000FF"
    diffs -22.774505286805
    totalFlows 13.8915576997941
    degree 1
  ]
  node
  [
    id 9
    name "LPXN"
    label "LPXN"
    colors "#FF0000"
    diffs 3.84723669341833
    totalFlows 14.3290097306662
    degree 1
  ]
  node
  [
    id 10
    name "FUS"
    label "FUS"
    colors "#FFE7E7"
    diffs -1.73536921619527
    totalFlows 30.5567411872108
    degree 1
  ]
  node
  [
    id 11
    name "SNRPG"
    label "SNRPG"
    colors "#FF2E2E"
    diffs 1.6113094316545
    totalFlows 2.81247661014136
    degree 1
  ]
  edge
  [
    source 0
    target 1
    weight 0.973450512612504
    correlation -0.973450512612504
    sign -1
  ]
  edge
  [
    source 0
    target 2
    weight 0.949967808351703
    correlation 0.949967808351703
    sign 1
  ]
  edge
  [
    source 0
    target 3
    weight 0.920316161161791
    correlation 0.978711590090637
    sign 1
  ]
  edge
  [
    source 0
    target 4
    weight 0.997870163213263
    correlation -0.997870163213263
    sign -1
  ]
  edge
  [
    source 0
    target 5
    weight 0.81703498230696
    correlation -0.81703498230696
    sign -1
  ]
  edge
  [
    source 0
    target 6
    weight 0.895451041151495
    correlation 0.980076573585948
    sign 1
  ]
  edge
  [
    source 0
    target 7
    weight 0.932404609090853
    correlation 0.932404609090853
    sign 1
  ]
  edge
  [
    source 0
    target 8
    weight 0.217911003457757
    correlation -0.965362843430957
    sign -1
  ]
  edge
  [
    source 0
    target 9
    weight 0.65367364867202
    correlation -0.65367364867202
    sign -1
  ]
  edge
  [
    source 0
    target 10
    weight 0.461528431788287
    correlation 0.937439334269514
    sign 1
  ]
  edge
  [
    source 0
    target 11
    weight 0.412146428498168
    correlation 0.95620335732374
    sign 1
  ]
]
