# Supplementary material for: Aspergillus fumigatus Challenged by Human Dendritic Cells: Metabolic and Regulatory Pathway Responses Testify a Tight Battle
Source: Front Cell Infect Microbiol. 2019 May 22;9:168. doi: 10.3389/fcimb.2019.00168 (PMC6540932; doi:10.3389/fcimb.2019.00168)
Supplement: Supplementary file 12 [file Data_Sheet_2.ZIP › Supplementary_dataset2/VHL_KT_Control.gml]

Creator "igraph version 1.2.0 Mon Jun  4 11:55:09 2018"
Version 1
graph
[
  directed 1
  node
  [
    id 0
    name "SMARCC1"
    label "SMARCC1"
    colors "#5151FF"
    diffs -6.16607468917651
    totalFlows 93.6143440992962
    degree 1
  ]
  node
  [
    id 1
    name "DCTN1"
    label "DCTN1"
    colors "#F8F8FF"
    diffs -1.51223334815931
    totalFlows 9.36091510687433
    degree 1
  ]
  node
  [
    id 2
    name "MALT1"
    label "MALT1"
    colors "#FF0909"
    diffs 6.59945294136072
    totalFlows 26.356831231494
    degree 1
  ]
  node
  [
    id 3
    name "HSPA4"
    label "HSPA4"
    colors "#FF0404"
    diffs 6.63394910985135
    totalFlows 38.4810445139029
    degree 1
  ]
  node
  [
    id 4
    name "PGRMC1"
    label "PGRMC1"
    colors "#8B8BFF"
    diffs -3.82482188335153
    totalFlows 3.82482188335153
    degree 1
  ]
  node
  [
    id 5
    name "HNRNPAB"
    label "HNRNPAB"
    colors "#FF4848"
    diffs 3.56578352532055
    totalFlows 8.19440750937223
    degree 1
  ]
  node
  [
    id 6
    name "CDK2"
    label "CDK2"
    colors "#3636FF"
    diffs -8.59190070572112
    totalFlows 64.7322073118053
    degree 1
  ]
  node
  [
    id 7
    name "COL4A2"
    label "COL4A2"
    colors "#FF7575"
    diffs 1.74514814603378
    totalFlows 3.97951506744844
    degree 1
  ]
  node
  [
    id 8
    name "CBR1"
    label "CBR1"
    colors "#FF9494"
    diffs 0.426794419694914
    totalFlows 20.8444641850728
    degree 1
  ]
  node
  [
    id 9
    name "PLOD2"
    label "PLOD2"
    colors "#5555FF"
    diffs -5.902624324739
    totalFlows 7.09252608083263
    degree 1
  ]
  node
  [
    id 10
    name "PSMD13"
    label "PSMD13"
    colors "#B4B4FF"
    diffs -2.4297524709363
    totalFlows 8.43944040616242
    degree 1
  ]
  node
  [
    id 11
    name "CHEK2"
    label "CHEK2"
    colors "#FF0000"
    diffs 9.61825896839679
    totalFlows 69.91087315658
    degree 1
  ]
  node
  [
    id 12
    name "ATP5O"
    label "ATP5O"
    colors "#FFD8D8"
    diffs -0.764514910958178
    totalFlows 5.03754897754245
    degree 1
  ]
  node
  [
    id 13
    name "CCT7"
    label "CCT7"
    colors "#2D2DFF"
    diffs -9.01873089771568
    totalFlows 16.8150552152688
    degree 1
  ]
  node
  [
    id 14
    name "SNRPA1"
    label "SNRPA1"
    colors "#7E7EFF"
    diffs -4.39942530596768
    totalFlows 9.19817467037374
    degree 1
  ]
  node
  [
    id 15
    name "STMN1"
    label "STMN1"
    colors "#FF6C6C"
    diffs 2.25537664155112
    totalFlows 4.28874349452428
    degree 1
  ]
  node
  [
    id 16
    name "RALYL"
    label "RALYL"
    colors "#7979FF"
    diffs -4.74565751762971
    totalFlows 4.74565751762971
    degree 1
  ]
  node
  [
    id 17
    name "RPS5"
    label "RPS5"
    colors "#4343FF"
    diffs -6.7057429454589
    totalFlows 12.1463621819808
    degree 1
  ]
  node
  [
    id 18
    name "HNRNPK"
    label "HNRNPK"
    colors "#DDDDFF"
    diffs -1.86653013630476
    totalFlows 30.3998073238792
    degree 1
  ]
  node
  [
    id 19
    name "MIF"
    label "MIF"
    colors "#B0B0FF"
    diffs -2.52880953529103
    totalFlows 5.69054513795448
    degree 1
  ]
  node
  [
    id 20
    name "DTYMK"
    label "DTYMK"
    colors "#D4D4FF"
    diffs -1.90874133833116
    totalFlows 1.90874133833116
    degree 1
  ]
  node
  [
    id 21
    name "CDC34"
    label "CDC34"
    colors "#FFD4D4"
    diffs -0.551226845120742
    totalFlows 7.11506771608757
    degree 1
  ]
  node
  [
    id 22
    name "PRKCI"
    label "PRKCI"
    colors "#4C4CFF"
    diffs -6.44610478250547
    totalFlows 14.7627969966588
    degree 1
  ]
  node
  [
    id 23
    name "STK38"
    label "STK38"
    colors "#9999FF"
    diffs -3.5021272762433
    totalFlows 26.4946785177121
    degree 1
  ]
  node
  [
    id 24
    name "TUBA3E"
    label "TUBA3E"
    colors "#A2A2FF"
    diffs -3.27049162137316
    totalFlows 3.27049162137316
    degree 1
  ]
  node
  [
    id 25
    name "UBE2N"
    label "UBE2N"
    colors "#4848FF"
    diffs -6.48361040792182
    totalFlows 18.9132371831037
    degree 1
  ]
  node
  [
    id 26
    name "COL4A3"
    label "COL4A3"
    colors "#A6A6FF"
    diffs -3.11023705218279
    totalFlows 6.56667613327379
    degree 1
  ]
  node
  [
    id 27
    name "SLC2A1"
    label "SLC2A1"
    colors "#FF9999"
    diffs 0.345777701172977
    totalFlows 11.0741600399966
    degree 1
  ]
  node
  [
    id 28
    name "CAPZB"
    label "CAPZB"
    colors "#FFDDDD"
    diffs -0.890420715826575
    totalFlows 7.22091342183984
    degree 1
  ]
  node
  [
    id 29
    name "TLE1"
    label "TLE1"
    colors "#ABABFF"
    diffs -2.98849529108749
    totalFlows 88.3723662420516
    degree 1
  ]
  node
  [
    id 30
    name "ATM"
    label "ATM"
    colors "#B9B9FF"
    diffs -2.37874806356979
    totalFlows 25.348567414052
    degree 1
  ]
  node
  [
    id 31
    name "RPS6"
    label "RPS6"
    colors "#FF1212"
    diffs 6.46432017103927
    totalFlows 11.7392389646766
    degree 1
  ]
  node
  [
    id 32
    name "CYBA"
    label "CYBA"
    colors "#FF9D9D"
    diffs 0.284913943368173
    totalFlows 2.03176159226722
    degree 1
  ]
  node
  [
    id 33
    name "LPP"
    label "LPP"
    colors "#6363FF"
    diffs -5.51014891289348
    totalFlows 8.47812341424675
    degree 1
  ]
  node
  [
    id 34
    name "KIF3B"
    label "KIF3B"
    colors "#FFCBCB"
    diffs -0.478413315248271
    totalFlows 1.82623453570195
    degree 1
  ]
  node
  [
    id 35
    name "LYZ"
    label "LYZ"
    colors "#9D9DFF"
    diffs -3.49791291091006
    totalFlows 3.49791291091006
    degree 1
  ]
  node
  [
    id 36
    name "PEBP1"
    label "PEBP1"
    colors "#EFEFFF"
    diffs -1.63979449633424
    totalFlows 7.28253720770191
    degree 1
  ]
  node
  [
    id 37
    name "ARF6"
    label "ARF6"
    colors "#FFBDBD"
    diffs -0.31187893398929
    totalFlows 15.6851694475766
    degree 1
  ]
  node
  [
    id 38
    name "PRKCH"
    label "PRKCH"
    colors "#2828FF"
    diffs -9.03946783784721
    totalFlows 17.2221878441533
    degree 1
  ]
  node
  [
    id 39
    name "HIST1H2BL"
    label "HIST1H2BL"
    colors "#E1E1FF"
    diffs -1.81039083185047
    totalFlows 1.81039083185047
    degree 1
  ]
  node
  [
    id 40
    name "STUB1"
    label "STUB1"
    colors "#7070FF"
    diffs -5.01589841227317
    totalFlows 42.3473810343802
    degree 1
  ]
  node
  [
    id 41
    name "TRIM28"
    label "TRIM28"
    colors "#6767FF"
    diffs -5.30718742937055
    totalFlows 26.4133475457159
    degree 1
  ]
  node
  [
    id 42
    name "DGKZ"
    label "DGKZ"
    colors "#FCFCFF"
    diffs -1.48072595728712
    totalFlows 3.77761357747532
    degree 1
  ]
  node
  [
    id 43
    name "VAPB"
    label "VAPB"
    colors "#FFB0B0"
    diffs -0.152807589775496
    totalFlows 4.36458030193077
    degree 1
  ]
  node
  [
    id 44
    name "EIF5A"
    label "EIF5A"
    colors "#EAEAFF"
    diffs -1.74022514806745
    totalFlows 3.10816840951835
    degree 1
  ]
  node
  [
    id 45
    name "CDKN2A"
    label "CDKN2A"
    colors "#8787FF"
    diffs -3.87350459531947
    totalFlows 21.5206707912964
    degree 1
  ]
  node
  [
    id 46
    name "CHMP2B"
    label "CHMP2B"
    colors "#9494FF"
    diffs -3.62463702522151
    totalFlows 4.11671694778212
    degree 1
  ]
  node
  [
    id 47
    name "NKRF"
    label "NKRF"
    colors "#FFA2A2"
    diffs 0.117013671569924
    totalFlows 1.84567813520762
    degree 1
  ]
  node
  [
    id 48
    name "RPL22"
    label "RPL22"
    colors "#FF5555"
    diffs 3.14209659802961
    totalFlows 4.51344867152544
    degree 1
  ]
  node
  [
    id 49
    name "SLC3A2"
    label "SLC3A2"
    colors "#3A3AFF"
    diffs -7.16255512693826
    totalFlows 26.1904126792067
    degree 1
  ]
  node
  [
    id 50
    name "RPLP0"
    label "RPLP0"
    colors "#FF1F1F"
    diffs 5.38878874010809
    totalFlows 9.31659224720285
    degree 1
  ]
  node
  [
    id 51
    name "GSPT1"
    label "GSPT1"
    colors "#FF5E5E"
    diffs 3.06981787575762
    totalFlows 1.68030270624222
    degree 1
  ]
  node
  [
    id 52
    name "CBX1"
    label "CBX1"
    colors "#FFB4B4"
    diffs -0.167384384632733
    totalFlows 48.8072328160507
    degree 1
  ]
  node
  [
    id 53
    name "RAB14"
    label "RAB14"
    colors "#FFEAEA"
    diffs -1.21524838958612
    totalFlows 5.57509296893808
    degree 1
  ]
  node
  [
    id 54
    name "HNRNPA1"
    label "HNRNPA1"
    colors "#FF2828"
    diffs 4.98819953164593
    totalFlows 27.653229766916
    degree 1
  ]
  node
  [
    id 55
    name "UBE2D3"
    label "UBE2D3"
    colors "#FF5A5A"
    diffs 3.12696435788458
    totalFlows 21.7000200982847
    degree 1
  ]
  node
  [
    id 56
    name "CBX5"
    label "CBX5"
    colors "#7575FF"
    diffs -4.95791574330422
    totalFlows 27.0940379432021
    degree 1
  ]
  node
  [
    id 57
    name "APP"
    label "APP"
    colors "#0000FF"
    diffs -54.4291446843245
    totalFlows 241.457338195951
    degree 1
  ]
  node
  [
    id 58
    name "FKBP1A"
    label "FKBP1A"
    colors "#FF8787"
    diffs 0.810469036718075
    totalFlows 24.6904618202555
    degree 1
  ]
  node
  [
    id 59
    name "COX5A"
    label "COX5A"
    colors "#FFFCFC"
    diffs -1.41894019578086
    totalFlows 1.41894019578086
    degree 1
  ]
  node
  [
    id 60
    name "EIF5A2"
    label "EIF5A2"
    colors "#FFF8F8"
    diffs -1.36819087929789
    totalFlows 4.12955089778924
    degree 1
  ]
  node
  [
    id 61
    name "TUBA4A"
    label "TUBA4A"
    colors "#1B1BFF"
    diffs -11.2971857245544
    totalFlows 111.976585374697
    degree 1
  ]
  node
  [
    id 62
    name "IVNS1ABP"
    label "IVNS1ABP"
    colors "#FFE1E1"
    diffs -1.15454985916875
    totalFlows 6.48566290504014
    degree 1
  ]
  node
  [
    id 63
    name "UBE2D2"
    label "UBE2D2"
    colors "#FF8282"
    diffs 1.08642713995808
    totalFlows 18.0706797885735
    degree 1
  ]
  node
  [
    id 64
    name "STK16"
    label "STK16"
    colors "#FFC2C2"
    diffs -0.317804020073882
    totalFlows 6.52807236965323
    degree 1
  ]
  node
  [
    id 65
    name "SKP2"
    label "SKP2"
    colors "#FFE6E6"
    diffs -1.21400696179738
    totalFlows 14.1234580800849
    degree 1
  ]
  node
  [
    id 66
    name "RHOC"
    label "RHOC"
    colors "#3F3FFF"
    diffs -6.88741021777626
    totalFlows 17.9417587214687
    degree 1
  ]
  node
  [
    id 67
    name "CCT8"
    label "CCT8"
    colors "#FF6363"
    diffs 2.77739921168373
    totalFlows 9.53434268758456
    degree 1
  ]
  node
  [
    id 68
    name "RPS17"
    label "RPS17"
    colors "#FF3636"
    diffs 4.34352237267694
    totalFlows 5.04798239036975
    degree 1
  ]
  node
  [
    id 69
    name "RAB2A"
    label "RAB2A"
    colors "#FF3A3A"
    diffs 4.13668036438218
    totalFlows 1.85077768590919
    degree 1
  ]
  node
  [
    id 70
    name "MRPS23"
    label "MRPS23"
    colors "#FF4343"
    diffs 3.65581915044781
    totalFlows 1.48310258313888
    degree 1
  ]
  node
  [
    id 71
    name "ATP5F1"
    label "ATP5F1"
    colors "#E6E6FF"
    diffs -1.78958497525218
    totalFlows 1.78958497525218
    degree 1
  ]
  node
  [
    id 72
    name "FSCN1"
    label "FSCN1"
    colors "#1616FF"
    diffs -12.1756388092019
    totalFlows 42.606798006051
    degree 1
  ]
  node
  [
    id 73
    name "KNTC1"
    label "KNTC1"
    colors "#C6C6FF"
    diffs -2.04517978385674
    totalFlows 6.84672730041812
    degree 1
  ]
  node
  [
    id 74
    name "ANXA2"
    label "ANXA2"
    colors "#FF1B1B"
    diffs 5.57984801523095
    totalFlows 8.16157091263528
    degree 1
  ]
  node
  [
    id 75
    name "LANCL1"
    label "LANCL1"
    colors "#FF3F3F"
    diffs 3.9209191105199
    totalFlows 7.17990567220382
    degree 1
  ]
  node
  [
    id 76
    name "KRTCAP2"
    label "KRTCAP2"
    colors "#F3F3FF"
    diffs -1.63883298115907
    totalFlows 1.63883298115907
    degree 1
  ]
  node
  [
    id 77
    name "PTGES3"
    label "PTGES3"
    colors "#1F1FFF"
    diffs -10.6437138188324
    totalFlows 19.9329421264202
    degree 1
  ]
  node
  [
    id 78
    name "UXT"
    label "UXT"
    colors "#CFCFFF"
    diffs -1.93190383125055
    totalFlows 4.03624904013795
    degree 1
  ]
  node
  [
    id 79
    name "COTL1"
    label "COTL1"
    colors "#FF8B8B"
    diffs 0.626062803499834
    totalFlows 1.34127336765822
    degree 1
  ]
  node
  [
    id 80
    name "COL4A6"
    label "COL4A6"
    colors "#FFCFCF"
    diffs -0.504077136635284
    totalFlows 2.18089188111488
    degree 1
  ]
  node
  [
    id 81
    name "AURKA"
    label "AURKA"
    colors "#9090FF"
    diffs -3.75413525397659
    totalFlows 25.0035904061118
    degree 1
  ]
  node
  [
    id 82
    name "RNF7"
    label "RNF7"
    colors "#FF6767"
    diffs 2.30662116814945
    totalFlows 5.70916031342623
    degree 1
  ]
  node
  [
    id 83
    name "HIST1H4A"
    label "HIST1H4A"
    colors "#3131FF"
    diffs -8.94524058462144
    totalFlows 42.328543071712
    degree 1
  ]
  node
  [
    id 84
    name "COL4A1"
    label "COL4A1"
    colors "#8282FF"
    diffs -4.06135737580316
    totalFlows 6.35610136448912
    degree 1
  ]
  node
  [
    id 85
    name "TXNDC17"
    label "TXNDC17"
    colors "#FF7070"
    diffs 1.8309286702897
    totalFlows 1.47869490652067
    degree 1
  ]
  node
  [
    id 86
    name "SAP130"
    label "SAP130"
    colors "#FFABAB"
    diffs -0.0920887246413979
    totalFlows 5.39587165835443
    degree 1
  ]
  node
  [
    id 87
    name "HNRNPC"
    label "HNRNPC"
    colors "#FFEFEF"
    diffs -1.22499441277547
    totalFlows 128.655711879861
    degree 1
  ]
  node
  [
    id 88
    name "CD44"
    label "CD44"
    colors "#FF2D2D"
    diffs 4.98172030428542
    totalFlows 46.25031598959
    degree 1
  ]
  node
  [
    id 89
    name "TCEB2"
    label "TCEB2"
    colors "#FF2424"
    diffs 5.1389743669905
    totalFlows 7.1864590034372
    degree 1
  ]
  node
  [
    id 90
    name "TGM2"
    label "TGM2"
    colors "#0D0DFF"
    diffs -22.5305591270165
    totalFlows 79.8187640738988
    degree 1
  ]
  node
  [
    id 91
    name "C3"
    label "C3"
    colors "#BDBDFF"
    diffs -2.33154935097909
    totalFlows 26.1698834109359
    degree 1
  ]
  node
  [
    id 92
    name "RAP1A"
    label "RAP1A"
    colors "#FF4C4C"
    diffs 3.4924688674101
    totalFlows 5.63186137334741
    degree 1
  ]
  node
  [
    id 93
    name "PFN2"
    label "PFN2"
    colors "#FF0D0D"
    diffs 6.50607034390993
    totalFlows 1.50671316226642
    degree 1
  ]
  node
  [
    id 94
    name "DNAJA3"
    label "DNAJA3"
    colors "#FF3131"
    diffs 4.4124851593572
    totalFlows 6.45401977807377
    degree 1
  ]
  node
  [
    id 95
    name "GDI2"
    label "GDI2"
    colors "#FFB9B9"
    diffs -0.198214613469079
    totalFlows 3.3630603503036
    degree 1
  ]
  node
  [
    id 96
    name "RCC2"
    label "RCC2"
    colors "#FF7E7E"
    diffs 1.18802207220076
    totalFlows 1.99076501846393
    degree 1
  ]
  node
  [
    id 97
    name "RPL11"
    label "RPL11"
    colors "#5A5AFF"
    diffs -5.82547460678699
    totalFlows 9.8122400839938
    degree 1
  ]
  node
  [
    id 98
    name "USP33"
    label "USP33"
    colors "#FF7979"
    diffs 1.71985901976781
    totalFlows 1.80261361245958
    degree 1
  ]
  node
  [
    id 99
    name "SOCS3"
    label "SOCS3"
    colors "#2424FF"
    diffs -9.90473896821075
    totalFlows 58.5000272368327
    degree 1
  ]
  node
  [
    id 100
    name "RPS15A"
    label "RPS15A"
    colors "#FF1616"
    diffs 6.17863621453318
    totalFlows 9.26840779094997
    degree 1
  ]
  node
  [
    id 101
    name "PSMC3"
    label "PSMC3"
    colors "#FF9090"
    diffs 0.510077536817313
    totalFlows 10.6348474867181
    degree 1
  ]
  node
  [
    id 102
    name "PAPSS2"
    label "PAPSS2"
    colors "#FFC6C6"
    diffs -0.328974794171045
    totalFlows 3.45377219572287
    degree 1
  ]
  node
  [
    id 103
    name "DNAJA1"
    label "DNAJA1"
    colors "#5E5EFF"
    diffs -5.75003822732556
    totalFlows 14.0491407434761
    degree 1
  ]
  node
  [
    id 104
    name "CCAR2"
    label "CCAR2"
    colors "#C2C2FF"
    diffs -2.27656972990273
    totalFlows 10.9908895891727
    degree 1
  ]
  node
  [
    id 105
    name "CYCS"
    label "CYCS"
    colors "#FFF3F3"
    diffs -1.25893718533797
    totalFlows 4.61798024384265
    degree 1
  ]
  node
  [
    id 106
    name "ATXN2"
    label "ATXN2"
    colors "#CBCBFF"
    diffs -1.96357319132799
    totalFlows 4.07269521170298
    degree 1
  ]
  node
  [
    id 107
    name "HSPA5"
    label "HSPA5"
    colors "#0909FF"
    diffs -30.9614088766865
    totalFlows 248.471252859828
    degree 1
  ]
  node
  [
    id 108
    name "COLGALT1"
    label "COLGALT1"
    colors "#D8D8FF"
    diffs -1.89226652802969
    totalFlows 1.89226652802969
    degree 1
  ]
  node
  [
    id 109
    name "LRRC59"
    label "LRRC59"
    colors "#6C6CFF"
    diffs -5.16932449362599
    totalFlows 38.4497391038165
    degree 1
  ]
  node
  [
    id 110
    name "CRTAP"
    label "CRTAP"
    colors "#FF5151"
    diffs 3.2997149917032
    totalFlows 1.09791896253138
    degree 1
  ]
  node
  [
    id 111
    name "SPRY2"
    label "SPRY2"
    colors "#1212FF"
    diffs -18.7470616417684
    totalFlows 69.9684662413844
    degree 1
  ]
  node
  [
    id 112
    name "MRPS16"
    label "MRPS16"
    colors "#FFA6A6"
    diffs -0.0653022076051948
    totalFlows 0.0653022076051948
    degree 1
  ]
  node
  [
    id 113
    name "VHL"
    label "VHL"
    colors "#0404FF"
    diffs -42.823890539493
    totalFlows 165.651300826713
    degree 113
  ]
  edge
  [
    source 0
    target 113
    weight 0.995170273275362
    correlation 0.995170273275362
    sign 1
  ]
  edge
  [
    source 1
    target 113
    weight 0.999071497968654
    correlation 0.999071497968654
    sign 1
  ]
  edge
  [
    source 2
    target 113
    weight 0.958341496951622
    correlation -0.958341496951622
    sign -1
  ]
  edge
  [
    source 3
    target 113
    weight 0.998496064870957
    correlation 0.998496064870957
    sign 1
  ]
  edge
  [
    source 4
    target 113
    weight 0.940689388596524
    correlation -0.940689388596524
    sign -1
  ]
  edge
  [
    source 5
    target 113
    weight 0.964292271179331
    correlation -0.964292271179331
    sign -1
  ]
  edge
  [
    source 6
    target 113
    weight 0.970387361652206
    correlation -0.970387361652206
    sign -1
  ]
  edge
  [
    source 7
    target 113
    weight 0.994998982868398
    correlation -0.994998982868398
    sign -1
  ]
  edge
  [
    source 8
    target 113
    weight 0.894346400027803
    correlation 0.894346400027803
    sign 1
  ]
  edge
  [
    source 9
    target 113
    weight 0.999549610833123
    correlation 0.999549610833123
    sign 1
  ]
  edge
  [
    source 10
    target 113
    weight 0.970883927065097
    correlation 0.970883927065097
    sign 1
  ]
  edge
  [
    source 11
    target 113
    weight 0.842031996657826
    correlation 0.842031996657826
    sign 1
  ]
  edge
  [
    source 12
    target 113
    weight 0.987826436792272
    correlation 0.987826436792272
    sign 1
  ]
  edge
  [
    source 13
    target 113
    weight 0.948755961146676
    correlation 0.948755961146676
    sign 1
  ]
  edge
  [
    source 14
    target 113
    weight 0.961079605905539
    correlation -0.961079605905539
    sign -1
  ]
  edge
  [
    source 15
    target 113
    weight 0.968052395973699
    correlation -0.968052395973699
    sign -1
  ]
  edge
  [
    source 16
    target 113
    weight 0.825153421546554
    correlation 0.825153421546554
    sign 1
  ]
  edge
  [
    source 17
    target 113
    weight 0.954612648057762
    correlation -0.954612648057762
    sign -1
  ]
  edge
  [
    source 18
    target 113
    weight 0.957501018938613
    correlation 0.957501018938613
    sign 1
  ]
  edge
  [
    source 19
    target 113
    weight 0.973854651031631
    correlation -0.973854651031631
    sign -1
  ]
  edge
  [
    source 20
    target 113
    weight 0.954370669165578
    correlation -0.954370669165578
    sign -1
  ]
  edge
  [
    source 21
    target 113
    weight 0.936160800463169
    correlation 0.936160800463169
    sign 1
  ]
  edge
  [
    source 22
    target 113
    weight 0.911775329441141
    correlation 0.911775329441141
    sign 1
  ]
  edge
  [
    source 23
    target 113
    weight 0.718199515349853
    correlation 0.718199515349853
    sign 1
  ]
  edge
  [
    source 24
    target 113
    weight 0.982466539853771
    correlation -0.982466539853771
    sign -1
  ]
  edge
  [
    source 25
    target 113
    weight 0.887624194970238
    correlation -0.887624194970238
    sign -1
  ]
  edge
  [
    source 26
    target 113
    weight 0.790546650034839
    correlation 0.790546650034839
    sign 1
  ]
  edge
  [
    source 27
    target 113
    weight 0.670717356513669
    correlation 0.670717356513669
    sign 1
  ]
  edge
  [
    source 28
    target 113
    weight 0.92668300167467
    correlation 0.92668300167467
    sign 1
  ]
  edge
  [
    source 29
    target 113
    weight 0.660318976514249
    correlation -0.660318976514249
    sign -1
  ]
  edge
  [
    source 30
    target 113
    weight 0.891417147334547
    correlation 0.891417147334547
    sign 1
  ]
  edge
  [
    source 31
    target 113
    weight 0.8718044166499
    correlation 0.8718044166499
    sign 1
  ]
  edge
  [
    source 32
    target 113
    weight 0.138651268229755
    correlation -0.704674580286857
    sign -1
  ]
  edge
  [
    source 33
    target 113
    weight 0.786830093678026
    correlation 0.786830093678026
    sign 1
  ]
  edge
  [
    source 34
    target 113
    weight 0.913117267850976
    correlation -0.913117267850976
    sign -1
  ]
  edge
  [
    source 35
    target 113
    weight 0.835125182124092
    correlation 0.835125182124092
    sign 1
  ]
  edge
  [
    source 36
    target 113
    weight 0.878120026236957
    correlation 0.878120026236957
    sign 1
  ]
  edge
  [
    source 37
    target 113
    weight 0.919728113715449
    correlation 0.919728113715449
    sign 1
  ]
  edge
  [
    source 38
    target 113
    weight 0.604414745517561
    correlation 0.604414745517561
    sign 1
  ]
  edge
  [
    source 39
    target 113
    weight 0.905195415925236
    correlation -0.905195415925236
    sign -1
  ]
  edge
  [
    source 40
    target 113
    weight 0.857102360993103
    correlation 0.857102360993103
    sign 1
  ]
  edge
  [
    source 41
    target 113
    weight 0.892319913219997
    correlation 0.892319913219997
    sign 1
  ]
  edge
  [
    source 42
    target 113
    weight 0.849329505840379
    correlation 0.849329505840379
    sign 1
  ]
  edge
  [
    source 43
    target 113
    weight 0.749817221035102
    correlation 0.749817221035102
    sign 1
  ]
  edge
  [
    source 44
    target 113
    weight 0.906893109480317
    correlation 0.906893109480317
    sign 1
  ]
  edge
  [
    source 45
    target 113
    weight 0.844460301966131
    correlation -0.844460301966131
    sign -1
  ]
  edge
  [
    source 46
    target 113
    weight 0.982582174942712
    correlation -0.982582174942712
    sign -1
  ]
  edge
  [
    source 47
    target 113
    weight 0.922839067603811
    correlation 0.922839067603811
    sign 1
  ]
  edge
  [
    source 48
    target 113
    weight 0.822483917133407
    correlation 0.822483917133407
    sign 1
  ]
  edge
  [
    source 49
    target 113
    weight 0.50585011011932
    correlation -0.50585011011932
    sign -1
  ]
  edge
  [
    source 50
    target 113
    weight 0.82106425742503
    correlation 0.82106425742503
    sign 1
  ]
  edge
  [
    source 51
    target 113
    weight 0.840151353121109
    correlation -0.840151353121109
    sign -1
  ]
  edge
  [
    source 52
    target 113
    weight 0.488628912310863
    correlation -0.488628912310863
    sign -1
  ]
  edge
  [
    source 53
    target 113
    weight 0.729362809605587
    correlation 0.729362809605587
    sign 1
  ]
  edge
  [
    source 54
    target 113
    weight 0.888814816145318
    correlation 0.888814816145318
    sign 1
  ]
  edge
  [
    source 55
    target 113
    weight 0.835233854167533
    correlation -0.835233854167533
    sign -1
  ]
  edge
  [
    source 56
    target 113
    weight 0.915476314540207
    correlation 0.915476314540207
    sign 1
  ]
  edge
  [
    source 57
    target 113
    weight 0.775977115832338
    correlation 0.775977115832338
    sign 1
  ]
  edge
  [
    source 58
    target 113
    weight 0.465999321537191
    correlation -0.465999321537191
    sign -1
  ]
  edge
  [
    source 59
    target 113
    weight 0.709470097890429
    correlation -0.817643689987426
    sign -1
  ]
  edge
  [
    source 60
    target 113
    weight 0.779074982463851
    correlation -0.779074982463851
    sign -1
  ]
  edge
  [
    source 61
    target 113
    weight 0.446764187357112
    correlation 0.446764187357112
    sign 1
  ]
  edge
  [
    source 62
    target 113
    weight 0.815259300102124
    correlation 0.815259300102124
    sign 1
  ]
  edge
  [
    source 63
    target 113
    weight 0.740715346362248
    correlation -0.740715346362248
    sign -1
  ]
  edge
  [
    source 64
    target 113
    weight 0.786637454339531
    correlation 0.786637454339531
    sign 1
  ]
  edge
  [
    source 65
    target 113
    weight 0.799688580251449
    correlation 0.799688580251449
    sign 1
  ]
  edge
  [
    source 66
    target 113
    weight 0.40572267867788
    correlation 0.40572267867788
    sign 1
  ]
  edge
  [
    source 67
    target 113
    weight 0.764287262203962
    correlation 0.764287262203962
    sign 1
  ]
  edge
  [
    source 68
    target 113
    weight 0.786366211395854
    correlation -0.786366211395854
    sign -1
  ]
  edge
  [
    source 69
    target 113
    weight 0.809497282764498
    correlation -0.809497282764498
    sign -1
  ]
  edge
  [
    source 70
    target 113
    weight 0.866631979651538
    correlation 0.866631979651538
    sign 1
  ]
  edge
  [
    source 71
    target 113
    weight 0.763886040469386
    correlation -0.763886040469386
    sign -1
  ]
  edge
  [
    source 72
    target 113
    weight 0.363337992182189
    correlation 0.363337992182189
    sign 1
  ]
  edge
  [
    source 73
    target 113
    weight 0.360699293897572
    correlation 0.360699293897572
    sign 1
  ]
  edge
  [
    source 74
    target 113
    weight 0.818387750006209
    correlation -0.818387750006209
    sign -1
  ]
  edge
  [
    source 75
    target 113
    weight 0.349006465582435
    correlation 0.349006465582435
    sign 1
  ]
  edge
  [
    source 76
    target 113
    weight 0.819416490579535
    correlation -0.819416490579535
    sign -1
  ]
  edge
  [
    source 77
    target 113
    weight 0.759191556143713
    correlation -0.759191556143713
    sign -1
  ]
  edge
  [
    source 78
    target 113
    weight 0.917692873365545
    correlation -0.917692873365545
    sign -1
  ]
  edge
  [
    source 79
    target 113
    weight 0.670636683829108
    correlation 0.670636683829108
    sign 1
  ]
  edge
  [
    source 80
    target 113
    weight 0.746048461729565
    correlation -0.746048461729565
    sign -1
  ]
  edge
  [
    source 81
    target 113
    weight 0.720543805362303
    correlation 0.720543805362303
    sign 1
  ]
  edge
  [
    source 82
    target 113
    weight 0.745550611324306
    correlation -0.745550611324306
    sign -1
  ]
  edge
  [
    source 83
    target 113
    weight 0.818902123511969
    correlation 0.818902123511969
    sign 1
  ]
  edge
  [
    source 84
    target 113
    weight 0.594002234990805
    correlation -0.594002234990805
    sign -1
  ]
  edge
  [
    source 85
    target 113
    weight 0.739347453260336
    correlation -0.739347453260336
    sign -1
  ]
  edge
  [
    source 86
    target 113
    weight 0.822644659932848
    correlation -0.822644659932848
    sign -1
  ]
  edge
  [
    source 87
    target 113
    weight 0.23009437177679
    correlation 0.23009437177679
    sign 1
  ]
  edge
  [
    source 88
    target 113
    weight 0.229550088779095
    correlation -0.229550088779095
    sign -1
  ]
  edge
  [
    source 89
    target 113
    weight 0.741215546922535
    correlation 0.741215546922535
    sign 1
  ]
  edge
  [
    source 90
    target 113
    weight 0.225404468979219
    correlation -0.225404468979219
    sign -1
  ]
  edge
  [
    source 91
    target 113
    weight 0.210516618631201
    correlation 0.210516618631201
    sign 1
  ]
  edge
  [
    source 92
    target 113
    weight 0.402319755822587
    correlation -0.586141030578344
    sign -1
  ]
  edge
  [
    source 93
    target 113
    weight 0.613181134463427
    correlation -0.613181134463427
    sign -1
  ]
  edge
  [
    source 94
    target 113
    weight 0.70016331553359
    correlation 0.70016331553359
    sign 1
  ]
  edge
  [
    source 95
    target 113
    weight 0.64712092768446
    correlation 0.64712092768446
    sign 1
  ]
  edge
  [
    source 96
    target 113
    weight 0.00807698637945797
    correlation 0.646610721287506
    sign 1
  ]
  edge
  [
    source 97
    target 113
    weight 0.670505783404698
    correlation -0.670505783404698
    sign -1
  ]
  edge
  [
    source 98
    target 113
    weight 0.901306806229788
    correlation 0.901306806229788
    sign 1
  ]
  edge
  [
    source 99
    target 113
    weight 0.153953905373739
    correlation -0.153953905373739
    sign -1
  ]
  edge
  [
    source 100
    target 113
    weight 0.68744777524686
    correlation -0.68744777524686
    sign -1
  ]
  edge
  [
    source 101
    target 113
    weight 0.627494191733617
    correlation 0.627494191733617
    sign 1
  ]
  edge
  [
    source 102
    target 113
    weight 0.217204128464056
    correlation -0.610562966341496
    sign -1
  ]
  edge
  [
    source 103
    target 113
    weight 0.723036921074435
    correlation 0.723036921074435
    sign 1
  ]
  edge
  [
    source 104
    target 113
    weight 0.578861859429916
    correlation 0.696615717223593
    sign 1
  ]
  edge
  [
    source 105
    target 113
    weight 0.660573097209618
    correlation -0.660573097209618
    sign -1
  ]
  edge
  [
    source 106
    target 113
    weight 0.220074090554569
    correlation -0.739816255823925
    sign -1
  ]
  edge
  [
    source 107
    target 113
    weight 0.0696283950813792
    correlation -0.0696283950813792
    sign -1
  ]
  edge
  [
    source 108
    target 113
    weight 0.213241147458871
    correlation 0.727310194729665
    sign 1
  ]
  edge
  [
    source 109
    target 113
    weight 0.0622557379902493
    correlation -0.0622557379902493
    sign -1
  ]
  edge
  [
    source 110
    target 113
    weight 0.0391865598381313
    correlation 0.0391865598381313
    sign 1
  ]
  edge
  [
    source 111
    target 113
    weight 0.0294572338099585
    correlation -0.0294572338099585
    sign -1
  ]
  edge
  [
    source 112
    target 113
    weight 0.0326511038025974
    correlation 0.648899785197554
    sign 1
  ]
]
