# Supplementary material for: Aspergillus fumigatus Challenged by Human Dendritic Cells: Metabolic and Regulatory Pathway Responses Testify a Tight Battle
Source: Front Cell Infect Microbiol. 2019 May 22;9:168. doi: 10.3389/fcimb.2019.00168 (PMC6540932; doi:10.3389/fcimb.2019.00168)
Supplement: Supplementary file 12 [file Data_Sheet_2.ZIP › Supplementary_dataset2/VHL_KT_Disease.gml]

Creator "igraph version 1.2.0 Mon Jun  4 11:55:09 2018"
Version 1
graph
[
  directed 1
  node
  [
    id 0
    name "HSPA5"
    label "HSPA5"
    colors "#0505FF"
    diffs -30.9614088766865
    totalFlows 217.509843983142
    degree 1
  ]
  node
  [
    id 1
    name "TUBA4A"
    label "TUBA4A"
    colors "#1A1AFF"
    diffs -11.2971857245544
    totalFlows 100.679399650142
    degree 1
  ]
  node
  [
    id 2
    name "GRWD1"
    label "GRWD1"
    colors "#FF4B4B"
    diffs 3.75526585383779
    totalFlows 3.75526585383779
    degree 1
  ]
  node
  [
    id 3
    name "SF3A1"
    label "SF3A1"
    colors "#FF9696"
    diffs 1.95941607932364
    totalFlows 13.4805191146036
    degree 1
  ]
  node
  [
    id 4
    name "CDK2"
    label "CDK2"
    colors "#3535FF"
    diffs -8.59190070572112
    totalFlows 56.1403066060842
    degree 1
  ]
  node
  [
    id 5
    name "PRKCZ"
    label "PRKCZ"
    colors "#BBBBFF"
    diffs -2.11771933846655
    totalFlows 13.212762854987
    degree 1
  ]
  node
  [
    id 6
    name "HSPE1"
    label "HSPE1"
    colors "#E1E1FF"
    diffs -0.286124923636446
    totalFlows 4.58441475129352
    degree 1
  ]
  node
  [
    id 7
    name "TXN"
    label "TXN"
    colors "#A1A1FF"
    diffs -3.40993150123015
    totalFlows 9.02767098804982
    degree 1
  ]
  node
  [
    id 8
    name "SLC3A2"
    label "SLC3A2"
    colors "#3B3BFF"
    diffs -7.16255512693826
    totalFlows 19.0278575522685
    degree 1
  ]
  node
  [
    id 9
    name "RCC2"
    label "RCC2"
    colors "#FFC6C6"
    diffs 1.18802207220076
    totalFlows 3.17878709066469
    degree 1
  ]
  node
  [
    id 10
    name "ELAVL1"
    label "ELAVL1"
    colors "#D6D6FF"
    diffs -0.647033811062693
    totalFlows 10.5475513642373
    degree 1
  ]
  node
  [
    id 11
    name "RANBP1"
    label "RANBP1"
    colors "#FF8B8B"
    diffs 2.01457357086974
    totalFlows 5.72974948417672
    degree 1
  ]
  node
  [
    id 12
    name "COL4A5"
    label "COL4A5"
    colors "#FFD1D1"
    diffs 1.06432086851601
    totalFlows 2.56823957810647
    degree 1
  ]
  node
  [
    id 13
    name "LRRC59"
    label "LRRC59"
    colors "#7B7BFF"
    diffs -5.16932449362599
    totalFlows 33.2804146101905
    degree 1
  ]
  node
  [
    id 14
    name "VAPB"
    label "VAPB"
    colors "#F6F6FF"
    diffs -0.152807589775496
    totalFlows 4.21177271215528
    degree 1
  ]
  node
  [
    id 15
    name "SPRY2"
    label "SPRY2"
    colors "#1010FF"
    diffs -18.7470616417684
    totalFlows 51.221404599616
    degree 1
  ]
  node
  [
    id 16
    name "SRP14"
    label "SRP14"
    colors "#FFA6A6"
    diffs 1.85006995786729
    totalFlows 5.50251501415088
    degree 1
  ]
  node
  [
    id 17
    name "KIF5B"
    label "KIF5B"
    colors "#6060FF"
    diffs -5.96558321695298
    totalFlows 7.16675660094426
    degree 1
  ]
  node
  [
    id 18
    name "TRMT112"
    label "TRMT112"
    colors "#FF7070"
    diffs 2.91901377931017
    totalFlows 2.91901377931017
    degree 1
  ]
  node
  [
    id 19
    name "COL4A3"
    label "COL4A3"
    colors "#A6A6FF"
    diffs -3.11023705218279
    totalFlows 3.456439081091
    degree 1
  ]
  node
  [
    id 20
    name "SOCS3"
    label "SOCS3"
    colors "#2525FF"
    diffs -9.90473896821075
    totalFlows 48.595288268622
    degree 1
  ]
  node
  [
    id 21
    name "TIMM17A"
    label "TIMM17A"
    colors "#FFB6B6"
    diffs 1.78235859776364
    totalFlows 1.78235859776364
    degree 1
  ]
  node
  [
    id 22
    name "RPL21"
    label "RPL21"
    colors "#FCFCFF"
    diffs -0.129548100541426
    totalFlows 10.8111079395622
    degree 1
  ]
  node
  [
    id 23
    name "PPP2R2B"
    label "PPP2R2B"
    colors "#FF6060"
    diffs 3.36859850411534
    totalFlows 4.56482218811315
    degree 1
  ]
  node
  [
    id 24
    name "EIF1AX"
    label "EIF1AX"
    colors "#FFBBBB"
    diffs 1.7686542879156
    totalFlows 1.7686542879156
    degree 1
  ]
  node
  [
    id 25
    name "CRTAP"
    label "CRTAP"
    colors "#FF6666"
    diffs 3.2997149917032
    totalFlows 4.39763395423458
    degree 1
  ]
  node
  [
    id 26
    name "RHOC"
    label "RHOC"
    colors "#4040FF"
    diffs -6.88741021777626
    totalFlows 11.0543485036924
    degree 1
  ]
  node
  [
    id 27
    name "MSH4"
    label "MSH4"
    colors "#FFABAB"
    diffs 1.80934167611598
    totalFlows 1.80934167611598
    degree 1
  ]
  node
  [
    id 28
    name "CCT5"
    label "CCT5"
    colors "#8080FF"
    diffs -4.09059096581693
    totalFlows 8.07693265452336
    degree 1
  ]
  node
  [
    id 29
    name "HNRNPAB"
    label "HNRNPAB"
    colors "#FF5B5B"
    diffs 3.56578352532055
    totalFlows 11.7601910346928
    degree 1
  ]
  node
  [
    id 30
    name "STK38"
    label "STK38"
    colors "#9B9BFF"
    diffs -3.5021272762433
    totalFlows 22.9925512414688
    degree 1
  ]
  node
  [
    id 31
    name "TCEB3"
    label "TCEB3"
    colors "#FFECEC"
    diffs 0.523630830801406
    totalFlows 4.0656780396465
    degree 1
  ]
  node
  [
    id 32
    name "PLS3"
    label "PLS3"
    colors "#FF5050"
    diffs 3.67167103416157
    totalFlows 3.67167103416157
    degree 1
  ]
  node
  [
    id 33
    name "HIST1H4A"
    label "HIST1H4A"
    colors "#3030FF"
    diffs -8.94524058462144
    totalFlows 33.3833024870906
    degree 1
  ]
  node
  [
    id 34
    name "UBE2K"
    label "UBE2K"
    colors "#FF1A1A"
    diffs 7.89044644246349
    totalFlows 10.9320274076276
    degree 1
  ]
  node
  [
    id 35
    name "KNTC1"
    label "KNTC1"
    colors "#C1C1FF"
    diffs -2.04517978385674
    totalFlows 4.80154751656138
    degree 1
  ]
  node
  [
    id 36
    name "FKBP1A"
    label "FKBP1A"
    colors "#FFDCDC"
    diffs 0.810469036718075
    totalFlows 25.5009308569736
    degree 1
  ]
  node
  [
    id 37
    name "RPL37A"
    label "RPL37A"
    colors "#7070FF"
    diffs -5.58622648007056
    totalFlows 1.63128039906556
    degree 1
  ]
  node
  [
    id 38
    name "ARF6"
    label "ARF6"
    colors "#DCDCFF"
    diffs -0.31187893398929
    totalFlows 15.3732905135873
    degree 1
  ]
  node
  [
    id 39
    name "TOP2A"
    label "TOP2A"
    colors "#9696FF"
    diffs -3.72211841551231
    totalFlows 8.82004216352438
    degree 1
  ]
  node
  [
    id 40
    name "PFDN2"
    label "PFDN2"
    colors "#FFA1A1"
    diffs 1.86962982271371
    totalFlows 3.41581141994761
    degree 1
  ]
  node
  [
    id 41
    name "RAB5C"
    label "RAB5C"
    colors "#FFCCCC"
    diffs 1.12939368974347
    totalFlows 1.66336549514141
    degree 1
  ]
  node
  [
    id 42
    name "DNAJA1"
    label "DNAJA1"
    colors "#6B6BFF"
    diffs -5.75003822732556
    totalFlows 8.29910251615055
    degree 1
  ]
  node
  [
    id 43
    name "FSCN1"
    label "FSCN1"
    colors "#1515FF"
    diffs -12.1756388092019
    totalFlows 30.4311591968491
    degree 1
  ]
  node
  [
    id 44
    name "RPS16"
    label "RPS16"
    colors "#FF1010"
    diffs 11.1779904823451
    totalFlows 21.0607058348067
    degree 1
  ]
  node
  [
    id 45
    name "HYOU1"
    label "HYOU1"
    colors "#FF7676"
    diffs 2.88933709053336
    totalFlows 3.23304524929239
    degree 1
  ]
  node
  [
    id 46
    name "DVL2"
    label "DVL2"
    colors "#4B4BFF"
    diffs -6.41124418284034
    totalFlows 15.1746890473673
    degree 1
  ]
  node
  [
    id 47
    name "RPS6"
    label "RPS6"
    colors "#FF2A2A"
    diffs 6.46432017103927
    totalFlows 18.2035591357159
    degree 1
  ]
  node
  [
    id 48
    name "CCT4"
    label "CCT4"
    colors "#E6E6FF"
    diffs -0.205050944123794
    totalFlows 9.94688490900942
    degree 1
  ]
  node
  [
    id 49
    name "TUBA1A"
    label "TUBA1A"
    colors "#FF8080"
    diffs 2.52114342822193
    totalFlows 24.398643047647
    degree 1
  ]
  node
  [
    id 50
    name "ICT1"
    label "ICT1"
    colors "#FF2020"
    diffs 6.90933142414057
    totalFlows 22.5572495038785
    degree 1
  ]
  node
  [
    id 51
    name "LANCL1"
    label "LANCL1"
    colors "#FF4040"
    diffs 3.9209191105199
    totalFlows 11.1008247827237
    degree 1
  ]
  node
  [
    id 52
    name "CBR1"
    label "CBR1"
    colors "#FFF1F1"
    diffs 0.426794419694914
    totalFlows 21.2712586047677
    degree 1
  ]
  node
  [
    id 53
    name "RPS9"
    label "RPS9"
    colors "#FF0A0A"
    diffs 11.6143939790838
    totalFlows 15.2813358852775
    degree 1
  ]
  node
  [
    id 54
    name "COL4A1"
    label "COL4A1"
    colors "#8686FF"
    diffs -4.06135737580316
    totalFlows 2.29474398868596
    degree 1
  ]
  node
  [
    id 55
    name "CUL2"
    label "CUL2"
    colors "#FF0505"
    diffs 12.544721687272
    totalFlows 44.692474030853
    degree 1
  ]
  node
  [
    id 56
    name "KAT5"
    label "KAT5"
    colors "#FF0000"
    diffs 12.7621389151284
    totalFlows 33.2217356824776
    degree 1
  ]
  node
  [
    id 57
    name "P3H1"
    label "P3H1"
    colors "#F1F1FF"
    diffs -0.157524191355743
    totalFlows 3.0412917427446
    degree 1
  ]
  node
  [
    id 58
    name "RASGRP1"
    label "RASGRP1"
    colors "#FFE1E1"
    diffs 0.71594993652461
    totalFlows 0.71594993652461
    degree 1
  ]
  node
  [
    id 59
    name "PITPNB"
    label "PITPNB"
    colors "#FF9090"
    diffs 1.97944860709251
    totalFlows 1.97944860709251
    degree 1
  ]
  node
  [
    id 60
    name "RAB7A"
    label "RAB7A"
    colors "#5555FF"
    diffs -6.32486106204513
    totalFlows 10.5621251941914
    degree 1
  ]
  node
  [
    id 61
    name "EIF5A2"
    label "EIF5A2"
    colors "#C6C6FF"
    diffs -1.36819087929789
    totalFlows 2.76136001849135
    degree 1
  ]
  node
  [
    id 62
    name "TBCA"
    label "TBCA"
    colors "#FFE6E6"
    diffs 0.58637200819534
    totalFlows 1.55914089025756
    degree 1
  ]
  node
  [
    id 63
    name "RIT1"
    label "RIT1"
    colors "#FFD6D6"
    diffs 0.823149516663998
    totalFlows 0.823149516663998
    degree 1
  ]
  node
  [
    id 64
    name "C3"
    label "C3"
    colors "#B6B6FF"
    diffs -2.33154935097909
    totalFlows 23.8383340599568
    degree 1
  ]
  node
  [
    id 65
    name "RPS27"
    label "RPS27"
    colors "#FF8686"
    diffs 2.04481543141485
    totalFlows 7.36557714718406
    degree 1
  ]
  node
  [
    id 66
    name "UBE2D1"
    label "UBE2D1"
    colors "#2020FF"
    diffs -10.7630409607258
    totalFlows 21.503882958479
    degree 1
  ]
  node
  [
    id 67
    name "RPS17"
    label "RPS17"
    colors "#FF3B3B"
    diffs 4.34352237267694
    totalFlows 9.3915047630467
    degree 1
  ]
  node
  [
    id 68
    name "PDCD5"
    label "PDCD5"
    colors "#FF6B6B"
    diffs 2.94711230813202
    totalFlows 4.80517605659593
    degree 1
  ]
  node
  [
    id 69
    name "DCUN1D1"
    label "DCUN1D1"
    colors "#5050FF"
    diffs -6.40075742853714
    totalFlows 21.0826416994982
    degree 1
  ]
  node
  [
    id 70
    name "HNRNPC"
    label "HNRNPC"
    colors "#CBCBFF"
    diffs -1.22499441277547
    totalFlows 127.430717467086
    degree 1
  ]
  node
  [
    id 71
    name "CDKN2A"
    label "CDKN2A"
    colors "#8B8BFF"
    diffs -3.87350459531947
    totalFlows 17.647166195977
    degree 1
  ]
  node
  [
    id 72
    name "CBX1"
    label "CBX1"
    colors "#ECECFF"
    diffs -0.167384384632733
    totalFlows 48.6398484314179
    degree 1
  ]
  node
  [
    id 73
    name "ADRB2"
    label "ADRB2"
    colors "#FFFCFC"
    diffs -0.0786617162292345
    totalFlows 27.7699446237315
    degree 1
  ]
  node
  [
    id 74
    name "MALT1"
    label "MALT1"
    colors "#FF2525"
    diffs 6.59945294136072
    totalFlows 32.9562841728547
    degree 1
  ]
  node
  [
    id 75
    name "TGM2"
    label "TGM2"
    colors "#0A0AFF"
    diffs -22.5305591270165
    totalFlows 57.2882049468822
    degree 1
  ]
  node
  [
    id 76
    name "ATP5J2"
    label "ATP5J2"
    colors "#B1B1FF"
    diffs -2.98017461445246
    totalFlows 3.40391539198542
    degree 1
  ]
  node
  [
    id 77
    name "TLE1"
    label "TLE1"
    colors "#ABABFF"
    diffs -2.98849529108749
    totalFlows 85.3838709509641
    degree 1
  ]
  node
  [
    id 78
    name "TCEB1"
    label "TCEB1"
    colors "#6565FF"
    diffs -5.91016818456419
    totalFlows 7.46398869248177
    degree 1
  ]
  node
  [
    id 79
    name "SAR1A"
    label "SAR1A"
    colors "#FF3030"
    diffs 5.331669332302
    totalFlows 12.0318914783111
    degree 1
  ]
  node
  [
    id 80
    name "PRKCH"
    label "PRKCH"
    colors "#2A2AFF"
    diffs -9.03946783784721
    totalFlows 8.18272000630611
    degree 1
  ]
  node
  [
    id 81
    name "MRPS23"
    label "MRPS23"
    colors "#FF5555"
    diffs 3.65581915044781
    totalFlows 5.13892173358669
    degree 1
  ]
  node
  [
    id 82
    name "RPS14"
    label "RPS14"
    colors "#FF4545"
    diffs 3.77900081136759
    totalFlows 10.36510566847
    degree 1
  ]
  node
  [
    id 83
    name "AURKA"
    label "AURKA"
    colors "#9090FF"
    diffs -3.75413525397659
    totalFlows 21.2494551521352
    degree 1
  ]
  node
  [
    id 84
    name "SMARCC1"
    label "SMARCC1"
    colors "#5B5BFF"
    diffs -6.16607468917651
    totalFlows 87.4482694101197
    degree 1
  ]
  node
  [
    id 85
    name "GLI1"
    label "GLI1"
    colors "#FF9B9B"
    diffs 1.91525962462629
    totalFlows 3.86013883575035
    degree 1
  ]
  node
  [
    id 86
    name "SLC2A1"
    label "SLC2A1"
    colors "#FFF6F6"
    diffs 0.345777701172977
    totalFlows 11.4199377411696
    degree 1
  ]
  node
  [
    id 87
    name "PRDX1"
    label "PRDX1"
    colors "#FFB1B1"
    diffs 1.79652978812124
    totalFlows 10.868630345277
    degree 1
  ]
  node
  [
    id 88
    name "PRKCI"
    label "PRKCI"
    colors "#4545FF"
    diffs -6.44610478250547
    totalFlows 8.3166922141533
    degree 1
  ]
  node
  [
    id 89
    name "LPP"
    label "LPP"
    colors "#7676FF"
    diffs -5.51014891289348
    totalFlows 2.96797450135328
    degree 1
  ]
  node
  [
    id 90
    name "CD44"
    label "CD44"
    colors "#FF3535"
    diffs 4.98172030428542
    totalFlows 51.2320362938754
    degree 1
  ]
  node
  [
    id 91
    name "HNRNPL"
    label "HNRNPL"
    colors "#FF7B7B"
    diffs 2.74270183974756
    totalFlows 16.3196434790814
    degree 1
  ]
  node
  [
    id 92
    name "CHEK2"
    label "CHEK2"
    colors "#FF1515"
    diffs 9.61825896839679
    totalFlows 79.5291321249768
    degree 1
  ]
  node
  [
    id 93
    name "HNRNPA2B1"
    label "HNRNPA2B1"
    colors "#D1D1FF"
    diffs -0.740791536681838
    totalFlows 13.8222425857829
    degree 1
  ]
  node
  [
    id 94
    name "ZYX"
    label "ZYX"
    colors "#FFC1C1"
    diffs 1.56085764269418
    totalFlows 10.4002965811175
    degree 1
  ]
  node
  [
    id 95
    name "VHL"
    label "VHL"
    colors "#0000FF"
    diffs -42.823890539493
    totalFlows 122.82741028722
    degree 95
  ]
  edge
  [
    source 0
    target 95
    weight 0.968734113572746
    correlation 0.968734113572746
    sign 1
  ]
  edge
  [
    source 1
    target 95
    weight 0.962767583986539
    correlation -0.962767583986539
    sign -1
  ]
  edge
  [
    source 2
    target 95
    weight 0.995473505645422
    correlation 0.995473505645422
    sign 1
  ]
  edge
  [
    source 3
    target 95
    weight 0.964570851555507
    correlation 0.964570851555507
    sign 1
  ]
  edge
  [
    source 4
    target 95
    weight 0.945381902576894
    correlation 0.945381902576894
    sign 1
  ]
  edge
  [
    source 5
    target 95
    weight 0.968546740803104
    correlation 0.968546740803104
    sign 1
  ]
  edge
  [
    source 6
    target 95
    weight 0.907918903188917
    correlation 0.907918903188917
    sign 1
  ]
  edge
  [
    source 7
    target 95
    weight 0.885491244393414
    correlation -0.885491244393414
    sign -1
  ]
  edge
  [
    source 8
    target 95
    weight 0.769230175963072
    correlation 0.769230175963072
    sign 1
  ]
  edge
  [
    source 9
    target 95
    weight 0.924450300325265
    correlation 0.924450300325265
    sign 1
  ]
  edge
  [
    source 10
    target 95
    weight 0.893126580073104
    correlation 0.893126580073104
    sign 1
  ]
  edge
  [
    source 11
    target 95
    weight 0.836151157983728
    correlation 0.836151157983728
    sign 1
  ]
  edge
  [
    source 12
    target 95
    weight 0.756888243041228
    correlation 0.756888243041228
    sign 1
  ]
  edge
  [
    source 13
    target 95
    weight 0.675031573513838
    correlation 0.675031573513838
    sign 1
  ]
  edge
  [
    source 14
    target 95
    weight 0.862196182787491
    correlation 0.862196182787491
    sign 1
  ]
  edge
  [
    source 15
    target 95
    weight 0.663794696594485
    correlation -0.663794696594485
    sign -1
  ]
  edge
  [
    source 16
    target 95
    weight 0.843254191835313
    correlation -0.843254191835313
    sign -1
  ]
  edge
  [
    source 17
    target 95
    weight 0.894482645738621
    correlation 0.894482645738621
    sign 1
  ]
  edge
  [
    source 18
    target 95
    weight 0.89768273868903
    correlation 0.89768273868903
    sign 1
  ]
  edge
  [
    source 19
    target 95
    weight 0.951611658112996
    correlation -0.951611658112996
    sign -1
  ]
  edge
  [
    source 20
    target 95
    weight 0.643023702259243
    correlation 0.643023702259243
    sign 1
  ]
  edge
  [
    source 21
    target 95
    weight 0.891179298881821
    correlation -0.949697718154191
    sign -1
  ]
  edge
  [
    source 22
    target 95
    weight 0.881159019145134
    correlation -0.881159019145134
    sign -1
  ]
  edge
  [
    source 23
    target 95
    weight 0.939781501709898
    correlation -0.939781501709898
    sign -1
  ]
  edge
  [
    source 24
    target 95
    weight 0.884327143957802
    correlation -0.884327143957802
    sign -1
  ]
  edge
  [
    source 25
    target 95
    weight 0.579981208233615
    correlation 0.579981208233615
    sign 1
  ]
  edge
  [
    source 26
    target 95
    weight 0.552614490582634
    correlation 0.552614490582634
    sign 1
  ]
  edge
  [
    source 27
    target 95
    weight 0.904670838057988
    correlation 0.904670838057988
    sign 1
  ]
  edge
  [
    source 28
    target 95
    weight 0.849423110097478
    correlation 0.849423110097478
    sign 1
  ]
  edge
  [
    source 29
    target 95
    weight 0.787399229660529
    correlation 0.787399229660529
    sign 1
  ]
  edge
  [
    source 30
    target 95
    weight 0.513702036789743
    correlation 0.513702036789743
    sign 1
  ]
  edge
  [
    source 31
    target 95
    weight 0.873641946419483
    correlation 0.873641946419483
    sign 1
  ]
  edge
  [
    source 32
    target 95
    weight 0.736872914435869
    correlation -0.736872914435869
    sign -1
  ]
  edge
  [
    source 33
    target 95
    weight 0.849102711794647
    correlation 0.849102711794647
    sign 1
  ]
  edge
  [
    source 34
    target 95
    weight 0.839231554285673
    correlation 0.839231554285673
    sign 1
  ]
  edge
  [
    source 35
    target 95
    weight 0.477097623107405
    correlation -0.477097623107405
    sign -1
  ]
  edge
  [
    source 36
    target 95
    weight 0.474823451864292
    correlation -0.474823451864292
    sign -1
  ]
  edge
  [
    source 37
    target 95
    weight 0.815640199532782
    correlation -0.815640199532782
    sign -1
  ]
  edge
  [
    source 38
    target 95
    weight 0.73212813331111
    correlation -0.73212813331111
    sign -1
  ]
  edge
  [
    source 39
    target 95
    weight 0.821193308614435
    correlation -0.821193308614435
    sign -1
  ]
  edge
  [
    source 40
    target 95
    weight 0.754882717371069
    correlation -0.754882717371069
    sign -1
  ]
  edge
  [
    source 41
    target 95
    weight 0.831682747570706
    correlation 0.831682747570706
    sign 1
  ]
  edge
  [
    source 42
    target 95
    weight 0.744914861434308
    correlation 0.744914861434308
    sign 1
  ]
  edge
  [
    source 43
    target 95
    weight 0.362935989355486
    correlation 0.362935989355486
    sign 1
  ]
  edge
  [
    source 44
    target 95
    weight 0.723423602991381
    correlation 0.723423602991381
    sign 1
  ]
  edge
  [
    source 45
    target 95
    weight 0.73840664542778
    correlation 0.73840664542778
    sign 1
  ]
  edge
  [
    source 46
    target 95
    weight 0.772991789880757
    correlation 0.772991789880757
    sign 1
  ]
  edge
  [
    source 47
    target 95
    weight 0.757879899179803
    correlation -0.757879899179803
    sign -1
  ]
  edge
  [
    source 48
    target 95
    weight 0.728481945790331
    correlation 0.728481945790331
    sign 1
  ]
  edge
  [
    source 49
    target 95
    weight 0.730912963631982
    correlation -0.730912963631982
    sign -1
  ]
  edge
  [
    source 50
    target 95
    weight 0.722200651688347
    correlation -0.722200651688347
    sign -1
  ]
  edge
  [
    source 51
    target 95
    weight 0.327016434219815
    correlation -0.327016434219815
    sign -1
  ]
  edge
  [
    source 52
    target 95
    weight 0.32418838941209
    correlation -0.32418838941209
    sign -1
  ]
  edge
  [
    source 53
    target 95
    weight 0.750778185996323
    correlation -0.750778185996323
    sign -1
  ]
  edge
  [
    source 54
    target 95
    weight 0.764256718747846
    correlation 0.764256718747846
    sign 1
  ]
  edge
  [
    source 55
    target 95
    weight 0.727960732575856
    correlation -0.727960732575856
    sign -1
  ]
  edge
  [
    source 56
    target 95
    weight 0.802595741004176
    correlation 0.802595741004176
    sign 1
  ]
  edge
  [
    source 57
    target 95
    weight 0.685189100390095
    correlation -0.685189100390095
    sign -1
  ]
  edge
  [
    source 58
    target 95
    weight 0.357974968262305
    correlation -0.825480165020295
    sign -1
  ]
  edge
  [
    source 59
    target 95
    weight 0.169590627780474
    correlation 0.673847895768388
    sign 1
  ]
  edge
  [
    source 60
    target 95
    weight 0.680998840791451
    correlation -0.680998840791451
    sign -1
  ]
  edge
  [
    source 61
    target 95
    weight 0.548250336278501
    correlation 0.548250336278501
    sign 1
  ]
  edge
  [
    source 62
    target 95
    weight 0.77957044512878
    correlation -0.77957044512878
    sign -1
  ]
  edge
  [
    source 63
    target 95
    weight 0.411574758331999
    correlation -0.629720736797215
    sign -1
  ]
  edge
  [
    source 64
    target 95
    weight 0.257576016575394
    correlation 0.257576016575394
    sign 1
  ]
  edge
  [
    source 65
    target 95
    weight 0.76193577222165
    correlation -0.76193577222165
    sign -1
  ]
  edge
  [
    source 66
    target 95
    weight 0.712337556424722
    correlation -0.712337556424722
    sign -1
  ]
  edge
  [
    source 67
    target 95
    weight 0.758448082596559
    correlation -0.758448082596559
    sign -1
  ]
  edge
  [
    source 68
    target 95
    weight 0.704069127628558
    correlation 0.704069127628558
    sign 1
  ]
  edge
  [
    source 69
    target 95
    weight 0.700890960540226
    correlation -0.700890960540226
    sign -1
  ]
  edge
  [
    source 70
    target 95
    weight 0.213894045842677
    correlation 0.213894045842677
    sign 1
  ]
  edge
  [
    source 71
    target 95
    weight 0.744925012319033
    correlation -0.744925012319033
    sign -1
  ]
  edge
  [
    source 72
    target 95
    weight 0.20200973591315
    correlation 0.20200973591315
    sign 1
  ]
  edge
  [
    source 73
    target 95
    weight 0.651773395001362
    correlation 0.651773395001362
    sign 1
  ]
  edge
  [
    source 74
    target 95
    weight 0.192669673429764
    correlation 0.192669673429764
    sign 1
  ]
  edge
  [
    source 75
    target 95
    weight 0.167651464531978
    correlation 0.167651464531978
    sign 1
  ]
  edge
  [
    source 76
    target 95
    weight 0.792304323901187
    correlation 0.792304323901187
    sign 1
  ]
  edge
  [
    source 77
    target 95
    weight 0.162462020219632
    correlation -0.162462020219632
    sign -1
  ]
  edge
  [
    source 78
    target 95
    weight 0.45963769424529
    correlation -0.645509365469247
    sign -1
  ]
  edge
  [
    source 79
    target 95
    weight 0.144927038341913
    correlation -0.144927038341913
    sign -1
  ]
  edge
  [
    source 80
    target 95
    weight 0.141370152693038
    correlation -0.141370152693038
    sign -1
  ]
  edge
  [
    source 81
    target 95
    weight 0.683051401853123
    correlation -0.683051401853123
    sign -1
  ]
  edge
  [
    source 82
    target 95
    weight 0.306592879524948
    correlation 0.627771245732111
    sign 1
  ]
  edge
  [
    source 83
    target 95
    weight 0.642294738244643
    correlation -0.642294738244643
    sign -1
  ]
  edge
  [
    source 84
    target 95
    weight 0.0892700171852326
    correlation -0.0892700171852326
    sign -1
  ]
  edge
  [
    source 85
    target 95
    weight 0.468708107606926
    correlation -0.678449993389093
    sign -1
  ]
  edge
  [
    source 86
    target 95
    weight 0.082009641726129
    correlation -0.082009641726129
    sign -1
  ]
  edge
  [
    source 87
    target 95
    weight 0.610729760680349
    correlation -0.610729760680349
    sign -1
  ]
  edge
  [
    source 88
    target 95
    weight 0.0842002533256647
    correlation -0.575968507821113
    sign -1
  ]
  edge
  [
    source 89
    target 95
    weight 0.767880017485219
    correlation -0.767880017485219
    sign -1
  ]
  edge
  [
    source 90
    target 95
    weight 0.0529153189128532
    correlation 0.0529153189128532
    sign 1
  ]
  edge
  [
    source 91
    target 95
    weight 0.217742050462402
    correlation 0.644077896886795
    sign 1
  ]
  edge
  [
    source 92
    target 95
    weight 0.0465513972803633
    correlation 0.0465513972803633
    sign 1
  ]
  edge
  [
    source 93
    target 95
    weight 0.0901015724582974
    correlation -0.693505092528654
    sign -1
  ]
  edge
  [
    source 94
    target 95
    weight 0.435871643004201
    correlation -0.643567265682845
    sign -1
  ]
]
