# Supplementary material for: Aspergillus fumigatus Challenged by Human Dendritic Cells: Metabolic and Regulatory Pathway Responses Testify a Tight Battle
Source: Front Cell Infect Microbiol. 2019 May 22;9:168. doi: 10.3389/fcimb.2019.00168 (PMC6540932; doi:10.3389/fcimb.2019.00168)
Supplement: Supplementary file 12 [file Data_Sheet_2.ZIP › Supplementary_dataset2/XRCC6_NR_Control.gml]

Creator "igraph version 1.2.0 Mon Jun  4 11:55:29 2018"
Version 1
graph
[
  directed 1
  node
  [
    id 0
    name "XRCC6"
    label "XRCC6"
    colors "#FF8D8D"
    diffs 26.0641135324618
    totalFlows 29.7980377560322
    degree 18
  ]
  node
  [
    id 1
    name "TP53"
    label "TP53"
    colors "#FF3838"
    diffs 49.8893900372888
    totalFlows 311.128222655109
    degree 1
  ]
  node
  [
    id 2
    name "SAMHD1"
    label "SAMHD1"
    colors "#FFAAAA"
    diffs 21.7523871579113
    totalFlows 20.8970399136621
    degree 1
  ]
  node
  [
    id 3
    name "ESR1"
    label "ESR1"
    colors "#FF0000"
    diffs 72.7691858903067
    totalFlows 222.480658924647
    degree 1
  ]
  node
  [
    id 4
    name "CDK2"
    label "CDK2"
    colors "#3838FF"
    diffs -8.59190070572112
    totalFlows 64.7322073118053
    degree 1
  ]
  node
  [
    id 5
    name "PPID"
    label "PPID"
    colors "#1C1CFF"
    diffs -15.4379920127318
    totalFlows 26.1105332357649
    degree 1
  ]
  node
  [
    id 6
    name "PDX1"
    label "PDX1"
    colors "#C6C6FF"
    diffs 2.11124071023295
    totalFlows 3.62510758370157
    degree 1
  ]
  node
  [
    id 7
    name "PRKDC"
    label "PRKDC"
    colors "#FF5555"
    diffs 29.131081026516
    totalFlows 76.7499247347333
    degree 1
  ]
  node
  [
    id 8
    name "JUP"
    label "JUP"
    colors "#FFFFFF"
    diffs 5.38751971114641
    totalFlows 12.6969267724484
    degree 1
  ]
  node
  [
    id 9
    name "PARP1"
    label "PARP1"
    colors "#FFC6C6"
    diffs 19.3158717364631
    totalFlows 78.5411088424401
    degree 1
  ]
  node
  [
    id 10
    name "VAV1"
    label "VAV1"
    colors "#0000FF"
    diffs -21.5449045632828
    totalFlows 74.7344371860003
    degree 1
  ]
  node
  [
    id 11
    name "EP300"
    label "EP300"
    colors "#FFE2E2"
    diffs 18.370925661093
    totalFlows 133.958478403215
    degree 1
  ]
  node
  [
    id 12
    name "ATRX"
    label "ATRX"
    colors "#7171FF"
    diffs -4.27146393209959
    totalFlows 24.7963202635412
    degree 1
  ]
  node
  [
    id 13
    name "SIRT1"
    label "SIRT1"
    colors "#FF7171"
    diffs 27.6269036800473
    totalFlows 53.9861594851147
    degree 1
  ]
  node
  [
    id 14
    name "CSNK2A1"
    label "CSNK2A1"
    colors "#FF1C1C"
    diffs 54.9930359440789
    totalFlows 157.683361481932
    degree 1
  ]
  node
  [
    id 15
    name "HOXB7"
    label "HOXB7"
    colors "#AAAAFF"
    diffs 1.59973850875365
    totalFlows 3.18496645152046
    degree 1
  ]
  node
  [
    id 16
    name "USF1"
    label "USF1"
    colors "#8D8DFF"
    diffs -1.00535797036354
    totalFlows 7.60501474531292
    degree 1
  ]
  node
  [
    id 17
    name "PNRC2"
    label "PNRC2"
    colors "#E2E2FF"
    diffs 5.30763336155342
    totalFlows 6.01684007210081
    degree 1
  ]
  node
  [
    id 18
    name "CHAF1A"
    label "CHAF1A"
    colors "#5555FF"
    diffs -8.27047621450531
    totalFlows 34.8015086020515
    degree 1
  ]
  edge
  [
    source 0
    target 1
    weight 0.974213959787707
    correlation 0.974213959787707
    sign 1
  ]
  edge
  [
    source 0
    target 2
    weight 0.955058042354426
    correlation 0.955058042354426
    sign 1
  ]
  edge
  [
    source 0
    target 3
    weight 0.952169884640249
    correlation 0.952169884640249
    sign 1
  ]
  edge
  [
    source 0
    target 4
    weight 0.232894034023882
    correlation -0.987092092620418
    sign -1
  ]
  edge
  [
    source 0
    target 5
    weight 0.940055975029325
    correlation -0.940055975029325
    sign -1
  ]
  edge
  [
    source 0
    target 6
    weight 0.9266708939405
    correlation -0.9266708939405
    sign -1
  ]
  edge
  [
    source 0
    target 7
    weight 0.909906586328298
    correlation 0.909906586328298
    sign 1
  ]
  edge
  [
    source 0
    target 8
    weight 0.894764652199844
    correlation 0.894764652199844
    sign 1
  ]
  edge
  [
    source 0
    target 9
    weight 0.867879797698128
    correlation 0.867879797698128
    sign 1
  ]
  edge
  [
    source 0
    target 10
    weight 0.866299637043883
    correlation 0.866299637043883
    sign 1
  ]
  edge
  [
    source 0
    target 11
    weight 0.840425693060211
    correlation -0.840425693060211
    sign -1
  ]
  edge
  [
    source 0
    target 12
    weight 0.822418390037759
    correlation 0.822418390037759
    sign 1
  ]
  edge
  [
    source 0
    target 13
    weight 0.813490945597214
    correlation -0.813490945597214
    sign -1
  ]
  edge
  [
    source 0
    target 14
    weight 0.812152576881187
    correlation 0.812152576881187
    sign 1
  ]
  edge
  [
    source 0
    target 15
    weight 0.799135405025209
    correlation -0.799135405025209
    sign -1
  ]
  edge
  [
    source 0
    target 16
    weight 0.84425089426796
    correlation 0.84425089426796
    sign 1
  ]
  edge
  [
    source 0
    target 17
    weight 0.742134083654045
    correlation -0.742134083654045
    sign -1
  ]
  edge
  [
    source 0
    target 18
    weight 0.705097426446282
    correlation 0.705097426446282
    sign 1
  ]
]
