# Supplementary material for: Aspergillus fumigatus Challenged by Human Dendritic Cells: Metabolic and Regulatory Pathway Responses Testify a Tight Battle
Source: Front Cell Infect Microbiol. 2019 May 22;9:168. doi: 10.3389/fcimb.2019.00168 (PMC6540932; doi:10.3389/fcimb.2019.00168)
Supplement: Supplementary file 12 [file Data_Sheet_2.ZIP › Supplementary_dataset2/XRCC6_NR_Disease.gml]

Creator "igraph version 1.2.0 Mon Jun  4 11:55:29 2018"
Version 1
graph
[
  directed 1
  node
  [
    id 0
    name "XRCC6"
    label "XRCC6"
    colors "#FF2E2E"
    diffs 26.0641135324618
    totalFlows 55.862151288494
    degree 33
  ]
  node
  [
    id 1
    name "ABL1"
    label "ABL1"
    colors "#6C6CFF"
    diffs -0.265298700176061
    totalFlows 206.380741701046
    degree 1
  ]
  node
  [
    id 2
    name "TERF2IP"
    label "TERF2IP"
    colors "#FF3D3D"
    diffs 25.6206132128481
    totalFlows 72.2683733255511
    degree 1
  ]
  node
  [
    id 3
    name "PDPK1"
    label "PDPK1"
    colors "#FFD8D8"
    diffs 5.38038877389789
    totalFlows 43.6685366700222
    degree 1
  ]
  node
  [
    id 4
    name "NARS"
    label "NARS"
    colors "#FFB9B9"
    diffs 10.3130823060759
    totalFlows 21.272874274683
    degree 1
  ]
  node
  [
    id 5
    name "IMPDH1"
    label "IMPDH1"
    colors "#D8D8FF"
    diffs 2.98661765359096
    totalFlows 4.9305799842468
    degree 1
  ]
  node
  [
    id 6
    name "APEX1"
    label "APEX1"
    colors "#FF9A9A"
    diffs 15.8267126124737
    totalFlows 47.9156537406931
    degree 1
  ]
  node
  [
    id 7
    name "PARP1"
    label "PARP1"
    colors "#FF7B7B"
    diffs 19.3158717364631
    totalFlows 97.8569805789032
    degree 1
  ]
  node
  [
    id 8
    name "SAMHD1"
    label "SAMHD1"
    colors "#FF4D4D"
    diffs 21.7523871579113
    totalFlows 42.6494270715733
    degree 1
  ]
  node
  [
    id 9
    name "RNF146"
    label "RNF146"
    colors "#F7F7FF"
    diffs 3.51047583605348
    totalFlows 7.00622055025764
    degree 1
  ]
  node
  [
    id 10
    name "PNRC2"
    label "PNRC2"
    colors "#FFE7E7"
    diffs 5.30763336155342
    totalFlows 11.3244734336542
    degree 1
  ]
  node
  [
    id 11
    name "TCF7L2"
    label "TCF7L2"
    colors "#AAAAFF"
    diffs 2.03058110375091
    totalFlows 6.843894731301
    degree 1
  ]
  node
  [
    id 12
    name "CREBBP"
    label "CREBBP"
    colors "#1E1EFF"
    diffs -16.7490650865665
    totalFlows 107.762505189953
    degree 1
  ]
  node
  [
    id 13
    name "RUNX2"
    label "RUNX2"
    colors "#E7E7FF"
    diffs 3.31897346753088
    totalFlows 16.0472715022551
    degree 1
  ]
  node
  [
    id 14
    name "CSNK2A1"
    label "CSNK2A1"
    colors "#FF0F0F"
    diffs 54.9930359440789
    totalFlows 212.676397426011
    degree 1
  ]
  node
  [
    id 15
    name "HDAC5"
    label "HDAC5"
    colors "#0000FF"
    diffs -21.8920386131986
    totalFlows 167.881344547532
    degree 1
  ]
  node
  [
    id 16
    name "USF1"
    label "USF1"
    colors "#5C5CFF"
    diffs -1.00535797036354
    totalFlows 6.59965677494938
    degree 1
  ]
  node
  [
    id 17
    name "HTT"
    label "HTT"
    colors "#FFC8C8"
    diffs 5.66745504810858
    totalFlows 109.33596657364
    degree 1
  ]
  node
  [
    id 18
    name "EP300"
    label "EP300"
    colors "#FF8B8B"
    diffs 18.370925661093
    totalFlows 152.329404064308
    degree 1
  ]
  node
  [
    id 19
    name "PDX1"
    label "PDX1"
    colors "#B9B9FF"
    diffs 2.11124071023295
    totalFlows 5.73634829393451
    degree 1
  ]
  node
  [
    id 20
    name "SIRT6"
    label "SIRT6"
    colors "#3D3DFF"
    diffs -3.54893491365933
    totalFlows 1.75953237305422
    degree 1
  ]
  node
  [
    id 21
    name "SMARCAD1"
    label "SMARCAD1"
    colors "#FF5C5C"
    diffs 19.6956394270865
    totalFlows 52.3852474874168
    degree 1
  ]
  node
  [
    id 22
    name "CENPU"
    label "CENPU"
    colors "#8B8BFF"
    diffs 0.863217154274627
    totalFlows 15.3050897114503
    degree 1
  ]
  node
  [
    id 23
    name "HMGA2"
    label "HMGA2"
    colors "#4D4DFF"
    diffs -3.21909318786683
    totalFlows 7.19444089012564
    degree 1
  ]
  node
  [
    id 24
    name "PGR"
    label "PGR"
    colors "#FFA9A9"
    diffs 10.7055760978314
    totalFlows 14.6912283028895
    degree 1
  ]
  node
  [
    id 25
    name "HIST1H3A"
    label "HIST1H3A"
    colors "#FFF7F7"
    diffs 4.89197375215292
    totalFlows 33.3000869191703
    degree 1
  ]
  node
  [
    id 26
    name "HOXC4"
    label "HOXC4"
    colors "#7B7BFF"
    diffs 0.141369425460704
    totalFlows 3.60740220153023
    degree 1
  ]
  node
  [
    id 27
    name "HOXB7"
    label "HOXB7"
    colors "#9A9AFF"
    diffs 1.59973850875365
    totalFlows 4.7847049602741
    degree 1
  ]
  node
  [
    id 28
    name "VAV1"
    label "VAV1"
    colors "#0F0FFF"
    diffs -21.5449045632828
    totalFlows 53.1895326227175
    degree 1
  ]
  node
  [
    id 29
    name "CHAF1A"
    label "CHAF1A"
    colors "#2E2EFF"
    diffs -8.27047621450531
    totalFlows 26.5310323875462
    degree 1
  ]
  node
  [
    id 30
    name "YWHAZ"
    label "YWHAZ"
    colors "#FF1E1E"
    diffs 27.6379542601028
    totalFlows 363.337262172609
    degree 1
  ]
  node
  [
    id 31
    name "WBP4"
    label "WBP4"
    colors "#FF6C6C"
    diffs 19.5514637055402
    totalFlows 28.6895591227263
    degree 1
  ]
  node
  [
    id 32
    name "TADA3"
    label "TADA3"
    colors "#C8C8FF"
    diffs 2.87163458275407
    totalFlows 5.37137476849855
    degree 1
  ]
  node
  [
    id 33
    name "ESR1"
    label "ESR1"
    colors "#FF0000"
    diffs 72.7691858903067
    totalFlows 295.249844814954
    degree 1
  ]
  edge
  [
    source 0
    target 1
    weight 0.998647622048666
    correlation -0.998647622048666
    sign -1
  ]
  edge
  [
    source 0
    target 2
    weight 0.997104166396535
    correlation 0.997104166396535
    sign 1
  ]
  edge
  [
    source 0
    target 3
    weight 0.995549503997897
    correlation 0.995549503997897
    sign 1
  ]
  edge
  [
    source 0
    target 4
    weight 0.991758331021355
    correlation 0.991758331021355
    sign 1
  ]
  edge
  [
    source 0
    target 5
    weight 0.990020753719471
    correlation 0.990020753719471
    sign 1
  ]
  edge
  [
    source 0
    target 6
    weight 0.986250839374076
    correlation 0.986250839374076
    sign 1
  ]
  edge
  [
    source 0
    target 7
    weight 0.984666350575654
    correlation 0.984666350575654
    sign 1
  ]
  edge
  [
    source 0
    target 8
    weight 0.981287755444469
    correlation 0.981287755444469
    sign 1
  ]
  edge
  [
    source 0
    target 9
    weight 0.698863503498004
    correlation 0.981136149784718
    sign 1
  ]
  edge
  [
    source 0
    target 10
    weight 0.967900949861175
    correlation -0.967900949861175
    sign -1
  ]
  edge
  [
    source 0
    target 11
    weight 0.963967207750013
    correlation -0.963967207750013
    sign -1
  ]
  edge
  [
    source 0
    target 12
    weight 0.943026378337274
    correlation -0.943026378337274
    sign -1
  ]
  edge
  [
    source 0
    target 13
    weight 0.953276487780242
    correlation -0.953276487780242
    sign -1
  ]
  edge
  [
    source 0
    target 14
    weight 0.922979774498512
    correlation 0.922979774498512
    sign 1
  ]
  edge
  [
    source 0
    target 15
    weight 0.920203052931459
    correlation 0.920203052931459
    sign 1
  ]
  edge
  [
    source 0
    target 16
    weight 0.920154924733156
    correlation 0.920154924733156
    sign 1
  ]
  edge
  [
    source 0
    target 17
    weight 0.906916880752024
    correlation 0.906916880752024
    sign 1
  ]
  edge
  [
    source 0
    target 18
    weight 0.891105050982621
    correlation -0.891105050982621
    sign -1
  ]
  edge
  [
    source 0
    target 19
    weight 0.863540544125316
    correlation -0.863540544125316
    sign -1
  ]
  edge
  [
    source 0
    target 20
    weight 0.184482734340951
    correlation -0.978571236360649
    sign -1
  ]
  edge
  [
    source 0
    target 21
    weight 0.838948481542619
    correlation 0.838948481542619
    sign 1
  ]
  edge
  [
    source 0
    target 22
    weight 0.824364868295461
    correlation 0.824364868295461
    sign 1
  ]
  edge
  [
    source 0
    target 23
    weight 0.82305481239955
    correlation -0.82305481239955
    sign -1
  ]
  edge
  [
    source 0
    target 24
    weight 0.949069854764783
    correlation 0.949069854764783
    sign 1
  ]
  edge
  [
    source 0
    target 25
    weight 0.944474668983389
    correlation -0.944474668983389
    sign -1
  ]
  edge
  [
    source 0
    target 26
    weight 0.797339524354342
    correlation -0.797339524354342
    sign -1
  ]
  edge
  [
    source 0
    target 27
    weight 0.782085336753015
    correlation -0.782085336753015
    sign -1
  ]
  edge
  [
    source 0
    target 28
    weight 0.777085438000359
    correlation 0.777085438000359
    sign 1
  ]
  edge
  [
    source 0
    target 29
    weight 0.761302724226574
    correlation 0.761302724226574
    sign 1
  ]
  edge
  [
    source 0
    target 30
    weight 0.75647748339912
    correlation -0.75647748339912
    sign -1
  ]
  edge
  [
    source 0
    target 31
    weight 0.739633912677741
    correlation -0.739633912677741
    sign -1
  ]
  edge
  [
    source 0
    target 32
    weight 0.724547886975616
    correlation 0.822748296516331
    sign 1
  ]
  edge
  [
    source 0
    target 33
    weight 0.150987839705588
    correlation 0.69093824501414
    sign 1
  ]
]
