# Supplementary material for: Aspergillus fumigatus Challenged by Human Dendritic Cells: Metabolic and Regulatory Pathway Responses Testify a Tight Battle
Source: Front Cell Infect Microbiol. 2019 May 22;9:168. doi: 10.3389/fcimb.2019.00168 (PMC6540932; doi:10.3389/fcimb.2019.00168)
Supplement: Supplementary file 12 [file Data_Sheet_2.ZIP › Supplementary_dataset2/YWHAB_NR_Control.gml]

Creator "igraph version 1.2.0 Mon Jun  4 11:55:22 2018"
Version 1
graph
[
  directed 1
  node
  [
    id 0
    name "YWHAB"
    label "YWHAB"
    colors "#3838FF"
    diffs -17.7948728538179
    totalFlows 53.8111077998969
    degree 36
  ]
  node
  [
    id 1
    name "DMTN"
    label "DMTN"
    colors "#FF7F7F"
    diffs 0.141954399177296
    totalFlows 1.99463511539504
    degree 1
  ]
  node
  [
    id 2
    name "BAIAP2"
    label "BAIAP2"
    colors "#7F7FFF"
    diffs -6.03441126384519
    totalFlows 10.5498773173673
    degree 1
  ]
  node
  [
    id 3
    name "C1QBP"
    label "C1QBP"
    colors "#F0F0FF"
    diffs -2.93929050537969
    totalFlows 79.0115898900135
    degree 1
  ]
  node
  [
    id 4
    name "GRIP1"
    label "GRIP1"
    colors "#7171FF"
    diffs -7.15061886710359
    totalFlows 9.35649854398488
    degree 1
  ]
  node
  [
    id 5
    name "KIF5B"
    label "KIF5B"
    colors "#8D8DFF"
    diffs -5.96558321695298
    totalFlows 13.1323398178972
    degree 1
  ]
  node
  [
    id 6
    name "CDC42EP1"
    label "CDC42EP1"
    colors "#FFC6C6"
    diffs -0.78719364613838
    totalFlows 3.41394247501357
    degree 1
  ]
  node
  [
    id 7
    name "MYC"
    label "MYC"
    colors "#0E0EFF"
    diffs -46.2772719970919
    totalFlows 237.769459854128
    degree 1
  ]
  node
  [
    id 8
    name "ZNF395"
    label "ZNF395"
    colors "#D4D4FF"
    diffs -3.77035954129027
    totalFlows 3.77035954129027
    degree 1
  ]
  node
  [
    id 9
    name "HDAC7"
    label "HDAC7"
    colors "#9B9BFF"
    diffs -5.45581874202109
    totalFlows 7.27864265438705
    degree 1
  ]
  node
  [
    id 10
    name "PRMT5"
    label "PRMT5"
    colors "#AAAAFF"
    diffs -4.72681543959359
    totalFlows 48.6975700437263
    degree 1
  ]
  node
  [
    id 11
    name "HDAC5"
    label "HDAC5"
    colors "#2A2AFF"
    diffs -21.8920386131986
    totalFlows 189.773383160731
    degree 1
  ]
  node
  [
    id 12
    name "FRYL"
    label "FRYL"
    colors "#FFAAAA"
    diffs -0.631446772345432
    totalFlows 4.97068851370607
    degree 1
  ]
  node
  [
    id 13
    name "RNF115"
    label "RNF115"
    colors "#FF5555"
    diffs 1.29670981347456
    totalFlows 3.80279932408045
    degree 1
  ]
  node
  [
    id 14
    name "ATF2"
    label "ATF2"
    colors "#0000FF"
    diffs -81.4049871434036
    totalFlows 157.093046285888
    degree 1
  ]
  node
  [
    id 15
    name "SRPK1"
    label "SRPK1"
    colors "#FF8D8D"
    diffs 0.0592366926588568
    totalFlows 18.0509871747287
    degree 1
  ]
  node
  [
    id 16
    name "TUBB"
    label "TUBB"
    colors "#C6C6FF"
    diffs -4.31839915603548
    totalFlows 46.0826418078173
    degree 1
  ]
  node
  [
    id 17
    name "ABL1"
    label "ABL1"
    colors "#FF9B9B"
    diffs -0.265298700176061
    totalFlows 206.646040401222
    degree 1
  ]
  node
  [
    id 18
    name "YAP1"
    label "YAP1"
    colors "#4646FF"
    diffs -10.3767263522092
    totalFlows 20.4069321903618
    degree 1
  ]
  node
  [
    id 19
    name "TBC1D22B"
    label "TBC1D22B"
    colors "#E2E2FF"
    diffs -3.13234377646479
    totalFlows 4.98759865130239
    degree 1
  ]
  node
  [
    id 20
    name "HES1"
    label "HES1"
    colors "#B8B8FF"
    diffs -4.44902411147181
    totalFlows 16.4902620559336
    degree 1
  ]
  node
  [
    id 21
    name "BCCIP"
    label "BCCIP"
    colors "#FF1C1C"
    diffs 3.15295544280393
    totalFlows 1.61388488872491
    degree 1
  ]
  node
  [
    id 22
    name "UCP3"
    label "UCP3"
    colors "#FFE2E2"
    diffs -1.48789110649078
    totalFlows 1.48789110649078
    degree 1
  ]
  node
  [
    id 23
    name "LSR"
    label "LSR"
    colors "#FFF0F0"
    diffs -1.65096189118698
    totalFlows 1.80012106346271
    degree 1
  ]
  node
  [
    id 24
    name "PHB"
    label "PHB"
    colors "#5555FF"
    diffs -8.71499713395067
    totalFlows 47.9306596149869
    degree 1
  ]
  node
  [
    id 25
    name "CRTC3"
    label "CRTC3"
    colors "#FFFFFF"
    diffs -1.65374950465402
    totalFlows 1.65374950465402
    degree 1
  ]
  node
  [
    id 26
    name "PIK3C2A"
    label "PIK3C2A"
    colors "#FF7171"
    diffs 0.401379218498059
    totalFlows 1.56428443246926
    degree 1
  ]
  node
  [
    id 27
    name "FOS"
    label "FOS"
    colors "#1C1CFF"
    diffs -41.7888050354817
    totalFlows 79.0774138220082
    degree 1
  ]
  node
  [
    id 28
    name "CCDC6"
    label "CCDC6"
    colors "#6363FF"
    diffs -7.35413056591802
    totalFlows 7.35413056591802
    degree 1
  ]
  node
  [
    id 29
    name "CBX4"
    label "CBX4"
    colors "#FF0E0E"
    diffs 3.52858099322516
    totalFlows 8.31094623002759
    degree 1
  ]
  node
  [
    id 30
    name "PFKFB2"
    label "PFKFB2"
    colors "#FFB8B8"
    diffs -0.72783156519558
    totalFlows 2.58369921217441
    degree 1
  ]
  node
  [
    id 31
    name "CDC25A"
    label "CDC25A"
    colors "#FF6363"
    diffs 0.95889734824792
    totalFlows 5.17429079806458
    degree 1
  ]
  node
  [
    id 32
    name "FER"
    label "FER"
    colors "#FF2A2A"
    diffs 1.93313196969533
    totalFlows 1.28619699172015
    degree 1
  ]
  node
  [
    id 33
    name "SPTAN1"
    label "SPTAN1"
    colors "#FF3838"
    diffs 1.42791264296662
    totalFlows 14.7911667040625
    degree 1
  ]
  node
  [
    id 34
    name "MLXIP"
    label "MLXIP"
    colors "#FFD4D4"
    diffs -1.24605207138258
    totalFlows 1.24605207138258
    degree 1
  ]
  node
  [
    id 35
    name "YWHAZ"
    label "YWHAZ"
    colors "#FF0000"
    diffs 27.6379542601028
    totalFlows 335.699307912506
    degree 1
  ]
  node
  [
    id 36
    name "TPD52L1"
    label "TPD52L1"
    colors "#FF4646"
    diffs 1.30283550437574
    totalFlows 1.28873881697456
    degree 1
  ]
  edge
  [
    source 0
    target 1
    weight 0.953161350213451
    correlation -0.998887685049676
    sign -1
  ]
  edge
  [
    source 0
    target 2
    weight 0.990293702839012
    correlation -0.990293702839012
    sign -1
  ]
  edge
  [
    source 0
    target 3
    weight 0.957654921270704
    correlation 0.957654921270704
    sign 1
  ]
  edge
  [
    source 0
    target 4
    weight 0.978195531484469
    correlation -0.978195531484469
    sign -1
  ]
  edge
  [
    source 0
    target 5
    weight 0.970008270157761
    correlation -0.970008270157761
    sign -1
  ]
  edge
  [
    source 0
    target 6
    weight 0.941639655300123
    correlation 0.941639655300123
    sign 1
  ]
  edge
  [
    source 0
    target 7
    weight 0.917445691744159
    correlation -0.917445691744159
    sign -1
  ]
  edge
  [
    source 0
    target 8
    weight 0.911206028477541
    correlation -0.911206028477541
    sign -1
  ]
  edge
  [
    source 0
    target 9
    weight 0.920161896444607
    correlation -0.920161896444607
    sign -1
  ]
  edge
  [
    source 0
    target 10
    weight 0.895354765762767
    correlation -0.895354765762767
    sign -1
  ]
  edge
  [
    source 0
    target 11
    weight 0.895244513971152
    correlation -0.895244513971152
    sign -1
  ]
  edge
  [
    source 0
    target 12
    weight 0.870140563713741
    correlation -0.870140563713741
    sign -1
  ]
  edge
  [
    source 0
    target 13
    weight 0.881711450344206
    correlation -0.881711450344206
    sign -1
  ]
  edge
  [
    source 0
    target 14
    weight 0.838204838817476
    correlation 0.838204838817476
    sign 1
  ]
  edge
  [
    source 0
    target 15
    weight 0.825626295353021
    correlation -0.949324651030888
    sign -1
  ]
  edge
  [
    source 0
    target 16
    weight 0.960698315575291
    correlation 0.960698315575291
    sign 1
  ]
  edge
  [
    source 0
    target 17
    weight 0.795274346470227
    correlation -0.795274346470227
    sign -1
  ]
  edge
  [
    source 0
    target 18
    weight 0.936122045480118
    correlation -0.936122045480118
    sign -1
  ]
  edge
  [
    source 0
    target 19
    weight 0.98039687206065
    correlation -0.98039687206065
    sign -1
  ]
  edge
  [
    source 0
    target 20
    weight 0.759156397763388
    correlation -0.759156397763388
    sign -1
  ]
  edge
  [
    source 0
    target 21
    weight 0.0546491923936521
    correlation -0.957185386484895
    sign -1
  ]
  edge
  [
    source 0
    target 22
    weight 0.743945553245388
    correlation 0.970103097414214
    sign 1
  ]
  edge
  [
    source 0
    target 23
    weight 0.900060531731355
    correlation 0.900060531731355
    sign 1
  ]
  edge
  [
    source 0
    target 24
    weight 0.700094351986953
    correlation -0.700094351986953
    sign -1
  ]
  edge
  [
    source 0
    target 25
    weight 0.826874752327008
    correlation -0.826874752327008
    sign -1
  ]
  edge
  [
    source 0
    target 26
    weight 0.583270994926078
    correlation 0.902888524257455
    sign 1
  ]
  edge
  [
    source 0
    target 27
    weight 0.671663757165296
    correlation 0.671663757165296
    sign 1
  ]
  edge
  [
    source 0
    target 28
    weight 0.044467443361373
    correlation 0.756175124906865
    sign 1
  ]
  edge
  [
    source 0
    target 29
    weight 0.760296311660569
    correlation -0.760296311660569
    sign -1
  ]
  edge
  [
    source 0
    target 30
    weight 0.657461765684401
    correlation -0.956419093515443
    sign -1
  ]
  edge
  [
    source 0
    target 31
    weight 0.249555829385953
    correlation -0.891193584269909
    sign -1
  ]
  edge
  [
    source 0
    target 32
    weight 0.643098495860076
    correlation -0.982573471011781
    sign -1
  ]
  edge
  [
    source 0
    target 33
    weight 0.23095591560365
    correlation 0.93879763749264
    sign 1
  ]
  edge
  [
    source 0
    target 34
    weight 0.62302603569129
    correlation -0.62302603569129
    sign -1
  ]
  edge
  [
    source 0
    target 35
    weight 0.617824346887336
    correlation 0.617824346887336
    sign 1
  ]
  edge
  [
    source 0
    target 36
    weight 0.644369408487282
    correlation 0.834784583448305
    sign 1
  ]
]
