# Supplementary material for: Aspergillus fumigatus Challenged by Human Dendritic Cells: Metabolic and Regulatory Pathway Responses Testify a Tight Battle
Source: Front Cell Infect Microbiol. 2019 May 22;9:168. doi: 10.3389/fcimb.2019.00168 (PMC6540932; doi:10.3389/fcimb.2019.00168)
Supplement: Supplementary file 12 [file Data_Sheet_2.ZIP › Supplementary_dataset2/YWHAB_NR_Disease.gml]

Creator "igraph version 1.2.0 Mon Jun  4 11:55:22 2018"
Version 1
graph
[
  directed 1
  node
  [
    id 0
    name "YWHAB"
    label "YWHAB"
    colors "#4242FF"
    diffs -17.7948728538179
    totalFlows 36.016234946079
    degree 23
  ]
  node
  [
    id 1
    name "SON"
    label "SON"
    colors "#9B9BFF"
    diffs -1.45633987332497
    totalFlows 29.195247743446
    degree 1
  ]
  node
  [
    id 2
    name "YWHAE"
    label "YWHAE"
    colors "#2C2CFF"
    diffs -17.8928157152121
    totalFlows 33.7711021164798
    degree 1
  ]
  node
  [
    id 3
    name "PRKDC"
    label "PRKDC"
    colors "#FF0000"
    diffs 29.131081026516
    totalFlows 105.881005761249
    degree 1
  ]
  node
  [
    id 4
    name "CAMK2A"
    label "CAMK2A"
    colors "#DDDDFF"
    diffs -0.586279480245177
    totalFlows 4.35368520833137
    degree 1
  ]
  node
  [
    id 5
    name "ACIN1"
    label "ACIN1"
    colors "#5858FF"
    diffs -9.15596658997298
    totalFlows 29.8787095572596
    degree 1
  ]
  node
  [
    id 6
    name "CGN"
    label "CGN"
    colors "#FF1616"
    diffs 6.70987390525612
    totalFlows 6.70987390525612
    degree 1
  ]
  node
  [
    id 7
    name "PTPN3"
    label "PTPN3"
    colors "#FF4242"
    diffs 2.79962564500185
    totalFlows 4.74911217089756
    degree 1
  ]
  node
  [
    id 8
    name "APP"
    label "APP"
    colors "#0000FF"
    diffs -54.4291446843245
    totalFlows 187.028193511627
    degree 1
  ]
  node
  [
    id 9
    name "ZAK"
    label "ZAK"
    colors "#FFC7C7"
    diffs 0.966692658240553
    totalFlows 4.32462310263783
    degree 1
  ]
  node
  [
    id 10
    name "PAFAH1B2"
    label "PAFAH1B2"
    colors "#FFB1B1"
    diffs 1.09225729599072
    totalFlows 4.37480129631184
    degree 1
  ]
  node
  [
    id 11
    name "SRSF10"
    label "SRSF10"
    colors "#FF2C2C"
    diffs 4.15745708632315
    totalFlows 23.1537157090203
    degree 1
  ]
  node
  [
    id 12
    name "PUM1"
    label "PUM1"
    colors "#C7C7FF"
    diffs -0.612418408535596
    totalFlows 2.14932825923373
    degree 1
  ]
  node
  [
    id 13
    name "ADAM22"
    label "ADAM22"
    colors "#FF5858"
    diffs 1.76558111601451
    totalFlows 1.76558111601451
    degree 1
  ]
  node
  [
    id 14
    name "GAPVD1"
    label "GAPVD1"
    colors "#FFF3F3"
    diffs 0.119312679442662
    totalFlows 1.67071819833251
    degree 1
  ]
  node
  [
    id 15
    name "CBL"
    label "CBL"
    colors "#1616FF"
    diffs -26.8821825850721
    totalFlows 102.877246316408
    degree 1
  ]
  node
  [
    id 16
    name "CDC25C"
    label "CDC25C"
    colors "#B1B1FF"
    diffs -1.1083633412888
    totalFlows 5.13170666802356
    degree 1
  ]
  node
  [
    id 17
    name "AKAP13"
    label "AKAP13"
    colors "#FFDDDD"
    diffs 0.948739890368602
    totalFlows 3.97400595852984
    degree 1
  ]
  node
  [
    id 18
    name "LYST"
    label "LYST"
    colors "#FF9B9B"
    diffs 1.34933672606537
    totalFlows 3.05622160098484
    degree 1
  ]
  node
  [
    id 19
    name "HES1"
    label "HES1"
    colors "#8585FF"
    diffs -4.44902411147181
    totalFlows 12.0412379444618
    degree 1
  ]
  node
  [
    id 20
    name "ARHGEF2"
    label "ARHGEF2"
    colors "#FF6E6E"
    diffs 1.75418494169316
    totalFlows 9.83143294002939
    degree 1
  ]
  node
  [
    id 21
    name "DENND4A"
    label "DENND4A"
    colors "#F3F3FF"
    diffs -0.456008603826926
    totalFlows 2.89843090832578
    degree 1
  ]
  node
  [
    id 22
    name "USP32"
    label "USP32"
    colors "#FF8585"
    diffs 1.68244412795423
    totalFlows 1.68244412795423
    degree 1
  ]
  node
  [
    id 23
    name "CHAF1A"
    label "CHAF1A"
    colors "#6E6EFF"
    diffs -8.27047621450531
    totalFlows 26.5310323875462
    degree 1
  ]
  edge
  [
    source 0
    target 1
    weight 0.990828063891442
    correlation 0.990828063891442
    sign 1
  ]
  edge
  [
    source 0
    target 2
    weight 0.570336254581789
    correlation 0.993017739499113
    sign 1
  ]
  edge
  [
    source 0
    target 3
    weight 0.961626955036923
    correlation 0.961626955036923
    sign 1
  ]
  edge
  [
    source 0
    target 4
    weight 0.991556505234058
    correlation -0.991556505234058
    sign -1
  ]
  edge
  [
    source 0
    target 5
    weight 0.930941487908372
    correlation 0.930941487908372
    sign 1
  ]
  edge
  [
    source 0
    target 6
    weight 0.984454899554427
    correlation -0.984454899554427
    sign -1
  ]
  edge
  [
    source 0
    target 7
    weight 0.986924823285946
    correlation 0.99972721729326
    sign 1
  ]
  edge
  [
    source 0
    target 8
    weight 0.963257086872063
    correlation -0.963257086872063
    sign -1
  ]
  edge
  [
    source 0
    target 9
    weight 0.34047026340227
    correlation 0.923858485574021
    sign 1
  ]
  edge
  [
    source 0
    target 10
    weight 0.124498737360203
    correlation 0.880009089654764
    sign 1
  ]
  edge
  [
    source 0
    target 11
    weight 0.845596062277763
    correlation 0.845596062277763
    sign 1
  ]
  edge
  [
    source 0
    target 12
    weight 0.882840747551784
    correlation 0.882840747551784
    sign 1
  ]
  edge
  [
    source 0
    target 13
    weight 0.882790558007256
    correlation 0.893796867762753
    sign 1
  ]
  edge
  [
    source 0
    target 14
    weight 0.835359099166254
    correlation 0.940259350698079
    sign 1
  ]
  edge
  [
    source 0
    target 15
    weight 0.779096700940236
    correlation 0.779096700940236
    sign 1
  ]
  edge
  [
    source 0
    target 16
    weight 0.932428181245123
    correlation -0.994092763795456
    sign -1
  ]
  edge
  [
    source 0
    target 17
    weight 0.987849274672566
    correlation 0.987849274672566
    sign 1
  ]
  edge
  [
    source 0
    target 18
    weight 0.549293365276776
    correlation 0.956884989001717
    sign 1
  ]
  edge
  [
    source 0
    target 19
    weight 0.723829926807949
    correlation -0.723829926807949
    sign -1
  ]
  edge
  [
    source 0
    target 20
    weight 0.72112178243459
    correlation -0.72112178243459
    sign -1
  ]
  edge
  [
    source 0
    target 21
    weight 0.739733808055941
    correlation -0.739733808055941
    sign -1
  ]
  edge
  [
    source 0
    target 22
    weight 0.841222063977115
    correlation 0.957614160075127
    sign 1
  ]
  edge
  [
    source 0
    target 23
    weight 0.604526399813539
    correlation -0.604526399813539
    sign -1
  ]
]
