# Supplementary material for: Aspergillus fumigatus Challenged by Human Dendritic Cells: Metabolic and Regulatory Pathway Responses Testify a Tight Battle
Source: Front Cell Infect Microbiol. 2019 May 22;9:168. doi: 10.3389/fcimb.2019.00168 (PMC6540932; doi:10.3389/fcimb.2019.00168)
Supplement: Supplementary file 12 [file Data_Sheet_2.ZIP › Supplementary_dataset2/YWHAE_NR_Control.gml]

Creator "igraph version 1.2.0 Mon Jun  4 11:55:22 2018"
Version 1
graph
[
  directed 1
  node
  [
    id 0
    name "YWHAE"
    label "YWHAE"
    colors "#1A1AFF"
    diffs -17.8928157152121
    totalFlows 51.6639178316919
    degree 39
  ]
  node
  [
    id 1
    name "PPM1B"
    label "PPM1B"
    colors "#FF8F8F"
    diffs 1.71298009649627
    totalFlows 4.73850664231887
    degree 1
  ]
  node
  [
    id 2
    name "RPS3"
    label "RPS3"
    colors "#FF1A1A"
    diffs 5.19218665280299
    totalFlows 17.4738830322901
    degree 1
  ]
  node
  [
    id 3
    name "PARK2"
    label "PARK2"
    colors "#FF0000"
    diffs 18.7463447945406
    totalFlows 131.262097759639
    degree 1
  ]
  node
  [
    id 4
    name "GLI3"
    label "GLI3"
    colors "#AAAAFF"
    diffs -2.30767135735217
    totalFlows 4.17822345406753
    degree 1
  ]
  node
  [
    id 5
    name "HDX"
    label "HDX"
    colors "#C4C4FF"
    diffs -1.8945182692148
    totalFlows 1.8945182692148
    degree 1
  ]
  node
  [
    id 6
    name "ILF2"
    label "ILF2"
    colors "#FFDEDE"
    diffs -0.133868770322314
    totalFlows 14.4396140700236
    degree 1
  ]
  node
  [
    id 7
    name "PAFAH1B2"
    label "PAFAH1B2"
    colors "#FFAAAA"
    diffs 1.09225729599072
    totalFlows 3.28254400032112
    degree 1
  ]
  node
  [
    id 8
    name "HDAC7"
    label "HDAC7"
    colors "#5B5BFF"
    diffs -5.45581874202109
    totalFlows 7.27864265438705
    degree 1
  ]
  node
  [
    id 9
    name "EIF4E2"
    label "EIF4E2"
    colors "#FF8282"
    diffs 2.19902097497379
    totalFlows 5.09790814155768
    degree 1
  ]
  node
  [
    id 10
    name "CDC25C"
    label "CDC25C"
    colors "#DEDEFF"
    diffs -1.1083633412888
    totalFlows 6.24007000931235
    degree 1
  ]
  node
  [
    id 11
    name "MYC"
    label "MYC"
    colors "#0000FF"
    diffs -46.2772719970919
    totalFlows 237.769459854128
    degree 1
  ]
  node
  [
    id 12
    name "IRS1"
    label "IRS1"
    colors "#FF2727"
    diffs 4.79622066192251
    totalFlows 9.94535866918557
    degree 1
  ]
  node
  [
    id 13
    name "TAF7"
    label "TAF7"
    colors "#4141FF"
    diffs -8.25617921228064
    totalFlows 13.0616758210586
    degree 1
  ]
  node
  [
    id 14
    name "DENND4A"
    label "DENND4A"
    colors "#EBEBFF"
    diffs -0.456008603826926
    totalFlows 3.3544395121527
    degree 1
  ]
  node
  [
    id 15
    name "RARRES3"
    label "RARRES3"
    colors "#FFF8F8"
    diffs -0.337304778170976
    totalFlows 1.71862913912404
    degree 1
  ]
  node
  [
    id 16
    name "ATP5A1"
    label "ATP5A1"
    colors "#B7B7FF"
    diffs -2.1716291111756
    totalFlows 14.4332584093164
    degree 1
  ]
  node
  [
    id 17
    name "FBXW11"
    label "FBXW11"
    colors "#FF0D0D"
    diffs 5.87141947651837
    totalFlows 14.748539412253
    degree 1
  ]
  node
  [
    id 18
    name "ATIC"
    label "ATIC"
    colors "#FF4E4E"
    diffs 3.49404501620569
    totalFlows 2.26711310475909
    degree 1
  ]
  node
  [
    id 19
    name "UBE2R2"
    label "UBE2R2"
    colors "#FFC4C4"
    diffs 0.19174590055879
    totalFlows 3.37461419198275
    degree 1
  ]
  node
  [
    id 20
    name "TRIM32"
    label "TRIM32"
    colors "#FF5B5B"
    diffs 2.52122853264661
    totalFlows 3.64327670580573
    degree 1
  ]
  node
  [
    id 21
    name "NCBP1"
    label "NCBP1"
    colors "#FF7575"
    diffs 2.49706305648085
    totalFlows 6.89065809296391
    degree 1
  ]
  node
  [
    id 22
    name "TUBA1A"
    label "TUBA1A"
    colors "#FF6868"
    diffs 2.52114342822193
    totalFlows 21.877499619425
    degree 1
  ]
  node
  [
    id 23
    name "PRPSAP1"
    label "PRPSAP1"
    colors "#FFD1D1"
    diffs 0.0132760612059901
    totalFlows 1.98145824214232
    degree 1
  ]
  node
  [
    id 24
    name "C1QBP"
    label "C1QBP"
    colors "#8282FF"
    diffs -2.93929050537969
    totalFlows 79.0115898900135
    degree 1
  ]
  node
  [
    id 25
    name "YAP1"
    label "YAP1"
    colors "#3434FF"
    diffs -10.3767263522092
    totalFlows 20.4069321903618
    degree 1
  ]
  node
  [
    id 26
    name "PARD3"
    label "PARD3"
    colors "#6868FF"
    diffs -3.956292602656
    totalFlows 12.4105385968456
    degree 1
  ]
  node
  [
    id 27
    name "NCOR1"
    label "NCOR1"
    colors "#FF3434"
    diffs 4.54907707198944
    totalFlows 17.6770268310801
    degree 1
  ]
  node
  [
    id 28
    name "KAT8"
    label "KAT8"
    colors "#4E4EFF"
    diffs -7.08060858718411
    totalFlows 13.8200684137367
    degree 1
  ]
  node
  [
    id 29
    name "OGFOD1"
    label "OGFOD1"
    colors "#F8F8FF"
    diffs -0.35211806396301
    totalFlows 2.56710587990818
    degree 1
  ]
  node
  [
    id 30
    name "ACTA2"
    label "ACTA2"
    colors "#FF9C9C"
    diffs 1.13386781618011
    totalFlows 6.50165558692141
    degree 1
  ]
  node
  [
    id 31
    name "PRDX6"
    label "PRDX6"
    colors "#FFB7B7"
    diffs 1.07644819545722
    totalFlows 9.36369370396317
    degree 1
  ]
  node
  [
    id 32
    name "TBP"
    label "TBP"
    colors "#2727FF"
    diffs -15.291927063731
    totalFlows 47.1790870023482
    degree 1
  ]
  node
  [
    id 33
    name "HDAC5"
    label "HDAC5"
    colors "#0D0DFF"
    diffs -21.8920386131986
    totalFlows 189.773383160731
    degree 1
  ]
  node
  [
    id 34
    name "TOP2A"
    label "TOP2A"
    colors "#7575FF"
    diffs -3.72211841551231
    totalFlows 12.5421605790367
    degree 1
  ]
  node
  [
    id 35
    name "MAPK7"
    label "MAPK7"
    colors "#8F8FFF"
    diffs -2.5804601745243
    totalFlows 8.06603070934493
    degree 1
  ]
  node
  [
    id 36
    name "CRTC1"
    label "CRTC1"
    colors "#D1D1FF"
    diffs -1.23377151801088
    totalFlows 3.22700652094853
    degree 1
  ]
  node
  [
    id 37
    name "CSNK1A1"
    label "CSNK1A1"
    colors "#9C9CFF"
    diffs -2.54780529927691
    totalFlows 8.33631259006426
    degree 1
  ]
  node
  [
    id 38
    name "UBE3A"
    label "UBE3A"
    colors "#FF4141"
    diffs 3.69144391611443
    totalFlows 13.8327011603529
    degree 1
  ]
  node
  [
    id 39
    name "ABL1"
    label "ABL1"
    colors "#FFEBEB"
    diffs -0.265298700176061
    totalFlows 206.646040401222
    degree 1
  ]
  edge
  [
    source 0
    target 1
    weight 0.909594002265965
    correlation 0.994415856594136
    sign 1
  ]
  edge
  [
    source 0
    target 2
    weight 0.973484327958214
    correlation -0.998712995288396
    sign -1
  ]
  edge
  [
    source 0
    target 3
    weight 0.956300205629192
    correlation -0.956300205629192
    sign -1
  ]
  edge
  [
    source 0
    target 4
    weight 0.976326332727209
    correlation -0.976326332727209
    sign -1
  ]
  edge
  [
    source 0
    target 5
    weight 0.9472591346074
    correlation -0.9472591346074
    sign -1
  ]
  edge
  [
    source 0
    target 6
    weight 0.998136180064648
    correlation 0.998136180064648
    sign 1
  ]
  edge
  [
    source 0
    target 7
    weight 0.947937899153504
    correlation 0.9767357477574
    sign 1
  ]
  edge
  [
    source 0
    target 8
    weight 0.931270527345248
    correlation -0.931270527345248
    sign -1
  ]
  edge
  [
    source 0
    target 9
    weight 0.944689081757213
    correlation -0.944689081757213
    sign -1
  ]
  edge
  [
    source 0
    target 10
    weight 0.186317112823826
    correlation 0.942696077788095
    sign 1
  ]
  edge
  [
    source 0
    target 11
    weight 0.885101452343666
    correlation -0.885101452343666
    sign -1
  ]
  edge
  [
    source 0
    target 12
    weight 0.827636776430032
    correlation -0.927861204051213
    sign -1
  ]
  edge
  [
    source 0
    target 13
    weight 0.868892756809638
    correlation 0.868892756809638
    sign 1
  ]
  edge
  [
    source 0
    target 14
    weight 0.837102720861645
    correlation -0.837102720861645
    sign -1
  ]
  edge
  [
    source 0
    target 15
    weight 0.859314569562022
    correlation -0.955274564160335
    sign -1
  ]
  edge
  [
    source 0
    target 16
    weight 0.957863330581834
    correlation 0.957863330581834
    sign 1
  ]
  edge
  [
    source 0
    target 17
    weight 0.9284793198244
    correlation 0.9284793198244
    sign 1
  ]
  edge
  [
    source 0
    target 18
    weight 0.17794675651469
    correlation -0.962178402730778
    sign -1
  ]
  edge
  [
    source 0
    target 19
    weight 0.848912504806208
    correlation 0.980534077744999
    sign 1
  ]
  edge
  [
    source 0
    target 20
    weight 0.790843846091427
    correlation -0.993776744339691
    sign -1
  ]
  edge
  [
    source 0
    target 21
    weight 0.797999650006832
    correlation 0.927538636722742
    sign 1
  ]
  edge
  [
    source 0
    target 22
    weight 0.18271395160437
    correlation 0.942115200517289
    sign 1
  ]
  edge
  [
    source 0
    target 23
    weight 0.108785666896879
    correlation 0.824176490518943
    sign 1
  ]
  edge
  [
    source 0
    target 24
    weight 0.711857337396098
    correlation 0.711857337396098
    sign 1
  ]
  edge
  [
    source 0
    target 25
    weight 0.905195889226793
    correlation -0.905195889226793
    sign -1
  ]
  edge
  [
    source 0
    target 26
    weight 0.422544798732672
    correlation -0.900496684237724
    sign -1
  ]
  edge
  [
    source 0
    target 27
    weight 0.739747806200882
    correlation -0.739747806200882
    sign -1
  ]
  edge
  [
    source 0
    target 28
    weight 0.648074488478091
    correlation 0.648074488478091
    sign 1
  ]
  edge
  [
    source 0
    target 29
    weight 0.928979686258177
    correlation 0.928979686258177
    sign 1
  ]
  edge
  [
    source 0
    target 30
    weight 0.113964886741864
    correlation 0.898006930039148
    sign 1
  ]
  edge
  [
    source 0
    target 31
    weight 0.591469036276373
    correlation 0.894077612553368
    sign 1
  ]
  edge
  [
    source 0
    target 32
    weight 0.610613103686306
    correlation -0.610613103686306
    sign -1
  ]
  edge
  [
    source 0
    target 33
    weight 0.588750799816007
    correlation -0.588750799816007
    sign -1
  ]
  edge
  [
    source 0
    target 34
    weight 0.117770045953058
    correlation -0.723437836668681
    sign -1
  ]
  edge
  [
    source 0
    target 35
    weight 0.0283216453709221
    correlation -0.864276874113918
    sign -1
  ]
  edge
  [
    source 0
    target 36
    weight 0.61705700782898
    correlation -0.841072958588158
    sign -1
  ]
  edge
  [
    source 0
    target 37
    weight 0.479105510592919
    correlation 0.837182028370357
    sign 1
  ]
  edge
  [
    source 0
    target 38
    weight 0.435757628705396
    correlation -0.812642602421729
    sign -1
  ]
  edge
  [
    source 0
    target 39
    weight 0.0475459930049491
    correlation -0.57164597745707
    sign -1
  ]
]
