# Supplementary material for: Aspergillus fumigatus Challenged by Human Dendritic Cells: Metabolic and Regulatory Pathway Responses Testify a Tight Battle
Source: Front Cell Infect Microbiol. 2019 May 22;9:168. doi: 10.3389/fcimb.2019.00168 (PMC6540932; doi:10.3389/fcimb.2019.00168)
Supplement: Supplementary file 12 [file Data_Sheet_2.ZIP › Supplementary_dataset2/YWHAE_NR_Disease.gml]

Creator "igraph version 1.2.0 Mon Jun  4 11:55:22 2018"
Version 1
graph
[
  directed 1
  node
  [
    id 0
    name "YWHAE"
    label "YWHAE"
    colors "#2C2CFF"
    diffs -17.8928157152121
    totalFlows 33.7711021164798
    degree 23
  ]
  node
  [
    id 1
    name "MCTS1"
    label "MCTS1"
    colors "#9B9BFF"
    diffs -1.77425539421264
    totalFlows 10.5391801121507
    degree 1
  ]
  node
  [
    id 2
    name "PARK2"
    label "PARK2"
    colors "#FF4242"
    diffs 18.7463447945406
    totalFlows 150.00844255418
    degree 1
  ]
  node
  [
    id 3
    name "CGN"
    label "CGN"
    colors "#FF6E6E"
    diffs 6.70987390525612
    totalFlows 6.70987390525612
    degree 1
  ]
  node
  [
    id 4
    name "AKAP13"
    label "AKAP13"
    colors "#FFF3F3"
    diffs 0.948739890368602
    totalFlows 3.97400595852984
    degree 1
  ]
  node
  [
    id 5
    name "RUVBL2"
    label "RUVBL2"
    colors "#1616FF"
    diffs -18.3817892382571
    totalFlows 17.6811489857808
    degree 1
  ]
  node
  [
    id 6
    name "GLI1"
    label "GLI1"
    colors "#FF9B9B"
    diffs 1.91525962462629
    totalFlows 3.86013883575035
    degree 1
  ]
  node
  [
    id 7
    name "PAFAH1B2"
    label "PAFAH1B2"
    colors "#FFC7C7"
    diffs 1.09225729599072
    totalFlows 4.37480129631184
    degree 1
  ]
  node
  [
    id 8
    name "TBC1D1"
    label "TBC1D1"
    colors "#DDDDFF"
    diffs 0.275489206168688
    totalFlows 0.275489206168688
    degree 1
  ]
  node
  [
    id 9
    name "SF3B1"
    label "SF3B1"
    colors "#F3F3FF"
    diffs 0.72471931995052
    totalFlows 16.6659768204211
    degree 1
  ]
  node
  [
    id 10
    name "RPL6"
    label "RPL6"
    colors "#FF2C2C"
    diffs 18.9548010748722
    totalFlows 75.7782924173721
    degree 1
  ]
  node
  [
    id 11
    name "OBSL1"
    label "OBSL1"
    colors "#FF1616"
    diffs 24.1613972741766
    totalFlows 79.287839297011
    degree 1
  ]
  node
  [
    id 12
    name "NCOR1"
    label "NCOR1"
    colors "#FF8585"
    diffs 4.54907707198944
    totalFlows 22.2261039030696
    degree 1
  ]
  node
  [
    id 13
    name "BRD4"
    label "BRD4"
    colors "#FF5858"
    diffs 11.0222972269598
    totalFlows 17.4541991434514
    degree 1
  ]
  node
  [
    id 14
    name "ARHGEF2"
    label "ARHGEF2"
    colors "#FFB1B1"
    diffs 1.75418494169316
    totalFlows 9.83143294002939
    degree 1
  ]
  node
  [
    id 15
    name "HIST1H4A"
    label "HIST1H4A"
    colors "#5858FF"
    diffs -8.94524058462144
    totalFlows 33.3833024870906
    degree 1
  ]
  node
  [
    id 16
    name "DENND4A"
    label "DENND4A"
    colors "#C7C7FF"
    diffs -0.456008603826926
    totalFlows 2.89843090832578
    degree 1
  ]
  node
  [
    id 17
    name "CBL"
    label "CBL"
    colors "#0000FF"
    diffs -26.8821825850721
    totalFlows 102.877246316408
    degree 1
  ]
  node
  [
    id 18
    name "TBP"
    label "TBP"
    colors "#4242FF"
    diffs -15.291927063731
    totalFlows 31.8871599386172
    degree 1
  ]
  node
  [
    id 19
    name "CHAF1A"
    label "CHAF1A"
    colors "#6E6EFF"
    diffs -8.27047621450531
    totalFlows 26.5310323875462
    degree 1
  ]
  node
  [
    id 20
    name "YWHAZ"
    label "YWHAZ"
    colors "#FF0000"
    diffs 27.6379542601028
    totalFlows 363.337262172609
    degree 1
  ]
  node
  [
    id 21
    name "KLC3"
    label "KLC3"
    colors "#B1B1FF"
    diffs -0.725776066352765
    totalFlows 1.67719006308078
    degree 1
  ]
  node
  [
    id 22
    name "TFDP2"
    label "TFDP2"
    colors "#FFDDDD"
    diffs 1.03250456684547
    totalFlows 3.01709496810523
    degree 1
  ]
  node
  [
    id 23
    name "MAP3K1"
    label "MAP3K1"
    colors "#8585FF"
    diffs -6.4101541642922
    totalFlows 10.2683014415847
    degree 1
  ]
  edge
  [
    source 0
    target 1
    weight 0.977551374045813
    correlation 0.977551374045813
    sign 1
  ]
  edge
  [
    source 0
    target 2
    weight 0.924999967229586
    correlation 0.924999967229586
    sign 1
  ]
  edge
  [
    source 0
    target 3
    weight 0.993861950716886
    correlation -0.993861950716886
    sign -1
  ]
  edge
  [
    source 0
    target 4
    weight 0.547634588144264
    correlation 0.999153704592352
    sign 1
  ]
  edge
  [
    source 0
    target 5
    weight 0.938426168512391
    correlation -0.938426168512391
    sign -1
  ]
  edge
  [
    source 0
    target 6
    weight 0.952834807498491
    correlation 0.952834807498491
    sign 1
  ]
  edge
  [
    source 0
    target 7
    weight 0.867780198875645
    correlation 0.867780198875645
    sign 1
  ]
  edge
  [
    source 0
    target 8
    weight 0.137744603084344
    correlation -0.992354064125192
    sign -1
  ]
  edge
  [
    source 0
    target 9
    weight 0.898818458068403
    correlation 0.898818458068403
    sign 1
  ]
  edge
  [
    source 0
    target 10
    weight 0.809275475917782
    correlation 0.809275475917782
    sign 1
  ]
  edge
  [
    source 0
    target 11
    weight 0.927232615012749
    correlation 0.927232615012749
    sign 1
  ]
  edge
  [
    source 0
    target 12
    weight 0.868606527541101
    correlation 0.868606527541101
    sign 1
  ]
  edge
  [
    source 0
    target 13
    weight 0.876213761457963
    correlation 0.876213761457963
    sign 1
  ]
  edge
  [
    source 0
    target 14
    weight 0.755615660410735
    correlation -0.755615660410735
    sign -1
  ]
  edge
  [
    source 0
    target 15
    weight 0.882978781191739
    correlation -0.882978781191739
    sign -1
  ]
  edge
  [
    source 0
    target 16
    weight 0.709481646106948
    correlation -0.709481646106948
    sign -1
  ]
  edge
  [
    source 0
    target 17
    weight 0.700340091193687
    correlation 0.700340091193687
    sign 1
  ]
  edge
  [
    source 0
    target 18
    weight 0.682205642459492
    correlation -0.682205642459492
    sign -1
  ]
  edge
  [
    source 0
    target 19
    weight 0.631605520534938
    correlation -0.631605520534938
    sign -1
  ]
  edge
  [
    source 0
    target 20
    weight 0.619377453056183
    correlation 0.619377453056183
    sign 1
  ]
  edge
  [
    source 0
    target 21
    weight 0.294359810344318
    correlation 0.93504699459856
    sign 1
  ]
  edge
  [
    source 0
    target 22
    weight 0.610087390642048
    correlation -0.610087390642048
    sign -1
  ]
  edge
  [
    source 0
    target 23
    weight 0.27851856619439
    correlation -0.924518826404982
    sign -1
  ]
]
