# Supplementary material for: Aspergillus fumigatus Challenged by Human Dendritic Cells: Metabolic and Regulatory Pathway Responses Testify a Tight Battle
Source: Front Cell Infect Microbiol. 2019 May 22;9:168. doi: 10.3389/fcimb.2019.00168 (PMC6540932; doi:10.3389/fcimb.2019.00168)
Supplement: Supplementary file 12 [file Data_Sheet_2.ZIP › Supplementary_dataset2/YWHAZ_KT_Control.gml]

Creator "igraph version 1.2.0 Mon Jun  4 11:55:16 2018"
Version 1
graph
[
  directed 1
  node
  [
    id 0
    name "PPP1R12A"
    label "PPP1R12A"
    colors "#FF5757"
    diffs 2.23026161667642
    totalFlows 6.65091900576895
    degree 1
  ]
  node
  [
    id 1
    name "MDM4"
    label "MDM4"
    colors "#CDCDFF"
    diffs -2.48568316995967
    totalFlows 12.951291735514
    degree 1
  ]
  node
  [
    id 2
    name "YWHAQ"
    label "YWHAQ"
    colors "#4242FF"
    diffs -8.0967784810748
    totalFlows 58.5080675220596
    degree 1
  ]
  node
  [
    id 3
    name "IMPDH2"
    label "IMPDH2"
    colors "#C8C8FF"
    diffs -2.61137056284186
    totalFlows 5.70532587905531
    degree 1
  ]
  node
  [
    id 4
    name "HNRNPF"
    label "HNRNPF"
    colors "#6A6AFF"
    diffs -5.57065085907867
    totalFlows 15.1965932056693
    degree 1
  ]
  node
  [
    id 5
    name "TAB2"
    label "TAB2"
    colors "#1B1BFF"
    diffs -12.951669104504
    totalFlows 19.6194004306679
    degree 1
  ]
  node
  [
    id 6
    name "RPLP2"
    label "RPLP2"
    colors "#4747FF"
    diffs -7.64407312370334
    totalFlows 12.7229841941091
    degree 1
  ]
  node
  [
    id 7
    name "HUWE1"
    label "HUWE1"
    colors "#2E2EFF"
    diffs -9.54914930014183
    totalFlows 43.7988247626425
    degree 1
  ]
  node
  [
    id 8
    name "RPS25"
    label "RPS25"
    colors "#BDBDFF"
    diffs -2.91841288830254
    totalFlows 12.0318448905181
    degree 1
  ]
  node
  [
    id 9
    name "H1F0"
    label "H1F0"
    colors "#FFEDED"
    diffs -1.07988656240469
    totalFlows 6.93860306810816
    degree 1
  ]
  node
  [
    id 10
    name "RPS20"
    label "RPS20"
    colors "#FFCFCF"
    diffs -0.307455346929775
    totalFlows 7.57937666181179
    degree 1
  ]
  node
  [
    id 11
    name "CAD"
    label "CAD"
    colors "#2B2BFF"
    diffs -9.59427425997995
    totalFlows 67.1446370236122
    degree 1
  ]
  node
  [
    id 12
    name "MCM3"
    label "MCM3"
    colors "#FF0909"
    diffs 15.3712062813552
    totalFlows 87.5989755296335
    degree 1
  ]
  node
  [
    id 13
    name "TGM2"
    label "TGM2"
    colors "#0B0BFF"
    diffs -22.5305591270165
    totalFlows 79.8187640738988
    degree 1
  ]
  node
  [
    id 14
    name "AKT1"
    label "AKT1"
    colors "#2222FF"
    diffs -12.0079591375743
    totalFlows 64.4971275650844
    degree 1
  ]
  node
  [
    id 15
    name "STK38"
    label "STK38"
    colors "#9C9CFF"
    diffs -3.5021272762433
    totalFlows 26.4946785177121
    degree 1
  ]
  node
  [
    id 16
    name "PABPN1"
    label "PABPN1"
    colors "#7A7AFF"
    diffs -4.9377032845749
    totalFlows 6.77950656004885
    degree 1
  ]
  node
  [
    id 17
    name "YWHAG"
    label "YWHAG"
    colors "#2727FF"
    diffs -10.0451884347197
    totalFlows 47.1316930712427
    degree 1
  ]
  node
  [
    id 18
    name "PFN1"
    label "PFN1"
    colors "#A8A8FF"
    diffs -3.39670128216534
    totalFlows 9.25223739122996
    degree 1
  ]
  node
  [
    id 19
    name "SSB"
    label "SSB"
    colors "#DDDDFF"
    diffs -1.96036109661089
    totalFlows 10.8631014063412
    degree 1
  ]
  node
  [
    id 20
    name "TSC2"
    label "TSC2"
    colors "#FF5555"
    diffs 2.38365405854014
    totalFlows 8.55497766565948
    degree 1
  ]
  node
  [
    id 21
    name "MEPCE"
    label "MEPCE"
    colors "#5757FF"
    diffs -6.58652930874517
    totalFlows 16.6127529303673
    degree 1
  ]
  node
  [
    id 22
    name "NDE1"
    label "NDE1"
    colors "#B6B6FF"
    diffs -2.99138490666993
    totalFlows 7.64751130216762
    degree 1
  ]
  node
  [
    id 23
    name "WTAP"
    label "WTAP"
    colors "#4C4CFF"
    diffs -7.3543600153251
    totalFlows 11.8318930708696
    degree 1
  ]
  node
  [
    id 24
    name "PCM1"
    label "PCM1"
    colors "#C6C6FF"
    diffs -2.75619124333265
    totalFlows 7.82253931898492
    degree 1
  ]
  node
  [
    id 25
    name "MAPK8"
    label "MAPK8"
    colors "#7E7EFF"
    diffs -4.71562088250372
    totalFlows 25.7328912740536
    degree 1
  ]
  node
  [
    id 26
    name "GDI1"
    label "GDI1"
    colors "#FFFBFB"
    diffs -1.43591950679746
    totalFlows 5.01341699716246
    degree 1
  ]
  node
  [
    id 27
    name "GCH1"
    label "GCH1"
    colors "#FF4242"
    diffs 3.68708781625051
    totalFlows 11.0131730341475
    degree 1
  ]
  node
  [
    id 28
    name "DSP"
    label "DSP"
    colors "#FF3939"
    diffs 3.82777371869287
    totalFlows 6.71819969316916
    degree 1
  ]
  node
  [
    id 29
    name "IKBKG"
    label "IKBKG"
    colors "#3737FF"
    diffs -8.90969694910739
    totalFlows 48.391786135114
    degree 1
  ]
  node
  [
    id 30
    name "RUVBL2"
    label "RUVBL2"
    colors "#1010FF"
    diffs -18.3817892382571
    totalFlows 36.0629382240379
    degree 1
  ]
  node
  [
    id 31
    name "VCAM1"
    label "VCAM1"
    colors "#0D0DFF"
    diffs -20.8688039838852
    totalFlows 54.037198869324
    degree 1
  ]
  node
  [
    id 32
    name "SQSTM1"
    label "SQSTM1"
    colors "#0000FF"
    diffs -35.9313167135354
    totalFlows 174.060821714887
    degree 1
  ]
  node
  [
    id 33
    name "TP53BP2"
    label "TP53BP2"
    colors "#FF3535"
    diffs 4.0310622756524
    totalFlows 67.0904059183775
    degree 1
  ]
  node
  [
    id 34
    name "COPS5"
    label "COPS5"
    colors "#FF2929"
    diffs 6.23946133327367
    totalFlows 60.5284152283636
    degree 1
  ]
  node
  [
    id 35
    name "HSP90AA1"
    label "HSP90AA1"
    colors "#8181FF"
    diffs -4.70238976890437
    totalFlows 102.729163431092
    degree 1
  ]
  node
  [
    id 36
    name "ERRFI1"
    label "ERRFI1"
    colors "#FF7A7A"
    diffs 1.29410792375578
    totalFlows 6.33009936160289
    degree 1
  ]
  node
  [
    id 37
    name "GAPDH"
    label "GAPDH"
    colors "#0909FF"
    diffs -22.774505286805
    totalFlows 36.6660629865991
    degree 1
  ]
  node
  [
    id 38
    name "TBC1D4"
    label "TBC1D4"
    colors "#6E6EFF"
    diffs -5.38051978699667
    totalFlows 5.38051978699667
    degree 1
  ]
  node
  [
    id 39
    name "TNFAIP3"
    label "TNFAIP3"
    colors "#6363FF"
    diffs -5.87530283553324
    totalFlows 20.0707791294785
    degree 1
  ]
  node
  [
    id 40
    name "HNRNPM"
    label "HNRNPM"
    colors "#8383FF"
    diffs -4.69593351788888
    totalFlows 22.1842204610451
    degree 1
  ]
  node
  [
    id 41
    name "SAV1"
    label "SAV1"
    colors "#FF1D1D"
    diffs 7.47694751739854
    totalFlows 32.3905383464561
    degree 1
  ]
  node
  [
    id 42
    name "LRRC59"
    label "LRRC59"
    colors "#7575FF"
    diffs -5.16932449362599
    totalFlows 38.4497391038165
    degree 1
  ]
  node
  [
    id 43
    name "PRDX1"
    label "PRDX1"
    colors "#FF6363"
    diffs 1.79652978812124
    totalFlows 9.07210055715573
    degree 1
  ]
  node
  [
    id 44
    name "TK1"
    label "TK1"
    colors "#1717FF"
    diffs -15.7660306322074
    totalFlows 20.1665554379744
    degree 1
  ]
  node
  [
    id 45
    name "TRAP1"
    label "TRAP1"
    colors "#FF0404"
    diffs 20.2748359816038
    totalFlows 27.4163427052803
    degree 1
  ]
  node
  [
    id 46
    name "AHCY"
    label "AHCY"
    colors "#FF6A6A"
    diffs 1.67318707600464
    totalFlows 7.55422464436333
    degree 1
  ]
  node
  [
    id 47
    name "MAPRE1"
    label "MAPRE1"
    colors "#FFC1C1"
    diffs -0.152819874689451
    totalFlows 5.70824922667592
    degree 1
  ]
  node
  [
    id 48
    name "ERP44"
    label "ERP44"
    colors "#FF5E5E"
    diffs 1.9447850815444
    totalFlows 5.28634955016561
    degree 1
  ]
  node
  [
    id 49
    name "CCT3"
    label "CCT3"
    colors "#FFF2F2"
    diffs -1.10447071906933
    totalFlows 14.4893967535417
    degree 1
  ]
  node
  [
    id 50
    name "WDR77"
    label "WDR77"
    colors "#1919FF"
    diffs -13.6653909487063
    totalFlows 22.8526061616379
    degree 1
  ]
  node
  [
    id 51
    name "SMC5"
    label "SMC5"
    colors "#8585FF"
    diffs -4.68001428760262
    totalFlows 9.77144409634698
    degree 1
  ]
  node
  [
    id 52
    name "TIMM50"
    label "TIMM50"
    colors "#B1B1FF"
    diffs -3.06793152951193
    totalFlows 10.7855747885862
    degree 1
  ]
  node
  [
    id 53
    name "KPNA1"
    label "KPNA1"
    colors "#3C3CFF"
    diffs -8.32416411464683
    totalFlows 14.9034498823511
    degree 1
  ]
  node
  [
    id 54
    name "CDK17"
    label "CDK17"
    colors "#F2F2FF"
    diffs -1.6588916878962
    totalFlows 3.46987738940327
    degree 1
  ]
  node
  [
    id 55
    name "WWOX"
    label "WWOX"
    colors "#4545FF"
    diffs -7.89975888987296
    totalFlows 24.0703615134818
    degree 1
  ]
  node
  [
    id 56
    name "REPS2"
    label "REPS2"
    colors "#FF7373"
    diffs 1.39330801360636
    totalFlows 15.8516312323391
    degree 1
  ]
  node
  [
    id 57
    name "SMARCA4"
    label "SMARCA4"
    colors "#9898FF"
    diffs -3.6113454748223
    totalFlows 21.8657417663411
    degree 1
  ]
  node
  [
    id 58
    name "HNRNPC"
    label "HNRNPC"
    colors "#FFF4F4"
    diffs -1.22499441277547
    totalFlows 128.655711879861
    degree 1
  ]
  node
  [
    id 59
    name "NUMA1"
    label "NUMA1"
    colors "#FF1212"
    diffs 9.68660522574444
    totalFlows 44.6051421046024
    degree 1
  ]
  node
  [
    id 60
    name "SH3BP4"
    label "SH3BP4"
    colors "#FFBFBF"
    diffs -0.130960582763037
    totalFlows 6.2299391340822
    degree 1
  ]
  node
  [
    id 61
    name "HAT1"
    label "HAT1"
    colors "#FFD4D4"
    diffs -0.415830481197464
    totalFlows 1.91696149268993
    degree 1
  ]
  node
  [
    id 62
    name "LARS"
    label "LARS"
    colors "#FF7171"
    diffs 1.52895810826292
    totalFlows 6.08731447930455
    degree 1
  ]
  node
  [
    id 63
    name "YWHAH"
    label "YWHAH"
    colors "#3939FF"
    diffs -8.82040155248214
    totalFlows 31.9855602566241
    degree 1
  ]
  node
  [
    id 64
    name "FKBP4"
    label "FKBP4"
    colors "#FFC8C8"
    diffs -0.206929368581923
    totalFlows 5.524817536921
    degree 1
  ]
  node
  [
    id 65
    name "AJUBA"
    label "AJUBA"
    colors "#FFE2E2"
    diffs -0.721558601615898
    totalFlows 4.12273699763448
    degree 1
  ]
  node
  [
    id 66
    name "ACSL4"
    label "ACSL4"
    colors "#FFF6F6"
    diffs -1.32533746272992
    totalFlows 9.42027235716575
    degree 1
  ]
  node
  [
    id 67
    name "CBX4"
    label "CBX4"
    colors "#FF4747"
    diffs 3.52858099322516
    totalFlows 8.31094623002759
    degree 1
  ]
  node
  [
    id 68
    name "CCT4"
    label "CCT4"
    colors "#FFC6C6"
    diffs -0.205050944123794
    totalFlows 10.1519358531332
    degree 1
  ]
  node
  [
    id 69
    name "ALDOA"
    label "ALDOA"
    colors "#9696FF"
    diffs -3.80839975697719
    totalFlows 7.30153164989318
    degree 1
  ]
  node
  [
    id 70
    name "TFRC"
    label "TFRC"
    colors "#5A5AFF"
    diffs -6.47277804277514
    totalFlows 8.90924391635249
    degree 1
  ]
  node
  [
    id 71
    name "MAP3K5"
    label "MAP3K5"
    colors "#FF0D0D"
    diffs 10.9939471819097
    totalFlows 64.4060808614433
    degree 1
  ]
  node
  [
    id 72
    name "PABPC4"
    label "PABPC4"
    colors "#FFD2D2"
    diffs -0.390069773187767
    totalFlows 13.1177931641011
    degree 1
  ]
  node
  [
    id 73
    name "ING1"
    label "ING1"
    colors "#AAAAFF"
    diffs -3.22500787969922
    totalFlows 9.1544140037782
    degree 1
  ]
  node
  [
    id 74
    name "KANK1"
    label "KANK1"
    colors "#D8D8FF"
    diffs -2.09922676338518
    totalFlows 9.37258480594666
    degree 1
  ]
  node
  [
    id 75
    name "FAM13B"
    label "FAM13B"
    colors "#E4E4FF"
    diffs -1.8298216477101
    totalFlows 1.8298216477101
    degree 1
  ]
  node
  [
    id 76
    name "KRT2"
    label "KRT2"
    colors "#FFF0F0"
    diffs -1.08541029921197
    totalFlows 6.73884835435967
    degree 1
  ]
  node
  [
    id 77
    name "EZR"
    label "EZR"
    colors "#7C7CFF"
    diffs -4.72364571775217
    totalFlows 13.8354373903106
    degree 1
  ]
  node
  [
    id 78
    name "RUVBL1"
    label "RUVBL1"
    colors "#2424FF"
    diffs -11.9345795816755
    totalFlows 35.2166882903686
    degree 1
  ]
  node
  [
    id 79
    name "EIF5"
    label "EIF5"
    colors "#FFC4C4"
    diffs -0.156400666294821
    totalFlows 3.44446075821681
    degree 1
  ]
  node
  [
    id 80
    name "KIAA1429"
    label "KIAA1429"
    colors "#E2E2FF"
    diffs -1.85027387509333
    totalFlows 1.85027387509333
    degree 1
  ]
  node
  [
    id 81
    name "DCD"
    label "DCD"
    colors "#FFAFAF"
    diffs 0.37064590808657
    totalFlows 2.82030003811399
    degree 1
  ]
  node
  [
    id 82
    name "AKT1S1"
    label "AKT1S1"
    colors "#5353FF"
    diffs -6.97778512934969
    totalFlows 18.6491085702954
    degree 1
  ]
  node
  [
    id 83
    name "NOS2"
    label "NOS2"
    colors "#8A8AFF"
    diffs -4.51588276685975
    totalFlows 20.0867507097502
    degree 1
  ]
  node
  [
    id 84
    name "HSPH1"
    label "HSPH1"
    colors "#3232FF"
    diffs -9.14267234389902
    totalFlows 14.4377941632954
    degree 1
  ]
  node
  [
    id 85
    name "SLC9A3R1"
    label "SLC9A3R1"
    colors "#0202FF"
    diffs -32.8995903657019
    totalFlows 79.1104722123178
    degree 1
  ]
  node
  [
    id 86
    name "APC"
    label "APC"
    colors "#FF6767"
    diffs 1.78464126803398
    totalFlows 15.9451099981827
    degree 1
  ]
  node
  [
    id 87
    name "FSCN1"
    label "FSCN1"
    colors "#2020FF"
    diffs -12.1756388092019
    totalFlows 42.606798006051
    degree 1
  ]
  node
  [
    id 88
    name "MAP2K5"
    label "MAP2K5"
    colors "#FF6060"
    diffs 1.86375179629751
    totalFlows 15.216275379207
    degree 1
  ]
  node
  [
    id 89
    name "ATXN1"
    label "ATXN1"
    colors "#A3A3FF"
    diffs -3.42010753570423
    totalFlows 34.3010514277559
    degree 1
  ]
  node
  [
    id 90
    name "PACS2"
    label "PACS2"
    colors "#FFCDCD"
    diffs -0.304025269879638
    totalFlows 1.97612003121681
    degree 1
  ]
  node
  [
    id 91
    name "PLEC"
    label "PLEC"
    colors "#FF3E3E"
    diffs 3.69688488257531
    totalFlows 8.83412578540212
    degree 1
  ]
  node
  [
    id 92
    name "DFFA"
    label "DFFA"
    colors "#9F9FFF"
    diffs -3.45019857262606
    totalFlows 6.84509949682129
    degree 1
  ]
  node
  [
    id 93
    name "DHX9"
    label "DHX9"
    colors "#6767FF"
    diffs -5.83372439755277
    totalFlows 25.5542823389501
    degree 1
  ]
  node
  [
    id 94
    name "UCP2"
    label "UCP2"
    colors "#E6E6FF"
    diffs -1.81426045791056
    totalFlows 1.81426045791056
    degree 1
  ]
  node
  [
    id 95
    name "ADORA3"
    label "ADORA3"
    colors "#FFB3B3"
    diffs 0.133790079755192
    totalFlows 2.36004113545594
    degree 1
  ]
  node
  [
    id 96
    name "MST1R"
    label "MST1R"
    colors "#FF8181"
    diffs 1.10848970404293
    totalFlows 4.96220136555207
    degree 1
  ]
  node
  [
    id 97
    name "HNRNPU"
    label "HNRNPU"
    colors "#5050FF"
    diffs -7.11853895880901
    totalFlows 35.7248772735144
    degree 1
  ]
  node
  [
    id 98
    name "PSMB3"
    label "PSMB3"
    colors "#FFCBCB"
    diffs -0.245255854004552
    totalFlows 6.48659821903223
    degree 1
  ]
  node
  [
    id 99
    name "NEDD4L"
    label "NEDD4L"
    colors "#FF0606"
    diffs 16.7348142188672
    totalFlows 97.8924791316852
    degree 1
  ]
  node
  [
    id 100
    name "RNPS1"
    label "RNPS1"
    colors "#FFE6E6"
    diffs -0.827502107013171
    totalFlows 15.0386924314547
    degree 1
  ]
  node
  [
    id 101
    name "DOCK7"
    label "DOCK7"
    colors "#8888FF"
    diffs -4.56793227096819
    totalFlows 5.33316893266051
    degree 1
  ]
  node
  [
    id 102
    name "SLAIN2"
    label "SLAIN2"
    colors "#6565FF"
    diffs -5.86356366454873
    totalFlows 5.86356366454873
    degree 1
  ]
  node
  [
    id 103
    name "PRKACA"
    label "PRKACA"
    colors "#2929FF"
    diffs -9.76604253705783
    totalFlows 34.6425508239228
    degree 1
  ]
  node
  [
    id 104
    name "SIK3"
    label "SIK3"
    colors "#7878FF"
    diffs -5.06074544178679
    totalFlows 5.06074544178679
    degree 1
  ]
  node
  [
    id 105
    name "BARD1"
    label "BARD1"
    colors "#FF3232"
    diffs 4.06678390986945
    totalFlows 26.2867183631433
    degree 1
  ]
  node
  [
    id 106
    name "PGAM1"
    label "PGAM1"
    colors "#A1A1FF"
    diffs -3.4434042058975
    totalFlows 3.85272696376364
    degree 1
  ]
  node
  [
    id 107
    name "CTH"
    label "CTH"
    colors "#FBFBFF"
    diffs -1.51875854935893
    totalFlows 1.51875854935893
    degree 1
  ]
  node
  [
    id 108
    name "H2AFX"
    label "H2AFX"
    colors "#FF1717"
    diffs 8.24105750769574
    totalFlows 28.0036306250191
    degree 1
  ]
  node
  [
    id 109
    name "IRS2"
    label "IRS2"
    colors "#FFE9E9"
    diffs -0.86058305695988
    totalFlows 7.31532571624368
    degree 1
  ]
  node
  [
    id 110
    name "RPL24"
    label "RPL24"
    colors "#FF4C4C"
    diffs 3.30490535697902
    totalFlows 10.6963707978121
    degree 1
  ]
  node
  [
    id 111
    name "HSPD1"
    label "HSPD1"
    colors "#FF7C7C"
    diffs 1.24016674080413
    totalFlows 14.5387125965993
    degree 1
  ]
  node
  [
    id 112
    name "EIF3F"
    label "EIF3F"
    colors "#FFADAD"
    diffs 0.403457504197322
    totalFlows 10.2521669839444
    degree 1
  ]
  node
  [
    id 113
    name "FAM65B"
    label "FAM65B"
    colors "#C1C1FF"
    diffs -2.81898932697014
    totalFlows 4.73792445149444
    degree 1
  ]
  node
  [
    id 114
    name "LANCL1"
    label "LANCL1"
    colors "#FF3737"
    diffs 3.9209191105199
    totalFlows 7.17990567220382
    degree 1
  ]
  node
  [
    id 115
    name "RPL15"
    label "RPL15"
    colors "#B8B8FF"
    diffs -2.98396609134496
    totalFlows 10.189923249826
    degree 1
  ]
  node
  [
    id 116
    name "WNK2"
    label "WNK2"
    colors "#DBDBFF"
    diffs -1.96581073520222
    totalFlows 2.66472286536324
    degree 1
  ]
  node
  [
    id 117
    name "DCAF7"
    label "DCAF7"
    colors "#9191FF"
    diffs -4.13053417774328
    totalFlows 43.3705319116904
    degree 1
  ]
  node
  [
    id 118
    name "KIF23"
    label "KIF23"
    colors "#FFA8A8"
    diffs 0.468472947864935
    totalFlows 24.2247538392837
    degree 1
  ]
  node
  [
    id 119
    name "VCL"
    label "VCL"
    colors "#1414FF"
    diffs -17.0681216991805
    totalFlows 33.6174377133233
    degree 1
  ]
  node
  [
    id 120
    name "RPL35"
    label "RPL35"
    colors "#8F8FFF"
    diffs -4.20214763910905
    totalFlows 9.48153082535256
    degree 1
  ]
  node
  [
    id 121
    name "TUBB"
    label "TUBB"
    colors "#8C8CFF"
    diffs -4.31839915603548
    totalFlows 46.0826418078173
    degree 1
  ]
  node
  [
    id 122
    name "MAP3K3"
    label "MAP3K3"
    colors "#FFFDFD"
    diffs -1.4638861184423
    totalFlows 23.6213576462421
    degree 1
  ]
  node
  [
    id 123
    name "MARK2"
    label "MARK2"
    colors "#FFD6D6"
    diffs -0.466216979756982
    totalFlows 3.03528788256742
    degree 1
  ]
  node
  [
    id 124
    name "OPTN"
    label "OPTN"
    colors "#FF2727"
    diffs 6.30521887713027
    totalFlows 72.77868671088
    degree 1
  ]
  node
  [
    id 125
    name "MAPT"
    label "MAPT"
    colors "#FF6C6C"
    diffs 1.62142778790772
    totalFlows 10.7957580667668
    degree 1
  ]
  node
  [
    id 126
    name "LYST"
    label "LYST"
    colors "#FF7575"
    diffs 1.34933672606537
    totalFlows 1.70688487491947
    degree 1
  ]
  node
  [
    id 127
    name "FUS"
    label "FUS"
    colors "#EDEDFF"
    diffs -1.73536921619527
    totalFlows 32.2921104034061
    degree 1
  ]
  node
  [
    id 128
    name "WDR61"
    label "WDR61"
    colors "#FF8585"
    diffs 1.10037458535971
    totalFlows 6.60232433170091
    degree 1
  ]
  node
  [
    id 129
    name "CDK16"
    label "CDK16"
    colors "#EBEBFF"
    diffs -1.74354271038015
    totalFlows 19.9940791718176
    degree 1
  ]
  node
  [
    id 130
    name "CCT2"
    label "CCT2"
    colors "#FF6565"
    diffs 1.78668468682841
    totalFlows 16.7007934670264
    degree 1
  ]
  node
  [
    id 131
    name "ATP5B"
    label "ATP5B"
    colors "#CFCFFF"
    diffs -2.26377780600287
    totalFlows 11.7071107413128
    degree 1
  ]
  node
  [
    id 132
    name "RND3"
    label "RND3"
    colors "#FF9F9F"
    diffs 0.552764116584426
    totalFlows 1.66863632013143
    degree 1
  ]
  node
  [
    id 133
    name "EIF3G"
    label "EIF3G"
    colors "#FFDDDD"
    diffs -0.650765802465652
    totalFlows 4.86292022620656
    degree 1
  ]
  node
  [
    id 134
    name "TJP2"
    label "TJP2"
    colors "#FFD8D8"
    diffs -0.542189200811785
    totalFlows 5.06865495404951
    degree 1
  ]
  node
  [
    id 135
    name "EIF3D"
    label "EIF3D"
    colors "#6C6CFF"
    diffs -5.4385485800211
    totalFlows 8.78790332530579
    degree 1
  ]
  node
  [
    id 136
    name "MLLT4"
    label "MLLT4"
    colors "#FF2222"
    diffs 7.137832325429
    totalFlows 5.3262808137753
    degree 1
  ]
  node
  [
    id 137
    name "DYNC1H1"
    label "DYNC1H1"
    colors "#FF3B3B"
    diffs 3.79408605580549
    totalFlows 9.0946282323541
    degree 1
  ]
  node
  [
    id 138
    name "MYOF"
    label "MYOF"
    colors "#E9E9FF"
    diffs -1.78126799084371
    totalFlows 2.51385127811611
    degree 1
  ]
  node
  [
    id 139
    name "CBY1"
    label "CBY1"
    colors "#FFA3A3"
    diffs 0.524255308459968
    totalFlows 3.75067827522676
    degree 1
  ]
  node
  [
    id 140
    name "VARS"
    label "VARS"
    colors "#D6D6FF"
    diffs -2.15101827659878
    totalFlows 7.00459484696769
    degree 1
  ]
  node
  [
    id 141
    name "TCEB3"
    label "TCEB3"
    colors "#FFA6A6"
    diffs 0.523630830801406
    totalFlows 3.5420472088451
    degree 1
  ]
  node
  [
    id 142
    name "G3BP1"
    label "G3BP1"
    colors "#AFAFFF"
    diffs -3.08283014854953
    totalFlows 14.9027542477277
    degree 1
  ]
  node
  [
    id 143
    name "CEP170"
    label "CEP170"
    colors "#4949FF"
    diffs -7.49749362428255
    totalFlows 13.8398609282326
    degree 1
  ]
  node
  [
    id 144
    name "PRKCA"
    label "PRKCA"
    colors "#1E1EFF"
    diffs -12.876660221481
    totalFlows 42.558663932813
    degree 1
  ]
  node
  [
    id 145
    name "PRKCD"
    label "PRKCD"
    colors "#BABAFF"
    diffs -2.97112904965332
    totalFlows 17.7892120345686
    degree 1
  ]
  node
  [
    id 146
    name "KIF1C"
    label "KIF1C"
    colors "#F4F4FF"
    diffs -1.64020913395224
    totalFlows 1.64020913395224
    degree 1
  ]
  node
  [
    id 147
    name "ATL3"
    label "ATL3"
    colors "#FFBDBD"
    diffs -0.050372744500546
    totalFlows 1.53504943941277
    degree 1
  ]
  node
  [
    id 148
    name "MAPKAPK2"
    label "MAPKAPK2"
    colors "#FF1414"
    diffs 9.07184259732416
    totalFlows 32.1770454486791
    degree 1
  ]
  node
  [
    id 149
    name "UCP3"
    label "UCP3"
    colors "#FDFDFF"
    diffs -1.48789110649078
    totalFlows 1.48789110649078
    degree 1
  ]
  node
  [
    id 150
    name "GINS4"
    label "GINS4"
    colors "#FFDBDB"
    diffs -0.628882213788684
    totalFlows 3.34018788235123
    degree 1
  ]
  node
  [
    id 151
    name "BAIAP2"
    label "BAIAP2"
    colors "#5E5EFF"
    diffs -6.03441126384519
    totalFlows 10.5498773173673
    degree 1
  ]
  node
  [
    id 152
    name "MEX3B"
    label "MEX3B"
    colors "#FF4545"
    diffs 3.59283785115167
    totalFlows 6.31512643083525
    degree 1
  ]
  node
  [
    id 153
    name "PIK3C2B"
    label "PIK3C2B"
    colors "#FF5C5C"
    diffs 2.04767301414102
    totalFlows 1.62378616582109
    degree 1
  ]
  node
  [
    id 154
    name "NADK"
    label "NADK"
    colors "#FFB6B6"
    diffs 0.0946664779702719
    totalFlows 1.7171832379641
    degree 1
  ]
  node
  [
    id 155
    name "DISC1"
    label "DISC1"
    colors "#FF2020"
    diffs 7.45568505499524
    totalFlows 52.3377692218014
    degree 1
  ]
  node
  [
    id 156
    name "PANK2"
    label "PANK2"
    colors "#F0F0FF"
    diffs -1.69459359600666
    totalFlows 1.69459359600666
    degree 1
  ]
  node
  [
    id 157
    name "RPL36"
    label "RPL36"
    colors "#F9F9FF"
    diffs -1.62203628608303
    totalFlows 8.77235455111286
    degree 1
  ]
  node
  [
    id 158
    name "CLTC"
    label "CLTC"
    colors "#FF1010"
    diffs 10.1523533547182
    totalFlows 19.5687613847229
    degree 1
  ]
  node
  [
    id 159
    name "WWC1"
    label "WWC1"
    colors "#ADADFF"
    diffs -3.08288734227571
    totalFlows 3.08288734227571
    degree 1
  ]
  node
  [
    id 160
    name "KRT18"
    label "KRT18"
    colors "#FF2424"
    diffs 6.42284747123811
    totalFlows 10.3900879294001
    degree 1
  ]
  node
  [
    id 161
    name "CDC25A"
    label "CDC25A"
    colors "#FF8888"
    diffs 0.95889734824792
    totalFlows 5.17429079806458
    degree 1
  ]
  node
  [
    id 162
    name "DEK"
    label "DEK"
    colors "#F6F6FF"
    diffs -1.63531380190565
    totalFlows 5.44994670573831
    degree 1
  ]
  node
  [
    id 163
    name "RMDN3"
    label "RMDN3"
    colors "#FFF9F9"
    diffs -1.36589578098009
    totalFlows 2.74066271764904
    degree 1
  ]
  node
  [
    id 164
    name "HSPA5"
    label "HSPA5"
    colors "#0404FF"
    diffs -30.9614088766865
    totalFlows 248.471252859828
    degree 1
  ]
  node
  [
    id 165
    name "KLF11"
    label "KLF11"
    colors "#FF9A9A"
    diffs 0.608509486110684
    totalFlows 1.86433440065587
    degree 1
  ]
  node
  [
    id 166
    name "SF3B1"
    label "SF3B1"
    colors "#FF9393"
    diffs 0.72471931995052
    totalFlows 15.9412575004705
    degree 1
  ]
  node
  [
    id 167
    name "OBSL1"
    label "OBSL1"
    colors "#FF0202"
    diffs 24.1613972741766
    totalFlows 55.1264420228344
    degree 1
  ]
  node
  [
    id 168
    name "IL9R"
    label "IL9R"
    colors "#FFB1B1"
    diffs 0.300086993979281
    totalFlows 1.13864078572371
    degree 1
  ]
  node
  [
    id 169
    name "SLC27A2"
    label "SLC27A2"
    colors "#FF8383"
    diffs 1.10259542262443
    totalFlows 1.66027644000328
    degree 1
  ]
  node
  [
    id 170
    name "ACTA1"
    label "ACTA1"
    colors "#FF1919"
    diffs 7.93569703566089
    totalFlows 18.1197514063302
    degree 1
  ]
  node
  [
    id 171
    name "WEE1"
    label "WEE1"
    colors "#D4D4FF"
    diffs -2.1892215853125
    totalFlows 4.71098079676777
    degree 1
  ]
  node
  [
    id 172
    name "HNF1A"
    label "HNF1A"
    colors "#3E3EFF"
    diffs -8.16055349549856
    totalFlows 13.3774798991673
    degree 1
  ]
  node
  [
    id 173
    name "GARS"
    label "GARS"
    colors "#CBCBFF"
    diffs -2.50783655770269
    totalFlows 8.55230195399822
    degree 1
  ]
  node
  [
    id 174
    name "FN1"
    label "FN1"
    colors "#FF8F8F"
    diffs 0.820819280775922
    totalFlows 72.7497230628259
    degree 1
  ]
  node
  [
    id 175
    name "TRIM28"
    label "TRIM28"
    colors "#7373FF"
    diffs -5.30718742937055
    totalFlows 26.4133475457159
    degree 1
  ]
  node
  [
    id 176
    name "SAP18"
    label "SAP18"
    colors "#FF9595"
    diffs 0.707109002415898
    totalFlows 10.9678945214678
    degree 1
  ]
  node
  [
    id 177
    name "TPI1"
    label "TPI1"
    colors "#5555FF"
    diffs -6.76934344608816
    totalFlows 10.7860902631742
    degree 1
  ]
  node
  [
    id 178
    name "PGK1"
    label "PGK1"
    colors "#4E4EFF"
    diffs -7.31669485255946
    totalFlows 12.4858302548471
    degree 1
  ]
  node
  [
    id 179
    name "RPL8"
    label "RPL8"
    colors "#FF9C9C"
    diffs 0.597223661729446
    totalFlows 7.92935861182014
    degree 1
  ]
  node
  [
    id 180
    name "BCAR1"
    label "BCAR1"
    colors "#C4C4FF"
    diffs -2.76483799489383
    totalFlows 12.1988510216583
    degree 1
  ]
  node
  [
    id 181
    name "PIAS1"
    label "PIAS1"
    colors "#FF9191"
    diffs 0.818126820537696
    totalFlows 17.7518676361196
    degree 1
  ]
  node
  [
    id 182
    name "SYNPO2"
    label "SYNPO2"
    colors "#D2D2FF"
    diffs -2.22073417525689
    totalFlows 2.22073417525689
    degree 1
  ]
  node
  [
    id 183
    name "RPS19"
    label "RPS19"
    colors "#7171FF"
    diffs -5.34059523431584
    totalFlows 13.52539793842
    degree 1
  ]
  node
  [
    id 184
    name "RPLP0"
    label "RPLP0"
    colors "#FF2E2E"
    diffs 5.38878874010809
    totalFlows 9.31659224720285
    degree 1
  ]
  node
  [
    id 185
    name "EPB41L2"
    label "EPB41L2"
    colors "#FFB8B8"
    diffs -0.000633942226517803
    totalFlows 1.69445827206529
    degree 1
  ]
  node
  [
    id 186
    name "SNRPE"
    label "SNRPE"
    colors "#FFDFDF"
    diffs -0.656371300997655
    totalFlows 2.54785091704175
    degree 1
  ]
  node
  [
    id 187
    name "SSFA2"
    label "SSFA2"
    colors "#9A9AFF"
    diffs -3.58494782321201
    totalFlows 3.58494782321201
    degree 1
  ]
  node
  [
    id 188
    name "EXO1"
    label "EXO1"
    colors "#FFEBEB"
    diffs -1.01719468110222
    totalFlows 6.78330784292751
    degree 1
  ]
  node
  [
    id 189
    name "RAI14"
    label "RAI14"
    colors "#FFBABA"
    diffs -0.0437154140583333
    totalFlows 1.93003483657842
    degree 1
  ]
  node
  [
    id 190
    name "KIF5B"
    label "KIF5B"
    colors "#6060FF"
    diffs -5.96558321695298
    totalFlows 13.1323398178972
    degree 1
  ]
  node
  [
    id 191
    name "PPFIBP1"
    label "PPFIBP1"
    colors "#FF5050"
    diffs 2.56670374238076
    totalFlows 5.53106731845981
    degree 1
  ]
  node
  [
    id 192
    name "SRRM2"
    label "SRRM2"
    colors "#FF4E4E"
    diffs 3.0388218804848
    totalFlows 20.8918834252784
    degree 1
  ]
  node
  [
    id 193
    name "ZHX2"
    label "ZHX2"
    colors "#FF9898"
    diffs 0.6223040095368
    totalFlows 0.768249134886784
    degree 1
  ]
  node
  [
    id 194
    name "PSMD1"
    label "PSMD1"
    colors "#B4B4FF"
    diffs -3.05481598362056
    totalFlows 12.850514643402
    degree 1
  ]
  node
  [
    id 195
    name "PSME3"
    label "PSME3"
    colors "#3030FF"
    diffs -9.19819321794046
    totalFlows 15.2767301106102
    degree 1
  ]
  node
  [
    id 196
    name "TXN"
    label "TXN"
    colors "#A6A6FF"
    diffs -3.40993150123015
    totalFlows 12.43760248928
    degree 1
  ]
  node
  [
    id 197
    name "UBE3A"
    label "UBE3A"
    colors "#FF4040"
    diffs 3.69144391611443
    totalFlows 13.8327011603529
    degree 1
  ]
  node
  [
    id 198
    name "TNPO1"
    label "TNPO1"
    colors "#FF4949"
    diffs 3.34442720932544
    totalFlows 38.3691892184384
    degree 1
  ]
  node
  [
    id 199
    name "ASS1"
    label "ASS1"
    colors "#FF6E6E"
    diffs 1.61726539853357
    totalFlows 3.18950345010739
    degree 1
  ]
  node
  [
    id 200
    name "EPB41L3"
    label "EPB41L3"
    colors "#FFA1A1"
    diffs 0.54321225048997
    totalFlows 2.72662496859974
    degree 1
  ]
  node
  [
    id 201
    name "PIK3R1"
    label "PIK3R1"
    colors "#0606FF"
    diffs -30.0696151876756
    totalFlows 226.904873743124
    degree 1
  ]
  node
  [
    id 202
    name "CCT7"
    label "CCT7"
    colors "#3535FF"
    diffs -9.01873089771568
    totalFlows 16.8150552152688
    degree 1
  ]
  node
  [
    id 203
    name "LARP1"
    label "LARP1"
    colors "#FF5353"
    diffs 2.49712679544853
    totalFlows 5.60630162440407
    degree 1
  ]
  node
  [
    id 204
    name "CPNE1"
    label "CPNE1"
    colors "#FF8A8A"
    diffs 0.894652195591312
    totalFlows 2.36284033495875
    degree 1
  ]
  node
  [
    id 205
    name "SRSF4"
    label "SRSF4"
    colors "#FF7E7E"
    diffs 1.20238310129738
    totalFlows 5.20593683710104
    degree 1
  ]
  node
  [
    id 206
    name "KLC3"
    label "KLC3"
    colors "#FFE4E4"
    diffs -0.725776066352765
    totalFlows 2.40296612943355
    degree 1
  ]
  node
  [
    id 207
    name "SRGAP1"
    label "SRGAP1"
    colors "#FF8C8C"
    diffs 0.849810771103746
    totalFlows 0.276052726667526
    degree 1
  ]
  node
  [
    id 208
    name "YWHAB"
    label "YWHAB"
    colors "#1212FF"
    diffs -17.7948728538179
    totalFlows 53.8111077998969
    degree 1
  ]
  node
  [
    id 209
    name "DDIT4"
    label "DDIT4"
    colors "#FF5959"
    diffs 2.04881132847978
    totalFlows 13.8208194621045
    degree 1
  ]
  node
  [
    id 210
    name "P4HB"
    label "P4HB"
    colors "#4040FF"
    diffs -8.12694458171218
    totalFlows 11.8412061114215
    degree 1
  ]
  node
  [
    id 211
    name "RPS16"
    label "RPS16"
    colors "#FF0B0B"
    diffs 11.1779904823451
    totalFlows 9.88271535246155
    degree 1
  ]
  node
  [
    id 212
    name "EIF4B"
    label "EIF4B"
    colors "#FF1B1B"
    diffs 7.68303680287007
    totalFlows 57.5500843060516
    degree 1
  ]
  node
  [
    id 213
    name "SUPT16H"
    label "SUPT16H"
    colors "#FF2B2B"
    diffs 5.65473501839861
    totalFlows 8.73497716315277
    degree 1
  ]
  node
  [
    id 214
    name "FGFR2"
    label "FGFR2"
    colors "#FF3030"
    diffs 4.80163324403284
    totalFlows 4.67651506095237
    degree 1
  ]
  node
  [
    id 215
    name "PPIB"
    label "PPIB"
    colors "#9393FF"
    diffs -3.86425142036799
    totalFlows 9.11048065133499
    degree 1
  ]
  node
  [
    id 216
    name "TPD52L1"
    label "TPD52L1"
    colors "#FF7777"
    diffs 1.30283550437574
    totalFlows 1.28873881697456
    degree 1
  ]
  node
  [
    id 217
    name "NFATC1"
    label "NFATC1"
    colors "#BFBFFF"
    diffs -2.83454507471524
    totalFlows 10.1559393627365
    degree 1
  ]
  node
  [
    id 218
    name "PNMA2"
    label "PNMA2"
    colors "#DFDFFF"
    diffs -1.94980067955139
    totalFlows 1.94980067955139
    degree 1
  ]
  node
  [
    id 219
    name "CDKN1B"
    label "CDKN1B"
    colors "#5C5CFF"
    diffs -6.04073515625117
    totalFlows 12.0533452897415
    degree 1
  ]
  node
  [
    id 220
    name "HUS1"
    label "HUS1"
    colors "#FFAAAA"
    diffs 0.434517635078127
    totalFlows 0.221134658628564
    degree 1
  ]
  node
  [
    id 221
    name "YWHAZ"
    label "YWHAZ"
    colors "#FF0000"
    diffs 27.6379542601028
    totalFlows 335.699307912506
    degree 221
  ]
  edge
  [
    source 0
    target 221
    weight 0.997565098094097
    correlation -0.997565098094097
    sign -1
  ]
  edge
  [
    source 1
    target 221
    weight 0.997072417649455
    correlation -0.997072417649455
    sign -1
  ]
  edge
  [
    source 2
    target 221
    weight 0.995219058762052
    correlation 0.995219058762052
    sign 1
  ]
  edge
  [
    source 3
    target 221
    weight 0.994469490435151
    correlation -0.994469490435151
    sign -1
  ]
  edge
  [
    source 4
    target 221
    weight 0.988142066396171
    correlation -0.988142066396171
    sign -1
  ]
  edge
  [
    source 5
    target 221
    weight 0.991750517686107
    correlation 0.991750517686107
    sign 1
  ]
  edge
  [
    source 6
    target 221
    weight 0.978601532899336
    correlation -0.978601532899336
    sign -1
  ]
  edge
  [
    source 7
    target 221
    weight 0.991505845970669
    correlation -0.991505845970669
    sign -1
  ]
  edge
  [
    source 8
    target 221
    weight 0.97872088970558
    correlation -0.97872088970558
    sign -1
  ]
  edge
  [
    source 9
    target 221
    weight 0.98824042675937
    correlation -0.98824042675937
    sign -1
  ]
  edge
  [
    source 10
    target 221
    weight 0.976692239703657
    correlation -0.976692239703657
    sign -1
  ]
  edge
  [
    source 11
    target 221
    weight 0.944381050059166
    correlation -0.944381050059166
    sign -1
  ]
  edge
  [
    source 12
    target 221
    weight 0.944019334737617
    correlation -0.944019334737617
    sign -1
  ]
  edge
  [
    source 13
    target 221
    weight 0.939119870509168
    correlation 0.939119870509168
    sign 1
  ]
  edge
  [
    source 14
    target 221
    weight 0.987849589091307
    correlation -0.987849589091307
    sign -1
  ]
  edge
  [
    source 15
    target 221
    weight 0.9356551192165
    correlation -0.9356551192165
    sign -1
  ]
  edge
  [
    source 16
    target 221
    weight 0.960936291967629
    correlation -0.960936291967629
    sign -1
  ]
  edge
  [
    source 17
    target 221
    weight 0.98701002920909
    correlation 0.98701002920909
    sign 1
  ]
  edge
  [
    source 18
    target 221
    weight 0.960641828380301
    correlation 0.960641828380301
    sign 1
  ]
  edge
  [
    source 19
    target 221
    weight 0.969095481073251
    correlation -0.969095481073251
    sign -1
  ]
  edge
  [
    source 20
    target 221
    weight 0.938566769506779
    correlation -0.938566769506779
    sign -1
  ]
  edge
  [
    source 21
    target 221
    weight 0.970384913710903
    correlation -0.970384913710903
    sign -1
  ]
  edge
  [
    source 22
    target 221
    weight 0.981072147143826
    correlation -0.981072147143826
    sign -1
  ]
  edge
  [
    source 23
    target 221
    weight 0.91515403765069
    correlation 0.91515403765069
    sign 1
  ]
  edge
  [
    source 24
    target 221
    weight 0.968704234226897
    correlation -0.968704234226897
    sign -1
  ]
  edge
  [
    source 25
    target 221
    weight 0.981664332917484
    correlation 0.981664332917484
    sign 1
  ]
  edge
  [
    source 26
    target 221
    weight 0.92444011562385
    correlation -0.92444011562385
    sign -1
  ]
  edge
  [
    source 27
    target 221
    weight 0.883952265050075
    correlation 0.883952265050075
    sign 1
  ]
  edge
  [
    source 28
    target 221
    weight 0.950993704522178
    correlation 0.950993704522178
    sign 1
  ]
  edge
  [
    source 29
    target 221
    weight 0.939461033443088
    correlation -0.939461033443088
    sign -1
  ]
  edge
  [
    source 30
    target 221
    weight 0.950493106096187
    correlation -0.950493106096187
    sign -1
  ]
  edge
  [
    source 31
    target 221
    weight 0.942321407357832
    correlation 0.942321407357832
    sign 1
  ]
  edge
  [
    source 32
    target 221
    weight 0.861996983529014
    correlation 0.861996983529014
    sign 1
  ]
  edge
  [
    source 33
    target 221
    weight 0.85857415154516
    correlation 0.85857415154516
    sign 1
  ]
  edge
  [
    source 34
    target 221
    weight 0.947317479717533
    correlation -0.947317479717533
    sign -1
  ]
  edge
  [
    source 35
    target 221
    weight 0.928801306817204
    correlation -0.928801306817204
    sign -1
  ]
  edge
  [
    source 36
    target 221
    weight 0.846764051064519
    correlation 0.846764051064519
    sign 1
  ]
  edge
  [
    source 37
    target 221
    weight 0.909435654197375
    correlation 0.909435654197375
    sign 1
  ]
  edge
  [
    source 38
    target 221
    weight 0.958134155007448
    correlation 0.958134155007448
    sign 1
  ]
  edge
  [
    source 39
    target 221
    weight 0.878026979435779
    correlation 0.878026979435779
    sign 1
  ]
  edge
  [
    source 40
    target 221
    weight 0.966859235319083
    correlation -0.966859235319083
    sign -1
  ]
  edge
  [
    source 41
    target 221
    weight 0.830205096954191
    correlation 0.830205096954191
    sign 1
  ]
  edge
  [
    source 42
    target 221
    weight 0.821690733794786
    correlation 0.821690733794786
    sign 1
  ]
  edge
  [
    source 43
    target 221
    weight 0.941747380204064
    correlation 0.941747380204064
    sign 1
  ]
  edge
  [
    source 44
    target 221
    weight 0.866296020212466
    correlation -0.866296020212466
    sign -1
  ]
  edge
  [
    source 45
    target 221
    weight 0.80487671150353
    correlation -0.80487671150353
    sign -1
  ]
  edge
  [
    source 46
    target 221
    weight 0.948943947397535
    correlation 0.948943947397535
    sign 1
  ]
  edge
  [
    source 47
    target 221
    weight 0.925285270783005
    correlation 0.925285270783005
    sign 1
  ]
  edge
  [
    source 48
    target 221
    weight 0.877870955915256
    correlation -0.877870955915256
    sign -1
  ]
  edge
  [
    source 49
    target 221
    weight 0.925569499849819
    correlation -0.925569499849819
    sign -1
  ]
  edge
  [
    source 50
    target 221
    weight 0.953436434029351
    correlation 0.953436434029351
    sign 1
  ]
  edge
  [
    source 51
    target 221
    weight 0.788896200543223
    correlation -0.788896200543223
    sign -1
  ]
  edge
  [
    source 52
    target 221
    weight 0.92325239141443
    correlation -0.92325239141443
    sign -1
  ]
  edge
  [
    source 53
    target 221
    weight 0.91649652670103
    correlation 0.91649652670103
    sign 1
  ]
  edge
  [
    source 54
    target 221
    weight 0.928705655832247
    correlation 0.928705655832247
    sign 1
  ]
  edge
  [
    source 55
    target 221
    weight 0.917349994100759
    correlation -0.917349994100759
    sign -1
  ]
  edge
  [
    source 56
    target 221
    weight 0.753700660536293
    correlation -0.753700660536293
    sign -1
  ]
  edge
  [
    source 57
    target 221
    weight 0.911518732756757
    correlation -0.911518732756757
    sign -1
  ]
  edge
  [
    source 58
    target 221
    weight 0.75126731582318
    correlation 0.75126731582318
    sign 1
  ]
  edge
  [
    source 59
    target 221
    weight 0.746575031818767
    correlation -0.746575031818767
    sign -1
  ]
  edge
  [
    source 60
    target 221
    weight 0.922975255203545
    correlation -0.922975255203545
    sign -1
  ]
  edge
  [
    source 61
    target 221
    weight 0.0414764278972852
    correlation -0.763152428325702
    sign -1
  ]
  edge
  [
    source 62
    target 221
    weight 0.900039918947514
    correlation -0.900039918947514
    sign -1
  ]
  edge
  [
    source 63
    target 221
    weight 0.88227976125505
    correlation 0.88227976125505
    sign 1
  ]
  edge
  [
    source 64
    target 221
    weight 0.731958397978926
    correlation -0.731958397978926
    sign -1
  ]
  edge
  [
    source 65
    target 221
    weight 0.873073739126555
    correlation -0.873073739126555
    sign -1
  ]
  edge
  [
    source 66
    target 221
    weight 0.717214145771087
    correlation 0.717214145771087
    sign 1
  ]
  edge
  [
    source 67
    target 221
    weight 0.946308937497592
    correlation -0.946308937497592
    sign -1
  ]
  edge
  [
    source 68
    target 221
    weight 0.88673780195888
    correlation -0.88673780195888
    sign -1
  ]
  edge
  [
    source 69
    target 221
    weight 0.88095201840565
    correlation 0.88095201840565
    sign 1
  ]
  edge
  [
    source 70
    target 221
    weight 0.819928985259807
    correlation 0.819928985259807
    sign 1
  ]
  edge
  [
    source 71
    target 221
    weight 0.685056617315176
    correlation -0.685056617315176
    sign -1
  ]
  edge
  [
    source 72
    target 221
    weight 0.866111922226433
    correlation 0.866111922226433
    sign 1
  ]
  edge
  [
    source 73
    target 221
    weight 0.965346539049614
    correlation -0.965346539049614
    sign -1
  ]
  edge
  [
    source 74
    target 221
    weight 0.670841163485353
    correlation 0.670841163485353
    sign 1
  ]
  edge
  [
    source 75
    target 221
    weight 0.91491082385505
    correlation 0.91491082385505
    sign 1
  ]
  edge
  [
    source 76
    target 221
    weight 0.90317484564948
    correlation -0.90317484564948
    sign -1
  ]
  edge
  [
    source 77
    target 221
    weight 0.833727727396198
    correlation -0.833727727396198
    sign -1
  ]
  edge
  [
    source 78
    target 221
    weight 0.893627045006856
    correlation -0.893627045006856
    sign -1
  ]
  edge
  [
    source 79
    target 221
    weight 0.889194740306315
    correlation 0.889194740306315
    sign 1
  ]
  edge
  [
    source 80
    target 221
    weight 0.925136937546663
    correlation -0.925136937546663
    sign -1
  ]
  edge
  [
    source 81
    target 221
    weight 0.890621503819995
    correlation 0.890621503819995
    sign 1
  ]
  edge
  [
    source 82
    target 221
    weight 0.64793378101682
    correlation 0.64793378101682
    sign 1
  ]
  edge
  [
    source 83
    target 221
    weight 0.841811072473001
    correlation -0.841811072473001
    sign -1
  ]
  edge
  [
    source 84
    target 221
    weight 0.945294452719658
    correlation -0.945294452719658
    sign -1
  ]
  edge
  [
    source 85
    target 221
    weight 0.642899153032377
    correlation -0.642899153032377
    sign -1
  ]
  edge
  [
    source 86
    target 221
    weight 0.846046516707743
    correlation -0.846046516707743
    sign -1
  ]
  edge
  [
    source 87
    target 221
    weight 0.641388012429823
    correlation 0.641388012429823
    sign 1
  ]
  edge
  [
    source 88
    target 221
    weight 0.640590371109341
    correlation -0.640590371109341
    sign -1
  ]
  edge
  [
    source 89
    target 221
    weight 0.889246715567625
    correlation -0.889246715567625
    sign -1
  ]
  edge
  [
    source 90
    target 221
    weight 0.988060015608407
    correlation -0.988060015608407
    sign -1
  ]
  edge
  [
    source 91
    target 221
    weight 0.874521326733235
    correlation -0.874521326733235
    sign -1
  ]
  edge
  [
    source 92
    target 221
    weight 0.764955015446928
    correlation -0.764955015446928
    sign -1
  ]
  edge
  [
    source 93
    target 221
    weight 0.866530701250365
    correlation -0.866530701250365
    sign -1
  ]
  edge
  [
    source 94
    target 221
    weight 0.907130228955281
    correlation 0.907130228955281
    sign 1
  ]
  edge
  [
    source 95
    target 221
    weight 0.619468229113622
    correlation -0.619468229113622
    sign -1
  ]
  edge
  [
    source 96
    target 221
    weight 0.822753107431336
    correlation -0.822753107431336
    sign -1
  ]
  edge
  [
    source 97
    target 221
    weight 0.857687643082332
    correlation -0.857687643082332
    sign -1
  ]
  edge
  [
    source 98
    target 221
    weight 0.834879094510564
    correlation -0.834879094510564
    sign -1
  ]
  edge
  [
    source 99
    target 221
    weight 0.601627593828744
    correlation 0.601627593828744
    sign 1
  ]
  edge
  [
    source 100
    target 221
    weight 0.917046657339774
    correlation -0.917046657339774
    sign -1
  ]
  edge
  [
    source 101
    target 221
    weight 0.848910665407051
    correlation 0.848910665407051
    sign 1
  ]
  edge
  [
    source 102
    target 221
    weight 0.61269017423819
    correlation -0.61269017423819
    sign -1
  ]
  edge
  [
    source 103
    target 221
    weight 0.826933957086784
    correlation -0.826933957086784
    sign -1
  ]
  edge
  [
    source 104
    target 221
    weight 0.791061423601186
    correlation 0.791061423601186
    sign 1
  ]
  edge
  [
    source 105
    target 221
    weight 0.829425493369734
    correlation -0.829425493369734
    sign -1
  ]
  edge
  [
    source 106
    target 221
    weight 0.856154459681605
    correlation 0.856154459681605
    sign 1
  ]
  edge
  [
    source 107
    target 221
    weight 0.759379274679465
    correlation -0.863622174876366
    sign -1
  ]
  edge
  [
    source 108
    target 221
    weight 0.871493857553846
    correlation -0.871493857553846
    sign -1
  ]
  edge
  [
    source 109
    target 221
    weight 0.701915183245406
    correlation -0.701915183245406
    sign -1
  ]
  edge
  [
    source 110
    target 221
    weight 0.845733739362903
    correlation -0.845733739362903
    sign -1
  ]
  edge
  [
    source 111
    target 221
    weight 0.843561489921615
    correlation -0.843561489921615
    sign -1
  ]
  edge
  [
    source 112
    target 221
    weight 0.820781361006004
    correlation -0.820781361006004
    sign -1
  ]
  edge
  [
    source 113
    target 221
    weight 0.796594129174137
    correlation -0.796594129174137
    sign -1
  ]
  edge
  [
    source 114
    target 221
    weight 0.545390240263834
    correlation 0.545390240263834
    sign 1
  ]
  edge
  [
    source 115
    target 221
    weight 0.848890406893096
    correlation 0.848890406893096
    sign 1
  ]
  edge
  [
    source 116
    target 221
    weight 0.922266232918032
    correlation -0.922266232918032
    sign -1
  ]
  edge
  [
    source 117
    target 221
    weight 0.534103421087924
    correlation -0.534103421087924
    sign -1
  ]
  edge
  [
    source 118
    target 221
    weight 0.533132848594181
    correlation -0.533132848594181
    sign -1
  ]
  edge
  [
    source 119
    target 221
    weight 0.785626468968386
    correlation -0.785626468968386
    sign -1
  ]
  edge
  [
    source 120
    target 221
    weight 0.794594240061264
    correlation 0.794594240061264
    sign 1
  ]
  edge
  [
    source 121
    target 221
    weight 0.774191200229198
    correlation 0.774191200229198
    sign 1
  ]
  edge
  [
    source 122
    target 221
    weight 0.801137185634364
    correlation -0.801137185634364
    sign -1
  ]
  edge
  [
    source 123
    target 221
    weight 0.843888964702169
    correlation 0.843888964702169
    sign 1
  ]
  edge
  [
    source 124
    target 221
    weight 0.506229865102356
    correlation 0.506229865102356
    sign 1
  ]
  edge
  [
    source 125
    target 221
    weight 0.833497398645061
    correlation 0.833497398645061
    sign 1
  ]
  edge
  [
    source 126
    target 221
    weight 0.853442437459736
    correlation -0.853442437459736
    sign -1
  ]
  edge
  [
    source 127
    target 221
    weight 0.851966391952574
    correlation -0.851966391952574
    sign -1
  ]
  edge
  [
    source 128
    target 221
    weight 0.734702162010529
    correlation -0.734702162010529
    sign -1
  ]
  edge
  [
    source 129
    target 221
    weight 0.497259721343703
    correlation -0.497259721343703
    sign -1
  ]
  edge
  [
    source 130
    target 221
    weight 0.808883657071596
    correlation -0.808883657071596
    sign -1
  ]
  edge
  [
    source 131
    target 221
    weight 0.807228723778446
    correlation 0.807228723778446
    sign 1
  ]
  edge
  [
    source 132
    target 221
    weight 0.834318160065715
    correlation 0.834318160065715
    sign 1
  ]
  edge
  [
    source 133
    target 221
    weight 0.805910147122719
    correlation -0.805910147122719
    sign -1
  ]
  edge
  [
    source 134
    target 221
    weight 0.739652393948077
    correlation -0.739652393948077
    sign -1
  ]
  edge
  [
    source 135
    target 221
    weight 0.795043690159122
    correlation -0.795043690159122
    sign -1
  ]
  edge
  [
    source 136
    target 221
    weight 0.67725166860397
    correlation 0.67725166860397
    sign 1
  ]
  edge
  [
    source 137
    target 221
    weight 0.831545607722273
    correlation -0.831545607722273
    sign -1
  ]
  edge
  [
    source 138
    target 221
    weight 0.755781946893248
    correlation 0.755781946893248
    sign 1
  ]
  edge
  [
    source 139
    target 221
    weight 0.457472259822825
    correlation -0.457472259822825
    sign -1
  ]
  edge
  [
    source 140
    target 221
    weight 0.779640682957225
    correlation -0.779640682957225
    sign -1
  ]
  edge
  [
    source 141
    target 221
    weight 0.805418608050941
    correlation 0.805418608050941
    sign 1
  ]
  edge
  [
    source 142
    target 221
    weight 0.782398635996589
    correlation 0.782398635996589
    sign 1
  ]
  edge
  [
    source 143
    target 221
    weight 0.451956367086549
    correlation 0.451956367086549
    sign 1
  ]
  edge
  [
    source 144
    target 221
    weight 0.712499850723279
    correlation 0.712499850723279
    sign 1
  ]
  edge
  [
    source 145
    target 221
    weight 0.808740360494115
    correlation 0.808740360494115
    sign 1
  ]
  edge
  [
    source 146
    target 221
    weight 0.820104566976119
    correlation 0.820104566976119
    sign 1
  ]
  edge
  [
    source 147
    target 221
    weight 0.767524719706383
    correlation -0.767524719706383
    sign -1
  ]
  edge
  [
    source 148
    target 221
    weight 0.42000809524746
    correlation 0.42000809524746
    sign 1
  ]
  edge
  [
    source 149
    target 221
    weight 0.743945553245388
    correlation 0.743945553245388
    sign 1
  ]
  edge
  [
    source 150
    target 221
    weight 0.68719466384284
    correlation 0.68719466384284
    sign 1
  ]
  edge
  [
    source 151
    target 221
    weight 0.720224624333997
    correlation -0.720224624333997
    sign -1
  ]
  edge
  [
    source 152
    target 221
    weight 0.396190920516041
    correlation 0.396190920516041
    sign 1
  ]
  edge
  [
    source 153
    target 221
    weight 0.111640941729468
    correlation -0.479494180452716
    sign -1
  ]
  edge
  [
    source 154
    target 221
    weight 0.85859161898205
    correlation 0.85859161898205
    sign 1
  ]
  edge
  [
    source 155
    target 221
    weight 0.383872137213137
    correlation 0.383872137213137
    sign 1
  ]
  edge
  [
    source 156
    target 221
    weight 0.84729679800333
    correlation -0.84729679800333
    sign -1
  ]
  edge
  [
    source 157
    target 221
    weight 0.743615133014888
    correlation 0.743615133014888
    sign 1
  ]
  edge
  [
    source 158
    target 221
    weight 0.733227365303842
    correlation 0.733227365303842
    sign 1
  ]
  edge
  [
    source 159
    target 221
    weight 0.752944023605378
    correlation -0.752944023605378
    sign -1
  ]
  edge
  [
    source 160
    target 221
    weight 0.71856422546311
    correlation -0.71856422546311
    sign -1
  ]
  edge
  [
    source 161
    target 221
    weight 0.724570394601584
    correlation -0.724570394601584
    sign -1
  ]
  edge
  [
    source 162
    target 221
    weight 0.742884460229854
    correlation 0.742884460229854
    sign 1
  ]
  edge
  [
    source 163
    target 221
    weight 0.718836920859283
    correlation 0.718836920859283
    sign 1
  ]
  edge
  [
    source 164
    target 221
    weight 0.341631192402548
    correlation -0.341631192402548
    sign -1
  ]
  edge
  [
    source 165
    target 221
    weight 0.095288652446019
    correlation 0.774927380831592
    sign 1
  ]
  edge
  [
    source 166
    target 221
    weight 0.806691109129116
    correlation -0.806691109129116
    sign -1
  ]
  edge
  [
    source 167
    target 221
    weight 0.741050523479495
    correlation -0.741050523479495
    sign -1
  ]
  edge
  [
    source 168
    target 221
    weight 0.569320392861857
    correlation -0.58161061819194
    sign -1
  ]
  edge
  [
    source 169
    target 221
    weight 0.83489593663933
    correlation -0.83489593663933
    sign -1
  ]
  edge
  [
    source 170
    target 221
    weight 0.738522154624577
    correlation 0.738522154624577
    sign 1
  ]
  edge
  [
    source 171
    target 221
    weight 0.798314614664082
    correlation -0.798314614664082
    sign -1
  ]
  edge
  [
    source 172
    target 221
    weight 0.776346069446554
    correlation -0.776346069446554
    sign -1
  ]
  edge
  [
    source 173
    target 221
    weight 0.68397698596868
    correlation 0.68397698596868
    sign 1
  ]
  edge
  [
    source 174
    target 221
    weight 0.692728227482754
    correlation 0.692728227482754
    sign 1
  ]
  edge
  [
    source 175
    target 221
    weight 0.805460799690839
    correlation -0.805460799690839
    sign -1
  ]
  edge
  [
    source 176
    target 221
    weight 0.759129201100943
    correlation -0.759129201100943
    sign -1
  ]
  edge
  [
    source 177
    target 221
    weight 0.722787672958746
    correlation 0.722787672958746
    sign 1
  ]
  edge
  [
    source 178
    target 221
    weight 0.713430248292048
    correlation 0.713430248292048
    sign 1
  ]
  edge
  [
    source 179
    target 221
    weight 0.7028699340707
    correlation -0.7028699340707
    sign -1
  ]
  edge
  [
    source 180
    target 221
    weight 0.628225898950484
    correlation -0.628225898950484
    sign -1
  ]
  edge
  [
    source 181
    target 221
    weight 0.850359115841162
    correlation -0.850359115841162
    sign -1
  ]
  edge
  [
    source 182
    target 221
    weight 0.141080302970616
    correlation 0.543931441255166
    sign 1
  ]
  edge
  [
    source 183
    target 221
    weight 0.740337197609152
    correlation 0.740337197609152
    sign 1
  ]
  edge
  [
    source 184
    target 221
    weight 0.754217162027984
    correlation -0.754217162027984
    sign -1
  ]
  edge
  [
    source 185
    target 221
    weight 0.706507374737569
    correlation 0.706507374737569
    sign 1
  ]
  edge
  [
    source 186
    target 221
    weight 0.721814377614299
    correlation -0.721814377614299
    sign -1
  ]
  edge
  [
    source 187
    target 221
    weight 0.818831884218727
    correlation 0.818831884218727
    sign 1
  ]
  edge
  [
    source 188
    target 221
    weight 0.282213750088561
    correlation -0.282213750088561
    sign -1
  ]
  edge
  [
    source 189
    target 221
    weight 0.2503067253915
    correlation 0.2503067253915
    sign 1
  ]
  edge
  [
    source 190
    target 221
    weight 0.618513666077044
    correlation -0.640335102793426
    sign -1
  ]
  edge
  [
    source 191
    target 221
    weight 0.232583629073598
    correlation -0.232583629073598
    sign -1
  ]
  edge
  [
    source 192
    target 221
    weight 0.779150425012352
    correlation -0.779150425012352
    sign -1
  ]
  edge
  [
    source 193
    target 221
    weight 0.384124567443392
    correlation 0.589268670049985
    sign 1
  ]
  edge
  [
    source 194
    target 221
    weight 0.684894052616301
    correlation -0.684894052616301
    sign -1
  ]
  edge
  [
    source 195
    target 221
    weight 0.685810467245145
    correlation -0.685810467245145
    sign -1
  ]
  edge
  [
    source 196
    target 221
    weight 0.480637340957191
    correlation 0.673361020604519
    sign 1
  ]
  edge
  [
    source 197
    target 221
    weight 0.707395935765397
    correlation -0.707395935765397
    sign -1
  ]
  edge
  [
    source 198
    target 221
    weight 0.184203363345728
    correlation 0.184203363345728
    sign 1
  ]
  edge
  [
    source 199
    target 221
    weight 0.485510976235679
    correlation -0.485510976235679
    sign -1
  ]
  edge
  [
    source 200
    target 221
    weight 0.641199036642508
    correlation 0.641199036642508
    sign 1
  ]
  edge
  [
    source 201
    target 221
    weight 0.161290217180559
    correlation -0.161290217180559
    sign -1
  ]
  edge
  [
    source 202
    target 221
    weight 0.704676753920231
    correlation -0.704676753920231
    sign -1
  ]
  edge
  [
    source 203
    target 221
    weight 0.735259353406518
    correlation -0.735259353406518
    sign -1
  ]
  edge
  [
    source 204
    target 221
    weight 0.64066009631934
    correlation 0.64066009631934
    sign 1
  ]
  edge
  [
    source 205
    target 221
    weight 0.711631676004923
    correlation -0.711631676004923
    sign -1
  ]
  edge
  [
    source 206
    target 221
    weight 0.260985637772088
    correlation -0.260985637772088
    sign -1
  ]
  edge
  [
    source 207
    target 221
    weight 0.138026363333763
    correlation -0.842721565938398
    sign -1
  ]
  edge
  [
    source 208
    target 221
    weight 0.617824346887336
    correlation 0.617824346887336
    sign 1
  ]
  edge
  [
    source 209
    target 221
    weight 0.112312636487181
    correlation -0.112312636487181
    sign -1
  ]
  edge
  [
    source 210
    target 221
    weight 0.66605968367506
    correlation 0.66605968367506
    sign 1
  ]
  edge
  [
    source 211
    target 221
    weight 0.628319869011577
    correlation 0.646035403266326
    sign 1
  ]
  edge
  [
    source 212
    target 221
    weight 0.0946689780817448
    correlation -0.0946689780817448
    sign -1
  ]
  edge
  [
    source 213
    target 221
    weight 0.128410649258154
    correlation -0.675738909034682
    sign -1
  ]
  edge
  [
    source 214
    target 221
    weight 0.179422058198027
    correlation -0.661744076123659
    sign -1
  ]
  edge
  [
    source 215
    target 221
    weight 0.667320968307529
    correlation -0.667320968307529
    sign -1
  ]
  edge
  [
    source 216
    target 221
    weight 0.644369408487282
    correlation 0.735134320656277
    sign 1
  ]
  edge
  [
    source 217
    target 221
    weight 0.406658606481214
    correlation 0.837257108648673
    sign 1
  ]
  edge
  [
    source 218
    target 221
    weight 0.149454662840488
    correlation -0.639784149895958
    sign -1
  ]
  edge
  [
    source 219
    target 221
    weight 0.066281402251734
    correlation -0.659070806232255
    sign -1
  ]
  edge
  [
    source 220
    target 221
    weight 0.110567329314282
    correlation 0.643596505426074
    sign 1
  ]
]
