# Supplementary material for: Aspergillus fumigatus Challenged by Human Dendritic Cells: Metabolic and Regulatory Pathway Responses Testify a Tight Battle
Source: Front Cell Infect Microbiol. 2019 May 22;9:168. doi: 10.3389/fcimb.2019.00168 (PMC6540932; doi:10.3389/fcimb.2019.00168)
Supplement: Supplementary file 12 [file Data_Sheet_2.ZIP › Supplementary_dataset2/YWHAZ_KT_Disease.gml]

Creator "igraph version 1.2.0 Mon Jun  4 11:55:16 2018"
Version 1
graph
[
  directed 1
  node
  [
    id 0
    name "TSC1"
    label "TSC1"
    colors "#FFA7A7"
    diffs 2.4109212765241
    totalFlows 7.29056812193111
    degree 1
  ]
  node
  [
    id 1
    name "H2AFX"
    label "H2AFX"
    colors "#FF3737"
    diffs 8.24105750769574
    totalFlows 36.2446881327148
    degree 1
  ]
  node
  [
    id 2
    name "REPS2"
    label "REPS2"
    colors "#FFE3E3"
    diffs 1.39330801360636
    totalFlows 17.2449392459455
    degree 1
  ]
  node
  [
    id 3
    name "TP53BP2"
    label "TP53BP2"
    colors "#FF6B6B"
    diffs 4.0310622756524
    totalFlows 71.1214681940299
    degree 1
  ]
  node
  [
    id 4
    name "MLLT4"
    label "MLLT4"
    colors "#FF4444"
    diffs 7.137832325429
    totalFlows 12.4641131392043
    degree 1
  ]
  node
  [
    id 5
    name "MDM4"
    label "MDM4"
    colors "#8080FF"
    diffs -2.48568316995967
    totalFlows 10.4656085655543
    degree 1
  ]
  node
  [
    id 6
    name "CTPS1"
    label "CTPS1"
    colors "#BEBEFF"
    diffs -0.655582904997943
    totalFlows 1.95157007449516
    degree 1
  ]
  node
  [
    id 7
    name "SRRM2"
    label "SRRM2"
    colors "#FF8B8B"
    diffs 3.0388218804848
    totalFlows 23.9307053057632
    degree 1
  ]
  node
  [
    id 8
    name "MVP"
    label "MVP"
    colors "#6464FF"
    diffs -3.30643366339506
    totalFlows 8.1449573077303
    degree 1
  ]
  node
  [
    id 9
    name "ERP44"
    label "ERP44"
    colors "#FFB8B8"
    diffs 1.9447850815444
    totalFlows 7.23113463171001
    degree 1
  ]
  node
  [
    id 10
    name "ATXN1"
    label "ATXN1"
    colors "#6262FF"
    diffs -3.42010753570423
    totalFlows 30.8809438920516
    degree 1
  ]
  node
  [
    id 11
    name "NEDD8"
    label "NEDD8"
    colors "#FF0F0F"
    diffs 19.532262474893
    totalFlows 111.738540270523
    degree 1
  ]
  node
  [
    id 12
    name "PAK4"
    label "PAK4"
    colors "#FFFAFA"
    diffs 0.980864691160277
    totalFlows 3.79110202310313
    degree 1
  ]
  node
  [
    id 13
    name "TRAP1"
    label "TRAP1"
    colors "#FF0C0C"
    diffs 20.2748359816038
    totalFlows 47.6911786868842
    degree 1
  ]
  node
  [
    id 14
    name "CYFIP1"
    label "CYFIP1"
    colors "#F6F6FF"
    diffs 0.838155079461768
    totalFlows 4.09005357988982
    degree 1
  ]
  node
  [
    id 15
    name "ADORA3"
    label "ADORA3"
    colors "#D8D8FF"
    diffs 0.133790079755192
    totalFlows 2.49383121521113
    degree 1
  ]
  node
  [
    id 16
    name "TBXA2R"
    label "TBXA2R"
    colors "#FFDADA"
    diffs 1.60500775694007
    totalFlows 4.0770418520901
    degree 1
  ]
  node
  [
    id 17
    name "HNRNPC"
    label "HNRNPC"
    colors "#A7A7FF"
    diffs -1.22499441277547
    totalFlows 127.430717467086
    degree 1
  ]
  node
  [
    id 18
    name "VARS"
    label "VARS"
    colors "#8B8BFF"
    diffs -2.15101827659878
    totalFlows 4.85357657036891
    degree 1
  ]
  node
  [
    id 19
    name "ECHS1"
    label "ECHS1"
    colors "#FF6666"
    diffs 4.16068341183463
    totalFlows 8.47637216375811
    degree 1
  ]
  node
  [
    id 20
    name "HSPA1L"
    label "HSPA1L"
    colors "#FF4F4F"
    diffs 5.70988984769024
    totalFlows 13.8870195468223
    degree 1
  ]
  node
  [
    id 21
    name "NCKAP1"
    label "NCKAP1"
    colors "#FFEDED"
    diffs 1.26348037092492
    totalFlows 5.32132602102305
    degree 1
  ]
  node
  [
    id 22
    name "KLC1"
    label "KLC1"
    colors "#FF9E9E"
    diffs 2.56814623386093
    totalFlows 6.11873023085747
    degree 1
  ]
  node
  [
    id 23
    name "HSPA9"
    label "HSPA9"
    colors "#FF6464"
    diffs 4.22397914353692
    totalFlows 24.0921924450685
    degree 1
  ]
  node
  [
    id 24
    name "SSX2IP"
    label "SSX2IP"
    colors "#FF5A5A"
    diffs 4.81208234348588
    totalFlows 17.164898643552
    degree 1
  ]
  node
  [
    id 25
    name "CBY1"
    label "CBY1"
    colors "#EDEDFF"
    diffs 0.524255308459968
    totalFlows 4.27493358368673
    degree 1
  ]
  node
  [
    id 26
    name "SFPQ"
    label "SFPQ"
    colors "#FF3535"
    diffs 8.47422739885606
    totalFlows 22.6748035657088
    degree 1
  ]
  node
  [
    id 27
    name "DTL"
    label "DTL"
    colors "#FF8282"
    diffs 3.3755329104217
    totalFlows 5.36544311518293
    degree 1
  ]
  node
  [
    id 28
    name "SMC5"
    label "SMC5"
    colors "#4D4DFF"
    diffs -4.68001428760262
    totalFlows 5.09142980874437
    degree 1
  ]
  node
  [
    id 29
    name "PPIA"
    label "PPIA"
    colors "#FF9191"
    diffs 2.96377748879814
    totalFlows 8.8065984345649
    degree 1
  ]
  node
  [
    id 30
    name "PAK2"
    label "PAK2"
    colors "#FF3333"
    diffs 8.98847551258316
    totalFlows 24.6684586096554
    degree 1
  ]
  node
  [
    id 31
    name "SAV1"
    label "SAV1"
    colors "#FF4040"
    diffs 7.47694751739854
    totalFlows 39.8674858638546
    degree 1
  ]
  node
  [
    id 32
    name "OPTN"
    label "OPTN"
    colors "#FF4D4D"
    diffs 6.30521887713027
    totalFlows 79.0839055880102
    degree 1
  ]
  node
  [
    id 33
    name "ATP5B"
    label "ATP5B"
    colors "#8787FF"
    diffs -2.26377780600287
    totalFlows 9.44333293530989
    degree 1
  ]
  node
  [
    id 34
    name "PPFIBP1"
    label "PPFIBP1"
    colors "#FFA0A0"
    diffs 2.56670374238076
    totalFlows 8.09777106084056
    degree 1
  ]
  node
  [
    id 35
    name "CYFIP2"
    label "CYFIP2"
    colors "#FFBCBC"
    diffs 1.89636095935702
    totalFlows 5.49329779907277
    degree 1
  ]
  node
  [
    id 36
    name "ITGA4"
    label "ITGA4"
    colors "#FF1111"
    diffs 17.0460603684374
    totalFlows 54.6629586831546
    degree 1
  ]
  node
  [
    id 37
    name "SCAMP2"
    label "SCAMP2"
    colors "#FFBABA"
    diffs 1.9242308213799
    totalFlows 1.9242308213799
    degree 1
  ]
  node
  [
    id 38
    name "ECT2"
    label "ECT2"
    colors "#FFCDCD"
    diffs 1.76501568994658
    totalFlows 20.5164800143876
    degree 1
  ]
  node
  [
    id 39
    name "SH3GL1"
    label "SH3GL1"
    colors "#FF8989"
    diffs 3.13372479610979
    totalFlows 9.40147086193615
    degree 1
  ]
  node
  [
    id 40
    name "MAPKAPK2"
    label "MAPKAPK2"
    colors "#FF3131"
    diffs 9.07184259732416
    totalFlows 41.2488880460032
    degree 1
  ]
  node
  [
    id 41
    name "TNS1"
    label "TNS1"
    colors "#FF2A2A"
    diffs 10.1985070035993
    totalFlows 13.4471411573444
    degree 1
  ]
  node
  [
    id 42
    name "LDHB"
    label "LDHB"
    colors "#FF9696"
    diffs 2.7956429005912
    totalFlows 7.65507813471657
    degree 1
  ]
  node
  [
    id 43
    name "IRS4"
    label "IRS4"
    colors "#E3E3FF"
    diffs 0.31611120303816
    totalFlows 11.7098100188732
    degree 1
  ]
  node
  [
    id 44
    name "ATP5A1"
    label "ATP5A1"
    colors "#8989FF"
    diffs -2.1716291111756
    totalFlows 12.2616292981408
    degree 1
  ]
  node
  [
    id 45
    name "MAP2K5"
    label "MAP2K5"
    colors "#FFBEBE"
    diffs 1.86375179629751
    totalFlows 17.0800271755045
    degree 1
  ]
  node
  [
    id 46
    name "CLTC"
    label "CLTC"
    colors "#FF2D2D"
    diffs 10.1523533547182
    totalFlows 29.7211147394411
    degree 1
  ]
  node
  [
    id 47
    name "SPR"
    label "SPR"
    colors "#FF7E7E"
    diffs 3.50871029092176
    totalFlows 3.50871029092176
    degree 1
  ]
  node
  [
    id 48
    name "TP53BP1"
    label "TP53BP1"
    colors "#FF1717"
    diffs 14.5444001416762
    totalFlows 22.5287679356831
    degree 1
  ]
  node
  [
    id 49
    name "TSC2"
    label "TSC2"
    colors "#FFA9A9"
    diffs 2.38365405854014
    totalFlows 10.9386317241996
    degree 1
  ]
  node
  [
    id 50
    name "EIF4A1"
    label "EIF4A1"
    colors "#FFB4B4"
    diffs 2.02630235314195
    totalFlows 7.74609619636926
    degree 1
  ]
  node
  [
    id 51
    name "CAD"
    label "CAD"
    colors "#2A2AFF"
    diffs -9.59427425997995
    totalFlows 57.5503627636322
    degree 1
  ]
  node
  [
    id 52
    name "UBC"
    label "UBC"
    colors "#FF0000"
    diffs 286.847303328444
    totalFlows 1297.32983910087
    degree 1
  ]
  node
  [
    id 53
    name "FGFR2"
    label "FGFR2"
    colors "#FF5C5C"
    diffs 4.80163324403284
    totalFlows 9.47814830498521
    degree 1
  ]
  node
  [
    id 54
    name "EXO1"
    label "EXO1"
    colors "#AFAFFF"
    diffs -1.01719468110222
    totalFlows 5.76611316182529
    degree 1
  ]
  node
  [
    id 55
    name "PRDX1"
    label "PRDX1"
    colors "#FFC7C7"
    diffs 1.79652978812124
    totalFlows 10.868630345277
    degree 1
  ]
  node
  [
    id 56
    name "SRSF8"
    label "SRSF8"
    colors "#EBEBFF"
    diffs 0.503792112568276
    totalFlows 2.74435476959212
    degree 1
  ]
  node
  [
    id 57
    name "PAK1"
    label "PAK1"
    colors "#7878FF"
    diffs -2.91889585612703
    totalFlows 19.8031149898494
    degree 1
  ]
  node
  [
    id 58
    name "RPL15"
    label "RPL15"
    colors "#6F6FFF"
    diffs -2.98396609134496
    totalFlows 7.20595715848108
    degree 1
  ]
  node
  [
    id 59
    name "RPLP2"
    label "RPLP2"
    colors "#3333FF"
    diffs -7.64407312370334
    totalFlows 5.07891107040578
    degree 1
  ]
  node
  [
    id 60
    name "G6PD"
    label "G6PD"
    colors "#D2D2FF"
    diffs -0.149871627476278
    totalFlows 6.30384939845544
    degree 1
  ]
  node
  [
    id 61
    name "KRT18"
    label "KRT18"
    colors "#FF4B4B"
    diffs 6.42284747123811
    totalFlows 16.8129354006382
    degree 1
  ]
  node
  [
    id 62
    name "SLC27A2"
    label "SLC27A2"
    colors "#FFF6F6"
    diffs 1.10259542262443
    totalFlows 2.76287186262771
    degree 1
  ]
  node
  [
    id 63
    name "HIST2H2BF"
    label "HIST2H2BF"
    colors "#F4F4FF"
    diffs 0.711718987715088
    totalFlows 1.83919482720585
    degree 1
  ]
  node
  [
    id 64
    name "SHC1"
    label "SHC1"
    colors "#A9A9FF"
    diffs -1.11853755699305
    totalFlows 44.3261862453353
    degree 1
  ]
  node
  [
    id 65
    name "RPL34"
    label "RPL34"
    colors "#FFC5C5"
    diffs 1.80623602486474
    totalFlows 3.70823075231441
    degree 1
  ]
  node
  [
    id 66
    name "AKT1"
    label "AKT1"
    colors "#2020FF"
    diffs -12.0079591375743
    totalFlows 52.4891684275102
    degree 1
  ]
  node
  [
    id 67
    name "PRKACA"
    label "PRKACA"
    colors "#2828FF"
    diffs -9.76604253705783
    totalFlows 24.876508286865
    degree 1
  ]
  node
  [
    id 68
    name "FAM65B"
    label "FAM65B"
    colors "#7A7AFF"
    diffs -2.81898932697014
    totalFlows 1.9189351245243
    degree 1
  ]
  node
  [
    id 69
    name "PRDX2"
    label "PRDX2"
    colors "#FF9898"
    diffs 2.76687599681633
    totalFlows 4.603003465447
    degree 1
  ]
  node
  [
    id 70
    name "EIF4B"
    label "EIF4B"
    colors "#FF3E3E"
    diffs 7.68303680287007
    totalFlows 65.2331211089217
    degree 1
  ]
  node
  [
    id 71
    name "LANCL1"
    label "LANCL1"
    colors "#FF6D6D"
    diffs 3.9209191105199
    totalFlows 11.1008247827237
    degree 1
  ]
  node
  [
    id 72
    name "TRA2B"
    label "TRA2B"
    colors "#FF6060"
    diffs 4.58208356365936
    totalFlows 11.2633934326786
    degree 1
  ]
  node
  [
    id 73
    name "KIAA0930"
    label "KIAA0930"
    colors "#FFCFCF"
    diffs 1.75808723568222
    totalFlows 1.75808723568222
    degree 1
  ]
  node
  [
    id 74
    name "STK11"
    label "STK11"
    colors "#FF5E5E"
    diffs 4.79328148943525
    totalFlows 16.8509430187627
    degree 1
  ]
  node
  [
    id 75
    name "TUBG1"
    label "TUBG1"
    colors "#A2A2FF"
    diffs -1.36405931001167
    totalFlows 21.0546075846848
    degree 1
  ]
  node
  [
    id 76
    name "LGALS1"
    label "LGALS1"
    colors "#FFABAB"
    diffs 2.35505832654125
    totalFlows 9.2299841260987
    degree 1
  ]
  node
  [
    id 77
    name "UBE3A"
    label "UBE3A"
    colors "#FF7373"
    diffs 3.69144391611443
    totalFlows 17.5241450764673
    degree 1
  ]
  node
  [
    id 78
    name "EDC3"
    label "EDC3"
    colors "#F2F2FF"
    diffs 0.648253775475856
    totalFlows 1.75327194086988
    degree 1
  ]
  node
  [
    id 79
    name "CBLL1"
    label "CBLL1"
    colors "#FFF8F8"
    diffs 0.98203368913383
    totalFlows 2.40057410184474
    degree 1
  ]
  node
  [
    id 80
    name "SGK1"
    label "SGK1"
    colors "#5C5CFF"
    diffs -3.6244466623449
    totalFlows 9.6392934109677
    degree 1
  ]
  node
  [
    id 81
    name "PPIB"
    label "PPIB"
    colors "#5757FF"
    diffs -3.86425142036799
    totalFlows 5.246229230967
    degree 1
  ]
  node
  [
    id 82
    name "KRT19"
    label "KRT19"
    colors "#FF6969"
    diffs 4.05682856680992
    totalFlows 9.47181475966889
    degree 1
  ]
  node
  [
    id 83
    name "MAP3K5"
    label "MAP3K5"
    colors "#FF2222"
    diffs 10.9939471819097
    totalFlows 75.400028043353
    degree 1
  ]
  node
  [
    id 84
    name "DSP"
    label "DSP"
    colors "#FF6F6F"
    diffs 3.82777371869287
    totalFlows 10.545973411862
    degree 1
  ]
  node
  [
    id 85
    name "MCM3"
    label "MCM3"
    colors "#FF1515"
    diffs 15.3712062813552
    totalFlows 102.970181810989
    degree 1
  ]
  node
  [
    id 86
    name "GCH1"
    label "GCH1"
    colors "#FF7575"
    diffs 3.68708781625051
    totalFlows 14.700260850398
    degree 1
  ]
  node
  [
    id 87
    name "BRD4"
    label "BRD4"
    colors "#FF2020"
    diffs 11.0222972269598
    totalFlows 17.4541991434514
    degree 1
  ]
  node
  [
    id 88
    name "HUWE1"
    label "HUWE1"
    colors "#2C2CFF"
    diffs -9.54914930014183
    totalFlows 34.2496754625007
    degree 1
  ]
  node
  [
    id 89
    name "RAPGEF2"
    label "RAPGEF2"
    colors "#D4D4FF"
    diffs 0.022048951758121
    totalFlows 5.4126985767394
    degree 1
  ]
  node
  [
    id 90
    name "MADD"
    label "MADD"
    colors "#FFB6B6"
    diffs 1.99914900234244
    totalFlows 1.99914900234244
    degree 1
  ]
  node
  [
    id 91
    name "CPNE1"
    label "CPNE1"
    colors "#FCFCFF"
    diffs 0.894652195591312
    totalFlows 3.25749253055006
    degree 1
  ]
  node
  [
    id 92
    name "LCP2"
    label "LCP2"
    colors "#FFADAD"
    diffs 2.2872375249167
    totalFlows 10.0882247117011
    degree 1
  ]
  node
  [
    id 93
    name "MST1R"
    label "MST1R"
    colors "#FFF4F4"
    diffs 1.10848970404293
    totalFlows 6.070691069595
    degree 1
  ]
  node
  [
    id 94
    name "ERRFI1"
    label "ERRFI1"
    colors "#FFE9E9"
    diffs 1.29410792375578
    totalFlows 7.62420728535866
    degree 1
  ]
  node
  [
    id 95
    name "HNRNPL"
    label "HNRNPL"
    colors "#FF9C9C"
    diffs 2.74270183974756
    totalFlows 16.3196434790814
    degree 1
  ]
  node
  [
    id 96
    name "ARL6IP1"
    label "ARL6IP1"
    colors "#C5C5FF"
    diffs -0.427091297134203
    totalFlows 3.11252755297718
    degree 1
  ]
  node
  [
    id 97
    name "PSMD1"
    label "PSMD1"
    colors "#6B6BFF"
    diffs -3.05481598362056
    totalFlows 9.79569865978145
    degree 1
  ]
  node
  [
    id 98
    name "TRIM32"
    label "TRIM32"
    colors "#FFA2A2"
    diffs 2.52122853264661
    totalFlows 6.16450523845234
    degree 1
  ]
  node
  [
    id 99
    name "CCT7"
    label "CCT7"
    colors "#2F2FFF"
    diffs -9.01873089771568
    totalFlows 7.7963243175531
    degree 1
  ]
  node
  [
    id 100
    name "IL9R"
    label "IL9R"
    colors "#E1E1FF"
    diffs 0.300086993979281
    totalFlows 1.43872777970299
    degree 1
  ]
  node
  [
    id 101
    name "IARS"
    label "IARS"
    colors "#FFD8D8"
    diffs 1.64670539688931
    totalFlows 9.43365549329679
    degree 1
  ]
  node
  [
    id 102
    name "ARHGAP21"
    label "ARHGAP21"
    colors "#CDCDFF"
    diffs -0.19772680599083
    totalFlows 1.70176149798085
    degree 1
  ]
  node
  [
    id 103
    name "AHCY"
    label "AHCY"
    colors "#FFD6D6"
    diffs 1.67318707600464
    totalFlows 9.22741172036796
    degree 1
  ]
  node
  [
    id 104
    name "CAND1"
    label "CAND1"
    colors "#FFA5A5"
    diffs 2.42672016316417
    totalFlows 65.0150701313597
    degree 1
  ]
  node
  [
    id 105
    name "STK38"
    label "STK38"
    colors "#5E5EFF"
    diffs -3.5021272762433
    totalFlows 22.9925512414688
    degree 1
  ]
  node
  [
    id 106
    name "OBSL1"
    label "OBSL1"
    colors "#FF0A0A"
    diffs 24.1613972741766
    totalFlows 79.287839297011
    degree 1
  ]
  node
  [
    id 107
    name "FERMT2"
    label "FERMT2"
    colors "#FF4848"
    diffs 6.54443750332788
    totalFlows 25.8907819979472
    degree 1
  ]
  node
  [
    id 108
    name "BCAR1"
    label "BCAR1"
    colors "#7C7CFF"
    diffs -2.76483799489383
    totalFlows 9.43401302676448
    degree 1
  ]
  node
  [
    id 109
    name "RPL8"
    label "RPL8"
    colors "#F0F0FF"
    diffs 0.597223661729446
    totalFlows 8.52658227354959
    degree 1
  ]
  node
  [
    id 110
    name "PRKCD"
    label "PRKCD"
    colors "#7171FF"
    diffs -2.97112904965332
    totalFlows 14.8180829849152
    degree 1
  ]
  node
  [
    id 111
    name "NCOR1"
    label "NCOR1"
    colors "#FF6262"
    diffs 4.54907707198944
    totalFlows 22.2261039030696
    degree 1
  ]
  node
  [
    id 112
    name "PTPRO"
    label "PTPRO"
    colors "#FAFAFF"
    diffs 0.881930258857051
    totalFlows 8.00931465708613
    degree 1
  ]
  node
  [
    id 113
    name "EIF3F"
    label "EIF3F"
    colors "#E5E5FF"
    diffs 0.403457504197322
    totalFlows 10.6556244881417
    degree 1
  ]
  node
  [
    id 114
    name "XPO1"
    label "XPO1"
    colors "#3C3CFF"
    diffs -6.8001277874307
    totalFlows 30.0617521251107
    degree 1
  ]
  node
  [
    id 115
    name "ACTA1"
    label "ACTA1"
    colors "#FF3C3C"
    diffs 7.93569703566089
    totalFlows 26.0554484419911
    degree 1
  ]
  node
  [
    id 116
    name "HMGN1"
    label "HMGN1"
    colors "#9191FF"
    diffs -1.9966600446846
    totalFlows 4.95051207921038
    degree 1
  ]
  node
  [
    id 117
    name "PABPC4"
    label "PABPC4"
    colors "#C9C9FF"
    diffs -0.390069773187767
    totalFlows 12.7277233909133
    degree 1
  ]
  node
  [
    id 118
    name "ESYT1"
    label "ESYT1"
    colors "#FFD4D4"
    diffs 1.67546913492011
    totalFlows 1.67546913492011
    degree 1
  ]
  node
  [
    id 119
    name "CDK16"
    label "CDK16"
    colors "#9A9AFF"
    diffs -1.74354271038015
    totalFlows 18.2505364614374
    degree 1
  ]
  node
  [
    id 120
    name "PRKCA"
    label "PRKCA"
    colors "#1919FF"
    diffs -12.876660221481
    totalFlows 29.682003711332
    degree 1
  ]
  node
  [
    id 121
    name "EGFR"
    label "EGFR"
    colors "#FF0202"
    diffs 48.3114914604595
    totalFlows 143.109997360727
    degree 1
  ]
  node
  [
    id 122
    name "ZFYVE19"
    label "ZFYVE19"
    colors "#DADAFF"
    diffs 0.169396121433936
    totalFlows 3.42989979600491
    degree 1
  ]
  node
  [
    id 123
    name "GINS4"
    label "GINS4"
    colors "#C3C3FF"
    diffs -0.628882213788684
    totalFlows 2.71130566856255
    degree 1
  ]
  node
  [
    id 124
    name "PGK1"
    label "PGK1"
    colors "#3737FF"
    diffs -7.31669485255946
    totalFlows 5.16913540228762
    degree 1
  ]
  node
  [
    id 125
    name "RPS19"
    label "RPS19"
    colors "#4444FF"
    diffs -5.34059523431584
    totalFlows 8.18480270410418
    degree 1
  ]
  node
  [
    id 126
    name "IRS2"
    label "IRS2"
    colors "#B6B6FF"
    diffs -0.86058305695988
    totalFlows 6.4547426592838
    degree 1
  ]
  node
  [
    id 127
    name "SPTBN1"
    label "SPTBN1"
    colors "#7575FF"
    diffs -2.95172488039648
    totalFlows 14.2994683964368
    degree 1
  ]
  node
  [
    id 128
    name "CDK17"
    label "CDK17"
    colors "#9C9CFF"
    diffs -1.6588916878962
    totalFlows 1.81098570150707
    degree 1
  ]
  node
  [
    id 129
    name "WDR77"
    label "WDR77"
    colors "#1313FF"
    diffs -13.6653909487063
    totalFlows 9.18721521293163
    degree 1
  ]
  node
  [
    id 130
    name "ACTN4"
    label "ACTN4"
    colors "#FF5151"
    diffs 5.5615802596186
    totalFlows 12.703877890366
    degree 1
  ]
  node
  [
    id 131
    name "ADAM22"
    label "ADAM22"
    colors "#FFCBCB"
    diffs 1.76558111601451
    totalFlows 1.76558111601451
    degree 1
  ]
  node
  [
    id 132
    name "BRCA1"
    label "BRCA1"
    colors "#FF2424"
    diffs 10.9763582751707
    totalFlows 79.0133488662025
    degree 1
  ]
  node
  [
    id 133
    name "NUFIP1"
    label "NUFIP1"
    colors "#FFC0C0"
    diffs 1.83696831496155
    totalFlows 1.83696831496155
    degree 1
  ]
  node
  [
    id 134
    name "LRRC59"
    label "LRRC59"
    colors "#4646FF"
    diffs -5.16932449362599
    totalFlows 33.2804146101905
    degree 1
  ]
  node
  [
    id 135
    name "DCAF7"
    label "DCAF7"
    colors "#5353FF"
    diffs -4.13053417774328
    totalFlows 39.2399977339471
    degree 1
  ]
  node
  [
    id 136
    name "ACSL4"
    label "ACSL4"
    colors "#A4A4FF"
    diffs -1.32533746272992
    totalFlows 8.09493489443583
    degree 1
  ]
  node
  [
    id 137
    name "PACS2"
    label "PACS2"
    colors "#CBCBFF"
    diffs -0.304025269879638
    totalFlows 1.67209476133718
    degree 1
  ]
  node
  [
    id 138
    name "CUL3"
    label "CUL3"
    colors "#FF0404"
    diffs 32.5093506850635
    totalFlows 137.648548743246
    degree 1
  ]
  node
  [
    id 139
    name "VCAM1"
    label "VCAM1"
    colors "#0C0CFF"
    diffs -20.8688039838852
    totalFlows 33.1683948854388
    degree 1
  ]
  node
  [
    id 140
    name "ACTB"
    label "ACTB"
    colors "#2626FF"
    diffs -10.1301184996477
    totalFlows 40.4736722880143
    degree 1
  ]
  node
  [
    id 141
    name "CSE1L"
    label "CSE1L"
    colors "#FF7C7C"
    diffs 3.51423989832233
    totalFlows 14.9124133461396
    degree 1
  ]
  node
  [
    id 142
    name "NADK"
    label "NADK"
    colors "#D6D6FF"
    diffs 0.0946664779702719
    totalFlows 1.81184971593437
    degree 1
  ]
  node
  [
    id 143
    name "IQGAP1"
    label "IQGAP1"
    colors "#8F8FFF"
    diffs -1.99675889710898
    totalFlows 14.3716854721851
    degree 1
  ]
  node
  [
    id 144
    name "AKT1S1"
    label "AKT1S1"
    colors "#3939FF"
    diffs -6.97778512934969
    totalFlows 11.6713234409457
    degree 1
  ]
  node
  [
    id 145
    name "RPL36"
    label "RPL36"
    colors "#9E9EFF"
    diffs -1.62203628608303
    totalFlows 7.15031826502983
    degree 1
  ]
  node
  [
    id 146
    name "PCBP1"
    label "PCBP1"
    colors "#DEDEFF"
    diffs 0.298466655026374
    totalFlows 18.731081227165
    degree 1
  ]
  node
  [
    id 147
    name "SIK2"
    label "SIK2"
    colors "#FFC3C3"
    diffs 1.81007378128708
    totalFlows 1.81007378128708
    degree 1
  ]
  node
  [
    id 148
    name "RUVBL1"
    label "RUVBL1"
    colors "#2222FF"
    diffs -11.9345795816755
    totalFlows 23.2821087086932
    degree 1
  ]
  node
  [
    id 149
    name "BAD"
    label "BAD"
    colors "#FFB1B1"
    diffs 2.04843885224624
    totalFlows 4.67121685375509
    degree 1
  ]
  node
  [
    id 150
    name "PLEC"
    label "PLEC"
    colors "#FF7171"
    diffs 3.69688488257531
    totalFlows 12.5310106679774
    degree 1
  ]
  node
  [
    id 151
    name "ITGB2"
    label "ITGB2"
    colors "#7373FF"
    diffs -2.95180041891766
    totalFlows 10.2874120039724
    degree 1
  ]
  node
  [
    id 152
    name "TLN1"
    label "TLN1"
    colors "#6969FF"
    diffs -3.05869663026442
    totalFlows 3.36548989054627
    degree 1
  ]
  node
  [
    id 153
    name "DCP1A"
    label "DCP1A"
    colors "#8484FF"
    diffs -2.27314743534398
    totalFlows 3.24701239324387
    degree 1
  ]
  node
  [
    id 154
    name "KIF23"
    label "KIF23"
    colors "#E9E9FF"
    diffs 0.468472947864935
    totalFlows 24.6932267871487
    degree 1
  ]
  node
  [
    id 155
    name "RAP1A"
    label "RAP1A"
    colors "#FF8080"
    diffs 3.4924688674101
    totalFlows 9.12433024075751
    degree 1
  ]
  node
  [
    id 156
    name "FASN"
    label "FASN"
    colors "#FF8F8F"
    diffs 2.98466367671379
    totalFlows 5.57995423784939
    degree 1
  ]
  node
  [
    id 157
    name "EZR"
    label "EZR"
    colors "#4848FF"
    diffs -4.72364571775217
    totalFlows 9.11179167255848
    degree 1
  ]
  node
  [
    id 158
    name "RPS3"
    label "RPS3"
    colors "#FF5555"
    diffs 5.19218665280299
    totalFlows 22.6660696850931
    degree 1
  ]
  node
  [
    id 159
    name "MGMT"
    label "MGMT"
    colors "#FF2828"
    diffs 10.2014638448627
    totalFlows 13.4427960112141
    degree 1
  ]
  node
  [
    id 160
    name "BAG3"
    label "BAG3"
    colors "#1515FF"
    diffs -13.3483736143683
    totalFlows 36.0404578716858
    degree 1
  ]
  node
  [
    id 161
    name "RPS16"
    label "RPS16"
    colors "#FF1E1E"
    diffs 11.1779904823451
    totalFlows 21.0607058348067
    degree 1
  ]
  node
  [
    id 162
    name "RPLP0"
    label "RPLP0"
    colors "#FF5353"
    diffs 5.38878874010809
    totalFlows 14.7053809873109
    degree 1
  ]
  node
  [
    id 163
    name "LYST"
    label "LYST"
    colors "#FFE5E5"
    diffs 1.34933672606537
    totalFlows 3.05622160098484
    degree 1
  ]
  node
  [
    id 164
    name "ZAK"
    label "ZAK"
    colors "#FFFCFC"
    diffs 0.966692658240553
    totalFlows 4.32462310263783
    degree 1
  ]
  node
  [
    id 165
    name "PPP1R14A"
    label "PPP1R14A"
    colors "#FFDCDC"
    diffs 1.57273983971274
    totalFlows 3.43977327929847
    degree 1
  ]
  node
  [
    id 166
    name "ENO1"
    label "ENO1"
    colors "#FF9A9A"
    diffs 2.7452517723377
    totalFlows 14.8059984972698
    degree 1
  ]
  node
  [
    id 167
    name "WTAP"
    label "WTAP"
    colors "#3535FF"
    diffs -7.3543600153251
    totalFlows 4.47753305554449
    degree 1
  ]
  node
  [
    id 168
    name "LIMA1"
    label "LIMA1"
    colors "#8282FF"
    diffs -2.2785494481301
    totalFlows 1.51560263799585
    degree 1
  ]
  node
  [
    id 169
    name "EIF4G1"
    label "EIF4G1"
    colors "#5151FF"
    diffs -4.26065277095474
    totalFlows 7.55854988503626
    degree 1
  ]
  node
  [
    id 170
    name "DDB1"
    label "DDB1"
    colors "#FF1B1B"
    diffs 11.2951359841903
    totalFlows 36.0187587329069
    degree 1
  ]
  node
  [
    id 171
    name "KRT2"
    label "KRT2"
    colors "#ADADFF"
    diffs -1.08541029921197
    totalFlows 5.6534380551477
    degree 1
  ]
  node
  [
    id 172
    name "DDIT4"
    label "DDIT4"
    colors "#FFAFAF"
    diffs 2.04881132847978
    totalFlows 15.8696307905843
    degree 1
  ]
  node
  [
    id 173
    name "PSMA5"
    label "PSMA5"
    colors "#BABAFF"
    diffs -0.732124095151577
    totalFlows 7.82747858874391
    degree 1
  ]
  node
  [
    id 174
    name "EIF2S1"
    label "EIF2S1"
    colors "#BCBCFF"
    diffs -0.678104131105002
    totalFlows 6.37955928102547
    degree 1
  ]
  node
  [
    id 175
    name "SNRPF"
    label "SNRPF"
    colors "#7E7EFF"
    diffs -2.57841889519023
    totalFlows 3.97778207126227
    degree 1
  ]
  node
  [
    id 176
    name "DACT1"
    label "DACT1"
    colors "#FFD2D2"
    diffs 1.75049374061345
    totalFlows 3.49920515555733
    degree 1
  ]
  node
  [
    id 177
    name "YWHAH"
    label "YWHAH"
    colors "#3131FF"
    diffs -8.82040155248214
    totalFlows 23.1651587041419
    degree 1
  ]
  node
  [
    id 178
    name "RFWD2"
    label "RFWD2"
    colors "#FF5757"
    diffs 5.06302046878604
    totalFlows 11.8696616572338
    degree 1
  ]
  node
  [
    id 179
    name "PDE1A"
    label "PDE1A"
    colors "#FFDEDE"
    diffs 1.4387625276269
    totalFlows 1.4387625276269
    degree 1
  ]
  node
  [
    id 180
    name "HSPA5"
    label "HSPA5"
    colors "#0606FF"
    diffs -30.9614088766865
    totalFlows 217.509843983142
    degree 1
  ]
  node
  [
    id 181
    name "TFRC"
    label "TFRC"
    colors "#3E3EFF"
    diffs -6.47277804277514
    totalFlows 2.43646587357736
    degree 1
  ]
  node
  [
    id 182
    name "HNRNPF"
    label "HNRNPF"
    colors "#4242FF"
    diffs -5.57065085907867
    totalFlows 9.62594234659061
    degree 1
  ]
  node
  [
    id 183
    name "STAU1"
    label "STAU1"
    colors "#4F4FFF"
    diffs -4.43603138623338
    totalFlows 26.1497936940466
    degree 1
  ]
  node
  [
    id 184
    name "CSF2RB"
    label "CSF2RB"
    colors "#FF7A7A"
    diffs 3.54932254715547
    totalFlows 4.43778349984779
    degree 1
  ]
  node
  [
    id 185
    name "RMDN3"
    label "RMDN3"
    colors "#A0A0FF"
    diffs -1.36589578098009
    totalFlows 1.37476693666895
    degree 1
  ]
  node
  [
    id 186
    name "TGM2"
    label "TGM2"
    colors "#0A0AFF"
    diffs -22.5305591270165
    totalFlows 57.2882049468822
    degree 1
  ]
  node
  [
    id 187
    name "CGN"
    label "CGN"
    colors "#FF4646"
    diffs 6.70987390525612
    totalFlows 6.70987390525612
    degree 1
  ]
  node
  [
    id 188
    name "TPD52L1"
    label "TPD52L1"
    colors "#FFE7E7"
    diffs 1.30283550437574
    totalFlows 2.5915743213503
    degree 1
  ]
  node
  [
    id 189
    name "RNPS1"
    label "RNPS1"
    colors "#B8B8FF"
    diffs -0.827502107013171
    totalFlows 14.2111903244415
    degree 1
  ]
  node
  [
    id 190
    name "NUMA1"
    label "NUMA1"
    colors "#FF2F2F"
    diffs 9.68660522574444
    totalFlows 54.2917473303468
    degree 1
  ]
  node
  [
    id 191
    name "EIF3A"
    label "EIF3A"
    colors "#FF8D8D"
    diffs 3.03824409323126
    totalFlows 10.6586011996585
    degree 1
  ]
  node
  [
    id 192
    name "XRCC6"
    label "XRCC6"
    colors "#FF0808"
    diffs 26.0641135324618
    totalFlows 55.862151288494
    degree 1
  ]
  node
  [
    id 193
    name "TNPO1"
    label "TNPO1"
    colors "#FF8484"
    diffs 3.34442720932544
    totalFlows 41.7136164277638
    degree 1
  ]
  node
  [
    id 194
    name "MDC1"
    label "MDC1"
    colors "#1E1EFF"
    diffs -12.1065703844247
    totalFlows 11.2204343748902
    degree 1
  ]
  node
  [
    id 195
    name "MYH11"
    label "MYH11"
    colors "#9696FF"
    diffs -1.94866959042596
    totalFlows 0.971586606381328
    degree 1
  ]
  node
  [
    id 196
    name "NEDD4L"
    label "NEDD4L"
    colors "#FF1313"
    diffs 16.7348142188672
    totalFlows 114.627293350552
    degree 1
  ]
  node
  [
    id 197
    name "UPF1"
    label "UPF1"
    colors "#FFEBEB"
    diffs 1.27195457621571
    totalFlows 11.7604396343132
    degree 1
  ]
  node
  [
    id 198
    name "RAD52"
    label "RAD52"
    colors "#FF8787"
    diffs 3.22207561064273
    totalFlows 3.89608082504657
    degree 1
  ]
  node
  [
    id 199
    name "TNFAIP3"
    label "TNFAIP3"
    colors "#4040FF"
    diffs -5.87530283553324
    totalFlows 14.1954762939452
    degree 1
  ]
  node
  [
    id 200
    name "FAN1"
    label "FAN1"
    colors "#FFE1E1"
    diffs 1.41571099012752
    totalFlows 4.45875363719648
    degree 1
  ]
  node
  [
    id 201
    name "EIF4A3"
    label "EIF4A3"
    colors "#FF1919"
    diffs 13.2129870727649
    totalFlows 27.6148028570129
    degree 1
  ]
  node
  [
    id 202
    name "MDM2"
    label "MDM2"
    colors "#2424FF"
    diffs -11.0554568972124
    totalFlows 104.692055550159
    degree 1
  ]
  node
  [
    id 203
    name "TAB2"
    label "TAB2"
    colors "#1717FF"
    diffs -12.951669104504
    totalFlows 6.66773132616393
    degree 1
  ]
  node
  [
    id 204
    name "KANK1"
    label "KANK1"
    colors "#8D8DFF"
    diffs -2.09922676338518
    totalFlows 7.27335804256148
    degree 1
  ]
  node
  [
    id 205
    name "DISC1"
    label "DISC1"
    colors "#FF4242"
    diffs 7.45568505499524
    totalFlows 59.7934542767966
    degree 1
  ]
  node
  [
    id 206
    name "TSR1"
    label "TSR1"
    colors "#B1B1FF"
    diffs -1.00092242105203
    totalFlows 3.32229612766438
    degree 1
  ]
  node
  [
    id 207
    name "ALDOA"
    label "ALDOA"
    colors "#5959FF"
    diffs -3.80839975697719
    totalFlows 3.49313189291599
    degree 1
  ]
  node
  [
    id 208
    name "FSCN1"
    label "FSCN1"
    colors "#1B1BFF"
    diffs -12.1756388092019
    totalFlows 30.4311591968491
    degree 1
  ]
  node
  [
    id 209
    name "TK1"
    label "TK1"
    colors "#1111FF"
    diffs -15.7660306322074
    totalFlows 4.40052480576696
    degree 1
  ]
  node
  [
    id 210
    name "ISOC1"
    label "ISOC1"
    colors "#9393FF"
    diffs -1.98485858914493
    totalFlows 1.06739470134649
    degree 1
  ]
  node
  [
    id 211
    name "APP"
    label "APP"
    colors "#0000FF"
    diffs -54.4291446843245
    totalFlows 187.028193511627
    degree 1
  ]
  node
  [
    id 212
    name "PFAS"
    label "PFAS"
    colors "#B3B3FF"
    diffs -0.997456804494702
    totalFlows 5.32855870426605
    degree 1
  ]
  node
  [
    id 213
    name "HAT1"
    label "HAT1"
    colors "#C7C7FF"
    diffs -0.415830481197464
    totalFlows 1.50113101149246
    degree 1
  ]
  node
  [
    id 214
    name "EIF5"
    label "EIF5"
    colors "#CFCFFF"
    diffs -0.156400666294821
    totalFlows 3.28806009192199
    degree 1
  ]
  node
  [
    id 215
    name "SRGAP1"
    label "SRGAP1"
    colors "#F8F8FF"
    diffs 0.849810771103746
    totalFlows 1.12586349777127
    degree 1
  ]
  node
  [
    id 216
    name "SRSF4"
    label "SRSF4"
    colors "#FFF2F2"
    diffs 1.20238310129738
    totalFlows 6.40831993839842
    degree 1
  ]
  node
  [
    id 217
    name "HIST1H1C"
    label "HIST1H1C"
    colors "#FF2626"
    diffs 10.9340275905747
    totalFlows 11.9265341048528
    degree 1
  ]
  node
  [
    id 218
    name "MYOF"
    label "MYOF"
    colors "#9898FF"
    diffs -1.78126799084371
    totalFlows 0.732583287272396
    degree 1
  ]
  node
  [
    id 219
    name "AKAP13"
    label "AKAP13"
    colors "#FFFFFF"
    diffs 0.948739890368602
    totalFlows 3.97400595852984
    degree 1
  ]
  node
  [
    id 220
    name "EFNB3"
    label "EFNB3"
    colors "#E7E7FF"
    diffs 0.41048864376365
    totalFlows 0.41048864376365
    degree 1
  ]
  node
  [
    id 221
    name "PIK3R1"
    label "PIK3R1"
    colors "#0808FF"
    diffs -30.0696151876756
    totalFlows 196.835258555448
    degree 1
  ]
  node
  [
    id 222
    name "YWHAE"
    label "YWHAE"
    colors "#0F0FFF"
    diffs -17.8928157152121
    totalFlows 33.7711021164798
    degree 1
  ]
  node
  [
    id 223
    name "MEX3B"
    label "MEX3B"
    colors "#FF7878"
    diffs 3.59283785115167
    totalFlows 9.90796428198692
    degree 1
  ]
  node
  [
    id 224
    name "HSP90AA1"
    label "HSP90AA1"
    colors "#4B4BFF"
    diffs -4.70238976890437
    totalFlows 98.0267736621872
    degree 1
  ]
  node
  [
    id 225
    name "CDC25C"
    label "CDC25C"
    colors "#ABABFF"
    diffs -1.1083633412888
    totalFlows 5.13170666802356
    degree 1
  ]
  node
  [
    id 226
    name "PGAM1"
    label "PGAM1"
    colors "#6060FF"
    diffs -3.4434042058975
    totalFlows 0.409322757866148
    degree 1
  ]
  node
  [
    id 227
    name "SLC9A3R1"
    label "SLC9A3R1"
    colors "#0404FF"
    diffs -32.8995903657019
    totalFlows 46.2108818466158
    degree 1
  ]
  node
  [
    id 228
    name "APC"
    label "APC"
    colors "#FFC9C9"
    diffs 1.78464126803398
    totalFlows 17.7297512662167
    degree 1
  ]
  node
  [
    id 229
    name "PRLR"
    label "PRLR"
    colors "#DCDCFF"
    diffs 0.23480237816614
    totalFlows 3.99824662967695
    degree 1
  ]
  node
  [
    id 230
    name "PRKCE"
    label "PRKCE"
    colors "#C0C0FF"
    diffs -0.635957698638711
    totalFlows 9.41500570131971
    degree 1
  ]
  node
  [
    id 231
    name "NDE1"
    label "NDE1"
    colors "#6D6DFF"
    diffs -2.99138490666993
    totalFlows 4.65612639549769
    degree 1
  ]
  node
  [
    id 232
    name "USP8"
    label "USP8"
    colors "#5555FF"
    diffs -3.95389072544299
    totalFlows 3.89016161361846
    degree 1
  ]
  node
  [
    id 233
    name "SUB1"
    label "SUB1"
    colors "#FFF0F0"
    diffs 1.21113890698896
    totalFlows 4.63928084597526
    degree 1
  ]
  node
  [
    id 234
    name "SQSTM1"
    label "SQSTM1"
    colors "#0202FF"
    diffs -35.9313167135354
    totalFlows 138.129505001352
    degree 1
  ]
  node
  [
    id 235
    name "PTPN3"
    label "PTPN3"
    colors "#FF9393"
    diffs 2.79962564500185
    totalFlows 4.74911217089756
    degree 1
  ]
  node
  [
    id 236
    name "RASSF2"
    label "RASSF2"
    colors "#FF3939"
    diffs 8.03297371252341
    totalFlows 9.6741032568433
    degree 1
  ]
  node
  [
    id 237
    name "RPS21"
    label "RPS21"
    colors "#6666FF"
    diffs -3.17510249754099
    totalFlows 3.43946304617681
    degree 1
  ]
  node
  [
    id 238
    name "YWHAZ"
    label "YWHAZ"
    colors "#FF0606"
    diffs 27.6379542601028
    totalFlows 363.337262172609
    degree 238
  ]
  edge
  [
    source 0
    target 238
    weight 0.99969254508196
    correlation 0.99969254508196
    sign 1
  ]
  edge
  [
    source 1
    target 238
    weight 0.988250931503597
    correlation 0.988250931503597
    sign 1
  ]
  edge
  [
    source 2
    target 238
    weight 0.985280643286057
    correlation -0.985280643286057
    sign -1
  ]
  edge
  [
    source 3
    target 238
    weight 0.98507206465986
    correlation 0.98507206465986
    sign 1
  ]
  edge
  [
    source 4
    target 238
    weight 0.976695693353866
    correlation -0.976695693353866
    sign -1
  ]
  edge
  [
    source 5
    target 238
    weight 0.998622458673155
    correlation 0.998622458673155
    sign 1
  ]
  edge
  [
    source 6
    target 238
    weight 0.975785037247582
    correlation 0.975785037247582
    sign 1
  ]
  edge
  [
    source 7
    target 238
    weight 0.992477825395584
    correlation 0.992477825395584
    sign 1
  ]
  edge
  [
    source 8
    target 238
    weight 0.982555945165178
    correlation -0.982555945165178
    sign -1
  ]
  edge
  [
    source 9
    target 238
    weight 0.993632984532603
    correlation 0.993632984532603
    sign 1
  ]
  edge
  [
    source 10
    target 238
    weight 0.992308471916043
    correlation 0.992308471916043
    sign 1
  ]
  edge
  [
    source 11
    target 238
    weight 0.968583359273804
    correlation -0.968583359273804
    sign -1
  ]
  edge
  [
    source 12
    target 238
    weight 0.948914582331129
    correlation 0.948914582331129
    sign 1
  ]
  edge
  [
    source 13
    target 238
    weight 0.935514887467492
    correlation -0.935514887467492
    sign -1
  ]
  edge
  [
    source 14
    target 238
    weight 0.979889263691805
    correlation -0.979889263691805
    sign -1
  ]
  edge
  [
    source 15
    target 238
    weight 0.932167803158962
    correlation -0.932167803158962
    sign -1
  ]
  edge
  [
    source 16
    target 238
    weight 0.971572620771757
    correlation 0.971572620771757
    sign 1
  ]
  edge
  [
    source 17
    target 238
    weight 0.931376495283091
    correlation 0.931376495283091
    sign 1
  ]
  edge
  [
    source 18
    target 238
    weight 0.997707178276118
    correlation -0.997707178276118
    sign -1
  ]
  edge
  [
    source 19
    target 238
    weight 0.963412539938868
    correlation -0.963412539938868
    sign -1
  ]
  edge
  [
    source 20
    target 238
    weight 0.977207358908063
    correlation -0.977207358908063
    sign -1
  ]
  edge
  [
    source 21
    target 238
    weight 0.959836035917037
    correlation -0.959836035917037
    sign -1
  ]
  edge
  [
    source 22
    target 238
    weight 0.975285823046688
    correlation -0.975285823046688
    sign -1
  ]
  edge
  [
    source 23
    target 238
    weight 0.945180813445471
    correlation -0.945180813445471
    sign -1
  ]
  edge
  [
    source 24
    target 238
    weight 0.977299174285579
    correlation -0.977299174285579
    sign -1
  ]
  edge
  [
    source 25
    target 238
    weight 0.90630167228112
    correlation -0.90630167228112
    sign -1
  ]
  edge
  [
    source 26
    target 238
    weight 0.953122556201538
    correlation 0.953122556201538
    sign 1
  ]
  edge
  [
    source 27
    target 238
    weight 0.904572750747176
    correlation 0.904572750747176
    sign 1
  ]
  edge
  [
    source 28
    target 238
    weight 0.902015849195008
    correlation 0.902015849195008
    sign 1
  ]
  edge
  [
    source 29
    target 238
    weight 0.916869070068336
    correlation -0.916869070068336
    sign -1
  ]
  edge
  [
    source 30
    target 238
    weight 0.964971949412683
    correlation 0.964971949412683
    sign 1
  ]
  edge
  [
    source 31
    target 238
    weight 0.892284129095677
    correlation 0.892284129095677
    sign 1
  ]
  edge
  [
    source 32
    target 238
    weight 0.88891132731513
    correlation 0.88891132731513
    sign 1
  ]
  edge
  [
    source 33
    target 238
    weight 0.952892343293054
    correlation -0.952892343293054
    sign -1
  ]
  edge
  [
    source 34
    target 238
    weight 0.884640116499435
    correlation 0.884640116499435
    sign 1
  ]
  edge
  [
    source 35
    target 238
    weight 0.946675764784967
    correlation -0.946675764784967
    sign -1
  ]
  edge
  [
    source 36
    target 238
    weight 0.956270189126822
    correlation 0.956270189126822
    sign 1
  ]
  edge
  [
    source 37
    target 238
    weight 0.962115410689948
    correlation -0.962115410689948
    sign -1
  ]
  edge
  [
    source 38
    target 238
    weight 0.932194907220684
    correlation -0.932194907220684
    sign -1
  ]
  edge
  [
    source 39
    target 238
    weight 0.947168307844925
    correlation 0.947168307844925
    sign 1
  ]
  edge
  [
    source 40
    target 238
    weight 0.871530155022395
    correlation 0.871530155022395
    sign 1
  ]
  edge
  [
    source 41
    target 238
    weight 0.866071133763043
    correlation -0.866071133763043
    sign -1
  ]
  edge
  [
    source 42
    target 238
    weight 0.947172204761656
    correlation -0.947172204761656
    sign -1
  ]
  edge
  [
    source 43
    target 238
    weight 0.928711287881067
    correlation -0.928711287881067
    sign -1
  ]
  edge
  [
    source 44
    target 238
    weight 0.90269252446618
    correlation -0.90269252446618
    sign -1
  ]
  edge
  [
    source 45
    target 238
    weight 0.8533061391849
    correlation -0.8533061391849
    sign -1
  ]
  edge
  [
    source 46
    target 238
    weight 0.897358049207177
    correlation -0.897358049207177
    sign -1
  ]
  edge
  [
    source 47
    target 238
    weight 0.97584612586157
    correlation -0.97584612586157
    sign -1
  ]
  edge
  [
    source 48
    target 238
    weight 0.938253041175751
    correlation 0.938253041175751
    sign 1
  ]
  edge
  [
    source 49
    target 238
    weight 0.916433854209323
    correlation -0.916433854209323
    sign -1
  ]
  edge
  [
    source 50
    target 238
    weight 0.942806458642839
    correlation 0.942806458642839
    sign 1
  ]
  edge
  [
    source 51
    target 238
    weight 0.804620507350196
    correlation -0.804620507350196
    sign -1
  ]
  edge
  [
    source 52
    target 238
    weight 0.895416042647556
    correlation -0.895416042647556
    sign -1
  ]
  edge
  [
    source 53
    target 238
    weight 0.857950992054974
    correlation 0.857950992054974
    sign 1
  ]
  edge
  [
    source 54
    target 238
    weight 0.797840201849852
    correlation 0.797840201849852
    sign 1
  ]
  edge
  [
    source 55
    target 238
    weight 0.891913761707225
    correlation -0.891913761707225
    sign -1
  ]
  edge
  [
    source 56
    target 238
    weight 0.949326739679867
    correlation -0.949326739679867
    sign -1
  ]
  edge
  [
    source 57
    target 238
    weight 0.860211362244709
    correlation -0.860211362244709
    sign -1
  ]
  edge
  [
    source 58
    target 238
    weight 0.877690749681598
    correlation -0.877690749681598
    sign -1
  ]
  edge
  [
    source 59
    target 238
    weight 0.923534784517873
    correlation -0.923534784517873
    sign -1
  ]
  edge
  [
    source 60
    target 238
    weight 0.909777220627604
    correlation -0.909777220627604
    sign -1
  ]
  edge
  [
    source 61
    target 238
    weight 0.86662554359483
    correlation 0.86662554359483
    sign 1
  ]
  edge
  [
    source 62
    target 238
    weight 0.96468790805362
    correlation -0.96468790805362
    sign -1
  ]
  edge
  [
    source 63
    target 238
    weight 0.825245001283007
    correlation 0.825245001283007
    sign 1
  ]
  edge
  [
    source 64
    target 238
    weight 0.850179720750656
    correlation 0.850179720750656
    sign 1
  ]
  edge
  [
    source 65
    target 238
    weight 0.875188550432658
    correlation -0.875188550432658
    sign -1
  ]
  edge
  [
    source 66
    target 238
    weight 0.901459146560634
    correlation -0.901459146560634
    sign -1
  ]
  edge
  [
    source 67
    target 238
    weight 0.877773703039836
    correlation 0.877773703039836
    sign 1
  ]
  edge
  [
    source 68
    target 238
    weight 0.959467562262148
    correlation 0.959467562262148
    sign 1
  ]
  edge
  [
    source 69
    target 238
    weight 0.911679839133311
    correlation -0.911679839133311
    sign -1
  ]
  edge
  [
    source 70
    target 238
    weight 0.738407595095936
    correlation -0.738407595095936
    sign -1
  ]
  edge
  [
    source 71
    target 238
    weight 0.734354877301191
    correlation -0.734354877301191
    sign -1
  ]
  edge
  [
    source 72
    target 238
    weight 0.930797083265927
    correlation 0.930797083265927
    sign 1
  ]
  edge
  [
    source 73
    target 238
    weight 0.879043617841111
    correlation -0.879043617841111
    sign -1
  ]
  edge
  [
    source 74
    target 238
    weight 0.88830381586104
    correlation -0.88830381586104
    sign -1
  ]
  edge
  [
    source 75
    target 238
    weight 0.85607138894338
    correlation -0.85607138894338
    sign -1
  ]
  edge
  [
    source 76
    target 238
    weight 0.866496518991899
    correlation 0.866496518991899
    sign 1
  ]
  edge
  [
    source 77
    target 238
    weight 0.875647389691116
    correlation 0.875647389691116
    sign 1
  ]
  edge
  [
    source 78
    target 238
    weight 0.876635970434939
    correlation 0.876635970434939
    sign 1
  ]
  edge
  [
    source 79
    target 238
    weight 0.82447777148914
    correlation 0.82447777148914
    sign 1
  ]
  edge
  [
    source 80
    target 238
    weight 0.876314491831028
    correlation -0.876314491831028
    sign -1
  ]
  edge
  [
    source 81
    target 238
    weight 0.868931342995997
    correlation -0.868931342995997
    sign -1
  ]
  edge
  [
    source 82
    target 238
    weight 0.84390112069263
    correlation 0.84390112069263
    sign 1
  ]
  edge
  [
    source 83
    target 238
    weight 0.688107462542832
    correlation -0.688107462542832
    sign -1
  ]
  edge
  [
    source 84
    target 238
    weight 0.861420577134925
    correlation -0.861420577134925
    sign -1
  ]
  edge
  [
    source 85
    target 238
    weight 0.685417026222997
    correlation -0.685417026222997
    sign -1
  ]
  edge
  [
    source 86
    target 238
    weight 0.680469372673803
    correlation 0.680469372673803
    sign 1
  ]
  edge
  [
    source 87
    target 238
    weight 0.907931622980774
    correlation 0.907931622980774
    sign 1
  ]
  edge
  [
    source 88
    target 238
    weight 0.842479236093291
    correlation 0.842479236093291
    sign 1
  ]
  edge
  [
    source 89
    target 238
    weight 0.883205606587655
    correlation 0.883205606587655
    sign 1
  ]
  edge
  [
    source 90
    target 238
    weight 0.874889805338521
    correlation -0.874889805338521
    sign -1
  ]
  edge
  [
    source 91
    target 238
    weight 0.88466527136756
    correlation -0.88466527136756
    sign -1
  ]
  edge
  [
    source 92
    target 238
    weight 0.749081067663738
    correlation 0.749081067663738
    sign 1
  ]
  edge
  [
    source 93
    target 238
    weight 0.842333293032153
    correlation -0.842333293032153
    sign -1
  ]
  edge
  [
    source 94
    target 238
    weight 0.657204973403414
    correlation 0.657204973403414
    sign 1
  ]
  edge
  [
    source 95
    target 238
    weight 0.859587345146238
    correlation 0.859587345146238
    sign 1
  ]
  edge
  [
    source 96
    target 238
    weight 0.859568527687619
    correlation -0.859568527687619
    sign -1
  ]
  edge
  [
    source 97
    target 238
    weight 0.847336869883244
    correlation 0.847336869883244
    sign 1
  ]
  edge
  [
    source 98
    target 238
    weight 0.884712165676106
    correlation -0.884712165676106
    sign -1
  ]
  edge
  [
    source 99
    target 238
    weight 0.831191330352857
    correlation -0.831191330352857
    sign -1
  ]
  edge
  [
    source 100
    target 238
    weight 0.719363889851498
    correlation 0.864429669920017
    sign 1
  ]
  edge
  [
    source 101
    target 238
    weight 0.822762729936022
    correlation -0.822762729936022
    sign -1
  ]
  edge
  [
    source 102
    target 238
    weight 0.850880748990423
    correlation 0.850880748990423
    sign 1
  ]
  edge
  [
    source 103
    target 238
    weight 0.85502712763749
    correlation -0.85502712763749
    sign -1
  ]
  edge
  [
    source 104
    target 238
    weight 0.868435961230788
    correlation 0.868435961230788
    sign 1
  ]
  edge
  [
    source 105
    target 238
    weight 0.609791999774971
    correlation -0.609791999774971
    sign -1
  ]
  edge
  [
    source 106
    target 238
    weight 0.866127397714121
    correlation 0.866127397714121
    sign 1
  ]
  edge
  [
    source 107
    target 238
    weight 0.609088618981543
    correlation 0.609088618981543
    sign 1
  ]
  edge
  [
    source 108
    target 238
    weight 0.832898345606424
    correlation -0.832898345606424
    sign -1
  ]
  edge
  [
    source 109
    target 238
    weight 0.837862635112496
    correlation -0.837862635112496
    sign -1
  ]
  edge
  [
    source 110
    target 238
    weight 0.863176355725064
    correlation -0.863176355725064
    sign -1
  ]
  edge
  [
    source 111
    target 238
    weight 0.918183652743977
    correlation 0.918183652743977
    sign 1
  ]
  edge
  [
    source 112
    target 238
    weight 0.795095379467659
    correlation -0.795095379467659
    sign -1
  ]
  edge
  [
    source 113
    target 238
    weight 0.816890032362863
    correlation -0.816890032362863
    sign -1
  ]
  edge
  [
    source 114
    target 238
    weight 0.856322368468752
    correlation -0.856322368468752
    sign -1
  ]
  edge
  [
    source 115
    target 238
    weight 0.805140710902812
    correlation -0.805140710902812
    sign -1
  ]
  edge
  [
    source 116
    target 238
    weight 0.699215852059832
    correlation -0.699215852059832
    sign -1
  ]
  edge
  [
    source 117
    target 238
    weight 0.848427161299176
    correlation -0.848427161299176
    sign -1
  ]
  edge
  [
    source 118
    target 238
    weight 0.837734567460056
    correlation -0.837734567460056
    sign -1
  ]
  edge
  [
    source 119
    target 238
    weight 0.580955143805179
    correlation 0.580955143805179
    sign 1
  ]
  edge
  [
    source 120
    target 238
    weight 0.806213516558024
    correlation -0.806213516558024
    sign -1
  ]
  edge
  [
    source 121
    target 238
    weight 0.808016904336636
    correlation 0.808016904336636
    sign 1
  ]
  edge
  [
    source 122
    target 238
    weight 0.839642091350806
    correlation -0.839642091350806
    sign -1
  ]
  edge
  [
    source 123
    target 238
    weight 0.826842331280917
    correlation 0.826842331280917
    sign 1
  ]
  edge
  [
    source 124
    target 238
    weight 0.849897775619207
    correlation -0.849897775619207
    sign -1
  ]
  edge
  [
    source 125
    target 238
    weight 0.827850392265833
    correlation -0.827850392265833
    sign -1
  ]
  edge
  [
    source 126
    target 238
    weight 0.720158427287583
    correlation 0.720158427287583
    sign 1
  ]
  edge
  [
    source 127
    target 238
    weight 0.824248868377011
    correlation 0.824248868377011
    sign 1
  ]
  edge
  [
    source 128
    target 238
    weight 0.905492850753536
    correlation -0.905492850753536
    sign -1
  ]
  edge
  [
    source 129
    target 238
    weight 0.85344555267758
    correlation -0.85344555267758
    sign -1
  ]
  edge
  [
    source 130
    target 238
    weight 0.814086461245277
    correlation -0.814086461245277
    sign -1
  ]
  edge
  [
    source 131
    target 238
    weight 0.882790558007256
    correlation 0.882790558007256
    sign 1
  ]
  edge
  [
    source 132
    target 238
    weight 0.81840312541444
    correlation -0.81840312541444
    sign -1
  ]
  edge
  [
    source 133
    target 238
    weight 0.918484157480773
    correlation 0.918484157480773
    sign 1
  ]
  edge
  [
    source 134
    target 238
    weight 0.527446515516099
    correlation 0.527446515516099
    sign 1
  ]
  edge
  [
    source 135
    target 238
    weight 0.512254531370157
    correlation 0.512254531370157
    sign 1
  ]
  edge
  [
    source 136
    target 238
    weight 0.508988217193962
    correlation -0.508988217193962
    sign -1
  ]
  edge
  [
    source 137
    target 238
    weight 0.091578834400045
    correlation -0.583473770571357
    sign -1
  ]
  edge
  [
    source 138
    target 238
    weight 0.768157910776864
    correlation 0.768157910776864
    sign 1
  ]
  edge
  [
    source 139
    target 238
    weight 0.750257206715912
    correlation -0.750257206715912
    sign -1
  ]
  edge
  [
    source 140
    target 238
    weight 0.749555702566611
    correlation -0.749555702566611
    sign -1
  ]
  edge
  [
    source 141
    target 238
    weight 0.746839333486573
    correlation -0.746839333486573
    sign -1
  ]
  edge
  [
    source 142
    target 238
    weight 0.905924857967186
    correlation -0.905924857967186
    sign -1
  ]
  edge
  [
    source 143
    target 238
    weight 0.785523475061579
    correlation 0.785523475061579
    sign 1
  ]
  edge
  [
    source 144
    target 238
    weight 0.461794389425686
    correlation 0.461794389425686
    sign 1
  ]
  edge
  [
    source 145
    target 238
    weight 0.808808071524574
    correlation -0.808808071524574
    sign -1
  ]
  edge
  [
    source 146
    target 238
    weight 0.775291453181053
    correlation 0.775291453181053
    sign 1
  ]
  edge
  [
    source 147
    target 238
    weight 0.867364944915849
    correlation -0.867364944915849
    sign -1
  ]
  edge
  [
    source 148
    target 238
    weight 0.823893598203279
    correlation -0.823893598203279
    sign -1
  ]
  edge
  [
    source 149
    target 238
    weight 0.756725668889347
    correlation -0.756725668889347
    sign -1
  ]
  edge
  [
    source 150
    target 238
    weight 0.756503599620955
    correlation 0.756503599620955
    sign 1
  ]
  edge
  [
    source 151
    target 238
    weight 0.689325810607011
    correlation -0.689325810607011
    sign -1
  ]
  edge
  [
    source 152
    target 238
    weight 0.751582778308125
    correlation 0.751582778308125
    sign 1
  ]
  edge
  [
    source 153
    target 238
    weight 0.747860650746997
    correlation 0.747860650746997
    sign 1
  ]
  edge
  [
    source 154
    target 238
    weight 0.429028943544514
    correlation -0.429028943544514
    sign -1
  ]
  edge
  [
    source 155
    target 238
    weight 0.721327005953975
    correlation 0.721327005953975
    sign 1
  ]
  edge
  [
    source 156
    target 238
    weight 0.747219489012503
    correlation 0.747219489012503
    sign 1
  ]
  edge
  [
    source 157
    target 238
    weight 0.752995942403018
    correlation 0.752995942403018
    sign 1
  ]
  edge
  [
    source 158
    target 238
    weight 0.772658571592138
    correlation -0.772658571592138
    sign -1
  ]
  edge
  [
    source 159
    target 238
    weight 0.783487270568333
    correlation -0.783487270568333
    sign -1
  ]
  edge
  [
    source 160
    target 238
    weight 0.767828302276108
    correlation -0.767828302276108
    sign -1
  ]
  edge
  [
    source 161
    target 238
    weight 0.747519531363341
    correlation 0.747519531363341
    sign 1
  ]
  edge
  [
    source 162
    target 238
    weight 0.776794734216264
    correlation -0.776794734216264
    sign -1
  ]
  edge
  [
    source 163
    target 238
    weight 0.767584877249084
    correlation 0.767584877249084
    sign 1
  ]
  edge
  [
    source 164
    target 238
    weight 0.813611785915175
    correlation 0.813611785915175
    sign 1
  ]
  edge
  [
    source 165
    target 238
    weight 0.767116182712618
    correlation 0.767116182712618
    sign 1
  ]
  edge
  [
    source 166
    target 238
    weight 0.739153495168218
    correlation -0.739153495168218
    sign -1
  ]
  edge
  [
    source 167
    target 238
    weight 0.388397210746824
    correlation 0.388397210746824
    sign 1
  ]
  edge
  [
    source 168
    target 238
    weight 0.757801318997926
    correlation -0.757801318997926
    sign -1
  ]
  edge
  [
    source 169
    target 238
    weight 0.744757562429907
    correlation 0.744757562429907
    sign 1
  ]
  edge
  [
    source 170
    target 238
    weight 0.76700712546237
    correlation -0.76700712546237
    sign -1
  ]
  edge
  [
    source 171
    target 238
    weight 0.726689867927488
    correlation 0.726689867927488
    sign 1
  ]
  edge
  [
    source 172
    target 238
    weight 0.368455387585717
    correlation 0.368455387585717
    sign 1
  ]
  edge
  [
    source 173
    target 238
    weight 0.722164255302203
    correlation -0.722164255302203
    sign -1
  ]
  edge
  [
    source 174
    target 238
    weight 0.787570221332989
    correlation 0.787570221332989
    sign 1
  ]
  edge
  [
    source 175
    target 238
    weight 0.768320821640338
    correlation 0.768320821640338
    sign 1
  ]
  edge
  [
    source 176
    target 238
    weight 0.68694938782277
    correlation 0.68694938782277
    sign 1
  ]
  edge
  [
    source 177
    target 238
    weight 0.738095613298203
    correlation -0.738095613298203
    sign -1
  ]
  edge
  [
    source 178
    target 238
    weight 0.736017409046605
    correlation -0.736017409046605
    sign -1
  ]
  edge
  [
    source 179
    target 238
    weight 0.719381263813448
    correlation -0.719381263813448
    sign -1
  ]
  edge
  [
    source 180
    target 238
    weight 0.34650979741437
    correlation 0.34650979741437
    sign 1
  ]
  edge
  [
    source 181
    target 238
    weight 0.697368373071152
    correlation -0.697368373071152
    sign -1
  ]
  edge
  [
    source 182
    target 238
    weight 0.755450852762048
    correlation 0.755450852762048
    sign 1
  ]
  edge
  [
    source 183
    target 238
    weight 0.71707618831228
    correlation 0.71707618831228
    sign 1
  ]
  edge
  [
    source 184
    target 238
    weight 0.691146079947575
    correlation -0.691146079947575
    sign -1
  ]
  edge
  [
    source 185
    target 238
    weight 0.687383468334475
    correlation -0.784295416818919
    sign -1
  ]
  edge
  [
    source 186
    target 238
    weight 0.316526154693537
    correlation 0.316526154693537
    sign 1
  ]
  edge
  [
    source 187
    target 238
    weight 0.702348827664258
    correlation -0.702348827664258
    sign -1
  ]
  edge
  [
    source 188
    target 238
    weight 0.340964288608114
    correlation 0.568681241597898
    sign 1
  ]
  edge
  [
    source 189
    target 238
    weight 0.77678954636932
    correlation 0.77678954636932
    sign 1
  ]
  edge
  [
    source 190
    target 238
    weight 0.306268952998028
    correlation -0.306268952998028
    sign -1
  ]
  edge
  [
    source 191
    target 238
    weight 0.757839206707764
    correlation 0.757839206707764
    sign 1
  ]
  edge
  [
    source 192
    target 238
    weight 0.75647748339912
    correlation -0.75647748339912
    sign -1
  ]
  edge
  [
    source 193
    target 238
    weight 0.300929589429013
    correlation -0.300929589429013
    sign -1
  ]
  edge
  [
    source 194
    target 238
    weight 0.702049769888292
    correlation 0.702049769888292
    sign 1
  ]
  edge
  [
    source 195
    target 238
    weight 0.485793303190664
    correlation 0.611793122634676
    sign 1
  ]
  edge
  [
    source 196
    target 238
    weight 0.291951727309009
    correlation -0.291951727309009
    sign -1
  ]
  edge
  [
    source 197
    target 238
    weight 0.78366205400723
    correlation 0.78366205400723
    sign 1
  ]
  edge
  [
    source 198
    target 238
    weight 0.727268288234681
    correlation -0.727268288234681
    sign -1
  ]
  edge
  [
    source 199
    target 238
    weight 0.650724913083293
    correlation 0.650724913083293
    sign 1
  ]
  edge
  [
    source 200
    target 238
    weight 0.616460230003337
    correlation -0.616460230003337
    sign -1
  ]
  edge
  [
    source 201
    target 238
    weight 0.729814621442183
    correlation -0.729814621442183
    sign -1
  ]
  edge
  [
    source 202
    target 238
    weight 0.685537499688394
    correlation -0.685537499688394
    sign -1
  ]
  edge
  [
    source 203
    target 238
    weight 0.719833083747355
    correlation -0.719833083747355
    sign -1
  ]
  edge
  [
    source 204
    target 238
    weight 0.226007957721964
    correlation 0.226007957721964
    sign 1
  ]
  edge
  [
    source 205
    target 238
    weight 0.223365862060582
    correlation 0.223365862060582
    sign 1
  ]
  edge
  [
    source 206
    target 238
    weight 0.735907876907244
    correlation 0.735907876907244
    sign 1
  ]
  edge
  [
    source 207
    target 238
    weight 0.682364393109002
    correlation -0.682364393109002
    sign -1
  ]
  edge
  [
    source 208
    target 238
    weight 0.204458728405038
    correlation -0.204458728405038
    sign -1
  ]
  edge
  [
    source 209
    target 238
    weight 0.649376867919112
    correlation 0.649376867919112
    sign 1
  ]
  edge
  [
    source 210
    target 238
    weight 0.533697350673244
    correlation -0.585017301311148
    sign -1
  ]
  edge
  [
    source 211
    target 238
    weight 0.681405422206773
    correlation -0.681405422206773
    sign -1
  ]
  edge
  [
    source 212
    target 238
    weight 0.666749651020323
    correlation 0.666749651020323
    sign 1
  ]
  edge
  [
    source 213
    target 238
    weight 0.750565505746232
    correlation 0.887313452088199
    sign 1
  ]
  edge
  [
    source 214
    target 238
    weight 0.654599835518905
    correlation 0.654599835518905
    sign 1
  ]
  edge
  [
    source 215
    target 238
    weight 0.328666868840314
    correlation 0.328666868840314
    sign 1
  ]
  edge
  [
    source 216
    target 238
    weight 0.756607402719236
    correlation -0.756607402719236
    sign -1
  ]
  edge
  [
    source 217
    target 238
    weight 0.753990178015138
    correlation -0.753990178015138
    sign -1
  ]
  edge
  [
    source 218
    target 238
    weight 0.69018058231688
    correlation -0.69018058231688
    sign -1
  ]
  edge
  [
    source 219
    target 238
    weight 0.639710078341208
    correlation 0.639710078341208
    sign 1
  ]
  edge
  [
    source 220
    target 238
    weight 0.205244321881825
    correlation 0.275051326181437
    sign 1
  ]
  edge
  [
    source 221
    target 238
    weight 0.156770760249504
    correlation 0.156770760249504
    sign 1
  ]
  edge
  [
    source 222
    target 238
    weight 0.619377453056183
    correlation 0.619377453056183
    sign 1
  ]
  edge
  [
    source 223
    target 238
    weight 0.149662812887155
    correlation -0.149662812887155
    sign -1
  ]
  edge
  [
    source 224
    target 238
    weight 0.639409893327486
    correlation 0.639409893327486
    sign 1
  ]
  edge
  [
    source 225
    target 238
    weight 0.623122086738294
    correlation -0.623122086738294
    sign -1
  ]
  edge
  [
    source 226
    target 238
    weight 0.204661378933074
    correlation -0.640325451937188
    sign -1
  ]
  edge
  [
    source 227
    target 238
    weight 0.127744622161503
    correlation 0.127744622161503
    sign 1
  ]
  edge
  [
    source 228
    target 238
    weight 0.617359649856135
    correlation 0.617359649856135
    sign 1
  ]
  edge
  [
    source 229
    target 238
    weight 0.393354210931597
    correlation 0.686950209822192
    sign 1
  ]
  edge
  [
    source 230
    target 238
    weight 0.147048012384888
    correlation -0.609522021302654
    sign -1
  ]
  edge
  [
    source 231
    target 238
    weight 0.623251463350655
    correlation -0.83811927286303
    sign -1
  ]
  edge
  [
    source 232
    target 238
    weight 0.142879488991346
    correlation -0.643931591140609
    sign -1
  ]
  edge
  [
    source 233
    target 238
    weight 0.0646599581698079
    correlation 0.669735795503227
    sign 1
  ]
  edge
  [
    source 234
    target 238
    weight 0.0393414353043025
    correlation -0.0393414353043025
    sign -1
  ]
  edge
  [
    source 235
    target 238
    weight 0.419882491074597
    correlation 0.602086583048207
    sign 1
  ]
  edge
  [
    source 236
    target 238
    weight 0.102470862951162
    correlation 0.536459223373276
    sign 1
  ]
  edge
  [
    source 237
    target 238
    weight 0.0225007727828855
    correlation 0.672101916780173
    sign 1
  ]
]
